# Supplementary material for: Insects evolved a monomeric histone-fold domain in the CENP-T protein family
Source: EMBO Rep. 2025 Oct 29;26(23):5799–825. doi: 10.1038/s44319-025-00603-5 (PMC12678787; doi:10.1038/s44319-025-00603-5)
Supplement: Supplementary file 2 — Dataset EV1 [file 44319_2025_603_MOESM2_ESM.xlsx]

## Sheet: 250416_P3843_EDC_spectrumMatch
Peptide ID	State/Concentration Pair	Run	Decision	Score	q	E	E-Alpha	E-Beta	Best Site Score	Monoisotopic PPM	Highest Peak PPM	Selected Precursor PPM	Complements Found	Type	Intra/Inter	Modification Name	Peptide RT	Best MS2 RT	Best MS2 Scan Number	Total XIC Area	Total Isotopic Intensity	z	m/z	Protein 1	Peptide 1	Start 1	Stop 1	Protein 1 Isoforms	Protein 2	Peptide 2	Start 2	Stop 2	Protein 2 Isoforms	Selected Sites	MS2 RTs	Notes
0	Protein state 1 - 1(1)	Data\Zelda_250415_P3843_MR_ID_EDC_R1_Fr1.raw	Rejected	-4.51739	0.034662	91.5964	97.5357	97.5357	5	2.58	7.74	11.66	0	Free Peptide	Intra		20.3537	20.3537	4916	0	0	7	583.027	DECOY_bmCENPT	AMEHKLVDVADNPAVEHKKVEKTFHYITEVLKEAR	55	89							[]	20.3537	rejected conflict q > qmin (0.192063492063492) > (0.097)
0	Protein state 1 - 1(1)	Data\Zelda_250415_P3843_MR_ID_EDC_R1_Fr1.raw	Rejected	-4.00733	0.034662	55	55	55	6	1	1.14	0.03	0	Free Peptide	Intra		20.6009	20.6009	5027	0	0	4	1023.54	DECOY_bmCENPT	AMEHKLVDVADNPAVEHKKVEKTFHYITEVLKEAR	55	89							[]	20.6009	rejected conflict q > qmin (0.19047619047619) > (0) Rejected by score conflict resolution
0	Protein state 1 - 1(1)	Data\Zelda_250415_P3843_MR_ID_EDC_R1_Fr1.raw	Accepted	483.055	0	7.64365e-143	9.02731e-170	1.28035e-166	355.329	0.08	0.72	0.68	0	Cross-linked	Intra	Bound	18.6888	18.6023	4155	1.29677e+08	5.70419e+09	4	781.428	bmCENPT	KHEVAPNDAVDVLK	57	70		bmCENPT	LVETIYHFTKEVK	44	56		[K57-E46;K57-E54;E59-T47;E59-Y49;E59-T52;E59-K53;D64-T47;D64-Y49;D64-T52;D64-K53;D67-T47;D67-Y49;D67-T52;D67-K53]	18.6023
0	Protein state 1 - 1(1)	Data\Zelda_250415_P3843_MR_ID_EDC_R1_Fr1.raw	Accepted	477.968	0	2.58457e-142	1.99829e-167	1.00949e-167	349.522	1.16	1.44	1.39	0	Cross-linked	Intra	Bound	21.8634	21.8634	5536	0	0	4	863.471	bmCENPT	KHEVAPNDAVDVLK	57	70		bmCENPT	AEKLVETIYHFTKEVK	41	56		[K57-E42;K57-E46;K57-E54;E59-K43;E59-T47;E59-Y49;E59-T52;E59-K53;D64-K43;D64-T47;D64-Y49;D64-T52;D64-K53;D67-T47;D67-Y49;D67-T52;D67-K53]	21.8634
0	Protein state 1 - 1(1)	Data\Zelda_250415_P3843_MR_ID_EDC_R1_Fr1.raw	Rejected	-3.42142	0.034662	30.6129	31.5055	31.5055	6	1.75	1.99	2.94	0	Free Peptide	Intra		23.0446	23.0446	6038	0	0	6	777.93	DECOY_bmCENPT	VEKTFHYITEVLKEARVRAKYDYKPELKDELYKYLRK	74	110							[]	23.0446	rejected conflict q > qmin (0.188888888888889) > (0)
0	Protein state 1 - 1(1)	Data\Zelda_250415_P3843_MR_ID_EDC_R1_Fr1.raw	Rejected	-3.42142	0.034662	30.6129	31.5055	31.5055	6	1.75	1.99	2.94	0	Free Peptide	Intra		23.0446	23.0446	6038	0	0	6	777.93	DECOY_bmCENPT	KVEKTFHYITEVLKEARVRAKYDYKPELKDELYKYLR	73	109							[]	23.0446	rejected conflict q > qmin (0.188888888888889) > (0)
0	Protein state 1 - 1(1)	Data\Zelda_250415_P3843_MR_ID_EDC_R1_Fr1.raw	Rejected	-3.25798	0.034662	25.997	25.9978	25.9978	5	2.15	0.97	2.01	0	Free Peptide	Intra		27.2596	27.2952	7756	0	0	8	703.132	DECOY_bmCENPT	LVDVADNPAVEHKKVEKTFHYITEVLKEARVRAKYDYKPELKDELYK	60	106							[]	27.224041925867;27.2951782936	rejected conflict q > qmin (0.185714285714286) > (0.177)
0	Protein state 1 - 1(1)	Data\Zelda_250415_P3843_MR_ID_EDC_R1_Fr1.raw	Rejected	-3.18434	0.034662	24.1514	24.361	24.361	5	0.42	3.88	9.14	0	Free Peptide	Intra		29.0162	29.0162	8382	0	0	7	737.658	bmCENPT	KHEVAPNDAVDVLKHEMARLDIVKTHFDFYQFFHDFMPREIR	57	98							[]	29.0162	rejected conflict q > qmin (0.184126984126984) > (0.117)
0	Protein state 1 - 1(1)	Data\Zelda_250415_P3843_MR_ID_EDC_R1_Fr1.raw	Rejected	-3.18228	0.034662	24.1016	38.772	38.772	3	4.57	6.7	332.28	0	Free Peptide	Intra		17.6651	17.6651	3751	0	0	5	617.539	bmCENPT	EVKKHEVAPNDAVDVLKHEMARLDIVK	54	80							[]	17.6651	rejected conflict q > qmin (0.184126984126984) > (0.114)
0	Protein state 1 - 1(1)	Data\Zelda_250415_P3843_MR_ID_EDC_R1_Fr1.raw	Rejected	-3.1514	0.034662	23.3688	23.7562	23.7562	5	0.39	10.39	9.26	0	Free Peptide	Intra		27.2311	27.2311	7734	0	0	6	625.172	DECOY_bmCENPT	TFHYITEVLKEARVRAKYDYKPELKDELYK	77	106							[]	27.2311	rejected conflict q > qmin (0.184126984126984) > (0)
0	Protein state 1 - 1(1)	Data\Zelda_250415_P3843_MR_ID_EDC_R1_Fr1.raw	Rejected	-3.10183	0.034662	22.2387	23.1158	23.1158	6	0.04	0.65	4.81	0	Free Peptide	Intra		22.3497	22.3497	5761	0	0	6	656.368	DECOY_bmCENPT	LVDVADNPAVEHKKVEKTFHYITEVLKEARVRAK	60	93							[]	22.3497	rejected conflict q > qmin (0.182539682539683) > (0)
0	Protein state 1 - 1(1)	Data\Zelda_250415_P3843_MR_ID_EDC_R1_Fr1.raw	Rejected	-3.0885	0.034662	21.9442	20.9496	20.9496	7	0.2	0.71	0.86	0	Free Peptide	Intra		18.6295	18.6295	4168	0	0	6	521.287	DECOY_bmCENPT	LVDVADNPAVEHKKVEKTFHYITEVLK	60	86							[]	18.6295	rejected conflict q > qmin (0.180952380952381) > (0) Rejected by score conflict resolution
0	Protein state 1 - 1(1)	Data\Zelda_250415_P3843_MR_ID_EDC_R1_Fr1.raw	Rejected	-3.02734	0.034662	20.6422	20.8001	20.8001	4	9.36	9.2	10.72	0	Free Peptide	Intra		21.3693	21.3693	5341	0	0	7	619.624	bmCENPT	LVETIYHFTKEVKKHEVAPNDAVDVLKHEMARLDIVK	44	80							[]	21.3693	rejected conflict q > qmin (0.179365079365079) > (0.019)
0	Protein state 1 - 1(1)	Data\Zelda_250415_P3843_MR_ID_EDC_R1_Fr1.raw	Rejected	-2.99573	0.034662	20	20	20	4	3.57	0.23	0.59	0	Free Peptide	Intra		33.6931	33.6931	9892	0	0	8	703.132	DECOY_bmCENPT	LVDVADNPAVEHKKVEKTFHYITEVLKEARVRAKYDYKPELKDELYK	60	106							[]	33.6931	rejected conflict q > qmin (0.179365079365079) > (0.022)
0	Protein state 1 - 1(1)	Data\Zelda_250415_P3843_MR_ID_EDC_R1_Fr1.raw	Rejected	-2.94444	0.034662	19	19	19	3	1.37	0.34	0.59	0	Free Peptide	Intra		34.6121	34.6121	10206	0	0	8	703.132	DECOY_bmCENPT	LVDVADNPAVEHKKVEKTFHYITEVLKEARVRAKYDYKPELKDELYK	60	106							[]	34.6121	rejected conflict q > qmin (0.177777777777778) > (0.035)
0	Protein state 1 - 1(1)	Data\Zelda_250415_P3843_MR_ID_EDC_R1_Fr1.raw	Accepted	420.353	0	3.37911e-140	3.45492e-191	5.64288e-167	271.226	1.14	1.14	1.75	0	Cross-linked	Intra	Bound	20.5427	20.5427	4997	0	0	5	819.033	bmCENPT	KHEVAPNDAVDVLKHEMAR	57	75		bmCENPT	AEKLVETIYHFTKEVK	41	56		[K57-E42;K57-E46;K57-E54;K70-E54;E59-K43;E59-T47;E59-Y49;E59-T52;E59-K53;D64-K43;D64-T47;D64-Y49;D64-T52;D64-K53;D67-K43;D67-T47;D67-Y49;D67-T52;D67-K53;E72-T52;E72-K53]	20.5427
0	Protein state 1 - 1(1)	Data\Zelda_250415_P3843_MR_ID_EDC_R1_Fr1.raw	Accepted	420.047	0	1.40662e-119	1.13256e-156	3.20218e-139	318.663	1.41	1.39	1.56	0	Cross-linked	Intra	Bound	20.8211	20.8211	5136	0	0	4	745.68	bmCENPT	VVPDIVNKITIPR	101	113		bmCENPT	KHEVAPNDAVDVLK	57	70		[K108-E59;K108-D64;K108-D67;T110-E59;T110-D64;T110-D67;D104-K57]	20.8211
0	Protein state 1 - 1(1)	Data\Zelda_250415_P3843_MR_ID_EDC_R1_Fr1.raw	Rejected	-2.89037	0.0329289	18	18	18	2	1.31	0.13	0.59	0	Free Peptide	Intra		36.5866	36.5866	10787	0	0	8	703.132	DECOY_bmCENPT	LVDVADNPAVEHKKVEKTFHYITEVLKEARVRAKYDYKPELKDELYK	60	106							[]	36.5866	rejected conflict q > qmin (0.174603174603175) > (0.171)
0	Protein state 1 - 1(1)	Data\Zelda_250415_P3843_MR_ID_EDC_R1_Fr1.raw	Rejected	-2.89037	0.0329289	18	18	18	7	0.82	1.5	1.71	0	Free Peptide	Intra		23.3963	23.3963	6194	0	0	8	622.093	DECOY_bmCENPT	LVDVADNPAVEHKKVEKTFHYITEVLKEARVRAKYDYKPELK	60	101							[]	23.3963	rejected conflict q > qmin (0.173015873015873) > (0.001)
0	Protein state 1 - 1(1)	Data\Zelda_250415_P3843_MR_ID_EDC_R1_Fr1.raw	Accepted	417.791	0	8.45729e-138	4.91696e-183	3.33848e-148	273.737	1.31	1.31	1.39	0	Cross-linked	Intra	Bound	17.6724	17.796	3809	0	0	4	941.496	bmCENPT	KHEVAPNDAVDVLKHEMAR	57	75		bmCENPT	LVETIYHFTKEVK	44	56		[K57-E46;K57-E54;K70-E54;E59-T47;E59-Y49;E59-T52;E59-K53;D64-T47;D64-Y49;D64-T52;D64-K53;D67-T47;D67-Y49;D67-T52;D67-K53;E72-T52;E72-K53]	17.5488434568;17.796015422933
0	Protein state 1 - 1(1)	Data\Zelda_250415_P3843_MR_ID_EDC_R1_Fr1.raw	Rejected	-2.88488	0.0329289	17.9014	17.9205	17.9205	5	0.92	0.99	0.13	0	Free Peptide	Intra		22.3624	22.3624	5766	0	0	8	492.528	DECOY_bmCENPT	LVDVADNPAVEHKKVEKTFHYITEVLKEARVRAK	60	93							[]	22.3624	rejected conflict q > qmin (0.171428571428571) > (0)
0	Protein state 1 - 1(1)	Data\Zelda_250415_P3843_MR_ID_EDC_R1_Fr1.raw	Accepted	398.04	0	3.66664e-130	2.52084e-196	6.06844e-161	263.837	0.68	1.14	1.09	0	Cross-linked	Intra	Bound	20.5229	20.5229	4988	0	0	6	682.696	bmCENPT	KHEVAPNDAVDVLKHEMAR	57	75		bmCENPT	AEKLVETIYHFTKEVK	41	56		[K57-E42;K57-E46;K57-E54;E59-K43;E59-T47;E59-Y49;E59-T52;E59-K53;D64-K43;D64-T47;D64-Y49;D64-T52;D64-K53;D67-T52;D67-K53]	20.5229
0	Protein state 1 - 1(1)	Data\Zelda_250415_P3843_MR_ID_EDC_R1_Fr1.raw	Rejected	-2.84906	0.0311958	17.2715	18.8578	18.8578	6	1.89	0.56	1.11	0	Free Peptide	Intra		23.7286	23.7286	6332	0	0	6	689.697	DECOY_bmCENPT	AMEHKLVDVADNPAVEHKKVEKTFHYITEVLKEAR	55	89							[]	23.7286	rejected conflict q > qmin (0.168253968253968) > (0.002)
0	Protein state 1 - 1(1)	Data\Zelda_250415_P3843_MR_ID_EDC_R1_Fr2.raw	Rejected	-2.83485	0.0380952	17.0278	18.9352	18.9352	2	3.83	4.23	3.81	0	Free Peptide	Intra		22.3527	22.3527	4605	0	0	4	540.291	bmCENPT	GPLGSPKRYQPKNASWTTK	1	19							[]	22.3527	rejected conflict q > qmin (0.114864864864865) > (0)
0	Protein state 1 - 1(1)	Data\Zelda_250415_P3843_MR_ID_EDC_R1_Fr1.raw	Accepted	366.928	0	2.99458e-103	9.07293e-110	1.65206e-127	280.905	2	1.88	1.37	0	Cross-linked	Intra	Bound	20.8598	20.7723	5109	0	0	4	873.725	bmCENPT	VVPDIVNKITIPR	101	113		bmCENPT	HEVAPNDAVDVLKHEMAR	58	75		[K108-E59;K108-D64;K108-D67;K108-E72;T110-E59;T110-D64;T110-D67;T110-E72;D104-K70]	20.772302490933;20.9472471808
0	Protein state 1 - 1(1)	Data\Zelda_250415_P3843_MR_ID_EDC_R1_Fr1.raw	Rejected	-2.79947	0.0311958	16.4359	17.2755	17.2755	5	9.36	9.2	10.72	0	Free Peptide	Intra		21.3693	21.3693	5341	0	0	7	619.624	DECOY_bmCENPT	VIDLRAMEHKLVDVADNPAVEHKKVEKTFHYITEVLK	50	86							[]	21.3693	rejected conflict q > qmin (0.166666666666667) > (0.019)
0	Protein state 1 - 1(1)	Data\Zelda_250415_P3843_MR_ID_EDC_R1_Fr1.raw	Accepted	363.702	0	2.62908e-98	8.56519e-148	2.54705e-94	285.998	1.08	1.19	1.15	0	Cross-linked	Intra	Bound	16.4674	16.4674	3248	0	0	6	615.99	bmCENPT	KHEVAPNDAVDVLKHEMAR	57	75		bmCENPT	KHEVAPNDAVDVLK	57	70		[K57-E59;K57-D64;K57-D67;K70-E59;K70-D64;K70-D67;E72-K57]	16.4674
0	Protein state 1 - 1(1)	Data\Zelda_250415_P3843_MR_ID_EDC_R1_Fr1.raw	Rejected	-2.71681	0.0294627	15.1319	16.3389	16.3389	3	0.68	0.36	318.69	0	Free Peptide	Intra		23.6815	23.6815	6313	0	0	4	786.174	bmCENPT	EVKKHEVAPNDAVDVLKHEMARLDIVK	54	80							[]	23.6815	rejected conflict q > qmin (0.163492063492063) > (0.162)
0	Protein state 1 - 1(1)	Data\Zelda_250415_P3843_MR_ID_EDC_R1_Fr1.raw	Rejected	-2.68591	0.0294627	14.6715	14.8904	14.8904	3	2.1	1.4	0.94	0	Free Peptide	Intra		21.3738	21.3738	5342	0	0	5	633.746	DECOY_bmCENPT	LVDVADNPAVEHKKVEKTFHYITEVLK	60	86							[]	21.3738	rejected conflict q > qmin (0.163492063492063) > (0.001)
0	Protein state 1 - 1(1)	Data\Zelda_250415_P3843_MR_ID_EDC_R1_Fr1.raw	Accepted	361.325	0	6.33722e-96	4.00665e-118	4.00665e-118	287.239	0.18	1.17	0.59	0	Cross-linked	Intra	Bound	22.8694	22.8694	5965	0	0	4	713.656	bmCENPT	VVPDIVNKITIPR	101	113		bmCENPT	HEVAPNDAVDVLK	58	70		[K108-E59;K108-D64;K108-D67;T110-E59;T110-D64;T110-D67]	22.8694
0	Protein state 1 - 1(1)	Data\Zelda_250415_P3843_MR_ID_EDC_R1_Fr1.raw	Rejected	-2.60935	0.0294627	13.5902	13.8086	13.8086	7	1.33	1.09	4.06	0	Free Peptide	Intra		22.3802	22.3802	5774	0	0	6	575.983	bmCENPT	AEKLVETIYHFTKEVKKHEVAPNDAVDVLK	41	70							[]	22.3802	rejected conflict q > qmin (0.161904761904762) > (0)
0	Protein state 1 - 1(1)	Data\Zelda_250415_P3843_MR_ID_EDC_R1_Fr1.raw	Rejected	-2.57481	0.0294627	13.1288	7.37965	7.37965	7	2.5	1.13	1.03	0	Free Peptide	Intra		20.6344	20.6344	5044	0	0	7	619.624	DECOY_bmCENPT	VIDLRAMEHKLVDVADNPAVEHKKVEKTFHYITEVLK	50	86							[]	20.6344	rejected conflict q > qmin (0.161904761904762) > (0)
0	Protein state 1 - 1(1)	Data\Zelda_250415_P3843_MR_ID_EDC_R1_Fr1.raw	Accepted	359.574	0	3.71537e-123	6.73073e-171	4.65534e-135	223.21	1	1.14	0.03	0	Cross-linked	Intra	Bound	20.6009	20.6009	5027	0	0	4	1023.54	bmCENPT	KHEVAPNDAVDVLKHEMAR	57	75		bmCENPT	AEKLVETIYHFTKEVK	41	56		[K57-E42;K57-E46;K57-E54;K70-E42;K70-E46;K70-E54;E59-K43;E59-T47;E59-Y49;E59-T52;E59-K53;D64-K43;D64-T47;D64-Y49;D64-T52;D64-K53;D67-K43;D67-T47;D67-Y49;D67-T52;D67-K53;E72-T47;E72-Y49;E72-T52;E72-K53]	20.6009
0	Protein state 1 - 1(1)	Data\Zelda_250415_P3843_MR_ID_EDC_R1_Fr1.raw	Accepted	353.794	0	1.99967e-82	4.21692e-96	8.47048e-117	299.635	1.02	1.11	0.2	0	Cross-linked	Intra	Bound	15.6914	15.6914	2932	0	0	4	763.412	bmCENPT	KHEVAPNDAVDVLK	57	70		bmCENPT	KHEVAPNDAVDVLK	57	70		[K57-E59;K57-D64;K57-D67]	15.6914
0	Protein state 1 - 1(1)	Data\Zelda_250415_P3843_MR_ID_EDC_R1_Fr2.raw	Rejected	-2.47417	0.0380952	11.8719	3.88605	3.88605	6	3.24	1.6	0.86	0	Free Peptide	Intra		17.2226	17.2226	3275	0	0	6	521.287	DECOY_bmCENPT	LVDVADNPAVEHKKVEKTFHYITEVLK	60	86							[]	17.2226	rejected conflict q > qmin (0.114864864864865) > (0.023)
0	Protein state 1 - 1(1)	Data\Zelda_250415_P3843_MR_ID_EDC_R1_Fr1.raw	Rejected	-2.4741	0.0294627	11.871	28.0315	28.0315	4	4.22	4.53	316.83	0	Free Peptide	Intra		20.0177	20.0177	4769	0	0	4	782.175	bmCENPT	EVKKHEVAPNDAVDVLKHEMARLDIVK	54	80							[]	20.0177	rejected conflict q > qmin (0.16031746031746) > (0) Rejected by ms1MIP resolution
0	Protein state 1 - 1(1)	Data\Zelda_250415_P3843_MR_ID_EDC_R1_Fr1.raw	Rejected	-2.40517	0.0294627	11.0803	32.4251	32.4251	3	1.13	1.13	1.86	0	Free Peptide	Intra		18.6449	18.6449	4174	0	0	3	512.279	DECOY_bmCENPT	LVDVADNPAVEHKK	60	73							[]	18.6449	rejected conflict q > qmin (0.16031746031746) > (0.013)
0	Protein state 1 - 1(1)	Data\Zelda_250415_P3843_MR_ID_EDC_R1_Fr1.raw	Rejected	-2.28641	0.0294627	9.8396	5.25681	5.25681	9	7.27	6.28	1.46	0	Free Peptide	Intra		23.9636	23.9636	6437	0	0	8	758.914	bmCENPT	LYKYLEDKLEPKYDYKARVRAEKLVETIYHFTKEVKKHEVAPNDAVDVLK	21	70							[]	23.9636	rejected conflict q > qmin (0.158730158730159) > (0)
0	Protein state 1 - 1(1)	Data\Zelda_250415_P3843_MR_ID_EDC_R1_Fr1.raw	Rejected	-2.27447	0.0294627	9.72274	9.90776	9.90776	8	0.8	0.66	1.71	0	Free Peptide	Intra		28.2851	28.2851	8131	0	0	7	739.941	bmCENPT	EVKKHEVAPNDAVDVLKHEMARLDIVKTHFDFYQFFHDFMPR	54	95							[]	28.2851	rejected conflict q > qmin (0.158730158730159) > (0.131)
0	Protein state 1 - 1(1)	Data\Zelda_250415_P3843_MR_ID_EDC_R1_Fr1.raw	Rejected	-2.25685	0.0294627	9.55299	9.56198	9.56198	7	2.28	1.56	1.3	0	Free Peptide	Intra		30.8582	30.8582	8962	0	0	7	670.507	DECOY_bmCENPT	VIDLRAMEHKLVDVADNPAVEHKKVEKTFHYITEVLKEAR	50	89							[]	30.8582	rejected conflict q > qmin (0.158730158730159) > (0)
0	Protein state 1 - 1(1)	Data\Zelda_250415_P3843_MR_ID_EDC_R1_Fr1.raw	Rejected	-2.2317	0.0294627	9.31565	12.2422	12.2422	4	3.84	0.79	398.57	0	Free Peptide	Intra		32.9971	32.9971	9651	0	0	4	621.588	bmCENPT	NASWTTKRLYKYLEDKLEPK	13	32							[]	32.9971	rejected conflict q > qmin (0.157142857142857) > (0.013)
0	Protein state 1 - 1(1)	Data\Zelda_250415_P3843_MR_ID_EDC_R1_Fr1.raw	Rejected	-2.17002	0.0294627	8.75849	15.8714	15.8714	3	1.39	7.27	8.97	0	Free Peptide	Intra		34.1559	34.1559	10046	0	0	8	492.528	bmCENPT	ARVRAEKLVETIYHFTKEVKKHEVAPNDAVDVLK	37	70							[]	34.1559	rejected conflict q > qmin (0.157142857142857) > (0.125)
0	Protein state 1 - 1(1)	Data\Zelda_250415_P3843_MR_ID_EDC_R1_Fr1.raw	Accepted	341.826	0	1.35115e-111	2.44589e-168	3.45307e-138	227.32	0.2	0.71	0.86	0	Cross-linked	Intra	Bound	18.6295	18.6295	4168	0	0	6	521.287	bmCENPT	KHEVAPNDAVDVLK	57	70		bmCENPT	LVETIYHFTKEVK	44	56		[K57-E46;K57-E54;E59-T47;E59-Y49;E59-T52;E59-K53;D64-T47;D64-Y49;D64-T52;D64-K53]	18.6295
0	Protein state 1 - 1(1)	Data\Zelda_250415_P3843_MR_ID_EDC_R1_Fr1.raw	Accepted	341.723	0	1.30789e-103	9.78698e-171	1.98002e-149	246.281	1.43	1.67	0.68	0	Cross-linked	Intra	Bound	24.116	24.116	6506	0	0	6	937.174	bmCENPT	LVETIYHFTKEVKKHEVAPNDAVDVLK	44	70		bmCENPT	YLEDKLEPKYDYKARVRAEK	24	43		[T47-E26;T47-D27;T47-E30;T47-D34;T47-E42;Y49-E26;Y49-D27;Y49-E30;Y49-D34;Y49-E42;T52-E26;T52-D27;T52-E30;T52-D34;T52-E42;K53-E26;K53-D27;K53-E30;K53-D34;K53-E42;K56-E26;K56-D27;K56-E30;K56-D34;K56-E42;K57-E26;K57-D27;K57-E30;K57-D34;K57-E42;E46-Y24;E46-K28;E46-K32;E46-Y33;E46-Y35;E46-K36;E54-K28;E54-K32;E54-Y33;E54-Y35;E54-K36;E59-K28;E59-K32;E59-Y33;E59-Y35;E59-K36;D64-K32;D64-Y33;D64-Y35;D64-K3…	24.116
0	Protein state 1 - 1(1)	Data\Zelda_250415_P3843_MR_ID_EDC_R1_Fr1.raw	Rejected	-2.07943	0.0294627	7.99994	7.99994	7.99994	5	0.68	1.14	1.09	0	Free Peptide	Intra		20.5229	20.5229	4988	0	0	6	682.696	DECOY_bmCENPT	AMEHKLVDVADNPAVEHKKVEKTFHYITEVLKEAR	55	89							[]	20.5229	rejected conflict q > qmin (0.157142857142857) > (0) Rejected by score conflict resolution
0	Protein state 1 - 1(1)	Data\Zelda_250415_P3843_MR_ID_EDC_R1_Fr1.raw	Rejected	-2.05448	0.0294627	7.80275	14.9443	14.9443	4	4.22	3.73	400.18	0	Free Peptide	Intra		28.9506	28.9506	8362	0	0	4	621.588	bmCENPT	NASWTTKRLYKYLEDKLEPK	13	32							[]	28.9506	rejected conflict q > qmin (0.155555555555556) > (0.127)
0	Protein state 1 - 1(1)	Data\Zelda_250415_P3843_MR_ID_EDC_R1_Fr1.raw	Rejected	-2.04307	0.0294627	7.71426	7.73985	7.73985	7	2.98	2.23	1.88	0	Free Peptide	Intra		31.3778	31.3778	9115	0	0	8	586.819	DECOY_bmCENPT	VIDLRAMEHKLVDVADNPAVEHKKVEKTFHYITEVLKEAR	50	89							[]	31.3778	rejected conflict q > qmin (0.155555555555556) > (0)
0	Protein state 1 - 1(1)	Data\Zelda_250415_P3843_MR_ID_EDC_R1_Fr2.raw	Rejected	-2.03734	0.0380952	7.67015	14.8257	14.8257	3	3.26	3.26	400.18	0	Free Peptide	Intra		35.4027	35.4027	7412	0	0	4	621.588	bmCENPT	NASWTTKRLYKYLEDKLEPK	13	32							[]	35.4027	rejected conflict q > qmin (0.112612612612613) > (0.023)
0	Protein state 1 - 1(1)	Data\Zelda_250415_P3843_MR_ID_EDC_R1_Fr1.raw	Accepted	337.507	0	4.8021e-80	3.68295e-90	7.93838e-126	283.821	0.16	1.01	0.29	0	Cross-linked	Intra	Bound	17.0967	17.0967	3505	0	0	5	610.931	bmCENPT	KHEVAPNDAVDVLK	57	70		bmCENPT	KHEVAPNDAVDVLK	57	70		[K57-E59;K57-D64;K57-D67]	17.0967
0	Protein state 1 - 1(1)	Data\Zelda_250415_P3843_MR_ID_EDC_R1_Fr1.raw	Rejected	-2.03433	0.0294627	7.64711	8.5094	8.5094	5	0.53	0.68	0.36	0	Free Peptide	Intra		26.4497	26.4497	7438	0	0	6	648.325	DECOY_bmCENPT	VRIERPMFDHFFQYFDFHTKVIDLRAMEHK	30	59							[]	26.4497	rejected conflict q > qmin (0.153968253968254) > (0)
0	Protein state 1 - 1(1)	Data\Zelda_250415_P3843_MR_ID_EDC_R1_Fr1.raw	Rejected	-1.99877	0.0294627	7.38	7.73862	7.73862	7	2.4	10.62	9.26	0	Free Peptide	Intra		26.3929	26.3929	7415	0	0	6	625.172	DECOY_bmCENPT	TFHYITEVLKEARVRAKYDYKPELKDELYK	77	106							[]	26.3929	rejected conflict q > qmin (0.152380952380952) > (0.002)
0	Protein state 1 - 1(1)	Data\Zelda_250415_P3843_MR_ID_EDC_R1_Fr1.raw	Accepted	332.065	0	3.70588e-102	2.77328e-146	7.88915e-129	236.05	0.05	1.17	2.13	0	Cross-linked	Intra	Bound	21.8752	21.8752	5542	0	0	6	575.983	bmCENPT	KHEVAPNDAVDVLK	57	70		bmCENPT	AEKLVETIYHFTKEVK	41	56		[K57-E42;K57-E46;K57-E54;E59-K43;E59-T47;E59-Y49;E59-T52;E59-K53;D64-T47;D64-Y49;D64-T52;D64-K53]	21.8752
0	Protein state 1 - 1(1)	Data\Zelda_250415_P3843_MR_ID_EDC_R1_Fr1.raw	Accepted	331.944	0	2.33941e-58	4.79591e-86	1.10776e-87	304.266	0.81	0.66	0.42	0	Cross-linked	Inter	Bound	15.2368	15.2368	2740	0	0	4	852.464	bmCENPT	KHEVAPNDAVDVLK	57	70		bmCENPT	EVKKHEVAPNDAVDVLK	54	70		[K57-E54;K57-E59;K57-D64;K57-D67;E59-K56;D64-K56;D67-K56]	15.2368
0	Protein state 1 - 1(1)	Data\Zelda_250415_P3843_MR_ID_EDC_R1_Fr1.raw	Rejected	-1.92615	0.0277296	6.86301	11.0728	11.0728	4	4.32	0.26	0.59	0	Free Peptide	Intra		26.7179	26.7179	7539	0	0	4	682.621	DECOY_bmCENPT	VIDLRAMEHKLVDVADNPAVEHKK	50	73							[]	26.7179	rejected conflict q > qmin (0.149206349206349) > (0.122)
0	Protein state 1 - 1(1)	Data\Zelda_250415_P3843_MR_ID_EDC_R1_Fr1.raw	Rejected	-1.89735	0.0277296	6.66822	27.8113	27.8113	2	3.61	3.61	13.16	0	Free Peptide	Intra		19.0794	19.0794	4360	0	0	2	789.93	bmCENPT	AEKLVETIYHFTK	41	53							[]	19.0794	rejected conflict q > qmin (0.147619047619048) > (0.046)
0	Protein state 1 - 1(1)	Data\Zelda_250415_P3843_MR_ID_EDC_R1_Fr1.raw	Rejected	-1.87641	0.0277296	6.53004	6.53612	6.53612	7	2.18	1.47	1.88	0	Free Peptide	Intra		30.8626	30.8626	8963	0	0	8	586.819	DECOY_bmCENPT	VIDLRAMEHKLVDVADNPAVEHKKVEKTFHYITEVLKEAR	50	89							[]	30.8626	rejected conflict q > qmin (0.147619047619048) > (0) Rejected by ms1MIP resolution Rejected by score conflict resolution
0	Protein state 1 - 1(1)	Data\Zelda_250415_P3843_MR_ID_EDC_R1_Fr1.raw	Rejected	-1.8273	0.0277296	6.21709	2.35174	2.35174	9	1.88	0.82	1.89	0	Free Peptide	Intra		20.6209	20.6209	5036	0	0	6	722.726	DECOY_bmCENPT	VIDLRAMEHKLVDVADNPAVEHKKVEKTFHYITEVLK	50	86							[]	20.6209	rejected conflict q > qmin (0.146031746031746) > (0)
0	Protein state 1 - 1(1)	Data\Zelda_250415_P3843_MR_ID_EDC_R1_Fr1.raw	Rejected	-1.80451	0.0277296	6.07702	6.08446	6.08446	15	0.17	0.87	0.36	0	Free Peptide	Intra		23.0555	23.0425	6037	0	0	8	583.699	DECOY_bmCENPT	VEKTFHYITEVLKEARVRAKYDYKPELKDELYKYLRK	74	110							[]	23.042494616533;23.068556398133	rejected conflict q > qmin (0.144444444444444) > (0)
0	Protein state 1 - 1(1)	Data\Zelda_250415_P3843_MR_ID_EDC_R1_Fr1.raw	Accepted	323.836	0	1.03919e-91	1.42137e-108	1.81307e-116	246.942	1.7	1.39	0.88	0	Cross-linked	Intra	Bound	20.9076	20.7697	5107	0	0	5	699.182	bmCENPT	VVPDIVNKITIPR	101	113		bmCENPT	HEVAPNDAVDVLKHEMAR	58	75		[K108-E59;K108-D64;K108-D67;K108-E72;T110-E59;T110-D64;T110-D67;D104-K70]	20.769671044;20.9308917928;21.022194615733
0	Protein state 1 - 1(1)	Data\Zelda_250415_P3843_MR_ID_EDC_R1_Fr1.raw	Accepted	322.52	0	3.44338e-102	6.78336e-116	1.49408e-87	222.346	0.78	0.7	0.89	0	Cross-linked	Intra	Bound	15.1324	15.1324	2698	0	0	4	663.358	bmCENPT	KHEVAPNDAVDVLK	57	70		bmCENPT	YLEDKLEPK	24	32		[K57-E26;K57-D27;K57-E30;E59-Y24;E59-K28;D64-Y24;D64-K28;D67-K28]	15.1324
0	Protein state 1 - 1(1)	Data\Zelda_250415_P3843_MR_ID_EDC_R1_Fr1.raw	Accepted	321.771	0	2.63188e-89	5.56296e-127	3.38747e-70	248.87	1.27	0.89	1	0	Cross-linked	Intra	Bound	16.5914	16.4882	3258	0	0	4	923.481	bmCENPT	KHEVAPNDAVDVLKHEMAR	57	75		bmCENPT	KHEVAPNDAVDVLK	57	70		[K57-E59;K57-D64;K57-D67;K70-E59;K70-D64;K70-D67;E72-K57]	16.488172666133;16.694685594933
0	Protein state 1 - 1(1)	Data\Zelda_250415_P3843_MR_ID_EDC_R1_Fr1.raw	Accepted	321.116	0	5.30937e-58	3.23376e-87	7.55253e-86	292.785	0.64	0.82	0.54	0	Cross-linked	Inter	Bound	15.2438	15.2553	2748	0	0	5	682.172	bmCENPT	KHEVAPNDAVDVLK	57	70		bmCENPT	EVKKHEVAPNDAVDVLK	54	70		[K57-E54;K57-E59;K57-D64;K57-D67;E59-K56;D64-K56;D67-K56]	15.2323333504;15.255302258133
0	Protein state 1 - 1(1)	Data\Zelda_250415_P3843_MR_ID_EDC_R1_Fr1.raw	Rejected	-1.45247	0.0277296	4.27366	4.72028	4.72028	4	3.99	3.95	4.74	0	Free Peptide	Intra		26.2555	26.2555	7363	0	0	5	747.614	DECOY_bmCENPT	LVDVADNPAVEHKKVEKTFHYITEVLKEARVR	60	91							[]	26.2555	rejected conflict q > qmin (0.142857142857143) > (0.056)
0	Protein state 1 - 1(1)	Data\Zelda_250415_P3843_MR_ID_EDC_R1_Fr1.raw	Rejected	-1.44522	0.0277296	4.24279	1.33191	1.33191	8	0.07	0.92	0.83	0	Free Peptide	Intra		18.7633	18.7633	4225	0	0	5	625.343	DECOY_bmCENPT	LVDVADNPAVEHKKVEKTFHYITEVLK	60	86							[]	18.7633	rejected conflict q > qmin (0.141269841269841) > (0) Rejected by score conflict resolution
0	Protein state 1 - 1(1)	Data\Zelda_250415_P3843_MR_ID_EDC_R1_Fr1.raw	Rejected	-1.43008	0.0277296	4.17903	4.56277	4.56277	6	3.82	4.04	4.74	0	Free Peptide	Intra		27.3051	27.3051	7759	0	0	5	747.614	DECOY_bmCENPT	LVDVADNPAVEHKKVEKTFHYITEVLKEARVR	60	91							[]	27.3051	rejected conflict q > qmin (0.13968253968254) > (0.044)
0	Protein state 1 - 1(1)	Data\Zelda_250415_P3843_MR_ID_EDC_R1_Fr1.raw	Accepted	314.176	0	2.75743e-88	8.47301e-96	6.05721e-105	240.954	0.42	1.14	0.59	0	Cross-linked	Intra	Bound	23.4008	23.4008	6195	0	0	4	713.656	bmCENPT	VVPDIVNKITIPR	101	113		bmCENPT	HEVAPNDAVDVLK	58	70		[K108-E59;K108-D64;K108-D67;T110-E59;T110-D64;T110-D67]	23.4008
0	Protein state 1 - 1(1)	Data\Zelda_250415_P3843_MR_ID_EDC_R1_Fr1.raw	Accepted	312.014	0	9.31148e-98	1.79254e-125	1.26389e-127	217.797	1.23	1.13	1.24	0	Cross-linked	Intra	Bound	23.3773	23.3773	6186	0	0	5	821.246	bmCENPT	VRAEKLVETIYHFTKEVK	39	56		bmCENPT	YLEDKLEPKYDYKAR	24	38		[K43-E26;K43-D27;K43-E30;K43-D34;T47-E26;T47-D27;T47-E30;T47-D34;Y49-E26;Y49-D27;Y49-E30;Y49-D34;T52-D27;T52-E30;T52-D34;K53-D27;K53-E30;K53-D34;E42-Y24;E42-K28;E42-K32;E42-Y33;E42-Y35;E42-K36;E46-Y24;E46-K28;E46-K32;E46-Y33;E46-Y35;E46-K36;E54-K28;E54-K32;E54-Y33;E54-Y35;E54-K36]	23.3773
0	Protein state 1 - 1(1)	Data\Zelda_250415_P3843_MR_ID_EDC_R1_Fr1.raw	Rejected	-1.1983	0.0277296	3.31449	3.554	3.554	8	0.42	3.88	9.14	0	Free Peptide	Intra		29.0162	29.0162	8382	0	0	7	737.658	bmCENPT	KHEVAPNDAVDVLKHEMARLDIVKTHFDFYQFFHDFMPREIR	57	98							[]	29.0162	rejected conflict q > qmin (0.138095238095238) > (0.117)
0	Protein state 1 - 1(1)	Data\Zelda_250415_P3843_MR_ID_EDC_R1_Fr1.raw	Rejected	-1.10939	0.0277296	3.03251	7.07386	7.07386	2	4.37	2.2	12.35	0	Free Peptide	Intra		24.3906	24.3906	6625	0	0	4	697.122	DECOY_bmCENPT	VIDLRAMEHKLVDVADNPAVEHKK	50	73							[]	24.3906	rejected conflict q > qmin (0.138095238095238) > (0.07)
0	Protein state 1 - 1(1)	Data\Zelda_250415_P3843_MR_ID_EDC_R1_Fr1.raw	Rejected	-1.06084	0.0277296	2.88878	2.94299	2.94299	6	0.11	1.79	1.3	0	Free Peptide	Intra		31.3708	31.3708	9113	0	0	7	670.507	DECOY_bmCENPT	VIDLRAMEHKLVDVADNPAVEHKKVEKTFHYITEVLKEAR	50	89							[]	31.3708	rejected conflict q > qmin (0.136507936507936) > (0)
0	Protein state 1 - 1(1)	Data\Zelda_250415_P3843_MR_ID_EDC_R1_Fr1.raw	Accepted	311.457	0	2.03755e-97	4.67352e-113	2.37458e-109	217.801	1.87	1.56	0.62	0	Cross-linked	Intra	Bound	22.4716	22.4716	5818	0	0	4	927.264	bmCENPT	KHEVAPNDAVDVLK	57	70		bmCENPT	VRAEKLVETIYHFTKEVK	39	56		[K57-E42;K57-E46;K57-E54;E59-K43;E59-T47;E59-Y49;E59-T52;E59-K53;D64-T47;D64-Y49;D64-T52;D64-K53;D67-Y49;D67-T52;D67-K53]	22.4716
0	Protein state 1 - 1(1)	Data\Zelda_250415_P3843_MR_ID_EDC_R1_Fr1.raw	Accepted	303.156	0	7.53403e-82	2.38e-126	1.08132e-79	238.772	0.78	1	0.14	0	Cross-linked	Intra	Bound	16.463	16.463	3247	0	0	7	528.135	bmCENPT	KHEVAPNDAVDVLKHEMAR	57	75		bmCENPT	KHEVAPNDAVDVLK	57	70		[K57-E59;K57-D64;K57-D67;K70-E59;K70-D64;K70-D67;E72-K57]	16.463
0	Protein state 1 - 1(1)	Data\Zelda_250415_P3843_MR_ID_EDC_R1_Fr2.raw	Rejected	-0.963472	0.0357143	2.62078	6.96222	6.96222	3	6.97	7.11	518.51	0	Free Peptide	Intra		17.844	17.844	3557	0	0	4	473.513	DECOY_bmCENPT	LVDVADNPAVEHKKVEK	60	76							[]	17.844	rejected conflict q > qmin (0.11036036036036) > (0.029)
0	Protein state 1 - 1(1)	Data\Zelda_250415_P3843_MR_ID_EDC_R1_Fr1.raw	Rejected	-0.868373	0.0277296	2.38303	7.83906	7.83906	3	2.42	5.95	535.89	0	Free Peptide	Intra		26.4775	26.4775	7448	0	0	2	938.52	bmCENPT	VRAEKLVETIYHFTK	39	53							[]	26.4775	rejected conflict q > qmin (0.134920634920635) > (0) Rejected by ms1MIP resolution
0	Protein state 1 - 1(1)	Data\Zelda_250415_P3843_MR_ID_EDC_R1_Fr1.raw	Accepted	299.952	0	2.81369e-89	5.64158e-91	3.90247e-92	219.995	1.29	1.53	0.43	0	Cross-linked	Intra	Bound	23.2165	23.2165	6112	0	0	5	742.012	bmCENPT	KHEVAPNDAVDVLK	57	70		bmCENPT	VRAEKLVETIYHFTKEVK	39	56		[K57-E42;K57-E46;K57-E54;E59-K43;E59-T47;E59-Y49;E59-T52;E59-K53;D64-K43;D64-T47;D64-Y49;D64-T52;D64-K53;D67-T47;D67-Y49;D67-T52;D67-K53]	23.2165
0	Protein state 1 - 1(1)	Data\Zelda_250415_P3843_MR_ID_EDC_R1_Fr1.raw	Accepted	299.352	0	3.82686e-82	2.32903e-88	4.34333e-99	233.381	1.1	1.47	1.03	0	Cross-linked	Intra	Bound	19.6713	19.6713	4618	0	0	4	905.749	bmCENPT	VVPDIVNKITIPR	101	113		bmCENPT	KHEVAPNDAVDVLKHEMAR	57	75		[K108-E59;K108-D64;K108-D67;K108-E72;T110-E59;T110-D64;T110-D67;T110-E72;D104-K57;D104-K70]	19.6713
0	Protein state 1 - 1(1)	Data\Zelda_250415_P3843_MR_ID_EDC_R1_Fr1.raw	Rejected	-0.810612	0.0259965	2.24928	2.34474	2.34474	8	1.29	1.28	1.86	0	Free Peptide	Intra		23.9573	23.9573	6435	0	0	7	586.892	DECOY_bmCENPT	VEKTFHYITEVLKEARVRAKYDYKPELKDELYK	74	106							[]	23.9573	rejected conflict q > qmin (0.133333333333333) > (0)
0	Protein state 1 - 1(1)	Data\Zelda_250415_P3843_MR_ID_EDC_R1_Fr2.raw	Rejected	-0.776521	0.0333333	2.1739	5.36131	5.36131	3	5.91	5.96	5.61	0	Free Peptide	Intra		37.6789	37.6789	8034	0	0	4	654.596	bmCENPT	HEVAPNDAVDVLKHEMARLDIVK	58	80							[]	37.6789	rejected conflict q > qmin (0.105855855855856) > (0.065)
0	Protein state 1 - 1(1)	Data\Zelda_250415_P3843_MR_ID_EDC_R1_Fr1.raw	Accepted	298.816	0	3.4744e-97	1.04118e-143	5.17689e-127	199.9	0.92	1.3	1.49	0	Cross-linked	Intra	Bound	21.2216	21.2216	5286	0	0	8	544.17	bmCENPT	KHEVAPNDAVDVLKHEMAR	57	75		bmCENPT	VRAEKLVETIYHFTKEVK	39	56		[K57-E42;K57-E46;K57-E54;K70-E54;E59-K43;E59-T47;E59-Y49;E59-T52;E59-K53;D64-K43;D64-T47;D64-Y49;D64-T52;D64-K53;D67-T52;D67-K53]	21.2216
0	Protein state 1 - 1(1)	Data\Zelda_250415_P3843_MR_ID_EDC_R1_Fr1.raw	Accepted	298.156	0	6.20452e-101	1.77577e-131	2.61117e-123	188.834	1.56	1.31	1.37	0	Cross-linked	Intra	Bound	21.2274	21.2274	5288	0	0	6	725.224	bmCENPT	KHEVAPNDAVDVLKHEMAR	57	75		bmCENPT	VRAEKLVETIYHFTKEVK	39	56		[K57-E42;K57-E46;K57-E54;K70-E54;E59-K43;E59-T47;E59-Y49;E59-T52;E59-K53;D64-K43;D64-T47;D64-Y49;D64-T52;D64-K53;D67-T47;D67-Y49;D67-T52;D67-K53;E72-T52;E72-K53]	21.2274
0	Protein state 1 - 1(1)	Data\Zelda_250415_P3843_MR_ID_EDC_R1_Fr1.raw	Accepted	297.51	0	3.43217e-80	4.81102e-123	1.37811e-64	234.59	0.97	0.59	0.27	0	Cross-linked	Intra	Bound	16.4988	16.4988	3262	0	0	5	738.986	bmCENPT	KHEVAPNDAVDVLKHEMAR	57	75		bmCENPT	KHEVAPNDAVDVLK	57	70		[K57-E59;K57-D64;K57-D67;K70-E59;K70-D64;K70-D67;E72-K57]	16.4988
0	Protein state 1 - 1(1)	Data\Zelda_250415_P3843_MR_ID_EDC_R1_Fr2.raw	Accepted	296.347	0	1.09141e-88	1.38055e-98	3.16815e-69	216.331	4.14	1.59	2.4	0	Cross-linked	Intra	Bound	15.382	15.3863	2646	1.32658e+07	1.01906e+09	4	663.358	bmCENPT	KHEVAPNDAVDVLK	57	70		bmCENPT	YLEDKLEPK	24	32		[K57-E26;K57-D27;K57-E30;E59-Y24;E59-K28;D64-Y24;D64-K28;D67-K28]	15.3863
0	Protein state 1 - 1(1)	Data\Zelda_250415_P3843_MR_ID_EDC_R1_Fr1.raw	Accepted	296.286	0	7.77675e-99	7.61578e-117	8.36065e-123	191.709	0.87	1.23	0.29	0	Cross-linked	Intra	Bound	20.3256	20.4182	4944	0	0	4	924.219	bmCENPT	NGVFSEILSGHAVHA	114	128		bmCENPT	KHEVAPNDAVDVLKHEMAR	57	75		[S118-E59;S118-D64;S118-D67;S118-E72;S122-E59;S122-D64;S122-D67;S122-E72;A128-E59;A128-D64;A128-D67;A128-E72;E119-K57;E119-K70;A128-K57;A128-K70]	20.232961779733;20.418165738133
0	Protein state 1 - 1(1)	Data\Zelda_250415_P3843_MR_ID_EDC_R1_Fr1.raw	Accepted	296.11	0	1.86898e-84	8.37135e-96	3.57291e-111	224.75	1.8	1.81	0.38	0	Cross-linked	Intra	Bound	20.7684	20.7684	5106	0	0	6	582.819	bmCENPT	VVPDIVNKITIPR	101	113		bmCENPT	HEVAPNDAVDVLKHEMAR	58	75		[K108-E59;K108-D64;K108-D67;T110-E59;T110-D64;T110-D67]	20.7684
0	Protein state 1 - 1(1)	Data\Zelda_250415_P3843_MR_ID_EDC_R1_Fr1.raw	Accepted	290.915	0	3.52877e-103	2.32388e-165	6.78196e-122	170.235	0.16	1.39	1.22	0	Cross-linked	Intra	Bound	20.5382	20.5382	4996	0	0	8	512.274	bmCENPT	KHEVAPNDAVDVLKHEMAR	57	75		bmCENPT	AEKLVETIYHFTKEVK	41	56		[K57-E42;K57-E46;K57-E54;K70-E54;E59-K43;E59-T47;E59-Y49;E59-T52;E59-K53;D64-K43;D64-T47;D64-Y49;D64-T52;D64-K53;D67-T47;D67-Y49;D67-T52;D67-K53]	20.5382
0	Protein state 1 - 1(1)	Data\Zelda_250415_P3843_MR_ID_EDC_R1_Fr2.raw	Rejected	-0.37188	0.0333333	1.45046	0.352173	0.352173	10	1.72	1.48	0.77	0	Free Peptide	Intra		17.4698	17.4698	3399	0	0	5	625.343	DECOY_bmCENPT	LVDVADNPAVEHKKVEKTFHYITEVLK	60	86							[]	17.4698	rejected conflict q > qmin (0.105855855855856) > (0)
0	Protein state 1 - 1(1)	Data\Zelda_250415_P3843_MR_ID_EDC_R1_Fr1.raw	Rejected	-0.355588	0.0207972	1.42702	1.66384	1.66384	4	3.41	4.81	4.51	0	Free Peptide	Intra		28.1355	28.1355	8076	0	0	7	555.851	DECOY_bmCENPT	VRIERPMFDHFFQYFDFHTKVIDLRAMEHK	30	59							[]	28.1355	rejected conflict q > qmin (0.126984126984127) > (0.046)
0	Protein state 1 - 1(1)	Data\Zelda_250415_P3843_MR_ID_EDC_R1_Fr1.raw	Accepted	289.598	0	4.9547e-62	8.65946e-80	1.61022e-92	252.865	1.21	1.15	0.29	0	Cross-linked	Intra	Bound	15.4463	15.4934	2849	0	0	5	610.931	bmCENPT	KHEVAPNDAVDVLK	57	70		bmCENPT	KHEVAPNDAVDVLK	57	70		[K57-E59;K57-D64;K57-D67]	15.399066865067;15.4934398792
0	Protein state 1 - 1(1)	Data\Zelda_250415_P3843_MR_ID_EDC_R1_Fr1.raw	Rejected	-0.339429	0.0190641	1.40415	0.543899	0.543899	13	2.44	1.35	1.1	0	Free Peptide	Intra		20.6379	20.5817	5017	0	0	8	542.297	DECOY_bmCENPT	VIDLRAMEHKLVDVADNPAVEHKKVEKTFHYITEVLK	50	86							[]	20.5817494288;20.694061061333	rejected conflict q > qmin (0.123809523809524) > (0) Rejected by ms1MIP resolution
0	Protein state 1 - 1(1)	Data\Zelda_250415_P3843_MR_ID_EDC_R1_Fr1.raw	Accepted	288.737	0	6.72104e-100	5.33837e-117	3.1836e-135	176.702	0.46	0.67	0.17	0	Cross-linked	Intra	Bound	20.2198	20.3909	4932	0	0	5	739.577	bmCENPT	NGVFSEILSGHAVHA	114	128		bmCENPT	KHEVAPNDAVDVLKHEMAR	57	75		[S118-E59;S118-D64;S118-D67;S118-E72;S122-E59;S122-D64;S122-D67;S122-E72;A128-E59;A128-D64;A128-D67;A128-E72;E119-K57;E119-K70;A128-K57;A128-K70]	20.0866334904;20.181751038933;20.390927956533
0	Protein state 1 - 1(1)	Data\Zelda_250415_P3843_MR_ID_EDC_R1_Fr1.raw	Accepted	288.203	0	5.64699e-90	2.44567e-127	2.76167e-105	202.065	0.68	1.33	2.05	0	Cross-linked	Intra	Bound	21.8251	21.8251	5519	0	0	5	690.978	bmCENPT	KHEVAPNDAVDVLK	57	70		bmCENPT	AEKLVETIYHFTKEVK	41	56		[K57-E42;K57-E46;K57-E54;E59-K43;E59-T47;E59-Y49;E59-T52;E59-K53;D64-T47;D64-Y49;D64-T52;D64-K53]	21.8251
0	Protein state 1 - 1(1)	Data\Zelda_250415_P3843_MR_ID_EDC_R1_Fr1.raw	Accepted	287.832	0	1.23734e-93	1.09792e-140	1.32538e-126	192.568	1.46	1.25	0.8	0	Cross-linked	Intra	Bound	23.4798	23.5373	6253	0	0	6	829.122	bmCENPT	LVETIYHFTKEVKKHEVAPNDAVDVLK	44	70		bmCENPT	LEPKYDYKARVRAEK	29	43		[T47-E30;T47-D34;T47-E42;Y49-E30;Y49-D34;Y49-E42;T52-E30;T52-D34;T52-E42;K53-E30;K53-D34;K53-E42;K56-E30;K56-D34;K56-E42;K57-E30;K57-D34;K57-E42;E46-K32;E46-Y33;E46-Y35;E46-K36;E54-K32;E54-Y33;E54-Y35;E54-K36;E59-K32;E59-Y33;E59-Y35;E59-K36;D64-K32;D64-Y33;D64-Y35;D64-K36]	23.422286247467;23.537283789333
0	Protein state 1 - 1(1)	Data\Zelda_250415_P3843_MR_ID_EDC_R1_Fr1.raw	Accepted	287.321	0	8.26634e-86	6.82262e-110	3.17817e-132	210.173	1.07	1.1	0.82	0	Cross-linked	Intra	Bound	23.3335	23.3335	6166	0	0	6	684.54	bmCENPT	ARVRAEKLVETIYHFTKEVK	37	56		bmCENPT	YLEDKLEPKYDYK	24	36		[K43-E26;K43-D27;K43-E30;K43-D34;T47-E26;T47-D27;T47-E30;T47-D34;Y49-E26;Y49-D27;Y49-E30;Y49-D34;T52-E30;T52-D34;K53-E30;K53-D34;E42-Y24;E42-K28;E42-K32;E42-Y33;E42-Y35;E46-Y24;E46-K28;E46-K32;E46-Y33;E46-Y35;E54-K32;E54-Y33;E54-Y35]	23.3335
0	Protein state 1 - 1(1)	Data\Zelda_250415_P3843_MR_ID_EDC_R1_Fr1.raw	Rejected	-0.165835	0.0190641	1.18038	1.2177	1.2177	10	6.18	8.75	9.64	0	Free Peptide	Intra		25.3052	25.3052	6991	0	0	8	547.548	bmCENPT	LVETIYHFTKEVKKHEVAPNDAVDVLKHEMARLDIVK	44	80							[]	25.3052	rejected conflict q > qmin (0.122222222222222) > (0.05)
0	Protein state 1 - 1(1)	Data\Zelda_250415_P3843_MR_ID_EDC_R1_Fr2.raw	Rejected	-0.163254	0.0309524	1.17734	7.30892	7.30892	2	1.68	1.68	1.87	0	Free Peptide	Intra		15.3302	15.3302	2617	0	0	2	703.867	DECOY_bmCENPT	LVDVADNPAVEHK	60	72							[]	15.3302	rejected conflict q > qmin (0.101351351351351) > (0.011)
0	Protein state 1 - 1(1)	Data\Zelda_250415_P3843_MR_ID_EDC_R1_Fr1.raw	Accepted	286.222	0	1.63682e-82	3.09346e-101	3.13691e-116	215.543	1.3	1.54	1.44	0	Cross-linked	Intra	Bound	21.832	21.7131	5465	0	0	6	625.172	bmCENPT	ARVRAEKLVETIYHFTK	37	53		bmCENPT	YLEDKLEPKYDYK	24	36		[K43-E26;K43-D27;K43-E30;K43-D34;T47-E26;T47-D27;T47-E30;T47-D34;Y49-E30;Y49-D34;T52-D34;E42-Y24;E42-K28;E42-K32;E42-Y33;E42-Y35;E46-K28;E46-K32;E46-Y33;E46-Y35]	21.713059973333;21.950984304
0	Protein state 1 - 1(1)	Data\Zelda_250415_P3843_MR_ID_EDC_R1_Fr1.raw	Rejected	-0.12514	0.0190641	1.13331	0.247687	0.247687	6	1.74	0.73	2.54	0	Free Peptide	Intra		20.0177	20.0177	4769	0	0	4	781.428	DECOY_bmCENPT	LVDVADNPAVEHKKVEKTFHYITEVLK	60	86							[]	20.0177	rejected conflict q > qmin (0.122222222222222) > (0)
0	Protein state 1 - 1(1)	Data\Zelda_250415_P3843_MR_ID_EDC_R1_Fr1.raw	Accepted	284.417	0	2.79656e-59	1.10429e-61	8.29273e-82	250.431	1.15	1.58	1.51	0	Cross-linked	Intra	Bound	16.7834	16.7176	3353	0	0	4	763.412	bmCENPT	KHEVAPNDAVDVLK	57	70		bmCENPT	KHEVAPNDAVDVLK	57	70		[K57-E59;K57-D64;K57-D67]	16.7175504472;16.8493383784
0	Protein state 1 - 1(1)	Data\Zelda_250415_P3843_MR_ID_EDC_R1_Fr2.raw	Rejected	-0.101327	0.0309524	1.10664	1.84466	1.84466	4	1.35	3.58	345.97	0	Free Peptide	Intra		33.2699	33.2658	6877	0	0	4	751.126	DECOY_bmCENPT	IERPMFDHFFQYFDFHTKVIDLR	32	54							[]	33.2657799488;33.273925192267	rejected conflict q > qmin (0.0990990990990991) > (0)
0	Protein state 1 - 1(1)	Data\Zelda_250415_P3843_MR_ID_EDC_R1_Fr2.raw	Rejected	-0.0872446	0.0309524	1.09116	1.89406	1.89406	4	3.05	3.25	2.01	0	Free Peptide	Intra		34.3211	34.2692	7124	0	0	4	621.588	bmCENPT	NASWTTKRLYKYLEDKLEPK	13	32							[]	34.269159603733;34.3730306192	rejected conflict q > qmin (0.0968468468468468) > (0)
0	Protein state 1 - 1(1)	Data\Zelda_250415_P3843_MR_ID_EDC_R1_Fr1.raw	Rejected	-0.0817688	0.0190641	1.0852	0.302315	0.302315	5	1.12	1.34	0.86	0	Free Peptide	Intra		17.986	17.986	3891	0	0	6	521.287	DECOY_bmCENPT	LVDVADNPAVEHKKVEKTFHYITEVLK	60	86							[]	17.986	rejected conflict q > qmin (0.120634920634921) > (0.017)
0	Protein state 1 - 1(1)	Data\Zelda_250415_P3843_MR_ID_EDC_R1_Fr1.raw	Rejected	-0.030714	0.0190641	1.03119	0.305799	0.305799	10	1.23	1.48	0.89	0	Free Peptide	Intra		21.1352	21.1257	5247	0	0	5	867.07	DECOY_bmCENPT	VIDLRAMEHKLVDVADNPAVEHKKVEKTFHYITEVLK	50	86							[]	21.125713907467;21.144676817867	rejected conflict q > qmin (0.119047619047619) > (0) Rejected by score conflict resolution Rejected by score conflict resolution
0	Protein state 1 - 1(1)	Data\Zelda_250415_P3843_MR_ID_EDC_R1_Fr1.raw	Accepted	281.265	0	1.68477e-84	6.33226e-81	7.1554e-81	204.698	1.67	1.5	0.62	0	Cross-linked	Intra	Bound	23.2324	23.141	6079	0	0	4	927.264	bmCENPT	KHEVAPNDAVDVLK	57	70		bmCENPT	VRAEKLVETIYHFTKEVK	39	56		[K57-E42;K57-E46;K57-E54;E59-K43;E59-T47;E59-Y49;E59-T52;E59-K53;D64-K43;D64-T47;D64-Y49;D64-T52;D64-K53;D67-T47;D67-Y49;D67-T52;D67-K53]	23.141004832;23.163353170933;23.392772473333
0	Protein state 1 - 1(1)	Data\Zelda_250415_P3843_MR_ID_EDC_R1_Fr1.raw	Accepted	279.507	0	5.62042e-58	3.24587e-54	1.46393e-80	246.468	0.77	1.08	1.51	0	Cross-linked	Intra	Bound	17.321	17.321	3600	0	0	4	763.412	bmCENPT	KHEVAPNDAVDVLK	57	70		bmCENPT	KHEVAPNDAVDVLK	57	70		[K57-E59;K57-D64;K57-D67]	17.321
0	Protein state 1 - 1(1)	Data\Zelda_250415_P3843_MR_ID_EDC_R1_Fr1.raw	Rejected	-0.011353	0.0190641	1.01142	1.08743	1.08743	9	9.95	16.78	17.11	0	Free Peptide	Intra		27.2311	27.2311	7734	0	0	6	625.334	bmCENPT	LVETIYHFTKEVKKHEVAPNDAVDVLKHEMAR	44	75							[]	27.2311	rejected conflict q > qmin (0.117460317460317) > (0)
0	Protein state 1 - 1(1)	Data\Zelda_250415_P3843_MR_ID_EDC_R1_Fr1.raw	Accepted	279.121	0	1.00653e-52	5.54303e-56	1.44737e-79	252.138	0.67	0.63	0.29	0	Cross-linked	Intra	Bound	14.9793	14.9793	2635	0	0	5	610.931	bmCENPT	KHEVAPNDAVDVLK	57	70		bmCENPT	KHEVAPNDAVDVLK	57	70		[K57-E59;K57-D64;K57-D67]	14.9793
0	Protein state 1 - 1(1)	Data\Zelda_250415_P3843_MR_ID_EDC_R1_Fr2.raw	Rejected	0.050582	0.0285714	0.950676	0.956631	0.956631	12	2.17	2.08	1.86	0	Free Peptide	Intra		21.1691	21.206	4299	0	0	7	586.892	DECOY_bmCENPT	VEKTFHYITEVLKEARVRAKYDYKPELKDELYK	74	106							[]	21.144356987733;21.15679074;21.206031657333	rejected conflict q > qmin (0.0945945945945946) > (0) Rejected by score conflict resolution Rejected by score conflict resolution
0	Protein state 1 - 1(1)	Data\Zelda_250415_P3843_MR_ID_EDC_R1_Fr1.raw	Rejected	0.0517835	0.0190641	0.949534	5.51758	5.51758	3	1.39	1.39	2.53	0	Free Peptide	Intra		17.2347	17.2347	3562	0	0	2	625.843	DECOY_bmCENPT	TFHYITEVLK	77	86							[]	17.2347	rejected conflict q > qmin (0.117460317460317) > (0.071)
0	Protein state 1 - 1(1)	Data\Zelda_250415_P3843_MR_ID_EDC_R1_Fr1.raw	Accepted	278.841	0	3.24705e-77	4.38409e-62	1.32435e-75	216.179	1.19	1.32	2.07	0	Cross-linked	Intra	Bound	16.8963	16.8963	3426	0	0	4	785.424	bmCENPT	VKVVPDIVNK	99	108		bmCENPT	HEVAPNDAVDVLKHEMAR	58	75		[K100-E59;K100-D64;K100-D67;K100-E72]	16.8963
0	Protein state 1 - 1(1)	Data\Zelda_250415_P3843_MR_ID_EDC_R1_Fr1.raw	Accepted	278.551	0	1.36987e-91	2.87917e-111	1.99458e-92	183.895	1.78	1.56	1.54	0	Cross-linked	Intra	Bound	21.2383	21.2383	5294	0	0	5	870.067	bmCENPT	KHEVAPNDAVDVLKHEMAR	57	75		bmCENPT	VRAEKLVETIYHFTKEVK	39	56		[K57-E42;K57-E46;K57-E54;K70-E54;E59-K43;E59-T47;E59-Y49;E59-T52;E59-K53;D64-K43;D64-T47;D64-Y49;D64-T52;D64-K53;D67-K43;D67-T47;D67-Y49;D67-T52;D67-K53;E72-T52;E72-K53]	21.2383
0	Protein state 1 - 1(1)	Data\Zelda_250415_P3843_MR_ID_EDC_R1_Fr1.raw	Rejected	0.165607	0.0190641	0.847379	0.194907	0.194907	7	0.82	1.18	0.86	0	Free Peptide	Intra		19.3566	19.3566	4480	0	0	6	521.287	DECOY_bmCENPT	LVDVADNPAVEHKKVEKTFHYITEVLK	60	86							[]	19.3566	rejected conflict q > qmin (0.115873015873016) > (0.021)
0	Protein state 1 - 1(1)	Data\Zelda_250415_P3843_MR_ID_EDC_R1_Fr1.raw	Accepted	275.658	0	1.75216e-95	2.00014e-115	2.9334e-114	168.472	1.76	1.91	0.74	0	Cross-linked	Intra	Bound	21.2261	21.2261	5287	0	0	7	621.764	bmCENPT	KHEVAPNDAVDVLKHEMAR	57	75		bmCENPT	VRAEKLVETIYHFTKEVK	39	56		[K57-E42;K57-E46;K57-E54;K70-E54;E59-K43;E59-T47;E59-Y49;E59-T52;E59-K53;D64-K43;D64-T47;D64-Y49;D64-T52;D64-K53;D67-K43;D67-T47;D67-Y49;D67-T52;D67-K53]	21.2261
0	Protein state 1 - 1(1)	Data\Zelda_250415_P3843_MR_ID_EDC_R1_Fr2.raw	Rejected	0.202679	0.0285714	0.81654	2.38912	2.38912	3	3.41	3.57	3.62	0	Free Peptide	Intra		38.6486	38.6486	8280	0	0	4	621.588	bmCENPT	NASWTTKRLYKYLEDKLEPK	13	32							[]	38.6486	rejected conflict q > qmin (0.0923423423423423) > (0.08)
0	Protein state 1 - 1(1)	Data\Zelda_250415_P3843_MR_ID_EDC_R1_Fr2.raw	Rejected	0.203695	0.0285714	0.815711	13.939	13.939	2	3.69	3.69	5.64	0	Free Peptide	Intra		47.7069	47.7069	10322	0	0	2	627.84	DECOY_bmCENPT	AKYDYKPELK	92	101							[]	47.7069	Rejected by ms1MIP resolution
0	Protein state 1 - 1(1)	Data\Zelda_250415_P3843_MR_ID_EDC_R1_Fr2.raw	Accepted	273.575	0	3.20412e-63	3.53556e-92	8.96894e-73	232.673	0.53	1.79	1.52	0	Cross-linked	Intra	Bound	32.8396	32.8396	6753	0	0	4	621.34	bmCENPT	LVETIYHFTK	44	53		bmCENPT	LVETIYHFTK	44	53		[T47-E46;Y49-E46;T52-E46]	32.8396
0	Protein state 1 - 1(1)	Data\Zelda_250415_P3843_MR_ID_EDC_R1_Fr1.raw	Rejected	0.210336	0.017331	0.810312	0.843314	0.843314	9	2.55	1.28	0.63	0	Free Peptide	Intra		24.4014	24.4014	6630	0	0	7	586.892	DECOY_bmCENPT	VEKTFHYITEVLKEARVRAKYDYKPELKDELYK	74	106							[]	24.4014	rejected conflict q > qmin (0.112698412698413) > (0)
0	Protein state 1 - 1(1)	Data\Zelda_250415_P3843_MR_ID_EDC_R1_Fr1.raw	Accepted	271.647	0	3.50084e-93	1.44765e-111	2.80434e-87	168.733	1.58	1.5	1.24	0	Cross-linked	Intra	Bound	21.3191	21.2601	5303	0	0	4	1087.33	bmCENPT	KHEVAPNDAVDVLKHEMAR	57	75		bmCENPT	VRAEKLVETIYHFTKEVK	39	56		[K57-E42;K57-E46;K57-E54;K70-E46;K70-E54;E59-K43;E59-T47;E59-Y49;E59-T52;E59-K53;D64-K43;D64-T47;D64-Y49;D64-T52;D64-K53;D67-K43;D67-T47;D67-Y49;D67-T52;D67-K53;E72-T52;E72-K53]	21.260130654933;21.378088471467
0	Protein state 1 - 1(1)	Data\Zelda_250415_P3843_MR_ID_EDC_R1_Fr2.raw	Accepted	270.828	0	1.79962e-84	8.03636e-103	1.41507e-112	190.17	2.06	2.38	2.38	0	Cross-linked	Intra	Bound	21.2223	21.2268	4307	0	0	4	1026.31	bmCENPT	VRAEKLVETIYHFTKEVK	39	56		bmCENPT	YLEDKLEPKYDYKAR	24	38		[K43-E26;K43-D27;K43-E30;K43-D34;T47-E26;T47-D27;T47-E30;T47-D34;Y49-E26;Y49-D27;Y49-E30;Y49-D34;T52-D27;T52-E30;T52-D34;K53-E30;K53-D34;E42-Y24;E42-K28;E42-K32;E42-Y33;E42-Y35;E42-K36;E46-Y24;E46-K28;E46-K32;E46-Y33;E46-Y35;E46-K36;E54-K32;E54-Y33]	21.2177262616;21.2267947312
0	Protein state 1 - 1(1)	Data\Zelda_250415_P3843_MR_ID_EDC_R1_Fr3.raw	Rejected	0.315711	0.390625	0.72927	5.93845	10.7671	0	7.55	7.31	238.19	0	Cross-linked	Intra	Bound	41.8827	41.8827	7615	0	0	8	544.424	DECOY_bmCENPT	VIDLRAMEHK	50	59		bmCENPT	RYQPKNASWTTKRLYKYLEDKLEPK	8	32		[]	41.8827	rejected conflict q > qmin (0.56) > (0.01)
0	Protein state 1 - 1(1)	Data\Zelda_250415_P3843_MR_ID_EDC_R1_Fr3.raw	Rejected	0.315711	0.390625	0.72927	5.93845	10.7671	0	7.55	7.31	238.19	0	Cross-linked	Intra	Bound	41.8827	41.8827	7615	0	0	8	544.424	bmCENPT	HEMARLDIVK	71	80		bmCENPT	RYQPKNASWTTKRLYKYLEDKLEPK	8	32		[]	41.8827	rejected conflict q > qmin (0.56) > (0.01)
0	Protein state 1 - 1(1)	Data\Zelda_250415_P3843_MR_ID_EDC_R1_Fr1.raw	Accepted	270.801	0	7.20347e-79	7.92881e-71	8.57853e-79	202.382	1.41	1.19	0.92	0	Cross-linked	Intra	Bound	19.5795	19.4914	4539	0	0	4	774.42	bmCENPT	KHEVAPNDAVDVLK	57	70		bmCENPT	AEKLVETIYHFTK	41	53		[K57-E42;K57-E46;E59-K43;E59-T47;E59-Y49;E59-T52;D64-K43;D64-T47;D64-Y49;D67-K43;D67-T47]	19.491369080267;19.667694849067
0	Protein state 1 - 1(1)	Data\Zelda_250415_P3843_MR_ID_EDC_R1_Fr1.raw	Rejected	0.429295	0.017331	0.650968	0.135401	0.135401	8	0.93	1.28	0.68	0	Free Peptide	Intra		19.1235	19.1235	4379	0	0	4	781.428	DECOY_bmCENPT	LVDVADNPAVEHKKVEKTFHYITEVLK	60	86							[]	19.1235	rejected conflict q > qmin (0.111111111111111) > (0)
0	Protein state 1 - 1(1)	Data\Zelda_250415_P3843_MR_ID_EDC_R1_Fr1.raw	Accepted	270.321	0	5.46096e-84	1.31799e-113	5.51691e-105	190.571	1.18	1.39	0.77	0	Cross-linked	Intra	Bound	22.4658	22.4658	5816	0	0	7	530.297	bmCENPT	KHEVAPNDAVDVLK	57	70		bmCENPT	VRAEKLVETIYHFTKEVK	39	56		[K57-E42;K57-E46;K57-E54;E59-K43;E59-T47;E59-Y49;E59-T52;E59-K53;D64-Y49;D64-T52;D64-K53]	22.4658
0	Protein state 1 - 1(1)	Data\Zelda_250415_P3843_MR_ID_EDC_R1_Fr1.raw	Accepted	270.316	0	9.19124e-76	3.22272e-90	1.33535e-103	207.89	0.02	1.24	0.63	0	Cross-linked	Intra	Bound	19.6143	19.6143	4593	0	0	6	604.168	bmCENPT	VVPDIVNKITIPR	101	113		bmCENPT	KHEVAPNDAVDVLKHEMAR	57	75		[K108-E59;K108-D64;K108-D67;T110-E59;T110-D64;T110-D67;D104-K57]	19.6143
0	Protein state 1 - 1(1)	Data\Zelda_250415_P3843_MR_ID_EDC_R1_Fr2.raw	Rejected	0.479993	0.0261905	0.618788	0.185858	0.185858	4	1.28	1.28	1.86	0	Free Peptide	Intra		17.3245	17.3245	3330	0	0	3	512.279	DECOY_bmCENPT	LVDVADNPAVEHKK	60	73							[]	17.3245	rejected conflict q > qmin (0.0878378378378378) > (0)
0	Protein state 1 - 1(1)	Data\Zelda_250415_P3843_MR_ID_EDC_R1_Fr1.raw	Rejected	0.488002	0.017331	0.613852	0.91338	0.91338	5	1	1.1	1.34	0	Free Peptide	Intra		18.0539	18.0539	3919	0	0	6	517.45	DECOY_bmCENPT	VIDLRAMEHKLVDVADNPAVEHKKVEK	50	76							[]	18.0539	rejected conflict q > qmin (0.10952380952381) > (0)
0	Protein state 1 - 1(1)	Data\Zelda_250415_P3843_MR_ID_EDC_R1_Fr1.raw	Accepted	269.864	0	2.05041e-80	7.66117e-134	2.95584e-114	197.885	0.81	1.41	0.73	0	Cross-linked	Intra	Bound	24.039	24.0938	6496	0	0	7	803.436	bmCENPT	LVETIYHFTKEVKKHEVAPNDAVDVLK	44	70		bmCENPT	YLEDKLEPKYDYKARVRAEK	24	43		[T47-E26;T47-D27;T47-E30;T47-D34;T47-E42;Y49-E26;Y49-D27;Y49-E30;Y49-D34;Y49-E42;T52-E26;T52-D27;T52-E30;T52-D34;T52-E42;K53-E26;K53-D27;K53-E30;K53-D34;K53-E42;K56-E26;K56-D27;K56-E30;K56-D34;K56-E42;K57-E26;K57-D27;K57-E30;K57-D34;K57-E42;E46-Y24;E46-K28;E46-K32;E46-Y33;E46-Y35;E46-K36;E54-Y24;E54-K28;E54-K32;E54-Y33;E54-Y35;E54-K36;E59-K28;E59-K32;E59-Y33;E59-Y35;E59-K36;D64-K32;D64-Y33;D64-Y3…	23.9841346168;24.093836946133
0	Protein state 1 - 1(1)	Data\Zelda_250415_P3843_MR_ID_EDC_R1_Fr3.raw	Rejected	0.580848	0.390625	1.42716	4.90931	3.91006	0.4592	7.91	16.07	17.2	0	Cross-linked	Intra	Bound	41.2029	41.2029	7486	0	0	6	616.492	DECOY_bmCENPT	YDYKPELKDELYKYLRK	94	110		bmCENPT	HEVAPNDAVDVLK	58	70		[]	41.2029	rejected conflict q > qmin (0.553333333333333) > (0.091)
0	Protein state 1 - 1(1)	Data\Zelda_250415_P3843_MR_ID_EDC_R1_Fr1.raw	Accepted	269.22	0	4.56334e-84	2.36909e-91	5.48931e-108	188.823	1.4	1.33	1.13	0	Cross-linked	Intra	Bound	23.6196	23.6196	6287	0	0	4	782.166	bmCENPT	NGVFSEILSGHAVHA	114	128		bmCENPT	LVETIYHFTKEVK	44	56		[S118-E46;S118-E54;S122-E46;S122-E54;A128-E46;A128-E54;E119-T47;E119-Y49;E119-T52;E119-K53;A128-T47;A128-Y49;A128-T52;A128-K53]	23.6196
0	Protein state 1 - 1(1)	Data\Zelda_250415_P3843_MR_ID_EDC_R1_Fr1.raw	Accepted	268.956	0	1.91062e-85	6.1924e-91	3.97318e-81	185.159	1.29	1.49	1.15	0	Cross-linked	Intra	Bound	21.7337	21.7337	5474	0	0	4	984.048	bmCENPT	KHEVAPNDAVDVLK	57	70		bmCENPT	ARVRAEKLVETIYHFTKEVK	37	56		[K57-E42;K57-E46;K57-E54;E59-K43;E59-T47;E59-Y49;E59-T52;E59-K53;D64-K43;D64-T47;D64-Y49;D64-T52;D64-K53;D67-T47;D67-Y49;D67-T52;D67-K53]	21.7337
0	Protein state 1 - 1(1)	Data\Zelda_250415_P3843_MR_ID_EDC_R1_Fr1.raw	Accepted	268.483	0	3.52385e-74	6.10332e-84	1.04297e-89	208.512	0.68	1.21	0.83	0	Cross-linked	Intra	Bound	19.6418	19.6418	4605	0	0	5	724.801	bmCENPT	VVPDIVNKITIPR	101	113		bmCENPT	KHEVAPNDAVDVLKHEMAR	57	75		[K108-E59;K108-D64;K108-D67;K108-E72;T110-E59;T110-D64;T110-D67;D104-K57]	19.6418
0	Protein state 1 - 1(1)	Data\Zelda_250415_P3843_MR_ID_EDC_R1_Fr2.raw	Accepted	268.289	0	2.75918e-80	3.08167e-82	2.23754e-86	196.01	1.9	1.57	1.77	0	Cross-linked	Intra	Bound	20.7998	20.7998	4207	0	0	5	742.012	bmCENPT	KHEVAPNDAVDVLK	57	70		bmCENPT	VRAEKLVETIYHFTKEVK	39	56		[K57-E42;K57-E46;K57-E54;E59-K43;E59-T47;E59-Y49;E59-T52;E59-K53;D64-T47;D64-Y49;D64-T52;D64-K53;D67-Y49;D67-T52;D67-K53]	20.787387540533;20.799814840533;20.8122034664
0	Protein state 1 - 1(1)	Data\Zelda_250415_P3843_MR_ID_EDC_R1_Fr1.raw	Accepted	267.713	0	2.73349e-71	5.8992e-83	3.4083e-87	212.77	0.97	1.58	1.04	0	Cross-linked	Intra	Bound	22.8859	22.8859	5972	0	0	5	571.127	bmCENPT	VVPDIVNKITIPR	101	113		bmCENPT	HEVAPNDAVDVLK	58	70		[K108-E59;K108-D64;K108-D67;T110-E59;T110-D64;T110-D67]	22.8859
0	Protein state 1 - 1(1)	Data\Zelda_250415_P3843_MR_ID_EDC_R1_Fr2.raw	Accepted	267.302	0	3.30091e-88	2.48577e-117	3.44278e-120	175.712	2.06	2.38	1.83	0	Cross-linked	Intra	Bound	21.2223	21.2177	4303	0	0	4	1026.31	bmCENPT	ARVRAEKLVETIYHFTKEVK	37	56		bmCENPT	YLEDKLEPKYDYK	24	36		[K43-E26;K43-D27;K43-E30;K43-D34;T47-E26;T47-D27;T47-E30;T47-D34;Y49-E26;Y49-D27;Y49-E30;Y49-D34;T52-D27;T52-E30;T52-D34;K53-E30;K53-D34;E42-Y24;E42-K28;E42-K32;E42-Y33;E42-Y35;E46-Y24;E46-K28;E46-K32;E46-Y33;E46-Y35;E54-K32;E54-Y33]	21.2177262616;21.2267947312
0	Protein state 1 - 1(1)	Data\Zelda_250415_P3843_MR_ID_EDC_R1_Fr1.raw	Rejected	0.768386	0.017331	0.463761	0.661783	0.661783	4	1.16	1.23	1.79	0	Free Peptide	Intra		14.8115	14.8115	2571	0	0	5	549.497	DECOY_bmCENPT	VIDLRAMEHKLVDVADNPAVEHKK	50	73							[]	14.8115	rejected conflict q > qmin (0.107936507936508) > (0.024)
0	Protein state 1 - 1(1)	Data\Zelda_250415_P3843_MR_ID_EDC_R1_Fr1.raw	Accepted	267.116	0	2.5168e-91	2.31861e-115	4.07056e-129	166.828	1.03	1.05	1.66	0	Cross-linked	Intra	Bound	23.5333	23.4567	6219	0	0	4	1026.31	bmCENPT	ARVRAEKLVETIYHFTKEVK	37	56		bmCENPT	YLEDKLEPKYDYK	24	36		[K43-E26;K43-D27;K43-E30;K43-D34;T47-E26;T47-D27;T47-E30;T47-D34;Y49-E26;Y49-D27;Y49-E30;Y49-D34;T52-E26;T52-D27;T52-E30;T52-D34;K53-E26;K53-D27;K53-E30;K53-D34;E42-Y24;E42-K28;E42-K32;E42-Y33;E42-Y35;E46-Y24;E46-K28;E46-K32;E46-Y33;E46-Y35;E54-K28;E54-K32;E54-Y33;E54-Y35]	23.4567395432;23.609777016267
0	Protein state 1 - 1(1)	Data\Zelda_250415_P3843_MR_ID_EDC_R1_Fr2.raw	Rejected	0.790185	0.0214286	0.453761	1.23516	1.23516	3	3.36	3.09	399.33	0	Free Peptide	Intra		35.4315	35.4315	7423	0	0	5	497.472	bmCENPT	NASWTTKRLYKYLEDKLEPK	13	32							[]	35.4315	rejected conflict q > qmin (0.0810810810810811) > (0.069)
0	Protein state 1 - 1(1)	Data\Zelda_250415_P3843_MR_ID_EDC_R1_Fr1.raw	Accepted	265.206	0	1.3382e-79	1.97023e-91	3.69365e-86	193.264	1.65	2.38	2.39	0	Cross-linked	Intra	Bound	22.7085	22.7085	5911	0	0	6	618.511	bmCENPT	KHEVAPNDAVDVLK	57	70		bmCENPT	VRAEKLVETIYHFTKEVK	39	56		[K57-E42;K57-E46;K57-E54;E59-K43;E59-T47;E59-Y49;E59-T52;E59-K53;D64-T47;D64-Y49;D64-T52;D64-K53;D67-T52;D67-K53]	22.7085
0	Protein state 1 - 1(1)	Data\Zelda_250415_P3843_MR_ID_EDC_R1_Fr1.raw	Accepted	264.835	0	1.06717e-74	5.35212e-86	2.69655e-85	202.797	1.04	1.19	1.25	0	Cross-linked	Intra	Bound	20.6632	20.6632	5056	0	0	4	802.471	bmCENPT	VKVVPDIVNKITIPR	99	113		bmCENPT	KHEVAPNDAVDVLK	57	70		[K100-E59;K100-D64;K108-E59;K108-D64;K108-D67;T110-E59;T110-D64;T110-D67;D104-K57]	20.6632
0	Protein state 1 - 1(1)	Data\Zelda_250415_P3843_MR_ID_EDC_R1_Fr1.raw	Accepted	261.523	0	2.76779e-84	2.14236e-120	5.56027e-83	177.136	0.97	1.72	1.54	0	Cross-linked	Intra	Bound	17.8122	17.8122	3816	0	0	6	628	bmCENPT	KHEVAPNDAVDVLKHEMAR	57	75		bmCENPT	LVETIYHFTKEVK	44	56		[K57-E46;K57-E54;K70-E54;E59-T47;E59-Y49;E59-T52;E59-K53;D64-T47;D64-Y49;D64-T52;D64-K53;D67-T52;D67-K53]	17.8122
0	Protein state 1 - 1(1)	Data\Zelda_250415_P3843_MR_ID_EDC_R1_Fr1.raw	Rejected	0.87165	0.0155979	0.418261	0.149422	0.149422	14	4.09	3.11	1.77	0	Free Peptide	Intra		21.0474	21.0474	5220	0	0	8	542.297	DECOY_bmCENPT	VIDLRAMEHKLVDVADNPAVEHKKVEKTFHYITEVLK	50	86							[]	21.0474	rejected conflict q > qmin (0.104761904761905) > (0) Rejected by score conflict resolution
0	Protein state 1 - 1(1)	Data\Zelda_250415_P3843_MR_ID_EDC_R1_Fr1.raw	Rejected	0.891324	0.0155979	0.410112	0.435197	0.435197	8	0.67	0.7	284.72	0	Free Peptide	Intra		20.7684	20.7684	5106	0	0	6	582.985	bmCENPT	AEKLVETIYHFTKEVKKHEVAPNDAVDVLK	41	70							[]	20.7684	rejected conflict q > qmin (0.103174603174603) > (0)
0	Protein state 1 - 1(1)	Data\Zelda_250415_P3843_MR_ID_EDC_R1_Fr3.raw	Accepted	258.891	0	4.76038e-70	3.98838e-83	3.98838e-83	203.828	1.85	1.7	1.99	0	Cross-linked	Intra	Bound	21.3468	21.3482	3808	1.92366e+07	2.71215e+09	4	713.656	bmCENPT	VVPDIVNKITIPR	101	113		bmCENPT	HEVAPNDAVDVLK	58	70		[K108-E59;K108-D64;K108-D67;T110-E59;T110-D64;T110-D67]	21.3482
0	Protein state 1 - 1(1)	Data\Zelda_250415_P3843_MR_ID_EDC_R1_Fr1.raw	Accepted	256.452	0	3.07126e-79	1.40253e-112	1.06812e-88	181.894	0.07	0.92	0.83	0	Cross-linked	Intra	Bound	18.7633	18.7633	4225	0	0	5	625.343	bmCENPT	KHEVAPNDAVDVLK	57	70		bmCENPT	LVETIYHFTKEVK	44	56		[K57-E46;K57-E54;E59-T47;E59-Y49;E59-T52;E59-K53;D64-T47;D64-Y49;D64-T52;D64-K53]	18.7633
0	Protein state 1 - 1(1)	Data\Zelda_250415_P3843_MR_ID_EDC_R1_Fr1.raw	Rejected	0.925791	0.0155979	0.396218	0.556298	0.556298	5	1.17	1.11	0.03	0	Free Peptide	Intra		16.4108	16.4108	3224	0	0	5	549.497	DECOY_bmCENPT	VIDLRAMEHKLVDVADNPAVEHKK	50	73							[]	16.4108	rejected conflict q > qmin (0.103174603174603) > (0)
0	Protein state 1 - 1(1)	Data\Zelda_250415_P3843_MR_ID_EDC_R1_Fr1.raw	Rejected	0.931829	0.0155979	0.393833	0.14906	0.14906	16	1.55	1.7	1.47	0	Free Peptide	Intra		20.9953	20.9953	5202	0	0	7	619.624	DECOY_bmCENPT	VIDLRAMEHKLVDVADNPAVEHKKVEKTFHYITEVLK	50	86							[]	20.9953	rejected conflict q > qmin (0.101587301587302) > (0) Rejected by score conflict resolution
0	Protein state 1 - 1(1)	Data\Zelda_250415_P3843_MR_ID_EDC_R1_Fr1.raw	Accepted	253.273	0	7.58887e-85	1.63744e-117	2.26269e-111	163.188	0.9	0.97	1	0	Cross-linked	Intra	Bound	24.8507	24.8507	6814	0	0	8	615.215	bmCENPT	KHEVAPNDAVDVLKHEMARLDIVK	57	80		bmCENPT	VRAEKLVETIYHFTKEVK	39	56		[K57-E42;K57-E46;K57-E54;K70-E54;E59-K43;E59-T47;E59-Y49;E59-T52;E59-K53;D64-K43;D64-T47;D64-Y49;D64-T52;D64-K53;D67-K43;D67-T47;D67-Y49;D67-T52;D67-K53;E72-K53;D77-K53]	24.8507
0	Protein state 1 - 1(1)	Data\Zelda_250415_P3843_MR_ID_EDC_R1_Fr1.raw	Accepted	252.276	0	2.29808e-75	4.08816e-75	8.46234e-81	184.68	1.2	1.35	1.98	0	Cross-linked	Intra	Bound	19.4871	19.4871	4537	0	0	5	619.737	bmCENPT	KHEVAPNDAVDVLK	57	70		bmCENPT	AEKLVETIYHFTK	41	53		[K57-E42;K57-E46;E59-K43;E59-T47;E59-Y49;E59-T52;D64-K43;D64-T47;D64-Y49;D67-K43]	19.4871
0	Protein state 1 - 1(1)	Data\Zelda_250415_P3843_MR_ID_EDC_R1_Fr3.raw	Rejected	0.997762	0.390625	0.368704	1	0.0836066	0	0.6	0.63	2.13	0	Cross-linked	Intra	Bound	55.3458	55.3458	9962	0	0	7	961.52	DECOY_bmCENPT	VEKTFHYITEVLK	74	86		bmCENPT	NASWTTKRLYKYLEDKLEPKYDYKARVRAEKLVETIYHFTK	13	53		[]	55.3458
0	Protein state 1 - 1(1)	Data\Zelda_250415_P3843_MR_ID_EDC_R1_Fr1.raw	Rejected	1.04153	0.0138648	0.352914	0.353379	0.353379	18	0.17	0.87	0.36	0	Free Peptide	Intra		23.0555	23.0425	6037	0	0	8	583.699	DECOY_bmCENPT	KVEKTFHYITEVLKEARVRAKYDYKPELKDELYKYLR	73	109							[]	23.042494616533;23.068556398133	rejected conflict q > qmin (0.0984126984126984) > (0)
0	Protein state 1 - 1(1)	Data\Zelda_250415_P3843_MR_ID_EDC_R1_Fr2.raw	Rejected	1.08449	0.0190476	0.338075	0.423685	0.423685	5	2.42	1.97	1.87	0	Free Peptide	Intra		29.7166	29.698	5992	0	0	5	604.301	DECOY_bmCENPT	IERPMFDHFFQYFDFHTKVIDLR	32	54							[]	29.698042660533;29.735106812	rejected conflict q > qmin (0.0788288288288288) > (0)
0	Protein state 1 - 1(1)	Data\Zelda_250415_P3843_MR_ID_EDC_R1_Fr3.raw	Rejected	1.22949	0.375	0.314282	0.237109	9.13577	0.4146	4.84	5.08	235.61	0	Cross-linked	Intra	Bound	42.9766	42.9766	7830	0	0	8	544.422	DECOY_bmCENPT	VIDLRAMEHK	50	59		bmCENPT	LEPKYDYKARVRAEKLVETIYHFTK	29	53		[]	42.9766	rejected conflict q > qmin (0.54) > (0)
0	Protein state 1 - 1(1)	Data\Zelda_250415_P3843_MR_ID_EDC_R1_Fr1.raw	Rejected	1.24772	0.0138648	0.28716	2.78302	2.78302	3	0.62	0.62	0.33	0	Free Peptide	Intra		19.9139	19.9139	4724	0	0	2	703.867	DECOY_bmCENPT	LVDVADNPAVEHK	60	72							[]	19.9139	rejected conflict q > qmin (0.0968253968253968) > (0)
0	Protein state 1 - 1(1)	Data\Zelda_250415_P3843_MR_ID_EDC_R1_Fr1.raw	Accepted	249.63	0	6.45768e-75	6.05613e-76	1.19727e-76	182.024	1.26	1.62	1.77	0	Cross-linked	Intra	Bound	22.6796	22.6796	5900	0	0	5	742.012	bmCENPT	KHEVAPNDAVDVLK	57	70		bmCENPT	VRAEKLVETIYHFTKEVK	39	56		[K57-E42;K57-E46;K57-E54;E59-K43;E59-T47;E59-Y49;E59-T52;E59-K53;D64-T47;D64-Y49;D64-T52;D64-K53;D67-Y49;D67-T52;D67-K53]	22.6796
0	Protein state 1 - 1(1)	Data\Zelda_250415_P3843_MR_ID_EDC_R1_Fr2.raw	Rejected	1.37731	0.0190476	0.252256	0.327492	0.327492	5	8.97	9.21	405.51	0	Free Peptide	Intra		12.455	12.455	1935	0	0	5	507.271	bmCENPT	YQPKNASWTTKRLYKYLEDK	9	28							[]	12.455	rejected conflict q > qmin (0.0765765765765766) > (0)
0	Protein state 1 - 1(1)	Data\Zelda_250415_P3843_MR_ID_EDC_R1_Fr2.raw	Rejected	1.41293	0.0190476	0.243428	0.590586	0.590586	4	1.68	1.63	1.03	0	Free Peptide	Intra		17.7197	17.7197	3504	0	0	4	654.596	DECOY_bmCENPT	VIDLRAMEHKLVDVADNPAVEHK	50	72							[]	17.7197	rejected conflict q > qmin (0.0765765765765766) > (0)
0	Protein state 1 - 1(1)	Data\Zelda_250415_P3843_MR_ID_EDC_R1_Fr1.raw	Rejected	1.43256	0.0138648	0.238697	0.483668	0.483668	5	7.3	0.86	7.93	0	Free Peptide	Intra		25.2191	25.2191	6959	0	0	4	530.292	bmCENPT	ITIPRNGVFSEILSGHAVHA	109	128							[]	25.2191	rejected conflict q > qmin (0.0952380952380952) > (0)
0	Protein state 1 - 1(1)	Data\Zelda_250415_P3843_MR_ID_EDC_R1_Fr1.raw	Rejected	1.4598	0.0138648	0.232282	0.0483627	0.0483627	8	1.41	1.51	0.68	0	Free Peptide	Intra		17.907	17.907	3857	0	0	4	781.428	DECOY_bmCENPT	LVDVADNPAVEHKKVEKTFHYITEVLK	60	86							[]	17.907	rejected conflict q > qmin (0.0952380952380952) > (0)
0	Protein state 1 - 1(1)	Data\Zelda_250415_P3843_MR_ID_EDC_R1_Fr1.raw	Rejected	1.51845	0.0138648	0.21905	2.61585	2.61585	2	1.14	1.14	1.35	0	Free Peptide	Intra		37.1103	37.1103	10914	0	0	3	469.581	DECOY_bmCENPT	LVDVADNPAVEHK	60	72							[]	37.1103	rejected conflict q > qmin (0.0936507936507937) > (0)
0	Protein state 1 - 1(1)	Data\Zelda_250415_P3843_MR_ID_EDC_R1_Fr1.raw	Rejected	1.54328	0.0138648	0.21368	0.0467301	0.0467301	6	1.03	1.17	1.63	0	Free Peptide	Intra		19.4936	19.4936	4540	0	0	4	781.428	DECOY_bmCENPT	LVDVADNPAVEHKKVEKTFHYITEVLK	60	86							[]	19.4936	rejected conflict q > qmin (0.0920634920634921) > (0)
0	Protein state 1 - 1(1)	Data\Zelda_250415_P3843_MR_ID_EDC_R1_Fr3.raw	Rejected	1.56591	0.375	4.78705	3.27643	0.0448213	0	2.42	4.4	7.4	0	Cross-linked	Intra	Bound	32.1083	32.1083	5702	0	0	6	620.836	DECOY_bmCENPT	KTTWSANKPQYRKPSGLPG	110	128		bmCENPT	LYKYLEDKLEPK	21	32		[]	32.1083	rejected conflict q > qmin (0.533333333333333) > (0.48)
0	Protein state 1 - 1(1)	Data\Zelda_250415_P3843_MR_ID_EDC_R1_Fr2.raw	Rejected	1.5792	0.0190476	0.206141	0.0688756	0.0688756	16	2.37	1.89	1.27	0	Free Peptide	Intra		21.4181	21.3582	4338	0	0	8	622.093	bmCENPT	LEPKYDYKARVRAEKLVETIYHFTKEVKKHEVAPNDAVDVLK	29	70							[]	21.358175047733;21.4780800176	rejected conflict q > qmin (0.0743243243243243) > (0.031)
0	Protein state 1 - 1(1)	Data\Zelda_250415_P3843_MR_ID_EDC_R1_Fr1.raw	Accepted	246.816	0	9.00974e-79	3.31002e-114	5.11771e-101	169.187	1.46	1.59	0.81	0	Cross-linked	Intra	Bound	24.1362	24.1362	6514	0	0	5	1124.41	bmCENPT	VRAEKLVETIYHFTKEVKKHEVAPNDAVDVLK	39	70		bmCENPT	YLEDKLEPKYDYKAR	24	38		[K43-E26;K43-D27;K43-E30;K43-D34;T47-E26;T47-D27;T47-E30;T47-D34;Y49-E26;Y49-D27;Y49-E30;Y49-D34;T52-E26;T52-D27;T52-E30;T52-D34;K53-E26;K53-D27;K53-E30;K53-D34;K56-E26;K56-D27;K56-E30;K56-D34;K57-E26;K57-D27;K57-E30;K57-D34;E42-Y24;E42-K28;E42-K32;E42-Y33;E42-Y35;E42-K36;E46-Y24;E46-K28;E46-K32;E46-Y33;E46-Y35;E46-K36;E54-Y24;E54-K28;E54-K32;E54-Y33;E54-Y35;E54-K36;E59-K28;E59-K32;E59-Y33;E59-Y3…	24.1362
0	Protein state 1 - 1(1)	Data\Zelda_250415_P3843_MR_ID_EDC_R1_Fr1.raw	Rejected	1.67777	0.0138648	0.186791	0.921736	0.921736	4	1	1	7.6	0	Free Peptide	Intra		15.5839	15.5839	2887	0	0	2	614.329	DECOY_bmCENPT	VIDLRAMEHK	50	59							[]	15.5839	rejected conflict q > qmin (0.0904761904761905) > (0.089)
0	Protein state 1 - 1(1)	Data\Zelda_250415_P3843_MR_ID_EDC_R1_Fr1.raw	Accepted	245.739	0	1.83399e-84	9.75595e-112	3.21748e-76	152.355	1.14	1.16	0.47	0	Cross-linked	Intra	Bound	20.5184	20.5184	4987	0	0	6	763.08	bmCENPT	KHEVAPNDAVDVLKHEMAR	57	75		bmCENPT	ARVRAEKLVETIYHFTKEVK	37	56		[K57-E42;K57-E46;K57-E54;K70-E54;E59-K43;E59-T47;E59-Y49;E59-T52;E59-K53;D64-K43;D64-T47;D64-Y49;D64-T52;D64-K53;D67-K43;D67-T47;D67-Y49;D67-T52;D67-K53;E72-K53]	20.5184
0	Protein state 1 - 1(1)	Data\Zelda_250415_P3843_MR_ID_EDC_R1_Fr1.raw	Accepted	243.138	0	1.30013e-76	4.49979e-88	6.33522e-68	169.068	1.77	1.61	1.54	0	Cross-linked	Intra	Bound	21.7904	21.7904	5502	0	0	5	870.067	bmCENPT	KHEVAPNDAVDVLKHEMAR	57	75		bmCENPT	VRAEKLVETIYHFTKEVK	39	56		[K57-E42;K57-E46;K57-E54;K70-E54;E59-K43;E59-T47;E59-Y49;E59-T52;E59-K53;D64-K43;D64-T47;D64-Y49;D64-T52;D64-K53;D67-K43;D67-T47;D67-Y49;D67-T52;D67-K53;E72-T52;E72-K53]	21.7904
0	Protein state 1 - 1(1)	Data\Zelda_250415_P3843_MR_ID_EDC_R1_Fr1.raw	Accepted	240.583	0	1.63632e-81	1.65454e-80	1.00423e-92	152.571	2.64	1.54	1.96	0	Cross-linked	Intra	Bound	20.7658	20.7658	5104	0	0	4	764.15	bmCENPT	NGVFSEILSGHAVHA	114	128		bmCENPT	KHEVAPNDAVDVLK	57	70		[S118-E59;S118-D64;S118-D67;S122-E59;S122-D64;S122-D67;A128-E59;A128-D64;A128-D67;E119-K57;A128-K57]	20.7658
0	Protein state 1 - 1(1)	Data\Zelda_250415_P3843_MR_ID_EDC_R1_Fr1.raw	Accepted	240.268	0	4.50472e-69	6.30303e-105	3.02364e-92	181.556	0.29	1.23	0.9	0	Cross-linked	Intra	Bound	24.5976	24.5505	6688	0	0	7	861.184	bmCENPT	LVETIYHFTKEVKKHEVAPNDAVDVLK	44	70		bmCENPT	LYKYLEDKLEPKYDYKARVRAEK	21	43		[T47-E26;T47-D27;T47-E30;T47-D34;T47-E42;Y49-E26;Y49-D27;Y49-E30;Y49-D34;Y49-E42;T52-E26;T52-D27;T52-E30;T52-D34;T52-E42;K53-E26;K53-D27;K53-E30;K53-D34;K53-E42;K56-E26;K56-D27;K56-E30;K56-D34;K56-E42;K57-E26;K57-D27;K57-E30;K57-D34;K57-E42;E46-Y22;E46-K23;E46-Y24;E46-K28;E46-K32;E46-Y33;E46-Y35;E46-K36;E54-Y22;E54-K23;E54-Y24;E54-K28;E54-K32;E54-Y33;E54-Y35;E54-K36;E59-Y24;E59-K28;E59-K32;E59-Y3…	24.467954737867;24.5505138768;24.774256410667
0	Protein state 1 - 1(1)	Data\Zelda_250415_P3843_MR_ID_EDC_R1_Fr1.raw	Rejected	1.74054	0.0138648	0.175426	2.71815	2.71815	3	1.44	1.44	632.58	0	Free Peptide	Intra		16.6405	16.6405	3321	0	0	2	803.946	DECOY_bmCENPT	VEKTFHYITEVLK	74	86							[]	16.6405	rejected conflict q > qmin (0.0888888888888889) > (0.017)
0	Protein state 1 - 1(1)	Data\Zelda_250415_P3843_MR_ID_EDC_R1_Fr2.raw	Accepted	238.407	0	6.72131e-77	1.35199e-100	1.46781e-110	161.477	1.7	1.56	0.82	0	Cross-linked	Intra	Bound	21.2205	21.2205	4305	0	0	6	684.54	bmCENPT	VRAEKLVETIYHFTKEVK	39	56		bmCENPT	YLEDKLEPKYDYKAR	24	38		[K43-E26;K43-D27;K43-E30;K43-D34;T47-E26;T47-D27;T47-E30;T47-D34;Y49-D27;Y49-E30;Y49-D34;T52-E30;T52-D34;K53-E30;K53-D34;E42-Y24;E42-K28;E42-K32;E42-Y33;E42-Y35;E42-K36;E46-K28;E46-K32;E46-Y33;E46-Y35;E46-K36;E54-K32;E54-Y33;E54-Y35;E54-K36]	21.2205
0	Protein state 1 - 1(1)	Data\Zelda_250415_P3843_MR_ID_EDC_R1_Fr1.raw	Rejected	1.83748	0.0138648	0.159217	0.205921	0.205921	8	2.14	1.75	3.06	0	Free Peptide	Intra		22.3977	22.3977	5784	0	0	4	863.471	bmCENPT	AEKLVETIYHFTKEVKKHEVAPNDAVDVLK	41	70							[]	22.3977	rejected conflict q > qmin (0.0873015873015873) > (0)
0	Protein state 1 - 1(1)	Data\Zelda_250415_P3843_MR_ID_EDC_R1_Fr3.raw	Rejected	1.86972	0.0666667	0.64593	4	0.567353	1.8179	5.37	5.06	453.59	0	Cross-linked	Intra	Bound	38.8986	38.8986	7037	0	0	5	436.023	DECOY_bmCENPT	YDYKPELK	94	101		DECOY_bmCENPT	YDYKPELK	94	101		[]	38.8986	rejected conflict q > qmin (0.612903225806452) > (0)
0	Protein state 1 - 1(1)	Data\Zelda_250415_P3843_MR_ID_EDC_R1_Fr1.raw	Rejected	1.89825	0.0138648	0.149831	0.385599	0.385599	5	1.32	1.02	2.08	0	Free Peptide	Intra		18.821	18.821	4249	0	0	5	557.899	bmCENPT	KHEVAPNDAVDVLKHEMARLDIVK	57	80							[]	18.821	rejected conflict q > qmin (0.0873015873015873) > (0)
0	Protein state 1 - 1(1)	Data\Zelda_250415_P3843_MR_ID_EDC_R1_Fr2.raw	Accepted	237.627	0	1.23649e-72	1.32585e-77	5.66177e-77	170.446	2.16	2.21	2.18	0	Cross-linked	Intra	Bound	20.9927	21.0117	4254	0	0	4	927.264	bmCENPT	KHEVAPNDAVDVLK	57	70		bmCENPT	VRAEKLVETIYHFTKEVK	39	56		[K57-E42;K57-E46;K57-E54;E59-K43;E59-T47;E59-Y49;E59-T52;E59-K53;D64-T47;D64-Y49;D64-T52;D64-K53;D67-Y49;D67-T52;D67-K53]	20.973675380533;21.011718485867
0	Protein state 1 - 1(1)	Data\Zelda_250415_P3843_MR_ID_EDC_R1_Fr2.raw	Rejected	1.95688	0.0190476	0.141299	0.337576	0.337576	4	9.03	7.82	9.55	0	Free Peptide	Intra		21.6797	21.6797	4431	0	0	4	473.513	DECOY_bmCENPT	LVDVADNPAVEHKKVEK	60	76							[]	21.6797	rejected conflict q > qmin (0.0743243243243243) > (0.061)
0	Protein state 1 - 1(1)	Data\Zelda_250415_P3843_MR_ID_EDC_R1_Fr3.raw	Rejected	1.99309	0.00518135	0.136273	0.601405	0.601405	3	2.76	2.7	401.34	0	Free Peptide	Intra		33.8389	33.8389	6026	0	0	5	497.472	bmCENPT	NASWTTKRLYKYLEDKLEPK	13	32							[]	33.8389	rejected conflict q > qmin (0.0100502512562814) > (0)
0	Protein state 1 - 1(1)	Data\Zelda_250415_P3843_MR_ID_EDC_R1_Fr1.raw	Accepted	237.544	0	1.09825e-72	3.00401e-75	2.64556e-71	170.216	1.18	0.65	0.57	0	Cross-linked	Intra	Bound	26.3671	26.3671	7404	0	0	5	750.414	bmCENPT	KHEVAPNDAVDVLK	57	70		bmCENPT	VRAEKLVETIYHFTKEVK	39	56		[K57-E42;K57-E46;K57-E54;E59-K43;E59-T47;E59-Y49;E59-T52;E59-K53;D64-T47;D64-Y49;D64-T52;D64-K53;D67-Y49;D67-T52;D67-K53]	26.3671
0	Protein state 1 - 1(1)	Data\Zelda_250415_P3843_MR_ID_EDC_R1_Fr3.raw	Rejected	2.04243	0.0666667	0.376794	3	0.327865	1.7941	5.17	4.98	455.88	0	Cross-linked	Intra	Bound	35.7642	35.7642	6410	0	0	5	436.023	DECOY_bmCENPT	YDYKPELK	94	101		DECOY_bmCENPT	YDYKPELK	94	101		[]	35.7642	rejected conflict q > qmin (0.580645161290323) > (0)
0	Protein state 1 - 1(1)	Data\Zelda_250415_P3843_MR_ID_EDC_R1_Fr1.raw	Accepted	237.519	0	1.39036e-72	8.76499e-97	1.91709e-94	170.409	0.9	1.5	1.3	0	Cross-linked	Intra	Bound	21.7372	21.7372	5476	0	0	4	937.254	bmCENPT	LVETIYHFTK	44	53		bmCENPT	YLEDKLEPKYDYKARVRAEK	24	43		[T47-E26;T47-D27;T47-E30;T47-D34;T47-E42;Y49-E26;Y49-D27;Y49-E30;Y49-D34;Y49-E42;T52-E30;T52-D34;T52-E42;E46-K28;E46-K32;E46-Y33;E46-Y35;E46-K36]	21.7372
0	Protein state 1 - 1(1)	Data\Zelda_250415_P3843_MR_ID_EDC_R1_Fr1.raw	Rejected	2.05361	0.0103986	0.128271	1.41428	1.41428	3	1.22	1.22	2.53	0	Free Peptide	Intra		16.4087	16.4087	3223	0	0	2	625.843	DECOY_bmCENPT	TFHYITEVLK	77	86							[]	16.4087	rejected conflict q > qmin (0.0841269841269841) > (0.083)
0	Protein state 1 - 1(1)	Data\Zelda_250415_P3843_MR_ID_EDC_R1_Fr1.raw	Accepted	237.387	0	1.46156e-78	3.65453e-98	7.61958e-67	155.666	1.44	1.09	1.07	0	Cross-linked	Intra	Bound	20.5466	20.5466	5000	0	0	5	915.495	bmCENPT	KHEVAPNDAVDVLKHEMAR	57	75		bmCENPT	ARVRAEKLVETIYHFTKEVK	37	56		[K57-E42;K57-E46;K57-E54;K70-E54;E59-K43;E59-T47;E59-Y49;E59-T52;E59-K53;D64-K43;D64-T47;D64-Y49;D64-T52;D64-K53;D67-K43;D67-T47;D67-Y49;D67-T52;D67-K53]	20.5466
0	Protein state 1 - 1(1)	Data\Zelda_250415_P3843_MR_ID_EDC_R1_Fr1.raw	Rejected	2.09393	0.0103986	0.123202	0.168335	0.168335	7	4.99	1.3	0.79	0	Free Peptide	Intra		22.4365	22.4365	5801	0	0	7	494.276	DECOY_bmCENPT	VEKTFHYITEVLKEARVRAKYDYKPELK	74	101							[]	22.4365	rejected conflict q > qmin (0.0825396825396825) > (0.002)
0	Protein state 1 - 1(1)	Data\Zelda_250415_P3843_MR_ID_EDC_R1_Fr1.raw	Rejected	2.12333	0.0103986	0.119633	0.412395	0.412395	5	3.36	2.26	9.64	0	Free Peptide	Intra		15.9802	15.9802	3047	0	0	4	781.428	DECOY_bmCENPT	LVDVADNPAVEHKKVEKTFHYITEVLK	60	86							[]	15.9802	rejected conflict q > qmin (0.080952380952381) > (0)
0	Protein state 1 - 1(1)	Data\Zelda_250415_P3843_MR_ID_EDC_R1_Fr3.raw	Rejected	2.12741	0.375	0.208246	2.47637	0.567054	1.4367	9.54	9.36	20.25	0	Cross-linked	Intra	Bound	58.8882	58.8882	10452	0	0	8	544.164	bmCENPT	YQPKNASWTTKRLYKYLEDKLEPK	9	32		bmCENPT	YQPKNASWTTK	9	19		[]	58.8882	rejected conflict q > qmin (0.526666666666667) > (0)
0	Protein state 1 - 1(1)	Data\Zelda_250415_P3843_MR_ID_EDC_R1_Fr3.raw	Rejected	2.14298	0.375	0.366941	1.85059	0.420045	1.894	0.84	0.81	0.82	0	Cross-linked	Intra	Bound	39.3175	39.3175	7126	0	0	8	544.295	bmCENPT	KHEVAPNDAVDVLKHEMARLDIVK	57	80		bmCENPT	LYKYLEDKLEPK	21	32		[]	39.3175	rejected conflict q > qmin (0.526666666666667) > (0)
0	Protein state 1 - 1(1)	Data\Zelda_250415_P3843_MR_ID_EDC_R1_Fr1.raw	Accepted	237.178	0	3.19053e-72	1.68991e-81	3.39709e-65	170.739	1.45	1.58	1.22	0	Cross-linked	Intra	Bound	21.7292	21.7292	5473	0	0	5	787.44	bmCENPT	KHEVAPNDAVDVLK	57	70		bmCENPT	ARVRAEKLVETIYHFTKEVK	37	56		[K57-E42;K57-E46;K57-E54;E59-K43;E59-T47;E59-Y49;E59-T52;E59-K53;D64-T47;D64-Y49;D64-T52;D64-K53;D67-T52;D67-K53]	21.7292
0	Protein state 1 - 1(1)	Data\Zelda_250415_P3843_MR_ID_EDC_R1_Fr1.raw	Accepted	236.099	0	8.53647e-66	1.89538e-78	4.96676e-64	182.468	0.86	1.19	1.64	0	Cross-linked	Intra	Bound	22.2997	22.2997	5735	0	0	4	770.447	bmCENPT	VKVVPDIVNKITIPR	99	113		bmCENPT	HEVAPNDAVDVLK	58	70		[K100-E59;K108-E59;K108-D64;K108-D67;T110-E59;T110-D64;T110-D67]	22.2997
0	Protein state 1 - 1(1)	Data\Zelda_250415_P3843_MR_ID_EDC_R1_Fr3.raw	Rejected	2.31481	0.0666667	1.0517	4	4	2.3143	5.26	6.08	454.67	0	Cross-linked	Intra	Bound	41.3258	41.3258	7508	0	0	3	726.033	bmCENPT	LEPKYDYK	29	36		bmCENPT	LEPKYDYK	29	36		[]	41.3258	rejected conflict q > qmin (0.548387096774194) > (0.01)
0	Protein state 1 - 1(1)	Data\Zelda_250415_P3843_MR_ID_EDC_R1_Fr3.raw	Rejected	2.53325	0.00518135	0.0794008	0.311767	0.311767	3	6.24	2.75	10.75	0	Free Peptide	Intra		32.9258	32.9258	5853	0	0	5	497.472	bmCENPT	NASWTTKRLYKYLEDKLEPK	13	32							[]	32.9258	rejected conflict q > qmin (0.0100502512562814) > (0)
0	Protein state 1 - 1(1)	Data\Zelda_250415_P3843_MR_ID_EDC_R1_Fr3.raw	Rejected	2.62728	0.375	13.4918	13.4117	42.3005	0.363	1.12	1.05	1.02	0	Cross-linked	Intra	Bound	47.1337	47.1337	8613	0	0	8	544.295	bmCENPT	KHEVAPNDAVDVLKHEMARLDIVK	57	80		bmCENPT	LYKYLEDKLEPK	21	32		[]	47.1337	rejected conflict q > qmin (0.526666666666667) > (0) Rejected by ms1MIP resolution Rejected by score conflict resolution
0	Protein state 1 - 1(1)	Data\Zelda_250415_P3843_MR_ID_EDC_R1_Fr1.raw	Accepted	235.727	0	9.50155e-70	2.39224e-67	1.61676e-67	174.093	0.94	1.01	1.9	0	Cross-linked	Intra	Bound	27.2356	27.2356	7735	0	0	5	750.414	bmCENPT	KHEVAPNDAVDVLK	57	70		bmCENPT	VRAEKLVETIYHFTKEVK	39	56		[K57-E42;K57-E46;K57-E54;E59-K43;E59-T47;E59-Y49;E59-T52;E59-K53;D64-K43;D64-T47;D64-Y49;D64-T52;D64-K53;D67-T47;D67-Y49;D67-T52;D67-K53]	27.2356
0	Protein state 1 - 1(1)	Data\Zelda_250415_P3843_MR_ID_EDC_R1_Fr2.raw	Accepted	234.908	0	2.36222e-45	4.60962e-61	3.58081e-67	211.241	4.47	1.62	1.51	0	Cross-linked	Intra	Bound	15.4861	15.4861	2688	0	0	4	763.412	bmCENPT	KHEVAPNDAVDVLK	57	70		bmCENPT	KHEVAPNDAVDVLK	57	70		[K57-E59;K57-D64;K57-D67]	15.4861
0	Protein state 1 - 1(1)	Data\Zelda_250415_P3843_MR_ID_EDC_R1_Fr2.raw	Rejected	2.67864	0.0190476	0.0686565	0.282541	0.282541	3	3.44	3.08	2.71	0	Free Peptide	Intra		35.7423	35.7423	7511	0	0	5	497.472	bmCENPT	NASWTTKRLYKYLEDKLEPK	13	32							[]	35.7423	rejected conflict q > qmin (0.0720720720720721) > (0.069)
0	Protein state 1 - 1(1)	Data\Zelda_250415_P3843_MR_ID_EDC_R1_Fr3.raw	Rejected	2.69825	0.0666667	0.265352	3	0.270492	2.3496	5.44	5.07	453.59	0	Cross-linked	Intra	Bound	41.4615	41.4615	7532	0	0	5	436.023	DECOY_bmCENPT	YDYKPELK	94	101		DECOY_bmCENPT	YDYKPELK	94	101		[]	41.4615	rejected conflict q > qmin (0.548387096774194) > (0)
0	Protein state 1 - 1(1)	Data\Zelda_250415_P3843_MR_ID_EDC_R1_Fr3.raw	Rejected	2.69825	0.0666667	0.265352	3	0.270492	2.3496	5.52	5.17	453.59	0	Cross-linked	Intra	Bound	48.1149	48.1149	8785	0	0	5	436.023	DECOY_bmCENPT	YDYKPELK	94	101		DECOY_bmCENPT	YDYKPELK	94	101		[]	48.1149	rejected conflict q > qmin (0.548387096774194) > (0)
0	Protein state 1 - 1(1)	Data\Zelda_250415_P3843_MR_ID_EDC_R1_Fr1.raw	Rejected	2.70688	0.00866551	0.0667448	0.0180977	0.0180977	14	2.12	1.57	2.52	0	Free Peptide	Intra		20.6247	20.6247	5039	0	0	5	867.07	DECOY_bmCENPT	VIDLRAMEHKLVDVADNPAVEHKKVEKTFHYITEVLK	50	86							[]	20.6247	rejected conflict q > qmin (0.0777777777777778) > (0)
0	Protein state 1 - 1(1)	Data\Zelda_250415_P3843_MR_ID_EDC_R1_Fr1.raw	Accepted	232.243	0	1.33562e-64	6.86279e-69	1.18736e-69	179.737	1.37	1.48	2.03	0	Cross-linked	Intra	Bound	22.7972	22.7972	5940	0	0	4	756.183	bmCENPT	VVPDIVNKITIPR	101	113		bmCENPT	KHEVAPNDAVDVLK	57	70		[K108-E59;K108-D64;K108-D67;T110-E59;T110-D64;T110-D67;D104-K57]	22.7972
0	Protein state 1 - 1(1)	Data\Zelda_250415_P3843_MR_ID_EDC_R1_Fr2.raw	Accepted	231.327	0	7.01871e-76	1.22285e-100	1.17703e-63	153.514	1.92	1.98	2.01	0	Cross-linked	Intra	Bound	21.4709	21.5142	4385	0	0	4	1126.36	bmCENPT	LVETIYHFTKEVKKHEVAPNDAVDVLK	44	70		bmCENPT	YDYKARVRAEK	33	43		[T47-D34;T47-E42;Y49-D34;Y49-E42;T52-D34;T52-E42;K53-D34;K53-E42;K56-D34;K56-E42;K57-D34;K57-E42;E46-Y33;E46-Y35;E46-K36;E54-Y33;E54-Y35;E54-K36;E59-Y35;E59-K36]	21.421682299467;21.476795275733;21.5142263792
0	Protein state 1 - 1(1)	Data\Zelda_250415_P3843_MR_ID_EDC_R1_Fr1.raw	Rejected	2.76854	0.00866551	0.0627539	0.077066	0.077066	7	0.64	0.67	0.03	0	Free Peptide	Intra		21.027	21.027	5213	0	0	6	582.985	bmCENPT	AEKLVETIYHFTKEVKKHEVAPNDAVDVLK	41	70							[]	21.027	rejected conflict q > qmin (0.0761904761904762) > (0)
0	Protein state 1 - 1(1)	Data\Zelda_250415_P3843_MR_ID_EDC_R1_Fr2.raw	Rejected	2.78994	0.0190476	0.0614251	0.0628219	0.0628219	13	2.11	2.01	1.96	0	Free Peptide	Intra		21.2896	21.2765	4319	0	0	5	821.246	DECOY_bmCENPT	VEKTFHYITEVLKEARVRAKYDYKPELKDELYK	74	106							[]	21.276510206133;21.302671447467	rejected conflict q > qmin (0.0720720720720721) > (0) Rejected by score conflict resolution
0	Protein state 1 - 1(1)	Data\Zelda_250415_P3843_MR_ID_EDC_R1_Fr3.raw	Rejected	2.7982	0.375	4.94966	39.5722	14.4129	2.2961	7.7	7.3	238.19	0	Cross-linked	Intra	Bound	47.1337	47.1337	8613	0	0	8	544.424	bmCENPT	HEMARLDIVK	71	80		bmCENPT	RYQPKNASWTTKRLYKYLEDKLEPK	8	32		[]	47.1337	rejected conflict q > qmin (0.526666666666667) > (0) Rejected by ms1MIP resolution Rejected by score conflict resolution
0	Protein state 1 - 1(1)	Data\Zelda_250415_P3843_MR_ID_EDC_R1_Fr3.raw	Rejected	2.80521	0.0666667	0.250524	0.262207	0.262207	2.4399	5.6	5.31	453.59	0	Cross-linked	Intra	Bound	39.4187	39.4187	7150	0	0	5	436.023	bmCENPT	LEPKYDYK	29	36		bmCENPT	LEPKYDYK	29	36		[]	39.4187	rejected conflict q > qmin (0.483870967741935) > (0)
0	Protein state 1 - 1(1)	Data\Zelda_250415_P3843_MR_ID_EDC_R1_Fr2.raw	Rejected	2.83277	0.0190476	0.0588495	0.0109448	0.0109448	9	0.9	1.55	2.91	0	Free Peptide	Intra		17.2383	17.2312	3279	0	0	4	781.428	DECOY_bmCENPT	LVDVADNPAVEHKKVEKTFHYITEVLK	60	86							[]	17.2311677704;17.245422830667	rejected conflict q > qmin (0.0698198198198198) > (0)
0	Protein state 1 - 1(1)	Data\Zelda_250415_P3843_MR_ID_EDC_R1_Fr3.raw	Rejected	2.83806	0.0666667	0.143422	2	0.134716	2.0696	5.61	5.28	455.88	0	Cross-linked	Intra	Bound	41.9739	41.9739	7631	0	0	5	436.023	bmCENPT	LEPKYDYK	29	36		bmCENPT	LEPKYDYK	29	36		[]	41.9739	rejected conflict q > qmin (0.483870967741935) > (0)
0	Protein state 1 - 1(1)	Data\Zelda_250415_P3843_MR_ID_EDC_R1_Fr3.raw	Rejected	2.84584	0.375	17.216	7.77502	47	0	1.61	1.88	2.16	0	Cross-linked	Intra	Bound	47.1337	47.1337	8613	0	0	8	544.17	DECOY_bmCENPT	VEKTFHYITEVLKEARVR	74	91		DECOY_bmCENPT	AMEHKLVDVADNPAVEHKK	55	73		[]	47.1337	rejected conflict q > qmin (0.526666666666667) > (0) Rejected by score conflict resolution
0	Protein state 1 - 1(1)	Data\Zelda_250415_P3843_MR_ID_EDC_R1_Fr3.raw	Rejected	2.88482	0.375	1.3105	4.90931	0.123776	2.8721	7.91	16.07	17.2	0	Cross-linked	Intra	Bound	41.2029	41.2029	7486	0	0	6	616.492	DECOY_bmCENPT	YDYKPELKDELYKYLRK	94	110		DECOY_bmCENPT	LVDVADNPAVEHK	60	72		[]	41.2029	rejected conflict q > qmin (0.533333333333333) > (0.091)
0	Protein state 1 - 1(1)	Data\Zelda_250415_P3843_MR_ID_EDC_R1_Fr3.raw	Rejected	2.93259	0.0666667	0.136155	0.130939	0.130939	2.1504	5.12	4.88	455.88	0	Cross-linked	Intra	Bound	36.2897	36.2897	6510	0	0	5	436.023	bmCENPT	LEPKYDYK	29	36		bmCENPT	LEPKYDYK	29	36		[]	36.2897	rejected conflict q > qmin (0.483870967741935) > (0)
0	Protein state 1 - 1(1)	Data\Zelda_250415_P3843_MR_ID_EDC_R1_Fr2.raw	Rejected	2.93328	0.0512821	0.0567057	0.0511731	0.0511731	0.6066	0.11	0.29	461.79	0	Self Linked	Intra	Bound	15.8988	15.8988	2839	0	0	4	540.781	DECOY_bmCENPT	YDYKPELKDELYKYLR	94	109							[]	15.8988	rejected conflict q > qmin (0.170212765957447) > (0) Rejected by ms1MIP resolution Rejected by score conflict resolution
0	Protein state 1 - 1(1)	Data\Zelda_250415_P3843_MR_ID_EDC_R1_Fr1.raw	Rejected	2.97098	0.00866551	0.0512532	0.0107838	0.0107838	6	4.06	2.06	12.2	0	Free Peptide	Intra		17.5721	17.553	3702	0	0	4	781.428	DECOY_bmCENPT	LVDVADNPAVEHKKVEKTFHYITEVLK	60	86							[]	17.5530486096;17.591147662933	rejected conflict q > qmin (0.0761904761904762) > (0)
0	Protein state 1 - 1(1)	Data\Zelda_250415_P3843_MR_ID_EDC_R1_Fr1.raw	Accepted	230.565	0	1.12554e-66	4.6005e-93	6.61257e-104	173.497	0.86	1.41	0.61	0	Cross-linked	Intra	Bound	22.0876	22.0876	5636	0	0	7	605.191	bmCENPT	ARVRAEKLVETIYHFTKEVKK	37	57		bmCENPT	YLEDKLEPKYDYK	24	36		[K43-E26;K43-D27;K43-E30;K43-D34;T47-E26;T47-D27;T47-E30;T47-D34;Y49-D27;Y49-E30;Y49-D34;T52-D34;K53-D34;K56-D34;E42-K28;E42-K32;E42-Y33;E42-Y35;E46-K28;E46-K32;E46-Y33;E46-Y35;E54-K32;E54-Y33;E54-Y35]	22.0876
0	Protein state 1 - 1(1)	Data\Zelda_250415_P3843_MR_ID_EDC_R1_Fr1.raw	Accepted	228.333	0	2.38061e-69	5.03508e-81	8.80933e-81	164.828	1.16	1.65	1.11	0	Cross-linked	Intra	Bound	22.9879	22.9879	6013	0	0	7	530.297	bmCENPT	KHEVAPNDAVDVLK	57	70		bmCENPT	VRAEKLVETIYHFTKEVK	39	56		[K57-E42;K57-E46;K57-E54;E59-K43;E59-T47;E59-Y49;E59-T52;E59-K53;D64-Y49;D64-T52;D64-K53;D67-T52;D67-K53]	22.9879
0	Protein state 1 - 1(1)	Data\Zelda_250415_P3843_MR_ID_EDC_R1_Fr3.raw	Rejected	3.06375	0.0666667	0.126683	2	0.125893	2.2623	5.38	5.04	453.59	0	Cross-linked	Intra	Bound	44.0073	44.0073	8029	0	0	5	436.023	DECOY_bmCENPT	YDYKPELK	94	101		DECOY_bmCENPT	YDYKPELK	94	101		[]	44.0073	rejected conflict q > qmin (0.483870967741935) > (0)
0	Protein state 1 - 1(1)	Data\Zelda_250415_P3843_MR_ID_EDC_R1_Fr1.raw	Accepted	227.746	0	1.16636e-64	2.59595e-60	7.85794e-84	173.773	1.79	1.87	2.35	0	Cross-linked	Intra	Bound	21.027	21.027	5213	0	0	6	582.819	bmCENPT	VVPDIVNKITIPR	101	113		bmCENPT	HEVAPNDAVDVLKHEMAR	58	75		[K108-E59;K108-D64;K108-D67;T110-E59;T110-D64;T110-D67]	21.027
0	Protein state 1 - 1(1)	Data\Zelda_250415_P3843_MR_ID_EDC_R1_Fr1.raw	Rejected	3.09097	0.0571429	21.9983	21.9996	21.9996	0	1.51	1.51	639	0	Self Linked	Intra	Bound	18.6295	18.6295	4168	0	0	3	521.62	bmCENPT	LYKYLEDKLEPK	21	32							[]	18.6295	rejected conflict q > qmin (0.0425531914893617) > (0) Rejected by ms1MIP resolution
0	Protein state 1 - 1(1)	Data\Zelda_250415_P3843_MR_ID_EDC_R1_Fr1.raw	Accepted	227.397	0	3.2346e-70	1.71537e-111	4.02954e-89	161.577	1.55	1.7	1.47	0	Cross-linked	Intra	Bound	20.9953	20.9953	5202	0	0	7	619.624	bmCENPT	KHEVAPNDAVDVLKHEMARLDIVK	57	80		bmCENPT	LVETIYHFTKEVK	44	56		[K57-E46;K57-E54;E59-T47;E59-Y49;E59-T52;E59-K53;D64-T47;D64-Y49;D64-T52;D64-K53]	20.9953
0	Protein state 1 - 1(1)	Data\Zelda_250415_P3843_MR_ID_EDC_R1_Fr1.raw	Accepted	226.155	0	1.02755e-66	1.5175e-74	6.39388e-95	167.51	1.24	1.39	1.1	0	Cross-linked	Intra	Bound	21.768	21.768	5491	0	0	5	750.005	bmCENPT	ARVRAEKLVETIYHFTK	37	53		bmCENPT	YLEDKLEPKYDYK	24	36		[K43-E26;K43-D27;K43-E30;K43-D34;T47-E26;T47-D27;T47-E30;T47-D34;Y49-E30;Y49-D34;T52-D34;E42-K28;E42-K32;E42-Y33;E42-Y35;E46-K28;E46-K32;E46-Y33;E46-Y35]	21.768
0	Protein state 1 - 1(1)	Data\Zelda_250415_P3843_MR_ID_EDC_R1_Fr3.raw	Rejected	3.15758	0.375	0.0451105	0.0811563	0.000241435	0.6072	1.66	1.32	329.56	0	Cross-linked	Intra	Bound	27.5983	27.5983	4867	0	0	5	611.91	DECOY_bmCENPT	AMEHKLVDVADNPAVEHK	55	72		bmCENPT	LEPKYDYK	29	36		[]	27.5983
0	Protein state 1 - 1(1)	Data\Zelda_250415_P3843_MR_ID_EDC_R1_Fr3.raw	Rejected	3.16623	0.0666667	0.119745	0.122102	0.122102	2.3496	5.51	5.06	453.59	0	Cross-linked	Intra	Bound	1.5199	1.5199	262	0	0	5	436.023	bmCENPT	LEPKYDYK	29	36		bmCENPT	LEPKYDYK	29	36		[]	1.51989	rejected conflict q > qmin (0.451612903225806) > (0)
0	Protein state 1 - 1(1)	Data\Zelda_250415_P3843_MR_ID_EDC_R1_Fr1.raw	Rejected	3.19271	0.00693241	0.0410603	0.269023	0.269023	3	1.34	1.56	1.1	0	Free Peptide	Intra		13.3934	13.3934	2047	0	0	4	473.513	DECOY_bmCENPT	LVDVADNPAVEHKKVEK	60	76							[]	13.3934	rejected conflict q > qmin (0.073015873015873) > (0)
0	Protein state 1 - 1(1)	Data\Zelda_250415_P3843_MR_ID_EDC_R1_Fr1.raw	Accepted	225.6	0	3.92783e-64	1.77468e-73	7.96972e-47	171.988	0.9	2.74	1.15	0	Cross-linked	Intra	Bound	14.9938	14.9938	2642	0	0	6	615.99	bmCENPT	KHEVAPNDAVDVLKHEMAR	57	75		bmCENPT	KHEVAPNDAVDVLK	57	70		[K57-E59;K57-D64;K57-D67;K70-E59;K70-D64;K70-D67;E72-K57]	14.9938
0	Protein state 1 - 1(1)	Data\Zelda_250415_P3843_MR_ID_EDC_R1_Fr1.raw	Rejected	3.23798	0.00693241	0.0392432	0.00929596	0.00929596	12	2.53	1.49	2.1	0	Free Peptide	Intra		21.0611	21.0611	5225	0	0	6	722.726	DECOY_bmCENPT	VIDLRAMEHKLVDVADNPAVEHKKVEKTFHYITEVLK	50	86							[]	21.0611	rejected conflict q > qmin (0.0714285714285714) > (0)
0	Protein state 1 - 1(1)	Data\Zelda_250415_P3843_MR_ID_EDC_R1_Fr1.raw	Accepted	224.972	0	3.78763e-79	2.00257e-135	1.05533e-112	134.186	1.23	1.42	1.68	0	Cross-linked	Intra	Bound	17.7536	17.7536	3789	0	0	8	471.252	bmCENPT	KHEVAPNDAVDVLKHEMAR	57	75		bmCENPT	LVETIYHFTKEVK	44	56		[K57-E46;K57-E54;E59-T47;E59-Y49;E59-T52;E59-K53;D64-T47;D64-Y49;D64-T52;D64-K53]	17.7536
0	Protein state 1 - 1(1)	Data\Zelda_250415_P3843_MR_ID_EDC_R1_Fr1.raw	Accepted	224.713	0	1.88406e-73	7.83265e-96	8.75628e-89	149.849	1.42	1.57	1.52	0	Cross-linked	Intra	Bound	22.5256	22.7348	5920	0	0	8	544.17	bmCENPT	KHEVAPNDAVDVLKHEMAR	57	75		bmCENPT	VRAEKLVETIYHFTKEVK	39	56		[K57-E42;K57-E46;K57-E54;K70-E54;E59-K43;E59-T47;E59-Y49;E59-T52;E59-K53;D64-K43;D64-T47;D64-Y49;D64-T52;D64-K53;D67-T47;D67-Y49;D67-T52;D67-K53]	22.3221275024;22.5197762568;22.7348149152
0	Protein state 1 - 1(1)	Data\Zelda_250415_P3843_MR_ID_EDC_R1_Fr1.raw	Accepted	224.544	0	1.39989e-64	2.69489e-77	3.5306e-67	169.712	1.02	1.19	0.4	0	Cross-linked	Intra	Bound	20.6164	20.6164	5035	0	0	5	642.178	bmCENPT	VKVVPDIVNKITIPR	99	113		bmCENPT	KHEVAPNDAVDVLK	57	70		[K100-E59;K108-E59;K108-D64;K108-D67;T110-E59;T110-D64;T110-D67;D104-K57]	20.6164
0	Protein state 1 - 1(1)	Data\Zelda_250415_P3843_MR_ID_EDC_R1_Fr1.raw	Rejected	3.33686	0.0571429	0.28306	4.00312	4.00312	3.089	3.11	3.11	7.33	0	Self Linked	Intra	Bound	36.982	36.982	10884	0	0	2	558.8	bmCENPT	YLEDKLEPK	24	32							[]	36.982
0	Protein state 1 - 1(1)	Data\Zelda_250415_P3843_MR_ID_EDC_R1_Fr2.raw	Rejected	3.35745	0.0512821	0.144437	2.28774	2.28774	2.7438	0.76	0.76	12.41	0	Self Linked	Intra	Bound	42.8521	42.8521	9272	0	0	2	639.84	DECOY_bmCENPT	AKYDYKPELK	92	101							[]	42.8521
0	Protein state 1 - 1(1)	Data\Zelda_250415_P3843_MR_ID_EDC_R1_Fr1.raw	Rejected	3.39865	0.0571429	0.0334185	0.00511183	0.00511183	0	5.59	7.63	10.28	0	Self Linked	Intra	Bound	18.7234	18.7234	4209	0	0	5	616.74	DECOY_bmCENPT	TFHYITEVLKEARVRAKYDYKPELK	77	101							[]	18.7234
0	Protein state 1 - 1(1)	Data\Zelda_250415_P3843_MR_ID_EDC_R1_Fr2.raw	Accepted	224.449	0	8.11718e-60	3.96155e-67	1.76509e-71	178.507	1.38	1.74	1.99	0	Cross-linked	Intra	Bound	20.9046	20.9046	4227	0	0	4	713.656	bmCENPT	VVPDIVNKITIPR	101	113		bmCENPT	HEVAPNDAVDVLK	58	70		[K108-E59;K108-D64;K108-D67;T110-E59;T110-D64;T110-D67]	20.9046
0	Protein state 1 - 1(1)	Data\Zelda_250415_P3843_MR_ID_EDC_R1_Fr1.raw	Accepted	223.412	0	1.31831e-69	1.17711e-104	8.08117e-80	157.348	2.04	1.23	0.52	0	Cross-linked	Intra	Bound	24.6048	24.6652	6735	0	0	6	1004.55	bmCENPT	LVETIYHFTKEVKKHEVAPNDAVDVLK	44	70		bmCENPT	LYKYLEDKLEPKYDYKARVRAEK	21	43		[T47-E26;T47-D27;T47-E30;T47-D34;T47-E42;Y49-E26;Y49-D27;Y49-E30;Y49-D34;Y49-E42;T52-E26;T52-D27;T52-E30;T52-D34;T52-E42;K53-E26;K53-D27;K53-E30;K53-D34;K53-E42;K56-E26;K56-D27;K56-E30;K56-D34;K56-E42;K57-E26;K57-D27;K57-E30;K57-D34;K57-E42;E46-Y22;E46-K23;E46-Y24;E46-K28;E46-K32;E46-Y33;E46-Y35;E46-K36;E54-Y22;E54-K23;E54-Y24;E54-K28;E54-K32;E54-Y33;E54-Y35;E54-K36;E59-Y24;E59-K28;E59-K32;E59-Y3…	24.5191486992;24.630009945867;24.6652343888
0	Protein state 1 - 1(1)	Data\Zelda_250415_P3843_MR_ID_EDC_R1_Fr2.raw	Rejected	3.52397	0.0190476	0.0294821	0.0737689	0.0737689	4	3.33	3.01	2.71	0	Free Peptide	Intra		35.1076	35.1076	7337	0	0	5	497.472	bmCENPT	NASWTTKRLYKYLEDKLEPK	13	32							[]	35.1076	rejected conflict q > qmin (0.0675675675675676) > (0.034)
0	Protein state 1 - 1(1)	Data\Zelda_250415_P3843_MR_ID_EDC_R1_Fr1.raw	Rejected	3.52428	0.00693241	0.0294731	0.0629437	0.0629437	6	0.99	0.99	0.86	0	Free Peptide	Intra		34.164	34.164	10049	0	0	6	521.287	DECOY_bmCENPT	LVDVADNPAVEHKKVEKTFHYITEVLK	60	86							[]	34.164	rejected conflict q > qmin (0.0698412698412698) > (0.029)
0	Protein state 1 - 1(1)	Data\Zelda_250415_P3843_MR_ID_EDC_R1_Fr2.raw	Rejected	3.55598	0.0190476	0.0285533	0.0842127	0.0842127	5	1.81	2.17	3.21	0	Free Peptide	Intra		12.4079	12.4079	1915	0	0	4	473.513	DECOY_bmCENPT	LVDVADNPAVEHKKVEK	60	76							[]	12.4079	rejected conflict q > qmin (0.0675675675675676) > (0.009)
0	Protein state 1 - 1(1)	Data\Zelda_250415_P3843_MR_ID_EDC_R1_Fr3.raw	Rejected	3.60368	0.359375	0.142504	0.000166701	4.6058	3.0316	2.99	2.24	1.37	0	Cross-linked	Intra	Bound	58.9502	58.9502	10473	0	0	8	563.684	bmCENPT	HEVAPNDAVDVLK	58	70		bmCENPT	YDYKARVRAEKLVETIYHFTKEVKK	33	57		[]	58.9502	rejected conflict q > qmin (0.533333333333333) > (0.01)
0	Protein state 1 - 1(1)	Data\Zelda_250415_P3843_MR_ID_EDC_R1_Fr3.raw	Rejected	3.61629	0.0666667	0.0935102	0.10687	0.10687	2.7317	5.67	5.18	453.59	0	Cross-linked	Intra	Bound	0.5107	0.5107	89	0	0	5	436.023	bmCENPT	LEPKYDYK	29	36		bmCENPT	LEPKYDYK	29	36		[]	0.510741	rejected conflict q > qmin (0.451612903225806) > (0)
0	Protein state 1 - 1(1)	Data\Zelda_250415_P3843_MR_ID_EDC_R1_Fr3.raw	Rejected	3.61793	0.359375	0.118823	2.80495	1.36124	2.9244	6.4	2.75	18.44	0	Cross-linked	Intra	Bound	40.9627	40.9627	7441	0	0	8	538.913	bmCENPT	YQPKNASWTTKRLYKYLEDKLEPK	9	32		bmCENPT	YQPKNASWTTK	9	19		[]	40.9627
0	Protein state 1 - 1(1)	Data\Zelda_250415_P3843_MR_ID_EDC_R1_Fr1.raw	Accepted	223.176	0	7.00212e-72	9.68039e-98	3.0977e-92	151.539	1.35	1.52	0.32	0	Cross-linked	Intra	Bound	22.6637	22.7508	5927	0	0	8	464.135	bmCENPT	KHEVAPNDAVDVLK	57	70		bmCENPT	VRAEKLVETIYHFTKEVK	39	56		[K57-E42;K57-E46;K57-E54;E59-K43;E59-T47;E59-Y49;E59-T52;E59-K53;D64-T52;D64-K53]	22.5412472712;22.6990686112;22.750779372533
0	Protein state 1 - 1(1)	Data\Zelda_250415_P3843_MR_ID_EDC_R1_Fr2.raw	Accepted	221.932	0	1.24283e-52	8.73951e-79	9.24802e-65	187.002	0.56	1.5	0.82	0	Cross-linked	Intra	Bound	33.3497	33.3497	6901	0	0	5	497.273	bmCENPT	LVETIYHFTK	44	53		bmCENPT	LVETIYHFTK	44	53		[T47-E46;Y49-E46;T52-E46]	33.3497
0	Protein state 1 - 1(1)	Data\Zelda_250415_P3843_MR_ID_EDC_R1_Fr1.raw	Rejected	3.63682	0.00693241	0.026336	0.187415	0.187415	4	0.92	0.92	0.33	0	Free Peptide	Intra		18.3887	18.3887	4063	0	0	2	703.867	DECOY_bmCENPT	LVDVADNPAVEHK	60	72							[]	18.3887	rejected conflict q > qmin (0.0682539682539682) > (0)
0	Protein state 1 - 1(1)	Data\Zelda_250415_P3843_MR_ID_EDC_R1_Fr3.raw	Rejected	3.67078	0.359375	38.9854	46.7076	47	0.236	9.18	8.84	8.61	0	Cross-linked	Intra	Bound	47.1337	47.1337	8613	0	0	8	544.164	bmCENPT	YQPKNASWTTKRLYKYLEDKLEPK	9	32		bmCENPT	YQPKNASWTTK	9	19		[]	47.1337	rejected conflict q > qmin (0.533333333333333) > (0) Rejected by score conflict resolution
0	Protein state 1 - 1(1)	Data\Zelda_250415_P3843_MR_ID_EDC_R1_Fr3.raw	Rejected	3.67078	0.359375	38.9854	46.7076	47	0.236	9.18	8.84	8.61	0	Cross-linked	Intra	Bound	47.1337	47.1337	8613	0	0	8	544.164	bmCENPT	YQPKNASWTTKRLYKYLEDKLEPK	9	32		bmCENPT	YQPKNASWTTK	9	19		[]	47.1337	rejected conflict q > qmin (0.533333333333333) > (0) Rejected by score conflict resolution
0	Protein state 1 - 1(1)	Data\Zelda_250415_P3843_MR_ID_EDC_R1_Fr1.raw	Accepted	220.792	0	1.74325e-72	2.24116e-95	8.43565e-76	146.452	1.45	1.43	0.32	0	Cross-linked	Intra	Bound	23.5174	23.5174	6244	0	0	8	544.17	bmCENPT	KHEVAPNDAVDVLKHEMAR	57	75		bmCENPT	VRAEKLVETIYHFTKEVK	39	56		[K57-E42;K57-E46;K57-E54;K70-E54;E59-K43;E59-T47;E59-Y49;E59-T52;E59-K53;D64-K43;D64-T47;D64-Y49;D64-T52;D64-K53;D67-T47;D67-Y49;D67-T52;D67-K53;E72-K53]	23.5174
0	Protein state 1 - 1(1)	Data\Zelda_250415_P3843_MR_ID_EDC_R1_Fr1.raw	Accepted	218.242	0	1.06325e-69	4.0992e-79	1.9395e-69	149.688	1.44	1.37	1.37	0	Cross-linked	Intra	Bound	21.7846	21.7846	5500	0	0	6	725.224	bmCENPT	KHEVAPNDAVDVLKHEMAR	57	75		bmCENPT	VRAEKLVETIYHFTKEVK	39	56		[K57-E42;K57-E46;K57-E54;K70-E54;E59-K43;E59-T47;E59-Y49;E59-T52;E59-K53;D64-K43;D64-T47;D64-Y49;D64-T52;D64-K53;D67-T47;D67-Y49;D67-T52;D67-K53;E72-T52;E72-K53]	21.7846
0	Protein state 1 - 1(1)	Data\Zelda_250415_P3843_MR_ID_EDC_R1_Fr1.raw	Rejected	3.69242	0.00693241	0.0249117	0.0280394	0.0280394	11	1.15	1.21	0.74	0	Free Peptide	Intra		23.7008	23.7008	6320	0	0	5	821.246	DECOY_bmCENPT	VEKTFHYITEVLKEARVRAKYDYKPELKDELYK	74	106							[]	23.7008	rejected conflict q > qmin (0.0666666666666667) > (0)
0	Protein state 1 - 1(1)	Data\Zelda_250415_P3843_MR_ID_EDC_R1_Fr1.raw	Accepted	218.01	0	1.9227e-70	6.38043e-80	4.17285e-70	147.511	1.19	1.43	0.74	0	Cross-linked	Intra	Bound	23.6257	23.6257	6289	0	0	5	901.29	bmCENPT	KHEVAPNDAVDVLK	57	70		bmCENPT	YDYKARVRAEKLVETIYHFTKEVK	33	56		[K57-D34;K57-E42;K57-E46;K57-E54;E59-Y33;E59-Y35;E59-K36;E59-K43;E59-T47;E59-Y49;E59-T52;E59-K53;D64-T52;D64-K53;D67-T52;D67-K53]	23.6257
0	Protein state 1 - 1(1)	Data\Zelda_250415_P3843_MR_ID_EDC_R1_Fr1.raw	Accepted	214.979	0	8.89063e-65	3.59218e-64	1.18535e-69	156.411	1.37	1.26	1.1	0	Cross-linked	Intra	Bound	19.5057	19.5057	4545	0	0	6	516.616	bmCENPT	KHEVAPNDAVDVLK	57	70		bmCENPT	AEKLVETIYHFTK	41	53		[K57-E42;K57-E46;E59-K43;E59-T47;E59-Y49;E59-T52;D64-K43;D64-T47;D64-Y49;D67-K43]	19.5057
0	Protein state 1 - 1(1)	Data\Zelda_250415_P3843_MR_ID_EDC_R1_Fr3.raw	Rejected	3.74582	0.359375	42.3436	46.7685	39.5722	0	5.12	4.73	235.61	0	Cross-linked	Intra	Bound	47.1337	47.1337	8613	0	0	8	544.422	DECOY_bmCENPT	TFHYITEVLKEARVRAKYDYKPELK	77	101		bmCENPT	HEMARLDIVK	71	80		[]	47.1337	rejected conflict q > qmin (0.533333333333333) > (0) Rejected by ms1MIP resolution Rejected by score conflict resolution
0	Protein state 1 - 1(1)	Data\Zelda_250415_P3843_MR_ID_EDC_R1_Fr1.raw	Rejected	3.746	0.00693241	0.0236121	0.00476809	0.00476809	8	0.81	0.38	0.58	0	Free Peptide	Intra		27.0554	27.0554	7665	0	0	4	786.174	bmCENPT	EVKKHEVAPNDAVDVLKHEMARLDIVK	54	80							[]	27.0554	rejected conflict q > qmin (0.0650793650793651) > (0.043)
0	Protein state 1 - 1(1)	Data\Zelda_250415_P3843_MR_ID_EDC_R1_Fr1.raw	Accepted	210.394	0	5.93802e-66	4.16427e-80	2.39404e-50	147.34	0.43	0.67	1.01	0	Cross-linked	Intra	Bound	14.3028	14.3028	2370	0	0	5	730.184	bmCENPT	EVKKHEVAPNDAVDVLKHEMAR	54	75		bmCENPT	YLEDKLEPK	24	32		[K56-E26;K56-D27;K56-E30;K57-E26;K57-D27;K57-E30;K70-D27;K70-E30;E54-Y24;E54-K28;E59-Y24;E59-K28;D64-Y24;D64-K28;D67-K28]	14.3028
0	Protein state 1 - 1(1)	Data\Zelda_250415_P3843_MR_ID_EDC_R1_Fr1.raw	Accepted	209.924	0	5.0069e-60	1.52473e-71	1.1607e-101	159.449	1.52	1.13	0.07	0	Cross-linked	Intra	Bound	22.2358	22.2358	5703	0	0	8	519.661	bmCENPT	ARVRAEKLVETIYHFTK	37	53		bmCENPT	LYKYLEDKLEPKYDYK	21	36		[K43-E26;K43-D27;K43-E30;K43-D34;T47-E26;T47-D27;T47-E30;T47-D34;Y49-D34;E42-K23;E42-Y24;E42-K28;E42-K32;E42-Y33;E42-Y35;E46-K23;E46-Y24;E46-K28;E46-K32;E46-Y33;E46-Y35]	22.2358
0	Protein state 1 - 1(1)	Data\Zelda_250415_P3843_MR_ID_EDC_R1_Fr1.raw	Accepted	208.579	0	3.47009e-65	4.26448e-67	2.63685e-69	146.545	1.9	1.77	0.98	0	Cross-linked	Intra	Bound	21.8223	21.8223	5517	0	0	5	596.746	bmCENPT	VVPDIVNKITIPR	101	113		bmCENPT	KHEVAPNDAVDVLK	57	70		[K108-E59;K108-D64;K108-D67;T110-E59;T110-D64;T110-D67;D104-K57]	21.8223
0	Protein state 1 - 1(1)	Data\Zelda_250415_P3843_MR_ID_EDC_R1_Fr1.raw	Rejected	3.82161	0.00693241	0.0218926	0.00438037	0.00438037	12	0.65	1.1	0.77	0	Free Peptide	Intra		18.1991	18.2486	4004	0	0	5	625.343	DECOY_bmCENPT	LVDVADNPAVEHKKVEKTFHYITEVLK	60	86							[]	18.149681173333;18.2486144592	rejected conflict q > qmin (0.0650793650793651) > (0) Rejected by score conflict resolution Rejected by score conflict resolution
0	Protein state 1 - 1(1)	Data\Zelda_250415_P3843_MR_ID_EDC_R1_Fr3.raw	Rejected	3.84962	0.359375	46.975	47	46.7076	0	4.34	4	234.84	0	Cross-linked	Inter	Bound	47.1337	47.1337	8613	0	0	8	544.422	bmCENPT	NASWTTKRLYK	13	23		bmCENPT	YQPKNASWTTKRLYKYLEDKLEPK	9	32		[]	47.1337	rejected conflict q > qmin (0.526666666666667) > (0) Rejected by ms1MIP resolution Rejected by score conflict resolution
0	Protein state 1 - 1(1)	Data\Zelda_250415_P3843_MR_ID_EDC_R1_Fr3.raw	Rejected	3.85001	0.359375	46.9934	47	42.3005	0	1.12	1.05	1.02	0	Cross-linked	Intra	Bound	47.1337	47.1337	8613	0	0	8	544.295	DECOY_bmCENPT	VIDLRAMEHKLVDVADNPAVEHKK	50	73		bmCENPT	LYKYLEDKLEPK	21	32		[]	47.1337	rejected conflict q > qmin (0.526666666666667) > (0) Rejected by ms1MIP resolution Rejected by score conflict resolution
0	Protein state 1 - 1(1)	Data\Zelda_250415_P3843_MR_ID_EDC_R1_Fr2.raw	Accepted	208.542	0	1.03615e-56	7.17742e-82	1.70641e-88	163.927	2.29	2.14	3.17	0	Cross-linked	Intra	Bound	20.2076	20.2076	4080	0	0	7	605.191	bmCENPT	ARVRAEKLVETIYHFTKEVKK	37	57		bmCENPT	YLEDKLEPKYDYK	24	36		[K43-E26;K43-D27;K43-E30;K43-D34;T47-D27;T47-E30;T47-D34;Y49-D34;T52-D34;K53-D34;E42-K28;E42-K32;E42-Y33;E42-Y35;E46-K28;E46-K32;E46-Y33;E46-Y35;E54-Y33;E54-Y35]	20.2076
0	Protein state 1 - 1(1)	Data\Zelda_250415_P3843_MR_ID_EDC_R1_Fr3.raw	Rejected	3.87886	0.359375	42.3436	14.4129	39.5722	1.0072	5.12	4.73	235.61	0	Cross-linked	Intra	Bound	47.1337	47.1337	8613	0	0	8	544.422	DECOY_bmCENPT	TFHYITEVLKEARVRAKYDYKPELK	77	101		bmCENPT	HEMARLDIVK	71	80		[]	47.1337	rejected conflict q > qmin (0.52) > (0) Rejected by ms1MIP resolution Rejected by score conflict resolution
0	Protein state 1 - 1(1)	Data\Zelda_250415_P3843_MR_ID_EDC_R1_Fr2.raw	Accepted	208.108	0	4.81556e-65	2.66889e-70	8.05683e-50	146.207	1.44	1.61	0.89	0	Cross-linked	Intra	Bound	14.9607	14.8554	2467	0	0	4	663.358	bmCENPT	KHEVAPNDAVDVLK	57	70		bmCENPT	YLEDKLEPK	24	32		[K57-E26;K57-D27;K57-E30;E59-Y24;E59-K28;D64-Y24;D64-K28;D67-K28]	14.855387594133;15.065977170667
0	Protein state 1 - 1(1)	Data\Zelda_250415_P3843_MR_ID_EDC_R1_Fr1.raw	Rejected	3.90483	0.00693241	0.0201444	0.0293283	0.0293283	6	1.16	1.23	1.79	0	Free Peptide	Intra		14.8115	14.8115	2571	0	0	5	549.497	bmCENPT	KHEVAPNDAVDVLKHEMARLDIVK	57	80							[]	14.8115	rejected conflict q > qmin (0.0634920634920635) > (0.024)
0	Protein state 1 - 1(1)	Data\Zelda_250415_P3843_MR_ID_EDC_R1_Fr1.raw	Accepted	207.816	0	4.64653e-65	1.68047e-77	4.93987e-53	145.755	0.05	1.19	0.67	0	Cross-linked	Intra	Bound	18.0987	18.0987	3939	0	0	5	753.399	bmCENPT	KHEVAPNDAVDVLKHEMAR	57	75		bmCENPT	LVETIYHFTKEVK	44	56		[K57-E46;K57-E54;K70-E54;E59-T47;E59-Y49;E59-T52;E59-K53;D64-T47;D64-Y49;D64-T52;D64-K53;D67-T47;D67-Y49;D67-T52;D67-K53;E72-T52;E72-K53]	18.0987
0	Protein state 1 - 1(1)	Data\Zelda_250415_P3843_MR_ID_EDC_R1_Fr1.raw	Accepted	207.784	0	8.76673e-69	1.30466e-78	2.64369e-45	136.444	0.75	1.12	0.54	0	Cross-linked	Intra	Bound	20.6409	20.6409	5046	0	0	4	1144.12	bmCENPT	KHEVAPNDAVDVLKHEMAR	57	75		bmCENPT	ARVRAEKLVETIYHFTKEVK	37	56		[K57-E42;K57-E46;K57-E54;K70-E54;E59-K43;E59-T47;E59-Y49;E59-T52;E59-K53;D64-K43;D64-T47;D64-Y49;D64-T52;D64-K53;D67-T47;D67-Y49;D67-T52;D67-K53]	20.6409
0	Protein state 1 - 1(1)	Data\Zelda_250415_P3843_MR_ID_EDC_R1_Fr1.raw	Accepted	207.557	0	3.46473e-64	3.84793e-70	2.27256e-66	147.404	1.04	1.39	0.77	0	Cross-linked	Intra	Bound	23.25	23.25	6127	0	0	6	618.511	bmCENPT	KHEVAPNDAVDVLK	57	70		bmCENPT	VRAEKLVETIYHFTKEVK	39	56		[K57-E42;K57-E46;K57-E54;E59-K43;E59-T47;E59-Y49;E59-T52;E59-K53;D64-T47;D64-Y49;D64-T52;D64-K53;D67-T52;D67-K53]	23.25
0	Protein state 1 - 1(1)	Data\Zelda_250415_P3843_MR_ID_EDC_R1_Fr3.raw	Rejected	4.08007	0.359375	2.33242	0.212388	6	3.9912	2.6	2.7	2.91	0	Cross-linked	Intra	Bound	18.8968	18.8968	3403	0	0	4	600.588	DECOY_bmCENPT	NVIDPVVK	22	29		bmCENPT	KHEVAPNDAVDVLK	57	70		[]	18.8968	rejected conflict q > qmin (0.513333333333333) > (0.087)
0	Protein state 1 - 1(1)	Data\Zelda_250415_P3843_MR_ID_EDC_R1_Fr1.raw	Accepted	206.157	0	2.311e-67	8.94506e-101	2.06329e-69	137.689	1.01	0.87	1.15	0	Cross-linked	Intra	Bound	20.7131	20.7131	5081	0	0	7	585.312	bmCENPT	KHEVAPNDAVDVLKHEMAR	57	75		bmCENPT	AEKLVETIYHFTKEVK	41	56		[K57-E42;K57-E46;K57-E54;E59-K43;E59-T47;E59-Y49;E59-T52;E59-K53;D64-K43;D64-T47;D64-Y49;D64-T52;D64-K53]	20.7131
0	Protein state 1 - 1(1)	Data\Zelda_250415_P3843_MR_ID_EDC_R1_Fr2.raw	Accepted	205.836	0	3.12389e-66	8.18322e-67	1.24119e-61	140.066	1.85	1.97	2.51	0	Cross-linked	Intra	Bound	24.6295	24.6295	5114	0	0	4	592.321	bmCENPT	LVETIYHFTK	44	53		bmCENPT	YLEDKLEPK	24	32		[T47-E26;T47-D27;T47-E30;Y49-E26;Y49-D27;Y49-E30;T52-E26;T52-D27;T52-E30;E46-Y24;E46-K28]	24.6295
0	Protein state 1 - 1(1)	Data\Zelda_250415_P3843_MR_ID_EDC_R1_Fr1.raw	Accepted	205.639	0	2.01631e-66	4.57372e-122	9.39371e-87	139.302	1.63	1.49	1.63	0	Cross-linked	Intra	Bound	23.0635	23.1588	6088	0	0	7	894.903	bmCENPT	LVETIYHFTKEVKKHEVAPNDAVDVLKHEMAR	44	75		bmCENPT	YLEDKLEPKYDYKARVRAEK	24	43		[T47-E26;T47-D27;T47-E30;T47-D34;T47-E42;Y49-E26;Y49-D27;Y49-E30;Y49-D34;Y49-E42;T52-D27;T52-E30;T52-D34;T52-E42;K53-E30;K53-D34;K53-E42;K56-E30;K56-D34;K56-E42;K57-E30;K57-D34;K57-E42;E46-Y24;E46-K28;E46-K32;E46-Y33;E46-Y35;E46-K36;E54-K32;E54-Y33;E54-Y35;E54-K36;E59-K32;E59-Y33;E59-Y35;E59-K36]	22.9682841336;23.158776996267
0	Protein state 1 - 1(1)	Data\Zelda_250415_P3843_MR_ID_EDC_R1_Fr3.raw	Rejected	4.21682	0.359375	0.472316	5.50405	4.04624	4.1496	6.82	8.79	4.35	0	Cross-linked	Intra	Bound	43.8163	43.8163	7995	0	0	5	603.134	DECOY_bmCENPT	KVEKTFHYITEVLK	73	86		bmCENPT	HEMARLDIVK	71	80		[]	43.8163
0	Protein state 1 - 1(1)	Data\Zelda_250415_P3843_MR_ID_EDC_R1_Fr2.raw	Accepted	205.24	0	3.61213e-58	3.10375e-64	7.03713e-63	156.937	1.65	1.86	1.56	0	Cross-linked	Intra	Bound	18.6757	18.5954	3776	0	0	4	745.68	bmCENPT	VVPDIVNKITIPR	101	113		bmCENPT	KHEVAPNDAVDVLK	57	70		[K108-E59;K108-D64;K108-D67;T110-E59;T110-D64;T110-D67;D104-K57]	18.595422929333;18.756013350933
0	Protein state 1 - 1(1)	Data\Zelda_250415_P3843_MR_ID_EDC_R1_Fr2.raw	Accepted	204.621	0	1.34984e-62	7.5589e-71	2.63747e-70	146.884	1.85	1.95	1.02	0	Cross-linked	Intra	Bound	20.772	20.7627	4197	0	0	6	618.511	bmCENPT	KHEVAPNDAVDVLK	57	70		bmCENPT	VRAEKLVETIYHFTKEVK	39	56		[K57-E42;K57-E46;K57-E54;E59-K43;E59-T47;E59-Y49;E59-T52;E59-K53;D64-Y49;D64-T52;D64-K53;D67-T52;D67-K53]	20.762733603733;20.7812947176
0	Protein state 1 - 1(1)	Data\Zelda_250415_P3843_MR_ID_EDC_R1_Fr1.raw	Rejected	4.29036	0.00693241	0.0137	0.0037129	0.0037129	4	1.77	1.77	7.55	0	Free Peptide	Intra		13.9381	13.9381	2241	0	0	2	703.867	DECOY_bmCENPT	LVDVADNPAVEHK	60	72							[]	13.9381	rejected conflict q > qmin (0.0634920634920635) > (0)
0	Protein state 1 - 1(1)	Data\Zelda_250415_P3843_MR_ID_EDC_R1_Fr1.raw	Rejected	4.31285	0.00693241	0.0133954	0.01341	0.01341	19	0.22	0.8	1.86	0	Free Peptide	Intra		23.298	23.298	6148	0	0	7	586.892	DECOY_bmCENPT	VEKTFHYITEVLKEARVRAKYDYKPELKDELYK	74	106							[]	23.298	rejected conflict q > qmin (0.0619047619047619) > (0) Rejected by score conflict resolution
0	Protein state 1 - 1(1)	Data\Zelda_250415_P3843_MR_ID_EDC_R1_Fr1.raw	Rejected	4.38837	0.00693241	0.012421	0.0253112	0.0253112	6	0.96	0.87	1.16	0	Free Peptide	Intra		32.1755	32.1755	9377	0	0	6	521.287	DECOY_bmCENPT	LVDVADNPAVEHKKVEKTFHYITEVLK	60	86							[]	32.1755	rejected conflict q > qmin (0.0603174603174603) > (0.038)
0	Protein state 1 - 1(1)	Data\Zelda_250415_P3843_MR_ID_EDC_R1_Fr1.raw	Rejected	4.41199	0.00693241	0.0121311	0.00222474	0.00222474	7	3.21	1.59	0.6	0	Free Peptide	Intra		16.9153	16.9527	3448	0	0	4	781.428	DECOY_bmCENPT	LVDVADNPAVEHKKVEKTFHYITEVLK	60	86							[]	16.877816074933;16.952694038667	rejected conflict q > qmin (0.0587301587301587) > (0.02)
0	Protein state 1 - 1(1)	Data\Zelda_250415_P3843_MR_ID_EDC_R1_Fr3.raw	Rejected	4.43299	0.34375	0.0118789	8.65338e-07	0.00128735	0	4.55	4.04	4.56	0	Cross-linked	Intra	Bound	31.6782	31.6782	5618	0	0	7	670.796	bmCENPT	ITIPRNGVFSEILSGHAVHA	109	128		bmCENPT	LYKYLEDKLEPKYDYKARVR	21	40		[]	31.6782	rejected conflict q > qmin (0.5) > (0)
0	Protein state 1 - 1(1)	Data\Zelda_250415_P3843_MR_ID_EDC_R1_Fr2.raw	Rejected	4.47001	0.0142857	0.0114472	0.0214696	0.0214696	6	9.09	9.42	404.77	0	Free Peptide	Intra		12.2586	12.2586	1854	0	0	4	633.837	bmCENPT	YQPKNASWTTKRLYKYLEDK	9	28							[]	12.2586	rejected conflict q > qmin (0.0608108108108108) > (0)
0	Protein state 1 - 1(1)	Data\Zelda_250415_P3843_MR_ID_EDC_R1_Fr3.raw	Rejected	4.50706	0.0666667	0.691413	0.097478	0.097478	4.4919	5.44	4.88	454.59	0	Cross-linked	Intra	Bound	58.8882	58.8882	10452	0	0	4	544.777	bmCENPT	LEPKYDYK	29	36		bmCENPT	LEPKYDYK	29	36		[]	58.8882	rejected conflict q > qmin (0.451612903225806) > (0)
0	Protein state 1 - 1(1)	Data\Zelda_250415_P3843_MR_ID_EDC_R1_Fr3.raw	Rejected	4.56528	0.34375	0.702089	1.04288	0.881153	4.5516	0	0	10.54	0	Cross-linked	Intra	Bound	59.7641	59.7641	10615	0	0	8	595.936	DECOY_bmCENPT	VRIERPMFDHFFQYFDFHTK	30	49		bmCENPT	ARVRAEKLVETIYHFTK	37	53		[]	59.7641	rejected conflict q > qmin (0.5) > (0.267)
0	Protein state 1 - 1(1)	Data\Zelda_250415_P3843_MR_ID_EDC_R1_Fr3.raw	Rejected	4.56528	0.34375	0.702089	1.04288	0.881153	4.5516	0	0	10.54	0	Cross-linked	Intra	Bound	59.7641	59.7641	10615	0	0	8	595.936	DECOY_bmCENPT	VRIERPMFDHFFQYFDFHTK	30	49		bmCENPT	ARVRAEKLVETIYHFTK	37	53		[]	59.7641	rejected conflict q > qmin (0.5) > (0.267)
0	Protein state 1 - 1(1)	Data\Zelda_250415_P3843_MR_ID_EDC_R1_Fr1.raw	Rejected	4.56612	0.00693241	0.0103982	0.0118996	0.0118996	10	1.2	1.3	1.05	0	Free Peptide	Intra		23.7459	23.7376	6337	0	0	6	684.54	DECOY_bmCENPT	VEKTFHYITEVLKEARVRAKYDYKPELKDELYK	74	106							[]	23.737621768267;23.754096414667	rejected conflict q > qmin (0.0571428571428571) > (0.039)
0	Protein state 1 - 1(1)	Data\Zelda_250415_P3843_MR_ID_EDC_R1_Fr1.raw	Accepted	204.01	0	1.02119e-60	1.95127e-73	2.40433e-71	150.13	0.65	1.1	0.77	0	Cross-linked	Intra	Bound	18.1991	18.2486	4004	0	0	5	625.343	bmCENPT	KHEVAPNDAVDVLK	57	70		bmCENPT	LVETIYHFTKEVK	44	56		[K57-E46;K57-E54;E59-T47;E59-Y49;E59-T52;E59-K53;D64-T47;D64-Y49;D64-T52;D64-K53;D67-Y49;D67-T52;D67-K53]	18.149681173333;18.2486144592
0	Protein state 1 - 1(1)	Data\Zelda_250415_P3843_MR_ID_EDC_R1_Fr3.raw	Rejected	4.58894	0.34375	4.47124	19	7.90915	4.3377	6.53	1.56	314.64	0	Cross-linked	Intra	Bound	44.8646	44.8646	8190	0	0	6	531.453	DECOY_bmCENPT	VIDLRAMEHK	50	59		bmCENPT	EVKKHEVAPNDAVDVLK	54	70		[]	44.8646	rejected conflict q > qmin (0.486666666666667) > (0.413)
0	Protein state 1 - 1(1)	Data\Zelda_250415_P3843_MR_ID_EDC_R1_Fr2.raw	Rejected	4.60636	0.0142857	0.00998811	0.0018753	0.0018753	8	1.9	2.07	1.1	0	Free Peptide	Intra		15.5457	15.5457	2721	0	0	4	473.513	bmCENPT	EVKKHEVAPNDAVDVLK	54	70							[]	15.5457	rejected conflict q > qmin (0.0608108108108108) > (0.011)
0	Protein state 1 - 1(1)	Data\Zelda_250415_P3843_MR_ID_EDC_R1_Fr2.raw	Rejected	4.66083	0.025641	0.0094586	0.00224817	0.00224817	0	2.42	6.4	7	0	Self Linked	Intra	Bound	11.1986	11.1986	1529	0	0	4	482.502	DECOY_bmCENPT	AKYDYKPELKDELYK	92	106							[]	11.1986	rejected conflict q > qmin (0.127659574468085) > (0.047)
0	Protein state 1 - 1(1)	Data\Zelda_250415_P3843_MR_ID_EDC_R1_Fr2.raw	Accepted	203.731	0	3.62351e-71	2.35924e-106	8.18038e-82	123.284	2.21	1.36	1.72	0	Cross-linked	Intra	Bound	20.3788	20.3012	4101	0	0	7	735.534	bmCENPT	KHEVAPNDAVDVLKHEMAR	57	75		bmCENPT	YDYKARVRAEKLVETIYHFTKEVK	33	56		[K57-D34;K57-E42;K57-E46;K57-E54;K70-E54;E59-Y33;E59-Y35;E59-K36;E59-K43;E59-T47;E59-Y49;E59-T52;E59-K53;D64-T47;D64-Y49;D64-T52;D64-K53;D67-T52;D67-K53]	20.301234840533;20.456286217333
0	Protein state 1 - 1(1)	Data\Zelda_250415_P3843_MR_ID_EDC_R1_Fr3.raw	Rejected	4.70659	0.34375	2.52127	5.05351	11.2397	4.6149	2.42	4.4	7.4	0	Cross-linked	Intra	Bound	32.1083	32.1083	5702	0	0	6	620.836	bmCENPT	YQPKNASWTTKRLYKYLEDKLEPK	9	32		bmCENPT	GPLGSPK	1	7		[]	32.1083
0	Protein state 1 - 1(1)	Data\Zelda_250415_P3843_MR_ID_EDC_R1_Fr2.raw	Rejected	4.75169	0.0142857	0.0086371	0.0101632	0.0101632	10	1.46	0.93	19.41	0	Free Peptide	Intra		39.3422	39.3422	8441	0	0	8	643.718	bmCENPT	YDYKARVRAEKLVETIYHFTKEVKKHEVAPNDAVDVLKHEMAR	33	75							[]	39.3422	rejected conflict q > qmin (0.0608108108108108) > (0.023)
0	Protein state 1 - 1(1)	Data\Zelda_250415_P3843_MR_ID_EDC_R1_Fr3.raw	Rejected	4.7724	0.34375	0.0911972	7.20599	0.129915	4.1281	7.38	7.7	236.35	0	Cross-linked	Intra	Bound	39.3175	39.3175	7126	0	0	8	544.424	DECOY_bmCENPT	VIDLRAMEHK	50	59		bmCENPT	RYQPKNASWTTKRLYKYLEDKLEPK	8	32		[]	39.3175	rejected conflict q > qmin (0.48) > (0)
0	Protein state 1 - 1(1)	Data\Zelda_250415_P3843_MR_ID_EDC_R1_Fr1.raw	Accepted	202.911	0	9.76125e-58	4.32393e-50	3.45606e-70	154.728	0.69	0.95	1.23	0	Cross-linked	Intra	Bound	15.8751	15.8751	3005	0	0	6	545.301	bmCENPT	VKVVPDIVNK	99	108		bmCENPT	KHEVAPNDAVDVLKHEMAR	57	75		[K100-E59;K100-D64;K100-D67;D104-K57]	15.8751
0	Protein state 1 - 1(1)	Data\Zelda_250415_P3843_MR_ID_EDC_R1_Fr3.raw	Rejected	4.79449	0.34375	0.169671	12	0.0191612	4.4543	4.31	4.5	3.18	0	Cross-linked	Intra	Bound	40.1641	40.1641	7293	0	0	5	670.146	DECOY_bmCENPT	AMEHKLVDVADNPAVEHKK	55	73		bmCENPT	YLEDKLEPK	24	32		[]	40.1641	rejected conflict q > qmin (0.473333333333333) > (0.213)
0	Protein state 1 - 1(1)	Data\Zelda_250415_P3843_MR_ID_EDC_R1_Fr3.raw	Rejected	4.81602	0.34375	0.0271432	5.93845	0.120493	3.1916	4.98	4.74	235.61	0	Cross-linked	Intra	Bound	41.8827	41.8827	7615	0	0	8	544.422	bmCENPT	HEMARLDIVK	71	80		bmCENPT	LEPKYDYKARVRAEKLVETIYHFTK	29	53		[]	41.8827	rejected conflict q > qmin (0.466666666666667) > (0.01)
0	Protein state 1 - 1(1)	Data\Zelda_250415_P3843_MR_ID_EDC_R1_Fr1.raw	Accepted	202.85	0	2.15878e-44	4.53137e-65	2.65842e-46	176.179	0.56	0.9	0.09	0	Cross-linked	Intra	Bound	32.9971	32.9971	9651	0	0	4	621.34	bmCENPT	LVETIYHFTK	44	53		bmCENPT	LVETIYHFTK	44	53		[T47-E46;Y49-E46;T52-E46]	32.9971
0	Protein state 1 - 1(1)	Data\Zelda_250415_P3843_MR_ID_EDC_R1_Fr3.raw	Rejected	4.85731	0.34375	0.0104965	4.4971	7.87223	1.6822	9.21	13.1	8.19	0	Cross-linked	Intra	Bound	35.3505	35.3505	6332	0	0	4	596.311	DECOY_bmCENPT	KPSGLPG	122	128		bmCENPT	YLEDKLEPKYDYK	24	36		[]	35.3505	rejected conflict q > qmin (0.466666666666667) > (0.233)
0	Protein state 1 - 1(1)	Data\Zelda_250415_P3843_MR_ID_EDC_R1_Fr1.raw	Accepted	202.649	0	2.08023e-63	3.98416e-64	2.64417e-37	142.252	1.18	1.11	0.07	0	Cross-linked	Intra	Bound	17.1012	17.1012	3506	0	0	4	692.376	bmCENPT	KHEVAPNDAVDVLK	57	70		bmCENPT	LVETIYHFTK	44	53		[K57-E46;E59-T47;E59-Y49;E59-T52;D64-T47;D64-Y49;D64-T52;D67-T47;D67-Y49]	17.1012
0	Protein state 1 - 1(1)	Data\Zelda_250415_P3843_MR_ID_EDC_R1_Fr1.raw	Rejected	4.88334	0.00519931	0.00757169	0.00775439	0.00775439	14	1.29	1.49	1.15	0	Free Peptide	Intra		21.7337	21.7337	5474	0	0	4	984.048	DECOY_bmCENPT	LVDVADNPAVEHKKVEKTFHYITEVLKEARVRAK	60	93							[]	21.7337	rejected conflict q > qmin (0.053968253968254) > (0) Rejected by score conflict resolution
0	Protein state 1 - 1(1)	Data\Zelda_250415_P3843_MR_ID_EDC_R1_Fr1.raw	Accepted	202.156	0	1.52206e-66	2.67244e-92	1.58848e-58	133.788	1.05	1.12	1.49	0	Cross-linked	Intra	Bound	59.0256	58.9552	14439	0	0	8	544.17	bmCENPT	KHEVAPNDAVDVLKHEMAR	57	75		bmCENPT	VRAEKLVETIYHFTKEVK	39	56		[K57-E42;K57-E46;K57-E54;K70-E54;E59-K43;E59-T47;E59-Y49;E59-T52;E59-K53;D64-K43;D64-T47;D64-Y49;D64-T52;D64-K53;D67-T47;D67-Y49;D67-T52;D67-K53]	58.955241836;59.0958632064
0	Protein state 1 - 1(1)	Data\Zelda_250415_P3843_MR_ID_EDC_R1_Fr3.raw	Rejected	4.90632	0.34375	0.0115977	1.32109	0.303727	2.0513	7.45	7.66	238.19	0	Cross-linked	Intra	Bound	44.6663	44.6663	8152	0	0	8	544.424	bmCENPT	HEMARLDIVK	71	80		bmCENPT	RYQPKNASWTTKRLYKYLEDKLEPK	8	32		[]	44.6663	rejected conflict q > qmin (0.46) > (0) Rejected by ms1MIP resolution Rejected by score conflict resolution
0	Protein state 1 - 1(1)	Data\Zelda_250415_P3843_MR_ID_EDC_R1_Fr1.raw	Accepted	201.847	0	5.13713e-67	1.04885e-84	1.80633e-64	132.076	1.08	0.97	0.43	0	Cross-linked	Intra	Bound	27.3347	27.3347	7769	0	0	4	803.209	bmCENPT	ITIPRNGVFSEILSGHAVHA	109	128		bmCENPT	VKVVPDIVNK	99	108		[T110-D104;S118-D104;S122-D104;A128-D104;E119-K100]	27.3347
0	Protein state 1 - 1(1)	Data\Zelda_250415_P3843_MR_ID_EDC_R1_Fr1.raw	Accepted	200.927	0	2.46354e-63	2.83709e-92	7.09759e-81	139.962	1.23	1.45	1.63	0	Cross-linked	Intra	Bound	22.1183	22.1183	5649	0	0	7	493.844	bmCENPT	KHEVAPNDAVDVLK	57	70		bmCENPT	AEKLVETIYHFTKEVK	41	56		[K57-E42;K57-E46;K57-E54;E59-K43;E59-T47;E59-Y49;E59-T52;E59-K53;D64-T52;D64-K53]	22.1183
0	Protein state 1 - 1(1)	Data\Zelda_250415_P3843_MR_ID_EDC_R1_Fr1.raw	Rejected	4.92421	0.00519931	0.00726848	0.0225665	0.0225665	6	1.41	1.41	2.92	0	Free Peptide	Intra		22.1595	22.1595	5667	0	0	2	767.915	DECOY_bmCENPT	LVDVADNPAVEHKK	60	73							[]	22.1595	rejected conflict q > qmin (0.0523809523809524) > (0)
0	Protein state 1 - 1(1)	Data\Zelda_250415_P3843_MR_ID_EDC_R1_Fr1.raw	Accepted	200.487	0	1.57531e-59	2.19311e-80	3.43601e-68	147.86	0.82	1.39	1.61	0	Cross-linked	Intra	Bound	21.6203	21.6317	5429	0	0	7	562.745	bmCENPT	KHEVAPNDAVDVLK	57	70		bmCENPT	ARVRAEKLVETIYHFTKEVK	37	56		[K57-E42;K57-E46;K57-E54;E59-K43;E59-T47;E59-Y49;E59-T52;E59-K53;D64-Y49;D64-T52;D64-K53]	21.6087893392;21.631730821333
0	Protein state 1 - 1(1)	Data\Zelda_250415_P3843_MR_ID_EDC_R1_Fr3.raw	Rejected	4.95082	0.34375	4.61257	2.14688	14.4129	4.7089	7.7	7.3	238.19	0	Cross-linked	Intra	Bound	47.1337	47.1337	8613	0	0	8	544.424	DECOY_bmCENPT	VIDLRAMEHK	50	59		bmCENPT	RYQPKNASWTTKRLYKYLEDKLEPK	8	32		[]	47.1337	rejected conflict q > qmin (0.46) > (0) Rejected by ms1MIP resolution Rejected by score conflict resolution
0	Protein state 1 - 1(1)	Data\Zelda_250415_P3843_MR_ID_EDC_R1_Fr1.raw	Accepted	199.329	0	3.65639e-64	4.103e-78	1.12129e-51	135.632	1.21	0.96	5.3	0	Cross-linked	Intra	Bound	17.7861	17.7861	3804	0	0	4	823.426	bmCENPT	KHEVAPNDAVDVLKHEMAR	57	75		bmCENPT	YLEDKLEPK	24	32		[K70-E26;K70-D27;K70-E30;E59-Y24;D64-Y24;D64-K28;D67-Y24;D67-K28;E72-Y24;E72-K28]	17.7861
0	Protein state 1 - 1(1)	Data\Zelda_250415_P3843_MR_ID_EDC_R1_Fr1.raw	Accepted	199.036	0	1.08051e-66	2.77129e-77	2.37275e-36	128.622	0.74	1.02	0.93	0	Cross-linked	Intra	Bound	14.3575	14.3575	2393	0	0	4	912.478	bmCENPT	EVKKHEVAPNDAVDVLKHEMAR	54	75		bmCENPT	YLEDKLEPK	24	32		[K56-E26;K56-D27;K56-E30;K57-E26;K57-D27;K57-E30;K70-E30;E54-Y24;E54-K28;E59-Y24;E59-K28;D64-Y24;D64-K28;D67-Y24;D67-K28]	14.3575
0	Protein state 1 - 1(1)	Data\Zelda_250415_P3843_MR_ID_EDC_R1_Fr1.raw	Accepted	197.369	0	2.18703e-63	1.04764e-68	2.33495e-39	134.677	0.73	1	0.44	0	Cross-linked	Intra	Bound	14.3848	14.3848	2404	0	0	4	823.426	bmCENPT	KHEVAPNDAVDVLKHEMAR	57	75		bmCENPT	YLEDKLEPK	24	32		[K57-E26;K57-D27;K57-E30;K70-D27;K70-E30;E59-Y24;E59-K28;D64-Y24;D64-K28;D67-Y24;D67-K28;E72-K28]	14.3848
0	Protein state 1 - 1(1)	Data\Zelda_250415_P3843_MR_ID_EDC_R1_Fr1.raw	Accepted	197.29	0	9.20401e-61	1.17906e-86	3.38526e-101	140.761	0.22	0.8	1.86	0	Cross-linked	Intra	Bound	23.298	23.298	6148	0	0	7	586.892	bmCENPT	ARVRAEKLVETIYHFTKEVK	37	56		bmCENPT	YLEDKLEPKYDYK	24	36		[K43-E26;K43-D27;K43-E30;K43-D34;T47-E26;T47-D27;T47-E30;T47-D34;Y49-D34;T52-D34;K53-D34;E42-K28;E42-K32;E42-Y33;E42-Y35;E46-K28;E46-K32;E46-Y33;E46-Y35]	23.298
0	Protein state 1 - 1(1)	Data\Zelda_250415_P3843_MR_ID_EDC_R1_Fr2.raw	Accepted	196.728	0	1.28201e-62	5.97229e-92	1.55493e-70	135.619	1.72	1.48	0.77	0	Cross-linked	Intra	Bound	17.4698	17.4698	3399	0	0	5	625.343	bmCENPT	KHEVAPNDAVDVLK	57	70		bmCENPT	LVETIYHFTKEVK	44	56		[K57-E46;K57-E54;E59-T47;E59-Y49;E59-T52;E59-K53;D64-T47;D64-Y49;D64-T52;D64-K53]	17.4698
0	Protein state 1 - 1(1)	Data\Zelda_250415_P3843_MR_ID_EDC_R1_Fr2.raw	Accepted	196.384	0	2.70708e-48	4.83719e-42	1.6735e-67	163.004	1.64	1.65	1.51	0	Cross-linked	Intra	Bound	16.2755	16.2755	2971	0	0	4	763.412	bmCENPT	KHEVAPNDAVDVLK	57	70		bmCENPT	KHEVAPNDAVDVLK	57	70		[K57-E59;K57-D64;K57-D67]	16.2755
0	Protein state 1 - 1(1)	Data\Zelda_250415_P3843_MR_ID_EDC_R1_Fr2.raw	Rejected	5.18156	0.025641	0.0137021	0.00181253	0.00181253	2.9056	7.27	7.37	6.75	0	Self Linked	Intra	Bound	15.1961	15.1961	2577	0	0	5	409.436	DECOY_bmCENPT	TFHYITEVLKEARVRAK	77	93							[]	15.1961	rejected conflict q > qmin (0.106382978723404) > (0.027)
0	Protein state 1 - 1(1)	Data\Zelda_250415_P3843_MR_ID_EDC_R1_Fr1.raw	Rejected	5.18453	0.00519931	0.00560255	0.0155054	0.0155054	6	5.65	5.25	6.4	0	Free Peptide	Intra		17.8811	17.9193	3863	0	0	3	644.335	bmCENPT	YLEDKLEPKYDYKAR	24	38							[]	17.842868637867;17.919265790667	rejected conflict q > qmin (0.0507936507936508) > (0.018)
0	Protein state 1 - 1(1)	Data\Zelda_250415_P3843_MR_ID_EDC_R1_Fr1.raw	Accepted	196.334	0	4.38155e-43	5.57202e-48	8.46396e-63	170.395	0.79	1.03	1.62	0	Cross-linked	Intra	Bound	15.6389	15.6389	2909	0	0	5	738.986	bmCENPT	KHEVAPNDAVDVLKHEMAR	57	75		bmCENPT	KHEVAPNDAVDVLK	57	70		[K57-E59;K57-D64;K57-D67;K70-E59;K70-D64;K70-D67;E72-K57]	15.6389
0	Protein state 1 - 1(1)	Data\Zelda_250415_P3843_MR_ID_EDC_R1_Fr1.raw	Accepted	196.079	0	1.24686e-53	1.68762e-53	8.55338e-58	153.648	1.64	1.88	3.4	0	Cross-linked	Intra	Bound	23.9097	23.9097	6415	0	0	4	713.656	bmCENPT	VVPDIVNKITIPR	101	113		bmCENPT	HEVAPNDAVDVLK	58	70		[K108-E59;K108-D64;K108-D67;T110-E59;T110-D64;T110-D67]	23.9097
0	Protein state 1 - 1(1)	Data\Zelda_250415_P3843_MR_ID_EDC_R1_Fr1.raw	Accepted	195.793	0	2.46143e-59	9.58707e-88	1.97682e-80	141.855	1.12	1.43	1.43	0	Cross-linked	Intra	Bound	21.7189	21.7189	5467	0	0	8	492.528	bmCENPT	KHEVAPNDAVDVLK	57	70		bmCENPT	ARVRAEKLVETIYHFTKEVK	37	56		[K57-E42;K57-E46;K57-E54;E59-K43;E59-T47;E59-Y49;E59-T52;E59-K53;D64-T52;D64-K53]	21.7189
0	Protein state 1 - 1(1)	Data\Zelda_250415_P3843_MR_ID_EDC_R1_Fr1.raw	Accepted	195.667	0	3.2894e-67	3.19996e-88	8.59425e-42	121.866	0.31	0.45	1.22	0	Cross-linked	Intra	Bound	14.3701	14.3701	2398	0	0	6	549.287	bmCENPT	KHEVAPNDAVDVLKHEMAR	57	75		bmCENPT	YLEDKLEPK	24	32		[K57-E26;K57-D27;K57-E30;K70-E26;K70-D27;K70-E30;E59-Y24;E59-K28;D64-Y24;D64-K28;D67-Y24;D67-K28;E72-K28]	14.3701
0	Protein state 1 - 1(1)	Data\Zelda_250415_P3843_MR_ID_EDC_R1_Fr3.raw	Rejected	5.2869	0.714286	0.205804	3.92821	3.92821	5.045	1.93	1.93	2.93	0	Self Linked	Intra	Bound	49.1323	49.1323	8959	0	0	2	616.837	DECOY_bmCENPT	TFHYITEVLK	77	86							[]	49.1323
0	Protein state 1 - 1(1)	Data\Zelda_250415_P3843_MR_ID_EDC_R1_Fr3.raw	Rejected	5.28715	0.0666667	0.430638	0.454446	0.454446	5.2196	5.2	4.72	455.88	0	Cross-linked	Intra	Bound	48.6212	48.6212	8869	0	0	5	436.023	DECOY_bmCENPT	YDYKPELK	94	101		DECOY_bmCENPT	YDYKPELK	94	101		[]	48.6212	rejected conflict q > qmin (0.451612903225806) > (0)
0	Protein state 1 - 1(1)	Data\Zelda_250415_P3843_MR_ID_EDC_R1_Fr1.raw	Accepted	195.548	0	5.62981e-65	1.40036e-86	9.2077e-55	127.878	0.55	1.2	0.54	0	Cross-linked	Intra	Bound	14.2817	14.2817	2361	0	0	6	608.654	bmCENPT	EVKKHEVAPNDAVDVLKHEMAR	54	75		bmCENPT	YLEDKLEPK	24	32		[K56-E26;K56-D27;K56-E30;K57-E26;K57-D27;K57-E30;E54-Y24;E54-K28;E59-Y24;E59-K28;D64-Y24;D64-K28;D67-K28]	14.2817
0	Protein state 1 - 1(1)	Data\Zelda_250415_P3843_MR_ID_EDC_R1_Fr1.raw	Accepted	195.546	0	2.15121e-65	2.3441e-98	1.03419e-62	126.754	0.4	1.05	1.9	0	Cross-linked	Intra	Bound	20.5759	20.5759	5015	0	0	8	572.562	bmCENPT	KHEVAPNDAVDVLKHEMAR	57	75		bmCENPT	ARVRAEKLVETIYHFTKEVK	37	56		[K57-E42;K57-E46;K57-E54;E59-K43;E59-T47;E59-Y49;E59-T52;E59-K53;D64-K43;D64-T47;D64-Y49;D64-T52;D64-K53;D67-Y49;D67-T52;D67-K53]	20.5759
0	Protein state 1 - 1(1)	Data\Zelda_250415_P3843_MR_ID_EDC_R1_Fr3.raw	Rejected	5.32004	0.34375	0.0785608	5.22491	6.24922	4.6724	7.13	7.26	7.29	0	Cross-linked	Intra	Bound	16.8995	16.8995	2995	0	0	4	665.855	DECOY_bmCENPT	VIDLRAMEHK	50	59		bmCENPT	NASWTTKRLYK	13	23		[]	16.8995
0	Protein state 1 - 1(1)	Data\Zelda_250415_P3843_MR_ID_EDC_R1_Fr3.raw	Rejected	5.36578	0.328125	2.70225	0.931685	0.000663765	5.2729	5.12	4.73	235.61	0	Cross-linked	Intra	Bound	47.1337	47.1337	8613	0	0	8	544.422	DECOY_bmCENPT	TFHYITEVLKEARVRAKYDYKPELK	77	101		DECOY_bmCENPT	VIDLRAMEHK	50	59		[]	47.1337	rejected conflict q > qmin (0.446666666666667) > (0) Rejected by ms1MIP resolution Rejected by score conflict resolution
0	Protein state 1 - 1(1)	Data\Zelda_250415_P3843_MR_ID_EDC_R1_Fr3.raw	Rejected	5.39794	0.0666667	0.576736	2.20774	0.0910013	5.3698	5.81	5.47	454.59	0	Cross-linked	Intra	Bound	11.9234	11.9234	2094	0	0	4	544.777	DECOY_bmCENPT	YDYKPELK	94	101		DECOY_bmCENPT	YDYKPELK	94	101		[]	11.9234	rejected conflict q > qmin (0.419354838709677) > (0)
0	Protein state 1 - 1(1)	Data\Zelda_250415_P3843_MR_ID_EDC_R1_Fr1.raw	Accepted	195.515	0	1.4094e-60	1.11445e-48	5.43288e-62	138.687	1.56	1.89	4.24	0	Cross-linked	Intra	Bound	21.9302	21.9122	5559	0	0	4	745.68	bmCENPT	VVPDIVNKITIPR	101	113		bmCENPT	KHEVAPNDAVDVLK	57	70		[K108-E59;K108-D64;K108-D67;T110-E59;T110-D64;T110-D67;D104-K57]	21.9122309632;21.9480933504
0	Protein state 1 - 1(1)	Data\Zelda_250415_P3843_MR_ID_EDC_R1_Fr2.raw	Rejected	5.46733	0.025641	0.00431762	0.0144876	0.0144876	0.493	1.15	9.52	11.99	0	Self Linked	Intra	Bound	59.1493	59.1493	12343	0	0	5	432.223	bmCENPT	KHEVAPNDAVDVLKHEMAR	57	75							[]	59.1493	rejected conflict q > qmin (0.0851063829787234) > (0.025)
0	Protein state 1 - 1(1)	Data\Zelda_250415_P3843_MR_ID_EDC_R1_Fr2.raw	Rejected	5.47149	0.025641	0.00420494	0.000274048	0.000274048	0	0.21	0.55	462.17	0	Self Linked	Intra	Bound	15.6015	15.6015	2747	0	0	5	432.826	DECOY_bmCENPT	YDYKPELKDELYKYLR	94	109							[]	15.6015	rejected conflict q > qmin (0.0851063829787234) > (0)
0	Protein state 1 - 1(1)	Data\Zelda_250415_P3843_MR_ID_EDC_R1_Fr1.raw	Accepted	194.913	0	2.6956e-65	4.05499e-119	1.61252e-101	126.041	0.54	1.38	1.49	0	Cross-linked	Intra	Bound	24.0561	24.0561	6479	0	0	8	703.132	bmCENPT	LVETIYHFTKEVKKHEVAPNDAVDVLK	44	70		bmCENPT	YLEDKLEPKYDYKARVRAEK	24	43		[T47-E26;T47-D27;T47-E30;T47-D34;T47-E42;Y49-E26;Y49-D27;Y49-E30;Y49-D34;Y49-E42;T52-E26;T52-D27;T52-E30;T52-D34;T52-E42;K53-E26;K53-D27;K53-E30;K53-D34;K53-E42;K56-E26;K56-D27;K56-E30;K56-D34;K56-E42;K57-E26;K57-D27;K57-E30;K57-D34;K57-E42;E46-Y24;E46-K28;E46-K32;E46-Y33;E46-Y35;E46-K36;E54-Y24;E54-K28;E54-K32;E54-Y33;E54-Y35;E54-K36;E59-Y24;E59-K28;E59-K32;E59-Y33;E59-Y35;E59-K36;D64-K28;D64-K3…	24.0561
0	Protein state 1 - 1(1)	Data\Zelda_250415_P3843_MR_ID_EDC_R1_Fr1.raw	Rejected	5.49086	0.0034662	0.00412429	0.0049238	0.0049238	10	4.02	3.75	3.17	0	Free Peptide	Intra		27.8641	27.8641	7968	0	0	7	680.768	bmCENPT	KHEVAPNDAVDVLKHEMARLDIVKTHFDFYQFFHDFMPR	57	95							[]	27.8641	rejected conflict q > qmin (0.0492063492063492) > (0)
0	Protein state 1 - 1(1)	Data\Zelda_250415_P3843_MR_ID_EDC_R1_Fr3.raw	Rejected	5.4992	0.328125	8.28323	36.5393	47	5.0765	1.67	1.72	16.53	0	Cross-linked	Intra	Bound	47.1337	47.1337	8613	0	0	4	543.551	bmCENPT	KHEVAPNDAVDVLK	57	70		bmCENPT	GPLGSPK	1	7		[]	47.1337	rejected conflict q > qmin (0.453333333333333) > (0) Rejected by score conflict resolution
0	Protein state 1 - 1(1)	Data\Zelda_250415_P3843_MR_ID_EDC_R1_Fr1.raw	Accepted	194.849	0.000817661	8.96097e-38	1.40094e-59	5.54969e-59	175.183	1.33	1.57	2.02	0	Cross-linked	Intra	Bound	18.1663	18.1663	3968	0	0	5	585.312	DECOY_bmCENPT	LVDVADNPAVEHKK	60	73		DECOY_bmCENPT	LVDVADNPAVEHK	60	72		[K72-D62;K72-D65;K72-E70]	18.1663
0	Protein state 1 - 1(1)	Data\Zelda_250415_P3843_MR_ID_EDC_R1_Fr1.raw	Accepted	193.429	0.000817661	2.53083e-57	8.38542e-72	2.09607e-58	142.939	0.04	1.68	1.29	0	Cross-linked	Intra	Bound	21.6866	21.6866	5454	0	0	6	656.368	bmCENPT	KHEVAPNDAVDVLK	57	70		bmCENPT	ARVRAEKLVETIYHFTKEVK	37	56		[K57-E42;K57-E46;K57-E54;E59-K43;E59-T47;E59-Y49;E59-T52;E59-K53;D64-Y49;D64-T52;D64-K53]	21.6866
0	Protein state 1 - 1(1)	Data\Zelda_250415_P3843_MR_ID_EDC_R1_Fr1.raw	Accepted	193.195	0.000817661	2.64097e-65	1.90301e-90	7.83795e-82	123.343	0.92	0.76	0.62	0	Cross-linked	Intra	Bound	24.3143	24.3143	6592	0	0	8	615.215	bmCENPT	KHEVAPNDAVDVLKHEMARLDIVK	57	80		bmCENPT	VRAEKLVETIYHFTKEVK	39	56		[K57-E42;K57-E46;K57-E54;K70-E54;E59-K43;E59-T47;E59-Y49;E59-T52;E59-K53;D64-K43;D64-T47;D64-Y49;D64-T52;D64-K53;D67-T47;D67-T52;D67-K53]	24.3143
0	Protein state 1 - 1(1)	Data\Zelda_250415_P3843_MR_ID_EDC_R1_Fr1.raw	Rejected	5.64989	0.0017331	0.00351792	0.00378928	0.00378928	11	0.63	0.53	285.87	0	Free Peptide	Intra		20.7723	20.7723	5109	0	0	4	873.974	bmCENPT	AEKLVETIYHFTKEVKKHEVAPNDAVDVLK	41	70							[]	20.7723	rejected conflict q > qmin (0.0476190476190476) > (0)
0	Protein state 1 - 1(1)	Data\Zelda_250415_P3843_MR_ID_EDC_R1_Fr1.raw	Accepted	193.096	0.000817661	1.04668e-59	3.58235e-100	4.87589e-74	137.269	4.09	3.11	1.77	0	Cross-linked	Intra	Bound	21.0474	21.0474	5220	0	0	8	542.297	bmCENPT	KHEVAPNDAVDVLKHEMARLDIVK	57	80		bmCENPT	LVETIYHFTKEVK	44	56		[K57-E46;K57-E54;E59-T47;E59-Y49;E59-T52;E59-K53;D64-T47;D64-Y49;D64-T52;D64-K53]	21.0474
0	Protein state 1 - 1(1)	Data\Zelda_250415_P3843_MR_ID_EDC_R1_Fr2.raw	Accepted	192.736	0	4.47316e-51	1.13284e-58	2.20341e-68	153.969	1.89	1.84	2.79	0	Cross-linked	Intra	Bound	20.899	20.918	4232	0	0	5	571.127	bmCENPT	VVPDIVNKITIPR	101	113		bmCENPT	HEVAPNDAVDVLK	58	70		[K108-E59;K108-D64;K108-D67;T110-E59;T110-D64]	20.87999456;20.918038032
0	Protein state 1 - 1(1)	Data\Zelda_250415_P3843_MR_ID_EDC_R1_Fr2.raw	Accepted	192.524	0	4.31299e-64	9.93262e-89	3.00676e-93	125.609	2.17	2.08	1.86	0	Cross-linked	Intra	Bound	21.1752	21.206	4299	0	0	7	586.892	bmCENPT	VRAEKLVETIYHFTKEVK	39	56		bmCENPT	YLEDKLEPKYDYKAR	24	38		[K43-E26;K43-D27;K43-E30;K43-D34;T47-E26;T47-D27;T47-E30;T47-D34;Y49-E30;Y49-D34;T52-D34;K53-D34;E42-Y24;E42-K28;E42-K32;E42-Y33;E42-Y35;E42-K36;E46-K28;E46-K32;E46-Y33;E46-Y35;E46-K36]	21.144356987733;21.206031657333
0	Protein state 1 - 1(1)	Data\Zelda_250415_P3843_MR_ID_EDC_R1_Fr2.raw	Rejected	5.67531	0.0119048	0.0034296	0.00751347	0.00751347	6	2.15	2.15	2.69	0	Free Peptide	Intra		12.4647	12.4647	1941	0	0	4	384.461	DECOY_bmCENPT	LVDVADNPAVEHKK	60	73							[]	12.4647	rejected conflict q > qmin (0.0585585585585586) > (0)
0	Protein state 1 - 1(1)	Data\Zelda_250415_P3843_MR_ID_EDC_R1_Fr1.raw	Accepted	192.48	0.000817661	8.52252e-60	2.56707e-76	5.3465e-55	136.195	0.32	0.67	0.89	0	Cross-linked	Intra	Bound	15.2072	15.2072	2728	0	0	5	530.888	bmCENPT	KHEVAPNDAVDVLK	57	70		bmCENPT	YLEDKLEPK	24	32		[K57-E26;K57-D27;K57-E30;E59-Y24;E59-K28;D64-K28]	15.2072
0	Protein state 1 - 1(1)	Data\Zelda_250415_P3843_MR_ID_EDC_R1_Fr1.raw	Accepted	191.726	0.000817661	1.27363e-63	3.32676e-87	2.90174e-71	125.641	0.8	1.3	2.13	0	Cross-linked	Intra	Bound	23.5847	23.5847	6271	0	0	6	751.243	bmCENPT	KHEVAPNDAVDVLK	57	70		bmCENPT	YDYKARVRAEKLVETIYHFTKEVK	33	56		[K57-D34;K57-E42;K57-E46;K57-E54;E59-Y33;E59-Y35;E59-K36;E59-K43;E59-T47;E59-Y49;E59-T52;E59-K53;D64-Y49;D64-T52;D64-K53]	23.5847
0	Protein state 1 - 1(1)	Data\Zelda_250415_P3843_MR_ID_EDC_R1_Fr2.raw	Rejected	5.76348	0.0119048	0.00314017	0.0179185	0.0179185	4	9.2	9.2	729.66	0	Free Peptide	Intra		12.1064	12.1064	1795	0	0	3	469.581	DECOY_bmCENPT	LVDVADNPAVEHK	60	72							[]	12.1064	rejected conflict q > qmin (0.0563063063063063) > (0.011)
0	Protein state 1 - 1(1)	Data\Zelda_250415_P3843_MR_ID_EDC_R1_Fr1.raw	Accepted	191.221	0.000817661	8.96502e-54	3.1406e-55	7.83729e-58	147.125	0.74	1.32	0.98	0	Cross-linked	Intra	Bound	21.2766	21.2766	5310	0	0	5	596.746	bmCENPT	VVPDIVNKITIPR	101	113		bmCENPT	KHEVAPNDAVDVLK	57	70		[K108-E59;K108-D64;K108-D67;T110-E59;T110-D64;T110-D67;D104-K57]	21.2766
0	Protein state 1 - 1(1)	Data\Zelda_250415_P3843_MR_ID_EDC_R1_Fr3.raw	Rejected	5.8625	0.571429	0.0895551	2.06236	2.06236	5.3429	1.8	1.8	2.11	0	Self Linked	Intra	Bound	49.4161	49.4161	9006	0	0	2	616.837	DECOY_bmCENPT	TFHYITEVLK	77	86							[]	49.4161
0	Protein state 1 - 1(1)	Data\Zelda_250415_P3843_MR_ID_EDC_R1_Fr2.raw	Accepted	191.007	0	1.31861e-44	1.2023e-64	1.38552e-45	162.096	1.6	1.62	1.52	0	Cross-linked	Intra	Bound	33.8703	33.8703	7036	0	0	4	621.34	bmCENPT	LVETIYHFTK	44	53		bmCENPT	LVETIYHFTK	44	53		[T47-E46;Y49-E46;T52-E46]	33.8703
0	Protein state 1 - 1(1)	Data\Zelda_250415_P3843_MR_ID_EDC_R1_Fr1.raw	Rejected	5.94205	0.0017331	0.00262664	0.00561296	0.00561296	7	0.99	0.99	0.86	0	Free Peptide	Intra		34.164	34.164	10049	0	0	6	521.287	bmCENPT	LVETIYHFTKEVKKHEVAPNDAVDVLK	44	70							[]	34.164	rejected conflict q > qmin (0.0476190476190476) > (0.029)
0	Protein state 1 - 1(1)	Data\Zelda_250415_P3843_MR_ID_EDC_R1_Fr3.raw	Rejected	5.99163	0.0666667	0.0569558	0.692442	0.0144347	5.262	4.96	4.66	455.88	0	Cross-linked	Intra	Bound	45.575	45.575	8322	0	0	5	436.023	DECOY_bmCENPT	YDYKPELK	94	101		DECOY_bmCENPT	YDYKPELK	94	101		[]	45.575	rejected conflict q > qmin (0.387096774193548) > (0)
0	Protein state 1 - 1(1)	Data\Zelda_250415_P3843_MR_ID_EDC_R1_Fr3.raw	Rejected	5.99967	0.328125	3.23651	5.14624	0.0135193	5.8836	0.03	0.23	0.28	0	Cross-linked	Inter	Bound	26.9744	26.9744	4754	0	0	5	639.934	DECOY_bmCENPT	AMEHKLVDVADNPAVEHK	55	72		DECOY_bmCENPT	VIDLRAMEHK	50	59		[]	26.9744
0	Protein state 1 - 1(1)	Data\Zelda_250415_P3843_MR_ID_EDC_R1_Fr2.raw	Accepted	189.974	0	1.08157e-43	5.37341e-67	1.60798e-55	162.18	0.53	1.48	0.82	0	Cross-linked	Intra	Bound	32.8441	32.8441	6754	0	0	5	497.273	bmCENPT	LVETIYHFTK	44	53		bmCENPT	LVETIYHFTK	44	53		[T47-E46;Y49-E46;T52-E46]	32.8441
0	Protein state 1 - 1(1)	Data\Zelda_250415_P3843_MR_ID_EDC_R1_Fr1.raw	Accepted	189.132	0.000817661	8.61009e-58	7.32748e-58	1.02579e-51	136.035	0.83	0.92	0.77	0	Cross-linked	Intra	Bound	58.9424	58.9424	14434	0	0	6	618.511	bmCENPT	KHEVAPNDAVDVLK	57	70		bmCENPT	VRAEKLVETIYHFTKEVK	39	56		[K57-E42;K57-E46;K57-E54;E59-K43;E59-T47;E59-Y49;E59-T52;E59-K53;D64-T47;D64-Y49;D64-T52;D64-K53;D67-T52;D67-K53]	58.9424
0	Protein state 1 - 1(1)	Data\Zelda_250415_P3843_MR_ID_EDC_R1_Fr3.raw	Rejected	6.1422	0.0666667	0.320299	0.333273	0.333273	6.0358	2.03	6.69	8.02	0	Cross-linked	Intra	Bound	32.1713	32.1713	5713	0	0	5	497.273	DECOY_bmCENPT	TFHYITEVLK	77	86		DECOY_bmCENPT	TFHYITEVLK	77	86		[]	32.1713	rejected conflict q > qmin (0.354838709677419) > (0)
0	Protein state 1 - 1(1)	Data\Zelda_250415_P3843_MR_ID_EDC_R1_Fr2.raw	Rejected	6.23352	0.00952381	0.00196253	0.00282453	0.00282453	9	2.19	1.35	2.69	0	Free Peptide	Intra		20.2429	20.2429	4088	0	0	5	690.978	bmCENPT	AEKLVETIYHFTKEVKKHEVAPNDAVDVLK	41	70							[]	20.2429	rejected conflict q > qmin (0.0518018018018018) > (0)
0	Protein state 1 - 1(1)	Data\Zelda_250415_P3843_MR_ID_EDC_R1_Fr3.raw	Rejected	6.2379	0.0666667	0.425537	0.552609	0.552609	6.1791	5.84	5.59	453.59	0	Cross-linked	Intra	Bound	51.1493	51.1493	9306	0	0	5	436.023	bmCENPT	LEPKYDYK	29	36		bmCENPT	LEPKYDYK	29	36		[]	51.1493	rejected conflict q > qmin (0.32258064516129) > (0)
0	Protein state 1 - 1(1)	Data\Zelda_250415_P3843_MR_ID_EDC_R1_Fr1.raw	Rejected	6.28244	0.0017331	0.00186883	0.000314313	0.000314313	7	1.21	1.21	798.26	0	Free Peptide	Intra		18.2486	18.2486	4004	0	0	2	625.843	DECOY_bmCENPT	TFHYITEVLK	77	86							[]	18.2486	rejected conflict q > qmin (0.0476190476190476) > (0) Rejected by ms1MIP resolution Rejected by ms1MIP resolution Rejected by score conflict resolution Rejected by score conflict resolution
0	Protein state 1 - 1(1)	Data\Zelda_250415_P3843_MR_ID_EDC_R1_Fr1.raw	Accepted	188.558	0.000817661	1.75614e-57	1.9075e-56	1.11154e-75	135.925	1.39	1.32	0.76	0	Cross-linked	Intra	Bound	19.464	19.464	4527	0	0	7	550.454	bmCENPT	VKVVPDIVNKITIPR	99	113		bmCENPT	KHEVAPNDAVDVLKHEMAR	57	75		[K100-E59;K100-D64;K108-E59;K108-D64;K108-D67;T110-E59;T110-D64;T110-D67;D104-K57]	19.464
0	Protein state 1 - 1(1)	Data\Zelda_250415_P3843_MR_ID_EDC_R1_Fr1.raw	Accepted	188.279	0.000817661	1.23923e-52	2.45642e-53	2.69872e-34	145.478	0.59	0.74	0.27	0	Cross-linked	Intra	Bound	14.9982	14.9982	2643	0	0	5	738.986	bmCENPT	KHEVAPNDAVDVLKHEMAR	57	75		bmCENPT	KHEVAPNDAVDVLK	57	70		[K57-E59;K57-D64;K57-D67;K70-E59;K70-D64;E72-K57]	14.9982
0	Protein state 1 - 1(1)	Data\Zelda_250415_P3843_MR_ID_EDC_R1_Fr3.raw	Rejected	6.39301	0.34375	0.0020223	0.811102	1.51518	1.5449	9.48	12.69	8.19	0	Cross-linked	Intra	Bound	33.5502	33.5502	5971	0	0	4	596.311	DECOY_bmCENPT	KPSGLPG	122	128		bmCENPT	YLEDKLEPKYDYK	24	36		[]	33.5502
0	Protein state 1 - 1(1)	Data\Zelda_250415_P3843_MR_ID_EDC_R1_Fr1.raw	Accepted	187.838	0.000817661	8.52844e-59	3.79653e-65	6.85391e-46	131.927	1.11	1.37	0.88	0	Cross-linked	Intra	Bound	19.4595	19.4595	4526	0	0	5	633.324	bmCENPT	HEVAPNDAVDVLKHEMAR	58	75		bmCENPT	YLEDKLEPK	24	32		[K70-E26;K70-D27;K70-E30;D64-Y24;D64-K28;D67-Y24;D67-K28;E72-Y24;E72-K28]	19.4595
0	Protein state 1 - 1(1)	Data\Zelda_250415_P3843_MR_ID_EDC_R1_Fr3.raw	Rejected	6.46344	0.328125	0.00480454	0.00744556	0.0313095	3.6441	1.1	0.49	328.6	0	Cross-linked	Intra	Bound	31.4124	31.4124	5565	0	0	4	764.635	DECOY_bmCENPT	AMEHKLVDVADNPAVEHK	55	72		bmCENPT	LEPKYDYK	29	36		[]	31.4124
0	Protein state 1 - 1(1)	Data\Zelda_250415_P3843_MR_ID_EDC_R1_Fr1.raw	Accepted	187.498	0.000817661	2.55985e-55	2.2175e-89	1.9838e-64	139.121	0.83	1.21	0.73	0	Cross-linked	Intra	Bound	24.7197	24.6002	6707	0	0	7	803.436	bmCENPT	LVETIYHFTKEVKKHEVAPNDAVDVLK	44	70		bmCENPT	YLEDKLEPKYDYKARVRAEK	24	43		[T47-E26;T47-D27;T47-E30;T47-D34;T47-E42;Y49-E26;Y49-D27;Y49-E30;Y49-D34;Y49-E42;T52-E26;T52-D27;T52-E30;T52-D34;T52-E42;K53-E26;K53-D27;K53-E30;K53-D34;K53-E42;K56-E26;K56-D27;K56-E30;K56-D34;K56-E42;K57-E26;K57-D27;K57-E30;K57-D34;K57-E42;E46-Y24;E46-K28;E46-K32;E46-Y33;E46-Y35;E46-K36;E54-Y24;E54-K28;E54-K32;E54-Y33;E54-Y35;E54-K36;E59-Y24;E59-K28;E59-K32;E59-Y33;E59-Y35;E59-K36;D64-K32;D64-Y3…	24.600233934667;24.839220083733
0	Protein state 1 - 1(1)	Data\Zelda_250415_P3843_MR_ID_EDC_R1_Fr3.raw	Rejected	6.48864	0.3125	0.0204181	13.8901	0.651317	5.1923	6.47	13.26	12.14	0	Cross-linked	Intra	Bound	39.5357	39.5357	7172	0	0	5	617.129	DECOY_bmCENPT	KTTWSANKPQYR	110	121		bmCENPT	AEKLVETIYHFTK	41	53		[]	39.5357	rejected conflict q > qmin (0.446666666666667) > (0.273)
0	Protein state 1 - 1(1)	Data\Zelda_250415_P3843_MR_ID_EDC_R1_Fr1.raw	Accepted	187.322	0.000817661	8.59078e-60	5.62048e-75	9.30979e-52	128.811	0.02	0.92	0.47	0	Cross-linked	Intra	Bound	14.8443	14.8443	2584	0	0	5	602.129	bmCENPT	EVKKHEVAPNDAVDVLK	54	70		bmCENPT	YLEDKLEPK	24	32		[K56-E26;K56-D27;K56-E30;K57-E26;K57-D27;K57-E30;E54-Y24;E54-K28;E59-Y24;E59-K28;D64-K28]	14.8443
0	Protein state 1 - 1(1)	Data\Zelda_250415_P3843_MR_ID_EDC_R1_Fr1.raw	Accepted	186.568	0.000817661	1.82695e-55	6.61774e-73	2.09549e-50	137.557	1.23	1.48	0.89	0	Cross-linked	Intra	Bound	21.1352	21.1257	5247	0	0	5	867.07	bmCENPT	KHEVAPNDAVDVLKHEMARLDIVK	57	80		bmCENPT	LVETIYHFTKEVK	44	56		[K57-E46;K57-E54;K70-E54;E59-T47;E59-Y49;E59-T52;E59-K53;D64-T47;D64-Y49;D64-T52;D64-K53;D67-T47;D67-Y49;D67-T52;D67-K53]	21.125713907467;21.144676817867
0	Protein state 1 - 1(1)	Data\Zelda_250415_P3843_MR_ID_EDC_R1_Fr1.raw	Accepted	186.344	0.000817661	2.1046e-56	1.73049e-62	1.33264e-48	135.235	0.44	1	0.43	0	Cross-linked	Intra	Bound	22.1771	22.1771	5675	0	0	5	742.012	bmCENPT	KHEVAPNDAVDVLK	57	70		bmCENPT	VRAEKLVETIYHFTKEVK	39	56		[K57-E42;K57-E46;K57-E54;E59-K43;E59-T47;E59-Y49;E59-T52;E59-K53;D64-T47;D64-Y49;D64-T52;D64-K53;D67-T47;D67-Y49;D67-T52;D67-K53]	22.1771
0	Protein state 1 - 1(1)	Data\Zelda_250415_P3843_MR_ID_EDC_R1_Fr3.raw	Rejected	6.57252	0.3125	0.886625	36.2369	39.3569	6.5714	0.6	0.52	3.66	0	Cross-linked	Intra	Bound	47.1337	47.1337	8613	0	0	5	543.891	DECOY_bmCENPT	AKYDYKPELK	92	101		bmCENPT	RYQPKNASWTTK	8	19		[]	47.1337	rejected conflict q > qmin (0.44) > (0) Rejected by score conflict resolution
0	Protein state 1 - 1(1)	Data\Zelda_250415_P3843_MR_ID_EDC_R1_Fr1.raw	Accepted	185.705	0.000817661	1.27816e-50	3.4158e-30	2.30399e-51	145.904	1.15	1	0.45	0	Cross-linked	Intra	Bound	15.8647	15.8647	3001	0	0	4	817.447	bmCENPT	VKVVPDIVNK	99	108		bmCENPT	KHEVAPNDAVDVLKHEMAR	57	75		[K100-E59;K100-D64;K100-D67;K100-E72;D104-K57;D104-K70]	15.8647
0	Protein state 1 - 1(1)	Data\Zelda_250415_P3843_MR_ID_EDC_R1_Fr3.raw	Rejected	6.59617	0.3125	0.686257	1.32026	1.32026	6.5854	6.77	15.63	6.89	0	Cross-linked	Intra	Bound	38.4469	38.4469	6953	0	0	4	643.344	DECOY_bmCENPT	AKYDYKPELK	92	101		DECOY_bmCENPT	TFHYITEVLK	77	86		[]	38.4469	rejected conflict q > qmin (0.433333333333333) > (0.413)
0	Protein state 1 - 1(1)	Data\Zelda_250415_P3843_MR_ID_EDC_R1_Fr1.raw	Accepted	184.792	0.000817661	2.82173e-56	1.98327e-49	1.11468e-59	133.371	1.44	1.14	2.52	0	Cross-linked	Intra	Bound	19.5037	19.5037	4544	0	0	5	526.104	bmCENPT	VKVVPDIVNK	99	108		bmCENPT	KHEVAPNDAVDVLK	57	70		[K100-D64;K100-D67]	19.5037
0	Protein state 1 - 1(1)	Data\Zelda_250415_P3843_MR_ID_EDC_R1_Fr1.raw	Accepted	184.623	0.000817661	6.14235e-56	8.47788e-43	7.17291e-59	133.88	1.44	1.22	0.9	0	Cross-linked	Intra	Bound	19.5279	19.5279	4555	0	0	4	657.379	bmCENPT	VKVVPDIVNK	99	108		bmCENPT	KHEVAPNDAVDVLK	57	70		[K100-E59;K100-D64;K100-D67]	19.5279
0	Protein state 1 - 1(1)	Data\Zelda_250415_P3843_MR_ID_EDC_R1_Fr3.raw	Rejected	6.67634	0.3125	0.00621602	0.000144839	9.13577	4.3314	4.84	5.08	235.61	0	Cross-linked	Intra	Bound	42.9766	42.9766	7830	0	0	8	544.422	DECOY_bmCENPT	VIDLRAMEHK	50	59		bmCENPT	LEPKYDYKARVRAEKLVETIYHFTK	29	53		[]	42.9766	rejected conflict q > qmin (0.44) > (0)
0	Protein state 1 - 1(1)	Data\Zelda_250415_P3843_MR_ID_EDC_R1_Fr1.raw	Accepted	184.178	0.000817661	9.48186e-60	1.03578e-55	2.44968e-74	124.302	1.47	1.53	2.57	0	Cross-linked	Intra	Bound	20.8919	20.8919	5168	0	0	4	806.408	bmCENPT	NGVFSEILSGHAVHA	114	128		bmCENPT	YLEDKLEPKYDYK	24	36		[S118-E26;S118-D27;S118-E30;S118-D34;S122-E26;S122-D27;S122-E30;S122-D34;A128-E26;A128-D27;A128-E30;A128-D34;E119-Y24;E119-K28;E119-K32;E119-Y33;E119-Y35;A128-Y24;A128-K28;A128-K32;A128-Y33;A128-Y35]	20.8919
0	Protein state 1 - 1(1)	Data\Zelda_250415_P3843_MR_ID_EDC_R1_Fr1.raw	Accepted	184.034	0.000817661	2.2476e-60	3.20333e-73	5.90431e-57	122.494	1.79	2.1	0.74	0	Cross-linked	Intra	Bound	21.7667	21.7667	5490	0	0	7	621.764	bmCENPT	KHEVAPNDAVDVLKHEMAR	57	75		bmCENPT	VRAEKLVETIYHFTKEVK	39	56		[K57-E42;K57-E46;K57-E54;K70-E54;E59-K43;E59-T47;E59-Y49;E59-T52;E59-K53;D64-K43;D64-T47;D64-Y49;D64-T52;D64-K53;D67-T47;D67-Y49;D67-T52;D67-K53]	21.7667
0	Protein state 1 - 1(1)	Data\Zelda_250415_P3843_MR_ID_EDC_R1_Fr1.raw	Accepted	183.426	0.000817661	2.93289e-75	9.62353e-99	4.90019e-70	64.7473	1.64	1.49	1.49	0	Cross-linked	Intra	Bound	23.2586	23.2586	6131	0	0	8	544.17	bmCENPT	KHEVAPNDAVDVLKHEMAR	57	75		bmCENPT	VRAEKLVETIYHFTKEVK	39	56		[K57-E42;K57-E46;K57-E54;K70-E42;K70-E46;K70-E54;E59-K43;E59-T47;E59-Y49;E59-T52;E59-K53;D64-K43;D64-T47;D64-Y49;D64-T52;D64-K53;D67-K43;D67-T47;D67-Y49;D67-T52;D67-K53;E72-K43;E72-T47;E72-Y49;E72-T52;E72-K53]	23.2586
0	Protein state 1 - 1(1)	Data\Zelda_250415_P3843_MR_ID_EDC_R1_Fr1.raw	Accepted	183.055	0.000817661	1.41986e-53	1.39305e-40	1.00211e-56	136.754	1.45	1.34	0.57	0	Cross-linked	Intra	Bound	16.9008	16.9008	3427	0	0	5	628.54	bmCENPT	VKVVPDIVNK	99	108		bmCENPT	HEVAPNDAVDVLKHEMAR	58	75		[K100-E59;K100-D64;K100-D67;K100-E72]	16.9008
0	Protein state 1 - 1(1)	Data\Zelda_250415_P3843_MR_ID_EDC_R1_Fr3.raw	Rejected	6.83185	0.3125	0.135953	47	0.00152568	6.5339	5.12	4.73	235.61	0	Cross-linked	Intra	Bound	47.1337	47.1337	8613	0	0	8	544.422	bmCENPT	HEMARLDIVK	71	80		bmCENPT	LEPKYDYKARVRAEKLVETIYHFTK	29	53		[]	47.1337	rejected conflict q > qmin (0.433333333333333) > (0) Rejected by ms1MIP resolution Rejected by score conflict resolution
0	Protein state 1 - 1(1)	Data\Zelda_250415_P3843_MR_ID_EDC_R1_Fr3.raw	Rejected	6.83247	0.3125	0.00360091	0.0144347	0.0144347	3.8761	4.96	4.66	455.88	0	Cross-linked	Intra	Bound	45.575	45.575	8322	0	0	5	436.023	DECOY_bmCENPT	YDYKPELK	94	101		bmCENPT	LEPKYDYK	29	36		[]	45.575	rejected conflict q > qmin (0.433333333333333) > (0)
0	Protein state 1 - 1(1)	Data\Zelda_250415_P3843_MR_ID_EDC_R1_Fr3.raw	Rejected	6.83691	0.3125	0.00984393	0.931852	1.07717	5.0389	5.14	4.85	3.58	0	Cross-linked	Intra	Bound	40.5835	40.5835	7370	0	0	6	595.647	bmCENPT	YLEDKLEPKYDYK	24	36		bmCENPT	YQPKNASWTTKRLYK	9	23		[]	40.5835	rejected conflict q > qmin (0.426666666666667) > (0.413)
0	Protein state 1 - 1(1)	Data\Zelda_250415_P3843_MR_ID_EDC_R1_Fr3.raw	Accepted	182.933	0	1.37001e-47	5.60146e-53	6.02048e-59	147.719	1.92	1.9	1.04	0	Cross-linked	Intra	Bound	21.3142	21.3296	3804	0	0	5	571.127	bmCENPT	VVPDIVNKITIPR	101	113		bmCENPT	HEVAPNDAVDVLK	58	70		[K108-E59;K108-D64;K108-D67;T110-E59;T110-D64;T110-D67]	21.298803902667;21.329574451733
0	Protein state 1 - 1(1)	Data\Zelda_250415_P3843_MR_ID_EDC_R1_Fr1.raw	Accepted	182.542	0.000817661	4.11511e-56	1.35636e-58	8.34366e-36	130.605	1.16	1.44	0.53	0	Cross-linked	Intra	Bound	17.1179	17.1179	3513	0	0	5	554.102	bmCENPT	KHEVAPNDAVDVLK	57	70		bmCENPT	LVETIYHFTK	44	53		[K57-E46;E59-T47;E59-Y49;E59-T52;D64-T47;D64-Y49;D64-T52;D67-T47;D67-Y49]	17.1179
0	Protein state 1 - 1(1)	Data\Zelda_250415_P3843_MR_ID_EDC_R1_Fr1.raw	Accepted	182.541	0.000817661	2.05036e-51	5.69982e-44	3.03133e-52	140.354	0.95	1.21	0.53	0	Cross-linked	Intra	Bound	16.0049	16.0049	3058	0	0	5	654.159	bmCENPT	VKVVPDIVNK	99	108		bmCENPT	KHEVAPNDAVDVLKHEMAR	57	75		[K100-E59;K100-D64;K100-D67;K100-E72;D104-K57]	16.0049
0	Protein state 1 - 1(1)	Data\Zelda_250415_P3843_MR_ID_EDC_R1_Fr3.raw	Rejected	6.89539	0.3125	0.00233302	0.730349	0.126046	3.2887	7.24	7.84	241.86	0	Cross-linked	Intra	Bound	47.7086	47.7086	8717	0	0	8	544.424	bmCENPT	HEMARLDIVK	71	80		bmCENPT	RYQPKNASWTTKRLYKYLEDKLEPK	8	32		[]	47.7086	rejected conflict q > qmin (0.426666666666667) > (0)
0	Protein state 1 - 1(1)	Data\Zelda_250415_P3843_MR_ID_EDC_R1_Fr1.raw	Accepted	182.267	0.000817661	1.90966e-57	6.42051e-49	9.05453e-60	127.141	0.96	1.37	2.53	0	Cross-linked	Intra	Bound	21.3633	21.3422	5331	0	0	4	745.68	bmCENPT	VVPDIVNKITIPR	101	113		bmCENPT	KHEVAPNDAVDVLK	57	70		[K108-E59;K108-D64;K108-D67;T110-E59;T110-D64;T110-D67;D104-K57]	21.342164968;21.3843918952
0	Protein state 1 - 1(1)	Data\Zelda_250415_P3843_MR_ID_EDC_R1_Fr1.raw	Accepted	182.04	0.000817661	2.00178e-52	5.22259e-72	1.5733e-72	137.724	1.25	1.05	1.88	0	Cross-linked	Intra	Bound	30.8846	30.8846	8972	0	0	6	782.425	bmCENPT	EIRVKVVPDIVNKITIPR	96	113		bmCENPT	LDIVKTHFDFYQFFHDFMPR	76	95		[K100-D84;K100-D91;K108-D84;K108-D91;T110-D91;E96-K80;E96-T81;E96-Y86;D104-K80;D104-T81;D104-Y86]	30.8846
0	Protein state 1 - 1(1)	Data\Zelda_250415_P3843_MR_ID_EDC_R1_Fr3.raw	Rejected	7.00353	0.428571	0.0030207	0.000342474	0.000342474	3.9221	7.01	6.99	5.64	0	Self Linked	Intra	Bound	14.5216	14.5216	2556	0	0	4	511.543	DECOY_bmCENPT	TFHYITEVLKEARVRAK	77	93							[]	14.5216	rejected conflict q > qmin (0.454545454545455) > (0.007)
0	Protein state 1 - 1(1)	Data\Zelda_250415_P3843_MR_ID_EDC_R1_Fr1.raw	Accepted	181.969	0.000817661	1.76222e-54	1.88704e-54	3.43798e-73	133.39	1.78	1.66	0.46	0	Cross-linked	Intra	Bound	20.889	20.7979	5121	0	0	7	499.703	bmCENPT	VVPDIVNKITIPR	101	113		bmCENPT	HEVAPNDAVDVLKHEMAR	58	75		[K108-E59;K108-D64;K108-D67;T110-E59;T110-D64;T110-D67]	20.797883503467;20.980161438667
0	Protein state 1 - 1(1)	Data\Zelda_250415_P3843_MR_ID_EDC_R1_Fr2.raw	Rejected	7.06484	0.00952381	0.00085463	0.010851	0.010851	4	4.83	4.83	17.89	0	Free Peptide	Intra		33.181	33.181	6854	0	0	2	606.332	bmCENPT	HEMARLDIVK	71	80							[]	33.181	rejected conflict q > qmin (0.0518018018018018) > (0.023)
0	Protein state 1 - 1(1)	Data\Zelda_250415_P3843_MR_ID_EDC_R1_Fr3.raw	Rejected	7.15665	0.3125	0.0290306	4.54823	0.198421	6.2202	1.84	1.1	1.72	0	Cross-linked	Intra	Bound	16.8982	16.8982	2994	0	0	4	484.016	DECOY_bmCENPT	AKYDYKPELK	92	101		bmCENPT	GPLGSPK	1	7		[]	16.8982
0	Protein state 1 - 1(1)	Data\Zelda_250415_P3843_MR_ID_EDC_R1_Fr2.raw	Rejected	7.16904	0.00952381	0.000770062	0.00114879	0.00114879	8	1.54	1.45	2.12	0	Free Peptide	Intra		17.3159	17.3159	3324	0	0	5	413.038	DECOY_bmCENPT	TFHYITEVLKEARVRAK	77	93							[]	17.3159	rejected conflict q > qmin (0.0518018018018018) > (0)
0	Protein state 1 - 1(1)	Data\Zelda_250415_P3843_MR_ID_EDC_R1_Fr2.raw	Rejected	7.19518	0.00952381	0.000750191	0.00136163	0.00136163	7	1.65	1.6	2.27	0	Free Peptide	Intra		15.3209	15.3209	2613	0	0	5	453.645	DECOY_bmCENPT	YDYKPELKDELYKYLRK	94	110							[]	15.3209	rejected conflict q > qmin (0.0495495495495495) > (0)
0	Protein state 1 - 1(1)	Data\Zelda_250415_P3843_MR_ID_EDC_R1_Fr2.raw	Accepted	180.836	0	2.34093e-55	3.12484e-75	5.18367e-82	129.916	2.11	2.01	1.96	0	Cross-linked	Intra	Bound	21.2896	21.2765	4319	0	0	5	821.246	bmCENPT	ARVRAEKLVETIYHFTKEVK	37	56		bmCENPT	YLEDKLEPKYDYK	24	36		[K43-E26;K43-D27;K43-E30;K43-D34;T47-D27;T47-E30;T47-D34;Y49-D34;K53-D34;E42-K28;E42-K32;E42-Y33;E42-Y35;E46-K28;E46-K32;E46-Y33;E46-Y35]	21.276510206133;21.302671447467
0	Protein state 1 - 1(1)	Data\Zelda_250415_P3843_MR_ID_EDC_R1_Fr3.raw	Rejected	7.23036	0.296875	0.0179637	1.25328	0.65093	6.0102	6.24	2.75	10.75	0	Cross-linked	Intra	Bound	32.9258	32.9258	5853	0	0	5	497.472	bmCENPT	RLYKYLEDKLEPK	20	32		bmCENPT	NASWTTK	13	19		[]	32.9258	rejected conflict q > qmin (0.42) > (0)
0	Protein state 1 - 1(1)	Data\Zelda_250415_P3843_MR_ID_EDC_R1_Fr1.raw	Accepted	180.415	0.000817661	1.15466e-58	2.20161e-81	1.65792e-60	121.46	0.62	0.78	0.32	0	Cross-linked	Intra	Bound	26.0209	26.1385	7316	0	0	8	544.17	bmCENPT	KHEVAPNDAVDVLKHEMAR	57	75		bmCENPT	VRAEKLVETIYHFTKEVK	39	56		[K57-E42;K57-E46;K57-E54;E59-K43;E59-T47;E59-Y49;E59-T52;E59-K53;D64-K43;D64-T47;D64-Y49;D64-T52;D64-K53;D67-Y49;D67-T52;D67-K53]	25.9032517272;26.138490513067
0	Protein state 1 - 1(1)	Data\Zelda_250415_P3843_MR_ID_EDC_R1_Fr1.raw	Accepted	179.776	0.000817661	1.43532e-64	6.96898e-87	6.28823e-74	103.485	0.85	0.99	0.81	0	Cross-linked	Intra	Bound	20.1667	20.1667	4835	0	0	5	761.801	bmCENPT	KHEVAPNDAVDVLKHEMAR	57	75		bmCENPT	LVETIYHFTKEVK	44	56		[K57-E46;K57-E54;K70-E54;E59-T47;E59-Y49;E59-T52;E59-K53;D64-T47;D64-Y49;D64-T52;D64-K53;D67-T47;D67-Y49;D67-T52;D67-K53]	20.1667
0	Protein state 1 - 1(1)	Data\Zelda_250415_P3843_MR_ID_EDC_R1_Fr2.raw	Rejected	7.28496	0.00952381	0.000685779	0.0020789	0.0020789	6	1.75	1.75	1.86	0	Free Peptide	Intra		13.9404	13.9404	2250	0	0	3	512.279	DECOY_bmCENPT	LVDVADNPAVEHKK	60	73							[]	13.9404	rejected conflict q > qmin (0.0472972972972973) > (0)
0	Protein state 1 - 1(1)	Data\Zelda_250415_P3843_MR_ID_EDC_R1_Fr1.raw	Accepted	179.665	0	7.59569e-57	3.73409e-26	4.23585e-73	124.827	1.14	1.23	0.56	0	Cross-linked	Intra	Bound	18.2531	18.2531	4005	0	0	4	731.388	DECOY_bmCENPT	LVDVADNPAVEHKK	60	73		bmCENPT	HEVAPNDAVDVLK	58	70		[K72-E59;K72-D64;K72-D67]	18.2531
0	Protein state 1 - 1(1)	Data\Zelda_250415_P3843_MR_ID_EDC_R1_Fr1.raw	Rejected	7.31444	0.0017331	0.000665857	0.000203426	0.000203426	24	0.82	1.5	1.71	0	Free Peptide	Intra		23.3963	23.3963	6194	0	0	8	622.093	bmCENPT	LEPKYDYKARVRAEKLVETIYHFTKEVKKHEVAPNDAVDVLK	29	70							[]	23.3963	rejected conflict q > qmin (0.046031746031746) > (0.001)
0	Protein state 1 - 1(1)	Data\Zelda_250415_P3843_MR_ID_EDC_R1_Fr3.raw	Rejected	7.32487	0.296875	0.03254	1.47318	0.92575	6.4747	3.02	5.34	6.94	0	Cross-linked	Intra	Bound	47.4768	47.4768	8672	0	0	5	530.888	DECOY_bmCENPT	LVDVADNPAVEHKK	60	73		bmCENPT	YLEDKLEPK	24	32		[]	47.4768	rejected conflict q > qmin (0.42) > (0.367)
0	Protein state 1 - 1(1)	Data\Zelda_250415_P3843_MR_ID_EDC_R1_Fr3.raw	Rejected	7.34695	0.296875	0.00984393	1.14834	0.857681	5.7118	5.14	4.85	3.58	0	Cross-linked	Intra	Bound	40.5835	40.5835	7370	0	0	6	595.647	bmCENPT	LYKYLEDKLEPKYDYK	21	36		bmCENPT	RYQPKNASWTTK	8	19		[]	40.5835
0	Protein state 1 - 1(1)	Data\Zelda_250415_P3843_MR_ID_EDC_R1_Fr1.raw	Rejected	7.37267	0.0017331	0.00062819	0.000667691	0.000667691	14	2.4	10.62	9.26	0	Free Peptide	Intra		26.3929	26.3929	7415	0	0	6	625.172	bmCENPT	YLEDKLEPKYDYKARVRAEKLVETIYHFTK	24	53							[]	26.3929	rejected conflict q > qmin (0.046031746031746) > (0.002)
0	Protein state 1 - 1(1)	Data\Zelda_250415_P3843_MR_ID_EDC_R1_Fr2.raw	Rejected	7.40026	0.00952381	0.000611094	0.00113309	0.00113309	7	1.45	1.39	2.07	0	Free Peptide	Intra		17.4605	17.4605	3395	0	0	5	509.898	DECOY_bmCENPT	KVEKTFHYITEVLKEARVRAK	73	93							[]	17.4605	rejected conflict q > qmin (0.045045045045045) > (0)
0	Protein state 1 - 1(1)	Data\Zelda_250415_P3843_MR_ID_EDC_R1_Fr2.raw	Rejected	7.41471	0.025641	0.0282929	0.00583157	0.00583157	6.5014	1.59	2.73	3.61	0	Self Linked	Intra	Bound	44.9117	44.9117	9715	0	0	3	678.298	bmCENPT	THFDFYQFFHDFMPR	81	95							[]	44.9117	rejected conflict q > qmin (0.0638297872340425) > (0)
0	Protein state 1 - 1(1)	Data\Zelda_250415_P3843_MR_ID_EDC_R1_Fr3.raw	Rejected	7.42462	0.296875	0.0324225	1.32026	1.32026	6.5854	6.77	15.63	6.89	0	Cross-linked	Intra	Bound	38.4469	38.4469	6953	0	0	4	643.344	DECOY_bmCENPT	AKYDYKPELK	92	101		bmCENPT	LVETIYHFTK	44	53		[]	38.4469
0	Protein state 1 - 1(1)	Data\Zelda_250415_P3843_MR_ID_EDC_R1_Fr1.raw	Rejected	7.54631	0.0017331	0.000528056	0.000882877	0.000882877	8	1	1.04	0.6	0	Free Peptide	Intra		14.8182	14.8182	2573	0	0	4	686.619	DECOY_bmCENPT	VIDLRAMEHKLVDVADNPAVEHKK	50	73							[]	14.8182	rejected conflict q > qmin (0.046031746031746) > (0.015)
0	Protein state 1 - 1(1)	Data\Zelda_250415_P3843_MR_ID_EDC_R1_Fr1.raw	Accepted	179.606	0	2.01815e-50	5.7548e-49	5.20535e-74	138.437	0.13	1.16	0.98	0	Cross-linked	Intra	Bound	19.5937	19.5937	4583	0	0	7	518.003	bmCENPT	VVPDIVNKITIPR	101	113		bmCENPT	KHEVAPNDAVDVLKHEMAR	57	75		[K108-E59;K108-D64;K108-D67;T110-E59;T110-D64;T110-D67;D104-K57]	19.5937
0	Protein state 1 - 1(1)	Data\Zelda_250415_P3843_MR_ID_EDC_R1_Fr3.raw	Rejected	7.59	0.28125	0.00079187	0.877185	1.64901	2.5715	9.48	13.19	431.18	0	Cross-linked	Intra	Bound	48.477	48.477	8843	0	0	4	596.311	DECOY_bmCENPT	KPSGLPG	122	128		DECOY_bmCENPT	YDYKPELKDELYK	94	106		[]	48.477	rejected conflict q > qmin (0.406666666666667) > (0.367)
0	Protein state 1 - 1(1)	Data\Zelda_250415_P3843_MR_ID_EDC_R1_Fr3.raw	Rejected	7.60891	0.28125	4.47124	4.88457	7.90915	7.4601	6.53	1.56	314.64	0	Cross-linked	Intra	Bound	44.8646	44.8646	8190	0	0	6	531.453	bmCENPT	HEMARLDIVK	71	80		bmCENPT	EVKKHEVAPNDAVDVLK	54	70		[]	44.8646
0	Protein state 1 - 1(1)	Data\Zelda_250415_P3843_MR_ID_EDC_R1_Fr2.raw	Rejected	7.62455	0.00952381	0.000488313	0.000492922	0.000492922	18	2.29	2.14	3.17	0	Free Peptide	Intra		20.2076	20.2076	4080	0	0	7	605.191	DECOY_bmCENPT	KVEKTFHYITEVLKEARVRAKYDYKPELKDELYK	73	106							[]	20.2076	rejected conflict q > qmin (0.0427927927927928) > (0) Rejected by score conflict resolution
0	Protein state 1 - 1(1)	Data\Zelda_250415_P3843_MR_ID_EDC_R1_Fr1.raw	Rejected	7.62811	0.0714286	1.07795	0.175028	0.175028	7.6277	6.58	7.79	6.2	0	Cross-linked	Intra	Bound	26.9121	26.9121	7614	0	0	4	563.303	bmCENPT	YLEDKLEPK	24	32		bmCENPT	YLEDKLEPK	24	32		[]	26.9121	rejected conflict q > qmin (0.405063291139241) > (0.044)
0	Protein state 1 - 1(1)	Data\Zelda_250415_P3843_MR_ID_EDC_R1_Fr1.raw	Accepted	179.402	0	3.866e-51	4.94268e-86	8.09009e-73	136.787	0.24	0.79	0.13	0	Cross-linked	Intra	Bound	30.8626	30.8626	8963	0	0	8	587.071	bmCENPT	EIRVKVVPDIVNKITIPR	96	113		bmCENPT	LDIVKTHFDFYQFFHDFMPR	76	95		[K100-D77;K100-D84;K100-D91;K108-D84;K108-D91;T110-D84;T110-D91;E96-K80;E96-T81;E96-Y86;D104-K80;D104-T81;D104-Y86]	30.8626
0	Protein state 1 - 1(1)	Data\Zelda_250415_P3843_MR_ID_EDC_R1_Fr1.raw	Accepted	178.622	0	1.60454e-53	1.4132e-61	9.12996e-62	130.874	1.35	1.61	2.66	0	Cross-linked	Intra	Bound	20.771	20.771	5108	0	0	5	596.746	bmCENPT	VVPDIVNKITIPR	101	113		bmCENPT	KHEVAPNDAVDVLK	57	70		[K108-E59;K108-D64;K108-D67;T110-E59;T110-D64;T110-D67;D104-K57]	20.771
0	Protein state 1 - 1(1)	Data\Zelda_250415_P3843_MR_ID_EDC_R1_Fr3.raw	Rejected	7.66803	0.28125	0.000709892	0.744854	1.40382	2.4961	9.18	13.17	8.19	0	Cross-linked	Intra	Bound	36.916	36.916	6635	0	0	4	596.311	DECOY_bmCENPT	KPSGLPG	122	128		bmCENPT	YLEDKLEPKYDYK	24	36		[]	36.916
0	Protein state 1 - 1(1)	Data\Zelda_250415_P3843_MR_ID_EDC_R1_Fr3.raw	Rejected	7.67605	0.265625	0.000736791	0.877185	1.64901	2.6251	9.48	13.19	431.18	0	Cross-linked	Intra	Bound	48.477	48.477	8843	0	0	4	596.311	DECOY_bmCENPT	KPSGLPG	122	128		bmCENPT	YLEDKLEPKYDYK	24	36		[]	48.477	rejected conflict q > qmin (0.406666666666667) > (0.367)
0	Protein state 1 - 1(1)	Data\Zelda_250415_P3843_MR_ID_EDC_R1_Fr2.raw	Rejected	7.71644	0.00952381	0.000445445	0.00115345	0.00115345	6	1.46	1.55	1.02	0	Free Peptide	Intra		17.3533	17.3303	3332	0	0	4	516.046	DECOY_bmCENPT	TFHYITEVLKEARVRAK	77	93							[]	17.330303934133;17.376197428	rejected conflict q > qmin (0.0405405405405405) > (0)
0	Protein state 1 - 1(1)	Data\Zelda_250415_P3843_MR_ID_EDC_R1_Fr1.raw	Accepted	177.616	0	4.36571e-57	8.78443e-94	1.8679e-104	121.269	0.18	0.89	0.84	0	Cross-linked	Intra	Bound	33.1266	33.1266	9697	0	0	8	776.916	bmCENPT	EIRVKVVPDIVNKITIPRNGVFSEILSGHAVHA	96	128		bmCENPT	LDIVKTHFDFYQFFHDFMPR	76	95		[K100-D84;K100-D91;K108-D84;K108-D91;T110-D84;T110-D91;S118-D91;E96-K80;E96-T81;E96-Y86;D104-K80;D104-T81;D104-Y86]	33.1266
0	Protein state 1 - 1(1)	Data\Zelda_250415_P3843_MR_ID_EDC_R1_Fr1.raw	Accepted	177.265	0	3.69997e-56	8.8818e-71	1.70993e-50	123.011	1.02	0.94	0.19	0	Cross-linked	Intra	Bound	22.1277	22.1277	5654	0	0	6	725.224	bmCENPT	KHEVAPNDAVDVLKHEMAR	57	75		bmCENPT	VRAEKLVETIYHFTKEVK	39	56		[K57-E42;K57-E46;K57-E54;K70-E54;E59-K43;E59-T47;E59-Y49;E59-T52;E59-K53;D64-K43;D64-T47;D64-Y49;D64-T52;D64-K53;D67-T47;D67-Y49;D67-T52;D67-K53]	22.1277
0	Protein state 1 - 1(1)	Data\Zelda_250415_P3843_MR_ID_EDC_R1_Fr2.raw	Rejected	7.89474	0.025641	0.00153011	0.000179012	0.000179012	4.5061	6.93	7.21	7.59	0	Self Linked	Intra	Bound	15.2308	15.2308	2588	0	0	4	511.543	DECOY_bmCENPT	TFHYITEVLKEARVRAK	77	93							[]	15.2308	rejected conflict q > qmin (0.0638297872340425) > (0.048)
0	Protein state 1 - 1(1)	Data\Zelda_250415_P3843_MR_ID_EDC_R1_Fr2.raw	Rejected	7.93468	0.00952381	0.000358106	0.000834434	0.000834434	7	2.06	1.88	2.59	0	Free Peptide	Intra		15.3	15.3	2606	0	0	4	566.804	DECOY_bmCENPT	YDYKPELKDELYKYLRK	94	110							[]	15.3	rejected conflict q > qmin (0.0382882882882883) > (0)
0	Protein state 1 - 1(1)	Data\Zelda_250415_P3843_MR_ID_EDC_R1_Fr1.raw	Accepted	177.13	0	3.52232e-57	1.16228e-42	1.44609e-49	120.324	1.2	1.27	0.65	0	Cross-linked	Intra	Bound	20.1712	20.1712	4836	0	0	4	764.15	bmCENPT	NGVFSEILSGHAVHA	114	128		bmCENPT	KHEVAPNDAVDVLK	57	70		[S118-E59;S118-D64;S118-D67;S122-E59;S122-D64;S122-D67;A128-E59;A128-D64;E119-K57;A128-K57]	20.1712
0	Protein state 1 - 1(1)	Data\Zelda_250415_P3843_MR_ID_EDC_R1_Fr1.raw	Accepted	176.824	0	1.60965e-57	2.79496e-80	1.89e-53	119.02	0.84	1.46	1.49	0	Cross-linked	Intra	Bound	21.7622	21.7622	5489	0	0	8	544.17	bmCENPT	KHEVAPNDAVDVLKHEMAR	57	75		bmCENPT	VRAEKLVETIYHFTKEVK	39	56		[K57-E42;K57-E46;K57-E54;E59-K43;E59-T47;E59-Y49;E59-T52;E59-K53;D64-K43;D64-T47;D64-Y49;D64-T52;D64-K53;D67-Y49;D67-T52;D67-K53]	21.7622
0	Protein state 1 - 1(1)	Data\Zelda_250415_P3843_MR_ID_EDC_R1_Fr1.raw	Accepted	176.267	0	1.30979e-61	1.8055e-94	3.38321e-68	106.852	1.81	1.29	1.36	0	Cross-linked	Intra	Bound	22.2613	22.2613	5715	0	0	7	735.534	bmCENPT	KHEVAPNDAVDVLKHEMAR	57	75		bmCENPT	YDYKARVRAEKLVETIYHFTKEVK	33	56		[K57-D34;K57-E42;K57-E46;K57-E54;K70-E54;E59-Y33;E59-Y35;E59-K36;E59-K43;E59-T47;E59-Y49;E59-T52;E59-K53;D64-T47;D64-Y49;D64-T52;D64-K53;D67-T52;D67-K53]	22.2613
0	Protein state 1 - 1(1)	Data\Zelda_250415_P3843_MR_ID_EDC_R1_Fr3.raw	Rejected	8.09563	0.265625	0.00906486	0.273232	0.129915	6.5892	7.38	7.7	236.35	0	Cross-linked	Intra	Bound	39.3175	39.3175	7126	0	0	8	544.424	bmCENPT	HEMARLDIVK	71	80		bmCENPT	RYQPKNASWTTKRLYKYLEDKLEPK	8	32		[]	39.3175	rejected conflict q > qmin (0.4) > (0)
0	Protein state 1 - 1(1)	Data\Zelda_250415_P3843_MR_ID_EDC_R1_Fr1.raw	Accepted	176.134	0	6.63979e-57	3.21367e-82	1.00152e-22	119.544	1.16	1.1	1.12	0	Cross-linked	Intra	Bound	23.72	23.72	6328	0	0	4	1126.36	bmCENPT	LVETIYHFTKEVKKHEVAPNDAVDVLK	44	70		bmCENPT	YDYKARVRAEK	33	43		[T47-D34;T47-E42;Y49-D34;Y49-E42;T52-D34;T52-E42;K53-D34;K53-E42;K56-D34;K56-E42;K57-D34;K57-E42;E46-Y33;E46-Y35;E46-K36;E54-Y33;E54-Y35;E54-K36;E59-Y33;E59-Y35;E59-K36]	23.72
0	Protein state 1 - 1(1)	Data\Zelda_250415_P3843_MR_ID_EDC_R1_Fr3.raw	Rejected	8.14795	0.265625	0.00677962	3.78719e-05	0.284535	6.4382	8.94	17.17	0.61	0	Cross-linked	Intra	Bound	41.8245	41.8245	7605	0	0	7	530.855	bmCENPT	AEKLVETIYHFTK	41	53		bmCENPT	LYKYLEDKLEPKYDYK	21	36		[]	41.8245	rejected conflict q > qmin (0.4) > (0.193)
0	Protein state 1 - 1(1)	Data\Zelda_250415_P3843_MR_ID_EDC_R1_Fr2.raw	Rejected	8.1557	0.00952381	0.000287094	0.000363134	0.000363134	10	4.18	3.04	301.45	0	Free Peptide	Intra		31.1709	31.1709	6310	0	0	6	548.429	bmCENPT	HEMARLDIVKTHFDFYQFFHDFMPR	71	95							[]	31.1709	rejected conflict q > qmin (0.036036036036036) > (0)
0	Protein state 1 - 1(1)	Data\Zelda_250415_P3843_MR_ID_EDC_R1_Fr3.raw	Rejected	8.17197	0.0666667	0.0177691	0.00371062	0.00371062	7.109	5.37	4.9	453.59	0	Cross-linked	Intra	Bound	39.9284	39.9284	7249	0	0	5	436.023	bmCENPT	LEPKYDYK	29	36		bmCENPT	LEPKYDYK	29	36		[]	39.9284	rejected conflict q > qmin (0.32258064516129) > (0)
0	Protein state 1 - 1(1)	Data\Zelda_250415_P3843_MR_ID_EDC_R1_Fr3.raw	Rejected	8.20118	0.0666667	0.100259	0.0029675	0.0029675	7.8721	5.23	4.66	453.59	0	Cross-linked	Intra	Bound	27.1583	27.1583	4791	0	0	5	436.023	bmCENPT	LEPKYDYK	29	36		bmCENPT	LEPKYDYK	29	36		[]	27.1583	rejected conflict q > qmin (0.32258064516129) > (0)
0	Protein state 1 - 1(1)	Data\Zelda_250415_P3843_MR_ID_EDC_R1_Fr3.raw	Rejected	8.20357	0.265625	0.000431043	0.554068	1.05124	2.692	9.43	13.5	11.54	0	Cross-linked	Intra	Bound	37.5547	37.5547	6774	0	0	4	596.311	DECOY_bmCENPT	KPSGLPG	122	128		bmCENPT	YLEDKLEPKYDYK	24	36		[]	37.5547
0	Protein state 1 - 1(1)	Data\Zelda_250415_P3843_MR_ID_EDC_R1_Fr3.raw	Rejected	8.24619	0.25	0.000394144	0.445298	0.847299	2.5599	9.62	13.53	411.06	0	Cross-linked	Intra	Bound	40.71	40.71	7394	0	0	4	596.311	DECOY_bmCENPT	KPSGLPG	122	128		bmCENPT	YLEDKLEPKYDYK	24	36		[]	40.71
0	Protein state 1 - 1(1)	Data\Zelda_250415_P3843_MR_ID_EDC_R1_Fr1.raw	Accepted	175.953	0	4.46256e-70	2.00936e-11	4.66288e-73	73.8924	1.32	1.42	1.69	0	Cross-linked	Inter	Bound	18.4835	18.4835	4103	0	0	5	713.367	bmCENPT	HEVAPNDAVDVLK	58	70		bmCENPT	KHEVAPNDAVDVLKHEMAR	57	75		[E59-K57;E59-K70;D64-K57;D64-K70;D67-K57;D67-K70]	18.4835
0	Protein state 1 - 1(1)	Data\Zelda_250415_P3843_MR_ID_EDC_R1_Fr1.raw	Rejected	8.29908	0.0017331	0.000248746	0.000280909	0.000280909	12	0.22	0.92	1.79	0	Free Peptide	Intra		17.9992	17.9992	3896	0	0	5	549.497	DECOY_bmCENPT	VIDLRAMEHKLVDVADNPAVEHKK	50	73							[]	17.9992	rejected conflict q > qmin (0.0444444444444444) > (0)
0	Protein state 1 - 1(1)	Data\Zelda_250415_P3843_MR_ID_EDC_R1_Fr2.raw	Rejected	8.30099	0.00952381	0.00024827	0.000252543	0.000252543	17	1.7	1.57	0.82	0	Free Peptide	Intra		21.3055	21.2205	4305	0	0	6	684.54	DECOY_bmCENPT	VEKTFHYITEVLKEARVRAKYDYKPELKDELYK	74	106							[]	21.220461657067;21.390630949333	rejected conflict q > qmin (0.036036036036036) > (0) Rejected by score conflict resolution Rejected by score conflict resolution
0	Protein state 1 - 1(1)	Data\Zelda_250415_P3843_MR_ID_EDC_R1_Fr1.raw	Rejected	8.31589	0.0017331	0.000244598	0.000327269	0.000327269	11	6.18	2.95	2.01	0	Free Peptide	Intra		22.3977	22.3977	5784	0	0	4	864.228	DECOY_bmCENPT	VEKTFHYITEVLKEARVRAKYDYKPELK	74	101							[]	22.3977	rejected conflict q > qmin (0.0428571428571429) > (0)
0	Protein state 1 - 1(1)	Data\Zelda_250415_P3843_MR_ID_EDC_R1_Fr1.raw	Accepted	175.766	0	2.34354e-60	5.57887e-101	3.66195e-66	109.734	1.37	1.23	1.8	0	Cross-linked	Intra	Bound	22.2605	22.2605	5714	0	0	8	643.718	bmCENPT	KHEVAPNDAVDVLKHEMAR	57	75		bmCENPT	YDYKARVRAEKLVETIYHFTKEVK	33	56		[K57-D34;K57-E42;K57-E46;K57-E54;E59-Y33;E59-Y35;E59-K36;E59-K43;E59-T47;E59-Y49;E59-T52;E59-K53;D64-K43;D64-T47;D64-Y49;D64-T52;D64-K53;D67-K53]	22.2605
0	Protein state 1 - 1(1)	Data\Zelda_250415_P3843_MR_ID_EDC_R1_Fr1.raw	Rejected	8.38009	0.0714286	1.13719	0.170715	0.170715	8.3791	1.15	1.24	0.67	0	Cross-linked	Intra	Bound	15.9074	15.9074	3017	0	0	6	509.277	DECOY_bmCENPT	LVDVADNPAVEHKK	60	73		DECOY_bmCENPT	LVDVADNPAVEHKK	60	73		[]	15.9074	rejected conflict q > qmin (0.405063291139241) > (0.076)
0	Protein state 1 - 1(1)	Data\Zelda_250415_P3843_MR_ID_EDC_R1_Fr3.raw	Rejected	8.42835	0.234375	0.0138719	1.77219	0.92233	7.262	4.15	2.94	399.33	0	Cross-linked	Intra	Bound	33.3254	33.3254	5926	0	0	5	497.472	bmCENPT	RLYKYLEDKLEPK	20	32		bmCENPT	NASWTTK	13	19		[]	33.3254
0	Protein state 1 - 1(1)	Data\Zelda_250415_P3843_MR_ID_EDC_R1_Fr3.raw	Rejected	8.43995	0.0666667	0.00492959	0.360165	0.000221839	6.5582	5.33	5.1	455.88	0	Cross-linked	Intra	Bound	34.7395	34.7395	6214	0	0	5	436.023	DECOY_bmCENPT	YDYKPELK	94	101		DECOY_bmCENPT	YDYKPELK	94	101		[]	34.7395	rejected conflict q > qmin (0.32258064516129) > (0)
0	Protein state 1 - 1(1)	Data\Zelda_250415_P3843_MR_ID_EDC_R1_Fr3.raw	Rejected	8.46641	0.234375	0.00448845	1.95572e-05	1.70469	6.5156	1.59	0.32	222.61	0	Cross-linked	Intra	Bound	58.9502	58.9502	10473	0	0	8	563.809	bmCENPT	AEKLVETIYHFTKEVKKHEVAPNDAVDVLK	41	70		bmCENPT	LYKYLEDK	21	28		[]	58.9502	rejected conflict q > qmin (0.386666666666667) > (0.01)
0	Protein state 1 - 1(1)	Data\Zelda_250415_P3843_MR_ID_EDC_R1_Fr1.raw	Rejected	8.47329	0.0714286	0.0641405	0.125911	0.125911	8.0158	6.37	5.65	454.59	0	Cross-linked	Intra	Bound	12.7728	12.7728	1843	0	0	4	544.777	DECOY_bmCENPT	YDYKPELK	94	101		DECOY_bmCENPT	YDYKPELK	94	101		[]	12.7728	rejected conflict q > qmin (0.392405063291139) > (0.01)
0	Protein state 1 - 1(1)	Data\Zelda_250415_P3843_MR_ID_EDC_R1_Fr3.raw	Rejected	8.48523	0.234375	0.00419503	5.05536e-07	4.10684	6.4835	2.99	2.24	1.37	0	Cross-linked	Intra	Bound	58.9502	58.9502	10473	0	0	8	563.684	bmCENPT	EVKKHEVAPNDAVDVLK	54	70		bmCENPT	YDYKARVRAEKLVETIYHFTK	33	53		[]	58.9502	rejected conflict q > qmin (0.386666666666667) > (0.01)
0	Protein state 1 - 1(1)	Data\Zelda_250415_P3843_MR_ID_EDC_R1_Fr3.raw	Rejected	8.52281	0.0666667	0.0148914	0.00326918	0.00326918	7.4121	5.68	5.4	453.59	0	Cross-linked	Intra	Bound	42.4872	42.4872	7734	0	0	5	436.023	bmCENPT	LEPKYDYK	29	36		bmCENPT	LEPKYDYK	29	36		[]	42.4872	rejected conflict q > qmin (0.290322580645161) > (0)
0	Protein state 1 - 1(1)	Data\Zelda_250415_P3843_MR_ID_EDC_R1_Fr2.raw	Accepted	175.32	0	5.26236e-56	2.66846e-78	2.23926e-63	120.565	1.69	1.73	1.75	0	Cross-linked	Intra	Bound	21.4215	21.466	4369	0	0	7	644.066	bmCENPT	KHEVAPNDAVDVLK	57	70		bmCENPT	YDYKARVRAEKLVETIYHFTKEVK	33	56		[K57-E42;K57-E46;K57-E54;E59-Y35;E59-K36;E59-K43;E59-T47;E59-Y49;E59-T52;E59-K53;D64-Y49;D64-T52;D64-K53;D67-K53]	21.376952926133;21.466011241067
0	Protein state 1 - 1(1)	Data\Zelda_250415_P3843_MR_ID_EDC_R1_Fr1.raw	Accepted	174.958	0	2.41138e-45	1.09383e-48	2.75801e-45	141.617	1.06	1.71	1.36	0	Cross-linked	Intra	Bound	18.1497	18.1497	3961	0	0	4	625.355	bmCENPT	VKVVPDIVNK	99	108		bmCENPT	HEVAPNDAVDVLK	58	70		[K100-E59;K100-D64;K100-D67]	18.1497
0	Protein state 1 - 1(1)	Data\Zelda_250415_P3843_MR_ID_EDC_R1_Fr1.raw	Rejected	8.57559	0.0714286	0.0165721	1.89885e-05	1.89885e-05	7.532	2.37	2.1	2.51	0	Cross-linked	Intra	Bound	15.1947	15.1947	2723	0	0	5	678.543	bmCENPT	YLEDKLEPKYDYK	24	36		bmCENPT	YLEDKLEPKYDYK	24	36		[]	15.1947
0	Protein state 1 - 1(1)	Data\Zelda_250415_P3843_MR_ID_EDC_R1_Fr3.raw	Rejected	8.59503	0.428571	0.000352493	3.43012e-05	3.43012e-05	3.2656	0.22	0.14	463.64	0	Self Linked	Intra	Bound	14.845	14.845	2617	0	0	4	540.781	DECOY_bmCENPT	YDYKPELKDELYKYLR	94	109							[]	14.845	rejected conflict q > qmin (0.363636363636364) > (0) Rejected by ms1MIP resolution
0	Protein state 1 - 1(1)	Data\Zelda_250415_P3843_MR_ID_EDC_R1_Fr3.raw	Accepted	174.401	0.015625	7.60251e-60	1.27648e-38	1.06021e-68	109.019	2.05	2.01	3.5	0	Cross-linked	Intra	Bound	14.2756	14.2203	2501	0	0	4	543.551	DECOY_bmCENPT	KPSGLPG	122	128		bmCENPT	KHEVAPNDAVDVLK	57	70		[K122-E59;K122-D64;K122-D67;S124-E59;S124-D64;S124-D67;G128-E59;G128-D64;G128-D67;G128-K57]	14.220339030933;14.330843490667
0	Protein state 1 - 1(1)	Data\Zelda_250415_P3843_MR_ID_EDC_R1_Fr3.raw	Rejected	8.68078	0.0666667	0.0137515	0.00308838	0.00308838	7.5486	5.39	5.11	455.88	0	Cross-linked	Intra	Bound	40.9547	40.9547	7438	0	0	5	436.023	bmCENPT	LEPKYDYK	29	36		bmCENPT	LEPKYDYK	29	36		[]	40.9547	rejected conflict q > qmin (0.290322580645161) > (0)
0	Protein state 1 - 1(1)	Data\Zelda_250415_P3843_MR_ID_EDC_R1_Fr1.raw	Rejected	8.6878	0.0714286	0.365808	0.0110064	0.0110064	8.6294	5.1	4.99	312.27	0	Cross-linked	Intra	Bound	17.9604	17.9604	3879	0	0	4	820.448	DECOY_bmCENPT	VEKTFHYITEVLK	74	86		DECOY_bmCENPT	VEKTFHYITEVLK	74	86		[]	17.9604
0	Protein state 1 - 1(1)	Data\Zelda_250415_P3843_MR_ID_EDC_R1_Fr3.raw	Rejected	8.69906	0.234375	0.0367142	0.0338519	1.11651	8.0469	1.8	1.68	1.79	0	Cross-linked	Intra	Bound	17.1551	17.1551	3053	0	0	5	549.497	DECOY_bmCENPT	VIDLRAMEHK	50	59		bmCENPT	KHEVAPNDAVDVLK	57	70		[]	17.1551	rejected conflict q > qmin (0.386666666666667) > (0)
0	Protein state 1 - 1(1)	Data\Zelda_250415_P3843_MR_ID_EDC_R1_Fr1.raw	Accepted	174.033	0	2.52464e-48	3.36435e-59	4.81055e-71	135.188	1.17	1.03	0.93	0	Cross-linked	Intra	Bound	29.5503	29.5531	8565	0	0	5	822.635	bmCENPT	VKVVPDIVNK	99	108		bmCENPT	LDIVKTHFDFYQFFHDFMPREIR	76	98		[K100-D84;K100-D91;K100-E96;D104-Y86]	29.52976346;29.5530545288;29.568099021867
0	Protein state 1 - 1(1)	Data\Zelda_250415_P3843_MR_ID_EDC_R1_Fr1.raw	Accepted	173.827	0	1.22841e-54	3.63595e-66	8.74498e-59	121.682	1.23	1.29	1.11	0	Cross-linked	Intra	Bound	23.922	24.0256	6464	0	0	7	530.297	bmCENPT	KHEVAPNDAVDVLK	57	70		bmCENPT	VRAEKLVETIYHFTKEVK	39	56		[K57-E42;K57-E46;K57-E54;E59-K43;E59-T47;E59-Y49;E59-T52;E59-K53;D64-Y49;D64-T52;D64-K53]	23.818338263733;24.0256008504
0	Protein state 1 - 1(1)	Data\Zelda_250415_P3843_MR_ID_EDC_R1_Fr3.raw	Rejected	8.72949	0.0666667	0.0569558	0.0144347	0.0144347	8.2458	4.96	4.66	455.88	0	Cross-linked	Intra	Bound	45.575	45.575	8322	0	0	5	436.023	bmCENPT	LEPKYDYK	29	36		bmCENPT	LEPKYDYK	29	36		[]	45.575	rejected conflict q > qmin (0.290322580645161) > (0)
0	Protein state 1 - 1(1)	Data\Zelda_250415_P3843_MR_ID_EDC_R1_Fr1.raw	Accepted	173.646	0	1.34042e-57	1.54746e-86	6.15567e-52	114.035	0.92	1.11	1.19	0	Cross-linked	Intra	Bound	20.4899	20.4899	4974	0	0	7	654.213	bmCENPT	KHEVAPNDAVDVLKHEMAR	57	75		bmCENPT	ARVRAEKLVETIYHFTKEVK	37	56		[K57-E42;K57-E46;K57-E54;E59-K43;E59-T47;E59-Y49;E59-T52;E59-K53;D64-K43;D64-T47;D64-Y49;D64-T52;D64-K53]	20.4899
0	Protein state 1 - 1(1)	Data\Zelda_250415_P3843_MR_ID_EDC_R1_Fr2.raw	Accepted	172.81	0	8.29086e-41	2.00178e-58	3.13665e-39	146.102	0.4	1.69	1.52	0	Cross-linked	Intra	Bound	33.3452	33.3452	6900	0	0	4	621.34	bmCENPT	LVETIYHFTK	44	53		bmCENPT	LVETIYHFTK	44	53		[T47-E46;Y49-E46;T52-E46]	33.3452
0	Protein state 1 - 1(1)	Data\Zelda_250415_P3843_MR_ID_EDC_R1_Fr1.raw	Accepted	171.844	0	3.10998e-52	7.95879e-47	3.18092e-62	124.356	1.11	1.26	0.97	0	Cross-linked	Intra	Bound	17.0412	16.9789	3459	0	0	6	523.952	bmCENPT	VKVVPDIVNK	99	108		bmCENPT	HEVAPNDAVDVLKHEMAR	58	75		[K100-E59;K100-D64;K100-D67]	16.978935356533;17.103496827467
0	Protein state 1 - 1(1)	Data\Zelda_250415_P3843_MR_ID_EDC_R1_Fr2.raw	Rejected	8.77737	0.025641	0.000344598	3.45704e-05	3.45704e-05	3.6703	4.36	3.82	463.64	0	Self Linked	Intra	Bound	15.3181	15.3609	2632	0	0	4	540.781	DECOY_bmCENPT	YDYKPELKDELYKYLR	94	109							[]	15.275156127733;15.360947632	rejected conflict q > qmin (0.0425531914893617) > (0) Rejected by ms1MIP resolution
0	Protein state 1 - 1(1)	Data\Zelda_250415_P3843_MR_ID_EDC_R1_Fr1.raw	Rejected	8.77917	0	0.000153906	2.54902e-05	2.54902e-05	12	3.53	1.94	2.52	0	Free Peptide	Intra		21.9237	21.9817	5589	0	0	5	633.746	bmCENPT	LVETIYHFTKEVKKHEVAPNDAVDVLK	44	70							[]	21.865746498933;21.981721361333	rejected conflict q > qmin (0.0396825396825397) > (0.03)
0	Protein state 1 - 1(1)	Data\Zelda_250415_P3843_MR_ID_EDC_R1_Fr1.raw	Rejected	8.82294	0	0.000147314	0.00135437	0.00135437	5	0.9	0.9	6.93	0	Free Peptide	Intra		19.6213	19.6213	4595	0	0	2	703.867	DECOY_bmCENPT	LVDVADNPAVEHK	60	72							[]	19.6213	rejected conflict q > qmin (0.0396825396825397) > (0)
0	Protein state 1 - 1(1)	Data\Zelda_250415_P3843_MR_ID_EDC_R1_Fr1.raw	Accepted	171.635	0	2.10779e-55	8.071e-76	3.19871e-58	116.656	1.32	1.08	1.49	0	Cross-linked	Intra	Bound	25.3189	25.3189	6998	0	0	8	544.17	bmCENPT	KHEVAPNDAVDVLKHEMAR	57	75		bmCENPT	VRAEKLVETIYHFTKEVK	39	56		[K57-E42;K57-E46;K57-E54;E59-K43;E59-T47;E59-Y49;E59-T52;E59-K53;D64-T47;D64-Y49;D64-T52;D64-K53;D67-Y49;D67-T52;D67-K53]	25.3189
0	Protein state 1 - 1(1)	Data\Zelda_250415_P3843_MR_ID_EDC_R1_Fr1.raw	Accepted	170.733	0	1.40525e-50	7.72456e-42	1.03642e-58	126.385	1.12	1.23	1.01	0	Cross-linked	Intra	Bound	15.9299	15.9299	3027	0	0	7	467.544	bmCENPT	VKVVPDIVNK	99	108		bmCENPT	KHEVAPNDAVDVLKHEMAR	57	75		[K100-E59;K100-D64;K100-D67;D104-K57]	15.9299
0	Protein state 1 - 1(1)	Data\Zelda_250415_P3843_MR_ID_EDC_R1_Fr2.raw	Accepted	170.388	0	1.2479e-47	8.98964e-45	6.34126e-50	131.788	1.44	1.46	1.36	0	Cross-linked	Intra	Bound	17.0496	17.0496	3214	0	0	4	625.355	bmCENPT	VKVVPDIVNK	99	108		bmCENPT	HEVAPNDAVDVLK	58	70		[K100-E59;K100-D64;K100-D67]	17.0496
0	Protein state 1 - 1(1)	Data\Zelda_250415_P3843_MR_ID_EDC_R1_Fr1.raw	Rejected	8.98109	0	0.000125766	0.000128719	0.000128719	19	1.29	1.03	0.64	0	Free Peptide	Intra		26.7642	26.7642	7557	0	0	6	758.244	bmCENPT	YDYKARVRAEKLVETIYHFTKEVKKHEVAPNDAVDVLK	33	70							[]	26.7642	rejected conflict q > qmin (0.0380952380952381) > (0)
0	Protein state 1 - 1(1)	Data\Zelda_250415_P3843_MR_ID_EDC_R1_Fr3.raw	Rejected	9.01185	0.0666667	0.0116356	0.00274194	0.00274194	7.8344	5.67	5.33	453.59	0	Cross-linked	Intra	Bound	43.5002	43.5002	7932	0	0	5	436.023	bmCENPT	LEPKYDYK	29	36		bmCENPT	LEPKYDYK	29	36		[]	43.5002	rejected conflict q > qmin (0.290322580645161) > (0)
0	Protein state 1 - 1(1)	Data\Zelda_250415_P3843_MR_ID_EDC_R1_Fr2.raw	Rejected	9.05135	0.00952381	0.000117232	0.000175656	0.000175656	10	2.98	2.27	2.38	0	Free Peptide	Intra		20.2429	20.2429	4088	0	0	5	691.584	DECOY_bmCENPT	VEKTFHYITEVLKEARVRAKYDYKPELK	74	101							[]	20.2429	rejected conflict q > qmin (0.0337837837837838) > (0)
0	Protein state 1 - 1(1)	Data\Zelda_250415_P3843_MR_ID_EDC_R1_Fr3.raw	Rejected	9.05336	0.0666667	0.021205	0.00531602	0.00531602	8.1923	5.44	5.01	453.59	0	Cross-linked	Intra	Bound	47.6045	47.6045	8697	0	0	5	436.023	bmCENPT	LEPKYDYK	29	36		bmCENPT	LEPKYDYK	29	36		[]	47.6045	rejected conflict q > qmin (0.290322580645161) > (0)
0	Protein state 1 - 1(1)	Data\Zelda_250415_P3843_MR_ID_EDC_R1_Fr1.raw	Accepted	170.14	0	1.35526e-51	1.41869e-52	1.78866e-32	123.404	1.04	1.2	0.89	0	Cross-linked	Intra	Bound	15.6582	15.6582	2917	0	0	4	663.358	bmCENPT	KHEVAPNDAVDVLK	57	70		bmCENPT	YLEDKLEPK	24	32		[K57-E26;K57-D27;K57-E30;E59-Y24;E59-K28;D64-Y24;D64-K28;D67-K28]	15.6582
0	Protein state 1 - 1(1)	Data\Zelda_250415_P3843_MR_ID_EDC_R1_Fr3.raw	Rejected	9.07679	0.234375	7.98241	1.44345	47	8.8359	1.67	1.72	16.53	0	Cross-linked	Intra	Bound	47.1337	47.1337	8613	0	0	4	543.551	DECOY_bmCENPT	LVDVADNPAVEHKK	60	73		bmCENPT	GPLGSPK	1	7		[]	47.1337	rejected conflict q > qmin (0.38) > (0) Rejected by score conflict resolution
0	Protein state 1 - 1(1)	Data\Zelda_250415_P3843_MR_ID_EDC_R1_Fr3.raw	Rejected	9.16595	0.234375	0.111315	15.8362	10.0911	8.8992	4.87	4.23	4.52	0	Cross-linked	Intra	Bound	35.8534	35.8534	6425	0	0	5	477.255	DECOY_bmCENPT	VRAKYDYKPELK	90	101		bmCENPT	NASWTTK	13	19		[]	35.8534
0	Protein state 1 - 1(1)	Data\Zelda_250415_P3843_MR_ID_EDC_R1_Fr3.raw	Rejected	9.18722	0.428571	0.0160495	0.185696	0.185696	8.2055	1.52	1.52	2.93	0	Self Linked	Intra	Bound	39.5357	39.5357	7172	0	0	2	616.837	DECOY_bmCENPT	TFHYITEVLK	77	86							[]	39.5357
0	Protein state 1 - 1(1)	Data\Zelda_250415_P3843_MR_ID_EDC_R1_Fr1.raw	Accepted	169.87	0	2.11878e-48	2.41999e-49	1.24656e-68	129.637	0.92	0.86	0.4	0	Cross-linked	Inter	Bound	37.3576	37.3576	10979	0	0	5	613.942	bmCENPT	LVETIYHFTK	44	53		bmCENPT	VRAEKLVETIYHFTK	39	53		[T47-E42;T47-E46;Y49-E42;Y49-E46;T52-E42;T52-E46;E46-K43]	37.3576
0	Protein state 1 - 1(1)	Data\Zelda_250415_P3843_MR_ID_EDC_R1_Fr1.raw	Accepted	169.511	0	1.93057e-52	9.41518e-58	2.15517e-34	120.644	0.78	1.16	1	0	Cross-linked	Intra	Bound	20.2025	20.2025	4850	0	0	4	951.999	bmCENPT	KHEVAPNDAVDVLKHEMAR	57	75		bmCENPT	LVETIYHFTKEVK	44	56		[K57-E46;K57-E54;K70-E54;E59-T47;E59-Y49;E59-T52;E59-K53;D64-T47;D64-Y49;D64-T52;D64-K53;D67-T47;D67-Y49;D67-T52;D67-K53;E72-T52;E72-K53]	20.2025
0	Protein state 1 - 1(1)	Data\Zelda_250415_P3843_MR_ID_EDC_R1_Fr1.raw	Accepted	169.208	0	4.41685e-34	2.31437e-28	1.53257e-39	150.774	0.87	0.85	1.62	0	Cross-linked	Intra	Bound	14.5214	14.4121	2414	0	0	5	738.986	bmCENPT	KHEVAPNDAVDVLKHEMAR	57	75		bmCENPT	KHEVAPNDAVDVLK	57	70		[K57-E59;K57-D64;K57-D67;K70-E59;K70-D64;K70-D67;E72-K57]	14.4121337448;14.6305888776
0	Protein state 1 - 1(1)	Data\Zelda_250415_P3843_MR_ID_EDC_R1_Fr1.raw	Accepted	169.059	0.000817661	2.30747e-52	1.57534e-71	8.91845e-68	120.184	0.7	0.89	0.07	0	Cross-linked	Intra	Bound	17.6264	17.6264	3735	0	0	4	692.376	DECOY_bmCENPT	TFHYITEVLK	77	86		DECOY_bmCENPT	LVDVADNPAVEHKK	60	73		[T77-D62;T77-D65;T77-E70;Y80-D62;Y80-D65;Y80-E70;T82-D62;T82-D65;T82-E70;E83-K72]	17.6264
0	Protein state 1 - 1(1)	Data\Zelda_250415_P3843_MR_ID_EDC_R1_Fr3.raw	Rejected	9.32459	0.21875	0.00121841	0.0269963	0.92575	6.4747	3.02	5.34	6.94	0	Cross-linked	Intra	Bound	47.4768	47.4768	8672	0	0	5	530.888	bmCENPT	KHEVAPNDAVDVLK	57	70		bmCENPT	YLEDKLEPK	24	32		[]	47.4768
0	Protein state 1 - 1(1)	Data\Zelda_250415_P3843_MR_ID_EDC_R1_Fr3.raw	Rejected	9.37873	0.21875	0.00079187	0.877185	1.64901	6.0799	9.48	13.19	431.18	0	Cross-linked	Intra	Bound	48.477	48.477	8843	0	0	4	596.311	DECOY_bmCENPT	KPSGLPG	122	128		DECOY_bmCENPT	YDYKPELKDELYK	94	106		[]	48.477
0	Protein state 1 - 1(1)	Data\Zelda_250415_P3843_MR_ID_EDC_R1_Fr1.raw	Accepted	168.867	0.000817661	2.23529e-63	1.24894e-85	2.05135e-43	87.7822	1.64	1.52	2.53	0	Cross-linked	Intra	Bound	27.6151	27.538	7844	0	0	4	902.766	bmCENPT	ITIPRNGVFSEILSGHAVHA	109	128		bmCENPT	EIRVKVVPDIVNK	96	108		[T110-E96;T110-D104;S118-E96;S118-D104;S122-E96;S122-D104;A128-D104;E119-K100]	27.5380361616;27.692171194667
0	Protein state 1 - 1(1)	Data\Zelda_250415_P3843_MR_ID_EDC_R1_Fr3.raw	Rejected	9.51589	0.234375	0.0343881	5.81654	3.43419	8.8992	4.73	4.23	4.52	0	Cross-linked	Intra	Bound	40.4344	40.4344	7340	0	0	5	477.255	DECOY_bmCENPT	VRAKYDYKPELK	90	101		bmCENPT	NASWTTK	13	19		[]	40.4344
0	Protein state 1 - 1(1)	Data\Zelda_250415_P3843_MR_ID_EDC_R1_Fr1.raw	Accepted	168.747	0.000817661	1.21944e-54	2.14421e-66	1.97755e-36	114.3	1.15	1.04	0.83	0	Cross-linked	Intra	Bound	17.8382	17.8382	3827	0	0	5	658.943	bmCENPT	KHEVAPNDAVDVLKHEMAR	57	75		bmCENPT	YLEDKLEPK	24	32		[K70-E26;K70-D27;K70-E30;D64-Y24;D64-K28;D67-Y24;D67-K28;E72-Y24;E72-K28]	17.8382
0	Protein state 1 - 1(1)	Data\Zelda_250415_P3843_MR_ID_EDC_R1_Fr3.raw	Rejected	9.59075	0	6.83582e-05	0.000108546	0.000108546	9	1.8	1.68	1.79	0	Free Peptide	Intra		17.1696	17.1551	3053	0	0	5	549.497	DECOY_bmCENPT	VIDLRAMEHKLVDVADNPAVEHKK	50	73							[]	17.155094316533;17.184088586667	rejected conflict q > qmin (0.0050251256281407) > (0)
0	Protein state 1 - 1(1)	Data\Zelda_250415_P3843_MR_ID_EDC_R1_Fr1.raw	Accepted	168.484	0.000817661	1.51262e-52	5.66065e-79	3.12288e-52	118.952	1.33	1.23	1.75	0	Cross-linked	Intra	Bound	24.7191	24.7191	6756	0	0	6	937.174	bmCENPT	LVETIYHFTKEVKKHEVAPNDAVDVLK	44	70		bmCENPT	YLEDKLEPKYDYKARVRAEK	24	43		[T47-E26;T47-D27;T47-E30;T47-D34;T47-E42;Y49-E26;Y49-D27;Y49-E30;Y49-D34;Y49-E42;T52-E26;T52-D27;T52-E30;T52-D34;T52-E42;K53-E26;K53-D27;K53-E30;K53-D34;K53-E42;K56-E26;K56-D27;K56-E30;K56-D34;K56-E42;K57-E26;K57-D27;K57-E30;K57-D34;K57-E42;E46-Y24;E46-K28;E46-K32;E46-Y33;E46-Y35;E46-K36;E54-K28;E54-K32;E54-Y33;E54-Y35;E54-K36;E59-K28;E59-K32;E59-Y33;E59-Y35;E59-K36]	24.7191
0	Protein state 1 - 1(1)	Data\Zelda_250415_P3843_MR_ID_EDC_R1_Fr1.raw	Accepted	168.281	0.000817661	1.21598e-51	3.38327e-57	1.79067e-52	120.724	0.85	3.51	1.98	0	Cross-linked	Intra	Bound	27.2311	27.2311	7734	0	0	6	625.513	bmCENPT	KHEVAPNDAVDVLK	57	70		bmCENPT	VRAEKLVETIYHFTKEVK	39	56		[K57-E42;K57-E46;K57-E54;E59-K43;E59-T47;E59-Y49;E59-T52;E59-K53;D64-Y49;D64-T52;D64-K53;D67-T52;D67-K53]	27.2311
0	Protein state 1 - 1(1)	Data\Zelda_250415_P3843_MR_ID_EDC_R1_Fr1.raw	Accepted	168.172	0.000817661	1.20979e-52	2.71873e-99	1.04633e-85	118.284	1.14	1.27	0.45	0	Cross-linked	Intra	Bound	24.5181	24.6209	6717	0	0	8	753.662	bmCENPT	LVETIYHFTKEVKKHEVAPNDAVDVLK	44	70		bmCENPT	LYKYLEDKLEPKYDYKARVRAEK	21	43		[T47-E26;T47-D27;T47-E30;T47-D34;T47-E42;Y49-E26;Y49-D27;Y49-E30;Y49-D34;Y49-E42;T52-E26;T52-D27;T52-E30;T52-D34;T52-E42;K53-E26;K53-D27;K53-E30;K53-D34;K53-E42;K56-E26;K56-D27;K56-E30;K56-D34;K56-E42;K57-E26;K57-D27;K57-E30;K57-D34;K57-E42;E46-Y22;E46-K23;E46-Y24;E46-K28;E46-K32;E46-Y33;E46-Y35;E46-K36;E54-Y22;E54-K23;E54-Y24;E54-K28;E54-K32;E54-Y33;E54-Y35;E54-K36;E59-Y22;E59-K23;E59-Y24;E59-K2…	24.441822160533;24.491639087467;24.620914490667
0	Protein state 1 - 1(1)	Data\Zelda_250415_P3843_MR_ID_EDC_R1_Fr1.raw	Accepted	168.021	0.000817661	2.60948e-51	2.36943e-52	4.03182e-76	121.1	1.17	1.03	1.43	0	Cross-linked	Intra	Bound	29.5503	29.5681	8570	0	0	5	822.635	bmCENPT	EIRVKVVPDIVNK	96	108		bmCENPT	LDIVKTHFDFYQFFHDFMPR	76	95		[K100-D84;K100-D91;E96-K80;E96-T81;E96-Y86;D104-T81;D104-Y86]	29.52976346;29.5530545288;29.568099021867
0	Protein state 1 - 1(1)	Data\Zelda_250415_P3843_MR_ID_EDC_R1_Fr3.raw	Rejected	9.67328	0.21875	0.12412	1.29015e-05	6	9.4456	2.6	2.7	2.91	0	Cross-linked	Intra	Bound	18.8968	18.8968	3403	0	0	4	600.588	bmCENPT	VVPDIVNK	101	108		bmCENPT	KHEVAPNDAVDVLK	57	70		[]	18.8968	rejected conflict q > qmin (0.366666666666667) > (0.087)
0	Protein state 1 - 1(1)	Data\Zelda_250415_P3843_MR_ID_EDC_R1_Fr1.raw	Rejected	9.70897	0	6.07363e-05	0.000209173	0.000209173	6	2.42	2.42	16.39	0	Free Peptide	Intra		17.3607	17.3607	3618	0	0	3	536.299	DECOY_bmCENPT	VEKTFHYITEVLK	74	86							[]	17.3607	rejected conflict q > qmin (0.0380952380952381) > (0)
0	Protein state 1 - 1(1)	Data\Zelda_250415_P3843_MR_ID_EDC_R1_Fr1.raw	Rejected	9.80571	0.047619	0.0505785	0.0260635	0.000610352	9.3406	3.2	1.79	0.57	0	Cross-linked	Intra	Bound	34.4185	34.4185	10142	0	0	4	784.417	bmCENPT	KHEVAPNDAVDVLK	57	70		bmCENPT	KHEVAPNDAVDVLK	57	70		[]	34.4185	rejected conflict q > qmin (0.367088607594937) > (0.128)
0	Protein state 1 - 1(1)	Data\Zelda_250415_P3843_MR_ID_EDC_R1_Fr1.raw	Accepted	166.736	0.000817661	3.73523e-55	2.91885e-85	2.65347e-62	109.975	1.6	1.64	0.73	0	Cross-linked	Intra	Bound	24.0606	24.0606	6480	0	0	8	583.318	bmCENPT	KHEVAPNDAVDVLKHEMARLDIVK	57	80		bmCENPT	AEKLVETIYHFTKEVK	41	56		[K57-E42;K57-E46;K57-E54;E59-K43;E59-T47;E59-Y49;E59-T52;E59-K53;D64-K43;D64-T47;D64-Y49;D64-T52;D64-K53;D67-K43]	24.0606
0	Protein state 1 - 1(1)	Data\Zelda_250415_P3843_MR_ID_EDC_R1_Fr2.raw	Rejected	9.95903	0.00714286	4.72988e-05	6.89876e-06	6.89876e-06	8	0.95	0.95	0.97	0	Free Peptide	Intra		13.9207	13.9207	2243	0	0	2	703.867	DECOY_bmCENPT	LVDVADNPAVEHK	60	72							[]	13.9207	rejected conflict q > qmin (0.0292792792792793) > (0)
0	Protein state 1 - 1(1)	Data\Zelda_250415_P3843_MR_ID_EDC_R1_Fr2.raw	Rejected	9.98759	0.025641	0.000646398	0.00486872	0.00486872	6.7688	1.83	1.97	3.61	0	Self Linked	Intra	Bound	49.3824	49.3824	10659	0	0	3	678.298	bmCENPT	THFDFYQFFHDFMPR	81	95							[]	49.3824	rejected conflict q > qmin (0.0212765957446809) > (0)
0	Protein state 1 - 1(1)	Data\Zelda_250415_P3843_MR_ID_EDC_R1_Fr1.raw	Accepted	166.178	0.000817661	5.19171e-55	7.81043e-97	1.25366e-83	109.505	1.19	1.16	0.85	0	Cross-linked	Intra	Bound	23.3674	23.4155	6203	0	0	7	710.82	bmCENPT	LVETIYHFTKEVKKHEVAPNDAVDVLK	44	70		bmCENPT	LEPKYDYKARVRAEK	29	43		[T47-E30;T47-D34;T47-E42;Y49-E30;Y49-D34;Y49-E42;T52-E30;T52-D34;T52-E42;K53-E30;K53-D34;K53-E42;K56-E30;K56-D34;K56-E42;K57-E30;K57-D34;K57-E42;E46-K32;E46-Y33;E46-Y35;E46-K36;E54-K32;E54-Y33;E54-Y35;E54-K36;E59-K32;E59-Y33;E59-Y35;E59-K36;D64-Y35;D64-K36]	23.3192084616;23.415500157067
0	Protein state 1 - 1(1)	Data\Zelda_250415_P3843_MR_ID_EDC_R1_Fr3.raw	Rejected	10.0465	0.21875	0.000554287	4	0.144226	6.6869	5.7	4.93	20.03	0	Cross-linked	Intra	Bound	41.3258	41.3258	7508	0	0	3	725.383	bmCENPT	NGVFSEILSGHAVHA	114	128		bmCENPT	GPLGSPK	1	7		[]	41.3258	rejected conflict q > qmin (0.366666666666667) > (0.01)
0	Protein state 1 - 1(1)	Data\Zelda_250415_P3843_MR_ID_EDC_R1_Fr3.raw	Rejected	10.0532	0.21875	0.012539	39.5722	0.00152568	9.0494	5.12	4.73	235.61	0	Cross-linked	Intra	Bound	47.1337	47.1337	8613	0	0	8	544.422	bmCENPT	HEMARLDIVK	71	80		bmCENPT	LEPKYDYKARVRAEKLVETIYHFTK	29	53		[]	47.1337	rejected conflict q > qmin (0.366666666666667) > (0) Rejected by ms1MIP resolution Rejected by score conflict resolution
0	Protein state 1 - 1(1)	Data\Zelda_250415_P3843_MR_ID_EDC_R1_Fr1.raw	Rejected	10.0812	0.047619	0.01102	0.000449122	0.000449122	9.0171	5.97	5.61	452.75	0	Cross-linked	Intra	Bound	58.9002	58.9002	14417	0	0	4	544.777	bmCENPT	LEPKYDYK	29	36		bmCENPT	LEPKYDYK	29	36		[]	58.9002	rejected conflict q > qmin (0.367088607594937) > (0)
0	Protein state 1 - 1(1)	Data\Zelda_250415_P3843_MR_ID_EDC_R1_Fr2.raw	Rejected	10.0857	0.00714286	4.16707e-05	5.64418e-05	5.64418e-05	11	1.96	1.95	2.2	0	Free Peptide	Intra		18.1163	18.1163	3641	0	0	5	484.279	DECOY_bmCENPT	VEKTFHYITEVLKEARVRAK	74	93							[]	18.1163	rejected conflict q > qmin (0.027027027027027) > (0)
0	Protein state 1 - 1(1)	Data\Zelda_250415_P3843_MR_ID_EDC_R1_Fr3.raw	Rejected	10.1078	0.21875	0.0404794	0.00344148	1.45448	9.5856	0	0	8.42	0	Cross-linked	Intra	Bound	59.7641	59.7641	10615	0	0	8	595.812	DECOY_bmCENPT	VIDLRAMEHK	50	59		DECOY_bmCENPT	NVIDPVVKVRIERPMFDHFFQYFDFHTK	22	49		[]	59.7641	rejected conflict q > qmin (0.366666666666667) > (0.267)
0	Protein state 1 - 1(1)	Data\Zelda_250415_P3843_MR_ID_EDC_R1_Fr3.raw	Rejected	10.1589	0.21875	0.0151752	0.651317	13.8901	9.2555	6.47	13.26	12.14	0	Cross-linked	Intra	Bound	39.5357	39.5357	7172	0	0	5	617.129	bmCENPT	AEKLVETIYHFTK	41	53		bmCENPT	RYQPKNASWTTK	8	19		[]	39.5357	rejected conflict q > qmin (0.373333333333333) > (0.273)
0	Protein state 1 - 1(1)	Data\Zelda_250415_P3843_MR_ID_EDC_R1_Fr1.raw	Rejected	10.162	0	3.86101e-05	0.000140511	0.000140511	7	1.76	1.76	796.66	0	Free Peptide	Intra		18.7633	18.7633	4225	0	0	2	625.843	DECOY_bmCENPT	TFHYITEVLK	77	86							[]	18.7633	rejected conflict q > qmin (0.0365079365079365) > (0) Rejected by ms1MIP resolution Rejected by score conflict resolution
0	Protein state 1 - 1(1)	Data\Zelda_250415_P3843_MR_ID_EDC_R1_Fr1.raw	Accepted	165.243	0.000817661	2.98477e-64	1.03584e-06	9.19389e-72	76.8742	1.44	1.77	2.45	0	Cross-linked	Inter	Bound	18.4492	18.4492	4088	0	0	4	891.457	bmCENPT	HEVAPNDAVDVLK	58	70		bmCENPT	KHEVAPNDAVDVLKHEMAR	57	75		[E59-K57;E59-K70;D64-K57;D64-K70;D67-K57;D67-K70]	18.4492
0	Protein state 1 - 1(1)	Data\Zelda_250415_P3843_MR_ID_EDC_R1_Fr1.raw	Accepted	164.803	0.000817661	1.25798e-49	8.84647e-61	5.39573e-58	120.341	1.35	1.23	2.08	0	Cross-linked	Intra	Bound	28.8	28.8	8311	0	0	7	487.543	bmCENPT	KHEVAPNDAVDVLKHEMAR	57	75		bmCENPT	LVETIYHFTK	44	53		[K70-E46;D67-T47;D67-Y49;E72-T47;E72-Y49;E72-T52]	28.8
0	Protein state 1 - 1(1)	Data\Zelda_250415_P3843_MR_ID_EDC_R1_Fr1.raw	Accepted	164.176	0.000817661	6.93112e-58	5.49836e-102	6.9478e-94	98.141	0.82	1.5	1.71	0	Cross-linked	Intra	Bound	23.3963	23.3963	6194	0	0	8	622.093	bmCENPT	LVETIYHFTKEVKKHEVAPNDAVDVLK	44	70		bmCENPT	LEPKYDYKARVRAEK	29	43		[T47-E30;T47-D34;T47-E42;Y49-E30;Y49-D34;Y49-E42;T52-E30;T52-D34;T52-E42;K53-E30;K53-D34;K53-E42;K56-E30;K56-D34;K56-E42;K57-E30;K57-D34;K57-E42;E46-K32;E46-Y33;E46-Y35;E46-K36;E54-K32;E54-Y33;E54-Y35;E54-K36;E59-K32;E59-Y33;E59-Y35;E59-K36;D64-K32;D64-Y33;D64-Y35;D64-K36]	23.3963
0	Protein state 1 - 1(1)	Data\Zelda_250415_P3843_MR_ID_EDC_R1_Fr1.raw	Accepted	163.261	0.000817661	1.38751e-51	1.29448e-69	1.89413e-57	113.757	2.1	1.4	0.94	0	Cross-linked	Intra	Bound	21.3872	21.3738	5342	0	0	5	633.746	bmCENPT	KHEVAPNDAVDVLK	57	70		bmCENPT	LVETIYHFTKEVK	44	56		[K57-E46;K57-E54;E59-T47;E59-Y49;E59-T52;E59-K53;D64-Y49;D64-T52;D64-K53]	21.373783638933;21.400593509067
0	Protein state 1 - 1(1)	Data\Zelda_250415_P3843_MR_ID_EDC_R1_Fr1.raw	Accepted	161.633	0.000817661	2.38585e-53	2.84189e-39	8.84028e-52	106.975	1.35	1.18	1.39	0	Cross-linked	Intra	Bound	20.1525	20.1525	4828	0	0	5	611.522	bmCENPT	NGVFSEILSGHAVHA	114	128		bmCENPT	KHEVAPNDAVDVLK	57	70		[S118-E59;S118-D64;S118-D67;S122-E59;S122-D64;S122-D67;A128-E59;E119-K57;A128-K57]	20.1525
0	Protein state 1 - 1(1)	Data\Zelda_250415_P3843_MR_ID_EDC_R1_Fr1.raw	Accepted	161.412	0.000817661	1.8141e-46	6.7289e-47	1.14464e-50	122.314	0.96	1.07	0.64	0	Cross-linked	Intra	Bound	32.323	32.323	9434	0	0	5	585.349	bmCENPT	VKVVPDIVNKITIPR	99	113		bmCENPT	LVETIYHFTK	44	53		[K100-E46;K108-E46;T110-E46;D104-T47;D104-Y49]	32.323
0	Protein state 1 - 1(1)	Data\Zelda_250415_P3843_MR_ID_EDC_R1_Fr1.raw	Accepted	161.026	0.000817661	3.60195e-43	1.88441e-38	1.17701e-52	127.978	2.46	1.55	2.8	0	Cross-linked	Intra	Bound	22.8599	22.8599	5961	0	0	5	605.148	bmCENPT	VVPDIVNKITIPR	101	113		bmCENPT	KHEVAPNDAVDVLK	57	70		[K108-E59;K108-D64;K108-D67;T110-E59;T110-D64;D104-K57]	22.8599
0	Protein state 1 - 1(1)	Data\Zelda_250415_P3843_MR_ID_EDC_R1_Fr1.raw	Accepted	160.338	0	2.3235e-70	1.12896e-71	1.12896e-71	80	1.29	1.49	1.15	0	Free Peptide	Intra		21.7337	21.7337	5474	0	0	4	984.048	bmCENPT	ARVRAEKLVETIYHFTKEVKKHEVAPNDAVDVLK	37	70							[]	21.7337
0	Protein state 1 - 1(1)	Data\Zelda_250415_P3843_MR_ID_EDC_R1_Fr1.raw	Rejected	10.5305	0	2.67091e-05	0.000314329	0.000314329	5	1.17	1.17	3.77	0	Free Peptide	Intra		17.6609	17.6609	3749	0	0	2	614.329	DECOY_bmCENPT	VIDLRAMEHK	50	59							[]	17.6609	rejected conflict q > qmin (0.0349206349206349) > (0.033)
0	Protein state 1 - 1(1)	Data\Zelda_250415_P3843_MR_ID_EDC_R1_Fr1.raw	Accepted	159.83	0.000817661	1.0665e-48	1.20958e-59	7.8135e-47	115.518	1.26	1.14	0.54	0	Cross-linked	Intra	Bound	28.2154	28.2154	8100	0	0	6	568.632	bmCENPT	KHEVAPNDAVDVLKHEMAR	57	75		bmCENPT	LVETIYHFTK	44	53		[K70-E46;D64-T47;D64-Y49;D67-T47;D67-Y49;D67-T52;E72-T47;E72-Y49;E72-T52]	28.2154
0	Protein state 1 - 1(1)	Data\Zelda_250415_P3843_MR_ID_EDC_R1_Fr1.raw	Rejected	10.587	0	2.52431e-05	4.05098e-06	4.05098e-06	8	0.65	0.42	18.55	0	Free Peptide	Intra		20.9367	20.9367	5182	0	0	3	644.335	bmCENPT	YLEDKLEPKYDYKAR	24	38							[]	20.9367	rejected conflict q > qmin (0.0333333333333333) > (0.005)
0	Protein state 1 - 1(1)	Data\Zelda_250415_P3843_MR_ID_EDC_R1_Fr1.raw	Accepted	159.086	0.000817661	2.11124e-47	1.23361e-58	2.54962e-45	117.293	1.2	1.23	2.3	0	Cross-linked	Intra	Bound	28.7367	28.7367	8291	0	0	6	568.632	bmCENPT	KHEVAPNDAVDVLKHEMAR	57	75		bmCENPT	LVETIYHFTK	44	53		[K70-E46;D64-T47;D67-T47;D67-Y49;D67-T52;E72-T47;E72-Y49;E72-T52]	28.7367
0	Protein state 1 - 1(1)	Data\Zelda_250415_P3843_MR_ID_EDC_R1_Fr1.raw	Accepted	159.001	0.000817661	3.59519e-56	4.7543e-65	1.39215e-79	94.7775	1.17	1.34	0.02	0	Cross-linked	Intra	Bound	20.5842	20.5842	5019	0	0	7	528.557	bmCENPT	NGVFSEILSGHAVHA	114	128		bmCENPT	KHEVAPNDAVDVLKHEMAR	57	75		[S118-E59;S118-D64;S118-D67;S118-E72;S122-D67;S122-E72;E119-K70]	20.5842
0	Protein state 1 - 1(1)	Data\Zelda_250415_P3843_MR_ID_EDC_R1_Fr3.raw	Rejected	10.7259	0.21875	0.000622939	0.00250071	2.57523	7.7824	3.25	4.79	6.94	0	Cross-linked	Intra	Bound	42.3419	42.3419	7702	0	0	5	530.888	bmCENPT	KHEVAPNDAVDVLK	57	70		bmCENPT	YLEDKLEPK	24	32		[]	42.3419	rejected conflict q > qmin (0.373333333333333) > (0.153)
0	Protein state 1 - 1(1)	Data\Zelda_250415_P3843_MR_ID_EDC_R1_Fr3.raw	Rejected	10.7302	0.21875	0.00704948	5.77689	0.0480752	9.5178	0.35	1.58	6.94	0	Cross-linked	Intra	Bound	41.8245	41.8245	7605	0	0	5	530.888	DECOY_bmCENPT	LVDVADNPAVEHKK	60	73		bmCENPT	YLEDKLEPK	24	32		[]	41.8245	rejected conflict q > qmin (0.373333333333333) > (0.193)
0	Protein state 1 - 1(1)	Data\Zelda_250415_P3843_MR_ID_EDC_R1_Fr3.raw	Rejected	10.7327	0.0666667	0.00682758	0.0157498	0.0157498	9.5039	0.39	1.66	0.29	0	Cross-linked	Intra	Bound	58.9351	58.9351	10468	0	0	5	610.931	DECOY_bmCENPT	LVDVADNPAVEHKK	60	73		DECOY_bmCENPT	LVDVADNPAVEHKK	60	73		[]	58.9351
0	Protein state 1 - 1(1)	Data\Zelda_250415_P3843_MR_ID_EDC_R1_Fr1.raw	Rejected	10.7616	0	2.1198e-05	2.32002e-05	2.32002e-05	14	0.69	1.05	0.07	0	Free Peptide	Intra		18.0248	18.0248	3907	0	0	6	458.082	DECOY_bmCENPT	VIDLRAMEHKLVDVADNPAVEHKK	50	73							[]	18.0248	rejected conflict q > qmin (0.0333333333333333) > (0)
0	Protein state 1 - 1(1)	Data\Zelda_250415_P3843_MR_ID_EDC_R1_Fr2.raw	Accepted	158.843	0	6.81186e-47	1.27174e-56	4.80918e-41	118.028	1.55	1.38	1.43	0	Cross-linked	Intra	Bound	17.2482	17.2482	3287	0	0	4	681.373	bmCENPT	LVETIYHFTKEVK	44	56		bmCENPT	YLEDKLEPK	24	32		[T47-E26;T47-D27;T47-E30;Y49-E26;Y49-D27;Y49-E30;T52-E26;T52-D27;T52-E30;K53-E26;K53-D27;K53-E30;E46-Y24;E46-K28;E54-Y24;E54-K28]	17.2482
0	Protein state 1 - 1(1)	Data\Zelda_250415_P3843_MR_ID_EDC_R1_Fr1.raw	Accepted	158.031	0.000817661	8.60765e-47	8.23737e-43	3.11715e-36	117.147	1.3	1.61	0.19	0	Cross-linked	Intra	Bound	20.3061	20.3061	4896	0	0	5	670.771	bmCENPT	KHEVAPNDAVDVLK	57	70		bmCENPT	VRAEKLVETIYHFTK	39	53		[K57-E42;K57-E46;E59-K43;E59-T47;E59-Y49;E59-T52;D64-K43;D64-T47;D64-Y49;D67-K43;D67-T47]	20.3061
0	Protein state 1 - 1(1)	Data\Zelda_250415_P3843_MR_ID_EDC_R1_Fr2.raw	Accepted	157.625	0	3.42653e-51	4.60982e-49	1.39058e-36	106.504	1.9	1.57	1.21	0	Cross-linked	Intra	Bound	20.7998	20.8122	4210	0	0	5	742.012	bmCENPT	EVKKHEVAPNDAVDVLK	54	70		bmCENPT	VRAEKLVETIYHFTK	39	53		[K56-E42;K56-E46;K57-E42;K57-E46;E54-K43;E54-T47;E54-Y49;E54-T52;E59-K43;E59-T47;E59-Y49;E59-T52;D64-K43;D64-T47;D64-Y49;D64-T52;D67-T47;D67-Y49;D67-T52]	20.787387540533;20.799814840533;20.8122034664
0	Protein state 1 - 1(1)	Data\Zelda_250415_P3843_MR_ID_EDC_R1_Fr3.raw	Rejected	10.8996	0.21875	0.0227701	7.36478	4.4971	10.2223	0.2	3.71	1.23	0	Cross-linked	Intra	Bound	35.3505	35.3505	6332	0	0	4	596.317	DECOY_bmCENPT	VRAKYDYKPELK	90	101		bmCENPT	NASWTTK	13	19		[]	35.3505	rejected conflict q > qmin (0.366666666666667) > (0.233)
0	Protein state 1 - 1(1)	Data\Zelda_250415_P3843_MR_ID_EDC_R1_Fr1.raw	Accepted	155.307	0.000817661	3.45911e-46	1.44144e-60	4.31204e-49	114.729	1.11	0.85	0.75	0	Cross-linked	Intra	Bound	25.6643	25.7119	7149	0	0	5	699.381	bmCENPT	KHEVAPNDAVDVLK	57	70		bmCENPT	AEKLVETIYHFTKEVK	41	56		[K57-E42;K57-E46;K57-E54;E59-K43;E59-T47;E59-Y49;E59-T52;E59-K53;D64-T52;D64-K53]	25.616714475733;25.711854357067
0	Protein state 1 - 1(1)	Data\Zelda_250415_P3843_MR_ID_EDC_R1_Fr1.raw	Accepted	155.219	0.000817661	1.14079e-38	1.92595e-47	2.69208e-58	128.296	1.05	1.39	1.15	0	Cross-linked	Intra	Bound	15.6345	15.6345	2908	0	0	6	615.99	bmCENPT	KHEVAPNDAVDVLKHEMAR	57	75		bmCENPT	KHEVAPNDAVDVLK	57	70		[K57-E59;K57-D64;K57-D67;K70-E59;K70-D64;K70-D67;E72-K57]	15.6345
0	Protein state 1 - 1(1)	Data\Zelda_250415_P3843_MR_ID_EDC_R1_Fr1.raw	Accepted	154.738	0.000817661	4.9393e-48	9.24626e-71	1.57838e-79	109.903	0.29	1.23	0.57	0	Cross-linked	Intra	Bound	24.5976	24.7743	6781	0	0	7	861.184	bmCENPT	YDYKARVRAEKLVETIYHFTKEVKKHEVAPNDAVDVLK	33	70		bmCENPT	LYKYLEDKLEPK	21	32		[Y33-E26;Y33-D27;Y33-E30;Y35-E26;Y35-D27;Y35-E30;K36-E26;K36-D27;K36-E30;K43-E26;K43-D27;K43-E30;T47-E26;T47-D27;T47-E30;Y49-E26;Y49-D27;Y49-E30;T52-E26;T52-D27;T52-E30;K53-E26;K53-D27;K53-E30;K56-E26;K56-D27;K56-E30;K57-E26;K57-D27;K57-E30;D34-Y22;D34-K23;D34-Y24;D34-K28;E42-Y22;E42-K23;E42-Y24;E42-K28;E46-Y22;E46-K23;E46-Y24;E46-K28;E54-K23;E54-Y24;E54-K28;E59-K28]	24.467954737867;24.5505138768;24.774256410667
0	Protein state 1 - 1(1)	Data\Zelda_250415_P3843_MR_ID_EDC_R1_Fr3.raw	Rejected	11.0785	0.21875	0.00467225	0.0252585	0.82632	9.6921	0	0	221.85	0	Cross-linked	Intra	Bound	59.7641	59.7641	10615	0	0	8	596.45	DECOY_bmCENPT	VIDLRAMEHKLVDVADNPAVEHKK	50	73		bmCENPT	RYQPKNASWTTKRLYK	8	23		[]	59.7641	rejected conflict q > qmin (0.36) > (0.267)
0	Protein state 1 - 1(1)	Data\Zelda_250415_P3843_MR_ID_EDC_R1_Fr2.raw	Rejected	11.0813	0.00714286	1.53982e-05	2.87496e-05	2.87496e-05	9	2	1.49	0.6	0	Free Peptide	Intra		17.1919	17.3089	3321	0	0	4	686.619	DECOY_bmCENPT	VIDLRAMEHKLVDVADNPAVEHKK	50	73							[]	17.0748682704;17.308892228267	rejected conflict q > qmin (0.0247747747747748) > (0)
0	Protein state 1 - 1(1)	Data\Zelda_250415_P3843_MR_ID_EDC_R1_Fr1.raw	Accepted	154.397	0.000817661	2.37329e-52	1.71563e-50	1.4761e-56	98.5301	2.03	0.57	0.02	0	Cross-linked	Intra	Bound	19.8139	19.8422	4692	0	0	4	853.202	bmCENPT	NGVFSEILSGHAVHA	114	128		bmCENPT	EVKKHEVAPNDAVDVLK	54	70		[S118-E54;S118-E59;S118-D64;S122-E54;S122-E59;S122-D64;S122-D67;A128-E54;A128-E59;A128-D64;A128-D67;E119-K56;E119-K57;A128-K56;A128-K57]	19.7855609528;19.842177702667
0	Protein state 1 - 1(1)	Data\Zelda_250415_P3843_MR_ID_EDC_R1_Fr1.raw	Accepted	154.38	0.000817661	4.25223e-53	2.69819e-73	3.3143e-44	96.3915	0.89	1.05	1.16	0	Cross-linked	Intra	Bound	14.3073	14.3073	2371	0	0	7	521.848	bmCENPT	EVKKHEVAPNDAVDVLKHEMAR	54	75		bmCENPT	YLEDKLEPK	24	32		[K56-E26;K56-D27;K56-E30;K57-E26;K57-D27;K57-E30;E54-Y24;E54-K28;E59-Y24;E59-K28;D64-Y24;D64-K28;D67-K28]	14.3073
0	Protein state 1 - 1(1)	Data\Zelda_250415_P3843_MR_ID_EDC_R1_Fr3.raw	Rejected	11.1528	0	0.054589	0.0130519	0.0130519	10.767	1.91	1.32	0.02	0	Cross-linked	Intra	Bound	33.409	33.4925	5960	0	0	5	497.273	DECOY_bmCENPT	TFHYITEVLK	77	86		DECOY_bmCENPT	TFHYITEVLK	77	86		[]	33.3254463536;33.492527222667	rejected conflict q > qmin (0.258064516129032) > (0)
0	Protein state 1 - 1(1)	Data\Zelda_250415_P3843_MR_ID_EDC_R1_Fr1.raw	Rejected	11.1531	0.047619	0.0352092	0.00051352	0.00051352	10.6392	1.44	1.75	461.56	0	Cross-linked	Intra	Bound	25.947	25.947	7241	0	0	3	726.033	bmCENPT	LEPKYDYK	29	36		bmCENPT	LEPKYDYK	29	36		[]	25.947	rejected conflict q > qmin (0.367088607594937) > (0)
0	Protein state 1 - 1(1)	Data\Zelda_250415_P3843_MR_ID_EDC_R1_Fr1.raw	Accepted	154.063	0.000817661	5.64276e-45	1.16527e-45	2.58466e-46	115.563	1.13	1.34	0.67	0	Cross-linked	Intra	Bound	18.173	18.173	3970	0	0	5	500.485	bmCENPT	VKVVPDIVNK	99	108		bmCENPT	HEVAPNDAVDVLK	58	70		[K100-E59;K100-D64;K100-D67]	18.173
0	Protein state 1 - 1(1)	Data\Zelda_250415_P3843_MR_ID_EDC_R1_Fr3.raw	Rejected	11.1838	0	0.00387042	0.00122019	0.00122019	9.707	5.37	5.03	454.59	0	Cross-linked	Intra	Bound	41.0406	41.0406	7455	0	0	4	544.777	bmCENPT	LEPKYDYK	29	36		bmCENPT	LEPKYDYK	29	36		[]	41.0406	rejected conflict q > qmin (0.225806451612903) > (0)
0	Protein state 1 - 1(1)	Data\Zelda_250415_P3843_MR_ID_EDC_R1_Fr1.raw	Rejected	11.1985	0	1.36948e-05	1.47943e-05	1.47943e-05	15	1.27	1.31	1.89	0	Free Peptide	Intra		17.5358	17.5358	3694	0	0	5	620.738	DECOY_bmCENPT	VIDLRAMEHKLVDVADNPAVEHKKVEK	50	76							[]	17.5358	rejected conflict q > qmin (0.0317460317460317) > (0)
0	Protein state 1 - 1(1)	Data\Zelda_250415_P3843_MR_ID_EDC_R1_Fr1.raw	Accepted	153.871	0.000817661	2.3577e-52	9.92219e-58	6.76702e-48	97.6972	1.26	1	0.91	0	Cross-linked	Intra	Bound	30.3603	30.3128	8799	0	0	6	595.289	bmCENPT	THFDFYQFFHDFMPR	81	95		bmCENPT	KHEVAPNDAVDVLK	57	70		[T81-E59;T81-D64;T81-D67;Y86-E59;Y86-D64;Y86-D67]	30.312770701067;30.407925944267
0	Protein state 1 - 1(1)	Data\Zelda_250415_P3843_MR_ID_EDC_R1_Fr3.raw	Rejected	11.2433	0.21875	0.000287261	0.00553512	0.120493	7.7398	4.98	4.74	235.61	0	Cross-linked	Intra	Bound	41.8827	41.8827	7615	0	0	8	544.422	DECOY_bmCENPT	VIDLRAMEHK	50	59		bmCENPT	LEPKYDYKARVRAEKLVETIYHFTK	29	53		[]	41.8827	rejected conflict q > qmin (0.353333333333333) > (0.01)
0	Protein state 1 - 1(1)	Data\Zelda_250415_P3843_MR_ID_EDC_R1_Fr1.raw	Rejected	11.2845	0	1.25666e-05	1.45558e-05	1.45558e-05	13	0.74	1.04	0.07	0	Free Peptide	Intra		18.5512	18.5512	4134	0	0	6	458.082	DECOY_bmCENPT	VIDLRAMEHKLVDVADNPAVEHKK	50	73							[]	18.5512	rejected conflict q > qmin (0.0301587301587302) > (0)
0	Protein state 1 - 1(1)	Data\Zelda_250415_P3843_MR_ID_EDC_R1_Fr1.raw	Rejected	11.2897	0	1.25015e-05	1.74651e-06	1.74651e-06	12	0.82	1.18	0.86	0	Free Peptide	Intra		19.3566	19.3566	4480	0	0	6	521.287	bmCENPT	LVETIYHFTKEVKKHEVAPNDAVDVLK	44	70							[]	19.3566	rejected conflict q > qmin (0.0285714285714286) > (0.021)
0	Protein state 1 - 1(1)	Data\Zelda_250415_P3843_MR_ID_EDC_R1_Fr1.raw	Accepted	153.4	0.000817661	3.02988e-46	9.08234e-46	4.27562e-41	112.01	1.74	1.37	1.46	0	Cross-linked	Intra	Bound	20.231	20.231	4863	0	0	6	559.144	bmCENPT	KHEVAPNDAVDVLK	57	70		bmCENPT	VRAEKLVETIYHFTK	39	53		[K57-E42;K57-E46;E59-K43;E59-T47;E59-Y49;E59-T52;D64-K43;D64-T47;D67-K43]	20.231
0	Protein state 1 - 1(1)	Data\Zelda_250415_P3843_MR_ID_EDC_R1_Fr1.raw	Accepted	153.304	0.000817661	1.36608e-35	3.87818e-52	2.37387e-45	130.604	1.03	0.92	0.75	0	Cross-linked	Inter	Bound	14.6407	14.6407	2504	0	0	4	852.464	bmCENPT	KHEVAPNDAVDVLK	57	70		bmCENPT	EVKKHEVAPNDAVDVLK	54	70		[K57-E54;K57-E59;K57-D64;K57-D67;E59-K56;D64-K56;D67-K56]	14.6407
0	Protein state 1 - 1(1)	Data\Zelda_250415_P3843_MR_ID_EDC_R1_Fr3.raw	Rejected	11.3247	0.21875	5.47582e-05	0.0121562	3.03948	5.6535	9.31	12.9	11.54	0	Cross-linked	Intra	Bound	35.9351	35.9351	6441	0	0	4	596.311	DECOY_bmCENPT	KPSGLPG	122	128		bmCENPT	YLEDKLEPKYDYK	24	36		[]	35.9351	rejected conflict q > qmin (0.346666666666667) > (0.34)
0	Protein state 1 - 1(1)	Data\Zelda_250415_P3843_MR_ID_EDC_R1_Fr1.raw	Accepted	152.511	0.000817661	1.07396e-48	1.44942e-37	4.90617e-54	105.165	1.08	1.05	1.09	0	Cross-linked	Intra	Bound	32.9423	32.8419	9593	0	0	4	1035.26	bmCENPT	NGVFSEILSGHAVHA	114	128		bmCENPT	LDIVKTHFDFYQFFHDFMPR	76	95		[S118-D77;S118-D84;S122-D77;S122-D84;S122-D91;A128-D77;A128-D84;A128-D91;E119-K80;E119-T81;E119-Y86;A128-K80;A128-T81;A128-Y86]	32.841870282933;33.042706554133
0	Protein state 1 - 1(1)	Data\Zelda_250415_P3843_MR_ID_EDC_R1_Fr1.raw	Accepted	151.95	0	1.72737e-53	8.49937e-31	6.41273e-70	91.2623	0.08	0.5	0.81	0	Cross-linked	Intra	Bound	37.3437	37.3437	10975	0	0	6	511.786	DECOY_bmCENPT	TFHYITEVLK	77	86		bmCENPT	VRAEKLVETIYHFTK	39	53		[T77-E42;T77-E46;Y80-E42;Y80-E46;T82-E42;T82-E46;E83-K43;E83-T47;E83-Y49;E83-T52]	37.3437
0	Protein state 1 - 1(1)	Data\Zelda_250415_P3843_MR_ID_EDC_R1_Fr1.raw	Rejected	11.4374	0	1.07841e-05	3.25379e-05	3.25379e-05	8	2.5	2.5	18.13	0	Free Peptide	Intra		21.515	21.515	5390	0	0	2	703.867	DECOY_bmCENPT	LVDVADNPAVEHK	60	72							[]	21.515	rejected conflict q > qmin (0.0285714285714286) > (0)
0	Protein state 1 - 1(1)	Data\Zelda_250415_P3843_MR_ID_EDC_R1_Fr1.raw	Accepted	151.535	0.000817661	2.40094e-40	8.58395e-29	1.38143e-57	120.998	1.1	1.15	0.56	0	Cross-linked	Intra	Bound	16.472	16.472	3250	0	0	4	731.388	DECOY_bmCENPT	LVDVADNPAVEHKK	60	73		bmCENPT	HEVAPNDAVDVLK	58	70		[K72-E59;K72-D64;K72-D67]	16.472
0	Protein state 1 - 1(1)	Data\Zelda_250415_P3843_MR_ID_EDC_R1_Fr3.raw	Rejected	11.4793	0.21875	0.00374582	0.0414405	9.49042e-08	10.0279	5.12	4.73	235.61	0	Cross-linked	Intra	Bound	47.1337	47.1337	8613	0	0	8	544.422	DECOY_bmCENPT	TFHYITEVLKEARVRAKYDYKPELK	77	101		DECOY_bmCENPT	VIDLRAMEHK	50	59		[]	47.1337	rejected conflict q > qmin (0.34) > (0) Rejected by ms1MIP resolution Rejected by score conflict resolution
0	Protein state 1 - 1(1)	Data\Zelda_250415_P3843_MR_ID_EDC_R1_Fr1.raw	Accepted	150.938	0.000817661	1.12178e-48	1.45351e-51	1.0132e-60	102.918	1.43	1.15	0.8	0	Cross-linked	Intra	Bound	20.6221	20.6221	5037	0	0	6	535.316	bmCENPT	VKVVPDIVNKITIPR	99	113		bmCENPT	KHEVAPNDAVDVLK	57	70		[K100-E59;K100-D64;K108-E59;K108-D64;T110-E59;T110-D64;D104-K57]	20.6221
0	Protein state 1 - 1(1)	Data\Zelda_250415_P3843_MR_ID_EDC_R1_Fr1.raw	Accepted	150.87	0.000817661	2.36135e-47	9.00564e-51	4.20965e-21	105.996	2.4	1.07	2.14	0	Cross-linked	Intra	Bound	17.0262	17.0262	3477	0	0	4	852.445	bmCENPT	KHEVAPNDAVDVLKHEMAR	57	75		bmCENPT	LVETIYHFTK	44	53		[K57-E46;K70-E46;E59-T47;D64-T47;D64-Y49;D64-T52;D67-T47;D67-Y49;D67-T52;E72-T47;E72-Y49;E72-T52]	17.0262
0	Protein state 1 - 1(1)	Data\Zelda_250415_P3843_MR_ID_EDC_R1_Fr3.raw	Rejected	11.5814	0	0.112883	0.0293515	0.0293515	11.3741	1.57	1.5	6.01	0	Cross-linked	Intra	Bound	32.9258	32.9258	5853	0	0	5	497.273	DECOY_bmCENPT	TFHYITEVLK	77	86		DECOY_bmCENPT	TFHYITEVLK	77	86		[]	32.9258	rejected conflict q > qmin (0.225806451612903) > (0)
0	Protein state 1 - 1(1)	Data\Zelda_250415_P3843_MR_ID_EDC_R1_Fr1.raw	Rejected	11.6217	0	0.00267317	0.00900074	0.00900074	9.9982	1.11	1.11	0.21	0	Self Linked	Intra	Bound	20.0177	20.0177	4769	0	0	2	781.927	bmCENPT	LYKYLEDKLEPK	21	32							[]	20.0177	Rejected by ms1MIP resolution
0	Protein state 1 - 1(1)	Data\Zelda_250415_P3843_MR_ID_EDC_R1_Fr1.raw	Accepted	150.103	0.00163532	2.75328e-50	2.69332e-27	1.33883e-67	97.5103	0.54	0.82	1.16	0	Cross-linked	Intra	Bound	14.3118	14.3118	2373	0	0	6	469.416	DECOY_bmCENPT	KPSGLPG	122	128		bmCENPT	KHEVAPNDAVDVLKHEMAR	57	75		[K122-E59;K122-D64;S124-E59;S124-D64;G128-E59;G128-D64;G128-D67;G128-K57]	14.3118
0	Protein state 1 - 1(1)	Data\Zelda_250415_P3843_MR_ID_EDC_R1_Fr2.raw	Rejected	11.6999	0.00238095	8.29449e-06	3.03339e-05	3.03339e-05	8	3.57	3.57	798.26	0	Free Peptide	Intra		17.4698	17.4698	3399	0	0	2	625.843	DECOY_bmCENPT	TFHYITEVLK	77	86							[]	17.4698	rejected conflict q > qmin (0.018018018018018) > (0)
0	Protein state 1 - 1(1)	Data\Zelda_250415_P3843_MR_ID_EDC_R1_Fr3.raw	Rejected	11.8735	0.21875	0.000521742	0.354378	0.26013	9.157	1.07	2.53	3.58	0	Cross-linked	Intra	Bound	48.8065	48.8065	8902	0	0	6	595.647	bmCENPT	LYKYLEDKLEPKYDYK	21	36		bmCENPT	RYQPKNASWTTK	8	19		[]	48.8065
0	Protein state 1 - 1(1)	Data\Zelda_250415_P3843_MR_ID_EDC_R1_Fr2.raw	Rejected	11.8888	0.0727273	0.00595011	0.00234459	4.94652e-05	10.7278	5.05	4.98	454.59	0	Cross-linked	Intra	Bound	15.0135	15.0135	2517	0	0	4	544.777	DECOY_bmCENPT	YDYKPELK	94	101		DECOY_bmCENPT	YDYKPELK	94	101		[]	15.0135	rejected conflict q > qmin (0.35632183908046) > (0)
0	Protein state 1 - 1(1)	Data\Zelda_250415_P3843_MR_ID_EDC_R1_Fr2.raw	Rejected	11.8888	0.0727273	0.00595011	4.94652e-05	4.94652e-05	10.7278	5.05	4.98	454.59	0	Cross-linked	Intra	Bound	15.0135	15.0135	2517	0	0	4	544.777	bmCENPT	LEPKYDYK	29	36		bmCENPT	LEPKYDYK	29	36		[]	15.0135	rejected conflict q > qmin (0.35632183908046) > (0)
0	Protein state 1 - 1(1)	Data\Zelda_250415_P3843_MR_ID_EDC_R1_Fr3.raw	Rejected	11.9414	0.21875	0.00299959	2.67505	1.43391	10.4331	9.9	12.89	11.54	0	Cross-linked	Intra	Bound	40.0205	40.0205	7266	0	0	4	596.311	bmCENPT	YLEDKLEPKYDYK	24	36		bmCENPT	GPLGSPK	1	7		[]	40.0205	rejected conflict q > qmin (0.346666666666667) > (0.3)
0	Protein state 1 - 1(1)	Data\Zelda_250415_P3843_MR_ID_EDC_R1_Fr1.raw	Accepted	149.925	0.00163532	5.98768e-49	2.35104e-63	1.25226e-61	100.738	1.42	1.53	1.74	0	Cross-linked	Intra	Bound	20.8274	20.8274	5138	0	0	6	497.456	bmCENPT	VVPDIVNKITIPR	101	113		bmCENPT	KHEVAPNDAVDVLK	57	70		[K108-E59;K108-D64;T110-E59;T110-D64;D104-K57]	20.8274
0	Protein state 1 - 1(1)	Data\Zelda_250415_P3843_MR_ID_EDC_R1_Fr1.raw	Rejected	11.998	0	6.15625e-06	9.87914e-07	9.87914e-07	13	0.6	1.02	0.03	0	Free Peptide	Intra		18.5276	18.5276	4123	0	0	5	549.497	DECOY_bmCENPT	VIDLRAMEHKLVDVADNPAVEHKK	50	73							[]	18.5276	rejected conflict q > qmin (0.026984126984127) > (0)
0	Protein state 1 - 1(1)	Data\Zelda_250415_P3843_MR_ID_EDC_R1_Fr2.raw	Accepted	148.735	0	1.38901e-49	7.0038e-48	6.78136e-43	97.2948	1.72	1.54	1.41	0	Cross-linked	Intra	Bound	18.2014	18.2014	3662	0	0	4	664.096	bmCENPT	NGVFSEILSGHAVHA	114	128		bmCENPT	YLEDKLEPK	24	32		[S118-E26;S118-D27;S118-E30;S122-E26;S122-D27;S122-E30;A128-E26;A128-D27;A128-E30;E119-Y24;E119-K28;A128-Y24;A128-K28]	18.2014
0	Protein state 1 - 1(1)	Data\Zelda_250415_P3843_MR_ID_EDC_R1_Fr1.raw	Accepted	148.182	0.00163532	2.89379e-50	2.26413e-88	6.11891e-74	94.5863	1.61	1.32	1.84	0	Cross-linked	Intra	Bound	28.604	28.6391	8261	0	0	6	1061.37	bmCENPT	KHEVAPNDAVDVLKHEMARLDIVKTHFDFYQFFHDFMPR	57	95		bmCENPT	LVETIYHFTKEVK	44	56		[K57-E46;K57-E54;E59-T47;E59-Y49;E59-T52;E59-K53;D64-T47;D64-Y49;D64-T52;D64-K53;D67-Y49;D67-T52;D67-K53]	28.568803329333;28.6391412344
0	Protein state 1 - 1(1)	Data\Zelda_250415_P3843_MR_ID_EDC_R1_Fr1.raw	Accepted	147.522	0.00163532	5.30547e-58	6.77334e-87	3.01568e-42	66.1068	1.11	1.18	1.22	0	Cross-linked	Intra	Bound	17.7711	17.7711	3798	0	0	6	549.287	bmCENPT	KHEVAPNDAVDVLKHEMAR	57	75		bmCENPT	YLEDKLEPK	24	32		[K57-E26;K57-D27;K57-E30;K70-E26;K70-D27;K70-E30;E59-Y24;E59-K28;D64-Y24;D64-K28;D67-Y24;D67-K28;E72-Y24;E72-K28]	17.7711
0	Protein state 1 - 1(1)	Data\Zelda_250415_P3843_MR_ID_EDC_R1_Fr1.raw	Rejected	12.0777	0	5.68482e-06	6.05729e-06	6.05729e-06	16	0.24	0.83	1.34	0	Free Peptide	Intra		17.5313	17.5313	3693	0	0	6	517.45	DECOY_bmCENPT	VIDLRAMEHKLVDVADNPAVEHKKVEK	50	76							[]	17.5313	rejected conflict q > qmin (0.0253968253968254) > (0)
0	Protein state 1 - 1(1)	Data\Zelda_250415_P3843_MR_ID_EDC_R1_Fr2.raw	Rejected	12.1003	0.0727273	0.0783321	0.00526024	0.00526024	11.8292	2.08	1.32	0.09	0	Cross-linked	Intra	Bound	39.6864	39.6864	8526	0	0	4	621.34	DECOY_bmCENPT	TFHYITEVLK	77	86		DECOY_bmCENPT	TFHYITEVLK	77	86		[]	39.6864	rejected conflict q > qmin (0.344827586206897) > (0.08)
0	Protein state 1 - 1(1)	Data\Zelda_250415_P3843_MR_ID_EDC_R1_Fr3.raw	Rejected	12.1035	0.21875	0.00506076	0.0528208	0.311301	10.8881	0	0	14.64	0	Cross-linked	Intra	Bound	59.7641	59.7641	10615	0	0	8	596.327	DECOY_bmCENPT	LVDVADNPAVEHKKVEKTFHYITEVLKEARVRAK	60	93		bmCENPT	NASWTTK	13	19		[]	59.7641	rejected conflict q > qmin (0.346666666666667) > (0.267)
0	Protein state 1 - 1(1)	Data\Zelda_250415_P3843_MR_ID_EDC_R1_Fr1.raw	Accepted	147.317	0.00163532	5.60632e-47	3.05052e-47	8.85074e-37	101.787	1.36	1.46	0.65	0	Cross-linked	Intra	Bound	27.537	27.537	7843	0	0	4	764.15	bmCENPT	NGVFSEILSGHAVHA	114	128		bmCENPT	KHEVAPNDAVDVLK	57	70		[S118-E59;S118-D64;S118-D67;S122-E59;S122-D64;S122-D67;A128-D67;E119-K57]	27.537
0	Protein state 1 - 1(1)	Data\Zelda_250415_P3843_MR_ID_EDC_R1_Fr3.raw	Rejected	12.1666	0.21875	0.00111708	0.101734	1.40705	10.0909	2.76	2.7	401.34	0	Cross-linked	Intra	Bound	33.8389	33.8389	6026	0	0	5	497.472	bmCENPT	RLYKYLEDKLEPK	20	32		bmCENPT	NASWTTK	13	19		[]	33.8389	rejected conflict q > qmin (0.34) > (0)
0	Protein state 1 - 1(1)	Data\Zelda_250415_P3843_MR_ID_EDC_R1_Fr2.raw	Rejected	12.1673	0.00238095	5.19782e-06	5.41312e-06	5.41312e-06	20	2.06	2.38	2.38	0	Free Peptide	Intra		21.2223	21.2268	4307	0	0	4	1026.31	DECOY_bmCENPT	VEKTFHYITEVLKEARVRAKYDYKPELKDELYK	74	106							[]	21.2177262616;21.2267947312	rejected conflict q > qmin (0.0157657657657658) > (0) Rejected by score conflict resolution
0	Protein state 1 - 1(1)	Data\Zelda_250415_P3843_MR_ID_EDC_R1_Fr3.raw	Rejected	12.1855	0	5.10413e-06	1.45161e-06	1.45161e-06	5	5.62	2.52	2.65	0	Free Peptide	Intra		49.6471	49.6471	9047	0	0	3	1249.34	bmCENPT	YLEDKLEPKYDYKARVRAEKLVETIYHFTK	24	53							[]	49.6471	Rejected by score conflict resolution
0	Protein state 1 - 1(1)	Data\Zelda_250415_P3843_MR_ID_EDC_R1_Fr3.raw	Rejected	12.187	0.21875	0.00535095	2.81987	1.64909	11.0075	0.1	3.51	2.12	0	Cross-linked	Intra	Bound	35.9351	35.9351	6441	0	0	4	596.317	DECOY_bmCENPT	VRAKYDYKPELK	90	101		bmCENPT	NASWTTK	13	19		[]	35.9351
0	Protein state 1 - 1(1)	Data\Zelda_250415_P3843_MR_ID_EDC_R1_Fr1.raw	Accepted	147.284	0.00163532	2.7832e-44	4.37498e-28	4.81296e-48	107.863	1.35	1.19	1.55	0	Cross-linked	Intra	Bound	19.5972	19.5646	4571	0	0	4	962.54	bmCENPT	VKVVPDIVNKITIPR	99	113		bmCENPT	KHEVAPNDAVDVLKHEMAR	57	75		[K100-E59;K100-D64;K100-D67;K108-E59;K108-D64;K108-D67;K108-E72;T110-E59;T110-D64;T110-D67;T110-E72;D104-K57;D104-K70]	19.564562780267;19.629840781867
0	Protein state 1 - 1(1)	Data\Zelda_250415_P3843_MR_ID_EDC_R1_Fr1.raw	Accepted	147.23	0.00163532	1.49161e-47	5.92327e-56	4.40839e-28	100.256	0.69	0.71	0.83	0	Cross-linked	Intra	Bound	14.3746	14.3746	2399	0	0	5	658.943	bmCENPT	KHEVAPNDAVDVLKHEMAR	57	75		bmCENPT	YLEDKLEPK	24	32		[K57-E26;K57-D27;K57-E30;K70-E30;E59-Y24;E59-K28;D64-Y24;D64-K28;D67-K28]	14.3746
0	Protein state 1 - 1(1)	Data\Zelda_250415_P3843_MR_ID_EDC_R1_Fr1.raw	Accepted	145.92	0.00163532	1.42394e-45	1.55952e-48	2.25391e-17	103.099	1.33	1.58	0.93	0	Cross-linked	Intra	Bound	13.8303	13.8303	2205	0	0	4	912.478	bmCENPT	EVKKHEVAPNDAVDVLKHEMAR	54	75		bmCENPT	YLEDKLEPK	24	32		[K56-E26;K56-D27;K56-E30;K57-E26;K57-D27;K57-E30;K70-E26;K70-D27;K70-E30;E54-Y24;E54-K28;E59-Y24;E59-K28;D64-Y24;D64-K28;D67-Y24;D67-K28]	13.8303
0	Protein state 1 - 1(1)	Data\Zelda_250415_P3843_MR_ID_EDC_R1_Fr1.raw	Accepted	145.813	0.00163532	1.46651e-43	9.95729e-54	9.91506e-86	107.396	3.06	3.12	3.45	0	Cross-linked	Inter	Bound	23.0816	23.0816	6054	0	0	6	1044.05	bmCENPT	EVKKHEVAPNDAVDVLKHEMAR	54	75		bmCENPT	LVETIYHFTKEVKKHEVAPNDAVDVLKHEMAR	44	75		[K56-E46;K56-E54;K56-E59;K57-E46;K57-E54;K57-E59;K70-E46;K70-E54;K70-E59;E54-T47;E54-Y49;E54-T52;E54-K53;E59-T47;E59-Y49;E59-T52;E59-K53;D64-T47;D64-Y49;D64-T52;D64-K53;D67-T47;D67-Y49;D67-T52;D67-K53;E72-T47;E72-Y49;E72-T52;E72-K53]	23.0816
0	Protein state 1 - 1(1)	Data\Zelda_250415_P3843_MR_ID_EDC_R1_Fr3.raw	Rejected	12.3613	0	4.28098e-06	6.41522e-07	6.41522e-07	11	2.68	4.5	251.8	0	Free Peptide	Intra		47.1337	47.1337	8613	0	0	7	544.431	bmCENPT	LVETIYHFTKEVKKHEVAPNDAVDVLKHEMAR	44	75							[]	47.1337	Rejected by score conflict resolution
0	Protein state 1 - 1(1)	Data\Zelda_250415_P3843_MR_ID_EDC_R1_Fr1.raw	Accepted	145.321	0.00163532	2.43184e-45	4.43533e-54	1.13254e-51	102.787	1.25	0.74	0.03	0	Cross-linked	Intra	Bound	28.3171	28.2975	8138	0	0	7	487.543	bmCENPT	KHEVAPNDAVDVLKHEMAR	57	75		bmCENPT	LVETIYHFTK	44	53		[K70-E46;D67-T47;D67-Y49;E72-T47;E72-Y49;E72-T52]	28.2974669984;28.3080725952;28.3457381248
0	Protein state 1 - 1(1)	Data\Zelda_250415_P3843_MR_ID_EDC_R1_Fr2.raw	Rejected	12.4469	0.0727273	3.8475	0.0257081	0.0257081	12.3738	0.53	5.32	6.73	0	Cross-linked	Intra	Bound	21.6148	21.6283	4411	0	0	4	563.303	bmCENPT	YLEDKLEPK	24	32		bmCENPT	YLEDKLEPK	24	32		[]	21.6012552864;21.6282750712	rejected conflict q > qmin (0.333333333333333) > (0.081)
0	Protein state 1 - 1(1)	Data\Zelda_250415_P3843_MR_ID_EDC_R1_Fr3.raw	Rejected	12.4487	0.203125	0.00569861	1.67646	1.16878	11.3255	4.14	4.05	4.46	0	Cross-linked	Intra	Bound	36.3722	36.2942	6511	0	0	4	531.526	DECOY_bmCENPT	TFHYITEVLK	77	86		bmCENPT	NASWTTK	13	19		[]	36.294177606667;36.450249514133	rejected conflict q > qmin (0.333333333333333) > (0.133)
0	Protein state 1 - 1(1)	Data\Zelda_250415_P3843_MR_ID_EDC_R1_Fr2.raw	Rejected	12.4588	0.00238095	3.88326e-06	1.75617e-05	1.75617e-05	7	1.38	1.38	0.45	0	Free Peptide	Intra		22.3704	22.3704	4612	0	0	2	703.867	DECOY_bmCENPT	LVDVADNPAVEHK	60	72							[]	22.3704	rejected conflict q > qmin (0.0135135135135135) > (0)
0	Protein state 1 - 1(1)	Data\Zelda_250415_P3843_MR_ID_EDC_R1_Fr2.raw	Rejected	12.4665	0.00238095	3.85361e-06	5.69084e-07	5.69084e-07	18	1.72	1.48	0.77	0	Free Peptide	Intra		17.4698	17.4698	3399	0	0	5	625.343	bmCENPT	LVETIYHFTKEVKKHEVAPNDAVDVLK	44	70							[]	17.4698	rejected conflict q > qmin (0.0112612612612613) > (0)
0	Protein state 1 - 1(1)	Data\Zelda_250415_P3843_MR_ID_EDC_R1_Fr1.raw	Accepted	143.752	0.00163532	3.65106e-50	2.4908e-47	9.06787e-59	87.7856	0.52	1.27	0.19	0	Cross-linked	Intra	Bound	32.7595	32.7595	9569	0	0	5	828.407	bmCENPT	NGVFSEILSGHAVHA	114	128		bmCENPT	LDIVKTHFDFYQFFHDFMPR	76	95		[S118-D77;S118-D84;S118-D91;S122-D77;S122-D84;S122-D91;A128-D77;A128-D84;A128-D91;E119-K80;E119-T81;E119-Y86;A128-K80;A128-T81;A128-Y86]	32.7595
0	Protein state 1 - 1(1)	Data\Zelda_250415_P3843_MR_ID_EDC_R1_Fr1.raw	Rejected	12.4734	0	3.8273e-06	1.15493e-05	1.15493e-05	7	0.82	0.74	0.36	0	Free Peptide	Intra		15.2977	15.2977	2766	0	0	4	434.5	DECOY_bmCENPT	KVEKTFHYITEVLK	73	86							[]	15.2977	rejected conflict q > qmin (0.0238095238095238) > (0)
0	Protein state 1 - 1(1)	Data\Zelda_250415_P3843_MR_ID_EDC_R1_Fr1.raw	Rejected	12.5293	0	3.61906e-06	5.71616e-07	5.71616e-07	18	1.11	0.85	0.75	0	Free Peptide	Intra		25.6643	25.7119	7149	0	0	5	699.381	bmCENPT	AEKLVETIYHFTKEVKKHEVAPNDAVDVLK	41	70							[]	25.616714475733;25.711854357067	rejected conflict q > qmin (0.0222222222222222) > (0.001)
0	Protein state 1 - 1(1)	Data\Zelda_250415_P3843_MR_ID_EDC_R1_Fr3.raw	Rejected	12.5448	0.203125	0.000626598	2.17009e-06	1.11651	10.1478	1.8	1.68	1.79	0	Cross-linked	Intra	Bound	17.1696	17.1551	3053	0	0	5	549.497	bmCENPT	HEMARLDIVK	71	80		bmCENPT	KHEVAPNDAVDVLK	57	70		[]	17.155094316533;17.184088586667	rejected conflict q > qmin (0.326666666666667) > (0)
0	Protein state 1 - 1(1)	Data\Zelda_250415_P3843_MR_ID_EDC_R1_Fr1.raw	Accepted	143.213	0.00163532	2.5785e-43	1.20245e-69	1.9241e-63	104.371	1.55	0.94	0.75	0	Cross-linked	Intra	Bound	33.1974	33.2051	9724	0	0	6	1035.55	bmCENPT	EIRVKVVPDIVNKITIPRNGVFSEILSGHAVHA	96	128		bmCENPT	LDIVKTHFDFYQFFHDFMPR	76	95		[K100-D77;K100-D84;K100-D91;K108-D84;K108-D91;T110-D84;T110-D91;S118-D84;S118-D91;E96-K80;E96-T81;E96-Y86;D104-K80;D104-T81;D104-Y86;E119-Y86]	33.106355293867;33.205137925867;33.2807678816
0	Protein state 1 - 1(1)	Data\Zelda_250415_P3843_MR_ID_EDC_R1_Fr3.raw	Rejected	12.5867	0.203125	0.0232566	0.0224789	5.70838	12.0116	9.36	9.43	8.62	0	Cross-linked	Intra	Bound	21.8475	21.8475	3897	0	0	4	473.262	bmCENPT	HEMARLDIVK	71	80		bmCENPT	GPLGSPK	1	7		[]	21.8475	rejected conflict q > qmin (0.326666666666667) > (0.287)
0	Protein state 1 - 1(1)	Data\Zelda_250415_P3843_MR_ID_EDC_R1_Fr3.raw	Rejected	12.5867	0.203125	0.0232566	0.0224789	5.70838	12.0116	9.36	9.43	8.62	0	Cross-linked	Intra	Bound	21.8475	21.8475	3897	0	0	4	473.262	DECOY_bmCENPT	VIDLRAMEHK	50	59		bmCENPT	GPLGSPK	1	7		[]	21.8475	rejected conflict q > qmin (0.326666666666667) > (0.287)
0	Protein state 1 - 1(1)	Data\Zelda_250415_P3843_MR_ID_EDC_R1_Fr1.raw	Accepted	141.885	0.00163532	2.89645e-44	3.45996e-50	4.71475e-26	100.405	0.71	0.87	1.19	0	Cross-linked	Intra	Bound	14.3365	14.3365	2384	0	0	5	602.129	bmCENPT	EVKKHEVAPNDAVDVLK	54	70		bmCENPT	YLEDKLEPK	24	32		[K56-E26;K56-D27;K56-E30;K57-E26;K57-D27;K57-E30;E54-Y24;E54-K28;E59-Y24;E59-K28;D64-Y24;D64-K28]	14.3365
0	Protein state 1 - 1(1)	Data\Zelda_250415_P3843_MR_ID_EDC_R1_Fr1.raw	Accepted	141.816	0.00163532	5.52304e-50	4.17815e-17	7.75938e-40	85.1333	1.51	1.25	1.33	0	Cross-linked	Inter	Bound	15.8444	15.8444	2992	0	0	4	891.457	bmCENPT	HEVAPNDAVDVLK	58	70		bmCENPT	KHEVAPNDAVDVLKHEMAR	57	75		[E59-K57;E59-K70;D64-K57;D64-K70;D67-K57;D67-K70]	15.8444
0	Protein state 1 - 1(1)	Data\Zelda_250415_P3843_MR_ID_EDC_R1_Fr3.raw	Rejected	12.6868	0.203125	0.000148422	0.00100153	2.65224e-05	9.1238	4.97	4.73	6.15	0	Cross-linked	Intra	Bound	13.555	13.555	2384	0	0	4	544.777	DECOY_bmCENPT	YDYKPELK	94	101		bmCENPT	LEPKYDYK	29	36		[]	13.555	rejected conflict q > qmin (0.32) > (0.032)
0	Protein state 1 - 1(1)	Data\Zelda_250415_P3843_MR_ID_EDC_R1_Fr2.raw	Accepted	141.511	0	1.42765e-32	1.1497e-46	4.3435e-30	121.031	1.95	1.69	2.73	0	Cross-linked	Intra	Bound	34.3211	34.2692	7124	0	0	4	621.34	bmCENPT	LVETIYHFTK	44	53		bmCENPT	LVETIYHFTK	44	53		[T47-E46;Y49-E46;T52-E46]	34.269159603733;34.3730306192
0	Protein state 1 - 1(1)	Data\Zelda_250415_P3843_MR_ID_EDC_R1_Fr1.raw	Accepted	141.471	0.00163532	2.32435e-43	7.09864e-43	1.19222e-50	101.868	1.15	1.33	2.96	0	Cross-linked	Intra	Bound	20.901	20.9367	5182	0	0	5	645.328	bmCENPT	NGVFSEILSGHAVHA	114	128		bmCENPT	YLEDKLEPKYDYK	24	36		[S118-D27;S118-E30;S122-E26;S122-D27;S122-E30;S122-D34;A128-E26;A128-D27;A128-E30;A128-D34;E119-K28;E119-K32;E119-Y33;A128-Y24;A128-K28;A128-K32;A128-Y33;A128-Y35]	20.8653525856;20.936653234667
0	Protein state 1 - 1(1)	Data\Zelda_250415_P3843_MR_ID_EDC_R1_Fr1.raw	Rejected	12.746	0.047619	0.0115053	0.175667	0.000118605	11.9384	6.63	7.35	8.91	0	Cross-linked	Intra	Bound	19.102	19.0307	4339	0	0	5	620.943	bmCENPT	LYKYLEDKLEPK	21	32		bmCENPT	LYKYLEDKLEPK	21	32		[]	19.030676150933;19.113288457067;19.161949214133	rejected conflict q > qmin (0.367088607594937) > (0.114)
0	Protein state 1 - 1(1)	Data\Zelda_250415_P3843_MR_ID_EDC_R1_Fr1.raw	Accepted	141.448	0	3.71517e-62	1.76661e-63	1.76661e-63	69	1.77	1.61	1.54	0	Free Peptide	Intra		21.7904	21.7904	5502	0	0	5	870.067	bmCENPT	VRAEKLVETIYHFTKEVKKHEVAPNDAVDVLKHEMAR	39	75							[]	21.7904
0	Protein state 1 - 1(1)	Data\Zelda_250415_P3843_MR_ID_EDC_R1_Fr1.raw	Accepted	141.24	0.00163532	1.417e-50	6.05541e-50	5.99865e-55	82.3048	0	0.94	0.25	0	Cross-linked	Intra	Bound	32.755	32.755	9568	0	0	6	690.507	bmCENPT	NGVFSEILSGHAVHA	114	128		bmCENPT	LDIVKTHFDFYQFFHDFMPR	76	95		[S118-D77;S118-D84;S118-D91;S122-D77;S122-D84;S122-D91;A128-D77;A128-D84;A128-D91;E119-K80;E119-T81;E119-Y86;A128-K80;A128-T81;A128-Y86]	32.755
0	Protein state 1 - 1(1)	Data\Zelda_250415_P3843_MR_ID_EDC_R1_Fr1.raw	Accepted	140.411	0.00163532	8.82107e-40	8.48641e-31	3.04567e-40	107.835	1.29	1	1.98	0	Cross-linked	Intra	Bound	20.5049	20.4374	4951	0	0	4	834.732	bmCENPT	VVPDIVNKITIPR	101	113		bmCENPT	EVKKHEVAPNDAVDVLK	54	70		[K108-E54;K108-E59;K108-D64;K108-D67;T110-E54;T110-E59;T110-D64;T110-D67;D104-K56;D104-K57]	20.437428795733;20.572295687467
0	Protein state 1 - 1(1)	Data\Zelda_250415_P3843_MR_ID_EDC_R1_Fr2.raw	Rejected	12.8733	0.0727273	0.00821101	0.000535951	0.000535951	11.944	2.1	1.03	4.43	0	Cross-linked	Intra	Bound	58.9606	58.9606	12294	0	0	4	563.303	bmCENPT	YLEDKLEPK	24	32		bmCENPT	YLEDKLEPK	24	32		[]	58.9606	rejected conflict q > qmin (0.333333333333333) > (0.059)
0	Protein state 1 - 1(1)	Data\Zelda_250415_P3843_MR_ID_EDC_R1_Fr2.raw	Rejected	12.9714	0.0727273	0.0104639	7.73253e-05	7.73253e-05	12.1435	4.93	4.77	454.59	0	Cross-linked	Intra	Bound	13.7472	13.7472	2204	0	0	4	544.777	bmCENPT	LEPKYDYK	29	36		bmCENPT	LEPKYDYK	29	36		[]	13.7472
0	Protein state 1 - 1(1)	Data\Zelda_250415_P3843_MR_ID_EDC_R1_Fr3.raw	Rejected	13.0079	0.203125	1.12249e-05	2.61772e-09	0.00248186	6.2693	2.99	2.24	1.37	0	Cross-linked	Intra	Bound	58.9502	58.9502	10473	0	0	8	563.684	bmCENPT	KHEVAPNDAVDVLK	57	70		bmCENPT	YDYKARVRAEKLVETIYHFTKEVK	33	56		[]	58.9502	rejected conflict q > qmin (0.313333333333333) > (0.01)
0	Protein state 1 - 1(1)	Data\Zelda_250415_P3843_MR_ID_EDC_R1_Fr1.raw	Accepted	139.614	0	2.92106e-31	1.52173e-50	8.89268e-43	120.618	0.53	0.67	0.2	0	Cross-linked	Intra	Bound	26.1039	26.1039	7302	0	0	4	764.889	bmCENPT	NGVFSEILSGHAVHA	114	128		bmCENPT	NGVFSEILSGHAVHA	114	128		[S118-E119;S118-A128;S122-E119;S122-A128;A128-E119;A128-A128]	26.1039
0	Protein state 1 - 1(1)	Data\Zelda_250415_P3843_MR_ID_EDC_R1_Fr2.raw	Accepted	139.338	0	6.29603e-33	2.466e-50	2.49827e-48	117.972	1.24	1.35	1.95	0	Cross-linked	Intra	Bound	17.1512	17.1512	3245	0	0	5	450.844	bmCENPT	YLEDKLEPK	24	32		bmCENPT	YLEDKLEPK	24	32		[Y24-E26;Y24-D27;Y24-E30;K28-E26;K28-D27;K28-E30]	17.1512
0	Protein state 1 - 1(1)	Data\Zelda_250415_P3843_MR_ID_EDC_R1_Fr1.raw	Accepted	138.916	0.00163532	8.14454e-47	7.19184e-35	2.58254e-30	89.6406	1.07	1.14	0.92	0	Cross-linked	Inter	Bound	15.8355	15.8355	2989	0	0	6	594.641	bmCENPT	HEVAPNDAVDVLKHEMAR	58	75		bmCENPT	KHEVAPNDAVDVLK	57	70		[K70-E59;K70-D64;E59-K57;D64-K57;D67-K57;E72-K57]	15.8355
0	Protein state 1 - 1(1)	Data\Zelda_250415_P3843_MR_ID_EDC_R1_Fr1.raw	Rejected	13.0912	0	2.06335e-06	1.24052e-05	1.24052e-05	7	3.97	3.97	804.65	0	Free Peptide	Intra		21.951	21.951	5575	0	0	2	625.843	DECOY_bmCENPT	TFHYITEVLK	77	86							[]	21.951	rejected conflict q > qmin (0.0222222222222222) > (0)
0	Protein state 1 - 1(1)	Data\Zelda_250415_P3843_MR_ID_EDC_R1_Fr3.raw	Rejected	13.2621	0.203125	0.000622939	0.00250071	0.0463903	11.0183	3.25	4.79	6.94	0	Cross-linked	Intra	Bound	42.3419	42.3419	7702	0	0	5	530.888	DECOY_bmCENPT	LVDVADNPAVEHKK	60	73		bmCENPT	YLEDKLEPK	24	32		[]	42.3419	rejected conflict q > qmin (0.313333333333333) > (0.153)
0	Protein state 1 - 1(1)	Data\Zelda_250415_P3843_MR_ID_EDC_R1_Fr1.raw	Accepted	138.609	0.00163532	1.31247e-37	1.16255e-43	2.90222e-36	109.547	0.94	1.12	1	0	Cross-linked	Intra	Bound	17.1442	17.1442	3525	0	0	4	713.397	bmCENPT	LVETIYHFTKEVKK	44	57		bmCENPT	YLEDKLEPK	24	32		[T47-E26;T47-D27;T47-E30;Y49-E26;Y49-D27;Y49-E30;T52-E26;T52-D27;T52-E30;K53-E26;K53-D27;K53-E30;K56-E26;K56-D27;K56-E30;E46-K28;E54-Y24;E54-K28]	17.1442
0	Protein state 1 - 1(1)	Data\Zelda_250415_P3843_MR_ID_EDC_R1_Fr1.raw	Rejected	13.3784	0.047619	7.21053e-05	4.39032e-15	4.39032e-15	9.3819	4.63	5.81	6.43	0	Cross-linked	Intra	Bound	25.0671	25.0671	6903	0	0	7	587.619	bmCENPT	AEKLVETIYHFTKEVKK	41	57		bmCENPT	AEKLVETIYHFTKEVKK	41	57		[]	25.0671	rejected conflict q > qmin (0.367088607594937) > (0.29)
0	Protein state 1 - 1(1)	Data\Zelda_250415_P3843_MR_ID_EDC_R1_Fr2.raw	Accepted	138.501	0	8.02375e-45	1.23241e-42	4.60728e-38	94.1994	1.85	1.95	1.02	0	Cross-linked	Intra	Bound	20.772	20.7627	4197	0	0	6	618.511	bmCENPT	EVKKHEVAPNDAVDVLK	54	70		bmCENPT	VRAEKLVETIYHFTK	39	53		[K56-E42;K56-E46;K57-E42;K57-E46;E54-K43;E54-T47;E54-Y49;E54-T52;E59-K43;E59-T47;E59-Y49;E59-T52;D64-T47;D64-Y49;D64-T52;D67-T52]	20.762733603733;20.7812947176
0	Protein state 1 - 1(1)	Data\Zelda_250415_P3843_MR_ID_EDC_R1_Fr3.raw	Rejected	13.427	0.285714	5.6706e-05	8.16331e-05	8.16331e-05	9.2023	0.97	1.34	6.7	0	Self Linked	Intra	Bound	32.8397	32.8397	5838	0	0	3	678.298	bmCENPT	THFDFYQFFHDFMPR	81	95							[]	32.8397	rejected conflict q > qmin (0.181818181818182) > (0)
0	Protein state 1 - 1(1)	Data\Zelda_250415_P3843_MR_ID_EDC_R1_Fr1.raw	Rejected	13.4397	0	1.45613e-06	1.93392e-07	1.93392e-07	10	1.76	1.76	796.66	0	Free Peptide	Intra		18.7633	18.7633	4225	0	0	2	625.843	bmCENPT	LVETIYHFTK	44	53							[]	18.7633	rejected conflict q > qmin (0.0206349206349206) > (0) Rejected by ms1MIP resolution Rejected by score conflict resolution
0	Protein state 1 - 1(1)	Data\Zelda_250415_P3843_MR_ID_EDC_R1_Fr3.raw	Rejected	13.5636	0.203125	0.00101356	2.14688	0.00152568	11.6807	5.12	4.73	235.61	0	Cross-linked	Intra	Bound	47.1337	47.1337	8613	0	0	8	544.422	DECOY_bmCENPT	VIDLRAMEHK	50	59		bmCENPT	LEPKYDYKARVRAEKLVETIYHFTK	29	53		[]	47.1337	rejected conflict q > qmin (0.306666666666667) > (0) Rejected by ms1MIP resolution Rejected by score conflict resolution
0	Protein state 1 - 1(1)	Data\Zelda_250415_P3843_MR_ID_EDC_R1_Fr2.raw	Rejected	13.572	0.0727273	0.00734007	0.000324162	0.000324162	12.651	5.76	5.51	454.59	0	Cross-linked	Intra	Bound	38.003	38.003	8123	0	0	4	544.777	bmCENPT	LEPKYDYK	29	36		bmCENPT	LEPKYDYK	29	36		[]	38.003	rejected conflict q > qmin (0.333333333333333) > (0)
0	Protein state 1 - 1(1)	Data\Zelda_250415_P3843_MR_ID_EDC_R1_Fr3.raw	Rejected	13.584	0.203125	0.00254372	2.47685	1.43391	12.1998	0.48	3.5	2.12	0	Cross-linked	Intra	Bound	40.0205	40.0205	7266	0	0	4	596.317	DECOY_bmCENPT	VRAKYDYKPELK	90	101		bmCENPT	NASWTTK	13	19		[]	40.0205
0	Protein state 1 - 1(1)	Data\Zelda_250415_P3843_MR_ID_EDC_R1_Fr1.raw	Accepted	138.419	0.00163532	9.58528e-44	2.57135e-28	1.43289e-49	96.6866	1.3	1.27	1.47	0	Cross-linked	Intra	Bound	19.5336	19.5336	4558	0	0	6	642.029	bmCENPT	VKVVPDIVNKITIPR	99	113		bmCENPT	KHEVAPNDAVDVLKHEMAR	57	75		[K100-E59;K100-D64;K100-D67;K108-E59;K108-D64;K108-D67;K108-E72;T110-E59;T110-D64;T110-D67;T110-E72;D104-K57;D104-K70]	19.5336
0	Protein state 1 - 1(1)	Data\Zelda_250415_P3843_MR_ID_EDC_R1_Fr1.raw	Accepted	138.403	0.00163532	5.93076e-45	4.34958e-31	8.09911e-13	93.7264	1.36	1.48	2.13	0	Cross-linked	Intra	Bound	14.0263	14.0459	2270	0	0	5	563.097	bmCENPT	KHEVAPNDAVDVLKHEMAR	57	75		bmCENPT	GPLGSPK	1	7		[K57-G1;K70-G1;E59-G1;E59-S5;D64-G1;D64-S5;D67-G1;D67-S5;E72-G1;E72-S5]	14.006724741067;14.045914643467
0	Protein state 1 - 1(1)	Data\Zelda_250415_P3843_MR_ID_EDC_R1_Fr2.raw	Rejected	13.607	0.0727273	0.0045171	0.000195898	0.000195898	12.4897	5.51	5.17	454.59	0	Cross-linked	Intra	Bound	39.6367	39.6367	8513	0	0	4	544.777	bmCENPT	LEPKYDYK	29	36		bmCENPT	LEPKYDYK	29	36		[]	39.6367	rejected conflict q > qmin (0.333333333333333) > (0)
0	Protein state 1 - 1(1)	Data\Zelda_250415_P3843_MR_ID_EDC_R1_Fr2.raw	Rejected	13.7163	0.0727273	0.079922	0.0278991	0.0278991	13.4816	2.02	0.62	0.82	0	Cross-linked	Intra	Bound	37.1538	37.1538	7883	0	0	5	497.273	DECOY_bmCENPT	TFHYITEVLK	77	86		DECOY_bmCENPT	TFHYITEVLK	77	86		[]	37.1538	rejected conflict q > qmin (0.333333333333333) > (0.092)
0	Protein state 1 - 1(1)	Data\Zelda_250415_P3843_MR_ID_EDC_R1_Fr3.raw	Rejected	13.7174	0.1875	0.00234506	2.41592	1.39711	12.3085	0.07	4.05	0.45	0	Cross-linked	Intra	Bound	45.8978	45.8978	8385	0	0	4	596.317	DECOY_bmCENPT	VRAKYDYKPELK	90	101		bmCENPT	NASWTTK	13	19		[]	45.8978
0	Protein state 1 - 1(1)	Data\Zelda_250415_P3843_MR_ID_EDC_R1_Fr3.raw	Rejected	13.7609	0.171875	0.00121333	0.000706537	5.70838	12.0116	9.36	9.43	8.62	0	Cross-linked	Intra	Bound	21.8475	21.8475	3897	0	0	4	473.262	bmCENPT	HEMARLDIVK	71	80		bmCENPT	GPLGSPK	1	7		[]	21.8475
0	Protein state 1 - 1(1)	Data\Zelda_250415_P3843_MR_ID_EDC_R1_Fr3.raw	Rejected	13.7615	0	0.0173057	0.00574605	0.00574605	13.15	1.78	5.42	2.03	0	Cross-linked	Intra	Bound	34.1299	34.1299	6084	0	0	5	497.273	DECOY_bmCENPT	TFHYITEVLK	77	86		DECOY_bmCENPT	TFHYITEVLK	77	86		[]	34.1299	rejected conflict q > qmin (0.193548387096774) > (0)
0	Protein state 1 - 1(1)	Data\Zelda_250415_P3843_MR_ID_EDC_R1_Fr1.raw	Rejected	13.7648	0	1.05197e-06	8.35706e-07	8.35706e-07	28	1.19	1.16	0.85	0	Free Peptide	Intra		23.3674	23.4155	6203	0	0	7	710.82	bmCENPT	LEPKYDYKARVRAEKLVETIYHFTKEVKKHEVAPNDAVDVLK	29	70							[]	23.3192084616;23.415500157067	rejected conflict q > qmin (0.0206349206349206) > (0)
0	Protein state 1 - 1(1)	Data\Zelda_250415_P3843_MR_ID_EDC_R1_Fr3.raw	Rejected	13.7671	0.171875	1.05939e-05	1.72108e-08	0.0178426	7.6361	5.04	1.73	1.6	0	Cross-linked	Intra	Bound	31.1962	31.1962	5521	0	0	8	869.199	bmCENPT	HEVAPNDAVDVLKHEMARLDIVKTHFDFYQFFHDFMPR	58	95		bmCENPT	VRAEKLVETIYHFTKEVKK	39	57		[]	31.1962	rejected conflict q > qmin (0.286666666666667) > (0.12)
0	Protein state 1 - 1(1)	Data\Zelda_250415_P3843_MR_ID_EDC_R1_Fr1.raw	Accepted	138.336	0.00163532	9.89392e-54	4.21563e-06	9.31619e-65	65.1251	1.47	1.4	2.61	0	Cross-linked	Inter	Bound	18.3624	18.372	4056	0	0	6	594.641	bmCENPT	HEVAPNDAVDVLK	58	70		bmCENPT	KHEVAPNDAVDVLKHEMAR	57	75		[E59-K57;E59-K70;D64-K57;D64-K70;D67-K57;D67-K70]	18.352867641867;18.3720012168
0	Protein state 1 - 1(1)	Data\Zelda_250415_P3843_MR_ID_EDC_R1_Fr1.raw	Accepted	137.816	0.00163532	4.44011e-41	2.5766e-40	3.66286e-34	101.784	0.84	0.94	1.57	0	Cross-linked	Intra	Bound	33.9735	33.9735	9988	0	0	4	674.644	bmCENPT	VVPDIVNKITIPR	101	113		bmCENPT	LVETIYHFTK	44	53		[K108-E46;T110-E46;D104-T47;D104-Y49;D104-T52]	33.9735
0	Protein state 1 - 1(1)	Data\Zelda_250415_P3843_MR_ID_EDC_R1_Fr1.raw	Accepted	137.727	0.00245298	1.33119e-42	9.87404e-21	1.14377e-56	98.3433	2.56	1.16	0.56	0	Cross-linked	Intra	Bound	15.946	15.946	3033	0	0	4	731.388	DECOY_bmCENPT	LVDVADNPAVEHKK	60	73		bmCENPT	HEVAPNDAVDVLK	58	70		[K72-E59;K72-D64;K72-D67]	15.946
0	Protein state 1 - 1(1)	Data\Zelda_250415_P3843_MR_ID_EDC_R1_Fr2.raw	Accepted	137.031	0	1.4111e-40	9.31913e-45	4.02561e-27	101.773	1.38	1.64	1.01	0	Cross-linked	Intra	Bound	20.425	20.3875	4119	0	0	4	664.096	bmCENPT	NGVFSEILSGHAVHA	114	128		bmCENPT	YLEDKLEPK	24	32		[S118-E26;S118-D27;S118-E30;S122-E30;E119-Y24;E119-K28]	20.3874850608;20.462586676533
0	Protein state 1 - 1(1)	Data\Zelda_250415_P3843_MR_ID_EDC_R1_Fr1.raw	Accepted	136.987	0.00245298	2.89621e-42	4.67553e-44	9.36401e-24	98.068	1.26	1.14	2.05	0	Cross-linked	Intra	Bound	18.9968	18.9968	4324	0	0	4	791.403	bmCENPT	HEVAPNDAVDVLKHEMAR	58	75		bmCENPT	YLEDKLEPK	24	32		[K70-E26;K70-D27;K70-E30;D64-Y24;D64-K28;D67-Y24;D67-K28;E72-Y24;E72-K28]	18.9968
0	Protein state 1 - 1(1)	Data\Zelda_250415_P3843_MR_ID_EDC_R1_Fr3.raw	Rejected	14.004	0.171875	0.0628775	0.000408014	0.00160913	13.728	1.8	1.68	1.79	0	Cross-linked	Intra	Bound	17.1551	17.1551	3053	0	0	5	549.497	DECOY_bmCENPT	LVDVADNPAVEHKK	60	73		DECOY_bmCENPT	VIDLRAMEHK	50	59		[]	17.1551	rejected conflict q > qmin (0.286666666666667) > (0)
0	Protein state 1 - 1(1)	Data\Zelda_250415_P3843_MR_ID_EDC_R1_Fr2.raw	Rejected	14.046	0.0727273	0.0557668	0.0453669	0.000831593	13.7462	2.03	1.67	1.52	0	Cross-linked	Intra	Bound	39.017	39.017	8368	0	0	4	621.34	DECOY_bmCENPT	TFHYITEVLK	77	86		DECOY_bmCENPT	TFHYITEVLK	77	86		[]	39.017	rejected conflict q > qmin (0.32183908045977) > (0.059)
0	Protein state 1 - 1(1)	Data\Zelda_250415_P3843_MR_ID_EDC_R1_Fr1.raw	Accepted	136.546	0	4.99888e-60	3.6243e-61	3.6243e-61	78	1.78	1.56	1.54	0	Free Peptide	Intra		21.2383	21.2383	5294	0	0	5	870.067	bmCENPT	VRAEKLVETIYHFTKEVKKHEVAPNDAVDVLKHEMAR	39	75							[]	21.2383
0	Protein state 1 - 1(1)	Data\Zelda_250415_P3843_MR_ID_EDC_R1_Fr2.raw	Rejected	14.0736	0.0727273	0.159915	0.000335891	2.26583e-05	13.9537	9.09	9.15	262.24	0	Cross-linked	Intra	Bound	33.0828	33.0828	6827	0	0	5	741.814	DECOY_bmCENPT	TFHYITEVLKEARVR	77	91		DECOY_bmCENPT	TFHYITEVLKEARVR	77	91		[]	33.0828
0	Protein state 1 - 1(1)	Data\Zelda_250415_P3843_MR_ID_EDC_R1_Fr1.raw	Rejected	14.078	0	7.69105e-07	1.13508e-06	1.13508e-06	13	3.04	1.84	320.96	0	Free Peptide	Intra		21.9551	21.8871	5547	0	0	4	791.93	bmCENPT	LVETIYHFTKEVKKHEVAPNDAVDVLK	44	70							[]	21.887050904;22.0231879672	rejected conflict q > qmin (0.0206349206349206) > (0.008)
0	Protein state 1 - 1(1)	Data\Zelda_250415_P3843_MR_ID_EDC_R1_Fr3.raw	Rejected	14.0803	0.171875	1.08132e-05	0.00578484	0.00578484	8.2159	4.63	0.64	5.76	0	Cross-linked	Intra	Bound	37.1823	37.1823	6693	0	0	5	723.138	bmCENPT	NGVFSEILSGHAVHA	114	128		bmCENPT	THFDFYQFFHDFMPR	81	95		[]	37.1823	rejected conflict q > qmin (0.293333333333333) > (0.233)
0	Protein state 1 - 1(1)	Data\Zelda_250415_P3843_MR_ID_EDC_R1_Fr3.raw	Rejected	14.0877	0.171875	0.000902001	0.43598	0.298631	12.2193	4.47	4.52	4.46	0	Cross-linked	Intra	Bound	42.7276	42.7276	7779	0	0	4	531.526	DECOY_bmCENPT	TFHYITEVLK	77	86		bmCENPT	NASWTTK	13	19		[]	42.7276	rejected conflict q > qmin (0.293333333333333) > (0.14)
0	Protein state 1 - 1(1)	Data\Zelda_250415_P3843_MR_ID_EDC_R1_Fr1.raw	Rejected	14.132	0	7.2868e-07	7.22809e-07	7.22809e-07	18	0.39	10.39	9.26	0	Free Peptide	Intra		27.2311	27.2311	7734	0	0	6	625.172	bmCENPT	YLEDKLEPKYDYKARVRAEKLVETIYHFTK	24	53							[]	27.2311	rejected conflict q > qmin (0.0206349206349206) > (0)
0	Protein state 1 - 1(1)	Data\Zelda_250415_P3843_MR_ID_EDC_R1_Fr1.raw	Accepted	136.32	0.00245298	6.85795e-45	4.73649e-78	2.68434e-52	90.7856	0.34	1.24	1.47	0	Cross-linked	Intra	Bound	23.4624	23.4624	6222	0	0	8	783.166	bmCENPT	LVETIYHFTKEVKKHEVAPNDAVDVLKHEMAR	44	75		bmCENPT	YLEDKLEPKYDYKARVRAEK	24	43		[T47-E26;T47-D27;T47-E30;T47-D34;T47-E42;Y49-E26;Y49-D27;Y49-E30;Y49-D34;Y49-E42;T52-E26;T52-D27;T52-E30;T52-D34;T52-E42;K53-E26;K53-D27;K53-E30;K53-D34;K53-E42;K56-E26;K56-D27;K56-E30;K56-D34;K56-E42;K57-E26;K57-D27;K57-E30;K57-D34;K57-E42;E46-Y24;E46-K28;E46-K32;E46-Y33;E46-Y35;E46-K36;E54-K28;E54-K32;E54-Y33;E54-Y35;E54-K36;E59-K28;E59-K32;E59-Y33;E59-Y35;E59-K36;D64-K32;D64-Y33;D64-Y35;D64-K3…	23.4624
0	Protein state 1 - 1(1)	Data\Zelda_250415_P3843_MR_ID_EDC_R1_Fr2.raw	Rejected	14.2004	0.0545455	0.00539216	0.00025351	0.00025351	13.2051	5.68	5.4	454.59	0	Cross-linked	Intra	Bound	41.7538	41.7538	9039	0	0	4	544.777	bmCENPT	LEPKYDYK	29	36		bmCENPT	LEPKYDYK	29	36		[]	41.7538	rejected conflict q > qmin (0.298850574712644) > (0)
0	Protein state 1 - 1(1)	Data\Zelda_250415_P3843_MR_ID_EDC_R1_Fr1.raw	Accepted	136.184	0.00245298	1.00278e-45	2.44308e-30	1.0086e-45	88.3755	1.12	1.36	0.65	0	Cross-linked	Intra	Bound	19.2395	19.1447	4388	0	0	4	764.15	bmCENPT	NGVFSEILSGHAVHA	114	128		bmCENPT	KHEVAPNDAVDVLK	57	70		[S118-E59;S118-D64;S118-D67;S122-E59;S122-D64;S122-D67;A128-E59;A128-D64;A128-D67;E119-K57;A128-K57]	19.144686359733;19.2341339416;19.3395683584
0	Protein state 1 - 1(1)	Data\Zelda_250415_P3843_MR_ID_EDC_R1_Fr1.raw	Accepted	136.01	0.00245298	1.7313e-40	6.66795e-32	2.46196e-37	100.581	0.67	1.29	0.9	0	Cross-linked	Intra	Bound	17.1486	17.1486	3526	0	0	4	657.379	bmCENPT	VKVVPDIVNK	99	108		bmCENPT	KHEVAPNDAVDVLK	57	70		[K100-E59;K100-D64;K100-D67;D104-K57]	17.1486
0	Protein state 1 - 1(1)	Data\Zelda_250415_P3843_MR_ID_EDC_R1_Fr1.raw	Rejected	14.2506	0	6.47216e-07	6.73992e-07	6.73992e-07	19	2.85	1.53	1.01	0	Free Peptide	Intra		22.3802	22.3802	5774	0	0	6	576.488	DECOY_bmCENPT	VEKTFHYITEVLKEARVRAKYDYKPELK	74	101							[]	22.3802	rejected conflict q > qmin (0.0206349206349206) > (0) Rejected by ms1MIP resolution
0	Protein state 1 - 1(1)	Data\Zelda_250415_P3843_MR_ID_EDC_R1_Fr2.raw	Accepted	135.571	0	2.90128e-43	8.35159e-42	4.68921e-29	93.7342	2.16	2.21	2.18	0	Cross-linked	Intra	Bound	20.9927	21.0117	4254	0	0	4	927.264	bmCENPT	EVKKHEVAPNDAVDVLK	54	70		bmCENPT	VRAEKLVETIYHFTK	39	53		[K56-E42;K56-E46;K57-E42;K57-E46;E54-K43;E54-T47;E54-Y49;E54-T52;E59-K43;E59-T47;E59-Y49;E59-T52;D64-T47;D64-Y49;D64-T52;D67-Y49;D67-T52]	20.973675380533;21.011718485867
0	Protein state 1 - 1(1)	Data\Zelda_250415_P3843_MR_ID_EDC_R1_Fr2.raw	Accepted	135.339	0	1.20779e-25	5.58974e-32	8.24869e-42	122.575	1.97	1.53	1.92	0	Cross-linked	Intra	Bound	15.4988	15.4988	2695	0	0	5	610.931	bmCENPT	KHEVAPNDAVDVLK	57	70		bmCENPT	KHEVAPNDAVDVLK	57	70		[K57-E59;K57-D64;K57-D67]	15.4988
0	Protein state 1 - 1(1)	Data\Zelda_250415_P3843_MR_ID_EDC_R1_Fr3.raw	Rejected	14.4081	0.171875	3.90708e-06	0.000266642	0.00399197	7.2474	2.24	7.04	279.08	0	Cross-linked	Intra	Bound	45.5814	45.5814	8324	0	0	6	598.816	DECOY_bmCENPT	KTTWSANKPQYRKPSGLPG	110	128		bmCENPT	HEVAPNDAVDVLK	58	70		[]	45.5814
0	Protein state 1 - 1(1)	Data\Zelda_250415_P3843_MR_ID_EDC_R1_Fr1.raw	Accepted	135.267	0.00245298	3.2503e-49	8.89644e-29	2.33041e-56	76.3666	0.15	0.69	1.75	0	Cross-linked	Intra	Bound	19.757	19.7981	4673	0	0	6	616.482	bmCENPT	NGVFSEILSGHAVHA	114	128		bmCENPT	KHEVAPNDAVDVLKHEMAR	57	75		[S118-E59;S118-D64;S118-D67;S118-E72;S122-E59;S122-D64;S122-D67;S122-E72;A128-E59;A128-D64;A128-D67;A128-E72;E119-K57;E119-K70;A128-K57;A128-K70]	19.715870214133;19.798054609867
0	Protein state 1 - 1(1)	Data\Zelda_250415_P3843_MR_ID_EDC_R1_Fr1.raw	Accepted	135.161	0.00245298	1.8937e-38	1.47512e-44	7.40286e-41	103.556	0.84	2.01	0.52	0	Cross-linked	Intra	Bound	25.818	25.818	7189	0	0	4	838.95	bmCENPT	NGVFSEILSGHAVHA	114	128		bmCENPT	VRAEKLVETIYHFTK	39	53		[S118-E42;S118-E46;S122-E42;S122-E46;A128-E42;A128-E46;E119-K43;E119-T47;E119-Y49;A128-K43;A128-T47;A128-Y49]	25.818
0	Protein state 1 - 1(1)	Data\Zelda_250415_P3843_MR_ID_EDC_R1_Fr3.raw	Rejected	14.492	0.15625	2.90622e-05	1.10894	0.981884	10.0447	5.13	4.88	525.85	0	Cross-linked	Intra	Bound	10.9002	10.9002	1783	0	0	4	493.024	bmCENPT	YLEDKLEPK	24	32		bmCENPT	GPLGSPKR	1	8		[]	10.9002	Rejected by ms1MIP resolution
0	Protein state 1 - 1(1)	Data\Zelda_250415_P3843_MR_ID_EDC_R1_Fr3.raw	Rejected	14.492	0.15625	2.90622e-05	1.10894	0.981884	10.0447	5.13	4.88	525.85	0	Cross-linked	Intra	Bound	10.9002	10.9002	1783	0	0	4	493.024	bmCENPT	YLEDKLEPK	24	32		bmCENPT	GPLGSPKR	1	8		[]	10.9002	Rejected by ms1MIP resolution
0	Protein state 1 - 1(1)	Data\Zelda_250415_P3843_MR_ID_EDC_R1_Fr2.raw	Accepted	135.016	0	6.00661e-45	2.4349e-33	6.24118e-10	88.6634	1.74	1.48	1.4	0	Cross-linked	Intra	Bound	15.1773	15.1773	2568	0	0	4	671.596	bmCENPT	HEVAPNDAVDVLKHEMAR	58	75		bmCENPT	GPLGSPK	1	7		[K70-G1;E59-G1;E59-S5;D64-G1;D64-S5;D67-G1;D67-S5]	15.1773
0	Protein state 1 - 1(1)	Data\Zelda_250415_P3843_MR_ID_EDC_R1_Fr1.raw	Accepted	134.52	0.00245298	2.50193e-37	6.52607e-32	4.47214e-46	104.846	3.96	0.98	0.68	0	Cross-linked	Intra	Bound	22.2674	22.2674	5719	0	0	4	765.157	bmCENPT	NGVFSEILSGHAVHA	114	128		bmCENPT	LYKYLEDKLEPK	21	32		[S118-E26;S118-D27;S122-E26;S122-D27;S122-E30;A128-E26;A128-D27;A128-E30;E119-Y22;E119-K23;E119-Y24;E119-K28;A128-Y22;A128-K23;A128-Y24;A128-K28]	22.2674
0	Protein state 1 - 1(1)	Data\Zelda_250415_P3843_MR_ID_EDC_R1_Fr1.raw	Rejected	14.5158	0.047619	37.9482	8.32492e-05	8.32492e-05	14.053	8.06	8.2	9.24	0	Cross-linked	Intra	Bound	26.5239	26.5239	7466	0	0	8	872.479	DECOY_bmCENPT	VEKTFHYITEVLKEARVRAKYDYKPELK	74	101		DECOY_bmCENPT	VEKTFHYITEVLKEARVRAKYDYKPELK	74	101		[]	26.5239	rejected conflict q > qmin (0.367088607594937) > (0.25)
0	Protein state 1 - 1(1)	Data\Zelda_250415_P3843_MR_ID_EDC_R1_Fr1.raw	Accepted	134.344	0.00245298	2.49102e-41	3.5223e-44	1.06985e-28	96.474	1.49	1.58	2.92	0	Cross-linked	Intra	Bound	22.5829	22.5829	5868	0	0	4	664.096	bmCENPT	NGVFSEILSGHAVHA	114	128		bmCENPT	YLEDKLEPK	24	32		[S118-E26;S118-D27;S118-E30;S122-E26;S122-D27;S122-E30;E119-Y24;E119-K28]	22.5829
0	Protein state 1 - 1(1)	Data\Zelda_250415_P3843_MR_ID_EDC_R1_Fr2.raw	Rejected	14.5631	0.0545455	0.0412268	0.0159957	0.0159957	14.2098	1.2	0.87	0.82	0	Cross-linked	Intra	Bound	38.6556	38.6556	8282	0	0	5	497.273	DECOY_bmCENPT	TFHYITEVLK	77	86		DECOY_bmCENPT	TFHYITEVLK	77	86		[]	38.6556	rejected conflict q > qmin (0.298850574712644) > (0.115)
0	Protein state 1 - 1(1)	Data\Zelda_250415_P3843_MR_ID_EDC_R1_Fr1.raw	Accepted	134.337	0.00245298	1.81332e-41	3.55074e-32	7.67711e-47	96.1564	9.06	9.3	10.05	0	Cross-linked	Intra	Bound	20.7298	20.6818	5066	0	0	4	920.221	bmCENPT	NGVFSEILSGHAVHA	114	128		bmCENPT	KHEVAPNDAVDVLKHEMAR	57	75		[S118-E59;S118-D64;S118-D67;S118-E72;S122-D64;S122-D67;S122-E72;A128-E72;E119-K70;A128-K70]	20.681787972;20.777882505333
0	Protein state 1 - 1(1)	Data\Zelda_250415_P3843_MR_ID_EDC_R1_Fr3.raw	Accepted	134.224	0.015625	8.94267e-42	3.15996e-38	2.9068e-41	95.3024	1.78	1.92	2.53	0	Cross-linked	Intra	Bound	18.6784	18.6815	3366	0	0	4	745.68	bmCENPT	VVPDIVNKITIPR	101	113		bmCENPT	KHEVAPNDAVDVLK	57	70		[K108-E59;K108-D64;K108-D67;T110-E59;T110-D64;T110-D67;D104-K57]	18.6753679616;18.681510481867
0	Protein state 1 - 1(1)	Data\Zelda_250415_P3843_MR_ID_EDC_R1_Fr3.raw	Rejected	14.6224	0.15625	0.0317294	0.133293	12.1814	14.2094	8.75	3.43	9.33	0	Cross-linked	Intra	Bound	41.5909	41.5909	7555	0	0	4	640.335	DECOY_bmCENPT	VIDLRAMEHK	50	59		bmCENPT	YQPKNASWTTK	9	19		[]	41.5909
0	Protein state 1 - 1(1)	Data\Zelda_250415_P3843_MR_ID_EDC_R1_Fr1.raw	Accepted	134.16	0	5.43503e-59	5.54772e-59	5.54772e-59	71	1.58	1.5	1.24	0	Free Peptide	Intra		21.3191	21.2601	5303	0	0	4	1087.33	bmCENPT	VRAEKLVETIYHFTKEVKKHEVAPNDAVDVLKHEMAR	39	75							[]	21.260130654933;21.378088471467
0	Protein state 1 - 1(1)	Data\Zelda_250415_P3843_MR_ID_EDC_R1_Fr2.raw	Rejected	14.6486	0.0545455	0.00323287	2.66358e-05	2.66358e-05	13.4795	5.32	4.94	454.59	0	Cross-linked	Intra	Bound	35.3981	35.3981	7411	0	0	4	544.777	bmCENPT	LEPKYDYK	29	36		bmCENPT	LEPKYDYK	29	36		[]	35.3981	rejected conflict q > qmin (0.28735632183908) > (0)
0	Protein state 1 - 1(1)	Data\Zelda_250415_P3843_MR_ID_EDC_R1_Fr1.raw	Rejected	14.6975	0	4.13939e-07	4.18387e-07	4.18387e-07	22	1.23	1.13	1.24	0	Free Peptide	Intra		23.3773	23.3773	6186	0	0	5	821.246	DECOY_bmCENPT	VEKTFHYITEVLKEARVRAKYDYKPELKDELYK	74	106							[]	23.3773	rejected conflict q > qmin (0.019047619047619) > (0) Rejected by score conflict resolution
0	Protein state 1 - 1(1)	Data\Zelda_250415_P3843_MR_ID_EDC_R1_Fr1.raw	Accepted	133.95	0.00245298	2.16547e-48	7.05006e-52	1.91302e-42	76.7931	1.27	0.8	1.16	0	Cross-linked	Intra	Bound	31.9682	31.9682	9321	0	0	5	688.526	bmCENPT	THFDFYQFFHDFMPR	81	95		bmCENPT	HEVAPNDAVDVLK	58	70		[T81-E59;T81-D64;T81-D67;Y86-E59;Y86-D64;Y86-D67]	31.9682
0	Protein state 1 - 1(1)	Data\Zelda_250415_P3843_MR_ID_EDC_R1_Fr1.raw	Accepted	133.362	0	1.20686e-58	7.49893e-60	7.49893e-60	73	1.31	1.31	1.39	0	Free Peptide	Intra		17.6724	17.796	3809	0	0	4	941.496	bmCENPT	LVETIYHFTKEVKKHEVAPNDAVDVLKHEMAR	44	75							[]	17.5488434568;17.796015422933
0	Protein state 1 - 1(1)	Data\Zelda_250415_P3843_MR_ID_EDC_R1_Fr1.raw	Accepted	132.612	0.00245298	7.50196e-47	3.42159e-44	3.90109e-59	79.4111	0.42	0.93	0.06	0	Cross-linked	Intra	Bound	19.84	19.84	4691	0	0	5	682.763	bmCENPT	NGVFSEILSGHAVHA	114	128		bmCENPT	EVKKHEVAPNDAVDVLK	54	70		[S118-E54;S118-E59;S122-E54;S122-E59;S122-D64;S122-D67;A128-E54;A128-E59;A128-D64;A128-D67;E119-K56;E119-K57;A128-K56;A128-K57]	19.84
0	Protein state 1 - 1(1)	Data\Zelda_250415_P3843_MR_ID_EDC_R1_Fr3.raw	Rejected	14.8797	0.140625	0.000557109	0.145893	3.64606	12.8555	4.2	7.45	395.36	0	Cross-linked	Intra	Bound	41.6707	41.6707	7572	0	0	4	621.588	bmCENPT	RLYKYLEDKLEPK	20	32		bmCENPT	NASWTTK	13	19		[]	41.6707	rejected conflict q > qmin (0.273333333333333) > (0.01)
0	Protein state 1 - 1(1)	Data\Zelda_250415_P3843_MR_ID_EDC_R1_Fr1.raw	Accepted	131.997	0.00245298	1.25225e-37	2.43843e-28	6.91279e-41	101.01	1.88	1.96	0.7	0	Cross-linked	Intra	Bound	22.4078	22.4078	5788	0	0	5	596.746	bmCENPT	VVPDIVNKITIPR	101	113		bmCENPT	KHEVAPNDAVDVLK	57	70		[K108-E59;K108-D64;K108-D67;T110-E59;T110-D64;T110-D67;D104-K57]	22.4078
0	Protein state 1 - 1(1)	Data\Zelda_250415_P3843_MR_ID_EDC_R1_Fr2.raw	Accepted	131.771	0	1.71662e-38	4.9821e-45	2.00607e-28	99.0049	1.61	1.72	1.7	0	Cross-linked	Intra	Bound	18.2978	18.2978	3691	0	0	4	674.365	bmCENPT	AEKLVETIYHFTK	41	53		bmCENPT	YLEDKLEPK	24	32		[K43-E26;K43-D27;K43-E30;T47-E26;T47-D27;T47-E30;E42-Y24;E42-K28;E46-Y24;E46-K28]	18.2978
0	Protein state 1 - 1(1)	Data\Zelda_250415_P3843_MR_ID_EDC_R1_Fr1.raw	Rejected	14.9816	0	3.11591e-07	5.52216e-08	5.52216e-08	21	4.59	6.28	249.97	0	Free Peptide	Intra		26.1385	26.1385	7316	0	0	7	544.431	bmCENPT	LVETIYHFTKEVKKHEVAPNDAVDVLKHEMAR	44	75							[]	26.1385	rejected conflict q > qmin (0.0174603174603175) > (0) Rejected by ms1MIP resolution Rejected by ms1MIP resolution Rejected by score conflict resolution Rejected by score conflict resolution
0	Protein state 1 - 1(1)	Data\Zelda_250415_P3843_MR_ID_EDC_R1_Fr3.raw	Rejected	15.0325	0.140625	0.00163649	1.75244e-07	4.7161e-06	13.5949	0	0	14.27	0	Cross-linked	Inter	Bound	59.7641	59.7641	10615	0	0	8	595.825	bmCENPT	LYKYLEDKLEPK	21	32		bmCENPT	RYQPKNASWTTKRLYKYLEDKLEPK	8	32		[]	59.7641	rejected conflict q > qmin (0.273333333333333) > (0.267)
0	Protein state 1 - 1(1)	Data\Zelda_250415_P3843_MR_ID_EDC_R1_Fr1.raw	Rejected	15.0571	0	2.88926e-07	2.91991e-07	2.91991e-07	23	1	1.15	1.02	0	Free Peptide	Intra		22.0711	22.0711	5629	0	0	6	705.889	DECOY_bmCENPT	KVEKTFHYITEVLKEARVRAKYDYKPELKDELYK	73	106							[]	22.0711	rejected conflict q > qmin (0.0174603174603175) > (0) Rejected by score conflict resolution
0	Protein state 1 - 1(1)	Data\Zelda_250415_P3843_MR_ID_EDC_R1_Fr3.raw	Rejected	15.0955	0	0.00875799	0.00328951	0.00328951	14.3327	5.24	5.03	454.59	0	Cross-linked	Intra	Bound	46.9632	46.9632	8582	0	0	4	544.777	DECOY_bmCENPT	YDYKPELK	94	101		DECOY_bmCENPT	YDYKPELK	94	101		[]	46.9632	rejected conflict q > qmin (0.161290322580645) > (0)
0	Protein state 1 - 1(1)	Data\Zelda_250415_P3843_MR_ID_EDC_R1_Fr1.raw	Accepted	131.506	0.00245298	1.38294e-43	2.01222e-77	4.4283e-68	86.9173	1.2	1.28	1.84	0	Cross-linked	Intra	Bound	28.099	28.099	8062	0	0	6	1061.37	bmCENPT	KHEVAPNDAVDVLKHEMARLDIVKTHFDFYQFFHDFMPR	57	95		bmCENPT	LVETIYHFTKEVK	44	56		[K57-E46;K57-E54;E59-T47;E59-Y49;E59-T52;E59-K53;D64-T47;D64-Y49;D64-T52;D64-K53;D67-T52;D67-K53]	28.099
0	Protein state 1 - 1(1)	Data\Zelda_250415_P3843_MR_ID_EDC_R1_Fr3.raw	Rejected	15.1249	0.140625	0.00156336	2.55207e-07	3.95512e-06	13.6755	0	0	14.27	0	Cross-linked	Inter	Bound	59.7641	59.7641	10615	0	0	8	595.825	bmCENPT	RLYKYLEDKLEPK	20	32		bmCENPT	YQPKNASWTTKRLYKYLEDKLEPK	9	32		[]	59.7641	rejected conflict q > qmin (0.273333333333333) > (0.267)
0	Protein state 1 - 1(1)	Data\Zelda_250415_P3843_MR_ID_EDC_R1_Fr1.raw	Accepted	131.19	0	1.05942e-57	1.21432e-57	1.21432e-57	57	0.75	1.12	0.54	0	Free Peptide	Intra		20.6409	20.6409	5046	0	0	4	1144.12	bmCENPT	ARVRAEKLVETIYHFTKEVKKHEVAPNDAVDVLKHEMAR	37	75							[]	20.6409
0	Protein state 1 - 1(1)	Data\Zelda_250415_P3843_MR_ID_EDC_R1_Fr1.raw	Accepted	131.105	0.00245298	3.46356e-37	1.07283e-45	2.71886e-22	100.699	0.7	0.73	0.14	0	Cross-linked	Intra	Bound	15.0275	15.0275	2655	0	0	7	528.135	bmCENPT	KHEVAPNDAVDVLKHEMAR	57	75		bmCENPT	KHEVAPNDAVDVLK	57	70		[K57-E59;K57-D64;K57-D67;K70-E59;K70-D64;K70-D67]	15.0275
0	Protein state 1 - 1(1)	Data\Zelda_250415_P3843_MR_ID_EDC_R1_Fr1.raw	Accepted	130.48	0.00245298	4.69318e-31	2.09781e-20	4.59055e-39	110.219	1.28	1.34	2.32	0	Cross-linked	Inter	Bound	16.0785	16.0785	3088	0	0	4	820.44	bmCENPT	HEVAPNDAVDVLK	58	70		bmCENPT	EVKKHEVAPNDAVDVLK	54	70		[E59-K56;E59-K57;D64-K56;D64-K57;D67-K56;D67-K57]	16.0785
0	Protein state 1 - 1(1)	Data\Zelda_250415_P3843_MR_ID_EDC_R1_Fr1.raw	Accepted	130.478	0.00245298	1.0063e-36	8.87231e-26	3.74921e-32	100.769	1.18	1.05	0.35	0	Cross-linked	Intra	Bound	18.0844	18.0844	3932	0	0	4	667.881	bmCENPT	VKVVPDIVNK	99	108		bmCENPT	KHEVAPNDAVDVLK	57	70		[K100-E59;K100-D64;K100-D67;D104-K57]	18.0844
0	Protein state 1 - 1(1)	Data\Zelda_250415_P3843_MR_ID_EDC_R1_Fr2.raw	Rejected	15.255	0.0545455	0.101639	0.00544794	0.00544794	15.0827	1.66	1.05	2.84	0	Cross-linked	Intra	Bound	36.0052	36.0052	7578	0	0	5	497.273	DECOY_bmCENPT	TFHYITEVLK	77	86		DECOY_bmCENPT	TFHYITEVLK	77	86		[]	36.0052	rejected conflict q > qmin (0.28735632183908) > (0.072)
0	Protein state 1 - 1(1)	Data\Zelda_250415_P3843_MR_ID_EDC_R1_Fr1.raw	Accepted	129.399	0.00245298	3.32052e-45	3.11477e-30	1.45273e-37	79.0889	0.72	1.03	0.17	0	Cross-linked	Intra	Bound	21.9402	21.9402	5570	0	0	5	713.958	bmCENPT	NGVFSEILSGHAVHA	114	128		bmCENPT	HEVAPNDAVDVLKHEMAR	58	75		[S118-E59;S118-D64;S118-D67;S118-E72;S122-E59;S122-D64;S122-D67;S122-E72;A128-D64;A128-D67;A128-E72;E119-K70;A128-K70]	21.9402
0	Protein state 1 - 1(1)	Data\Zelda_250415_P3843_MR_ID_EDC_R1_Fr3.raw	Rejected	15.2721	0.140625	3.0863e-05	2.17871	0.0460803	11.1969	6.16	3.57	3.96	0	Cross-linked	Intra	Bound	37.5283	37.5283	6767	0	0	4	737.153	DECOY_bmCENPT	VIDLRAMEHK	50	59		bmCENPT	RLYKYLEDKLEPK	20	32		[]	37.5283
0	Protein state 1 - 1(1)	Data\Zelda_250415_P3843_MR_ID_EDC_R1_Fr1.raw	Rejected	15.2882	0	2.29314e-07	6.13976e-08	6.13976e-08	32	0.81	1.11	1.49	0	Free Peptide	Intra		24.5958	24.5958	6706	0	0	8	703.132	bmCENPT	YLEDKLEPKYDYKARVRAEKLVETIYHFTKEVKKHEVAPNDAVDVLK	24	70							[]	24.5958	rejected conflict q > qmin (0.0158730158730159) > (0.009)
0	Protein state 1 - 1(1)	Data\Zelda_250415_P3843_MR_ID_EDC_R1_Fr1.raw	Accepted	129.075	0.00245298	4.95655e-40	3.62338e-43	1.00687e-33	92.0306	0.82	0.83	1.58	0	Cross-linked	Intra	Bound	34.209	34.2622	10088	0	0	6	492.441	bmCENPT	VRAEKLVETIYHFTK	39	53		bmCENPT	YLEDKLEPK	24	32		[K43-E26;T47-E26;T47-D27;T47-E30;Y49-E26;Y49-D27;Y49-E30;T52-E26;T52-D27;T52-E30;E42-Y24;E46-Y24;E46-K28]	34.155866606667;34.2621981064
0	Protein state 1 - 1(1)	Data\Zelda_250415_P3843_MR_ID_EDC_R1_Fr1.raw	Accepted	128.596	0.00245298	1.35995e-46	5.83906e-34	1.89217e-07	73.3696	1.12	2.64	0.96	0	Cross-linked	Intra	Bound	13.9817	14.0254	2262	0	0	4	703.62	bmCENPT	KHEVAPNDAVDVLKHEMAR	57	75		bmCENPT	GPLGSPK	1	7		[K57-G1;K70-G1;E59-G1;E59-S5;D64-G1;D64-S5;D67-G1;D67-S5;E72-G1;E72-S5]	13.938054857333;14.025403175467
0	Protein state 1 - 1(1)	Data\Zelda_250415_P3843_MR_ID_EDC_R1_Fr3.raw	Rejected	15.4094	0.285714	0.000174545	1.2592e-05	1.2592e-05	12.7502	1.75	1.44	0.81	0	Self Linked	Intra	Bound	39.0758	39.0758	7075	0	0	3	678.298	bmCENPT	THFDFYQFFHDFMPR	81	95							[]	39.0758	rejected conflict q > qmin (0.181818181818182) > (0)
0	Protein state 1 - 1(1)	Data\Zelda_250415_P3843_MR_ID_EDC_R1_Fr3.raw	Rejected	15.4327	0.125	3.87295e-05	2.99094e-06	2	11.6175	2.79	3.76	6.22	0	Cross-linked	Intra	Bound	59.1236	59.1236	10508	0	0	4	582.562	bmCENPT	LYKYLEDKLEPK	21	32		bmCENPT	NASWTTK	13	19		[]	59.1236
0	Protein state 1 - 1(1)	Data\Zelda_250415_P3843_MR_ID_EDC_R1_Fr1.raw	Accepted	128.59	0	1.42612e-56	1.4356e-56	1.4356e-56	75	1.44	1.09	1.07	0	Free Peptide	Intra		20.5466	20.5466	5000	0	0	5	915.495	bmCENPT	ARVRAEKLVETIYHFTKEVKKHEVAPNDAVDVLKHEMAR	37	75							[]	20.5466
0	Protein state 1 - 1(1)	Data\Zelda_250415_P3843_MR_ID_EDC_R1_Fr1.raw	Accepted	127.812	0.00245298	1.86753e-40	8.01436e-41	1.49818e-16	89.2612	1.15	1.17	0.44	0	Cross-linked	Intra	Bound	16.0094	16.0094	3059	0	0	4	823.426	bmCENPT	KHEVAPNDAVDVLKHEMAR	57	75		bmCENPT	YLEDKLEPK	24	32		[K57-E26;K57-D27;K57-E30;K70-E26;K70-D27;K70-E30;E59-K28;D64-Y24;D64-K28;D67-Y24;D67-K28;E72-Y24;E72-K28]	16.0094
0	Protein state 1 - 1(1)	Data\Zelda_250415_P3843_MR_ID_EDC_R1_Fr1.raw	Accepted	127.663	0	5.27783e-26	9.91161e-28	3.32896e-42	113.623	1.39	0.87	0.38	0	Cross-linked	Intra	Bound	15.0322	15.0322	2657	0	0	6	509.277	bmCENPT	KHEVAPNDAVDVLK	57	70		bmCENPT	KHEVAPNDAVDVLK	57	70		[K57-E59;K57-D64;K57-D67]	15.0322
0	Protein state 1 - 1(1)	Data\Zelda_250415_P3843_MR_ID_EDC_R1_Fr2.raw	Accepted	127.371	0	8.69442e-40	3.66342e-45	2.65005e-49	90.1889	1.83	1.85	1.74	0	Cross-linked	Intra	Bound	18.6671	18.6108	3780	0	0	6	497.456	bmCENPT	VVPDIVNKITIPR	101	113		bmCENPT	KHEVAPNDAVDVLK	57	70		[K108-E59;K108-D64;T110-E59;T110-D64;D104-K57]	18.610784886933;18.7233684208
0	Protein state 1 - 1(1)	Data\Zelda_250415_P3843_MR_ID_EDC_R1_Fr1.raw	Accepted	127.192	0.00245298	3.82727e-40	1.53939e-66	5.58216e-25	89.1079	0.02	0.81	1.46	0	Cross-linked	Intra	Bound	21.1279	21.1337	5250	0	0	7	654.213	bmCENPT	KHEVAPNDAVDVLKHEMAR	57	75		bmCENPT	ARVRAEKLVETIYHFTKEVK	37	56		[K57-E42;K57-E46;K57-E54;E59-K43;E59-T47;E59-Y49;E59-T52;E59-K53;D64-K43;D64-T47;D64-Y49;D64-T52;D64-K53]	21.1221324632;21.133749370667
0	Protein state 1 - 1(1)	Data\Zelda_250415_P3843_MR_ID_EDC_R1_Fr1.raw	Accepted	127.115	0.00245298	4.23353e-37	1.91498e-36	2.08455e-35	95.6222	1.27	1.35	1.43	0	Cross-linked	Intra	Bound	18.3486	18.3571	4050	0	0	4	681.373	bmCENPT	LVETIYHFTKEVK	44	56		bmCENPT	YLEDKLEPK	24	32		[T47-E26;T47-D27;T47-E30;Y49-E26;Y49-D27;Y49-E30;T52-E26;T52-D27;T52-E30;K53-E26;K53-D27;K53-E30;E46-K28;E54-Y24;E54-K28]	18.340208298133;18.357080478667
0	Protein state 1 - 1(1)	Data\Zelda_250415_P3843_MR_ID_EDC_R1_Fr2.raw	Accepted	126.88	0	3.89058e-41	8.62163e-45	5.24976e-26	86.259	1.77	1.74	0.99	0	Cross-linked	Intra	Bound	14.8752	14.8752	2474	0	0	5	530.888	bmCENPT	KHEVAPNDAVDVLK	57	70		bmCENPT	YLEDKLEPK	24	32		[K57-E26;K57-D27;K57-E30;E59-Y24;E59-K28;D64-K28;D67-K28]	14.8752
0	Protein state 1 - 1(1)	Data\Zelda_250415_P3843_MR_ID_EDC_R1_Fr1.raw	Rejected	15.5537	0	1.7584e-07	1.56557e-07	1.56557e-07	21	0.59	1.07	0.59	0	Free Peptide	Intra		29.5331	29.5331	8557	0	0	7	587.884	bmCENPT	LDIVKTHFDFYQFFHDFMPREIRVKVVPDIVNK	76	108							[]	29.5331	rejected conflict q > qmin (0.0158730158730159) > (0.008)
0	Protein state 1 - 1(1)	Data\Zelda_250415_P3843_MR_ID_EDC_R1_Fr1.raw	Accepted	126.872	0.00245298	9.14402e-44	1.66439e-43	2.91559e-25	79.2187	1.34	0.92	1.11	0	Cross-linked	Intra	Bound	30.3734	30.3734	8815	0	0	5	714.145	bmCENPT	THFDFYQFFHDFMPR	81	95		bmCENPT	KHEVAPNDAVDVLK	57	70		[T81-E59;T81-D64;T81-D67;Y86-E59;Y86-D64;Y86-D67;D84-K57]	30.3734
0	Protein state 1 - 1(1)	Data\Zelda_250415_P3843_MR_ID_EDC_R1_Fr3.raw	Rejected	15.601	0	0.0292403	0.00288691	7.77339e-05	15.1959	0.62	1.18	1.7	0	Cross-linked	Intra	Bound	33.0931	33.0931	5884	0	0	4	621.34	DECOY_bmCENPT	TFHYITEVLK	77	86		DECOY_bmCENPT	TFHYITEVLK	77	86		[]	33.0931	rejected conflict q > qmin (0.129032258064516) > (0)
0	Protein state 1 - 1(1)	Data\Zelda_250415_P3843_MR_ID_EDC_R1_Fr3.raw	Rejected	15.6495	0.125	0.000966303	0.0149704	0.259103	14.0255	0	0	272.83	0	Cross-linked	Intra	Bound	59.7641	59.7641	10615	0	0	6	596.481	DECOY_bmCENPT	VIDLRAMEHKLVDVADNPAVEHKK	50	73		bmCENPT	NASWTTK	13	19		[]	59.7641
0	Protein state 1 - 1(1)	Data\Zelda_250415_P3843_MR_ID_EDC_R1_Fr1.raw	Rejected	15.6596	0.047619	0.0244492	3.19174e-06	3.19174e-06	15.2135	1.48	2.85	3.24	0	Cross-linked	Intra	Bound	24.0588	23.979	6444	0	0	5	753.414	DECOY_bmCENPT	LVDVADNPAVEHKKVEK	60	76		DECOY_bmCENPT	LVDVADNPAVEHKKVEK	60	76		[]	23.9790099448;24.138583015467	rejected conflict q > qmin (0.354430379746835) > (0.056)
0	Protein state 1 - 1(1)	Data\Zelda_250415_P3843_MR_ID_EDC_R1_Fr1.raw	Rejected	15.6655	0.047619	0.00226419	0.000216765	6.5607e-06	14.433	1.8	1.77	1.92	0	Cross-linked	Intra	Bound	18.2025	18.2025	3983	0	0	5	610.931	DECOY_bmCENPT	LVDVADNPAVEHKK	60	73		DECOY_bmCENPT	LVDVADNPAVEHKK	60	73		[]	18.2025	rejected conflict q > qmin (0.341772151898734) > (0.09)
0	Protein state 1 - 1(1)	Data\Zelda_250415_P3843_MR_ID_EDC_R1_Fr1.raw	Rejected	15.6927	0	1.53021e-07	1.56386e-07	1.56386e-07	23	1.03	1.05	1.66	0	Free Peptide	Intra		23.5333	23.4567	6219	0	0	4	1026.31	DECOY_bmCENPT	VEKTFHYITEVLKEARVRAKYDYKPELKDELYK	74	106							[]	23.4567395432;23.609777016267	rejected conflict q > qmin (0.0158730158730159) > (0) Rejected by score conflict resolution
0	Protein state 1 - 1(1)	Data\Zelda_250415_P3843_MR_ID_EDC_R1_Fr1.raw	Rejected	15.7237	0	1.48344e-07	2.07289e-08	2.07289e-08	9	1.31	1.31	1.04	0	Free Peptide	Intra		16.8859	16.8859	3422	0	0	4	402.476	DECOY_bmCENPT	VEKTFHYITEVLK	74	86							[]	16.8859	rejected conflict q > qmin (0.0142857142857143) > (0)
0	Protein state 1 - 1(1)	Data\Zelda_250415_P3843_MR_ID_EDC_R1_Fr1.raw	Accepted	125.655	0	2.68249e-55	1.69444e-56	1.69444e-56	68	1.29	1.53	0.43	0	Free Peptide	Intra		23.2165	23.2165	6112	0	0	5	742.012	bmCENPT	VRAEKLVETIYHFTKEVKKHEVAPNDAVDVLK	39	70							[]	23.2165
0	Protein state 1 - 1(1)	Data\Zelda_250415_P3843_MR_ID_EDC_R1_Fr1.raw	Accepted	125.578	0.00327065	4.57462e-38	3.95882e-21	9.11061e-43	91.529	1.2	1.37	1.51	0	Cross-linked	Intra	Bound	18.2085	18.2085	3985	0	0	4	763.412	DECOY_bmCENPT	LVDVADNPAVEHKK	60	73		bmCENPT	KHEVAPNDAVDVLK	57	70		[K72-E59;K72-D64;K72-D67;E70-K57]	18.2085
0	Protein state 1 - 1(1)	Data\Zelda_250415_P3843_MR_ID_EDC_R1_Fr1.raw	Accepted	125.266	0.00327065	3.96471e-32	1.909e-54	1.09233e-44	102.291	0.59	1.07	0.59	0	Cross-linked	Intra	Bound	29.5331	29.5331	8557	0	0	7	587.884	bmCENPT	VKVVPDIVNK	99	108		bmCENPT	LDIVKTHFDFYQFFHDFMPREIR	76	98		[K100-D77;K100-D84;K100-D91;K100-E96;D104-K80;D104-T81;D104-Y86]	29.5331
0	Protein state 1 - 1(1)	Data\Zelda_250415_P3843_MR_ID_EDC_R1_Fr3.raw	Rejected	15.8182	0.109375	4.69143e-06	0.00096074	0.00222749	9.9834	6.1	6.11	6.09	0	Cross-linked	Intra	Bound	11.7607	11.7607	2050	0	0	5	565.499	bmCENPT	HEVAPNDAVDVLKHEMAR	58	75		bmCENPT	GPLGSPKR	1	8		[]	11.7607
0	Protein state 1 - 1(1)	Data\Zelda_250415_P3843_MR_ID_EDC_R1_Fr1.raw	Rejected	15.8244	0	1.34131e-07	1.85766e-07	1.85766e-07	14	1.43	1.66	2.06	0	Free Peptide	Intra		18.5321	18.5321	4124	0	0	4	686.619	DECOY_bmCENPT	VIDLRAMEHKLVDVADNPAVEHKK	50	73							[]	18.5321	rejected conflict q > qmin (0.0126984126984127) > (0)
0	Protein state 1 - 1(1)	Data\Zelda_250415_P3843_MR_ID_EDC_R1_Fr1.raw	Rejected	15.9038	0	1.23894e-07	1.8693e-08	1.8693e-08	21	0.08	0.72	0.68	0	Free Peptide	Intra		18.6023	18.6023	4155	0	0	4	781.428	DECOY_bmCENPT	LVDVADNPAVEHKKVEKTFHYITEVLK	60	86							[]	18.6023	rejected conflict q > qmin (0.0111111111111111) > (0) Rejected by score conflict resolution
0	Protein state 1 - 1(1)	Data\Zelda_250415_P3843_MR_ID_EDC_R1_Fr2.raw	Rejected	15.9127	0.0545455	0.0502113	0.000555645	3.30397e-05	15.629	3.16	6.78	2.84	0	Cross-linked	Intra	Bound	24.5349	24.53	5075	0	0	5	497.273	DECOY_bmCENPT	TFHYITEVLK	77	86		DECOY_bmCENPT	TFHYITEVLK	77	86		[]	24.529964682933;24.5397428184	rejected conflict q > qmin (0.275862068965517) > (0.27)
0	Protein state 1 - 1(1)	Data\Zelda_250415_P3843_MR_ID_EDC_R1_Fr2.raw	Rejected	15.9555	0.0545455	0.0256926	0.000895491	0.000895491	15.5297	4.83	8.02	7.56	0	Cross-linked	Intra	Bound	48.983	48.983	10579	0	0	6	530.956	bmCENPT	AEKLVETIYHFTK	41	53		bmCENPT	AEKLVETIYHFTK	41	53		[]	48.983
0	Protein state 1 - 1(1)	Data\Zelda_250415_P3843_MR_ID_EDC_R1_Fr3.raw	Rejected	16.0087	0	1.11565e-07	1.67642e-08	1.67642e-08	11	5.67	5.44	251.8	0	Free Peptide	Intra		44.6663	44.6663	8152	0	0	7	544.431	bmCENPT	LVETIYHFTKEVKKHEVAPNDAVDVLKHEMAR	44	75							[]	44.6663	Rejected by score conflict resolution
0	Protein state 1 - 1(1)	Data\Zelda_250415_P3843_MR_ID_EDC_R1_Fr3.raw	Rejected	16.0241	0	0.0137046	0.00104254	0.00104254	15.4392	2.1	1.98	2.84	0	Cross-linked	Intra	Bound	33.8389	33.8389	6026	0	0	5	497.273	DECOY_bmCENPT	TFHYITEVLK	77	86		DECOY_bmCENPT	TFHYITEVLK	77	86		[]	33.8389	rejected conflict q > qmin (0.0967741935483871) > (0)
0	Protein state 1 - 1(1)	Data\Zelda_250415_P3843_MR_ID_EDC_R1_Fr2.raw	Rejected	16.086	0	1.03264e-07	1.27628e-07	1.27628e-07	14	1.53	1.75	1.79	0	Free Peptide	Intra		17.0284	17.0315	3208	0	0	5	549.497	DECOY_bmCENPT	VIDLRAMEHKLVDVADNPAVEHKK	50	73							[]	17.0252480784;17.031516161867	rejected conflict q > qmin (0.00900900900900901) > (0)
0	Protein state 1 - 1(1)	Data\Zelda_250415_P3843_MR_ID_EDC_R1_Fr3.raw	Rejected	16.1051	0.109375	4.05755e-05	1.47595e-07	31.8555	12.5345	0.39	1.54	2.6	0	Cross-linked	Intra	Bound	47.1337	47.1337	8613	0	0	5	543.891	bmCENPT	AEKLVETIYHFTK	41	53		bmCENPT	LYKYLEDK	21	28		[]	47.1337	rejected conflict q > qmin (0.26) > (0) Rejected by score conflict resolution
0	Protein state 1 - 1(1)	Data\Zelda_250415_P3843_MR_ID_EDC_R1_Fr1.raw	Accepted	125.155	0.00327065	1.06641e-37	6.79574e-34	3.01289e-43	91.7412	4.47	6.54	6.85	0	Cross-linked	Intra	Bound	23.0357	23.0357	6035	0	0	4	806.408	bmCENPT	NGVFSEILSGHAVHA	114	128		bmCENPT	YLEDKLEPKYDYK	24	36		[S118-E30;S118-D34;S122-E26;S122-D27;S122-E30;S122-D34;A128-E26;A128-D27;A128-E30;A128-D34;E119-K28;E119-K32;E119-Y33;E119-Y35;A128-Y24;A128-K28;A128-K32;A128-Y33;A128-Y35]	23.0357
0	Protein state 1 - 1(1)	Data\Zelda_250415_P3843_MR_ID_EDC_R1_Fr1.raw	Accepted	125.137	0.00408831	1.60357e-39	2.28334e-35	2.53991e-57	87.634	1.71	1.05	1.23	0	Cross-linked	Intra	Bound	21.2739	21.2739	5308	0	0	6	639.861	DECOY_bmCENPT	LVDVADNPAVEHKK	60	73		bmCENPT	VRAEKLVETIYHFTKEVKK	39	57		[K72-E42;K72-E46;K72-E54;D62-T52;D62-K53;D62-K56;D65-T47;D65-Y49;D65-T52;D65-K53;D65-K56;E70-K43;E70-T47;E70-Y49;E70-T52;E70-K53;E70-K56]	21.2739
0	Protein state 1 - 1(1)	Data\Zelda_250415_P3843_MR_ID_EDC_R1_Fr3.raw	Rejected	16.1632	0.109375	1.8331e-05	3.59136e-09	0.190316	11.9285	7.4	5.72	0.61	0	Cross-linked	Intra	Bound	39.9365	39.9365	7252	0	0	7	530.855	bmCENPT	AEKLVETIYHFTK	41	53		bmCENPT	LYKYLEDKLEPKYDYK	21	36		[]	39.9365
0	Protein state 1 - 1(1)	Data\Zelda_250415_P3843_MR_ID_EDC_R1_Fr3.raw	Rejected	16.1632	0.109375	1.8331e-05	3.59136e-09	0.190316	11.9285	7.4	5.72	0.61	0	Cross-linked	Intra	Bound	39.9365	39.9365	7252	0	0	7	530.855	bmCENPT	AEKLVETIYHFTK	41	53		bmCENPT	LYKYLEDKLEPKYDYK	21	36		[]	39.9365
0	Protein state 1 - 1(1)	Data\Zelda_250415_P3843_MR_ID_EDC_R1_Fr3.raw	Accepted	125.075	0	2.85805e-25	2.59372e-34	2.59372e-34	111.579	1.61	2.25	1.83	0	Cross-linked	Intra	Bound	16.8986	16.9419	3007	0	0	4	563.303	bmCENPT	YLEDKLEPK	24	32		bmCENPT	YLEDKLEPK	24	32		[Y24-E26;Y24-D27;Y24-E30;K28-E26;K28-D27;K28-E30]	16.8553409304;16.941911502933
0	Protein state 1 - 1(1)	Data\Zelda_250415_P3843_MR_ID_EDC_R1_Fr3.raw	Rejected	16.3066	0.285714	2.36528e-05	0.000215471	0.000215471	12.3466	1.51	1.51	0.49	0	Self Linked	Intra	Bound	42.4076	42.4076	7716	0	0	2	616.837	DECOY_bmCENPT	TFHYITEVLK	77	86							[]	42.4076
0	Protein state 1 - 1(1)	Data\Zelda_250415_P3843_MR_ID_EDC_R1_Fr1.raw	Accepted	124.678	0	7.12563e-55	3.59061e-56	3.59061e-56	59	1.67	1.5	0.62	0	Free Peptide	Intra		23.2324	23.141	6079	0	0	4	927.264	bmCENPT	VRAEKLVETIYHFTKEVKKHEVAPNDAVDVLK	39	70							[]	23.141004832;23.163353170933;23.392772473333
0	Protein state 1 - 1(1)	Data\Zelda_250415_P3843_MR_ID_EDC_R1_Fr3.raw	Rejected	16.318	0	0.0174315	0.00100153	2.65224e-05	15.8076	4.97	4.73	6.15	0	Cross-linked	Intra	Bound	13.555	13.555	2384	0	0	4	544.777	DECOY_bmCENPT	YDYKPELK	94	101		DECOY_bmCENPT	YDYKPELK	94	101		[]	13.555	rejected conflict q > qmin (0.0645161290322581) > (0.032)
0	Protein state 1 - 1(1)	Data\Zelda_250415_P3843_MR_ID_EDC_R1_Fr3.raw	Rejected	16.354	0.109375	5.0253e-05	0.097924	0.0465507	13.0183	2.27	2.28	452.4	0	Cross-linked	Intra	Bound	44.7269	44.7269	8164	0	0	4	543.551	DECOY_bmCENPT	LVDVADNPAVEHKK	60	73		bmCENPT	GPLGSPK	1	7		[]	44.7269
0	Protein state 1 - 1(1)	Data\Zelda_250415_P3843_MR_ID_EDC_R1_Fr2.raw	Accepted	124.43	0.00355872	6.27307e-45	7.47293e-22	1.61964e-53	71.5798	0.8	1.18	1.56	0	Cross-linked	Intra	Bound	17.1872	17.1872	3258	0	0	4	731.388	DECOY_bmCENPT	LVDVADNPAVEHKK	60	73		bmCENPT	HEVAPNDAVDVLK	58	70		[K72-E59;K72-D64;K72-D67]	17.1872
0	Protein state 1 - 1(1)	Data\Zelda_250415_P3843_MR_ID_EDC_R1_Fr1.raw	Rejected	16.3773	0.047619	0.0244773	6.18282e-05	6.18282e-05	15.9515	1.55	1.57	1.92	0	Cross-linked	Intra	Bound	17.6396	17.6396	3740	0	0	5	610.931	DECOY_bmCENPT	LVDVADNPAVEHKK	60	73		DECOY_bmCENPT	LVDVADNPAVEHKK	60	73		[]	17.6396	rejected conflict q > qmin (0.329113924050633) > (0.081)
0	Protein state 1 - 1(1)	Data\Zelda_250415_P3843_MR_ID_EDC_R1_Fr2.raw	Rejected	16.4057	0.0545455	0.001284	0.000690404	1.21113e-05	14.994	5.58	5.24	454.59	0	Cross-linked	Intra	Bound	37.4963	37.4963	7980	0	0	4	544.777	bmCENPT	LEPKYDYK	29	36		bmCENPT	LEPKYDYK	29	36		[]	37.4963	rejected conflict q > qmin (0.264367816091954) > (0)
0	Protein state 1 - 1(1)	Data\Zelda_250415_P3843_MR_ID_EDC_R1_Fr3.raw	Rejected	16.4141	0.09375	1.35688e-05	0.000511083	0.381307	11.9921	3.32	2.89	216.89	0	Cross-linked	Intra	Bound	46.9632	46.9632	8582	0	0	8	544.647	DECOY_bmCENPT	IERPMFDHFFQYFDFHTKVIDLRAMEHK	32	59		bmCENPT	GPLGSPK	1	7		[]	46.9632	rejected conflict q > qmin (0.253333333333333) > (0)
0	Protein state 1 - 1(1)	Data\Zelda_250415_P3843_MR_ID_EDC_R1_Fr3.raw	Rejected	16.4218	0.142857	3.57222e-05	0.00036708	0.00036708	12.8383	1.61	1.61	0.49	0	Self Linked	Intra	Bound	41.2029	41.2029	7486	0	0	2	616.837	DECOY_bmCENPT	TFHYITEVLK	77	86							[]	41.2029
0	Protein state 1 - 1(1)	Data\Zelda_250415_P3843_MR_ID_EDC_R1_Fr1.raw	Accepted	124.402	0	9.39739e-55	6.08586e-56	6.08586e-56	71	1.14	1.16	0.47	0	Free Peptide	Intra		20.5184	20.5184	4987	0	0	6	763.08	bmCENPT	ARVRAEKLVETIYHFTKEVKKHEVAPNDAVDVLKHEMAR	37	75							[]	20.5184
0	Protein state 1 - 1(1)	Data\Zelda_250415_P3843_MR_ID_EDC_R1_Fr1.raw	Accepted	124.273	0.00408831	5.85352e-43	4.93228e-68	9.61369e-63	77.3783	4.88	0.96	1.31	0	Cross-linked	Intra	Bound	30.6503	30.5887	8886	0	0	7	993.226	bmCENPT	KHEVAPNDAVDVLKHEMARLDIVKTHFDFYQFFHDFMPR	57	95		bmCENPT	VRAEKLVETIYHFTKEVK	39	56		[K57-E42;K57-E46;K57-E54;E59-K43;E59-T47;E59-Y49;E59-T52;E59-K53;D64-Y49;D64-T52;D64-K53;D67-T52;D67-K53]	30.575981595733;30.588669213067;30.6340071152;30.802546754133
0	Protein state 1 - 1(1)	Data\Zelda_250415_P3843_MR_ID_EDC_R1_Fr1.raw	Accepted	124.249	0.00490597	4.45971e-38	3.08915e-15	7.2166e-52	89.6737	2.47	0.85	0.56	0	Cross-linked	Intra	Bound	17.7139	17.7139	3772	0	0	4	731.388	DECOY_bmCENPT	LVDVADNPAVEHKK	60	73		bmCENPT	HEVAPNDAVDVLK	58	70		[K72-E59;K72-D64;K72-D67]	17.7139
0	Protein state 1 - 1(1)	Data\Zelda_250415_P3843_MR_ID_EDC_R1_Fr1.raw	Rejected	16.6215	0	6.04457e-08	1.60213e-08	1.60213e-08	24	1.09	0.79	1.14	0	Free Peptide	Intra		20.1036	20.1036	4807	0	0	6	635.002	bmCENPT	LVETIYHFTKEVKKHEVAPNDAVDVLKHEMAR	44	75							[]	20.1036	rejected conflict q > qmin (0.00952380952380952) > (0.009)
0	Protein state 1 - 1(1)	Data\Zelda_250415_P3843_MR_ID_EDC_R1_Fr1.raw	Accepted	124.214	0.00490597	1.36274e-43	3.6964e-23	2.76735e-27	75.4129	0.44	1.19	0.29	0	Cross-linked	Inter	Bound	17.3423	17.3423	3609	0	0	5	713.367	bmCENPT	HEVAPNDAVDVLK	58	70		bmCENPT	KHEVAPNDAVDVLKHEMAR	57	75		[E59-K57;E59-K70;D64-K57;D64-K70;D67-K57;D67-K70]	17.3423
0	Protein state 1 - 1(1)	Data\Zelda_250415_P3843_MR_ID_EDC_R1_Fr1.raw	Accepted	124.148	0.00490597	4.66682e-43	1.44162e-41	3.13417e-54	76.8909	1.31	1.14	1.18	0	Cross-linked	Intra	Bound	30.9012	30.912	8983	0	0	5	938.709	bmCENPT	EIRVKVVPDIVNKITIPR	96	113		bmCENPT	LDIVKTHFDFYQFFHDFMPR	76	95		[K100-D77;K100-D84;K100-D91;K108-D91;T110-D91;E96-K80;E96-T81;E96-Y86;D104-K80;D104-T81;D104-Y86]	30.890371512;30.912048621867
0	Protein state 1 - 1(1)	Data\Zelda_250415_P3843_MR_ID_EDC_R1_Fr1.raw	Accepted	124.033	0.00490597	1.57772e-36	8.96248e-29	8.03234e-43	92.6729	0.72	1.77	1	0	Cross-linked	Intra	Bound	19.2224	19.2532	4435	0	0	5	796.042	bmCENPT	VVPDIVNKITIPR	101	113		bmCENPT	EVKKHEVAPNDAVDVLKHEMAR	54	75		[K108-E54;K108-E59;K108-D64;K108-D67;K108-E72;T110-E54;T110-E59;T110-D64;T110-D67;D104-K56;D104-K57;D104-K70]	19.1917053872;19.253182113867
0	Protein state 1 - 1(1)	Data\Zelda_250415_P3843_MR_ID_EDC_R1_Fr1.raw	Accepted	123.761	0.00490597	2.32153e-40	1.39714e-38	4.6313e-36	83.5956	1.06	1.41	0.24	0	Cross-linked	Intra	Bound	27.5309	27.5309	7841	0	0	5	611.522	bmCENPT	NGVFSEILSGHAVHA	114	128		bmCENPT	KHEVAPNDAVDVLK	57	70		[S118-E59;S118-D64;S118-D67;S122-D67;A128-D67;E119-K57]	27.5309
0	Protein state 1 - 1(1)	Data\Zelda_250415_P3843_MR_ID_EDC_R1_Fr1.raw	Accepted	123.492	0	2.33383e-54	1.2321e-55	1.2321e-55	58	1.64	1.52	2.53	0	Free Peptide	Intra		27.6151	27.538	7844	0	0	4	902.766	bmCENPT	EIRVKVVPDIVNKITIPRNGVFSEILSGHAVHA	96	128							[]	27.5380361616;27.692171194667
0	Protein state 1 - 1(1)	Data\Zelda_250415_P3843_MR_ID_EDC_R1_Fr3.raw	Rejected	16.8449	0.09375	2.35494e-06	0.0277387	1.21664e-05	10.7618	6.23	10.58	12.92	0	Cross-linked	Intra	Bound	37.1434	37.1434	6685	0	0	6	692.514	bmCENPT	VVPDIVNK	101	108		bmCENPT	HEMARLDIVKTHFDFYQFFHDFMPR	71	95		[]	37.1434
0	Protein state 1 - 1(1)	Data\Zelda_250415_P3843_MR_ID_EDC_R1_Fr2.raw	Rejected	16.8707	0.0545455	0.0364463	0.000528076	0.000528076	16.5425	1.14	1.01	0.09	0	Cross-linked	Intra	Bound	36.6529	36.6529	7759	0	0	4	621.34	DECOY_bmCENPT	TFHYITEVLK	77	86		DECOY_bmCENPT	TFHYITEVLK	77	86		[]	36.6529	rejected conflict q > qmin (0.264367816091954) > (0.092)
0	Protein state 1 - 1(1)	Data\Zelda_250415_P3843_MR_ID_EDC_R1_Fr2.raw	Accepted	123.006	0.00355872	1.08102e-38	4.55812e-44	9.69467e-42	86.5342	1.61	1.63	1.53	0	Cross-linked	Intra	Bound	17.2831	17.2831	3307	0	0	5	545.3	bmCENPT	LVETIYHFTKEVK	44	56		bmCENPT	YLEDKLEPK	24	32		[T47-E26;T47-D27;T47-E30;Y49-E26;Y49-D27;Y49-E30;T52-E26;T52-D27;T52-E30;K53-E26;K53-D27;K53-E30;E46-K28;E54-Y24;E54-K28]	17.2831
0	Protein state 1 - 1(1)	Data\Zelda_250415_P3843_MR_ID_EDC_R1_Fr1.raw	Rejected	17.0035	0	4.12543e-08	4.83175e-08	4.83175e-08	17	1.02	1.21	2.45	0	Free Peptide	Intra		17.5446	17.5446	3698	0	0	4	775.671	DECOY_bmCENPT	VIDLRAMEHKLVDVADNPAVEHKKVEK	50	76							[]	17.5446	rejected conflict q > qmin (0.00952380952380952) > (0)
0	Protein state 1 - 1(1)	Data\Zelda_250415_P3843_MR_ID_EDC_R1_Fr2.raw	Accepted	122.763	0.00355872	1.63975e-35	5.35862e-38	1.04932e-38	93.0343	2.01	2.13	2.66	0	Cross-linked	Intra	Bound	18.6673	18.5831	3772	0	0	5	596.746	bmCENPT	VVPDIVNKITIPR	101	113		bmCENPT	KHEVAPNDAVDVLK	57	70		[K108-E59;K108-D64;K108-D67;T110-E59;T110-D64;D104-K57]	18.5831226152;18.751536154133
0	Protein state 1 - 1(1)	Data\Zelda_250415_P3843_MR_ID_EDC_R1_Fr1.raw	Accepted	122.634	0	5.50299e-54	3.49732e-55	3.49732e-55	63	1.44	1.37	1.37	0	Free Peptide	Intra		21.7846	21.7846	5500	0	0	6	725.224	bmCENPT	VRAEKLVETIYHFTKEVKKHEVAPNDAVDVLKHEMAR	39	75							[]	21.7846
0	Protein state 1 - 1(1)	Data\Zelda_250415_P3843_MR_ID_EDC_R1_Fr1.raw	Rejected	17.1628	0	3.51801e-08	1.12606e-08	1.12606e-08	44	1.14	1.27	0.45	0	Free Peptide	Intra		24.5181	24.6209	6717	0	0	8	753.662	bmCENPT	LYKYLEDKLEPKYDYKARVRAEKLVETIYHFTKEVKKHEVAPNDAVDVLK	21	70							[]	24.441822160533;24.491639087467;24.620914490667	rejected conflict q > qmin (0.00793650793650794) > (0)
0	Protein state 1 - 1(1)	Data\Zelda_250415_P3843_MR_ID_EDC_R1_Fr1.raw	Accepted	122.619	0.00572363	9.00816e-39	1.30615e-16	2.34004e-49	85.7969	1.28	1.18	1.93	0	Cross-linked	Intra	Bound	17.0889	17.0889	3501	0	0	4	731.388	DECOY_bmCENPT	LVDVADNPAVEHKK	60	73		bmCENPT	HEVAPNDAVDVLK	58	70		[K72-E59;K72-D64;K72-D67]	17.0889
0	Protein state 1 - 1(1)	Data\Zelda_250415_P3843_MR_ID_EDC_R1_Fr3.raw	Rejected	17.1935	0.09375	7.33857e-05	0.0242494	0.777329	14.3175	3.97	4.11	4.52	0	Cross-linked	Intra	Bound	59.5272	59.5272	10578	0	0	5	477.255	DECOY_bmCENPT	VRAKYDYKPELK	90	101		bmCENPT	NASWTTK	13	19		[]	59.5272
0	Protein state 1 - 1(1)	Data\Zelda_250415_P3843_MR_ID_EDC_R1_Fr1.raw	Accepted	122.487	0.00572363	2.08949e-37	1.4009e-34	2.33014e-35	88.7122	3.04	1.84	320.96	0	Cross-linked	Intra	Bound	21.9551	21.8871	5547	0	0	4	791.93	bmCENPT	KHEVAPNDAVDVLK	57	70		bmCENPT	LVETIYHFTKEVK	44	56		[K57-E46;K57-E54;E59-T47;E59-Y49;E59-T52;E59-K53;D64-T52;D64-K53;D67-T52;D67-K53]	21.887050904;22.0231879672
0	Protein state 1 - 1(1)	Data\Zelda_250415_P3843_MR_ID_EDC_R1_Fr1.raw	Accepted	121.901	0	1.14523e-53	1.22422e-53	1.22422e-53	60	1.16	1.1	1.12	0	Free Peptide	Intra		23.7082	23.72	6328	0	0	4	1126.36	bmCENPT	YDYKARVRAEKLVETIYHFTKEVKKHEVAPNDAVDVLK	33	70							[]	23.696315377867;23.720036838933
0	Protein state 1 - 1(1)	Data\Zelda_250415_P3843_MR_ID_EDC_R1_Fr1.raw	Rejected	17.3109	0.047619	1.68262	0.00848862	0.00848862	17.3031	4.36	13.7	1.7	0	Cross-linked	Intra	Bound	19.1133	19.1133	4375	0	0	4	621.34	bmCENPT	LVETIYHFTK	44	53		bmCENPT	LVETIYHFTK	44	53		[]	19.1133	rejected conflict q > qmin (0.316455696202532) > (0.075)
0	Protein state 1 - 1(1)	Data\Zelda_250415_P3843_MR_ID_EDC_R1_Fr1.raw	Accepted	121.889	0.00572363	6.65966e-38	1.40551e-47	5.99374e-43	86.771	1.4	1.23	1.66	0	Cross-linked	Inter	Bound	31.1017	31.0512	9021	0	0	7	489.705	bmCENPT	LVETIYHFTK	44	53		bmCENPT	VRAEKLVETIYHFTKEVK	39	56		[T47-E46;T47-E54;Y49-E46;Y49-E54;T52-E46;T52-E54;E46-K43;E46-K53]	31.051154149333;31.152201691467
0	Protein state 1 - 1(1)	Data\Zelda_250415_P3843_MR_ID_EDC_R1_Fr3.raw	Rejected	17.3631	0.078125	0.014218	2.01856e-06	3.27005e-06	16.8341	8.78	0.44	17.62	0	Cross-linked	Inter	Bound	35.3505	35.3505	6332	0	0	8	595.825	bmCENPT	LYKYLEDKLEPK	21	32		bmCENPT	RYQPKNASWTTKRLYKYLEDKLEPK	8	32		[]	35.3505	rejected conflict q > qmin (0.24) > (0.233)
0	Protein state 1 - 1(1)	Data\Zelda_250415_P3843_MR_ID_EDC_R1_Fr2.raw	Rejected	17.3743	0	2.84732e-08	3.28775e-08	3.28775e-08	18	1.41	1.71	16.85	0	Free Peptide	Intra		21.3814	21.3814	4344	0	0	8	544.17	bmCENPT	VRAEKLVETIYHFTKEVKKHEVAPNDAVDVLKHEMAR	39	75							[]	21.3814	rejected conflict q > qmin (0.00675675675675676) > (0)
0	Protein state 1 - 1(1)	Data\Zelda_250415_P3843_MR_ID_EDC_R1_Fr3.raw	Rejected	17.4247	0.078125	6.144e-05	0.000663765	0.00152568	14.4769	5.12	4.73	235.61	0	Cross-linked	Intra	Bound	47.1337	47.1337	8613	0	0	8	544.422	DECOY_bmCENPT	VIDLRAMEHK	50	59		bmCENPT	LEPKYDYKARVRAEKLVETIYHFTK	29	53		[]	47.1337	rejected conflict q > qmin (0.24) > (0) Rejected by ms1MIP resolution Rejected by score conflict resolution
0	Protein state 1 - 1(1)	Data\Zelda_250415_P3843_MR_ID_EDC_R1_Fr1.raw	Accepted	121.828	0	1.23275e-53	5.31188e-55	5.31188e-55	49	1.43	1.66	2.06	0	Free Peptide	Intra		18.5321	18.5321	4124	0	0	4	686.619	bmCENPT	KHEVAPNDAVDVLKHEMARLDIVK	57	80							[]	18.5321
0	Protein state 1 - 1(1)	Data\Zelda_250415_P3843_MR_ID_EDC_R1_Fr1.raw	Accepted	121.451	0.00572363	3.17098e-38	1.46949e-30	5.76473e-08	85.4111	0.96	0.94	0.09	0	Cross-linked	Intra	Bound	15.5565	15.5565	2876	0	0	4	671.596	bmCENPT	HEVAPNDAVDVLKHEMAR	58	75		bmCENPT	GPLGSPK	1	7		[K70-G1;E59-G1;E59-S5;D64-G1;D64-S5;D67-G1;D67-S5]	15.5565
0	Protein state 1 - 1(1)	Data\Zelda_250415_P3843_MR_ID_EDC_R1_Fr2.raw	Rejected	17.4601	0.0545455	0.00207568	0.000162783	0.000162783	16.3308	2.11	1.45	3.13	0	Cross-linked	Intra	Bound	42.8623	42.8623	9275	0	0	4	621.34	bmCENPT	LVETIYHFTK	44	53		bmCENPT	LVETIYHFTK	44	53		[]	42.8623
0	Protein state 1 - 1(1)	Data\Zelda_250415_P3843_MR_ID_EDC_R1_Fr1.raw	Rejected	17.4616	0.047619	0.0955963	0.00848862	0.00848862	17.3031	4.36	13.7	1.7	0	Cross-linked	Intra	Bound	19.1133	19.1133	4375	0	0	4	621.34	DECOY_bmCENPT	TFHYITEVLK	77	86		DECOY_bmCENPT	TFHYITEVLK	77	86		[]	19.1133	rejected conflict q > qmin (0.316455696202532) > (0.075)
0	Protein state 1 - 1(1)	Data\Zelda_250415_P3843_MR_ID_EDC_R1_Fr3.raw	Rejected	17.4984	0.078125	0.0133219	3.21939e-06	2.51614e-06	16.9572	8.78	0.44	17.62	0	Cross-linked	Inter	Bound	35.3505	35.3505	6332	0	0	8	595.825	bmCENPT	RLYKYLEDKLEPK	20	32		bmCENPT	YQPKNASWTTKRLYKYLEDKLEPK	9	32		[]	35.3505
0	Protein state 1 - 1(1)	Data\Zelda_250415_P3843_MR_ID_EDC_R1_Fr1.raw	Accepted	121.287	0.00572363	2.59184e-39	3.9915e-23	1.21341e-40	82.5614	1.06	1.14	0.12	0	Cross-linked	Intra	Bound	32.2978	32.3351	9439	0	0	4	1035.26	bmCENPT	NGVFSEILSGHAVHA	114	128		bmCENPT	LDIVKTHFDFYQFFHDFMPR	76	95		[S118-D77;S118-D84;S118-D91;S122-D77;S122-D84;A128-D77;A128-D84;E119-K80;E119-T81;E119-Y86;A128-K80;A128-T81;A128-Y86]	32.260461886667;32.335103781067
0	Protein state 1 - 1(1)	Data\Zelda_250415_P3843_MR_ID_EDC_R1_Fr1.raw	Rejected	17.5625	0.047619	0.000753101	1.71529e-06	9.40934e-05	16.0227	4.04	3.45	309.89	0	Cross-linked	Intra	Bound	19.2044	19.2044	4414	0	0	5	636.945	bmCENPT	AEKLVETIYHFTK	41	53		bmCENPT	AEKLVETIYHFTK	41	53		[]	19.2044	rejected conflict q > qmin (0.30379746835443) > (0.124)
0	Protein state 1 - 1(1)	Data\Zelda_250415_P3843_MR_ID_EDC_R1_Fr1.raw	Rejected	17.5652	0	2.35259e-08	6.9371e-08	6.9371e-08	10	2.26	2.26	0.49	0	Free Peptide	Intra		21.5572	21.5572	5403	0	0	3	512.279	DECOY_bmCENPT	LVDVADNPAVEHKK	60	73							[]	21.5572	rejected conflict q > qmin (0.00793650793650794) > (0)
0	Protein state 1 - 1(1)	Data\Zelda_250415_P3843_MR_ID_EDC_R1_Fr1.raw	Accepted	121.144	0.00572363	1.61268e-41	5.0506e-77	4.72388e-63	76.5073	0.81	1.11	1.49	0	Cross-linked	Intra	Bound	24.5958	24.5958	6706	0	0	8	703.132	bmCENPT	LVETIYHFTKEVKKHEVAPNDAVDVLK	44	70		bmCENPT	YLEDKLEPKYDYKARVRAEK	24	43		[T47-E26;T47-D27;T47-E30;T47-D34;T47-E42;Y49-E26;Y49-D27;Y49-E30;Y49-D34;Y49-E42;T52-E26;T52-D27;T52-E30;T52-D34;T52-E42;K53-E26;K53-D27;K53-E30;K53-D34;K53-E42;K56-E26;K56-D27;K56-E30;K56-D34;K56-E42;K57-E26;K57-D27;K57-E30;K57-D34;K57-E42;E46-K28;E46-K32;E46-Y33;E46-Y35;E46-K36;E54-K28;E54-K32;E54-Y33;E54-Y35;E54-K36;E59-K28;E59-K32;E59-Y33;E59-Y35;E59-K36]	24.5958
0	Protein state 1 - 1(1)	Data\Zelda_250415_P3843_MR_ID_EDC_R1_Fr1.raw	Accepted	120.854	0	3.26296e-53	3.04861e-54	3.04861e-54	81	1.56	1.31	1.37	0	Free Peptide	Intra		21.2274	21.2274	5288	0	0	6	725.224	bmCENPT	VRAEKLVETIYHFTKEVKKHEVAPNDAVDVLKHEMAR	39	75							[]	21.2274
0	Protein state 1 - 1(1)	Data\Zelda_250415_P3843_MR_ID_EDC_R1_Fr2.raw	Rejected	17.7251	0.0545455	0.00111816	4.68822e-07	2.15229e-05	16.3705	1.15	0.52	3.19	0	Cross-linked	Intra	Bound	32.0768	32.0991	6554	0	0	4	563.303	bmCENPT	YLEDKLEPK	24	32		bmCENPT	YLEDKLEPK	24	32		[]	32.054507797867;32.099141394133
0	Protein state 1 - 1(1)	Data\Zelda_250415_P3843_MR_ID_EDC_R1_Fr2.raw	Rejected	17.839	0	1.78902e-08	4.75729e-08	4.75729e-08	10	1.86	1.86	1.04	0	Free Peptide	Intra		16.1304	16.1304	2928	0	0	4	402.476	DECOY_bmCENPT	VEKTFHYITEVLK	74	86							[]	16.1304	rejected conflict q > qmin (0.00675675675675676) > (0)
0	Protein state 1 - 1(1)	Data\Zelda_250415_P3843_MR_ID_EDC_R1_Fr2.raw	Rejected	17.8658	0.0545455	0.000211505	5.53249e-07	2.3501e-08	15.7352	1.43	2.67	455.88	0	Cross-linked	Intra	Bound	12.4571	12.4367	1928	0	0	5	436.023	DECOY_bmCENPT	YDYKPELK	94	101		DECOY_bmCENPT	YDYKPELK	94	101		[]	12.436693221067;12.477447421867	rejected conflict q > qmin (0.252873563218391) > (0)
0	Protein state 1 - 1(1)	Data\Zelda_250415_P3843_MR_ID_EDC_R1_Fr1.raw	Accepted	120.756	0	3.59919e-53	2.44277e-54	2.44277e-54	68	1.45	1.58	1.22	0	Free Peptide	Intra		21.7292	21.7292	5473	0	0	5	787.44	bmCENPT	ARVRAEKLVETIYHFTKEVKKHEVAPNDAVDVLK	37	70							[]	21.7292
0	Protein state 1 - 1(1)	Data\Zelda_250415_P3843_MR_ID_EDC_R1_Fr1.raw	Accepted	120.735	0.00572363	8.08508e-41	1.72442e-47	6.83049e-23	77.8113	0.42	0.86	0.86	0	Cross-linked	Intra	Bound	18.8041	18.8041	4242	0	0	8	499.644	bmCENPT	KHEVAPNDAVDVLKHEMAR	57	75		bmCENPT	VRAEKLVETIYHFTK	39	53		[K57-E42;K57-E46;K70-E42;K70-E46;E59-K43;E59-T47;E59-Y49;E59-T52;D64-K43;D64-T47;D64-Y49;D64-T52;D67-K43;D67-T47;D67-Y49;D67-T52;E72-K43;E72-T47]	18.8041
0	Protein state 1 - 1(1)	Data\Zelda_250415_P3843_MR_ID_EDC_R1_Fr1.raw	Rejected	17.935	0	1.62526e-08	3.75848e-09	3.75848e-09	28	1.23	1.42	1.68	0	Free Peptide	Intra		17.7536	17.7536	3789	0	0	8	471.252	bmCENPT	LVETIYHFTKEVKKHEVAPNDAVDVLKHEMAR	44	75							[]	17.7536	rejected conflict q > qmin (0.00634920634920635) > (0)
0	Protein state 1 - 1(1)	Data\Zelda_250415_P3843_MR_ID_EDC_R1_Fr1.raw	Accepted	120.456	0.00572363	2.55167e-45	1.18708e-75	3.11495e-57	62.9815	1.09	0.79	1.14	0	Cross-linked	Intra	Bound	20.1036	20.1036	4807	0	0	6	635.002	bmCENPT	KHEVAPNDAVDVLKHEMAR	57	75		bmCENPT	LVETIYHFTKEVK	44	56		[K57-E46;K57-E54;E59-T47;E59-Y49;E59-T52;E59-K53;D64-T47;D64-Y49;D64-T52;D64-K53]	20.1036
0	Protein state 1 - 1(1)	Data\Zelda_250415_P3843_MR_ID_EDC_R1_Fr1.raw	Accepted	120.349	0.00572363	7.70916e-36	0.801372	1.55442e-47	89.1456	1.31	1.19	0.69	0	Cross-linked	Intra	Bound	18.1526	18.225	3992	0	0	4	760.657	bmCENPT	VVPDIVNK	101	108		bmCENPT	KHEVAPNDAVDVLKHEMAR	57	75		[D104-K70]	18.080194874133;18.2249719456
0	Protein state 1 - 1(1)	Data\Zelda_250415_P3843_MR_ID_EDC_R1_Fr1.raw	Accepted	119.86	0.00490597	9.19423e-35	3.91707e-51	7.18935e-50	90.6884	0.17	0.38	0.47	0	Cross-linked	Intra	Bound	19.3269	19.3269	4467	0	0	4	660.352	DECOY_bmCENPT	TFHYITEVLK	77	86		DECOY_bmCENPT	LVDVADNPAVEHK	60	72		[T77-D65;T77-E70;Y80-D65;Y80-E70;T82-D65;T82-E70]	19.3269
0	Protein state 1 - 1(1)	Data\Zelda_250415_P3843_MR_ID_EDC_R1_Fr3.raw	Rejected	18.1452	0.078125	2.96618e-06	0.000177232	2.48917	12.9321	2.88	6.05	5.12	0	Cross-linked	Inter	Bound	41.2029	41.2029	7486	0	0	4	616.332	bmCENPT	LYKYLEDK	21	28		bmCENPT	NASWTTKRLYK	13	23		[]	41.2029	rejected conflict q > qmin (0.233333333333333) > (0.091)
0	Protein state 1 - 1(1)	Data\Zelda_250415_P3843_MR_ID_EDC_R1_Fr1.raw	Accepted	119.732	0.00490597	3.53926e-38	7.54109e-37	7.71539e-55	83.0626	1.4	1.07	0.13	0	Cross-linked	Intra	Bound	19.2506	19.2506	4434	0	0	7	568.889	bmCENPT	VVPDIVNKITIPR	101	113		bmCENPT	EVKKHEVAPNDAVDVLKHEMAR	54	75		[K108-E54;K108-E59;K108-D64;K108-D67;T110-E54;T110-E59;T110-D64;T110-D67;D104-K56;D104-K57]	19.2506
0	Protein state 1 - 1(1)	Data\Zelda_250415_P3843_MR_ID_EDC_R1_Fr2.raw	Rejected	18.1954	0.0545455	0.00744548	0.00397935	0.000100298	17.5232	1.64	1.37	0.82	0	Cross-linked	Intra	Bound	35.4315	35.4315	7423	0	0	5	497.273	DECOY_bmCENPT	TFHYITEVLK	77	86		DECOY_bmCENPT	TFHYITEVLK	77	86		[]	35.4315	rejected conflict q > qmin (0.241379310344828) > (0.069)
0	Protein state 1 - 1(1)	Data\Zelda_250415_P3843_MR_ID_EDC_R1_Fr3.raw	Rejected	18.1958	0.078125	5.71626e-07	0.000135825	0.00578484	11.1559	4.63	0.64	5.76	0	Cross-linked	Intra	Bound	37.1823	37.1823	6693	0	0	5	723.138	bmCENPT	NGVFSEILSGHAVHA	114	128		bmCENPT	THFDFYQFFHDFMPR	81	95		[]	37.1823
0	Protein state 1 - 1(1)	Data\Zelda_250415_P3843_MR_ID_EDC_R1_Fr3.raw	Rejected	18.2156	0.078125	0.000154031	0.552237	5.12593e-07	15.9608	5.04	12.46	4.72	0	Cross-linked	Intra	Bound	43.8706	43.8706	8005	0	0	4	736.659	DECOY_bmCENPT	VIDLRAMEHK	50	59		bmCENPT	LVETIYHFTKEVKK	44	57		[]	43.8706
0	Protein state 1 - 1(1)	Data\Zelda_250415_P3843_MR_ID_EDC_R1_Fr2.raw	Rejected	18.2201	0	1.22213e-08	2.07482e-08	2.07482e-08	11	1.9	1.35	1.9	0	Free Peptide	Intra		17.6919	17.6919	3494	0	0	5	523.878	DECOY_bmCENPT	VIDLRAMEHKLVDVADNPAVEHK	50	72							[]	17.6919	rejected conflict q > qmin (0.0045045045045045) > (0)
0	Protein state 1 - 1(1)	Data\Zelda_250415_P3843_MR_ID_EDC_R1_Fr1.raw	Accepted	119.401	0.00490597	1.96116e-40	1.15733e-52	3.83551e-28	76.7924	1.17	1.22	1.68	0	Cross-linked	Intra	Bound	28.2856	28.2721	8125	0	0	5	955.871	bmCENPT	HEMARLDIVKTHFDFYQFFHDFMPR	71	95		bmCENPT	KHEVAPNDAVDVLK	57	70		[K80-E59;K80-D64;K80-D67;T81-E59;T81-D64;T81-D67;Y86-E59;Y86-D64;Y86-D67;D77-K57;D84-K57]	28.2627635704;28.272094481333;28.322064132
0	Protein state 1 - 1(1)	Data\Zelda_250415_P3843_MR_ID_EDC_R1_Fr1.raw	Rejected	18.2663	0	1.16695e-08	1.51312e-08	1.51312e-08	16	1.05	1.22	2.06	0	Free Peptide	Intra		18.0106	18.0106	3900	0	0	4	686.619	DECOY_bmCENPT	VIDLRAMEHKLVDVADNPAVEHKK	50	73							[]	18.0106	rejected conflict q > qmin (0.00634920634920635) > (0)
0	Protein state 1 - 1(1)	Data\Zelda_250415_P3843_MR_ID_EDC_R1_Fr1.raw	Rejected	18.3016	0	1.12649e-08	1.66711e-08	1.66711e-08	13	1.24	1.37	1.9	0	Free Peptide	Intra		19.4475	19.4475	4520	0	0	5	523.878	DECOY_bmCENPT	VIDLRAMEHKLVDVADNPAVEHK	50	72							[]	19.4475	rejected conflict q > qmin (0.00476190476190476) > (0)
0	Protein state 1 - 1(1)	Data\Zelda_250415_P3843_MR_ID_EDC_R1_Fr1.raw	Accepted	119.25	0.00490597	5.84145e-41	2.87808e-73	1.4518e-69	75.0886	0.59	1.24	2.64	0	Cross-linked	Intra	Bound	29.8488	29.8488	8664	0	0	8	837.303	bmCENPT	KHEVAPNDAVDVLKHEMARLDIVKTHFDFYQFFHDFMPR	57	95		bmCENPT	AEKLVETIYHFTKEVK	41	56		[K57-E42;K57-E46;K57-E54;E59-K43;E59-T47;E59-Y49;E59-T52;E59-K53;D64-K43;D64-T47;D64-Y49;D64-T52;D64-K53;D67-T52;D67-K53]	29.8488
0	Protein state 1 - 1(1)	Data\Zelda_250415_P3843_MR_ID_EDC_R1_Fr1.raw	Accepted	119.114	0.00490597	2.07653e-33	7.83431e-33	5.92572e-42	92.3301	0.54	0.53	0.16	0	Cross-linked	Intra	Bound	25.8135	25.8135	7188	0	0	5	620.328	bmCENPT	NGVFSEILSGHAVHA	114	128		bmCENPT	AEKLVETIYHFTK	41	53		[S118-E42;S118-E46;S122-E42;S122-E46;A128-E42;A128-E46;E119-K43;E119-T47;A128-K43;A128-T47;A128-Y49]	25.8135
0	Protein state 1 - 1(1)	Data\Zelda_250415_P3843_MR_ID_EDC_R1_Fr3.raw	Rejected	18.3328	0.0625	1.90843e-06	1.59323e-06	0.120493	12.754	4.98	4.74	235.61	0	Cross-linked	Intra	Bound	41.8827	41.8827	7615	0	0	8	544.422	DECOY_bmCENPT	VIDLRAMEHK	50	59		bmCENPT	LEPKYDYKARVRAEKLVETIYHFTK	29	53		[]	41.8827	rejected conflict q > qmin (0.226666666666667) > (0.01)
0	Protein state 1 - 1(1)	Data\Zelda_250415_P3843_MR_ID_EDC_R1_Fr1.raw	Accepted	119.091	0.00490597	4.53468e-41	3.28095e-21	2.0192e-34	74.5209	0.83	0.57	1.18	0	Cross-linked	Intra	Bound	19.775	19.775	4663	0	0	5	739.577	bmCENPT	NGVFSEILSGHAVHA	114	128		bmCENPT	KHEVAPNDAVDVLKHEMAR	57	75		[S118-E59;S118-D64;S118-D67;S118-E72;S122-E59;S122-D64;S122-D67;S122-E72;A128-E59;A128-D64;A128-D67;A128-E72;E119-K57;E119-K70;A128-K57;A128-K70]	19.775
0	Protein state 1 - 1(1)	Data\Zelda_250415_P3843_MR_ID_EDC_R1_Fr2.raw	Accepted	118.577	0	3.18143e-52	3.23105e-52	3.23105e-52	68	1.92	1.98	2.01	0	Free Peptide	Intra		21.4709	21.5142	4385	0	0	4	1126.36	bmCENPT	YDYKARVRAEKLVETIYHFTKEVKKHEVAPNDAVDVLK	33	70							[]	21.421682299467;21.476795275733;21.5142263792
0	Protein state 1 - 1(1)	Data\Zelda_250415_P3843_MR_ID_EDC_R1_Fr1.raw	Accepted	118.352	0	3.98607e-52	1.78319e-53	1.78319e-53	50	1.05	1.22	2.06	0	Free Peptide	Intra		18.0106	18.0106	3900	0	0	4	686.619	bmCENPT	KHEVAPNDAVDVLKHEMARLDIVK	57	80							[]	18.0106
0	Protein state 1 - 1(1)	Data\Zelda_250415_P3843_MR_ID_EDC_R1_Fr1.raw	Rejected	18.6229	0	8.1688e-09	1.42645e-09	1.42645e-09	26	0.2	0.71	0.86	0	Free Peptide	Intra		18.6295	18.6295	4168	0	0	6	521.287	bmCENPT	LVETIYHFTKEVKKHEVAPNDAVDVLK	44	70							[]	18.6295	rejected conflict q > qmin (0.00317460317460317) > (0)
0	Protein state 1 - 1(1)	Data\Zelda_250415_P3843_MR_ID_EDC_R1_Fr1.raw	Accepted	118.329	0.00572363	1.49048e-42	3.14663e-08	2.47746e-57	68.7483	1.29	1.68	2.13	0	Cross-linked	Intra	Bound	17.4074	17.3782	3625	0	0	4	891.457	DECOY_bmCENPT	LVDVADNPAVEHKK	60	73		bmCENPT	HEVAPNDAVDVLKHEMAR	58	75		[K72-E59;K72-D64;K72-D67;K72-E72;D62-K70;D65-K70;E70-K70]	17.378210570933;17.436606396533
0	Protein state 1 - 1(1)	Data\Zelda_250415_P3843_MR_ID_EDC_R1_Fr1.raw	Accepted	118.127	0.00572363	8.57755e-39	1.81815e-29	1.92693e-09	79.1909	0.95	1.18	0.39	0	Cross-linked	Intra	Bound	15.5445	15.5445	2870	0	0	5	537.478	bmCENPT	HEVAPNDAVDVLKHEMAR	58	75		bmCENPT	GPLGSPK	1	7		[K70-G1;E59-G1;E59-S5;D64-G1;D64-S5;D67-G1;D67-S5]	15.5445
0	Protein state 1 - 1(1)	Data\Zelda_250415_P3843_MR_ID_EDC_R1_Fr1.raw	Accepted	117.919	0.00572363	6.4485e-42	6.30321e-72	2.8925e-59	70.0674	0.86	1.21	1.26	0	Cross-linked	Intra	Bound	28.6247	28.6247	8256	0	0	7	909.891	bmCENPT	KHEVAPNDAVDVLKHEMARLDIVKTHFDFYQFFHDFMPR	57	95		bmCENPT	LVETIYHFTKEVK	44	56		[K57-E46;K57-E54;E59-T47;E59-Y49;E59-T52;E59-K53;D64-T47;D64-Y49;D64-T52;D64-K53]	28.6247
0	Protein state 1 - 1(1)	Data\Zelda_250415_P3843_MR_ID_EDC_R1_Fr2.raw	Rejected	18.7028	0.0545455	0.00751235	0.000532273	0.000532273	18.0519	1.85	1.3	2.03	0	Cross-linked	Intra	Bound	35.7423	35.7423	7511	0	0	5	497.273	DECOY_bmCENPT	TFHYITEVLK	77	86		DECOY_bmCENPT	TFHYITEVLK	77	86		[]	35.7423	rejected conflict q > qmin (0.229885057471264) > (0.069)
0	Protein state 1 - 1(1)	Data\Zelda_250415_P3843_MR_ID_EDC_R1_Fr2.raw	Rejected	18.8238	0.0545455	3.25903e-05	9.4004e-10	9.4004e-10	15.7352	1.43	2.67	455.88	0	Cross-linked	Intra	Bound	12.4571	12.4367	1928	0	0	5	436.023	bmCENPT	LEPKYDYK	29	36		bmCENPT	LEPKYDYK	29	36		[]	12.436693221067;12.477447421867	rejected conflict q > qmin (0.218390804597701) > (0)
0	Protein state 1 - 1(1)	Data\Zelda_250415_P3843_MR_ID_EDC_R1_Fr1.raw	Accepted	117.675	0	7.84316e-52	4.16035e-53	4.16035e-53	28	1.77	1.77	7.55	0	Free Peptide	Intra		13.9381	13.9381	2241	0	0	2	703.867	bmCENPT	HEVAPNDAVDVLK	58	70							[]	13.9381
0	Protein state 1 - 1(1)	Data\Zelda_250415_P3843_MR_ID_EDC_R1_Fr1.raw	Accepted	117.469	0	9.63832e-52	6.82347e-53	6.82347e-53	73	1.87	1.56	0.62	0	Free Peptide	Intra		22.4716	22.4716	5818	0	0	4	927.264	bmCENPT	VRAEKLVETIYHFTKEVKKHEVAPNDAVDVLK	39	70							[]	22.4716
0	Protein state 1 - 1(1)	Data\Zelda_250415_P3843_MR_ID_EDC_R1_Fr1.raw	Accepted	117.414	0	5.91122e-25	2.52088e-34	3.00054e-40	103.314	0.42	0.55	0.16	0	Cross-linked	Intra	Bound	36.4982	36.4982	10762	0	0	6	681.3	bmCENPT	THFDFYQFFHDFMPR	81	95		bmCENPT	THFDFYQFFHDFMPR	81	95		[T81-D84;T81-D91;Y86-D84;Y86-D91]	36.4982
0	Protein state 1 - 1(1)	Data\Zelda_250415_P3843_MR_ID_EDC_R1_Fr2.raw	Accepted	117.037	0	3.27131e-23	2.07874e-32	2.07874e-32	104.962	1.67	1.61	1.83	0	Cross-linked	Intra	Bound	17.0451	17.0451	3213	0	0	4	563.303	bmCENPT	YLEDKLEPK	24	32		bmCENPT	YLEDKLEPK	24	32		[Y24-E26;Y24-D27;Y24-E30;K28-E26;K28-D27;K28-E30]	17.0451
0	Protein state 1 - 1(1)	Data\Zelda_250415_P3843_MR_ID_EDC_R1_Fr1.raw	Rejected	19.0601	0	5.27581e-09	5.3319e-09	5.3319e-09	25	1.07	1.1	0.82	0	Free Peptide	Intra		23.3335	23.3335	6166	0	0	6	684.54	DECOY_bmCENPT	VEKTFHYITEVLKEARVRAKYDYKPELKDELYK	74	106							[]	23.3335	rejected conflict q > qmin (0.00317460317460317) > (0) Rejected by score conflict resolution
0	Protein state 1 - 1(1)	Data\Zelda_250415_P3843_MR_ID_EDC_R1_Fr1.raw	Rejected	19.174	0	4.70789e-09	6.74721e-10	6.74721e-10	22	0.85	3.51	1.98	0	Free Peptide	Intra		27.2311	27.2311	7734	0	0	6	625.513	bmCENPT	VRAEKLVETIYHFTKEVKKHEVAPNDAVDVLK	39	70							[]	27.2311	rejected conflict q > qmin (0.00158730158730159) > (0)
0	Protein state 1 - 1(1)	Data\Zelda_250415_P3843_MR_ID_EDC_R1_Fr3.raw	Rejected	19.1872	0.0625	3.09395e-06	8.65427	4.03945e-05	14.3949	6.28	5.32	13.94	0	Cross-linked	Intra	Bound	47.1337	47.1337	8613	0	0	7	544.143	bmCENPT	KHEVAPNDAVDVLKHEMAR	57	75		bmCENPT	AEKLVETIYHFTK	41	53		[]	47.1337	rejected conflict q > qmin (0.22) > (0) Rejected by ms1MIP resolution Rejected by score conflict resolution
0	Protein state 1 - 1(1)	Data\Zelda_250415_P3843_MR_ID_EDC_R1_Fr1.raw	Accepted	116.96	0	7.75192e-22	1.75519e-39	1.75519e-39	106.381	0.95	0.79	0.09	0	Cross-linked	Intra	Bound	14.7351	14.7351	2540	0	0	7	619.603	bmCENPT	KHEVAPNDAVDVLKHEMAR	57	75		bmCENPT	KHEVAPNDAVDVLKHEMAR	57	75		[K57-E59;K57-D64;K57-D67;K57-E72;K70-E59;K70-D64;K70-D67;K70-E72]	14.7351
0	Protein state 1 - 1(1)	Data\Zelda_250415_P3843_MR_ID_EDC_R1_Fr1.raw	Accepted	116.647	0.00572363	1.92576e-36	9.61223e-62	3.2732e-37	82.7255	0.3	0.44	1.19	0	Cross-linked	Intra	Bound	23.4223	23.4223	6205	0	0	6	829.288	bmCENPT	AEKLVETIYHFTKEVKKHEVAPNDAVDVLK	41	70		bmCENPT	LYKYLEDKLEPK	21	32		[K43-E26;K43-D27;K43-E30;T47-E26;T47-D27;T47-E30;Y49-E26;Y49-D27;Y49-E30;T52-E26;T52-D27;T52-E30;K53-E26;K53-D27;K53-E30;K56-E26;K56-D27;K56-E30;K57-E26;K57-D27;K57-E30;E42-Y22;E42-K23;E42-Y24;E42-K28;E46-Y22;E46-K23;E46-Y24;E46-K28;E54-Y22;E54-K23;E54-Y24;E54-K28]	23.4223
0	Protein state 1 - 1(1)	Data\Zelda_250415_P3843_MR_ID_EDC_R1_Fr1.raw	Accepted	116.401	0.00572363	4.69393e-30	2.53002e-35	7.76547e-39	94.8093	1.56	1.15	0.86	0	Cross-linked	Inter	Bound	37.4557	37.4557	11003	0	0	4	703.384	bmCENPT	LVETIYHFTK	44	53		bmCENPT	AEKLVETIYHFTK	41	53		[T47-E42;T47-E46;Y49-E42;Y49-E46;T52-E42;T52-E46;E46-K43]	37.4557
0	Protein state 1 - 1(1)	Data\Zelda_250415_P3843_MR_ID_EDC_R1_Fr1.raw	Accepted	116.145	0.00572363	3.82538e-36	1.02184e-45	8.1804e-39	82.6986	1	0.89	0.51	0	Cross-linked	Intra	Bound	30.1962	30.2202	8777	0	0	5	825.037	bmCENPT	EIRVKVVPDIVNKITIPR	96	113		bmCENPT	THFDFYQFFHDFMPR	81	95		[K100-D84;K100-D91;K108-D91;E96-Y86;D104-Y86]	30.1722791424;30.220160011733
0	Protein state 1 - 1(1)	Data\Zelda_250415_P3843_MR_ID_EDC_R1_Fr1.raw	Accepted	115.864	0	4.79401e-51	2.58009e-52	2.58009e-52	54	1.03	1.12	1.95	0	Free Peptide	Intra		22.096	22.096	5639	0	0	5	787.44	bmCENPT	ARVRAEKLVETIYHFTKEVKKHEVAPNDAVDVLK	37	70							[]	22.096
0	Protein state 1 - 1(1)	Data\Zelda_250415_P3843_MR_ID_EDC_R1_Fr1.raw	Accepted	114.791	0.00572363	9.1122e-39	8.29041e-36	5.94188e-05	74.1938	1.47	1.15	0.14	0	Cross-linked	Intra	Bound	22.4216	22.4216	5795	0	0	7	621.205	bmCENPT	VRAEKLVETIYHFTKEVKKHEVAPNDAVDVLK	39	70		bmCENPT	GPLGSPK	1	7		[T47-G1;Y49-G1;T52-G1;K53-G1;K56-G1;K57-G1;E46-G1;E46-S5;E54-G1;E54-S5;E59-G1;E59-S5;D64-G1;D64-S5;D67-G1;D67-S5]	22.4216
0	Protein state 1 - 1(1)	Data\Zelda_250415_P3843_MR_ID_EDC_R1_Fr2.raw	Accepted	114.707	0.00355872	2.31663e-38	1.44703e-44	1.03026e-22	75.1541	1.58	1.65	0.83	0	Cross-linked	Intra	Bound	15.4584	15.4584	2675	0	0	5	658.943	bmCENPT	KHEVAPNDAVDVLKHEMAR	57	75		bmCENPT	YLEDKLEPK	24	32		[K70-E26;K70-D27;K70-E30;D64-K28;D67-Y24;D67-K28;E72-Y24;E72-K28]	15.4584
0	Protein state 1 - 1(1)	Data\Zelda_250415_P3843_MR_ID_EDC_R1_Fr1.raw	Accepted	114.616	0.00572363	2.43307e-35	2.24004e-26	4.63938e-07	82.3682	2.09	1.45	1.51	0	Cross-linked	Intra	Bound	13.9319	13.9319	2239	0	0	5	634.338	bmCENPT	EVKKHEVAPNDAVDVLKHEMAR	54	75		bmCENPT	GPLGSPK	1	7		[K56-G1;K57-G1;K70-G1;E54-G1;E54-S5;E59-G1;E59-S5;D64-G1;D64-S5;D67-G1;D67-S5]	13.9319
0	Protein state 1 - 1(1)	Data\Zelda_250415_P3843_MR_ID_EDC_R1_Fr1.raw	Rejected	19.5232	0	3.3205e-09	3.61611e-10	3.61611e-10	12	1.21	1.21	798.26	0	Free Peptide	Intra		18.2486	18.2486	4004	0	0	2	625.843	bmCENPT	LVETIYHFTK	44	53							[]	18.2486	rejected conflict q > qmin (0.00158730158730159) > (0) Rejected by ms1MIP resolution Rejected by ms1MIP resolution Rejected by score conflict resolution Rejected by score conflict resolution
0	Protein state 1 - 1(1)	Data\Zelda_250415_P3843_MR_ID_EDC_R1_Fr1.raw	Accepted	114.549	0.00572363	1.63576e-41	4.04854e-72	1.03054e-68	65.5871	1.8	1.05	2.09	0	Cross-linked	Intra	Bound	30.0441	29.9071	8685	0	0	7	956.773	bmCENPT	KHEVAPNDAVDVLKHEMARLDIVKTHFDFYQFFHDFMPR	57	95		bmCENPT	AEKLVETIYHFTKEVK	41	56		[K57-E46;K57-E54;E59-K43;E59-T47;E59-Y49;E59-T52;E59-K53;D64-T52;D64-K53]	29.907147622667;30.04622416;30.178982761867
0	Protein state 1 - 1(1)	Data\Zelda_250415_P3843_MR_ID_EDC_R1_Fr3.raw	Rejected	19.5866	0.0625	2.09207e-05	0.00323819	3.3261	16.3567	1.75	1.36	14.7	0	Cross-linked	Intra	Bound	39.3175	39.3175	7126	0	0	4	543.551	bmCENPT	KHEVAPNDAVDVLK	57	70		bmCENPT	GPLGSPK	1	7		[]	39.3175	rejected conflict q > qmin (0.22) > (0)
0	Protein state 1 - 1(1)	Data\Zelda_250415_P3843_MR_ID_EDC_R1_Fr1.raw	Accepted	114.357	0.00654129	1.54424e-29	7.43651e-31	3.14493e-41	93.1474	0.64	0.82	1.39	0	Cross-linked	Intra	Bound	15.2438	15.2323	2739	0	0	5	682.172	DECOY_bmCENPT	LVDVADNPAVEHKK	60	73		bmCENPT	EVKKHEVAPNDAVDVLK	54	70		[K72-E54;K72-E59;K72-D64;K72-D67;D62-K56;D62-K57;D65-K56;D65-K57;E70-K56;E70-K57]	15.2323333504;15.255302258133
0	Protein state 1 - 1(1)	Data\Zelda_250415_P3843_MR_ID_EDC_R1_Fr1.raw	Accepted	113.301	0.00654129	1.46469e-36	2.10208e-39	1.64012e-17	77.6469	0.98	0.85	3.17	0	Cross-linked	Intra	Bound	14.9602	14.9602	2628	0	0	4	923.481	bmCENPT	KHEVAPNDAVDVLKHEMAR	57	75		bmCENPT	KHEVAPNDAVDVLK	57	70		[K57-E59;K57-D64;K57-D67;K70-E59;K70-D64;K70-D67;E72-K57]	14.9602
0	Protein state 1 - 1(1)	Data\Zelda_250415_P3843_MR_ID_EDC_R1_Fr1.raw	Accepted	113.171	0.00654129	1.35257e-41	1.93981e-52	1.21256e-21	62.8651	0.94	0.91	0.08	0	Cross-linked	Intra	Bound	31.1287	31.1384	9046	0	0	4	821.393	bmCENPT	THFDFYQFFHDFMPR	81	95		bmCENPT	LVETIYHFTK	44	53		[T81-E46;Y86-E46;D84-T47;D84-Y49;D84-T52]	31.1190526736;31.1383627688
0	Protein state 1 - 1(1)	Data\Zelda_250415_P3843_MR_ID_EDC_R1_Fr1.raw	Accepted	113.083	0.00654129	1.23689e-30	2.14331e-39	5.05412e-37	89.6957	1.2	1.3	1.27	0	Cross-linked	Intra	Bound	23.7459	23.7541	6344	0	0	6	684.54	bmCENPT	LVETIYHFTKEVK	44	56		bmCENPT	YLEDKLEPKYDYKARVRAEK	24	43		[T47-E26;T47-D27;T47-E30;T47-D34;T47-E42;Y49-D27;Y49-E30;Y49-D34;Y49-E42;T52-E30;T52-D34;T52-E42;K53-D34;K53-E42;E46-K28;E46-K32;E46-Y33;E46-Y35;E46-K36;E54-K32;E54-Y33;E54-Y35;E54-K36]	23.737621768267;23.754096414667
0	Protein state 1 - 1(1)	Data\Zelda_250415_P3843_MR_ID_EDC_R1_Fr1.raw	Accepted	113.031	0.00654129	5.73132e-36	1.51337e-44	7.04005e-30	78.6838	1.04	1.11	1.22	0	Cross-linked	Intra	Bound	18.2967	18.2967	4024	0	0	6	549.287	bmCENPT	KHEVAPNDAVDVLKHEMAR	57	75		bmCENPT	YLEDKLEPK	24	32		[K70-E26;K70-D27;K70-E30;D64-Y24;D67-Y24;D67-K28;E72-Y24;E72-K28]	18.2967
0	Protein state 1 - 1(1)	Data\Zelda_250415_P3843_MR_ID_EDC_R1_Fr2.raw	Accepted	112.837	0.00355872	2.40526e-40	9.62622e-20	3.74049e-36	66.4081	4.09	4.25	284.68	0	Cross-linked	Intra	Bound	33.4933	33.4933	6942	0	0	5	714.735	bmCENPT	NGVFSEILSGHAVHA	114	128		bmCENPT	THFDFYQFFHDFMPR	81	95		[S118-D84;S118-D91;S122-D84;S122-D91;A128-D84;E119-T81;E119-Y86;A128-T81;A128-Y86]	33.4933
0	Protein state 1 - 1(1)	Data\Zelda_250415_P3843_MR_ID_EDC_R1_Fr2.raw	Accepted	112.817	0	4.63706e-26	1.17186e-37	6.73433e-28	96.5659	1.57	1.68	2.84	0	Cross-linked	Intra	Bound	33.8642	33.8847	7040	0	0	5	497.273	bmCENPT	LVETIYHFTK	44	53		bmCENPT	LVETIYHFTK	44	53		[T47-E46;Y49-E46;T52-E46]	33.843692968;33.884711388
0	Protein state 1 - 1(1)	Data\Zelda_250415_P3843_MR_ID_EDC_R1_Fr1.raw	Accepted	112.696	0.00654129	2.17825e-36	1.49207e-35	6.6608e-50	77.186	5.47	1.36	2.12	0	Cross-linked	Intra	Bound	21.1141	21.1141	5242	0	0	6	537.941	bmCENPT	NGVFSEILSGHAVHA	114	128		bmCENPT	YLEDKLEPKYDYK	24	36		[S122-E26;S122-D27;S122-E30;S122-D34;A128-E26;A128-D27;A128-E30;A128-D34;E119-K32;A128-Y24;A128-K28;A128-K32;A128-Y33;A128-Y35]	21.1141
0	Protein state 1 - 1(1)	Data\Zelda_250415_P3843_MR_ID_EDC_R1_Fr3.raw	Rejected	19.9094	0	2.25653e-09	4.92201e-09	4.92201e-09	12	1.68	5.23	251.8	0	Free Peptide	Intra		41.1769	41.1769	7481	0	0	7	544.431	bmCENPT	LVETIYHFTKEVKKHEVAPNDAVDVLKHEMAR	44	75							[]	41.1769	Rejected by score conflict resolution
0	Protein state 1 - 1(1)	Data\Zelda_250415_P3843_MR_ID_EDC_R1_Fr1.raw	Accepted	112.367	0.00654129	1.91902e-34	7.72787e-26	2.60856e-32	81.2342	1.02	0.39	0.67	0	Cross-linked	Intra	Bound	30.2593	30.2919	8793	0	0	4	1031.04	bmCENPT	VKVVPDIVNKITIPR	99	113		bmCENPT	THFDFYQFFHDFMPREIR	81	98		[K100-D84;K100-D91;K100-E96;K108-D91;K108-E96;T110-D91;T110-E96;D104-Y86]	30.226701071733;30.291883816
0	Protein state 1 - 1(1)	Data\Zelda_250415_P3843_MR_ID_EDC_R1_Fr1.raw	Accepted	112.227	0.00654129	8.25337e-39	1.05586e-59	1.01535e-29	70.0381	1.16	1.38	1.38	0	Cross-linked	Intra	Bound	23.5237	23.4589	6220	0	0	6	1043.89	bmCENPT	AEKLVETIYHFTKEVKKHEVAPNDAVDVLKHEMAR	41	75		bmCENPT	YLEDKLEPKYDYKARVR	24	40		[K43-E26;K43-D27;K43-E30;K43-D34;T47-E26;T47-D27;T47-E30;T47-D34;Y49-E26;Y49-D27;Y49-E30;Y49-D34;T52-E26;T52-D27;T52-E30;T52-D34;K53-E26;K53-D27;K53-E30;K53-D34;K56-E26;K56-D27;K56-E30;K56-D34;K57-E26;K57-D27;K57-E30;K57-D34;E42-Y24;E42-K28;E42-K32;E42-Y33;E42-Y35;E42-K36;E46-Y24;E46-K28;E46-K32;E46-Y33;E46-Y35;E46-K36;E54-Y24;E54-K28;E54-K32;E54-Y33;E54-Y35;E54-K36;E59-K28;E59-K32;E59-Y33;E59-Y3…	23.458863115467;23.588587875467
0	Protein state 1 - 1(1)	Data\Zelda_250415_P3843_MR_ID_EDC_R1_Fr1.raw	Accepted	112.148	0.00654129	6.06597e-39	3.25787e-36	5.70334e-24	69.5242	1.01	1.18	0.92	0	Cross-linked	Intra	Bound	28.0665	28.0128	8028	0	0	6	718.187	bmCENPT	LDIVKTHFDFYQFFHDFMPR	76	95		bmCENPT	YLEDKLEPKYDYK	24	36		[K80-E26;K80-D27;K80-E30;K80-D34;T81-E26;T81-D27;T81-E30;T81-D34;Y86-E26;Y86-D27;Y86-E30;Y86-D34;D77-Y24;D77-K28;D77-K32;D77-Y33;D77-Y35;D84-Y24;D84-K28;D84-K32;D84-Y33;D84-Y35;D91-K32]	28.0128459672;28.120182727733
0	Protein state 1 - 1(1)	Data\Zelda_250415_P3843_MR_ID_EDC_R1_Fr1.raw	Rejected	19.9882	0	2.08563e-09	2.78523e-10	2.78523e-10	19	3.17	5.4	3.17	0	Free Peptide	Intra		28.0374	27.8641	7968	0	0	7	680.768	bmCENPT	KHEVAPNDAVDVLKHEMARLDIVKTHFDFYQFFHDFMPR	57	95							[]	27.864083060267;28.066834046667;28.1811750176	rejected conflict q > qmin (0.00158730158730159) > (0)
0	Protein state 1 - 1(1)	Data\Zelda_250415_P3843_MR_ID_EDC_R1_Fr1.raw	Accepted	111.417	0.00654129	6.06073e-35	3.32251e-33	9.85876e-49	78.7783	0.81	0.55	0.65	0	Cross-linked	Intra	Bound	26.9593	26.9512	7629	0	0	7	736.708	bmCENPT	VVPDIVNKITIPR	101	113		bmCENPT	VRAEKLVETIYHFTKEVKKHEVAPNDAVDVLK	39	70		[K108-E42;K108-E46;K108-E54;K108-E59;K108-D64;K108-D67;T110-E42;T110-E46;T110-E54;T110-E59;T110-D64;T110-D67;D104-K43;D104-T47;D104-Y49;D104-T52;D104-K53;D104-K56;D104-K57]	26.8849812952;26.9512100384;27.041629413867
0	Protein state 1 - 1(1)	Data\Zelda_250415_P3843_MR_ID_EDC_R1_Fr1.raw	Accepted	111.35	0.00654129	2.78073e-38	1.77549e-65	4.45718e-63	70.1477	1.07	1.43	1.89	0	Cross-linked	Intra	Bound	27.8629	27.8242	7952	0	0	7	966.781	bmCENPT	KHEVAPNDAVDVLKHEMARLDIVKTHFDFYQFFHDFMPREIR	57	98		bmCENPT	LVETIYHFTKEVK	44	56		[K57-E46;K57-E54;E59-T47;E59-Y49;E59-T52;E59-K53;D64-T47;D64-Y49;D64-T52;D64-K53]	27.767131984;27.824155294933;27.9974456064
0	Protein state 1 - 1(1)	Data\Zelda_250415_P3843_MR_ID_EDC_R1_Fr1.raw	Rejected	20.1559	0	1.76363e-09	2.5091e-10	2.5091e-10	20	3.63	4.86	249.97	0	Free Peptide	Intra		32.4017	32.4017	9465	0	0	7	544.431	bmCENPT	LVETIYHFTKEVKKHEVAPNDAVDVLKHEMAR	44	75							[]	32.4017	rejected conflict q > qmin (0.00158730158730159) > (0)
0	Protein state 1 - 1(1)	Data\Zelda_250415_P3843_MR_ID_EDC_R1_Fr1.raw	Accepted	111.27	0.00654129	3.63289e-38	3.9585e-64	9.77488e-56	70.35	1.23	0.89	0.45	0	Cross-linked	Intra	Bound	30.2394	30.2394	8782	0	0	8	869.199	bmCENPT	KHEVAPNDAVDVLKHEMARLDIVKTHFDFYQFFHDFMPR	57	95		bmCENPT	VRAEKLVETIYHFTKEVK	39	56		[K57-E46;K57-E54;E59-K43;E59-T47;E59-Y49;E59-T52;E59-K53;D64-Y49;D64-T52;D64-K53;D67-T52;D67-K53]	30.2394
0	Protein state 1 - 1(1)	Data\Zelda_250415_P3843_MR_ID_EDC_R1_Fr2.raw	Rejected	20.2296	0.0545455	0.00114057	5.73188e-05	5.73188e-05	19.061	4.88	5.05	9.44	0	Cross-linked	Intra	Bound	50.5551	50.5551	10884	0	0	6	530.956	bmCENPT	AEKLVETIYHFTK	41	53		bmCENPT	AEKLVETIYHFTK	41	53		[]	50.5551
0	Protein state 1 - 1(1)	Data\Zelda_250415_P3843_MR_ID_EDC_R1_Fr1.raw	Accepted	111.27	0.00654129	2.99336e-34	1.38904e-35	9.20572e-42	80.1399	1.12	1.08	1.35	0	Cross-linked	Intra	Bound	32.4913	32.3766	9454	0	0	4	874.697	bmCENPT	VVPDIVNKITIPR	101	113		bmCENPT	THFDFYQFFHDFMPR	81	95		[K108-D84;K108-D91;T110-D84;T110-D91;D104-T81;D104-Y86]	32.376600780533;32.606041374933
0	Protein state 1 - 1(1)	Data\Zelda_250415_P3843_MR_ID_EDC_R1_Fr1.raw	Accepted	111.162	0.00654129	2.79281e-42	5.1223e-48	1.37111e-61	56.5865	0.56	0.64	0.11	0	Cross-linked	Inter	Bound	34.2989	34.2989	10101	0	0	8	618.093	bmCENPT	LVETIYHFTK	44	53		bmCENPT	VRAEKLVETIYHFTKEVKKHEVAPNDAVDVLK	39	70		[T47-E42;T47-E46;T47-E54;T47-E59;T47-D64;T47-D67;Y49-E42;Y49-E46;Y49-E54;Y49-E59;Y49-D64;Y49-D67;T52-E42;T52-E46;T52-D64;T52-D67;E46-K43;E46-K53;E46-K56;E46-K57]	34.2989
0	Protein state 1 - 1(1)	Data\Zelda_250415_P3843_MR_ID_EDC_R1_Fr2.raw	Accepted	110.99	0	1.23523e-26	1.50502e-22	1.50192e-44	93.5947	2.1	1.62	3.56	0	Cross-linked	Intra	Bound	16.2345	16.2345	2956	0	0	5	610.931	bmCENPT	KHEVAPNDAVDVLK	57	70		bmCENPT	KHEVAPNDAVDVLK	57	70		[K57-E59;K57-D64;K57-D67]	16.2345
0	Protein state 1 - 1(1)	Data\Zelda_250415_P3843_MR_ID_EDC_R1_Fr3.raw	Rejected	20.3806	0.0625	3.59153e-07	2.51978e-10	4.00213e-11	13.9698	7.11	7.22	7.12	0	Cross-linked	Intra	Bound	17.1551	17.1551	3053	0	0	5	549.492	DECOY_bmCENPT	KTTWSANKPQYR	110	121		bmCENPT	LEPKYDYKAR	29	38		[]	17.1551	rejected conflict q > qmin (0.22) > (0)
0	Protein state 1 - 1(1)	Data\Zelda_250415_P3843_MR_ID_EDC_R1_Fr2.raw	Accepted	110.812	0	7.50077e-49	3.76405e-50	3.76405e-50	33	1.56	1.84	0.15	0	Free Peptide	Intra		15.8988	15.8988	2839	0	0	4	540.531	bmCENPT	KHEVAPNDAVDVLKHEMAR	57	75							[]	15.8988
0	Protein state 1 - 1(1)	Data\Zelda_250415_P3843_MR_ID_EDC_R1_Fr1.raw	Rejected	20.4875	0.0238095	2.46719e-06	4.44304e-07	1.03763e-08	15.9062	1.44	1.75	461.56	0	Cross-linked	Intra	Bound	25.947	25.947	7241	0	0	3	726.033	DECOY_bmCENPT	YDYKPELK	94	101		DECOY_bmCENPT	YDYKPELK	94	101		[]	25.947	rejected conflict q > qmin (0.291139240506329) > (0)
0	Protein state 1 - 1(1)	Data\Zelda_250415_P3843_MR_ID_EDC_R1_Fr1.raw	Accepted	110.638	0.00654129	4.51282e-35	5.14947e-44	2.57491e-23	77.3725	1.45	1.38	0.54	0	Cross-linked	Intra	Bound	14.8209	14.7908	2563	0	0	6	608.654	bmCENPT	EVKKHEVAPNDAVDVLKHEMAR	54	75		bmCENPT	YLEDKLEPK	24	32		[K56-E26;K56-D27;K56-E30;K57-E26;K57-D27;K57-E30;E54-Y24;E54-K28;E59-Y24;E59-K28;D64-Y24;D64-K28;D67-K28]	14.7908153888;14.8510047288
0	Protein state 1 - 1(1)	Data\Zelda_250415_P3843_MR_ID_EDC_R1_Fr1.raw	Accepted	110.402	0.00735895	3.19477e-35	3.97141e-06	7.11256e-45	76.6788	1.64	1.61	1.47	0	Cross-linked	Intra	Bound	13.8786	13.8786	2222	0	0	4	792.671	DECOY_bmCENPT	KPSGLPG	122	128		bmCENPT	EVKKHEVAPNDAVDVLKHEMAR	54	75		[K122-E54;K122-E59;K122-D64;K122-D67;S124-E54;S124-E59;S124-D64;S124-D67;G128-E54;G128-E59;G128-D64;G128-D67;G128-K56;G128-K57]	13.8786
0	Protein state 1 - 1(1)	Data\Zelda_250415_P3843_MR_ID_EDC_R1_Fr2.raw	Accepted	110.25	0.00711744	3.49501e-34	1.38167e-23	1.90559e-47	78.8691	2.16	2.21	2.18	0	Cross-linked	Intra	Bound	20.9927	21.0117	4254	0	0	4	927.264	DECOY_bmCENPT	LVDVADNPAVEHKK	60	73		bmCENPT	VRAEKLVETIYHFTKEVK	39	56		[K72-E42;K72-E46;K72-E54;D62-T52;D62-K53;D65-T47;D65-Y49;D65-T52;D65-K53;E70-K43;E70-T47;E70-Y49;E70-T52;E70-K53]	20.973675380533;21.011718485867
0	Protein state 1 - 1(1)	Data\Zelda_250415_P3843_MR_ID_EDC_R1_Fr1.raw	Accepted	110.076	0.00735895	4.78924e-38	4.69992e-55	1.04822e-26	68.7928	2.2	2.24	2.85	0	Cross-linked	Intra	Bound	22.3866	22.3866	5778	0	0	7	629.908	bmCENPT	EVKKHEVAPNDAVDVLKHEMAR	54	75		bmCENPT	EVKKHEVAPNDAVDVLK	54	70		[K56-E54;K56-E59;K56-D64;K56-D67;K57-E54;K57-E59;K57-D64;K57-D67;K70-E54;K70-E59]	22.3866
0	Protein state 1 - 1(1)	Data\Zelda_250415_P3843_MR_ID_EDC_R1_Fr2.raw	Rejected	20.6321	0.0545455	0.000932102	1.92941e-07	4.52283e-06	19.4163	3.59	3.97	322.09	0	Cross-linked	Intra	Bound	31.2624	31.2778	6342	0	0	4	785.894	bmCENPT	NGVFSEILSGHAVHA	114	128		bmCENPT	NGVFSEILSGHAVHA	114	128		[]	31.247056230133;31.277752449333
0	Protein state 1 - 1(1)	Data\Zelda_250415_P3843_MR_ID_EDC_R1_Fr1.raw	Accepted	109.993	0.00735895	4.0531e-34	1.53689e-37	2.82871e-19	78.6549	1.69	1.52	1.45	0	Cross-linked	Intra	Bound	29.8692	29.8692	8671	0	0	6	623.312	bmCENPT	LDIVKTHFDFYQFFHDFMPR	76	95		bmCENPT	YLEDKLEPK	24	32		[K80-E26;K80-D27;K80-E30;T81-E26;T81-D27;T81-E30;Y86-E26;Y86-D27;Y86-E30;D77-Y24;D77-K28;D84-Y24;D84-K28]	29.8692
0	Protein state 1 - 1(1)	Data\Zelda_250415_P3843_MR_ID_EDC_R1_Fr1.raw	Accepted	109.441	0	2.95271e-48	1.5003e-49	1.5003e-49	51	1.02	1.21	2.45	0	Free Peptide	Intra		17.5446	17.5446	3698	0	0	4	775.671	bmCENPT	EVKKHEVAPNDAVDVLKHEMARLDIVK	54	80							[]	17.5446
0	Protein state 1 - 1(1)	Data\Zelda_250415_P3843_MR_ID_EDC_R1_Fr1.raw	Accepted	109.291	0.00735895	3.34693e-30	4.20887e-35	9.80555e-36	85.663	1.2	1.3	1.27	0	Cross-linked	Intra	Bound	23.7459	23.7541	6344	0	0	6	684.54	bmCENPT	VRAEKLVETIYHFTKEVK	39	56		bmCENPT	YLEDKLEPKYDYKAR	24	38		[K43-E26;K43-D27;K43-E30;K43-D34;T47-E26;T47-D27;T47-E30;T47-D34;Y49-E30;Y49-D34;T52-D34;K53-D34;E42-K28;E42-K32;E42-Y33;E42-Y35;E42-K36;E46-K28;E46-K32;E46-Y33;E46-Y35;E46-K36]	23.737621768267;23.754096414667
0	Protein state 1 - 1(1)	Data\Zelda_250415_P3843_MR_ID_EDC_R1_Fr3.raw	Rejected	20.7842	0.0625	1.97358e-07	2.74675	4.07726e-06	13.9155	4.26	6.16	5.23	0	Cross-linked	Intra	Bound	40.1641	40.1641	7293	0	0	5	670.348	DECOY_bmCENPT	YDYKPELKDELYK	94	106		bmCENPT	AEKLVETIYHFTK	41	53		[]	40.1641
0	Protein state 1 - 1(1)	Data\Zelda_250415_P3843_MR_ID_EDC_R1_Fr1.raw	Accepted	109.22	0.00735895	1.96539e-37	6.88659e-57	1.20703e-53	69.1768	0.59	0.8	0.45	0	Cross-linked	Intra	Bound	30.165	30.1957	8770	0	0	7	993.226	bmCENPT	KHEVAPNDAVDVLKHEMARLDIVKTHFDFYQFFHDFMPR	57	95		bmCENPT	VRAEKLVETIYHFTKEVK	39	56		[K57-E46;K57-E54;E59-T47;E59-Y49;E59-T52;E59-K53;D64-Y49;D64-T52;D64-K53;D67-K53]	30.122599019733;30.1767407464;30.195720983467
0	Protein state 1 - 1(1)	Data\Zelda_250415_P3843_MR_ID_EDC_R1_Fr1.raw	Accepted	109.159	0.00735895	9.09609e-39	1.45014e-69	3.88413e-64	65.1398	0.9	1.11	1.26	0	Cross-linked	Intra	Bound	28.0641	28.1092	8065	0	0	7	909.891	bmCENPT	KHEVAPNDAVDVLKHEMARLDIVKTHFDFYQFFHDFMPR	57	95		bmCENPT	LVETIYHFTKEVK	44	56		[K57-E46;K57-E54;E59-T47;E59-Y49;E59-T52;E59-K53;D64-Y49;D64-T52;D64-K53]	28.018992497333;28.1091522296
0	Protein state 1 - 1(1)	Data\Zelda_250415_P3843_MR_ID_EDC_R1_Fr1.raw	Accepted	108.868	0.00735895	3.62728e-35	3.4336e-28	9.40008e-24	74.5891	0.78	0.82	0.33	0	Cross-linked	Intra	Bound	29.4774	29.4774	8536	0	0	4	732.127	bmCENPT	NGVFSEILSGHAVHA	114	128		bmCENPT	HEVAPNDAVDVLK	58	70		[S118-E59;S118-D64;S118-D67;S122-D64;S122-D67;A128-D67]	29.4774
0	Protein state 1 - 1(1)	Data\Zelda_250415_P3843_MR_ID_EDC_R1_Fr1.raw	Accepted	108.817	0.00735895	1.64879e-35	1.47722e-63	4.7415e-50	73.6655	1.07	1.13	0.94	0	Cross-linked	Intra	Bound	23.5252	23.5018	6238	0	0	8	833.697	bmCENPT	LVETIYHFTKEVKKHEVAPNDAVDVLKHEMAR	44	75		bmCENPT	LYKYLEDKLEPKYDYKARVRAEK	21	43		[T47-E26;T47-D27;T47-E30;T47-D34;T47-E42;Y49-E26;Y49-D27;Y49-E30;Y49-D34;Y49-E42;T52-E26;T52-D27;T52-E30;T52-D34;T52-E42;K53-E26;K53-D27;K53-E30;K53-D34;K53-E42;K56-E26;K56-D27;K56-E30;K56-D34;K56-E42;K57-E26;K57-D27;K57-E30;K57-D34;K57-E42;E46-Y22;E46-K23;E46-Y24;E46-K28;E46-K32;E46-Y33;E46-Y35;E46-K36;E54-K28;E54-K32;E54-Y33;E54-Y35;E54-K36;E59-K32;E59-Y33;E59-Y35;E59-K36;D64-Y35;D64-K36]	23.474972507467;23.5017951408;23.598764184267
0	Protein state 1 - 1(1)	Data\Zelda_250415_P3843_MR_ID_EDC_R1_Fr1.raw	Accepted	108.609	0.00735895	2.66301e-33	4.20526e-35	3.95561e-09	78.5495	1.31	1.23	1.8	0	Cross-linked	Intra	Bound	13.8394	13.8968	2229	0	0	5	730.184	bmCENPT	EVKKHEVAPNDAVDVLKHEMAR	54	75		bmCENPT	YLEDKLEPK	24	32		[K56-E26;K56-D27;K56-E30;K57-E26;K57-D27;K57-E30;E54-Y24;E54-K28;E59-Y24;E59-K28;D64-Y24;D64-K28;D67-Y24;D67-K28]	13.781901049067;13.896820111467
0	Protein state 1 - 1(1)	Data\Zelda_250415_P3843_MR_ID_EDC_R1_Fr1.raw	Accepted	108.597	0	6.87283e-48	3.0916e-49	3.0916e-49	44	1.25	1.45	1.03	0	Free Peptide	Intra		19.483	19.483	4535	0	0	4	654.596	bmCENPT	HEVAPNDAVDVLKHEMARLDIVK	58	80							[]	19.483
0	Protein state 1 - 1(1)	Data\Zelda_250415_P3843_MR_ID_EDC_R1_Fr2.raw	Accepted	108.593	0.00711744	6.47581e-38	1.25743e-28	2.53215e-07	66.7826	2.09	2.09	2.13	0	Cross-linked	Intra	Bound	14.057	14.057	2282	0	0	5	563.097	bmCENPT	KHEVAPNDAVDVLKHEMAR	57	75		bmCENPT	GPLGSPK	1	7		[K57-G1;K70-G1;E59-G1;E59-S5;D64-G1;D64-S5;D67-G1;D67-S5;E72-G1;E72-S5]	14.057
0	Protein state 1 - 1(1)	Data\Zelda_250415_P3843_MR_ID_EDC_R1_Fr1.raw	Accepted	108.582	0	6.97215e-48	4.4339e-49	4.4339e-49	58	1.26	1.62	1.77	0	Free Peptide	Intra		22.6796	22.6796	5900	0	0	5	742.012	bmCENPT	VRAEKLVETIYHFTKEVKKHEVAPNDAVDVLK	39	70							[]	22.6796
0	Protein state 1 - 1(1)	Data\Zelda_250415_P3843_MR_ID_EDC_R1_Fr1.raw	Accepted	108.367	0	8.64952e-48	8.74349e-48	8.74349e-48	65	1.19	1.43	0.74	0	Free Peptide	Intra		23.6257	23.6257	6289	0	0	5	901.29	bmCENPT	YDYKARVRAEKLVETIYHFTKEVKKHEVAPNDAVDVLK	33	70							[]	23.6257
0	Protein state 1 - 1(1)	Data\Zelda_250415_P3843_MR_ID_EDC_R1_Fr1.raw	Accepted	108.182	0.00735895	2.36043e-38	2.2079e-20	1.96436e-42	64.7846	0.31	0.56	0.02	0	Cross-linked	Intra	Bound	19.8192	19.8192	4682	0	0	7	528.557	bmCENPT	NGVFSEILSGHAVHA	114	128		bmCENPT	KHEVAPNDAVDVLKHEMAR	57	75		[S118-E59;S118-D64;S118-D67;S118-E72;S122-E59;S122-D64;S122-D67;A128-E59;A128-D64;A128-D67;E119-K57;E119-K70;A128-K57]	19.8192
0	Protein state 1 - 1(1)	Data\Zelda_250415_P3843_MR_ID_EDC_R1_Fr1.raw	Accepted	108.053	0.00735895	6.14498e-39	8.09531e-38	5.65714e-16	62.7225	3.92	0.5	4.79	0	Cross-linked	Intra	Bound	20.1129	20.1129	4812	0	0	4	774.42	bmCENPT	KHEVAPNDAVDVLK	57	70		bmCENPT	AEKLVETIYHFTK	41	53		[K57-E42;K57-E46;E59-K43;E59-T47;E59-Y49;E59-T52;D64-K43;D64-T47;D64-Y49;D67-K43;D67-T47;D67-Y49]	20.1129
0	Protein state 1 - 1(1)	Data\Zelda_250415_P3843_MR_ID_EDC_R1_Fr1.raw	Accepted	108.051	0.00735895	2.08452e-28	2.4038e-17	3.53065e-26	87.2496	1.11	1.14	1.57	0	Cross-linked	Inter	Bound	14.6115	14.6115	2492	0	0	7	579.022	bmCENPT	KHEVAPNDAVDVLK	57	70		bmCENPT	EVKKHEVAPNDAVDVLKHEMAR	54	75		[K57-E54;K57-E59;K57-D64;K57-D67;E59-K56;D64-K56;D67-K56]	14.6115
0	Protein state 1 - 1(1)	Data\Zelda_250415_P3843_MR_ID_EDC_R1_Fr1.raw	Accepted	107.967	0.00735895	8.79401e-36	6.35045e-30	2.29878e-05	71.7035	0.44	0.84	0.96	0	Cross-linked	Intra	Bound	14.5375	14.5375	2464	0	0	4	703.62	bmCENPT	KHEVAPNDAVDVLKHEMAR	57	75		bmCENPT	GPLGSPK	1	7		[K57-G1;K70-G1;E59-G1;E59-S5;D64-G1;D64-S5;D67-G1;D67-S5;E72-G1]	14.5375
0	Protein state 1 - 1(1)	Data\Zelda_250415_P3843_MR_ID_EDC_R1_Fr2.raw	Rejected	21.9575	0.0545455	0.00891966	8.67683e-07	8.67683e-07	21.4443	6.44	2.64	7.56	0	Cross-linked	Intra	Bound	43.1141	43.1141	9330	0	0	6	530.956	bmCENPT	AEKLVETIYHFTK	41	53		bmCENPT	AEKLVETIYHFTK	41	53		[]	43.1141
0	Protein state 1 - 1(1)	Data\Zelda_250415_P3843_MR_ID_EDC_R1_Fr1.raw	Accepted	107.871	0.00735895	4.31701e-32	4.83556e-27	1.0848e-27	80.1269	0.41	1.26	0.63	0	Cross-linked	Intra	Bound	20.1754	20.1754	4838	0	0	5	713.419	bmCENPT	VKVVPDIVNKITIPR	99	113		bmCENPT	EVKKHEVAPNDAVDVLK	54	70		[K100-E54;K100-E59;K108-E54;K108-E59;K108-D64;K108-D67;T110-E54;T110-E59;T110-D64;T110-D67;D104-K56;D104-K57]	20.1754
0	Protein state 1 - 1(1)	Data\Zelda_250415_P3843_MR_ID_EDC_R1_Fr1.raw	Accepted	107.79	0.00654129	4.54437e-28	9.07944e-38	1.15131e-35	87.4927	1.23	1.22	1.36	0	Cross-linked	Intra	Bound	16.1617	16.1617	3123	0	0	5	480.672	DECOY_bmCENPT	LVDVADNPAVEHKK	60	73		DECOY_bmCENPT	NVIDPVVK	22	29		[K72-D25]	16.1617
0	Protein state 1 - 1(1)	Data\Zelda_250415_P3843_MR_ID_EDC_R1_Fr1.raw	Accepted	107.689	0.00654129	3.48402e-36	3.03709e-69	5.02457e-51	70.2217	1.2	1.47	0.56	0	Cross-linked	Intra	Bound	23.0124	23.0186	6027	0	0	8	783.166	bmCENPT	LVETIYHFTKEVKKHEVAPNDAVDVLKHEMAR	44	75		bmCENPT	YLEDKLEPKYDYKARVRAEK	24	43		[T47-E26;T47-D27;T47-E30;T47-D34;T47-E42;Y49-E26;Y49-D27;Y49-E30;Y49-D34;Y49-E42;T52-D27;T52-E30;T52-D34;T52-E42;K53-E30;K53-D34;K53-E42;K56-E30;K56-D34;K56-E42;K57-E30;K57-D34;K57-E42;E46-Y24;E46-K28;E46-K32;E46-Y33;E46-Y35;E46-K36;E54-K32;E54-Y33;E54-Y35;E54-K36;E59-K32;E59-Y33;E59-Y35;E59-K36]	23.0061919784;23.018593292533
0	Protein state 1 - 1(1)	Data\Zelda_250415_P3843_MR_ID_EDC_R1_Fr2.raw	Accepted	107.546	0	5.33929e-24	9.22706e-34	1.00639e-27	93.2444	1.79	1.63	2.03	0	Cross-linked	Intra	Bound	34.3337	34.2736	7125	0	0	5	497.273	bmCENPT	LVETIYHFTK	44	53		bmCENPT	LVETIYHFTK	44	53		[T47-E46;Y49-E46;T52-E46]	34.273634357333;34.393785214933
0	Protein state 1 - 1(1)	Data\Zelda_250415_P3843_MR_ID_EDC_R1_Fr2.raw	Rejected	22.0881	0	2.55431e-10	2.56446e-11	2.56446e-11	13	3.57	3.57	798.26	0	Free Peptide	Intra		17.4698	17.4698	3399	0	0	2	625.843	bmCENPT	LVETIYHFTK	44	53							[]	17.4698	rejected conflict q > qmin (0.00225225225225225) > (0)
0	Protein state 1 - 1(1)	Data\Zelda_250415_P3843_MR_ID_EDC_R1_Fr3.raw	Rejected	22.1705	0.046875	6.46819e-08	0.366839	1.75729e-08	14.7479	0.98	1.11	0.85	0	Cross-linked	Intra	Bound	58.9389	58.9389	10470	0	0	6	618.511	DECOY_bmCENPT	LVDVADNPAVEHK	60	72		bmCENPT	VRAEKLVETIYHFTKEVKK	39	57		[]	58.9389	rejected conflict q > qmin (0.206666666666667) > (0)
0	Protein state 1 - 1(1)	Data\Zelda_250415_P3843_MR_ID_EDC_R1_Fr1.raw	Accepted	107.166	0.00654129	1.36793e-34	3.96184e-28	1.05035e-05	73.5156	0.89	0.8	0.09	0	Cross-linked	Intra	Bound	14.8192	14.7374	2541	0	0	4	671.596	bmCENPT	HEVAPNDAVDVLKHEMAR	58	75		bmCENPT	GPLGSPK	1	7		[E59-G1;E59-S5;D64-G1;D64-S5;D67-G1;D67-S5]	14.737433119733;14.901015804
0	Protein state 1 - 1(1)	Data\Zelda_250415_P3843_MR_ID_EDC_R1_Fr1.raw	Accepted	106.915	0.00735895	3.59416e-28	1.96165e-18	4.54807e-39	86.2401	2.91	3.01	3.34	0	Cross-linked	Intra	Bound	24.0505	24.0505	6476	0	0	4	941.515	DECOY_bmCENPT	LVDVADNPAVEHKKVEK	60	76		bmCENPT	EVKKHEVAPNDAVDVLK	54	70		[K72-E54;K72-E59;K72-D64;K72-D67;K73-E54;K73-E59;K73-D64;K73-D67;D62-K56;D62-K57;D65-K56;D65-K57;E70-K56;E70-K57;E75-K56;E75-K57]	24.0505
0	Protein state 1 - 1(1)	Data\Zelda_250415_P3843_MR_ID_EDC_R1_Fr1.raw	Accepted	106.651	0.00735895	2.48942e-33	0.0987645	8.8103e-43	75.7519	1.6	1.71	0.69	0	Cross-linked	Intra	Bound	17.7076	17.7076	3769	0	0	4	760.657	bmCENPT	VVPDIVNK	101	108		bmCENPT	KHEVAPNDAVDVLKHEMAR	57	75		[D104-K70]	17.7076
0	Protein state 1 - 1(1)	Data\Zelda_250415_P3843_MR_ID_EDC_R1_Fr3.raw	Rejected	22.5182	0.046875	4.28804e-08	0.00744149	7.91683e-08	14.8075	1.92	1.9	1.04	0	Cross-linked	Intra	Bound	21.3142	21.3296	3804	0	0	5	571.127	DECOY_bmCENPT	LVDVADNPAVEHK	60	72		bmCENPT	VVPDIVNKITIPR	101	113		[]	21.298803902667;21.329574451733	rejected conflict q > qmin (0.2) > (0)
0	Protein state 1 - 1(1)	Data\Zelda_250415_P3843_MR_ID_EDC_R1_Fr1.raw	Accepted	106.168	0.00735895	5.50076e-33	4.44445e-32	2.92823e-17	75.8551	1.73	1.33	0.64	0	Cross-linked	Intra	Bound	28.8501	28.829	8320	0	0	4	852.445	bmCENPT	KHEVAPNDAVDVLKHEMAR	57	75		bmCENPT	LVETIYHFTK	44	53		[K70-E46;D64-T47;D64-Y49;D67-T47;D67-Y49;D67-T52;E72-T47;E72-Y49;E72-T52]	28.829049578667;28.871228577067
0	Protein state 1 - 1(1)	Data\Zelda_250415_P3843_MR_ID_EDC_R1_Fr1.raw	Accepted	106.064	0.00735895	9.69166e-40	3.88343e-49	1.40158e-23	56.3894	0.98	1.14	1.67	0	Cross-linked	Intra	Bound	35.1087	35.1314	10369	0	0	4	860.405	bmCENPT	THFDFYQFFHDFMPR	81	95		bmCENPT	HEVAPNDAVDVLK	58	70		[T81-E59;T81-D64;T81-D67;Y86-E59;Y86-D64;Y86-D67]	35.0860373776;35.1314165888
0	Protein state 1 - 1(1)	Data\Zelda_250415_P3843_MR_ID_EDC_R1_Fr2.raw	Rejected	22.7085	0.0545455	0.000488613	8.50877e-05	1.60472e-06	21.3905	1.67	1.5	1.12	0	Cross-linked	Intra	Bound	36.1187	35.9882	7574	0	0	4	621.34	DECOY_bmCENPT	TFHYITEVLK	77	86		DECOY_bmCENPT	TFHYITEVLK	77	86		[]	35.988184301867;36.086608008267;36.281394582667
0	Protein state 1 - 1(1)	Data\Zelda_250415_P3843_MR_ID_EDC_R1_Fr1.raw	Accepted	105.902	0.00735895	1.09144e-35	7.77596e-23	3.64038e-35	68.8073	0.1	1.26	1.39	0	Cross-linked	Intra	Bound	32.2532	32.2532	9408	0	0	5	828.407	bmCENPT	NGVFSEILSGHAVHA	114	128		bmCENPT	LDIVKTHFDFYQFFHDFMPR	76	95		[S118-D77;S118-D84;S118-D91;S122-D77;S122-D84;S122-D91;A128-D77;A128-D84;E119-K80;E119-T81;E119-Y86;A128-K80;A128-T81;A128-Y86]	32.2532
0	Protein state 1 - 1(1)	Data\Zelda_250415_P3843_MR_ID_EDC_R1_Fr2.raw	Rejected	22.9814	0	1.04549e-10	3.48002e-10	3.48002e-10	11	1.7	1.86	2.66	0	Free Peptide	Intra		15.0091	15.0091	2516	0	0	4	434.5	DECOY_bmCENPT	KVEKTFHYITEVLK	73	86							[]	15.0091	rejected conflict q > qmin (0.00225225225225225) > (0)
0	Protein state 1 - 1(1)	Data\Zelda_250415_P3843_MR_ID_EDC_R1_Fr1.raw	Accepted	105.599	0.00735895	1.23076e-35	3.63094e-16	4.72069e-37	68.4821	1.7	1.53	2.45	0	Cross-linked	Inter	Bound	16.234	16.3576	3202	0	0	4	891.457	bmCENPT	HEVAPNDAVDVLKHEMAR	58	75		bmCENPT	KHEVAPNDAVDVLK	57	70		[K70-E59;K70-D64;K70-D67;E59-K57;D64-K57;D67-K57;E72-K57]	16.136845020267;16.207451384267;16.357575700267
0	Protein state 1 - 1(1)	Data\Zelda_250415_P3843_MR_ID_EDC_R1_Fr1.raw	Accepted	105.59	0.00735895	4.13499e-31	2.60414e-47	1.38406e-35	79.0867	2.04	1.23	1.35	0	Cross-linked	Intra	Bound	24.6048	24.63	6721	0	0	6	1004.55	bmCENPT	LEPKYDYKARVRAEKLVETIYHFTKEVKKHEVAPNDAVDVLK	29	70		bmCENPT	LYKYLEDK	21	28		[K32-E26;K32-D27;Y33-E26;Y33-D27;Y35-E26;Y35-D27;K36-E26;K36-D27;K43-E26;K43-D27;T47-E26;T47-D27;Y49-E26;Y49-D27;T52-E26;T52-D27;K53-E26;K53-D27;K56-E26;K56-D27;K57-E26;K57-D27;E30-Y22;E30-K23;E30-Y24;D34-Y22;D34-K23;D34-Y24;E42-Y22;E42-K23;E42-Y24;E46-Y22;E46-K23;E46-Y24;E54-Y24]	24.5191486992;24.630009945867;24.6652343888
0	Protein state 1 - 1(1)	Data\Zelda_250415_P3843_MR_ID_EDC_R1_Fr1.raw	Rejected	23.0837	0	9.43838e-11	2.55061e-11	2.55061e-11	44	0.54	1.38	1.49	0	Free Peptide	Intra		24.0561	24.0561	6479	0	0	8	703.132	bmCENPT	YLEDKLEPKYDYKARVRAEKLVETIYHFTKEVKKHEVAPNDAVDVLK	24	70							[]	24.0561	rejected conflict q > qmin (0.00158730158730159) > (0)
0	Protein state 1 - 1(1)	Data\Zelda_250415_P3843_MR_ID_EDC_R1_Fr1.raw	Accepted	105.552	0.00735895	1.44871e-36	3.72115e-34	2.72158e-44	65.813	0.98	1.17	0.32	0	Cross-linked	Intra	Bound	32.8081	32.8081	9585	0	0	7	592.007	bmCENPT	NGVFSEILSGHAVHA	114	128		bmCENPT	LDIVKTHFDFYQFFHDFMPR	76	95		[S118-D77;S118-D84;S122-D77;S122-D84;S122-D91;A128-D77;A128-D84;E119-K80;E119-T81;E119-Y86;A128-K80;A128-T81;A128-Y86]	32.8081
0	Protein state 1 - 1(1)	Data\Zelda_250415_P3843_MR_ID_EDC_R1_Fr1.raw	Accepted	105.448	0	1.60161e-46	1.39634e-47	1.39634e-47	69	1.14	1.14	1.75	0	Free Peptide	Intra		20.5427	20.5427	4997	0	0	5	819.033	bmCENPT	AEKLVETIYHFTKEVKKHEVAPNDAVDVLKHEMAR	41	75							[]	20.5427
0	Protein state 1 - 1(1)	Data\Zelda_250415_P3843_MR_ID_EDC_R1_Fr1.raw	Accepted	105.347	0.00735895	8.32024e-35	1.67082e-32	0.00939292	70.2867	0.64	0.88	0.46	0	Cross-linked	Intra	Bound	13.5151	13.5151	2092	0	0	4	703.62	bmCENPT	KHEVAPNDAVDVLKHEMAR	57	75		bmCENPT	GPLGSPK	1	7		[K57-G1;E59-G1;E59-S5;D64-G1;D64-S5;D67-G1;D67-S5]	13.5151
0	Protein state 1 - 1(1)	Data\Zelda_250415_P3843_MR_ID_EDC_R1_Fr3.raw	Accepted	105.107	0.015625	2.30817e-31	5.37419e-33	1.84263e-26	77.9175	1.62	1.57	1.43	0	Cross-linked	Intra	Bound	17.1406	17.1406	3047	0	0	4	681.373	bmCENPT	LVETIYHFTKEVK	44	56		bmCENPT	YLEDKLEPK	24	32		[T47-E26;T47-D27;T47-E30;Y49-E26;Y49-D27;Y49-E30;T52-E26;T52-D27;T52-E30;K53-E26;K53-D27;K53-E30;E46-Y24;E46-K28;E54-Y24;E54-K28]	17.1406
0	Protein state 1 - 1(1)	Data\Zelda_250415_P3843_MR_ID_EDC_R1_Fr1.raw	Accepted	105.1	0.00735895	2.86938e-35	3.01466e-25	1.03448e-34	68.7015	1.81	0.97	0.94	0	Cross-linked	Intra	Bound	31.5923	31.5998	9194	0	0	7	479.985	bmCENPT	VRAEKLVETIYHFTK	39	53		bmCENPT	LYKYLEDKLEPK	21	32		[T47-E26;T47-D27;Y49-E26;Y49-D27;Y49-E30;T52-E26;T52-D27;T52-E30;E46-Y22;E46-K23;E46-Y24]	31.5545515184;31.5998082384;31.622542488267
0	Protein state 1 - 1(1)	Data\Zelda_250415_P3843_MR_ID_EDC_R1_Fr1.raw	Accepted	105.001	0.00735895	6.88358e-32	4.0364e-36	4.21123e-21	76.6587	1.83	0.97	0.71	0	Cross-linked	Intra	Bound	25.4919	25.5072	7069	0	0	5	742.012	bmCENPT	KHEVAPNDAVDVLK	57	70		bmCENPT	VRAEKLVETIYHFTKEVK	39	56		[K57-E42;K57-E46;K57-E54;E59-K43;E59-T47;E59-Y49;E59-T52;E59-K53;D64-T47;D64-Y49;D64-T52;D64-K53]	25.4766390816;25.507197223467
0	Protein state 1 - 1(1)	Data\Zelda_250415_P3843_MR_ID_EDC_R1_Fr2.raw	Accepted	104.954	0	2.62373e-46	1.13902e-47	1.13902e-47	36	1.9	1.84	1.36	0	Free Peptide	Intra		18.2117	18.2117	3666	0	0	3	725.704	bmCENPT	KHEVAPNDAVDVLKHEMAR	57	75							[]	18.2117
0	Protein state 1 - 1(1)	Data\Zelda_250415_P3843_MR_ID_EDC_R1_Fr1.raw	Accepted	104.807	0.00735895	1.3466e-34	2.06611e-19	2.06611e-19	70.0151	0.9	1.25	1.06	0	Cross-linked	Intra	Bound	19.0663	19.0663	4354	0	0	4	749.404	bmCENPT	HEVAPNDAVDVLK	58	70		bmCENPT	LVETIYHFTKEVK	44	56		[E59-T47;E59-Y49;E59-T52;E59-K53;D64-T47;D64-Y49;D64-T52;D64-K53;D67-T47;D67-Y49;D67-T52;D67-K53]	19.0663
0	Protein state 1 - 1(1)	Data\Zelda_250415_P3843_MR_ID_EDC_R1_Fr2.raw	Accepted	103.804	0.00711744	1.20762e-28	1.43985e-44	5.15032e-37	81.5034	2.14	1.66	1.79	0	Cross-linked	Inter	Bound	16.2252	16.2492	2962	0	0	5	531.692	bmCENPT	YLEDKLEPK	24	32		bmCENPT	LYKYLEDKLEPK	21	32		[Y24-E26;Y24-D27;Y24-E30;K28-E26;K28-D27;K28-E30;E26-Y22;E26-K23;D27-Y22;D27-K23;E30-Y22;E30-K23]	16.201221006133;16.249244895467
0	Protein state 1 - 1(1)	Data\Zelda_250415_P3843_MR_ID_EDC_R1_Fr2.raw	Accepted	103.741	0	8.83192e-46	4.43376e-47	4.43376e-47	32	1.67	1.69	1.49	0	Free Peptide	Intra		59.1448	59.1448	12342	0	0	4	544.53	bmCENPT	KHEVAPNDAVDVLKHEMAR	57	75							[]	59.1448
0	Protein state 1 - 1(1)	Data\Zelda_250415_P3843_MR_ID_EDC_R1_Fr1.raw	Accepted	103.7	0.00735895	2.9549e-35	1.1827e-36	8.52929e-32	66.5756	0.19	0.91	0.74	0	Cross-linked	Intra	Bound	33.9247	33.9247	9970	0	0	5	714.735	bmCENPT	NGVFSEILSGHAVHA	114	128		bmCENPT	THFDFYQFFHDFMPR	81	95		[S118-D84;S118-D91;S122-D91;E119-Y86]	33.9247
0	Protein state 1 - 1(1)	Data\Zelda_250415_P3843_MR_ID_EDC_R1_Fr2.raw	Accepted	103.527	0.00711744	1.34394e-34	2.36902e-27	1.48072e-45	68.0808	6.22	1.3	2.57	0	Cross-linked	Intra	Bound	32.5575	32.5575	6675	0	0	5	699.959	bmCENPT	VVPDIVNKITIPR	101	113		bmCENPT	THFDFYQFFHDFMPR	81	95		[K108-D84;K108-D91;T110-D84;T110-D91;D104-T81;D104-Y86]	32.5575
0	Protein state 1 - 1(1)	Data\Zelda_250415_P3843_MR_ID_EDC_R1_Fr1.raw	Accepted	103.444	0	1.18799e-45	1.2003e-45	1.2003e-45	64	1.25	1.26	1.7	0	Free Peptide	Intra		24.7165	24.841	6808	0	0	6	819.95	bmCENPT	VRAEKLVETIYHFTKEVKKHEVAPNDAVDVLKHEMARLDIVK	39	80							[]	24.636387586667;24.672125997867;24.841035699467
0	Protein state 1 - 1(1)	Data\Zelda_250415_P3843_MR_ID_EDC_R1_Fr3.raw	Rejected	23.7623	0.046875	6.74203e-08	8.98373e-05	0.319085	17.0877	8.02	8.64	9.29	0	Cross-linked	Intra	Bound	31.6408	31.6408	5611	0	0	4	586.825	bmCENPT	VVPDIVNK	101	108		bmCENPT	YQPKNASWTTKR	9	20		[]	31.6408	rejected conflict q > qmin (0.193333333333333) > (0)
0	Protein state 1 - 1(1)	Data\Zelda_250415_P3843_MR_ID_EDC_R1_Fr3.raw	Rejected	23.8023	0.046875	2.64479e-09	6.32016e-20	0.000128451	13.2839	2.21	2.61	2.6	0	Cross-linked	Intra	Bound	33.6465	33.6465	5990	0	0	8	776.916	bmCENPT	NGVFSEILSGHAVHA	114	128		bmCENPT	LDIVKTHFDFYQFFHDFMPREIRVKVVPDIVNKITIPR	76	113		[]	33.6465	rejected conflict q > qmin (0.193333333333333) > (0.053)
0	Protein state 1 - 1(1)	Data\Zelda_250415_P3843_MR_ID_EDC_R1_Fr2.raw	Accepted	103.36	0.00711744	5.4992e-37	1.14308e-27	2.58106e-09	60.9314	1.76	1.78	1.66	0	Cross-linked	Intra	Bound	15.7205	15.7205	2786	0	0	4	543.551	bmCENPT	KHEVAPNDAVDVLK	57	70		bmCENPT	GPLGSPK	1	7		[K57-G1;E59-G1;E59-S5;D64-G1;D64-S5;D67-G1;D67-S5]	15.7205
0	Protein state 1 - 1(1)	Data\Zelda_250415_P3843_MR_ID_EDC_R1_Fr1.raw	Accepted	103.198	0.00735895	1.73351e-30	3.82106e-21	2.66608e-33	77.1606	0.03	0.84	1.15	0	Cross-linked	Intra	Bound	27.4533	27.4533	7814	0	0	5	605.148	bmCENPT	VVPDIVNKITIPR	101	113		bmCENPT	KHEVAPNDAVDVLK	57	70		[K108-E59;K108-D64;K108-D67;T110-E59;T110-D64;D104-K57]	27.4533
0	Protein state 1 - 1(1)	Data\Zelda_250415_P3843_MR_ID_EDC_R1_Fr2.raw	Rejected	24.0331	0	3.65214e-11	2.71618e-10	2.71618e-10	9	5.81	6.61	497.45	0	Free Peptide	Intra		33.3417	33.3417	6898	0	0	2	1017.95	bmCENPT	THFDFYQFFHDFMPR	81	95							[]	33.3417	Rejected by ms1MIP resolution
0	Protein state 1 - 1(1)	Data\Zelda_250415_P3843_MR_ID_EDC_R1_Fr1.raw	Accepted	103.165	0	9.34755e-14	2.08301e-19	1.65576e-23	98.706	1.15	1.24	0.67	0	Cross-linked	Intra	Bound	15.9074	15.9074	3017	0	0	6	509.277	bmCENPT	KHEVAPNDAVDVLK	57	70		bmCENPT	KHEVAPNDAVDVLK	57	70		[K57-E59;K57-D64;K57-D67]	15.9074
0	Protein state 1 - 1(1)	Data\Zelda_250415_P3843_MR_ID_EDC_R1_Fr1.raw	Accepted	103.156	0.00735895	4.99064e-29	6.46688e-35	7.59766e-36	79.9654	1.2	1.3	1.27	0	Cross-linked	Intra	Bound	23.7459	23.7541	6344	0	0	6	684.54	bmCENPT	AEKLVETIYHFTKEVK	41	56		bmCENPT	YLEDKLEPKYDYKARVR	24	40		[K43-E26;K43-D27;K43-E30;K43-D34;T47-E26;T47-D27;T47-E30;T47-D34;Y49-E30;Y49-D34;T52-D34;K53-D34;E42-K28;E42-K32;E42-Y33;E42-Y35;E42-K36;E46-K28;E46-K32;E46-Y33;E46-Y35;E46-K36]	23.737621768267;23.754096414667
0	Protein state 1 - 1(1)	Data\Zelda_250415_P3843_MR_ID_EDC_R1_Fr1.raw	Accepted	102.768	0	6.93193e-26	3.54038e-22	4.5755e-36	84.8837	0.92	1.38	327.67	0	Cross-linked	Intra	Bound	16.2544	16.2933	3175	0	0	4	763.412	bmCENPT	KHEVAPNDAVDVLK	57	70		bmCENPT	KHEVAPNDAVDVLK	57	70		[K57-E59;K57-D64;K57-D67]	16.215533057067;16.2933312288
0	Protein state 1 - 1(1)	Data\Zelda_250415_P3843_MR_ID_EDC_R1_Fr1.raw	Accepted	102.581	0.00654129	6.20396e-30	1.32043e-33	1.58934e-45	77.4591	1	1.04	0.6	0	Cross-linked	Intra	Bound	14.8182	14.8182	2573	0	0	4	686.619	DECOY_bmCENPT	LVDVADNPAVEHKK	60	73		DECOY_bmCENPT	VIDLRAMEHK	50	59		[K72-D52]	14.8182
0	Protein state 1 - 1(1)	Data\Zelda_250415_P3843_MR_ID_EDC_R1_Fr1.raw	Accepted	102.447	0.00654129	8.40174e-30	3.01409e-27	5.28613e-30	77.5451	0.63	0.98	1.73	0	Cross-linked	Intra	Bound	17.0496	17.0496	3485	0	0	5	526.104	bmCENPT	VKVVPDIVNK	99	108		bmCENPT	KHEVAPNDAVDVLK	57	70		[K100-E59;K100-D64;D104-K57]	17.0496
0	Protein state 1 - 1(1)	Data\Zelda_250415_P3843_MR_ID_EDC_R1_Fr1.raw	Accepted	102.436	0.00654129	1.06051e-30	7.61674e-25	2.53393e-31	75.6931	0.95	1.14	0.47	0	Cross-linked	Intra	Bound	14.4773	14.4773	2441	0	0	6	615.99	bmCENPT	KHEVAPNDAVDVLKHEMAR	57	75		bmCENPT	KHEVAPNDAVDVLK	57	70		[K57-E59;K57-D64;K57-D67;K70-E59;K70-D64;K70-D67;E72-K57]	14.4773
0	Protein state 1 - 1(1)	Data\Zelda_250415_P3843_MR_ID_EDC_R1_Fr1.raw	Rejected	24.3824	0	2.57556e-11	3.8158e-11	3.8158e-11	17	1.25	1.45	1.03	0	Free Peptide	Intra		19.483	19.483	4535	0	0	4	654.596	DECOY_bmCENPT	VIDLRAMEHKLVDVADNPAVEHK	50	72							[]	19.483	rejected conflict q > qmin (0.00158730158730159) > (0)
0	Protein state 1 - 1(1)	Data\Zelda_250415_P3843_MR_ID_EDC_R1_Fr2.raw	Rejected	24.3874	0.0363636	0.00384237	7.94059e-05	7.94059e-05	23.7448	1.73	0.13	1.52	0	Cross-linked	Intra	Bound	17.3749	17.3749	3358	0	0	4	621.34	DECOY_bmCENPT	TFHYITEVLK	77	86		DECOY_bmCENPT	TFHYITEVLK	77	86		[]	17.3749	rejected conflict q > qmin (0.206896551724138) > (0.069)
0	Protein state 1 - 1(1)	Data\Zelda_250415_P3843_MR_ID_EDC_R1_Fr1.raw	Accepted	102.345	0.00654129	8.71019e-32	5.68633e-27	3.26161e-12	73.2094	1.67	2.14	0.79	0	Cross-linked	Intra	Bound	16.821	16.8285	3398	0	0	4	791.403	bmCENPT	HEVAPNDAVDVLKHEMAR	58	75		bmCENPT	YLEDKLEPK	24	32		[K70-E26;K70-D27;K70-E30;D64-K28;D67-Y24;D67-K28;E72-Y24;E72-K28]	16.8135230256;16.8284724608
0	Protein state 1 - 1(1)	Data\Zelda_250415_P3843_MR_ID_EDC_R1_Fr1.raw	Accepted	102.296	0.00654129	1.02781e-26	6.21379e-29	1.42451e-37	82.9679	1.2	1.3	1.27	0	Cross-linked	Intra	Bound	23.7459	23.7541	6344	0	0	6	684.54	bmCENPT	ARVRAEKLVETIYHFTKEVK	37	56		bmCENPT	YLEDKLEPKYDYK	24	36		[K43-E26;K43-D27;K43-E30;K43-D34;T47-E26;T47-D27;T47-E30;T47-D34;Y49-E30;Y49-D34;T52-D34;K53-D34;E42-K28;E42-K32;E42-Y33;E42-Y35;E46-K28;E46-K32;E46-Y33;E46-Y35]	23.737621768267;23.754096414667
0	Protein state 1 - 1(1)	Data\Zelda_250415_P3843_MR_ID_EDC_R1_Fr1.raw	Accepted	102.293	0.00735895	2.5953e-28	6.02563e-20	3.11047e-39	80.1831	1.11	1.29	0.57	0	Cross-linked	Intra	Bound	16.0906	16.0906	3094	0	0	5	656.553	DECOY_bmCENPT	LVDVADNPAVEHKKVEK	60	76		bmCENPT	HEVAPNDAVDVLK	58	70		[K72-E59;K72-D64;K72-D67;K73-E59;K73-D64;K73-D67]	16.0906
0	Protein state 1 - 1(1)	Data\Zelda_250415_P3843_MR_ID_EDC_R1_Fr1.raw	Accepted	101.33	0.00817661	8.09423e-36	0.000638748	1.57172e-41	61.1451	1.57	1.43	1.42	0	Cross-linked	Intra	Bound	28.0458	28.1157	8067	0	0	4	815.636	DECOY_bmCENPT	VIDLRAMEHK	50	59		bmCENPT	THFDFYQFFHDFMPR	81	95		[D52-T81;D52-Y86;E57-T81;E57-Y86]	27.975970201067;28.115695039467
0	Protein state 1 - 1(1)	Data\Zelda_250415_P3843_MR_ID_EDC_R1_Fr2.raw	Accepted	101.28	0.00711744	6.77847e-27	4.67374e-29	5.95717e-30	81.4053	1.96	2.06	1.87	0	Cross-linked	Inter	Bound	15.3503	15.3503	2627	0	0	4	547.545	bmCENPT	YLEDKLEPK	24	32		bmCENPT	LYKYLEDK	21	28		[Y24-E26;Y24-D27;K28-E26;K28-D27;E26-Y22;E26-K23;D27-Y22;D27-K23;E30-Y22;E30-K23;E30-Y24]	15.3503
0	Protein state 1 - 1(1)	Data\Zelda_250415_P3843_MR_ID_EDC_R1_Fr1.raw	Accepted	101.249	0.00817661	1.14208e-34	1.43161e-19	2.005e-31	64.3676	0.77	0.5	1.31	0	Cross-linked	Intra	Bound	25.8483	25.8483	7203	0	0	4	892.429	bmCENPT	THFDFYQFFHDFMPR	81	95		bmCENPT	KHEVAPNDAVDVLK	57	70		[T81-E59;Y86-E59;Y86-D64;Y86-D67;D84-K57;D91-K57]	25.8483
0	Protein state 1 - 1(1)	Data\Zelda_250415_P3843_MR_ID_EDC_R1_Fr2.raw	Rejected	24.9325	0.0363636	0.000110831	3.42925e-06	8.54921e-08	23.2095	8.6	1.32	2.84	0	Cross-linked	Intra	Bound	17.3488	17.3488	3343	0	0	5	497.273	DECOY_bmCENPT	TFHYITEVLK	77	86		DECOY_bmCENPT	TFHYITEVLK	77	86		[]	17.3488	rejected conflict q > qmin (0.195402298850575) > (0.069)
0	Protein state 1 - 1(1)	Data\Zelda_250415_P3843_MR_ID_EDC_R1_Fr3.raw	Rejected	24.9497	0.046875	1.12221e-08	0.333273	3.47005e-08	16.9529	2.03	6.69	8.02	0	Cross-linked	Intra	Bound	32.1713	32.1713	5713	0	0	5	497.273	DECOY_bmCENPT	TFHYITEVLK	77	86		bmCENPT	LVETIYHFTK	44	53		[]	32.1713	rejected conflict q > qmin (0.193333333333333) > (0)
0	Protein state 1 - 1(1)	Data\Zelda_250415_P3843_MR_ID_EDC_R1_Fr1.raw	Accepted	100.925	0.00817661	3.46786e-32	3.25937e-18	7.10922e-39	70.2742	1.18	1.2	1.64	0	Cross-linked	Intra	Bound	19.126	19.126	4380	0	0	7	601.341	bmCENPT	VKVVPDIVNKITIPR	99	113		bmCENPT	EVKKHEVAPNDAVDVLKHEMAR	54	75		[K100-E54;K100-E59;K100-D64;K100-D67;K108-E54;K108-E59;K108-D64;K108-D67;T110-E54;T110-E59;T110-D64;T110-D67;D104-K56;D104-K57]	19.126
0	Protein state 1 - 1(1)	Data\Zelda_250415_P3843_MR_ID_EDC_R1_Fr1.raw	Accepted	100.898	0	1.51525e-44	7.57333e-46	7.57333e-46	50	1.07	2.07	1.05	0	Free Peptide	Intra		22.2758	22.1871	5680	0	0	5	870.067	bmCENPT	VRAEKLVETIYHFTKEVKKHEVAPNDAVDVLKHEMAR	39	75							[]	22.187084313333;22.364533404
0	Protein state 1 - 1(1)	Data\Zelda_250415_P3843_MR_ID_EDC_R1_Fr1.raw	Accepted	100.743	0.00817661	1.02476e-34	9.66942e-35	6.25619e-21	63.4343	0.88	0.85	0.57	0	Cross-linked	Intra	Bound	26.1584	26.1584	7325	0	0	4	693.114	bmCENPT	NGVFSEILSGHAVHA	114	128		bmCENPT	LVETIYHFTK	44	53		[S118-E46;S122-E46;E119-T47;E119-Y49;E119-T52]	26.1584
0	Protein state 1 - 1(1)	Data\Zelda_250415_P3843_MR_ID_EDC_R1_Fr1.raw	Accepted	100.442	0.00899428	5.80341e-26	2.16368e-17	2.48727e-36	81.9261	1.18	1.43	1.92	0	Cross-linked	Intra	Bound	16.0281	16.0281	3068	0	0	5	610.931	DECOY_bmCENPT	LVDVADNPAVEHKK	60	73		bmCENPT	KHEVAPNDAVDVLK	57	70		[K72-E59;K72-D64;K72-D67;D62-K57;D65-K57;E70-K57]	16.0281
0	Protein state 1 - 1(1)	Data\Zelda_250415_P3843_MR_ID_EDC_R1_Fr3.raw	Rejected	25.1732	0.046875	3.02336e-08	1.02537e-15	6.61058e-07	18.2731	5.04	1.73	1.6	0	Cross-linked	Intra	Bound	31.1962	31.1962	5521	0	0	8	869.199	bmCENPT	KHEVAPNDAVDVLKHEMARLDIVKTHFDFYQFFHDFMPR	57	95		bmCENPT	VRAEKLVETIYHFTKEVK	39	56		[]	31.1962	rejected conflict q > qmin (0.186666666666667) > (0.12)
0	Protein state 1 - 1(1)	Data\Zelda_250415_P3843_MR_ID_EDC_R1_Fr1.raw	Accepted	100.228	0.00899428	1.14705e-30	3.05178e-20	1.43328e-29	72.7518	1.29	0.85	0.83	0	Cross-linked	Intra	Bound	19.0773	19.0773	4359	0	0	5	724.801	bmCENPT	VVPDIVNKITIPR	101	113		bmCENPT	KHEVAPNDAVDVLKHEMAR	57	75		[K108-E59;K108-D64;K108-D67;T110-E59;T110-D64;T110-D67;D104-K57]	19.0773
0	Protein state 1 - 1(1)	Data\Zelda_250415_P3843_MR_ID_EDC_R1_Fr1.raw	Accepted	100.133	0	3.25752e-44	1.51122e-45	1.51122e-45	37	0.65	1.25	1.49	0	Free Peptide	Intra		13.2874	13.2874	2004	0	0	4	544.53	bmCENPT	KHEVAPNDAVDVLKHEMAR	57	75							[]	13.2874
0	Protein state 1 - 1(1)	Data\Zelda_250415_P3843_MR_ID_EDC_R1_Fr2.raw	Accepted	99.7001	0.0106762	2.64181e-31	1.15729e-17	7.74563e-38	70.5885	2.34	1.38	1.56	0	Cross-linked	Intra	Bound	17.8525	17.8525	3561	0	0	4	731.388	DECOY_bmCENPT	LVDVADNPAVEHKK	60	73		bmCENPT	HEVAPNDAVDVLK	58	70		[K72-E59;K72-D64;K72-D67]	17.8525
0	Protein state 1 - 1(1)	Data\Zelda_250415_P3843_MR_ID_EDC_R1_Fr2.raw	Accepted	99.6012	0	5.54299e-44	3.55755e-45	3.55755e-45	55	1.9	1.57	1.98	0	Free Peptide	Intra		20.7998	20.7874	4204	0	0	5	742.012	bmCENPT	VRAEKLVETIYHFTKEVKKHEVAPNDAVDVLK	39	70							[]	20.787387540533;20.799814840533;20.8122034664
0	Protein state 1 - 1(1)	Data\Zelda_250415_P3843_MR_ID_EDC_R1_Fr1.raw	Accepted	99.5222	0.00899428	4.88886e-30	1.60588e-24	2.05913e-16	73.1415	1.53	0.85	2.82	0	Cross-linked	Intra	Bound	28.8326	28.8326	8322	0	0	6	690.015	bmCENPT	LDIVKTHFDFYQFFHDFMPR	76	95		bmCENPT	KHEVAPNDAVDVLK	57	70		[K80-E59;K80-D64;K80-D67;T81-E59;T81-D64;T81-D67;Y86-E59;Y86-D64;Y86-D67;D77-K57;D84-K57]	28.8326
0	Protein state 1 - 1(1)	Data\Zelda_250415_P3843_MR_ID_EDC_R1_Fr1.raw	Accepted	99.4677	0.00899428	2.90819e-30	1.1815e-26	4.98515e-13	72.5842	0.94	0.94	0.1	0	Cross-linked	Intra	Bound	15.2139	15.2448	2744	0	0	4	752.409	bmCENPT	EVKKHEVAPNDAVDVLK	54	70		bmCENPT	YLEDKLEPK	24	32		[K56-E26;K56-D27;K56-E30;K57-E26;K57-D27;K57-E30;E54-Y24;E54-K28;E59-Y24;E59-K28;D64-Y24;D64-K28;D67-K28]	15.182995454133;15.2447719488
0	Protein state 1 - 1(1)	Data\Zelda_250415_P3843_MR_ID_EDC_R1_Fr2.raw	Accepted	99.454	0	6.42214e-44	3.45499e-45	3.45499e-45	30	1.47	1.46	1.49	0	Free Peptide	Intra		43.2907	43.2907	9367	0	0	4	544.53	bmCENPT	KHEVAPNDAVDVLKHEMAR	57	75							[]	43.2907
0	Protein state 1 - 1(1)	Data\Zelda_250415_P3843_MR_ID_EDC_R1_Fr1.raw	Accepted	99.4305	0	6.5748e-44	4.21605e-45	4.21605e-45	57	1.16	1.44	1.39	0	Free Peptide	Intra		21.8634	21.8634	5536	0	0	4	863.471	bmCENPT	AEKLVETIYHFTKEVKKHEVAPNDAVDVLK	41	70							[]	21.8634
0	Protein state 1 - 1(1)	Data\Zelda_250415_P3843_MR_ID_EDC_R1_Fr2.raw	Accepted	99.39	0.0106762	8.90778e-36	4.56739e-46	1.27551e-12	58.0077	1.74	1.94	0.99	0	Cross-linked	Intra	Bound	15.4083	15.4083	2655	0	0	5	530.888	bmCENPT	KHEVAPNDAVDVLK	57	70		bmCENPT	YLEDKLEPK	24	32		[K57-E26;K57-D27;K57-E30;E59-Y24;E59-K28;D64-K28;D67-K28]	15.4083
0	Protein state 1 - 1(1)	Data\Zelda_250415_P3843_MR_ID_EDC_R1_Fr1.raw	Accepted	99.3039	0	7.4621e-44	3.94228e-45	3.94228e-45	46	1.57	1.43	0.53	0	Free Peptide	Intra		28.0458	27.976	8015	0	0	4	815.636	bmCENPT	HEMARLDIVKTHFDFYQFFHDFMPR	71	95							[]	27.975970201067;28.115695039467
0	Protein state 1 - 1(1)	Data\Zelda_250415_P3843_MR_ID_EDC_R1_Fr1.raw	Accepted	98.8897	0.00899428	2.88913e-32	6.33582e-36	3.68985e-13	67.1212	0.34	1.41	0.83	0	Cross-linked	Intra	Bound	15.5277	15.5277	2863	0	0	5	658.943	bmCENPT	KHEVAPNDAVDVLKHEMAR	57	75		bmCENPT	YLEDKLEPK	24	32		[K70-E26;K70-D27;K70-E30;D64-Y24;D64-K28;D67-Y24;D67-K28;E72-Y24;E72-K28]	15.5277
0	Protein state 1 - 1(1)	Data\Zelda_250415_P3843_MR_ID_EDC_R1_Fr2.raw	Accepted	98.8621	0.0106762	1.11956e-31	5.33581e-36	2.11527e-20	68.5179	1.35	1.51	1	0	Cross-linked	Intra	Bound	16.2691	16.2691	2969	0	0	4	713.397	bmCENPT	LVETIYHFTKEVKK	44	57		bmCENPT	YLEDKLEPK	24	32		[T47-E26;T47-D27;T47-E30;Y49-E26;Y49-D27;Y49-E30;T52-E26;T52-D27;T52-E30;K53-E26;K53-D27;K53-E30;K56-E26;K56-D27;K56-E30;E46-K28;E54-Y24;E54-K28]	16.2691
0	Protein state 1 - 1(1)	Data\Zelda_250415_P3843_MR_ID_EDC_R1_Fr3.raw	Rejected	25.7333	0.046875	4.12721e-08	0.000176251	1.62215e-08	19.3158	1.34	1.06	0.7	0	Cross-linked	Intra	Bound	58.8733	58.8733	10447	0	0	5	596.746	DECOY_bmCENPT	LVDVADNPAVEHKK	60	73		bmCENPT	VVPDIVNKITIPR	101	113		[]	58.8733	rejected conflict q > qmin (0.186666666666667) > (0.013)
0	Protein state 1 - 1(1)	Data\Zelda_250415_P3843_MR_ID_EDC_R1_Fr1.raw	Accepted	98.8206	0.00899428	2.98682e-28	5.34872e-20	5.46917e-18	75.8202	0.2	1.18	1.57	0	Cross-linked	Intra	Bound	17.0595	17.0595	3489	0	0	4	813.451	bmCENPT	KHEVAPNDAVDVLK	57	70		bmCENPT	LVETIYHFTKEVKK	44	57		[K57-E46;K57-E54;E59-T47;E59-Y49;E59-T52;E59-K53;E59-K56;D64-T47;D64-Y49;D64-T52;D64-K53;D64-K56;D67-T47;D67-Y49;D67-T52;D67-K53;D67-K56]	17.0595
0	Protein state 1 - 1(1)	Data\Zelda_250415_P3843_MR_ID_EDC_R1_Fr2.raw	Accepted	98.7016	0	1.36287e-43	6.40916e-45	6.40916e-45	38	1.88	1.5	2.18	0	Free Peptide	Intra		20.1153	20.1061	4058	0	0	4	548.312	bmCENPT	VRAEKLVETIYHFTKEVK	39	56							[]	20.106135314933;20.1244400912
0	Protein state 1 - 1(1)	Data\Zelda_250415_P3843_MR_ID_EDC_R1_Fr2.raw	Accepted	98.673	0.0106762	6.79563e-33	1.57168e-42	5.85574e-22	65.1931	1.79	1.82	1.07	0	Cross-linked	Intra	Bound	18.2893	18.2893	3687	0	0	5	539.694	bmCENPT	AEKLVETIYHFTK	41	53		bmCENPT	YLEDKLEPK	24	32		[K43-E26;K43-D27;K43-E30;T47-D27;T47-E30;E42-Y24;E42-K28;E46-K28]	18.2893
0	Protein state 1 - 1(1)	Data\Zelda_250415_P3843_MR_ID_EDC_R1_Fr1.raw	Accepted	98.6487	0.00899428	8.42285e-33	2.99851e-30	0.000145581	65.3995	0.58	0.79	0.35	0	Cross-linked	Intra	Bound	13.5298	13.5298	2098	0	0	5	563.097	bmCENPT	KHEVAPNDAVDVLKHEMAR	57	75		bmCENPT	GPLGSPK	1	7		[K57-G1;E59-G1;E59-S5;D64-G1;D64-S5;D67-G1;D67-S5]	13.5298
0	Protein state 1 - 1(1)	Data\Zelda_250415_P3843_MR_ID_EDC_R1_Fr2.raw	Accepted	98.5492	0	2.58821e-36	2.13956e-42	2.13956e-42	54.7488	1.68	1.9	2.16	0	Self Linked	Intra	Bound	13.8475	13.8475	2227	0	0	4	540.027	bmCENPT	KHEVAPNDAVDVLKHEMAR	57	75							[K57-E59;K57-D64;K57-D67;K57-E72;K70-E72;E59-K70;D64-K70;D67-K70]	13.8475
0	Protein state 1 - 1(1)	Data\Zelda_250415_P3843_MR_ID_EDC_R1_Fr3.raw	Accepted	98.4598	0	1.73562e-43	7.07084e-45	7.07084e-45	30	1.84	1.92	2.03	0	Free Peptide	Intra		31.7781	31.7781	5638	0	0	3	873.754	bmCENPT	LDIVKTHFDFYQFFHDFMPR	76	95							[]	31.7781
0	Protein state 1 - 1(1)	Data\Zelda_250415_P3843_MR_ID_EDC_R1_Fr1.raw	Accepted	98.4103	0	1.82368e-43	9.63864e-45	9.63864e-45	45	0.62	1.03	0.03	0	Free Peptide	Intra		18.4121	18.5276	4123	0	0	5	549.497	bmCENPT	KHEVAPNDAVDVLKHEMARLDIVK	57	80							[]	18.2967106976;18.527585466667
0	Protein state 1 - 1(1)	Data\Zelda_250415_P3843_MR_ID_EDC_R1_Fr1.raw	Accepted	98.362	0.00899428	4.09889e-30	4.22049e-21	2.73794e-16	71.3883	0.87	1.22	1.32	0	Cross-linked	Intra	Bound	18.0127	18.0127	3901	0	0	4	820.421	bmCENPT	HEVAPNDAVDVLKHEMAR	58	75		bmCENPT	LVETIYHFTK	44	53		[K70-E46;E59-T47;D64-T47;D64-Y49;D64-T52;D67-T47;D67-Y49;D67-T52;E72-T47;E72-Y49;E72-T52]	18.0127
0	Protein state 1 - 1(1)	Data\Zelda_250415_P3843_MR_ID_EDC_R1_Fr1.raw	Accepted	98.2791	0.00899428	2.95982e-31	1.08919e-30	1.15612e-47	68.6833	0.95	1.15	2.36	0	Cross-linked	Intra	Bound	30.5196	30.5196	8864	0	0	8	869.199	bmCENPT	LDIVKTHFDFYQFFHDFMPR	76	95		bmCENPT	VRAEKLVETIYHFTKEVKKHEVAPNDAVDVLKHEMAR	39	75		[K80-E59;K80-D64;K80-D67;K80-E72;T81-E59;T81-D64;T81-D67;T81-E72;Y86-D64;Y86-D67;Y86-E72;D77-K70;D84-K70;D91-K70]	30.5196
0	Protein state 1 - 1(1)	Data\Zelda_250415_P3843_MR_ID_EDC_R1_Fr3.raw	Rejected	26.1768	0.046875	2.48371e-07	2.08909e-08	0.212388	21.3057	2.6	2.7	2.91	0	Cross-linked	Intra	Bound	18.8968	18.8968	3403	0	0	4	600.588	DECOY_bmCENPT	LVDVADNPAVEHKK	60	73		DECOY_bmCENPT	NVIDPVVK	22	29		[]	18.8968	rejected conflict q > qmin (0.18) > (0.087)
0	Protein state 1 - 1(1)	Data\Zelda_250415_P3843_MR_ID_EDC_R1_Fr1.raw	Accepted	98.1691	0.00899428	1.1748e-30	8.55755e-34	3.03938e-23	69.912	1.11	1.22	1.26	0	Cross-linked	Intra	Bound	27.8856	27.9238	7995	0	0	5	1027.11	bmCENPT	HEMARLDIVKTHFDFYQFFHDFMPR	71	95		bmCENPT	EVKKHEVAPNDAVDVLK	54	70		[K80-E59;K80-D64;K80-D67;T81-E59;T81-D64;T81-D67;Y86-D64;Y86-D67;D77-K57;D84-K57]	27.8520431664;27.880909518667;27.923840682667
0	Protein state 1 - 1(1)	Data\Zelda_250415_P3843_MR_ID_EDC_R1_Fr1.raw	Accepted	98.1316	0.00899428	4.90655e-19	2.81955e-24	1.04357e-21	88.6141	5.87	5.61	333	0	Cross-linked	Inter	Bound	14.4518	14.4518	2430	0	0	4	741.891	bmCENPT	HEVAPNDAVDVLK	58	70		bmCENPT	KHEVAPNDAVDVLK	57	70		[E59-K57;D64-K57;D67-K57]	14.4518
0	Protein state 1 - 1(1)	Data\Zelda_250415_P3843_MR_ID_EDC_R1_Fr1.raw	Accepted	98.1261	0.00981194	1.99811e-39	2.31426e-49	6.8979e-80	41.09	0.11	1.17	1.65	0	Cross-linked	Intra	Bound	24.5191	24.5191	6674	0	0	6	1004.55	DECOY_bmCENPT	YLRKTTWSANKPQYRKPSGLPG	107	128		bmCENPT	AEKLVETIYHFTKEVKKHEVAPNDAVDVLK	41	70		[Y107-E42;Y107-E46;K110-E42;K110-E46;T111-E42;T111-E46;T112-E42;T112-E46;S114-E42;S114-E46;K117-E42;K117-E46;K117-E54;Y120-E42;Y120-E46;Y120-E54;Y120-E59;K122-E42;K122-E46;K122-E54;K122-E59;S124-E42;S124-E46;S124-E54;S124-E59;G128-E42;G128-E46;G128-K43;G128-T47;G128-Y49;G128-T52;G128-K53;G128-K57]	24.5191
0	Protein state 1 - 1(1)	Data\Zelda_250415_P3843_MR_ID_EDC_R1_Fr2.raw	Accepted	98.0756	0.0106762	2.69547e-25	9.64633e-38	9.43953e-31	80.1143	1.7	1.04	2.43	0	Cross-linked	Inter	Bound	16.2192	16.2192	2951	0	0	4	664.364	bmCENPT	YLEDKLEPK	24	32		bmCENPT	LYKYLEDKLEPK	21	32		[Y24-E26;Y24-D27;Y24-E30;K28-E26;K28-D27;K28-E30;E26-Y22;E26-K23;D27-Y22;D27-K23;E30-Y22;E30-K23]	16.2192
0	Protein state 1 - 1(1)	Data\Zelda_250415_P3843_MR_ID_EDC_R1_Fr2.raw	Accepted	97.8317	0	3.25262e-43	1.81445e-44	1.81445e-44	29	1.54	1.61	1.49	0	Free Peptide	Intra		44.3222	44.3222	9592	0	0	4	544.53	bmCENPT	KHEVAPNDAVDVLKHEMAR	57	75							[]	44.3222
0	Protein state 1 - 1(1)	Data\Zelda_250415_P3843_MR_ID_EDC_R1_Fr2.raw	Accepted	97.7903	0.0142349	2.05596e-29	3.19539e-35	4.47306e-08	72.1095	1.95	1.69	1.52	0	Cross-linked	Intra	Bound	34.3211	34.373	7148	0	0	4	621.34	bmCENPT	LVETIYHFTK	44	53		DECOY_bmCENPT	TFHYITEVLK	77	86		[T47-E83;Y49-E83;T52-E83;E46-T82]	34.269159603733;34.3730306192
0	Protein state 1 - 1(1)	Data\Zelda_250415_P3843_MR_ID_EDC_R1_Fr1.raw	Accepted	97.7391	0.00981194	3.86216e-34	4.57539e-19	4.04276e-40	60.28	2	5.03	6.27	0	Cross-linked	Intra	Bound	34.8174	34.8174	10272	0	0	6	690.507	bmCENPT	NGVFSEILSGHAVHA	114	128		bmCENPT	LDIVKTHFDFYQFFHDFMPR	76	95		[S118-D77;S118-D84;S118-D91;S122-D77;S122-D84;A128-D77;A128-D84;E119-K80;E119-T81;E119-Y86;A128-K80;A128-T81;A128-Y86]	34.8174
0	Protein state 1 - 1(1)	Data\Zelda_250415_P3843_MR_ID_EDC_R1_Fr1.raw	Accepted	97.5957	0	4.1183e-43	3.40498e-44	3.40498e-44	58	1.05	1.12	1.49	0	Free Peptide	Intra		59.0256	58.9552	14439	0	0	8	544.17	bmCENPT	VRAEKLVETIYHFTKEVKKHEVAPNDAVDVLKHEMAR	39	75							[]	58.955241836;59.0958632064
0	Protein state 1 - 1(1)	Data\Zelda_250415_P3843_MR_ID_EDC_R1_Fr1.raw	Accepted	97.4915	0.00981194	1.53322e-34	1.52585e-36	2.95041e-15	58.6714	1.16	1.29	0.83	0	Cross-linked	Intra	Bound	16.1802	16.1802	3130	0	0	5	658.943	bmCENPT	KHEVAPNDAVDVLKHEMAR	57	75		bmCENPT	YLEDKLEPK	24	32		[K57-E26;K57-D27;K57-E30;K70-E26;K70-D27;K70-E30;E59-Y24;E59-K28;D64-Y24;D64-K28;D67-Y24;D67-K28;E72-Y24;E72-K28]	16.1802
0	Protein state 1 - 1(1)	Data\Zelda_250415_P3843_MR_ID_EDC_R1_Fr1.raw	Accepted	97.4763	0.00981194	1.94065e-30	0.0525363	5.57883e-37	69.4341	0.92	0.7	0.69	0	Cross-linked	Intra	Bound	15.2807	15.2807	2759	0	0	4	760.657	bmCENPT	VVPDIVNK	101	108		bmCENPT	KHEVAPNDAVDVLKHEMAR	57	75		[D104-K57;D104-K70]	15.2807
0	Protein state 1 - 1(1)	Data\Zelda_250415_P3843_MR_ID_EDC_R1_Fr1.raw	Accepted	97.4424	0.00981194	6.48852e-33	8.45178e-30	2.78372e-23	63.261	0.06	1.17	1.88	0	Cross-linked	Intra	Bound	34.7582	34.7582	10254	0	0	7	553.134	bmCENPT	THFDFYQFFHDFMPR	81	95		bmCENPT	VRAEKLVETIYHFTK	39	53		[T81-E42;T81-E46;Y86-E46;D84-K43;D84-T47;D84-Y49;D84-T52;D91-T52]	34.7582
0	Protein state 1 - 1(1)	Data\Zelda_250415_P3843_MR_ID_EDC_R1_Fr1.raw	Accepted	97.3845	0.00981194	3.79056e-28	2.75812e-44	1.00934e-09	74.1425	4.07	4.97	3.76	0	Cross-linked	Intra	Bound	17.9193	17.9193	3863	0	0	6	644.161	bmCENPT	KHEVAPNDAVDVLKHEMAR	57	75		bmCENPT	YLEDKLEPKYDYK	24	36		[K57-E26;K57-D27;K57-E30;K57-D34;E59-Y24;E59-K28;E59-K32;E59-Y33;E59-Y35;D64-Y24;D64-K28;D64-K32;D64-Y33;D64-Y35]	17.9193
0	Protein state 1 - 1(1)	Data\Zelda_250415_P3843_MR_ID_EDC_R1_Fr2.raw	Rejected	26.5768	0	1.20066e-10	3.70642e-12	3.70642e-12	13.584	1.29	3.24	0.2	0	Self Linked	Intra	Bound	16.5868	16.5868	3109	0	0	4	540.027	bmCENPT	KHEVAPNDAVDVLKHEMAR	57	75							[]	16.5868	Rejected by ms1MIP resolution
0	Protein state 1 - 1(1)	Data\Zelda_250415_P3843_MR_ID_EDC_R1_Fr3.raw	Rejected	26.6123	0.046875	1.29509e-08	4.60728	4.04298e-13	19.4513	2.68	4.5	251.8	0	Cross-linked	Intra	Bound	47.1337	47.1337	8613	0	0	7	544.431	DECOY_bmCENPT	KVEKTFHYITEVLK	73	86		bmCENPT	HEVAPNDAVDVLKHEMAR	58	75		[]	47.1337	rejected conflict q > qmin (0.186666666666667) > (0) Rejected by score conflict resolution
0	Protein state 1 - 1(1)	Data\Zelda_250415_P3843_MR_ID_EDC_R1_Fr3.raw	Rejected	26.6253	0.046875	3.18515e-10	6.87429e-10	1.35331e-10	15.1897	5.04	1.73	1.6	0	Cross-linked	Intra	Bound	31.1962	31.1962	5521	0	0	8	869.199	bmCENPT	HEMARLDIVKTHFDFYQFFHDFMPR	71	95		bmCENPT	VRAEKLVETIYHFTKEVKKHEVAPNDAVDVLK	39	70		[]	31.1962	rejected conflict q > qmin (0.18) > (0.12)
0	Protein state 1 - 1(1)	Data\Zelda_250415_P3843_MR_ID_EDC_R1_Fr2.raw	Rejected	26.6655	0	2.62619e-12	8.00991e-12	8.00991e-12	13	6.47	6.24	14.95	0	Free Peptide	Intra		12.4563	12.4563	1936	0	0	4	540.531	bmCENPT	KHEVAPNDAVDVLKHEMAR	57	75							[]	12.4563	Rejected by ms1MIP resolution
0	Protein state 1 - 1(1)	Data\Zelda_250415_P3843_MR_ID_EDC_R1_Fr1.raw	Accepted	97.3179	0.00981194	4.45197e-33	2.71742e-19	5.62081e-37	62.6236	1.42	1.15	1.66	0	Cross-linked	Intra	Bound	19.6188	19.6188	4594	0	0	5	770.233	bmCENPT	VKVVPDIVNKITIPR	99	113		bmCENPT	KHEVAPNDAVDVLKHEMAR	57	75		[K100-E59;K100-D64;K100-D67;K108-E59;K108-D64;K108-D67;T110-E59;T110-D64;T110-D67;D104-K57;D104-K70]	19.6188
0	Protein state 1 - 1(1)	Data\Zelda_250415_P3843_MR_ID_EDC_R1_Fr2.raw	Accepted	97.2861	0.0142349	1.17092e-34	9.72228e-16	4.85036e-29	57.9679	8.85	18.81	19	0	Cross-linked	Intra	Bound	36.3175	36.1564	7615	0	0	5	714.735	bmCENPT	NGVFSEILSGHAVHA	114	128		bmCENPT	THFDFYQFFHDFMPR	81	95		[S118-D84;S118-D91;S122-D84;S122-D91;A128-D84;E119-T81;E119-Y86;A128-Y86]	36.1303892232;36.156386842667;36.369081301067;36.613998714667
0	Protein state 1 - 1(1)	Data\Zelda_250415_P3843_MR_ID_EDC_R1_Fr1.raw	Accepted	97.2612	0.00981194	1.8469e-34	3.61874e-24	1.58141e-41	58.5357	0.6	0.29	0.53	0	Cross-linked	Intra	Bound	25.8204	25.8053	7185	0	0	5	714.145	bmCENPT	THFDFYQFFHDFMPR	81	95		bmCENPT	KHEVAPNDAVDVLK	57	70		[T81-E59;Y86-E59;Y86-D64;Y86-D67;D84-K57;D91-K57]	25.805343168;25.835405387467
0	Protein state 1 - 1(1)	Data\Zelda_250415_P3843_MR_ID_EDC_R1_Fr3.raw	Rejected	26.9071	0.046875	1.29509e-08	2.14688	3.63482e-12	19.8527	2.68	4.5	251.8	0	Cross-linked	Intra	Bound	47.1337	47.1337	8613	0	0	7	544.431	DECOY_bmCENPT	TFHYITEVLK	77	86		bmCENPT	EVKKHEVAPNDAVDVLKHEMAR	54	75		[]	47.1337	rejected conflict q > qmin (0.18) > (0) Rejected by score conflict resolution
0	Protein state 1 - 1(1)	Data\Zelda_250415_P3843_MR_ID_EDC_R1_Fr1.raw	Accepted	97.128	0.00981194	6.012e-31	2.22609e-25	7.70468e-06	67.7613	0.94	0.91	2.25	0	Cross-linked	Intra	Bound	14.7767	14.7767	2557	0	0	5	537.478	bmCENPT	HEVAPNDAVDVLKHEMAR	58	75		bmCENPT	GPLGSPK	1	7		[E59-G1;E59-S5;D64-G1;D64-S5;D67-G1;D67-S5]	14.7767
0	Protein state 1 - 1(1)	Data\Zelda_250415_P3843_MR_ID_EDC_R1_Fr1.raw	Accepted	97.0775	0.00981194	1.44396e-28	1.01052e-17	4.5977e-29	72.9013	0.92	1.32	0.72	0	Cross-linked	Intra	Bound	19.9672	19.9672	4746	0	0	4	905.749	bmCENPT	VVPDIVNKITIPR	101	113		bmCENPT	KHEVAPNDAVDVLKHEMAR	57	75		[K108-E59;K108-D64;K108-D67;T110-E59;T110-D64;T110-D67;D104-K57;D104-K70]	19.9672
0	Protein state 1 - 1(1)	Data\Zelda_250415_P3843_MR_ID_EDC_R1_Fr1.raw	Accepted	96.959	0	6.91362e-18	8.6925e-23	3.61842e-30	88.5425	0.57	0.58	0.5	0	Cross-linked	Intra	Bound	36.514	36.5414	10775	0	0	5	817.358	bmCENPT	THFDFYQFFHDFMPR	81	95		bmCENPT	THFDFYQFFHDFMPR	81	95		[T81-D84;T81-D91;Y86-D84;Y86-D91]	36.486602092267;36.5413935256
0	Protein state 1 - 1(1)	Data\Zelda_250415_P3843_MR_ID_EDC_R1_Fr1.raw	Accepted	96.816	0	8.98174e-43	5.64883e-44	5.64883e-44	51	1.36	1.36	0.67	0	Free Peptide	Intra		27.4903	27.4903	7826	0	0	5	722.414	bmCENPT	EIRVKVVPDIVNKITIPRNGVFSEILSGHAVHA	96	128							[]	27.4903
0	Protein state 1 - 1(1)	Data\Zelda_250415_P3843_MR_ID_EDC_R1_Fr3.raw	Rejected	27.1315	0.046875	6.45251e-11	2.06935e-23	0.000305179	13.6221	2.21	2.61	2.6	0	Cross-linked	Intra	Bound	33.6465	33.6465	5990	0	0	8	776.916	bmCENPT	ITIPRNGVFSEILSGHAVHA	109	128		bmCENPT	LDIVKTHFDFYQFFHDFMPREIRVKVVPDIVNK	76	108		[]	33.6465	rejected conflict q > qmin (0.173333333333333) > (0.053)
0	Protein state 1 - 1(1)	Data\Zelda_250415_P3843_MR_ID_EDC_R1_Fr1.raw	Accepted	96.7829	0.0106296	2.98499e-33	8.27844e-28	7.16138e-53	61.3039	1.85	1.79	1.59	0	Cross-linked	Intra	Bound	21.2763	21.2428	5295	0	0	7	548.596	DECOY_bmCENPT	LVDVADNPAVEHKK	60	73		bmCENPT	VRAEKLVETIYHFTKEVKK	39	57		[K72-E42;K72-E46;K72-E54;D62-T52;D62-K53;D62-K56;D65-T52;D65-K53;D65-K56;E70-K43;E70-T47;E70-Y49;E70-T52;E70-K53;E70-K56]	21.242796089867;21.309882884
0	Protein state 1 - 1(1)	Data\Zelda_250415_P3843_MR_ID_EDC_R1_Fr1.raw	Accepted	96.7568	0.0106296	4.2767e-35	5.04786e-48	2.52567e-43	55.6702	2.45	1.16	0.21	0	Cross-linked	Intra	Bound	29.972	29.9649	8701	0	0	8	918.977	bmCENPT	EVKKHEVAPNDAVDVLKHEMARLDIVKTHFDFYQFFHDFMPREIR	54	98		bmCENPT	VRAEKLVETIYHFTK	39	53		[K56-E42;K56-E46;K57-E42;K57-E46;E54-K43;E54-T47;E54-Y49;E54-T52;E59-K43;E59-T47;E59-Y49;E59-T52;D64-K43;D64-T47;D64-Y49;D64-T52;D67-T47;D67-Y49;D67-T52]	29.8469732408;29.964906355467;30.104105746933
0	Protein state 1 - 1(1)	Data\Zelda_250415_P3843_MR_ID_EDC_R1_Fr1.raw	Accepted	96.5944	0.0114473	3.52561e-27	1.34271e-25	4.04462e-47	74.9699	2.35	2.2	2.37	0	Cross-linked	Intra	Bound	23.9919	23.9919	6451	0	0	6	628.013	DECOY_bmCENPT	LVDVADNPAVEHKKVEK	60	76		bmCENPT	EVKKHEVAPNDAVDVLK	54	70		[K72-E54;K72-E59;K72-D64;K72-D67;K73-E54;K73-E59;K73-D64;K73-D67;D62-K56;D62-K57;D65-K56;D65-K57;E70-K56;E70-K57;E75-K56;E75-K57]	23.9919
0	Protein state 1 - 1(1)	Data\Zelda_250415_P3843_MR_ID_EDC_R1_Fr2.raw	Accepted	96.4543	0	1.28947e-42	6.05004e-44	6.05004e-44	39	1.68	2	2.06	0	Free Peptide	Intra		17.8262	17.8262	3546	0	0	4	580.336	bmCENPT	VRAEKLVETIYHFTKEVKK	39	57							[]	17.8262
0	Protein state 1 - 1(1)	Data\Zelda_250415_P3843_MR_ID_EDC_R1_Fr1.raw	Accepted	96.3991	0.0114473	2.88323e-32	1.50041e-48	6.96889e-49	63.3921	2.45	1.16	0.21	0	Cross-linked	Intra	Bound	29.972	29.9649	8701	0	0	8	918.977	bmCENPT	KHEVAPNDAVDVLKHEMARLDIVKTHFDFYQFFHDFMPREIR	57	98		bmCENPT	VRAEKLVETIYHFTKEVK	39	56		[K57-E42;K57-E46;K57-E54;E59-K43;E59-T47;E59-Y49;E59-T52;E59-K53;D64-T47;D64-Y49;D64-T52;D64-K53;D67-T52;D67-K53]	29.8469732408;29.964906355467;30.104105746933
0	Protein state 1 - 1(1)	Data\Zelda_250415_P3843_MR_ID_EDC_R1_Fr1.raw	Accepted	96.3136	0	1.48437e-42	1.505e-43	1.505e-43	68	1.76	1.91	0.74	0	Free Peptide	Intra		21.2261	21.2261	5287	0	0	7	621.764	bmCENPT	VRAEKLVETIYHFTKEVKKHEVAPNDAVDVLKHEMAR	39	75							[]	21.2261
0	Protein state 1 - 1(1)	Data\Zelda_250415_P3843_MR_ID_EDC_R1_Fr3.raw	Rejected	27.5334	0.046875	1.20334e-09	8.46321e-07	4.00213e-11	18.3377	1.8	1.68	1.79	0	Cross-linked	Intra	Bound	17.1696	17.1551	3053	0	0	5	549.497	DECOY_bmCENPT	LVDVADNPAVEHKK	60	73		bmCENPT	HEMARLDIVK	71	80		[]	17.155094316533;17.184088586667	rejected conflict q > qmin (0.173333333333333) > (0)
0	Protein state 1 - 1(1)	Data\Zelda_250415_P3843_MR_ID_EDC_R1_Fr1.raw	Accepted	96.2989	0.0114473	1.0528e-28	4.66138e-22	4.30374e-14	71.578	3.21	1.59	0.6	0	Cross-linked	Intra	Bound	16.9153	16.9527	3448	0	0	4	781.428	bmCENPT	EVKKHEVAPNDAVDVLK	54	70		bmCENPT	LVETIYHFTK	44	53		[K56-E46;K57-E46;E54-T47;E54-Y49;E54-T52;E59-T47;E59-Y49;E59-T52;D64-T47;D64-Y49;D64-T52;D67-T47;D67-Y49;D67-T52]	16.877816074933;16.952694038667
0	Protein state 1 - 1(1)	Data\Zelda_250415_P3843_MR_ID_EDC_R1_Fr2.raw	Accepted	96.203	0	1.65798e-42	8.25371e-44	8.25371e-44	32	1.45	1.4	1.49	0	Free Peptide	Intra		36.9883	36.9883	7839	0	0	4	544.53	bmCENPT	KHEVAPNDAVDVLKHEMAR	57	75							[]	36.9883
0	Protein state 1 - 1(1)	Data\Zelda_250415_P3843_MR_ID_EDC_R1_Fr1.raw	Accepted	95.98	0.0114473	1.36772e-31	2.64416e-22	1.25237e-13	64.5108	1.1	0.9	1.27	0	Cross-linked	Intra	Bound	17.374	17.374	3623	0	0	4	773.646	bmCENPT	HEVAPNDAVDVLK	58	70		bmCENPT	YLEDKLEPKYDYK	24	36		[E59-Y24;E59-K28;E59-K32;E59-Y33;E59-Y35;D64-Y24;D64-K28;D64-K32;D64-Y33;D64-Y35;D67-Y24;D67-K28;D67-K32;D67-Y33;D67-Y35]	17.374
0	Protein state 1 - 1(1)	Data\Zelda_250415_P3843_MR_ID_EDC_R1_Fr1.raw	Accepted	95.7893	0.0114473	2.16559e-28	4.46465e-33	9.93651e-30	71.5398	1.31	1.32	1.53	0	Cross-linked	Intra	Bound	18.3868	18.3868	4062	0	0	5	545.3	bmCENPT	LVETIYHFTKEVK	44	56		bmCENPT	YLEDKLEPK	24	32		[T47-E26;T47-D27;T47-E30;Y49-E26;Y49-D27;Y49-E30;T52-E26;T52-D27;T52-E30;K53-E26;K53-D27;K53-E30;E46-Y24;E46-K28;E54-Y24;E54-K28]	18.3868
0	Protein state 1 - 1(1)	Data\Zelda_250415_P3843_MR_ID_EDC_R1_Fr1.raw	Rejected	27.7908	0	8.5236e-13	1.42573e-13	1.42573e-13	33	2.44	1.35	1.1	0	Free Peptide	Intra		20.6379	20.5817	5017	0	0	8	542.297	bmCENPT	LVETIYHFTKEVKKHEVAPNDAVDVLKHEMARLDIVK	44	80							[]	20.5817494288;20.694061061333	Rejected by ms1MIP resolution
0	Protein state 1 - 1(1)	Data\Zelda_250415_P3843_MR_ID_EDC_R1_Fr1.raw	Accepted	95.6683	0	2.82993e-42	1.77011e-43	1.77011e-43	51	1.27	1.31	1.89	0	Free Peptide	Intra		17.5358	17.5358	3694	0	0	5	620.738	bmCENPT	EVKKHEVAPNDAVDVLKHEMARLDIVK	54	80							[]	17.5358
0	Protein state 1 - 1(1)	Data\Zelda_250415_P3843_MR_ID_EDC_R1_Fr2.raw	Accepted	95.3605	0.0142349	3.01669e-28	4.64377e-38	1.634e-42	71.2607	1.81	2.07	1.23	0	Cross-linked	Intra	Bound	31.1387	31.2573	6336	0	0	7	670.794	bmCENPT	EIRVKVVPDIVNKITIPR	96	113		bmCENPT	LDIVKTHFDFYQFFHDFMPR	76	95		[K100-D84;K100-D91;E96-K80;E96-T81;E96-Y86;D104-K80;D104-T81;D104-Y86]	31.019860240267;31.1389873304;31.257332453067
0	Protein state 1 - 1(1)	Data\Zelda_250415_P3843_MR_ID_EDC_R1_Fr1.raw	Accepted	95.3535	0.0114473	2.01947e-23	3.27367e-25	1.41395e-33	79.7592	0.97	0.97	0.35	0	Cross-linked	Inter	Bound	37.4762	37.4762	11009	0	0	6	469.258	bmCENPT	LVETIYHFTK	44	53		bmCENPT	AEKLVETIYHFTK	41	53		[T47-E42;T47-E46;Y49-E42;Y49-E46;T52-E42;T52-E46;E46-K43]	37.4762
0	Protein state 1 - 1(1)	Data\Zelda_250415_P3843_MR_ID_EDC_R1_Fr1.raw	Accepted	95.3413	0	9.41625e-20	8.7549e-34	2.68015e-28	84.6801	0.57	1.34	0.2	0	Cross-linked	Intra	Bound	29.0104	29.1389	8415	0	0	4	764.889	bmCENPT	NGVFSEILSGHAVHA	114	128		bmCENPT	NGVFSEILSGHAVHA	114	128		[S118-E119;S118-A128;S122-E119;S122-A128;A128-E119;A128-A128]	28.936068907467;28.956312940267;29.1389308864
0	Protein state 1 - 1(1)	Data\Zelda_250415_P3843_MR_ID_EDC_R1_Fr2.raw	Rejected	27.901	0.0363636	5.04267e-05	5.90285e-07	5.8052e-07	26.0874	1.69	1.48	1.52	0	Cross-linked	Intra	Bound	35.4027	35.4027	7412	0	0	4	621.34	DECOY_bmCENPT	TFHYITEVLK	77	86		DECOY_bmCENPT	TFHYITEVLK	77	86		[]	35.4027	rejected conflict q > qmin (0.183908045977011) > (0.023)
0	Protein state 1 - 1(1)	Data\Zelda_250415_P3843_MR_ID_EDC_R1_Fr3.raw	Rejected	27.9372	0.046875	5.79822e-10	2.74431e-14	5.33088e-08	18.1149	1.67	1.09	1.59	0	Cross-linked	Intra	Bound	31.6487	31.6782	5618	0	0	7	670.794	bmCENPT	VVPDIVNKITIPR	101	113		bmCENPT	LDIVKTHFDFYQFFHDFMPREIRVK	76	100		[]	31.5771638536;31.678233872267;31.690735273867	rejected conflict q > qmin (0.166666666666667) > (0)
0	Protein state 1 - 1(1)	Data\Zelda_250415_P3843_MR_ID_EDC_R1_Fr3.raw	Rejected	27.9417	0.046875	6.65653e-09	1.50399e-08	1.83997e-13	20.646	1.78	1.85	1.53	0	Cross-linked	Intra	Bound	17.1478	17.1478	3050	0	0	5	545.3	DECOY_bmCENPT	VEKTFHYITEVLK	74	86		bmCENPT	YLEDKLEPK	24	32		[]	17.1478	rejected conflict q > qmin (0.166666666666667) > (0.007)
0	Protein state 1 - 1(1)	Data\Zelda_250415_P3843_MR_ID_EDC_R1_Fr1.raw	Accepted	95.13	0.0114473	8.80814e-31	1.73491e-39	2.87613e-38	65.2722	10.37	0.62	1.12	0	Cross-linked	Intra	Bound	30.4902	30.4902	8851	0	0	6	1158.6	bmCENPT	KHEVAPNDAVDVLKHEMARLDIVKTHFDFYQFFHDFMPR	57	95		bmCENPT	VRAEKLVETIYHFTKEVK	39	56		[K57-E46;K57-E54;E59-T47;E59-Y49;E59-T52;E59-K53;D64-T52;D64-K53]	30.4902
0	Protein state 1 - 1(1)	Data\Zelda_250415_P3843_MR_ID_EDC_R1_Fr1.raw	Accepted	95.0072	0.0114473	1.42337e-33	5.77291e-32	2.54612e-16	57.4988	1	0.03	0.26	0	Cross-linked	Intra	Bound	34.75	34.75	10251	0	0	6	645.155	bmCENPT	THFDFYQFFHDFMPR	81	95		bmCENPT	VRAEKLVETIYHFTK	39	53		[T81-E42;T81-E46;Y86-E46;D84-K43;D84-T47;D84-Y49;D84-T52;D91-Y49;D91-T52]	34.75
0	Protein state 1 - 1(1)	Data\Zelda_250415_P3843_MR_ID_EDC_R1_Fr1.raw	Accepted	94.9869	0.0114473	2.25355e-22	5.76268e-22	2.82665e-24	80.8583	1.27	0.81	1.46	0	Cross-linked	Inter	Bound	15.4687	15.4687	2838	0	0	5	656.553	bmCENPT	HEVAPNDAVDVLK	58	70		bmCENPT	EVKKHEVAPNDAVDVLK	54	70		[E59-K56;E59-K57;D64-K56;D64-K57;D67-K56;D67-K57]	15.4687
0	Protein state 1 - 1(1)	Data\Zelda_250415_P3843_MR_ID_EDC_R1_Fr1.raw	Accepted	94.9017	0.0114473	2.6431e-30	9.9918e-18	2.2889e-25	66.0906	0.8	4.85	4.51	0	Cross-linked	Intra	Bound	34.4479	34.3329	10113	0	0	5	828.407	bmCENPT	NGVFSEILSGHAVHA	114	128		bmCENPT	LDIVKTHFDFYQFFHDFMPR	76	95		[S118-D77;S118-D84;S118-D91;S122-D77;S122-D84;A128-D77;A128-D84;E119-K80;E119-T81;E119-Y86;A128-K80;A128-T81]	34.332857718133;34.5629012624
0	Protein state 1 - 1(1)	Data\Zelda_250415_P3843_MR_ID_EDC_R1_Fr1.raw	Rejected	28.1285	0.0238095	1.93202e-07	1.3769e-11	3.99683e-13	23.4993	1.78	1.73	0.38	0	Cross-linked	Intra	Bound	18.207	18.207	3984	0	0	6	509.277	DECOY_bmCENPT	LVDVADNPAVEHKK	60	73		DECOY_bmCENPT	LVDVADNPAVEHKK	60	73		[]	18.207	rejected conflict q > qmin (0.278481012658228) > (0.055)
0	Protein state 1 - 1(1)	Data\Zelda_250415_P3843_MR_ID_EDC_R1_Fr1.raw	Accepted	94.8059	0.0114473	4.22117e-33	7.99711e-23	9.80006e-17	58.5763	1.36	1.28	1.69	0	Cross-linked	Inter	Bound	16.2697	16.2697	3166	0	0	5	713.367	bmCENPT	HEVAPNDAVDVLK	58	70		bmCENPT	KHEVAPNDAVDVLKHEMAR	57	75		[E59-K70;D64-K70;D67-K70]	16.2697
0	Protein state 1 - 1(1)	Data\Zelda_250415_P3843_MR_ID_EDC_R1_Fr1.raw	Accepted	94.734	0	7.20353e-42	5.36366e-43	5.36366e-43	53	1.79	2.1	0.74	0	Free Peptide	Intra		21.7667	21.7667	5490	0	0	7	621.764	bmCENPT	VRAEKLVETIYHFTKEVKKHEVAPNDAVDVLKHEMAR	39	75							[]	21.7667
0	Protein state 1 - 1(1)	Data\Zelda_250415_P3843_MR_ID_EDC_R1_Fr3.raw	Accepted	94.7276	0.015625	1.87304e-35	4.72928e-24	4.66797e-28	50.7863	1.63	1.46	0.86	0	Cross-linked	Intra	Bound	23.0295	23.0295	4097	0	0	4	674.599	bmCENPT	NGVFSEILSGHAVHA	114	128		bmCENPT	YLEDKLEPK	24	32		[S118-E26;S118-D27;S118-E30;S122-E26;S122-D27;S122-E30;A128-E26;A128-E30;E119-Y24;E119-K28;A128-Y24]	23.0295
0	Protein state 1 - 1(1)	Data\Zelda_250415_P3843_MR_ID_EDC_R1_Fr2.raw	Accepted	94.6471	0.0177936	4.36878e-31	1.61857e-24	2.43892e-46	63.8066	1.85	1.95	0.77	0	Cross-linked	Intra	Bound	20.772	20.7813	4202	0	0	6	618.511	DECOY_bmCENPT	LVDVADNPAVEHKK	60	73		bmCENPT	VRAEKLVETIYHFTKEVK	39	56		[K72-E42;K72-E46;K72-E54;D62-K53;D65-T52;D65-K53;E70-K43;E70-T47;E70-Y49;E70-T52;E70-K53]	20.762733603733;20.7812947176
0	Protein state 1 - 1(1)	Data\Zelda_250415_P3843_MR_ID_EDC_R1_Fr1.raw	Accepted	94.5088	0.0114473	8.31079e-21	4.60736e-32	1.77883e-26	82.4262	0.72	0.85	0.54	0	Cross-linked	Inter	Bound	14.6261	14.6261	2498	0	0	5	682.172	bmCENPT	KHEVAPNDAVDVLK	57	70		bmCENPT	EVKKHEVAPNDAVDVLK	54	70		[K57-E54;K57-E59;K57-D64;K57-D67;E59-K56;D64-K56;D67-K56]	14.6261
0	Protein state 1 - 1(1)	Data\Zelda_250415_P3843_MR_ID_EDC_R1_Fr1.raw	Accepted	94.4425	0.0122649	4.36953e-31	1.76656e-09	1.23253e-33	63.5028	1.21	1.37	1.93	0	Cross-linked	Intra	Bound	19.5381	19.5381	4559	0	0	4	731.388	DECOY_bmCENPT	LVDVADNPAVEHKK	60	73		bmCENPT	HEVAPNDAVDVLK	58	70		[K72-E59;K72-D64;K72-D67]	19.5381
0	Protein state 1 - 1(1)	Data\Zelda_250415_P3843_MR_ID_EDC_R1_Fr3.raw	Rejected	28.4779	0.046875	4.1359e-09	0.350781	3.2689e-10	20.9371	2.01	1.97	2.66	0	Cross-linked	Intra	Bound	18.6753	18.6629	3361	0	0	5	596.746	DECOY_bmCENPT	LVDVADNPAVEHKK	60	73		bmCENPT	VVPDIVNKITIPR	101	113		[]	18.662942576267;18.687638434133	rejected conflict q > qmin (0.16) > (0.007)
0	Protein state 1 - 1(1)	Data\Zelda_250415_P3843_MR_ID_EDC_R1_Fr1.raw	Accepted	94.4347	0	9.71708e-42	4.96777e-43	4.96777e-43	31	1.04	1.12	0.35	0	Free Peptide	Intra		58.9002	58.9002	14417	0	0	4	544.53	bmCENPT	KHEVAPNDAVDVLKHEMAR	57	75							[]	58.9002
0	Protein state 1 - 1(1)	Data\Zelda_250415_P3843_MR_ID_EDC_R1_Fr3.raw	Accepted	94.356	0	1.05124e-41	5.05507e-43	5.05507e-43	34	1.44	1.65	1.49	0	Free Peptide	Intra		58.8882	58.8882	10452	0	0	4	544.53	bmCENPT	KHEVAPNDAVDVLKHEMAR	57	75							[]	58.8882
0	Protein state 1 - 1(1)	Data\Zelda_250415_P3843_MR_ID_EDC_R1_Fr3.raw	Rejected	28.7004	0.046875	1.09996e-08	1.00598e-14	0.324611	22.0883	1.61	1.88	2.16	0	Cross-linked	Intra	Bound	47.1337	47.1337	8613	0	0	8	544.17	bmCENPT	KHEVAPNDAVDVLKHEMAR	57	75		bmCENPT	VRAEKLVETIYHFTKEVK	39	56		[]	47.1337	rejected conflict q > qmin (0.153333333333333) > (0) Rejected by score conflict resolution
0	Protein state 1 - 1(1)	Data\Zelda_250415_P3843_MR_ID_EDC_R1_Fr1.raw	Accepted	94.2901	0	7.30549e-21	1.68736e-29	1.12506e-21	82.1027	0.69	1.22	0.82	0	Cross-linked	Intra	Bound	32.9632	32.9632	9638	0	0	5	497.273	bmCENPT	LVETIYHFTK	44	53		bmCENPT	LVETIYHFTK	44	53		[T47-E46;Y49-E46;T52-E46]	32.9632
0	Protein state 1 - 1(1)	Data\Zelda_250415_P3843_MR_ID_EDC_R1_Fr1.raw	Rejected	28.7505	0.0238095	0.000899353	7.94921e-10	7.94921e-10	27.8819	7.62	7.15	6.61	0	Cross-linked	Intra	Bound	27.3278	27.3278	7767	0	0	6	623.014	bmCENPT	VRAEKLVETIYHFTK	39	53		bmCENPT	VRAEKLVETIYHFTK	39	53		[]	27.3278	rejected conflict q > qmin (0.265822784810127) > (0.172)
0	Protein state 1 - 1(1)	Data\Zelda_250415_P3843_MR_ID_EDC_R1_Fr1.raw	Accepted	94.0976	0	1.36123e-41	9.59354e-43	9.59354e-43	54	1.02	0.94	0.19	0	Free Peptide	Intra		22.1277	22.1277	5654	0	0	6	725.224	bmCENPT	VRAEKLVETIYHFTKEVKKHEVAPNDAVDVLKHEMAR	39	75							[]	22.1277
0	Protein state 1 - 1(1)	Data\Zelda_250415_P3843_MR_ID_EDC_R1_Fr1.raw	Accepted	93.9134	0.0122649	1.80076e-29	3.17119e-35	8.85103e-09	66.6261	1.78	1.51	2.43	0	Cross-linked	Intra	Bound	13.8349	13.8923	2228	0	0	6	608.654	bmCENPT	EVKKHEVAPNDAVDVLKHEMAR	54	75		bmCENPT	YLEDKLEPK	24	32		[K56-E26;K56-D27;K56-E30;K57-E26;K57-D27;K57-E30;E54-Y24;E54-K28;E59-Y24;E59-K28;D64-Y24;D64-K28;D67-Y24;D67-K28]	13.777439423467;13.8923458128
0	Protein state 1 - 1(1)	Data\Zelda_250415_P3843_MR_ID_EDC_R1_Fr2.raw	Accepted	93.7782	0	1.87344e-41	9.57023e-43	9.57023e-43	31	1.45	1.47	1.49	0	Free Peptide	Intra		36.4682	36.4682	7704	0	0	4	544.53	bmCENPT	KHEVAPNDAVDVLKHEMAR	57	75							[]	36.4682
0	Protein state 1 - 1(1)	Data\Zelda_250415_P3843_MR_ID_EDC_R1_Fr1.raw	Accepted	93.6005	0	2.2377e-41	1.7551e-42	1.7551e-42	60	1	1.14	0.03	0	Free Peptide	Intra		20.6009	20.6009	5027	0	0	4	1023.54	bmCENPT	AEKLVETIYHFTKEVKKHEVAPNDAVDVLKHEMAR	41	75							[]	20.6009
0	Protein state 1 - 1(1)	Data\Zelda_250415_P3843_MR_ID_EDC_R1_Fr2.raw	Accepted	93.5742	0.0177936	5.90862e-32	2.42865e-13	5.52221e-18	59.88	1.78	1.9	1.26	0	Cross-linked	Intra	Bound	15.1961	15.1961	2577	0	0	5	409.434	bmCENPT	LVETIYHFTK	44	53		bmCENPT	GPLGSPKR	1	8		[T47-G1;Y49-G1;T52-G1;E46-G1;E46-S5;E46-K7]	15.1961
0	Protein state 1 - 1(1)	Data\Zelda_250415_P3843_MR_ID_EDC_R1_Fr1.raw	Accepted	93.5583	0.0122649	1.4883e-28	4.1395e-17	2.15953e-40	68.1731	1.32	1.07	2.44	0	Cross-linked	Intra	Bound	19.6654	19.6989	4629	0	0	8	453.378	bmCENPT	VVPDIVNKITIPR	101	113		bmCENPT	KHEVAPNDAVDVLKHEMAR	57	75		[K108-E59;K108-D64;K108-D67;T110-E59;T110-D64;D104-K57]	19.6319451784;19.698905001333
0	Protein state 1 - 1(1)	Data\Zelda_250415_P3843_MR_ID_EDC_R1_Fr1.raw	Accepted	93.5358	0.0122649	1.37657e-33	3.60371e-33	6.1854e-09	54.9877	1.46	1.36	0.79	0	Cross-linked	Intra	Bound	15.5376	15.5376	2868	0	0	4	791.403	bmCENPT	HEVAPNDAVDVLKHEMAR	58	75		bmCENPT	YLEDKLEPK	24	32		[K70-E26;K70-D27;K70-E30;E59-Y24;E59-K28;D64-Y24;D64-K28;D67-Y24;D67-K28]	15.5376
0	Protein state 1 - 1(1)	Data\Zelda_250415_P3843_MR_ID_EDC_R1_Fr1.raw	Accepted	93.3356	0	2.91645e-41	1.48243e-42	1.48243e-42	33	1.17	1.15	0.47	0	Free Peptide	Intra		12.884	12.884	1873	0	0	4	633.581	bmCENPT	EVKKHEVAPNDAVDVLKHEMAR	54	75							[]	12.884
0	Protein state 1 - 1(1)	Data\Zelda_250415_P3843_MR_ID_EDC_R1_Fr3.raw	Rejected	29.0423	0.046875	8.79034e-10	8.09958e-16	7.89853e-07	20.2148	0.85	1.04	1.57	0	Cross-linked	Intra	Bound	31.6408	31.6408	5611	0	0	8	587.071	bmCENPT	VVPDIVNKITIPR	101	113		bmCENPT	LDIVKTHFDFYQFFHDFMPREIRVK	76	100		[]	31.6408	rejected conflict q > qmin (0.153333333333333) > (0)
0	Protein state 1 - 1(1)	Data\Zelda_250415_P3843_MR_ID_EDC_R1_Fr2.raw	Accepted	93.2212	0	2.81836e-19	1.59215e-29	2.05691e-19	82.8601	1.63	1.41	1.52	0	Cross-linked	Intra	Bound	34.8827	34.8827	7277	0	0	4	621.34	bmCENPT	LVETIYHFTK	44	53		bmCENPT	LVETIYHFTK	44	53		[T47-E46;Y49-E46;T52-E46]	34.8827
0	Protein state 1 - 1(1)	Data\Zelda_250415_P3843_MR_ID_EDC_R1_Fr2.raw	Accepted	93.1102	0.0177936	1.231e-34	2.61888e-25	2.06967e-28	50.725	0.6	1.15	0.53	0	Cross-linked	Intra	Bound	33.2592	33.2592	6875	0	0	5	554.102	bmCENPT	KHEVAPNDAVDVLK	57	70		bmCENPT	LVETIYHFTK	44	53		[K57-E46;E59-T47;D64-T47;D64-Y49;D64-T52;D67-T47;D67-Y49;D67-T52]	33.2592
0	Protein state 1 - 1(1)	Data\Zelda_250415_P3843_MR_ID_EDC_R1_Fr1.raw	Accepted	93.0346	0.0122649	3.09415e-31	4.49139e-20	1.65815e-32	60.9942	0.67	1	0.25	0	Cross-linked	Intra	Bound	32.2504	32.2504	9406	0	0	6	690.507	bmCENPT	NGVFSEILSGHAVHA	114	128		bmCENPT	LDIVKTHFDFYQFFHDFMPR	76	95		[S118-D77;S118-D84;S118-D91;S122-D77;S122-D84;A128-D77;A128-D84;E119-K80;E119-T81;E119-Y86;A128-K80;A128-T81]	32.2504
0	Protein state 1 - 1(1)	Data\Zelda_250415_P3843_MR_ID_EDC_R1_Fr2.raw	Accepted	92.9654	0	4.22313e-41	2.03213e-42	2.03213e-42	35	0.98	1.14	1.43	0	Free Peptide	Intra		34.7689	34.7689	7253	0	0	4	651.569	bmCENPT	LDIVKTHFDFYQFFHDFMPR	76	95							[]	34.7689
0	Protein state 1 - 1(1)	Data\Zelda_250415_P3843_MR_ID_EDC_R1_Fr2.raw	Accepted	92.9476	0	4.29909e-41	2.10231e-42	2.10231e-42	33	1.75	1.53	3.32	0	Free Peptide	Intra		17.6729	17.6729	3489	0	0	4	544.53	bmCENPT	KHEVAPNDAVDVLKHEMAR	57	75							[]	17.6729
0	Protein state 1 - 1(1)	Data\Zelda_250415_P3843_MR_ID_EDC_R1_Fr1.raw	Accepted	92.7851	0.0122649	3.53853e-26	5.78871e-19	7.23474e-33	71.9354	0.76	0.97	0.31	0	Cross-linked	Intra	Bound	17.6017	17.6017	3723	0	0	5	687.748	bmCENPT	HEVAPNDAVDVLKHEMAR	58	75		bmCENPT	HEVAPNDAVDVLK	58	70		[K70-E59;K70-D64;K70-D67]	17.6017
0	Protein state 1 - 1(1)	Data\Zelda_250415_P3843_MR_ID_EDC_R1_Fr3.raw	Rejected	29.2207	0.046875	1.0021e-10	3.77151e-16	5.98916e-09	17.9933	5.04	1.73	1.6	0	Cross-linked	Intra	Bound	31.1962	31.1962	5521	0	0	8	869.199	bmCENPT	EVKKHEVAPNDAVDVLKHEMARLDIVKTHFDFYQFFHDFMPR	54	95		bmCENPT	VRAEKLVETIYHFTK	39	53		[]	31.1962	rejected conflict q > qmin (0.153333333333333) > (0.12)
0	Protein state 1 - 1(1)	Data\Zelda_250415_P3843_MR_ID_EDC_R1_Fr3.raw	Accepted	92.7527	0.015625	2.59292e-29	8.355e-23	9.1636e-07	65.3491	2.15	2.49	2.3	0	Cross-linked	Intra	Bound	18.9221	18.9221	3408	0	0	4	544.289	bmCENPT	NGVFSEILSGHAVHA	114	128		bmCENPT	GPLGSPK	1	7		[S118-G1;S122-G1;E119-G1;E119-S5;A128-S5]	18.9221
0	Protein state 1 - 1(1)	Data\Zelda_250415_P3843_MR_ID_EDC_R1_Fr1.raw	Accepted	92.7422	0.0122649	3.81325e-30	2.70559e-19	7.40188e-09	63.3446	1.33	1.17	0.86	0	Cross-linked	Intra	Bound	15.6033	15.6033	2894	0	0	6	448.066	bmCENPT	HEVAPNDAVDVLKHEMAR	58	75		bmCENPT	GPLGSPK	1	7		[K70-G1;E59-G1;E59-S5;D64-G1;D64-S5;D67-G1;D67-S5;E72-G1]	15.6033
0	Protein state 1 - 1(1)	Data\Zelda_250415_P3843_MR_ID_EDC_R1_Fr1.raw	Accepted	92.6506	0.0130826	2.74499e-29	4.34704e-08	3.53879e-43	65.2616	1.08	0.96	1.92	0	Cross-linked	Intra	Bound	16.5829	16.5829	3297	0	0	5	610.931	DECOY_bmCENPT	LVDVADNPAVEHKK	60	73		bmCENPT	KHEVAPNDAVDVLK	57	70		[K72-E59;K72-D64;K72-D67;E70-K57]	16.5829
0	Protein state 1 - 1(1)	Data\Zelda_250415_P3843_MR_ID_EDC_R1_Fr2.raw	Rejected	29.5075	0	1.53122e-13	1.58732e-14	1.58732e-14	18	0.02	4.66	253.64	0	Free Peptide	Intra		44.9446	44.9446	9723	0	0	7	544.431	bmCENPT	LVETIYHFTKEVKKHEVAPNDAVDVLKHEMAR	44	75							[]	44.9446	Rejected by score conflict resolution
0	Protein state 1 - 1(1)	Data\Zelda_250415_P3843_MR_ID_EDC_R1_Fr1.raw	Accepted	92.6483	0.0130826	1.20717e-29	1.4052e-45	4.43788e-45	64.4198	1.07	1.13	1.34	0	Cross-linked	Intra	Bound	23.5252	23.475	6226	0	0	8	833.697	bmCENPT	YDYKARVRAEKLVETIYHFTKEVKKHEVAPNDAVDVLKHEMAR	33	75		bmCENPT	LYKYLEDKLEPK	21	32		[Y33-E26;Y33-D27;Y33-E30;Y35-E26;Y35-D27;Y35-E30;K36-E26;K36-D27;K36-E30;K43-E26;K43-D27;K43-E30;T47-E26;T47-D27;T47-E30;Y49-E26;Y49-D27;Y49-E30;T52-E26;T52-D27;T52-E30;K53-E26;K53-D27;K53-E30;K56-E26;K56-D27;K56-E30;K57-D27;K57-E30;D34-Y22;D34-K23;D34-Y24;D34-K28;E42-Y22;E42-K23;E42-Y24;E42-K28;E46-Y22;E46-K23;E46-Y24;E46-K28;E54-K28]	23.474972507467;23.5017951408;23.598764184267
0	Protein state 1 - 1(1)	Data\Zelda_250415_P3843_MR_ID_EDC_R1_Fr1.raw	Accepted	92.6439	0	5.8244e-41	4.01096e-42	4.01096e-42	51	1.04	1.39	0.77	0	Free Peptide	Intra		23.25	23.25	6127	0	0	6	618.511	bmCENPT	VRAEKLVETIYHFTKEVKKHEVAPNDAVDVLK	39	70							[]	23.25
0	Protein state 1 - 1(1)	Data\Zelda_250415_P3843_MR_ID_EDC_R1_Fr1.raw	Accepted	92.6189	0.0130826	2.36124e-35	4.49258e-24	7.99489e-31	47.1293	0.16	0.75	0.53	0	Cross-linked	Intra	Bound	33.3849	33.3849	9779	0	0	5	554.102	bmCENPT	KHEVAPNDAVDVLK	57	70		bmCENPT	LVETIYHFTK	44	53		[K57-E46;E59-T47;D64-T47;D64-Y49;D64-T52;D67-T47;D67-Y49;D67-T52]	33.3849
0	Protein state 1 - 1(1)	Data\Zelda_250415_P3843_MR_ID_EDC_R1_Fr3.raw	Rejected	29.7584	0.03125	7.79878e-09	3.91845	7.34294e-13	23.1736	2.68	4.5	251.8	0	Cross-linked	Intra	Bound	47.1337	47.1337	8613	0	0	7	544.431	DECOY_bmCENPT	VEKTFHYITEVLK	74	86		bmCENPT	KHEVAPNDAVDVLKHEMAR	57	75		[]	47.1337	rejected conflict q > qmin (0.146666666666667) > (0) Rejected by score conflict resolution
0	Protein state 1 - 1(1)	Data\Zelda_250415_P3843_MR_ID_EDC_R1_Fr2.raw	Accepted	92.5228	0	6.5746e-41	3.28001e-42	3.28001e-42	32	1.73	1.78	1.49	0	Free Peptide	Intra		35.3981	35.3981	7411	0	0	4	544.53	bmCENPT	KHEVAPNDAVDVLKHEMAR	57	75							[]	35.3981
0	Protein state 1 - 1(1)	Data\Zelda_250415_P3843_MR_ID_EDC_R1_Fr1.raw	Accepted	92.3528	0.0130826	4.79238e-27	1.13492e-17	1.24652e-24	69.6875	1.26	1.28	1.95	0	Cross-linked	Intra	Bound	20.201	20.2791	4884	0	0	5	596.746	bmCENPT	VVPDIVNKITIPR	101	113		bmCENPT	KHEVAPNDAVDVLK	57	70		[K108-E59;K108-D64;K108-D67;T110-E59;T110-D64;T110-D67;D104-K57]	20.122852532267;20.2791309032
0	Protein state 1 - 1(1)	Data\Zelda_250415_P3843_MR_ID_EDC_R1_Fr3.raw	Accepted	92.3326	0	7.95197e-41	3.81705e-42	3.81705e-42	35	1.65	1.73	2	0	Free Peptide	Intra		14.845	14.845	2617	0	0	4	540.531	bmCENPT	KHEVAPNDAVDVLKHEMAR	57	75							[]	14.845
0	Protein state 1 - 1(1)	Data\Zelda_250415_P3843_MR_ID_EDC_R1_Fr1.raw	Accepted	92.3212	0	8.04267e-41	7.17921e-42	7.17921e-42	59	1.45	1.43	0.32	0	Free Peptide	Intra		23.5174	23.5174	6244	0	0	8	544.17	bmCENPT	VRAEKLVETIYHFTKEVKKHEVAPNDAVDVLKHEMAR	39	75							[]	23.5174
0	Protein state 1 - 1(1)	Data\Zelda_250415_P3843_MR_ID_EDC_R1_Fr1.raw	Accepted	92.1557	0.0130826	4.07963e-34	2.63986e-06	4.20279e-36	50.8119	0.82	0.7	1.56	0	Cross-linked	Intra	Bound	26.0246	26.0246	7269	0	0	4	745.68	bmCENPT	VVPDIVNKITIPR	101	113		bmCENPT	KHEVAPNDAVDVLK	57	70		[K108-E59;K108-D64;K108-D67;T110-E59;T110-D64;T110-D67;D104-K57]	26.0246
0	Protein state 1 - 1(1)	Data\Zelda_250415_P3843_MR_ID_EDC_R1_Fr1.raw	Accepted	92.0359	0.0130826	9.64328e-30	4.53897e-31	1.87904e-18	63.2998	0.87	0.64	1	0	Cross-linked	Intra	Bound	35.2416	35.2416	10403	0	0	7	604.021	bmCENPT	THFDFYQFFHDFMPR	81	95		bmCENPT	VRAEKLVETIYHFTKEVK	39	56		[T81-E42;T81-E46;T81-E54;Y86-E54;D84-K43;D84-T47;D84-Y49;D84-T52;D84-K53]	35.2416
0	Protein state 1 - 1(1)	Data\Zelda_250415_P3843_MR_ID_EDC_R1_Fr2.raw	Accepted	91.9165	0	1.20547e-40	1.23078e-40	1.23078e-40	56	1.56	1.53	1.76	0	Free Peptide	Intra		20.3629	20.3629	4114	0	0	5	1029.34	bmCENPT	YDYKARVRAEKLVETIYHFTKEVKKHEVAPNDAVDVLKHEMAR	33	75							[]	20.3629
0	Protein state 1 - 1(1)	Data\Zelda_250415_P3843_MR_ID_EDC_R1_Fr1.raw	Accepted	91.7515	0.0130826	4.79509e-30	2.08637e-15	9.94843e-15	62.1348	1.61	1.32	1.69	0	Cross-linked	Intra	Bound	17.4874	17.4874	3673	0	0	4	472.515	bmCENPT	LVETIYHFTK	44	53		bmCENPT	GPLGSPK	1	7		[T47-G1;Y49-G1;T52-G1;E46-G1;E46-S5]	17.4874
0	Protein state 1 - 1(1)	Data\Zelda_250415_P3843_MR_ID_EDC_R1_Fr2.raw	Accepted	91.6981	0	1.49975e-40	7.10567e-42	7.10567e-42	28	1.38	1.38	0.45	0	Free Peptide	Intra		22.3704	22.3704	4612	0	0	2	703.867	bmCENPT	HEVAPNDAVDVLK	58	70							[]	22.3704
0	Protein state 1 - 1(1)	Data\Zelda_250415_P3843_MR_ID_EDC_R1_Fr2.raw	Accepted	91.6307	0	1.60427e-40	7.88282e-42	7.88282e-42	34	1.44	1.59	1.57	0	Free Peptide	Intra		18.6239	18.6239	3785	0	0	4	523.077	bmCENPT	EIRVKVVPDIVNKITIPR	96	113							[]	18.6239
0	Protein state 1 - 1(1)	Data\Zelda_250415_P3843_MR_ID_EDC_R1_Fr2.raw	Accepted	91.5703	0	1.70416e-40	9.0695e-42	9.0695e-42	31	1.6	1.55	2.99	0	Free Peptide	Intra		38.6058	38.6058	8271	0	0	5	435.825	bmCENPT	KHEVAPNDAVDVLKHEMAR	57	75							[]	38.6058
0	Protein state 1 - 1(1)	Data\Zelda_250415_P3843_MR_ID_EDC_R1_Fr2.raw	Accepted	91.568	0	1.7081e-40	8.40225e-42	8.40225e-42	33	2.12	1.98	1.49	0	Free Peptide	Intra		18.281	18.2374	3673	0	0	4	544.53	bmCENPT	KHEVAPNDAVDVLKHEMAR	57	75							[]	18.237359166667;18.25701286;18.348673358667
0	Protein state 1 - 1(1)	Data\Zelda_250415_P3843_MR_ID_EDC_R1_Fr1.raw	Accepted	91.5644	0	1.71435e-40	1.81208e-41	1.81208e-41	66	0.9	0.97	1	0	Free Peptide	Intra		24.8507	24.8507	6814	0	0	8	615.215	bmCENPT	VRAEKLVETIYHFTKEVKKHEVAPNDAVDVLKHEMARLDIVK	39	80							[]	24.8507
0	Protein state 1 - 1(1)	Data\Zelda_250415_P3843_MR_ID_EDC_R1_Fr1.raw	Accepted	91.5558	0.0122649	7.68723e-28	2.30017e-32	4.92138e-44	66.9672	1.16	1.23	1.79	0	Cross-linked	Intra	Bound	14.8115	14.8115	2571	0	0	5	549.497	DECOY_bmCENPT	LVDVADNPAVEHKK	60	73		DECOY_bmCENPT	VIDLRAMEHK	50	59		[K72-D52]	14.8115
0	Protein state 1 - 1(1)	Data\Zelda_250415_P3843_MR_ID_EDC_R1_Fr2.raw	Accepted	91.5507	0	1.73803e-40	3.05245e-40	3.05245e-40	34	1.85	1.93	1.49	0	Free Peptide	Intra		33.7175	33.7175	6996	0	0	4	544.53	bmCENPT	KHEVAPNDAVDVLKHEMAR	57	75							[]	33.7175
0	Protein state 1 - 1(1)	Data\Zelda_250415_P3843_MR_ID_EDC_R1_Fr3.raw	Rejected	30.4927	0.03125	2.10499e-09	0.0293515	1.78404e-09	23.0357	1.57	1.5	6.01	0	Cross-linked	Intra	Bound	32.9258	32.9258	5853	0	0	5	497.273	DECOY_bmCENPT	TFHYITEVLK	77	86		bmCENPT	LVETIYHFTK	44	53		[]	32.9258	rejected conflict q > qmin (0.14) > (0)
0	Protein state 1 - 1(1)	Data\Zelda_250415_P3843_MR_ID_EDC_R1_Fr1.raw	Accepted	91.4646	0.0122649	7.96956e-35	1.85492e-34	1.59176e-15	46.9169	0.85	0.88	0.53	0	Cross-linked	Intra	Bound	18.7885	18.7885	4236	0	0	5	554.102	bmCENPT	KHEVAPNDAVDVLK	57	70		bmCENPT	LVETIYHFTK	44	53		[K57-E46;E59-T47;E59-Y49;E59-T52;D64-T47;D64-Y49;D64-T52;D67-T47;D67-Y49;D67-T52]	18.7885
0	Protein state 1 - 1(1)	Data\Zelda_250415_P3843_MR_ID_EDC_R1_Fr1.raw	Accepted	91.3434	0.0122649	8.13577e-25	2.14067e-29	2.43918e-36	72.5732	0.79	1	2.38	0	Cross-linked	Inter	Bound	37.385	37.385	10986	0	0	5	562.908	bmCENPT	LVETIYHFTK	44	53		bmCENPT	AEKLVETIYHFTK	41	53		[T47-E42;T47-E46;Y49-E42;Y49-E46;T52-E42;T52-E46;E46-K43]	37.385
0	Protein state 1 - 1(1)	Data\Zelda_250415_P3843_MR_ID_EDC_R1_Fr1.raw	Rejected	30.6098	0.0238095	0.000848142	7.04375e-06	7.04375e-06	29.7815	1.56	0.52	1.52	0	Cross-linked	Intra	Bound	28.9506	28.9506	8362	0	0	4	621.34	DECOY_bmCENPT	TFHYITEVLK	77	86		DECOY_bmCENPT	TFHYITEVLK	77	86		[]	28.9506	rejected conflict q > qmin (0.265822784810127) > (0.127)
0	Protein state 1 - 1(1)	Data\Zelda_250415_P3843_MR_ID_EDC_R1_Fr1.raw	Accepted	91.2656	0.0122649	1.39444e-31	1.31263e-27	4.14903e-14	57.2855	6.95	6.58	0.96	0	Cross-linked	Intra	Bound	16.8952	16.9666	3454	0	0	5	611.736	bmCENPT	KHEVAPNDAVDVLK	57	70		bmCENPT	LYKYLEDKLEPK	21	32		[K57-E26;K57-D27;K57-E30;E59-Y22;E59-K23;E59-Y24;E59-K28;D64-Y22;D64-K23;D64-Y24;D64-K28;D67-Y22;D67-K23;D67-Y24;D67-K28]	16.823701386667;16.966647109333
0	Protein state 1 - 1(1)	Data\Zelda_250415_P3843_MR_ID_EDC_R1_Fr2.raw	Accepted	91.172	0.0177936	2.59248e-33	7.85155e-22	1.81356e-11	51.7922	1.51	1.49	1.38	0	Cross-linked	Intra	Bound	24.5327	24.5327	5077	0	0	4	672.568	bmCENPT	THFDFYQFFHDFMPR	81	95		bmCENPT	GPLGSPK	1	7		[T81-G1;Y86-G1;D84-G1;D84-S5;D91-G1;D91-S5]	24.5327
0	Protein state 1 - 1(1)	Data\Zelda_250415_P3843_MR_ID_EDC_R1_Fr1.raw	Accepted	91.1081	0	2.70555e-40	1.60038e-41	1.60038e-41	51	0.36	1.39	2.18	0	Free Peptide	Intra		24.4755	24.517	6673	0	0	5	983.739	bmCENPT	VRAEKLVETIYHFTKEVKKHEVAPNDAVDVLKHEMARLDIVK	39	80							[]	24.433956910133;24.517044638133
0	Protein state 1 - 1(1)	Data\Zelda_250415_P3843_MR_ID_EDC_R1_Fr1.raw	Accepted	91.0581	0.0122649	2.23575e-18	1.09342e-24	9.88419e-19	81.485	0.66	1.39	1.1	0	Cross-linked	Inter	Bound	15.5002	15.5002	2851	0	0	4	820.44	bmCENPT	HEVAPNDAVDVLK	58	70		bmCENPT	EVKKHEVAPNDAVDVLK	54	70		[E59-K56;E59-K57;D64-K56;D64-K57;D67-K56;D67-K57]	15.5002
0	Protein state 1 - 1(1)	Data\Zelda_250415_P3843_MR_ID_EDC_R1_Fr1.raw	Accepted	90.9843	0.0122649	1.3438e-30	2.38532e-62	2.54439e-54	59.5582	0.81	1.2	1.29	0	Cross-linked	Intra	Bound	28.0764	28.0583	8046	0	0	8	796.281	bmCENPT	KHEVAPNDAVDVLKHEMARLDIVKTHFDFYQFFHDFMPR	57	95		bmCENPT	LVETIYHFTKEVK	44	56		[K57-E46;K57-E54;E59-T47;E59-Y49;E59-T52;E59-K53;D64-T47;D64-Y49;D64-T52;D64-K53]	28.058342903467;28.094468622667
0	Protein state 1 - 1(1)	Data\Zelda_250415_P3843_MR_ID_EDC_R1_Fr2.raw	Accepted	90.7692	0	3.79713e-40	1.95762e-41	1.95762e-41	37	1.95	1.89	0.69	0	Free Peptide	Intra		13.2624	13.2624	2107	0	0	5	435.825	bmCENPT	KHEVAPNDAVDVLKHEMAR	57	75							[]	13.2624
0	Protein state 1 - 1(1)	Data\Zelda_250415_P3843_MR_ID_EDC_R1_Fr2.raw	Accepted	90.7403	0	3.9084e-40	1.92561e-41	1.92561e-41	33	1.62	1.64	1.49	0	Free Peptide	Intra		35.9265	35.9383	7559	0	0	4	544.53	bmCENPT	KHEVAPNDAVDVLKHEMAR	57	75							[]	35.914638066667;35.938315896533
0	Protein state 1 - 1(1)	Data\Zelda_250415_P3843_MR_ID_EDC_R1_Fr1.raw	Accepted	90.6813	0	4.14565e-40	3.05645e-41	3.05645e-41	53	1.65	2.38	2.39	0	Free Peptide	Intra		22.7085	22.7085	5911	0	0	6	618.511	bmCENPT	VRAEKLVETIYHFTKEVKKHEVAPNDAVDVLK	39	70							[]	22.7085
0	Protein state 1 - 1(1)	Data\Zelda_250415_P3843_MR_ID_EDC_R1_Fr2.raw	Accepted	90.6784	0.0177936	1.70481e-31	3.97075e-23	8.55936e-18	56.5979	4.43	4.94	4.65	0	Cross-linked	Intra	Bound	33.2122	33.2122	6864	0	0	6	595.781	bmCENPT	NGVFSEILSGHAVHA	114	128		bmCENPT	THFDFYQFFHDFMPR	81	95		[S118-D84;S118-D91;S122-D84;E119-T81;E119-Y86]	33.2122
0	Protein state 1 - 1(1)	Data\Zelda_250415_P3843_MR_ID_EDC_R1_Fr1.raw	Accepted	90.6662	0.0122649	1.07742e-30	6.14083e-23	1.09414e-30	58.8128	0.6	0.68	0.77	0	Cross-linked	Intra	Bound	25.8771	25.8964	7219	0	0	6	595.289	bmCENPT	THFDFYQFFHDFMPR	81	95		bmCENPT	KHEVAPNDAVDVLK	57	70		[T81-E59;Y86-E59;Y86-D64;D84-K57;D91-K57]	25.8579047304;25.896362681867
0	Protein state 1 - 1(1)	Data\Zelda_250415_P3843_MR_ID_EDC_R1_Fr2.raw	Accepted	90.6097	0.0177936	4.11131e-29	5.87679e-20	3.29089e-18	62.7537	4.38	4.38	281.53	0	Cross-linked	Intra	Bound	37.2496	37.2496	7909	0	0	5	723.138	bmCENPT	NGVFSEILSGHAVHA	114	128		bmCENPT	THFDFYQFFHDFMPR	81	95		[S118-D84;S118-D91;S122-D84;E119-T81;E119-Y86;A128-T81]	37.2496
0	Protein state 1 - 1(1)	Data\Zelda_250415_P3843_MR_ID_EDC_R1_Fr3.raw	Rejected	31.3217	0	1.8263e-06	5.25785e-08	1.05916e-09	28.3982	1.24	1.8	1.52	0	Cross-linked	Intra	Bound	33.5984	33.608	5983	0	0	4	621.34	DECOY_bmCENPT	TFHYITEVLK	77	86		DECOY_bmCENPT	TFHYITEVLK	77	86		[]	33.5887290672;33.608047693067	rejected conflict q > qmin (0.032258064516129) > (0)
0	Protein state 1 - 1(1)	Data\Zelda_250415_P3843_MR_ID_EDC_R1_Fr3.raw	Rejected	31.3625	0.03125	4.91043e-10	1.00598e-14	3.91845	22.8948	2.68	4.5	251.8	0	Cross-linked	Intra	Bound	47.1337	47.1337	8613	0	0	7	544.431	bmCENPT	KHEVAPNDAVDVLKHEMAR	57	75		bmCENPT	LVETIYHFTKEVK	44	56		[]	47.1337	rejected conflict q > qmin (0.133333333333333) > (0) Rejected by score conflict resolution
0	Protein state 1 - 1(1)	Data\Zelda_250415_P3843_MR_ID_EDC_R1_Fr1.raw	Accepted	90.5827	0	4.57565e-40	2.76664e-41	2.76664e-41	47	1.18	0.65	0.57	0	Free Peptide	Intra		26.3671	26.3671	7404	0	0	5	750.414	bmCENPT	VRAEKLVETIYHFTKEVKKHEVAPNDAVDVLK	39	70							[]	26.3671
0	Protein state 1 - 1(1)	Data\Zelda_250415_P3843_MR_ID_EDC_R1_Fr2.raw	Accepted	90.4788	0	5.07629e-40	2.12862e-41	2.12862e-41	32	1.92	1.6	1.49	0	Free Peptide	Intra		31.6221	31.6221	6426	0	0	4	544.53	bmCENPT	KHEVAPNDAVDVLKHEMAR	57	75							[]	31.6221
0	Protein state 1 - 1(1)	Data\Zelda_250415_P3843_MR_ID_EDC_R1_Fr1.raw	Accepted	90.4511	0.0122649	2.61559e-31	1.00432e-30	3.81108e-22	56.7681	1.2	1.41	1.2	0	Cross-linked	Intra	Bound	24.1282	24.1823	6535	0	0	6	751.243	bmCENPT	EVKKHEVAPNDAVDVLK	54	70		bmCENPT	YDYKARVRAEKLVETIYHFTK	33	53		[K56-D34;K56-E42;K56-E46;K57-D34;K57-E42;K57-E46;E54-Y33;E54-Y35;E54-K36;E54-K43;E54-T47;E54-Y49;E54-T52;E59-Y33;E59-Y35;E59-K36;E59-K43;E59-T47;E59-Y49;E59-T52;D64-T47;D64-Y49;D64-T52;D67-T52]	24.0740834096;24.182345284533
0	Protein state 1 - 1(1)	Data\Zelda_250415_P3843_MR_ID_EDC_R1_Fr1.raw	Accepted	90.4235	0	5.36516e-40	6.29185e-41	6.29185e-41	69	0.92	1.3	1.49	0	Free Peptide	Intra		21.2216	21.2216	5286	0	0	8	544.17	bmCENPT	VRAEKLVETIYHFTKEVKKHEVAPNDAVDVLKHEMAR	39	75							[]	21.2216
0	Protein state 1 - 1(1)	Data\Zelda_250415_P3843_MR_ID_EDC_R1_Fr1.raw	Accepted	90.1668	0.0122649	7.43697e-30	3.50708e-19	3.63227e-27	60.2621	1.11	1.42	2.01	0	Cross-linked	Intra	Bound	32.2704	32.2704	9415	0	0	7	592.007	bmCENPT	NGVFSEILSGHAVHA	114	128		bmCENPT	LDIVKTHFDFYQFFHDFMPR	76	95		[S118-D77;S118-D84;S118-D91;S122-D77;S122-D84;A128-D77;E119-K80;E119-T81;E119-Y86;A128-K80;A128-T81]	32.2704
0	Protein state 1 - 1(1)	Data\Zelda_250415_P3843_MR_ID_EDC_R1_Fr1.raw	Accepted	90.117	0.0122649	4.14347e-28	1.079e-13	4.77653e-19	64.3868	1.25	1.33	1.06	0	Cross-linked	Intra	Bound	19.5892	19.5892	4582	0	0	4	749.404	bmCENPT	HEVAPNDAVDVLK	58	70		bmCENPT	LVETIYHFTKEVK	44	56		[E59-T47;E59-Y49;E59-T52;E59-K53;D64-T47;D64-Y49;D64-T52;D64-K53;D67-T47;D67-Y49;D67-T52;D67-K53]	19.5892
0	Protein state 1 - 1(1)	Data\Zelda_250415_P3843_MR_ID_EDC_R1_Fr1.raw	Accepted	90.0351	0.0122649	1.54507e-29	3.42526e-27	3.13984e-46	60.8714	7.96	1.9	1.58	0	Cross-linked	Inter	Bound	24.1048	24.0417	6471	0	0	7	666.217	bmCENPT	KHEVAPNDAVDVLK	57	70		bmCENPT	EVKKHEVAPNDAVDVLKHEMARLDIVK	54	80		[K57-E54;K57-E59;K57-D64;E59-K56;D64-K56;D67-K56]	24.041709318133;24.078566952;24.194009889067
0	Protein state 1 - 1(1)	Data\Zelda_250415_P3843_MR_ID_EDC_R1_Fr2.raw	Accepted	90.031	0	7.94368e-40	3.9371e-41	3.9371e-41	35	2.04	1.91	1.49	0	Free Peptide	Intra		13.2316	13.2316	2101	0	0	4	544.53	bmCENPT	KHEVAPNDAVDVLKHEMAR	57	75							[]	13.2316
0	Protein state 1 - 1(1)	Data\Zelda_250415_P3843_MR_ID_EDC_R1_Fr3.raw	Rejected	31.8674	0.03125	1.68645e-09	2.87292e-11	4.60728	24.6468	2.68	4.5	251.8	0	Cross-linked	Intra	Bound	47.1337	47.1337	8613	0	0	7	544.431	bmCENPT	HEVAPNDAVDVLKHEMAR	58	75		bmCENPT	LVETIYHFTKEVKK	44	57		[]	47.1337	rejected conflict q > qmin (0.133333333333333) > (0) Rejected by score conflict resolution
0	Protein state 1 - 1(1)	Data\Zelda_250415_P3843_MR_ID_EDC_R1_Fr1.raw	Accepted	90.0045	0.0130826	5.87316e-37	4.32987e-29	7.53297e-51	33.7793	9.96	10.23	339.1	0	Cross-linked	Intra	Bound	25.7668	25.7668	7171	0	0	4	760.152	DECOY_bmCENPT	KTTWSANKPQYR	110	121		bmCENPT	KHEVAPNDAVDVLK	57	70		[K110-E59;K110-D64;K110-D67;T111-E59;T111-D64;T111-D67;T112-E59;T112-D64;T112-D67;S114-D64;S114-D67;K117-D64;K117-D67;Y120-E59;Y120-D64;Y120-D67]	25.7668
0	Protein state 1 - 1(1)	Data\Zelda_250415_P3843_MR_ID_EDC_R1_Fr1.raw	Accepted	89.9749	0.0139002	1.91627e-28	1.70612e-19	1.62148e-42	63.4211	1.75	1.62	1.41	0	Cross-linked	Intra	Bound	23.2781	23.1634	6089	0	0	4	927.264	DECOY_bmCENPT	LVDVADNPAVEHKKVEK	60	76		bmCENPT	VRAEKLVETIYHFTK	39	53		[K72-E42;K72-E46;K73-E42;K73-E46;D62-Y49;D62-T52;D65-T47;D65-Y49;D65-T52;E70-K43;E70-T47;E70-Y49;E70-T52;E75-K43;E75-T47;E75-Y49;E75-T52]	23.163353170933;23.392772473333
0	Protein state 1 - 1(1)	Data\Zelda_250415_P3843_MR_ID_EDC_R1_Fr2.raw	Accepted	89.8932	0	9.11762e-40	4.78609e-41	4.78609e-41	30	1.5	1.51	1.49	0	Free Peptide	Intra		37.4963	37.4963	7980	0	0	4	544.53	bmCENPT	KHEVAPNDAVDVLKHEMAR	57	75							[]	37.4963
0	Protein state 1 - 1(1)	Data\Zelda_250415_P3843_MR_ID_EDC_R1_Fr2.raw	Accepted	89.4481	0	1.42298e-39	7.15389e-41	7.15389e-41	32	1.8	1.25	1.49	0	Free Peptide	Intra		16.6729	16.5816	3105	0	0	4	544.53	bmCENPT	KHEVAPNDAVDVLKHEMAR	57	75							[]	16.5816381696;16.7641380184
0	Protein state 1 - 1(1)	Data\Zelda_250415_P3843_MR_ID_EDC_R1_Fr1.raw	Accepted	89.4235	0.0139002	1.47272e-28	6.63119e-15	5.49383e-37	62.3669	0.58	0.95	0.06	0	Cross-linked	Intra	Bound	19.169	19.1826	4405	0	0	6	663.536	bmCENPT	VVPDIVNKITIPR	101	113		bmCENPT	EVKKHEVAPNDAVDVLKHEMAR	54	75		[K108-E54;K108-E59;K108-D64;K108-D67;T110-E54;T110-E59;T110-D64;T110-D67;D104-K56;D104-K57]	19.1555366016;19.182560307467
0	Protein state 1 - 1(1)	Data\Zelda_250415_P3843_MR_ID_EDC_R1_Fr3.raw	Accepted	89.375	0	1.53078e-39	8.02736e-41	8.02736e-41	37	1.8	1.68	1.79	0	Free Peptide	Intra		17.1696	17.1551	3053	0	0	5	549.497	bmCENPT	KHEVAPNDAVDVLKHEMARLDIVK	57	80							[]	17.155094316533;17.184088586667
0	Protein state 1 - 1(1)	Data\Zelda_250415_P3843_MR_ID_EDC_R1_Fr2.raw	Accepted	89.3633	0	1.54893e-39	7.89705e-41	7.89705e-41	36	1.35	1.41	1.01	0	Free Peptide	Intra		32.0482	32.0482	6540	0	0	4	655.568	bmCENPT	LDIVKTHFDFYQFFHDFMPR	76	95							[]	32.0482
0	Protein state 1 - 1(1)	Data\Zelda_250415_P3843_MR_ID_EDC_R1_Fr2.raw	Accepted	89.3629	0.0177936	2.14273e-24	2.77607e-43	1.50635e-56	70.8201	2.37	1.89	1.27	0	Cross-linked	Intra	Bound	21.4181	21.3582	4338	0	0	8	622.093	bmCENPT	ARVRAEKLVETIYHFTKEVKKHEVAPNDAVDVLK	37	70		bmCENPT	LEPKYDYK	29	36		[K43-D34;T47-D34;Y49-D34;T52-D34;K53-D34;K56-D34;K57-D34;E42-K32;E42-Y33;E42-Y35;E46-K32;E46-Y33;E46-Y35;E54-K32;E54-Y33;E54-Y35;E59-Y35]	21.358175047733;21.4780800176
0	Protein state 1 - 1(1)	Data\Zelda_250415_P3843_MR_ID_EDC_R1_Fr1.raw	Accepted	89.3234	0.0139002	5.13837e-37	5.01635e-58	4.249e-27	31.5688	7.41	7.47	259.79	0	Cross-linked	Intra	Bound	22.3542	22.3542	5762	0	0	6	660.669	bmCENPT	HEVAPNDAVDVLKHEMAR	58	75		bmCENPT	YLEDKLEPKYDYKAR	24	38		[E59-Y24;E59-K28;E59-K32;E59-Y33;E59-Y35;E59-K36;D64-Y24;D64-K28;D64-K32;D64-Y33;D64-Y35;D64-K36]	22.3542
0	Protein state 1 - 1(1)	Data\Zelda_250415_P3843_MR_ID_EDC_R1_Fr2.raw	Rejected	32.0815	0.0363636	1.85305e-07	3.34283e-08	6.26502e-10	28.088	1.62	1.44	2.03	0	Cross-linked	Intra	Bound	35.0163	35.1076	7337	0	0	5	497.273	DECOY_bmCENPT	TFHYITEVLK	77	86		DECOY_bmCENPT	TFHYITEVLK	77	86		[]	34.9250646008;35.107567309067	rejected conflict q > qmin (0.172413793103448) > (0.034)
0	Protein state 1 - 1(1)	Data\Zelda_250415_P3843_MR_ID_EDC_R1_Fr2.raw	Accepted	89.2792	0	1.68474e-39	8.73937e-41	8.73937e-41	30	1.35	1.87	0.67	0	Free Peptide	Intra		16.5169	16.5169	3074	0	0	4	508.507	bmCENPT	HEVAPNDAVDVLKHEMAR	58	75							[]	16.5169
0	Protein state 1 - 1(1)	Data\Zelda_250415_P3843_MR_ID_EDC_R1_Fr2.raw	Accepted	89.2723	0	1.69636e-39	8.68459e-41	8.68459e-41	31	1.67	1.69	1.49	0	Free Peptide	Intra		34.8571	34.8571	7270	0	0	4	544.53	bmCENPT	KHEVAPNDAVDVLKHEMAR	57	75							[]	34.8571
0	Protein state 1 - 1(1)	Data\Zelda_250415_P3843_MR_ID_EDC_R1_Fr3.raw	Rejected	32.2916	0.03125	1.68693e-11	2.30728e-06	9.31943e-08	20.6744	1.85	1.7	1.99	0	Cross-linked	Intra	Bound	21.3482	21.3482	3808	0	0	4	713.656	DECOY_bmCENPT	LVDVADNPAVEHK	60	72		bmCENPT	VVPDIVNKITIPR	101	113		[]	21.3482	rejected conflict q > qmin (0.133333333333333) > (0)
0	Protein state 1 - 1(1)	Data\Zelda_250415_P3843_MR_ID_EDC_R1_Fr2.raw	Accepted	89.2501	0	1.41219e-17	1.3806e-26	2.26489e-14	80.3756	1.69	1.48	1.52	0	Cross-linked	Intra	Bound	35.4027	35.4027	7412	0	0	4	621.34	bmCENPT	LVETIYHFTK	44	53		bmCENPT	LVETIYHFTK	44	53		[T47-E46;Y49-E46;T52-E46]	35.4027
0	Protein state 1 - 1(1)	Data\Zelda_250415_P3843_MR_ID_EDC_R1_Fr1.raw	Accepted	89.2202	0	1.7872e-39	1.8407e-39	1.8407e-39	53	0.86	0.99	0.96	0	Free Peptide	Intra		24.6807	24.6385	6724	0	0	5	1124.41	bmCENPT	YLEDKLEPKYDYKARVRAEKLVETIYHFTKEVKKHEVAPNDAVDVLK	24	70							[]	24.638527819467;24.722841206933
0	Protein state 1 - 1(1)	Data\Zelda_250415_P3843_MR_ID_EDC_R1_Fr2.raw	Accepted	89.1329	0.0177936	2.13399e-28	1.75343e-24	4.24696e-12	62.331	0.53	1.77	2.87	0	Cross-linked	Intra	Bound	15.4641	15.4641	2677	0	0	4	823.426	bmCENPT	KHEVAPNDAVDVLKHEMAR	57	75		bmCENPT	YLEDKLEPK	24	32		[K70-E26;K70-D27;K70-E30;D64-Y24;D64-K28;D67-Y24;D67-K28;E72-Y24;E72-K28]	15.4641
0	Protein state 1 - 1(1)	Data\Zelda_250415_P3843_MR_ID_EDC_R1_Fr1.raw	Accepted	89.0975	0.0139002	2.56268e-31	6.32906e-22	2.22168e-37	54.5592	5.51	5.67	4.51	0	Cross-linked	Intra	Bound	34.8394	34.8394	10279	0	0	5	828.407	bmCENPT	NGVFSEILSGHAVHA	114	128		bmCENPT	LDIVKTHFDFYQFFHDFMPR	76	95		[S118-D77;S118-D84;S122-D77;S122-D84;S122-D91;A128-D77;A128-D84;E119-K80;E119-T81;E119-Y86;A128-K80;A128-T81;A128-Y86]	34.8394
0	Protein state 1 - 1(1)	Data\Zelda_250415_P3843_MR_ID_EDC_R1_Fr1.raw	Accepted	89.0114	0.0139002	3.45299e-19	1.62132e-08	1.31117e-19	78.2045	0.95	2.32	1.04	0	Cross-linked	Intra	Bound	13.7923	13.7861	2187	0	0	5	738.986	bmCENPT	KHEVAPNDAVDVLKHEMAR	57	75		bmCENPT	KHEVAPNDAVDVLK	57	70		[K57-E59;K70-E59;K70-D64;K70-D67;E72-K57]	13.7861091352;13.7984458592
0	Protein state 1 - 1(1)	Data\Zelda_250415_P3843_MR_ID_EDC_R1_Fr2.raw	Accepted	88.9658	0	2.30488e-39	1.17708e-40	1.17708e-40	37	1.74	1.67	1.35	0	Free Peptide	Intra		14.8249	14.8249	2455	0	0	5	499.073	bmCENPT	RLYKYLEDKLEPKYDYKAR	20	38							[]	14.8249
0	Protein state 1 - 1(1)	Data\Zelda_250415_P3843_MR_ID_EDC_R1_Fr1.raw	Accepted	88.8845	0	2.5e-39	1.13356e-40	1.13356e-40	38	1.61	1.6	2.46	0	Free Peptide	Intra		27.9528	27.9528	8006	0	0	5	652.711	bmCENPT	HEMARLDIVKTHFDFYQFFHDFMPR	71	95							[]	27.9528
0	Protein state 1 - 1(1)	Data\Zelda_250415_P3843_MR_ID_EDC_R1_Fr2.raw	Accepted	88.8674	0	2.54327e-39	1.37385e-40	1.37385e-40	29	1.54	1.56	1.49	0	Free Peptide	Intra		38.559	38.559	8256	0	0	4	544.53	bmCENPT	KHEVAPNDAVDVLKHEMAR	57	75							[]	38.559
0	Protein state 1 - 1(1)	Data\Zelda_250415_P3843_MR_ID_EDC_R1_Fr3.raw	Rejected	32.8139	0.03125	1.20511e-12	4.54511e-17	0.00154806	17.9875	1.84	1.56	0.32	0	Cross-linked	Intra	Bound	39.3175	39.3175	7126	0	0	8	544.17	bmCENPT	KHEVAPNDAVDVLKHEMAR	57	75		bmCENPT	VRAEKLVETIYHFTKEVK	39	56		[]	39.3175	rejected conflict q > qmin (0.126666666666667) > (0)
0	Protein state 1 - 1(1)	Data\Zelda_250415_P3843_MR_ID_EDC_R1_Fr2.raw	Accepted	88.8674	0	2.54327e-39	1.37385e-40	1.37385e-40	29	1.57	1.54	1.49	0	Free Peptide	Intra		39.0771	39.0771	8380	0	0	4	544.53	bmCENPT	KHEVAPNDAVDVLKHEMAR	57	75							[]	39.0771
0	Protein state 1 - 1(1)	Data\Zelda_250415_P3843_MR_ID_EDC_R1_Fr3.raw	Rejected	32.8445	0.03125	1.96568e-11	6.72422e-08	6.69026e-07	21.7028	1.97	1.94	1.69	0	Cross-linked	Intra	Bound	16.5957	16.5957	2914	0	0	4	472.515	DECOY_bmCENPT	KPSGLPG	122	128		DECOY_bmCENPT	TFHYITEVLK	77	86		[]	16.5957	rejected conflict q > qmin (0.126666666666667) > (0.007)
0	Protein state 1 - 1(1)	Data\Zelda_250415_P3843_MR_ID_EDC_R1_Fr1.raw	Accepted	88.8592	0.0139002	3.37017e-32	6.14118e-26	2.0789e-13	51.4235	1.43	1.22	0.99	0	Cross-linked	Intra	Bound	16.4927	16.4927	3259	0	0	5	530.888	bmCENPT	KHEVAPNDAVDVLK	57	70		bmCENPT	YLEDKLEPK	24	32		[K57-E26;K57-D27;K57-E30;E59-Y24;E59-K28;D64-Y24;D64-K28;D67-Y24;D67-K28]	16.4927
0	Protein state 1 - 1(1)	Data\Zelda_250415_P3843_MR_ID_EDC_R1_Fr3.raw	Rejected	32.8772	0.03125	3.64361e-12	1.67685e-21	3.29727e-05	19.6779	2.21	2.61	2.6	0	Cross-linked	Intra	Bound	33.6465	33.6465	5990	0	0	8	776.916	bmCENPT	VVPDIVNKITIPRNGVFSEILSGHAVHA	101	128		bmCENPT	LDIVKTHFDFYQFFHDFMPREIRVK	76	100		[]	33.6465	rejected conflict q > qmin (0.133333333333333) > (0.053)
0	Protein state 1 - 1(1)	Data\Zelda_250415_P3843_MR_ID_EDC_R1_Fr2.raw	Accepted	88.6732	0	3.08831e-39	1.46321e-40	1.46321e-40	28	0.95	0.95	0.97	0	Free Peptide	Intra		13.9207	13.9207	2243	0	0	2	703.867	bmCENPT	HEVAPNDAVDVLK	58	70							[]	13.9207
0	Protein state 1 - 1(1)	Data\Zelda_250415_P3843_MR_ID_EDC_R1_Fr2.raw	Accepted	88.6685	0.0177936	3.02196e-27	7.31286e-31	2.78674e-13	64.2908	1.23	1.6	1.82	0	Cross-linked	Intra	Bound	22.4066	22.4066	4625	0	0	4	601.326	bmCENPT	NGVFSEILSGHAVHA	114	128		bmCENPT	VVPDIVNK	101	108		[S118-D104;S122-D104]	22.4066
0	Protein state 1 - 1(1)	Data\Zelda_250415_P3843_MR_ID_EDC_R1_Fr2.raw	Accepted	88.4192	0	3.98147e-39	1.99958e-40	1.99958e-40	32	1.98	1.9	1.49	0	Free Peptide	Intra		16.0211	16.0211	2889	0	0	4	544.53	bmCENPT	KHEVAPNDAVDVLKHEMAR	57	75							[]	16.0211
0	Protein state 1 - 1(1)	Data\Zelda_250415_P3843_MR_ID_EDC_R1_Fr2.raw	Accepted	88.3198	0	4.39763e-39	2.30093e-40	2.30093e-40	36	2.09	1.98	1.99	0	Free Peptide	Intra		24.5166	24.5126	5068	0	0	5	435.825	bmCENPT	KHEVAPNDAVDVLKHEMAR	57	75							[]	24.5125999048;24.520645131733
0	Protein state 1 - 1(1)	Data\Zelda_250415_P3843_MR_ID_EDC_R1_Fr1.raw	Accepted	88.2492	0.0139002	2.11264e-29	6.79499e-38	7.26647e-28	58.5521	0.17	3.11	0.25	0	Cross-linked	Intra	Bound	34.2556	34.1961	10062	0	0	6	690.507	bmCENPT	NGVFSEILSGHAVHA	114	128		bmCENPT	LDIVKTHFDFYQFFHDFMPR	76	95		[S118-D77;S118-D84;S118-D91;S122-D84;S122-D91;E119-K80;E119-T81;E119-Y86]	34.1961281936;34.315031475733
0	Protein state 1 - 1(1)	Data\Zelda_250415_P3843_MR_ID_EDC_R1_Fr2.raw	Accepted	88.1531	0	5.19511e-39	2.65966e-40	2.65966e-40	31	2.01	2.04	1.49	0	Free Peptide	Intra		15.0474	15.0135	2517	0	0	4	544.53	bmCENPT	KHEVAPNDAVDVLKHEMAR	57	75							[]	15.0135480048;15.081342895467
0	Protein state 1 - 1(1)	Data\Zelda_250415_P3843_MR_ID_EDC_R1_Fr1.raw	Accepted	88.1508	0.0139002	6.14333e-28	5.80542e-20	1.3847e-19	62.0053	1.35	0.83	1.34	0	Cross-linked	Intra	Bound	35.6406	35.6406	10524	0	0	6	697.509	bmCENPT	NGVFSEILSGHAVHA	114	128		bmCENPT	LDIVKTHFDFYQFFHDFMPR	76	95		[S118-D77;S118-D84;S118-D91;S122-D77;S122-D84;A128-D77;E119-K80;E119-T81;E119-Y86;A128-K80;A128-T81]	35.6406
0	Protein state 1 - 1(1)	Data\Zelda_250415_P3843_MR_ID_EDC_R1_Fr1.raw	Rejected	33.1875	0.0238095	0.00555511	9.66704e-07	9.66704e-07	32.7787	1.08	0.96	1.92	0	Cross-linked	Intra	Bound	16.5829	16.5829	3297	0	0	5	610.931	DECOY_bmCENPT	LVDVADNPAVEHKK	60	73		DECOY_bmCENPT	LVDVADNPAVEHKK	60	73		[]	16.5829	rejected conflict q > qmin (0.253164556962025) > (0.022)
0	Protein state 1 - 1(1)	Data\Zelda_250415_P3843_MR_ID_EDC_R1_Fr1.raw	Accepted	87.935	0	2.87168e-17	1.20806e-33	1.20806e-33	79.2577	0.56	1.49	1.55	0	Cross-linked	Intra	Bound	15.4204	15.4204	2817	0	0	8	542.278	bmCENPT	KHEVAPNDAVDVLKHEMAR	57	75		bmCENPT	KHEVAPNDAVDVLKHEMAR	57	75		[K57-E59;K57-D64;K57-D67;K57-E72;K70-E59;K70-D64;K70-D67;K70-E72]	15.4204
0	Protein state 1 - 1(1)	Data\Zelda_250415_P3843_MR_ID_EDC_R1_Fr2.raw	Accepted	87.9339	0.0177936	4.48775e-33	3.29751e-22	1.92459e-12	46.7388	1.76	1.7	0.77	0	Cross-linked	Intra	Bound	15.9707	15.9707	2868	0	0	4	443.496	bmCENPT	YLEDKLEPK	24	32		bmCENPT	GPLGSPK	1	7		[Y24-G1;K28-G1;E26-G1;E26-S5;D27-G1;D27-S5;E30-G1;E30-S5]	15.9707
0	Protein state 1 - 1(1)	Data\Zelda_250415_P3843_MR_ID_EDC_R1_Fr3.raw	Rejected	33.4364	0.03125	6.44972e-10	39.5722	5.85206e-14	25.8877	2.68	4.5	251.8	0	Cross-linked	Intra	Bound	47.1337	47.1337	8613	0	0	7	544.431	DECOY_bmCENPT	TFHYITEVLK	77	86		bmCENPT	EVKKHEVAPNDAVDVLKHEMAR	54	75		[]	47.1337	rejected conflict q > qmin (0.133333333333333) > (0) Rejected by score conflict resolution
0	Protein state 1 - 1(1)	Data\Zelda_250415_P3843_MR_ID_EDC_R1_Fr2.raw	Accepted	87.8662	0.0177936	1.93814e-32	7.59012e-13	3.73598e-30	48.8712	1.2	2.13	2.19	0	Cross-linked	Intra	Bound	32.3851	32.3851	6620	0	0	5	723.138	bmCENPT	NGVFSEILSGHAVHA	114	128		bmCENPT	THFDFYQFFHDFMPR	81	95		[S118-D84;S118-D91;S122-D84;E119-T81;E119-Y86]	32.3851
0	Protein state 1 - 1(1)	Data\Zelda_250415_P3843_MR_ID_EDC_R1_Fr3.raw	Rejected	33.4585	0.03125	4.47272e-12	5.66597e-10	3.39158e-16	20.8934	5.04	1.73	1.6	0	Cross-linked	Intra	Bound	31.1962	31.1962	5521	0	0	8	869.199	bmCENPT	LDIVKTHFDFYQFFHDFMPR	76	95		bmCENPT	VRAEKLVETIYHFTKEVKKHEVAPNDAVDVLKHEMAR	39	75		[]	31.1962	rejected conflict q > qmin (0.126666666666667) > (0.12)
0	Protein state 1 - 1(1)	Data\Zelda_250415_P3843_MR_ID_EDC_R1_Fr1.raw	Accepted	87.703	0.0139002	1.2214e-31	3.19902e-24	1.19374e-19	51.2368	2.15	0.9	3.03	0	Cross-linked	Intra	Bound	20.1011	20.1011	4806	0	0	6	516.616	bmCENPT	KHEVAPNDAVDVLK	57	70		bmCENPT	AEKLVETIYHFTK	41	53		[K57-E42;K57-E46;E59-K43;E59-T47;E59-Y49;D64-K43;D64-T47;D64-Y49;D67-K43;D67-T47;D67-Y49]	20.1011
0	Protein state 1 - 1(1)	Data\Zelda_250415_P3843_MR_ID_EDC_R1_Fr1.raw	Accepted	87.687	0.0139002	7.56663e-30	1.00677e-22	2.40174e-30	56.5048	0.17	0.54	2.05	0	Cross-linked	Intra	Bound	26.2883	26.3541	7399	0	0	4	892.429	bmCENPT	THFDFYQFFHDFMPR	81	95		bmCENPT	KHEVAPNDAVDVLK	57	70		[T81-E59;Y86-E59;D84-K57;D91-K57]	26.222489337067;26.354054802933
0	Protein state 1 - 1(1)	Data\Zelda_250415_P3843_MR_ID_EDC_R1_Fr2.raw	Accepted	87.6648	0.0177936	7.91828e-32	3.06255e-19	2.26386e-25	50.563	1.42	1.53	1.51	0	Cross-linked	Intra	Bound	33.293	33.293	6885	0	0	4	692.376	bmCENPT	KHEVAPNDAVDVLK	57	70		bmCENPT	LVETIYHFTK	44	53		[K57-E46;D64-T47;D64-Y49;D67-T47;D67-Y49;D67-T52]	33.293
0	Protein state 1 - 1(1)	Data\Zelda_250415_P3843_MR_ID_EDC_R1_Fr2.raw	Accepted	87.6094	0	8.948e-39	1.77574e-38	1.77574e-38	32	2.09	2.18	0.94	0	Free Peptide	Intra		13.6342	13.5212	2154	0	0	4	544.53	bmCENPT	KHEVAPNDAVDVLKHEMAR	57	75							[]	13.521236472533;13.747175387733
0	Protein state 1 - 1(1)	Data\Zelda_250415_P3843_MR_ID_EDC_R1_Fr1.raw	Accepted	87.588	0.0139002	3.39066e-26	2.24489e-26	5.0614e-33	65.0559	1.32	0.95	1	0	Cross-linked	Intra	Bound	15.5641	15.6196	2902	0	0	4	923.481	bmCENPT	KHEVAPNDAVDVLKHEMAR	57	75		bmCENPT	KHEVAPNDAVDVLK	57	70		[K57-E59;K57-D64;K57-D67;K70-E59;K70-D64;K70-D67;E72-K57]	15.5086281136;15.619561655733
0	Protein state 1 - 1(1)	Data\Zelda_250415_P3843_MR_ID_EDC_R1_Fr3.raw	Accepted	87.5851	0.015625	4.41855e-30	5.66438e-17	2.89258e-13	55.7001	1.97	1.94	1.69	0	Cross-linked	Intra	Bound	16.5957	16.5957	2914	0	0	4	472.515	bmCENPT	LVETIYHFTK	44	53		bmCENPT	GPLGSPK	1	7		[T47-G1;Y49-G1;T52-G1;E46-G1;E46-S5]	16.5957
0	Protein state 1 - 1(1)	Data\Zelda_250415_P3843_MR_ID_EDC_R1_Fr1.raw	Accepted	87.561	0.0139002	6.26776e-26	3.52895e-22	2.44234e-08	65.5686	2.1	1.03	2.96	0	Cross-linked	Intra	Bound	16.2009	16.2009	3138	0	0	4	692.376	bmCENPT	KHEVAPNDAVDVLK	57	70		bmCENPT	LVETIYHFTK	44	53		[K57-E46;E59-T47;E59-Y49;E59-T52;D64-T47;D64-Y49;D64-T52;D67-T47;D67-Y49]	16.2009
0	Protein state 1 - 1(1)	Data\Zelda_250415_P3843_MR_ID_EDC_R1_Fr2.raw	Accepted	87.5507	0	9.48848e-39	6.79095e-40	6.79095e-40	21	1.53	1.53	1.27	0	Free Peptide	Intra		47.1599	47.1599	10199	0	0	2	1025.95	bmCENPT	THFDFYQFFHDFMPR	81	95							[]	47.1599
0	Protein state 1 - 1(1)	Data\Zelda_250415_P3843_MR_ID_EDC_R1_Fr2.raw	Accepted	87.4745	0	1.02406e-38	5.71989e-40	5.71989e-40	28	1.44	1.43	1.49	0	Free Peptide	Intra		40.147	40.147	8649	0	0	4	544.53	bmCENPT	KHEVAPNDAVDVLKHEMAR	57	75							[]	40.147
0	Protein state 1 - 1(1)	Data\Zelda_250415_P3843_MR_ID_EDC_R1_Fr3.raw	Rejected	34.1359	0.03125	1.26168e-10	0.00288691	1.04245e-11	25.411	0.62	1.18	1.7	0	Cross-linked	Intra	Bound	33.0931	33.0931	5884	0	0	4	621.34	DECOY_bmCENPT	TFHYITEVLK	77	86		bmCENPT	LVETIYHFTK	44	53		[]	33.0931	rejected conflict q > qmin (0.126666666666667) > (0)
0	Protein state 1 - 1(1)	Data\Zelda_250415_P3843_MR_ID_EDC_R1_Fr1.raw	Accepted	87.4027	0.0139002	3.4371e-33	1.48509e-12	1.29714e-33	45.2941	1.23	1.07	0.92	0	Cross-linked	Inter	Bound	16.6743	16.5998	3304	0	0	6	594.641	bmCENPT	HEVAPNDAVDVLKHEMAR	58	75		bmCENPT	KHEVAPNDAVDVLK	57	70		[K70-E59;K70-D64;K70-D67;E59-K57;D64-K57;D67-K57;E72-K57]	16.599844325867;16.7486845728
0	Protein state 1 - 1(1)	Data\Zelda_250415_P3843_MR_ID_EDC_R1_Fr1.raw	Accepted	87.2607	0	1.26813e-38	7.76674e-40	7.76674e-40	42	0.83	0.92	0.77	0	Free Peptide	Intra		58.9424	58.9424	14434	0	0	6	618.511	bmCENPT	VRAEKLVETIYHFTKEVKKHEVAPNDAVDVLK	39	70							[]	58.9424
0	Protein state 1 - 1(1)	Data\Zelda_250415_P3843_MR_ID_EDC_R1_Fr2.raw	Accepted	87.1676	0	1.39186e-38	9.74071e-40	9.74071e-40	52	2.16	2.21	2.18	0	Free Peptide	Intra		20.9927	21.0117	4254	0	0	4	927.264	bmCENPT	VRAEKLVETIYHFTKEVKKHEVAPNDAVDVLK	39	70							[]	20.973675380533;21.011718485867
0	Protein state 1 - 1(1)	Data\Zelda_250415_P3843_MR_ID_EDC_R1_Fr1.raw	Accepted	87.1248	0.0139002	4.54551e-27	7.05026e-11	1.3296e-22	62.543	0.93	0.91	231.28	0	Cross-linked	Inter	Bound	14.6558	14.6496	2507	0	0	5	810.227	bmCENPT	KHEVAPNDAVDVLK	57	70		bmCENPT	EVKKHEVAPNDAVDVLKHEMAR	54	75		[K57-E54;K57-E59;K57-D64;K57-D67;E59-K56;D64-K56;D67-K56]	14.649613125333;14.662023670933
0	Protein state 1 - 1(1)	Data\Zelda_250415_P3843_MR_ID_EDC_R1_Fr2.raw	Accepted	86.8782	0.0177936	2.18992e-28	4.03331e-18	1.57438e-08	59.0897	1.86	1.75	2.25	0	Cross-linked	Intra	Bound	15.1895	15.1895	2572	0	0	5	537.478	bmCENPT	HEVAPNDAVDVLKHEMAR	58	75		bmCENPT	GPLGSPK	1	7		[K70-G1;E59-G1;E59-S5;D64-G1;D64-S5;D67-G1;D67-S5]	15.1895
0	Protein state 1 - 1(1)	Data\Zelda_250415_P3843_MR_ID_EDC_R1_Fr1.raw	Accepted	86.8659	0.0139002	2.5609e-29	1.64114e-20	6.42376e-21	56.67	1.58	1.4	0.58	0	Cross-linked	Intra	Bound	15.9866	16.0535	3078	0	0	4	805.67	bmCENPT	KHEVAPNDAVDVLK	57	70		bmCENPT	YLEDKLEPKYDYK	24	36		[K57-E26;K57-D27;K57-E30;K57-D34;E59-Y24;E59-K28;E59-K32;E59-Y33;E59-Y35;D64-Y24;D64-K28;D64-K32;D64-Y33;D64-Y35;D67-Y24;D67-K28;D67-K32;D67-Y33;D67-Y35]	15.919645721067;16.053514832267
0	Protein state 1 - 1(1)	Data\Zelda_250415_P3843_MR_ID_EDC_R1_Fr1.raw	Accepted	86.8359	0	2.94167e-16	7.56908e-10	1.47946e-28	79.1298	1.3	1.4	0.38	0	Cross-linked	Intra	Bound	17.4345	17.4345	3650	0	0	6	509.277	bmCENPT	KHEVAPNDAVDVLK	57	70		bmCENPT	KHEVAPNDAVDVLK	57	70		[K57-E59;K57-D64;K57-D67]	17.4345
0	Protein state 1 - 1(1)	Data\Zelda_250415_P3843_MR_ID_EDC_R1_Fr1.raw	Accepted	86.786	0.0139002	1.37801e-25	0.0402121	5.22981e-32	65.2298	0.79	0.96	1.08	0	Cross-linked	Intra	Bound	19.0385	19.0385	4343	0	0	4	728.633	bmCENPT	VVPDIVNK	101	108		bmCENPT	HEVAPNDAVDVLKHEMAR	58	75		[D104-K70]	19.0385
0	Protein state 1 - 1(1)	Data\Zelda_250415_P3843_MR_ID_EDC_R1_Fr2.raw	Rejected	34.7344	0.0181818	4.62082e-08	7.02877e-12	1.5672e-13	30.3513	1.57	1.68	2.84	0	Cross-linked	Intra	Bound	33.8642	33.8847	7040	0	0	5	497.273	DECOY_bmCENPT	TFHYITEVLK	77	86		DECOY_bmCENPT	TFHYITEVLK	77	86		[]	33.843692968;33.884711388	rejected conflict q > qmin (0.149425287356322) > (0.011)
0	Protein state 1 - 1(1)	Data\Zelda_250415_P3843_MR_ID_EDC_R1_Fr1.raw	Rejected	34.7789	0.0238095	1.15763e-07	3.62289e-09	7.77982e-11	30.8945	0.69	1.22	0.82	0	Cross-linked	Intra	Bound	32.9632	32.9632	9638	0	0	5	497.273	DECOY_bmCENPT	TFHYITEVLK	77	86		DECOY_bmCENPT	TFHYITEVLK	77	86		[]	32.9632	rejected conflict q > qmin (0.240506329113924) > (0.076)
0	Protein state 1 - 1(1)	Data\Zelda_250415_P3843_MR_ID_EDC_R1_Fr1.raw	Accepted	86.6874	0	2.24985e-38	2.15818e-39	2.15818e-39	59	1.42	1.57	1.52	0	Free Peptide	Intra		22.5256	22.7348	5920	0	0	8	544.17	bmCENPT	VRAEKLVETIYHFTKEVKKHEVAPNDAVDVLKHEMAR	39	75							[]	22.3221275024;22.5197762568;22.7348149152
0	Protein state 1 - 1(1)	Data\Zelda_250415_P3843_MR_ID_EDC_R1_Fr2.raw	Accepted	86.6605	0	2.31112e-38	1.24194e-39	1.24194e-39	37	1.65	1.89	0.69	0	Free Peptide	Intra		21.6837	21.6837	4434	0	0	5	435.825	bmCENPT	KHEVAPNDAVDVLKHEMAR	57	75							[]	21.6837
0	Protein state 1 - 1(1)	Data\Zelda_250415_P3843_MR_ID_EDC_R1_Fr2.raw	Rejected	34.9709	0.0181818	6.78913e-08	2.10177e-09	4.5336e-11	30.8308	1.79	1.63	2.03	0	Cross-linked	Intra	Bound	34.3337	34.2736	7125	0	0	5	497.273	DECOY_bmCENPT	TFHYITEVLK	77	86		DECOY_bmCENPT	TFHYITEVLK	77	86		[]	34.273634357333;34.393785214933	rejected conflict q > qmin (0.137931034482759) > (0.023)
0	Protein state 1 - 1(1)	Data\Zelda_250415_P3843_MR_ID_EDC_R1_Fr3.raw	Accepted	86.6304	0	2.38164e-38	3.80757e-38	3.80757e-38	34	1.72	1.6	0.69	0	Free Peptide	Intra		13.3387	13.3387	2343	0	0	5	435.825	bmCENPT	KHEVAPNDAVDVLKHEMAR	57	75							[]	13.3387
0	Protein state 1 - 1(1)	Data\Zelda_250415_P3843_MR_ID_EDC_R1_Fr2.raw	Accepted	86.5773	0.0177936	2.70327e-28	2.46736e-13	1.08683e-14	58.8743	1.7	1.44	1.69	0	Cross-linked	Intra	Bound	17.1552	17.1552	3248	0	0	4	472.515	bmCENPT	LVETIYHFTK	44	53		bmCENPT	GPLGSPK	1	7		[T47-G1;Y49-G1;T52-G1;E46-G1;E46-S5]	17.1552
0	Protein state 1 - 1(1)	Data\Zelda_250415_P3843_MR_ID_EDC_R1_Fr1.raw	Accepted	86.552	0	2.57602e-38	2.88729e-38	2.88729e-38	44	0.04	1.26	1.1	0	Free Peptide	Intra		27.2087	27.2087	7723	0	0	6	610.465	bmCENPT	HEMARLDIVKTHFDFYQFFHDFMPREIR	71	98							[]	27.2087
0	Protein state 1 - 1(1)	Data\Zelda_250415_P3843_MR_ID_EDC_R1_Fr3.raw	Rejected	35.1689	0.03125	3.5735e-08	0.123774	3.07654e-10	30.7055	1.74	1.5	1.98	0	Cross-linked	Intra	Bound	36.4799	36.4799	6550	0	0	4	660.352	DECOY_bmCENPT	LVDVADNPAVEHK	60	72		bmCENPT	LVETIYHFTK	44	53		[]	36.4799	rejected conflict q > qmin (0.12) > (0.007)
0	Protein state 1 - 1(1)	Data\Zelda_250415_P3843_MR_ID_EDC_R1_Fr3.raw	Rejected	35.1698	0.03125	2.98304e-11	4.60728	6.21039e-17	25.4864	2.68	4.5	251.8	0	Cross-linked	Intra	Bound	47.1337	47.1337	8613	0	0	7	544.431	DECOY_bmCENPT	KVEKTFHYITEVLK	73	86		bmCENPT	HEVAPNDAVDVLKHEMAR	58	75		[]	47.1337	rejected conflict q > qmin (0.113333333333333) > (0) Rejected by score conflict resolution
0	Protein state 1 - 1(1)	Data\Zelda_250415_P3843_MR_ID_EDC_R1_Fr2.raw	Accepted	86.5508	0	2.57921e-38	1.36809e-39	1.36809e-39	37	1.23	1.49	1.01	0	Free Peptide	Intra		31.5424	31.5424	6409	0	0	4	655.568	bmCENPT	LDIVKTHFDFYQFFHDFMPR	76	95							[]	31.5424
0	Protein state 1 - 1(1)	Data\Zelda_250415_P3843_MR_ID_EDC_R1_Fr1.raw	Accepted	86.5073	0.0139002	1.48375e-29	1.00604e-22	1.34129e-29	55.4722	1.27	0.17	0.39	0	Cross-linked	Intra	Bound	25.8218	25.8218	7191	0	0	6	517.108	bmCENPT	NGVFSEILSGHAVHA	114	128		bmCENPT	AEKLVETIYHFTK	41	53		[S118-E42;S118-E46;S122-E42;S122-E46;A128-E42;A128-E46;E119-K43;E119-T47;E119-Y49;A128-K43]	25.8218
0	Protein state 1 - 1(1)	Data\Zelda_250415_P3843_MR_ID_EDC_R1_Fr1.raw	Accepted	86.4829	0.0139002	4.12647e-29	1.77562e-48	1.06536e-38	56.6364	1.16	1.44	0.84	0	Cross-linked	Intra	Bound	33.8056	33.6494	9876	0	0	8	776.916	bmCENPT	VKVVPDIVNKITIPRNGVFSEILSGHAVHA	99	128		bmCENPT	LDIVKTHFDFYQFFHDFMPREIR	76	98		[K100-D84;K100-D91;K100-E96;K108-D91;K108-E96;T110-E96;D104-K80;D104-T81;D104-Y86]	33.649359652533;33.838107604;33.929247136
0	Protein state 1 - 1(1)	Data\Zelda_250415_P3843_MR_ID_EDC_R1_Fr1.raw	Accepted	86.4465	0.0139002	1.71436e-28	4.42994e-18	9.00971e-15	58.1853	6.01	5.77	0.23	0	Cross-linked	Intra	Bound	16.8999	16.9505	3447	0	0	4	764.418	bmCENPT	KHEVAPNDAVDVLK	57	70		bmCENPT	LYKYLEDKLEPK	21	32		[K57-E26;K57-D27;K57-E30;E59-Y22;E59-K23;E59-Y24;E59-K28;D64-Y22;D64-K23;D64-Y24;D64-K28;D67-Y22;D67-K23;D67-Y24;D67-K28]	16.8493383784;16.950537254133
0	Protein state 1 - 1(1)	Data\Zelda_250415_P3843_MR_ID_EDC_R1_Fr2.raw	Accepted	86.4259	0	2.92222e-38	1.69813e-39	1.69813e-39	27	1.44	1.47	1.49	0	Free Peptide	Intra		41.2518	41.2518	8921	0	0	4	544.53	bmCENPT	KHEVAPNDAVDVLKHEMAR	57	75							[]	41.2518
0	Protein state 1 - 1(1)	Data\Zelda_250415_P3843_MR_ID_EDC_R1_Fr1.raw	Accepted	86.2601	0.0139002	1.57832e-28	3.76683e-18	3.38026e-33	57.8165	0.63	1.4	0.9	0	Cross-linked	Intra	Bound	16.6089	16.6089	3307	0	0	4	657.379	bmCENPT	VKVVPDIVNK	99	108		bmCENPT	KHEVAPNDAVDVLK	57	70		[K100-E59;K100-D64;K100-D67;D104-K57]	16.6089
0	Protein state 1 - 1(1)	Data\Zelda_250415_P3843_MR_ID_EDC_R1_Fr2.raw	Accepted	86.2004	0	3.66126e-38	1.97751e-39	1.97751e-39	37	1.86	1.98	1.99	0	Free Peptide	Intra		21.3843	21.3843	4346	0	0	5	435.825	bmCENPT	KHEVAPNDAVDVLKHEMAR	57	75							[]	21.3843
[truncated: 4,205 more rows]

## Sheet: 250416_P3843_EDC_uniquePeptide_
Peptide ID	State/Concentration Pair	Run	Decision	Score	q	E	E-Alpha	E-Beta	Best Site Score	Monoisotopic PPM	Highest Peak PPM	Selected Precursor PPM	Complements Found	Type	Intra/Inter	Modification Name	Peptide RT	Best MS2 RT	Best MS2 Scan Number	Total XIC Area	Total Isotopic Intensity	z	m/z	Protein 1	Peptide 1	Start 1	Stop 1	Protein 1 Isoforms	Protein 2	Peptide 2	Start 2	Stop 2	Protein 2 Isoforms	Selected Sites	MS2 RTs	Notes
[truncated: 1,347 more rows]

[truncated: 4 more sheets: 250416_P3843_EDC_uniqueSitePair, 250415_Control_spectrumMatch, 250415_Control_uniquePeptide_pe, 250415_Control_uniqueSitePair]
