# Supplementary material for: Insects evolved a monomeric histone-fold domain in the CENP-T protein family
Source: EMBO Rep. 2025 Oct 29;26(23):5799–825. doi: 10.1038/s44319-025-00603-5 (PMC12678787; doi:10.1038/s44319-025-00603-5)
Supplement: Supplementary file 3 — Dataset EV2 [file 44319_2025_603_MOESM3_ESM.xlsx]

## Sheet: for. Fig EV2-F
Bombyx mori	MPSSKIPSPARSQGSLLTPRRHRTRSTRSVGSPARSNTPSRLTAIIMQNKEPSFVLSPLPTRRSVLNDDTEVEEPQRKSWWRKLDENSRDILEVLEGNKVGETYEAVEEILNVEILSQEKKNYTSDLPDSSDSESINSIVMPQRKLFIQKENVPKKKFGQLIDNRESLANVDKTTAHEKSVTVTTKSLFQNNKRKRVFPAAALNLSPNKTAVDKTKQCIVDPPQNQPRNIFGYRPAAKRKNMFAEFIVSESEDEISEIQPKVFEYQKQFEHRRSRASNSRPIRETSPASSITTDMELDDWKYLPSSTIVESHDQNLTENHANTIVLKEHDPKKQVSTQHAQQPNDEDHEMVCENNVDQKMFQDKETDNRQQGITPYNNDRGNNTSNKDQTQKEAVEVEH…
Heliconius melpomene	MPRSRKESQASAFATDSYKVSPMPNRLSILTDGSDIEQPIRKSWWKRLDENSREIMDVPESSDAVQINNIADEFDVEVISQGQAKPRNYTIDLPESSDGESISSIVIPQRKLFTQKGNNNLQKKFAQIMNNRDSQDCISDIETIKDNEIAPKYLFNQPKQRNRSVFPSGLLNISANETVNKTKEMPAPEVKSQVRSLFGNRPATKRKHTVADFIVSDSEDGIPDVQPTIFSFKKNVEEKRKEGISSQALHHSPISSIDLEMDEWRSLPSSTMIGNQLDDITPVKRARLSKSSEMKESETVSTINNQFYKSMELINKSKILSNSKLKEIKAWQQEDVVIEEEPNLTNSRLTRNRSKSIQETSLIKAKSSTTSNISKNITIKDKDIANKTVINENYENVEQ…
Danaus plexippus	MPSSRIPSPARSQGVISTPRRPLRRTRSVDSPARTNLRLTSIISESIKLSPLPSRQSVLNDDTDIDIPGRRSWWKKIDDNSRDVQELLESKDLVEVNNLADEFDVEVLSQEKKNYSLDLAESSDGESINSIIIPQRKIFKPVDNEPKQKFGNIMSSRVPSNKHDRSLVEQNNEISKGFKNLFNQSSKPRTKPVFPSALLNVSANKTINKTKELPPAEIKGQVRSLFGARPGAKRRNMFADFIVSESEDEIPEIQPRVFGFQKKNEQKRRASSMSRHSPTSSIDLEIDDWRLLPSSTLVENILEESPVKRAKLNVSESKEIENINSNTPKRTVTPKTSANPKQNITKNVSENNSFDDDEVNEINIKPQNSYSNNSRVTRSQSLKENSVSAPRTPDIINKS…
Spodoptera frugiperda	MPKTKIPSPARSQGATTPKRKKSRGSRSVCSPALSTASGRLTSLIDQFKEKNMESFALSPLNRRSILNDDTAIEEPRRQSWWKKLKEDSHEIMEVLEENKVADSGNNAIEELIDIEVLSQEKKEYTLDLPESSDNESINSIVLPQRKLFTQKENKPQKKFGQFSDNRETLAKLHKTNTQGDKTVNVGTRELFQNAKRSKPIFPAALLNISPNKTAMDKTKENILPEPKVRNIFGNRPANKRKNMFADFVVSESEDEIPELQPRVFGFQKKLEQRRISSISKGREGSPASSITTDMEMDDWKLLPSSTMVENQLEDIVAGHTPKRARLSKLSEAKESEAGTLQTNTTGDKTKSSNKSIMSKNKSKSSPDMKDKSLNSSRTTRSMLKNASKLEEKTDSKPN…
Nasonia vitripennis	MAQRRSRNRRSSARRSSNVSCFLDDNTNIIDNNDPQWYNRTILRPSTSFVLTKTASSILNPDSMADETQMSNNWYKNLSRSESSKLMEEIVRTKVNNRNNESVDSTRVEPVTESESETESQRKRTKLRVNQKKVNMSDKSNVFSRALEKTTESHTRNLTVQMPEGSESESTNDDSRTIKRIKPALFRNNKRSKENSNFDDLFHSDSTIENLQASTRNSRSSLKRKSKELIVHTSTPEVAHKFKKTQLEKLDEVDSTQFEKSGSVNKTLDKTLLVTPVRELRNRSILGTSTNKTPIKSSQKQAGSATVYDSVDMSLTIVENKSQKKRAALFSQESKTNNDKNLFDEIFDDEDDDDEPNPSLENELVKDASSGKTQEQNPDDNREANESETSSIPKYIRRT…
Atta cephalotes	MAKRKSLNRVSRRYSKRRSVDSFGSGYLDPDTFVVDEERTFWWNNLEENTFPPHSIIHSENETSRMLNANSRIDSSQNSDPTEWWKNLDSDTESIASKPRSSRRSAAIVKSRILQTSTETSESEKELNLRKKKIRLKASNRKSINNAFANALNDTETTTPLKSRKKQVHSEIHIDSVSESLQGRSQENEEDSNSSPTSKILKSKPSIFRTRRGRGDDMKDQNAFQDVLTKDDVLNASTAEKSVAFEKESSQHSMHRNINMSKDHIDDQRKSIRSPQTMSRILRTRRSGNMKDQNAFQDVLTKDDILNASTAEKSVAFEKEFSQHSMHQNINMNKDYIDDQRKSIRALEDIETGSLTLNVEKAVPENNAETESNDESIVHRQHLKFKSRFMQQARKSIGK…
Rhodnius prolixus	MADKKKGILLRNSSGGKLSPPCEDLGSSVGVTSLNGTAEDATMLLKNTFSEGTQLPVINESFINQLKSGMDDSYLFPIFCTKSSRRKRNTNNSINSLNSSSLNQTFTKKSEELSGNSLDLTVNTSNNKVCEITNTNPFKRPRVKKNITSFALDSTQEENISFEDVSPKSKKVANPFKKNSKRKKFSVRFEKTFDSTDESIKLNDTTPADEDSISISNDSIKNEKVYQIQNPFKKPNKRKRYSLVCKLDTTEVGVDNEHSTAVSPQNIQDIVKQNPFKKANLRKFSLNATFNASDTSNSNLSNLIEKEIKNNVETQQLNQEVESATVKEKLSEEADKNVDKELRECVEKCSVNPAAQNNSINLAQLLETSSKVENLDIGSVTFKEVDIREESLPGLTGCK…
Acyrthosiphon pisum	MESSIPNTSTSSAKSVALSYEMDSSNEEIDQQVLREAGEQTINAEWSATVSALNSSDTTSSNSYINIETLKECCANPSDTLKDKEDFMVIESSSTVVNISKFNDTKYYSECKTTAFQKKHKPLSQNVSRCFENILDDDSQMEITQSSICLNRFQKRKRLMPPNDEDFIEINNSNYSGSNSMEVSMMKSPKFSFSRKKKDQFEIPDYNLSATDNDSIANETNISKRKENASNCSLVVNDSSNNMKNASRTEVLTHKFSLKTIGVADSVFENIINNSSIISDITLNSKKTSLNDTTLSNVNNTSVFSKMDLSNLNHTYDIPNNTNSTSIKASIAGDANIPQVKQNTVFKKPSNLSILVNDSSNNIMDVSKTEVLAQKFSRKSIHVPDSAFDNIIDDSSMTS…
Pediculus humanus corporis	MESLISDIHTGESLLEQEKDANRKSKPFQKFKSPTLDDFSVNFTESRICSQSNESSSFSKSEKVFKRNEYATDPFNTFHTDQDLTESPNDHQKNDDSEFELSSMSTSILKKDKRGAFKNKPTSNKNFFNIDNEETITNVKNYTSDIRSFLLSQPTEKPVELENSLSDTINVTNLETNEKQEARKNNLKTQLFRKSQKKKINHFEVEFNESNIKNVSDHELSRNSIFKKSNKSILEENYNITNVTLTLENNKSQADGIENTNGNEDEKCEKTSNDNIAQFKETQEAIRGEEMHVSKLIEKSNISLMNKLSFNNDAENSDTNFGLNNSSSKHVNTDTYFEQSSINDENLKCWMSDNSEEEISPPCVPRISTNLSNNKENLLKSNKNFNKSVSFEKSSWDKI…
Blatella germanica	MVTQTLMMQRRSLRNTPKIEERQGILRDDSVASNITVTGSMVELLGSIAETPLIRKKYGILRDDSVASHITLSNTMIQKLDKTYRFSAGRKSFRRSIPSLENETSGSFLSPQVPRPFHRKKRPVTRDSASDESSEEEDESSPMPKQAFTKKIRNRVDPSLFEAALRTSSSLSQPSHSHTASVEAASPDLISPEVKQHFRKTKRKTVRDKDAEAFEAIVSEVANKTHESPKAPSDKEDEDSPLPILGLKKKIRSRGNPSVFEDALRNSSQLSQPHSHTAFVEAASPELISPEVKQHFHKTKRKTVRDKDAEAFEAIVSEVANKTHESPKAPSYEEDEDSPLPILGLKKKIRSRGNPSVFEDALRNSSQLSQPSHSHTASVEAASPRLLSSETLSESERKA…
Forficula auricularia	KKKIPKKIVSKDTEITLDKESNRKSLLNKEEKSKTQSSLSLSKSKTLLNTFTETTIHHSHEGTNKSLLTINNTSGFRDALMSTDEVDEEENEKSKSSEEKENSSVHDSLGFGNVLRSSNEADENSGTSKYQTKVQKKIVSNSTDAENIIDKSAGKQNKKQKGLFSRLSKSKSFTNSWIETTFHQSNNEEKEESNKNISTVNNTSGFRNAQMSTCAMSEEENEKSKTTSRNDKSCEKNDNLSSLNNSTGFRDALLSSHEVDENSVSSNDEEIFEKKKSTKLEKSKNKERVFLRLSKSKTASNSCIETTLHQSNNPEKDESNKNISTVNNTSGFRNALMSTDTLDEHDNEKSKSNMKSQPKITSYFLNLKNKSSTVTKSKILSNSFIETRFHPSHDEDKEQ…
Acheta domestica	MAKKRVRKVKNGNKSSIGNSKSLVASEVHANQVNHTFLPNDTVMRSSTIDDDWWEEIPVPGYASKNRLLHKLQQDGIHGDSRIVTSPFMNWWTHVGSRGLPDHLPREHKISVSPTLPDVPVTPEIRRVERRLHQERFDNMWDEETENLSSNTSLIKSTCGPVLKKPQPSPASCPTEKTLERELHEFVSGNLSDEQSKDFTNKTRKQKGSKLIRRKDNYRKLELLNEVKQFELLNQNESYESSKEHSSESKTVKRHKNQLSKLISSENNSISYPSVSDTSDNSLPERVRKTGRFDDVFLDGTLGLTNKDLNLPTNSNKIPSDLSDVTEIKERLSHSFSNTHEMRRAHKLQKLLNLSWSGQTDLHNSKMQQRRNIRTPLEVTNHSVKNAFDAAKKTPKISS…
Libuellua vibrans	VDDYELIFETIFPKVIPANNVFKKPRIPSKPKKVQAVDLDEEEEIKLPVKKKRLPPWARHELKTVVIETIEEQEDVLIDPNDFLLDLVDTIKLVMKSKKVKEVRQGVQKVKQELFKVRLIRTLGDFYQFVRDYLPYEFRRRSIPSSGYHEFNPIQELEADIDCPLF
Ephemera dancia	SHGEVDSEGAESDKESSHHFVDEESAHSDISESAELATTESGHLADKSTSINGTPQANFSGIYPTSSGKASEKSLSSTEKSTAMSRTRRDLTQAFSTAKSVSALPQVERAAGTSGLQNQRDRQSNQPVNWVDYRKMLEKQPIEITKKRMQNVVVPLKKAKAPKRSVPIERMVDGAAFKLPRRKKTKPWITSKLCKKLETQFAKKDSLSACRITEDFIDWLSDKVTKALKSKSDSHKMARQIAKTLKKHEFIENDYDFYLFCNEYLPQAFCAKIFTYPREKFIE

## Sheet: for Fig 4
Organism	CENP-T ID	CENP-W ID	Database
Bombyx mori	KWMTBOMO06797		http://silkbase.ab.a.u-tokyo.ac.jp/cgi-bin/download.cgi
Danaus plexippus	DPOGS214803-PA		http://reppertlab.org/monarchbase/
Apis mellifera	XP_006566152.2		http://hymenopteragenome.org/beebase/
Bombus impatiens	XP_024226863.2		http://hymenopteragenome.org/beebase/
Rhodnius prolixus	RPRC011181-PA		https://www.vectorbase.org/organisms/rhodnius-prolixus
Gerris buenoi	KZ651411.1		Cortes-Silva et al, Current Biology 2020
Pediculus humanus corporis	XP_002430294.1		JCVI_LOUSE_1.0
Blatella germanica	A0A2P8Y885		Uniprot
Zootermopsis nevadensis	A0A067R0W1		Uniprot
Forficula auricularia	contig11558		Cortes-Silva et al, Current Biology 2020
Bacillus rossius redtenbacheri	XP_063222590.1		Brsri_v3
Acheta domesticus	NODE_896_length_5051_cov_5.03547_ID_1265		Cortes-Silva et al, Current Biology 2020
Libellula vibrans	NODE_29307_length_498_cov_1.94409_ID_58753		Cortes-Silva et al, Current Biology 2020
Ephemera danica	KZ498339.1:64763-65611		Edan_2.0
Peneaus vannameia	XP_027236760.1	XP_027215827.1	NCBI- https://www.ncbi.nlm.nih.gov/bioproject/PRJNA508983
Helicorthomorpha holstii	Hho_012284-T1	Hho_014734-T1	Lok So et al, Nature Communications 2022 (doi: 10.1038/s41467-022-30690-0)
Rhipicepahalus zambesiensis	A0A224Y4D1		Uniprot, https://www.uniprot.org/uniprotkb/A0A224Y4D1/entry
Rhipicephalus microplus	XP_037286617.1		NCBI, https://www.ncbi.nlm.nih.gov/bioproject/PRJNA674876
Dermacentor silvarum	XP_049524110.1		NCBI, https://www.ncbi.nlm.nih.gov/bioproject/PRJNA674874
Ornithodoros erraticus	A0A293LVR6		Uniprot, https://www.uniprot.org/uniprotkb/A0A293LVR6/entry
Limulus polyphemus	XP_022239208.1	XP_022257414.1	NCBI, https://www.ncbi.nlm.nih.gov/bioproject/PRJNA238073

## Sheet: for Fig. EV5A - vertebrates
>A0A091DAY6|unreviewed|Centromere protein T|taxID:885580
MANSYSSDSEPTTRTLLRQVLDTADSCTPRRRRSARISAQRALLETPSPRTWSSQTKATARQRSRGARSTGRLVHGQASG
HLEEQTPRTLLKNILLTAQESSIVMPERMTKPAPASQVAQPSRRESSRGSLELQLPELEPPQALAPVLLASGRRKQRVRL
SVFQQEVDRGPLGLPLSQEPPGNPDASSLTSSLNLTFATPLQPQSVRRPGLARRPPTRRTVDVGALLQDLQDNSLASVPL
GDSLRTPVATLPTDTVLEDTQPFSQPLVGHSLSVYQSLPCPHPGPKDTERAVHHRTKNNMPELQNHMSEADFATPSLPFL
ETQPRLYAPPAITETERSQRAVEPEKPEGSSGDEDISERPASPESVSNIPEFLQAKQLDQFLEPAPSPDVAVLSSEPPEP
VLARVPSKPQSAGPRPRQDPHKAGLTYYTKLFSFYTKMPMERKALETVEKCLDKYLEHLCNDLEVFAAHAGRKTVKPEDL
ELLMRRQGLVTDQVSLHLLVERHLPLEYRQLLIPCAFSGNSVFPAQ
>A0A096NBU4|unreviewed|Centromere protein T|taxID:9555
MADHNPDGDPTPRTLLRRVLDTADPRTPRRPRSARAGAQRALLETASSRRLSGQTKTIAKGRSRGARSIGRSAHVQARGH
LEEQTPRTLLKNILLTAPESSILMPESVVKPVPAPQVVQPSRRESSRGSLELQLPELEPSTTLAPGLLAPGRRKQRLRLS
MFQQGVDQGLPLSQEPQGNADASSLTSSLNLTFATPLQPQSVQRPGLARRPPARRAVDVGAFLRDLRDTSLAPPNIVLED
TQPFSQPTVGSPNVYHSLPCTPHTGAEDAEQAAGRRTQSSGPGLQNNSPGKPAQFLAGEAEEVDAFALGFLSTSSGVSGE
DEVEPLHSGVEEAEKKMEEEGVSVSEMEATGAQGPSRAEEPEGHTQVTEAEGSQGTAEAEGPGASSGDEDASSRAASPES
ASSTPESLQARRHHQFPEPAPPPGAAVLSSEPAEPLLVRRPPRPRTTGPRPRQDPHKAGLSHYVKLFSFFAKMPMERKAL
EMVEKCLDKYFQHLCDDLEVFAAHAGRKTVKPEDLELLMRRQGLVTDQVSLHVLVERHLPLEYRQLLIPCAYSGNSVFPA
Q
>A0A0D9QVC4|unreviewed|Centromere protein T|taxID:60711
MADHNPDGDPTPRTLLRRVLDTADPRTPRRPRSARAGAQRALLETASSRRLSGQTKMIAKGRSRGARSIGRSAHVQARGH
LEEQTPRTLLKNILLTAPESSILMPESVVKPVPAPQVVQPSRRESSRGSLELQLPELEPSTTLAPGLLAPGRRKQRLRLS
MFQQGVDQGLPLSQEPQGNADASSLTSSLNLTFATPLQPQSVQRPGLARRPPARRAVDVGAFLRDLRDTSLAPPNIVLED
TQPFSQPTVGSPNVYHSLPCTPHTGAEDAEQAAGRRTQSSGPGLQNNSPGKPAQFLAGEAEEVDAFALGFLSTSSGVSGE
DEVEPLHNGVEEAEKKMEEEGVSVSEMEATGAQGPSRAEEPEGHTQVTEAEGSQGTAEAEGPGASSGDEDASSRAASPES
ASSTPESLQAGRHHQFPEPAPPPGAAVLSSEPTEPLLVRRPPRPRTTGPRPRQDPHKAGLSHYVKLFSFFAKMPMERKAL
EMVEKCLDKYFQHLCDDLEVFAAHAGRKTVKPEDLELLMRRQGLVTDQVSLHVLVERHLPLEYRQLLIPCAYSGNSVFPA
>A0A151NJK9|unreviewed|Centromere protein T|taxID:8496
MPDPAAAPRTSASAGLGHDSGVSPSAVPRRAAEEWARPAPRRKHLSDSRKQKPTMAPDLETATPRLLLRKIFQTQPEVSP
VVPKITEPWEPRESGSETHSERLSNTMKIQLPDLVSEDTAIITFHTSRNKRKLSISEFERAVDKRSSQNLAKSMSDDKSS
TRSLQASFSTPVPPNTIEKRGLLRRPKNRKTVNVDSFEGGVEQNLLQIKDAENYLVDSQAVSMIGTTVMMNDTKIALNNT
ELFVQPQLSEKSQGRLSALEPQLLARNVLERGSRAFNTAEPESQKEHLASNVDPEEEMVPEDHEDSALDHADRSGPASVG
KAGSPPRDHQDYAQQSSYAEQVSGLVSGIQKEPLTLNVNPEEEMVQGDHEDSALYHTDRSSPASMGKAGSLPKDQQDCTQ
QSSYAEQVSGLVSGTFHRQTLSTPAVTTSRGRHLGSLSAQRSTRTSLREFVAHVIEKLNCGNEDGITDTEQEIVKDGAEK
EGIAREVTELQSNMEYSEKLGEKLRKQTTSHINEKRQARTPVTPVEEEVMIEDAENQNSGKDVVEFPENAGARRLSRQSS
AAFTRYSEPTRKKSIEPVEQTVDMDDGAVVEDTSELEEHKTEEEELSEDGAKSEELSMEMPAFVHAMADQVSLSLSTPRS
LKMAVPKLSPKPPPAKQAPKKNRTEQRRKREPALPSSLVKKIFRHYVKMPVARDVFKVVEKCSEQYFKQLSNDLEAYTKH
AGRKTVERADLELLMRRQGLVTDEMPLNVLIERHLPLEYRKLLIPVATSGNKVIPSK
>A0A151NJL2|unreviewed|Centromere protein T|taxID:8496
MPDPAAAPRTSASAGLGHDSGVSPSAVPRRAAEEWARPAPRRKHLSDSRKQKPTMAPDLETATPRLLLRKIFQTQPEVSP
VVPKITEPWEPRESGSETHSERLSNTSMKIQLPDLVSEDTAIITFHTSRNKRKLSISEFERAVDKRSSQNLAKSMSDDKS
STRSLQASFSTPVPPNTIEKRGLLRRPKNRKTVNVDSFEGGVEQNLLQIKDAENYLVDSQAVSMIGTTVMMNDTKIALNN
TELFVQPQLSEKSQGRLSALEPQLLARNVLERGSRAFNTAEPESQKEHLASNVDPEEEMVPEDHEDSALDHADRSGPASV
GKAGSPPRDHQDYAQQSSYAEQVSGLVSGIQKEPLTLNVNPEEEMVQGDHEDSALYHTDRSSPASMGKAGSLPKDQQDCT
QQSSYAEQVSGLVSGTFHRQTLSTPAVTTSRGRHLGSLSAQRSTRTSLREFVAHVIEKLNCGNEDGITDTEQEIVKDGAE
KEGIAREVTELQSNMEYSEKLGEKLRKQTTSHINEKRQARTPVTPVEEEVMIEDAENQNSGKDVVEFPENAGARRLSRQS
SAAFTRYSEPTRKKSIEPVEQTVDMDDGAVVEDTSELEEHKTEEEELSEDGAKSEELSMEMPAFVHAMADQVSLSLSTPR
SLKMAVPKLSPKPPPAKQAPKKNRTEQRRKREPALPSSLVKKIFRHYVKMPVARDVFKVVEKCSEQYFKQLSNDLEAYTK
HAGRKTVERADLELLMRRQGLVTDEMPLNVLIERHLPLEYRKLLIPVATSGNKVIPSK
>A0A151NJW6|unreviewed|Centromere protein T|taxID:8496
MPDPAAAPRTSASAGLGHDSGVSPSAVPRRAAEEWARPAPRRKHLSDSRKQKPTMAPDLETATPRLLLRKIFQTQPEVSP
VVPKITEPWEPRESGSETHSERLSNTSMKIQLPDLVSEDTAIITFHTSRNKRKLSISEFERAVDKRSSQNLAKSMSDDKS
STRSLQASFSTPVPPNTIEKRGLLRRPKNRKTVNVDSFEGGVEQNLLQIKDAENYLVDSQAVSMIGTTVMMNDTKIALNN
TELFVQPQLSEKSQGRLSALEPQLLARNVLERGSRAFNTAEPESQKEHLASNVDPEEEMVPEDHEDSALDHADRSGPASV
GKAGSPPRDHQDYAQQSSYAEQVSGLVSGIQKEPLTLNVNPEEEMVQGDHEDSALYHTDRSSPASMGKAGSLPKDQQDCT
QQSSYAEQVSGLVSGITELQSNMEYSEKLGEKLRKQTTSHINEKRQARTPVTPVEEEVMIEDAENQNSGKDVVEFPENAG
ARRLSRQSSAAFTRYSEPTRKKSIEPVEQTVDMDDGAVVEDTSELEEHKTEEEELSEDGAKSEELSMEMPAFVHAMADQV
SLSLSTPRSLKMAVPKLSPKPPPAKQAPKKNRTEQRRKREPALPSSLVKKIFRHYVKMPVARDVFKVVEKCSEQYFKQLS
NDLEAYTKHAGRKTVERADLELLMRRQGLVTDEMPLNVLIERHLPLEYRKLLIPVATSGNKVIPSK
>A0A1D5QMP4|unreviewed|Centromere protein T|taxID:9544
MADHNPGGDPTPRTLLRRVLDTADPRTPRRPRSARAGAQRALLETASSRRLSGQTKTIAKGRSRGARSIGRSAHVQARGH
LEEQTPRTLLKNILLTAPESSILMPESVVKPVPAPQVVQPSRRESSRGSLELQLPELEPSTTLAPGLLAPGRRKQRLRLS
MFQQGVDQGLPLSQEPQGNADASSLTSSLNLTFATPLQPQSVQRPGLARRPPARRAVDVGAFLRDLRDTSLAPPNIVLED
TQPFSQPTVGSPNVYHSLPCTPHTGAEDAEQAAGRRTQSSGPGLQNNSPGKPAQFLAGEAEEVDAFALGFLSTSSGVSGE
DEVEPLHNGVEEAEKKMKEGVSVSEMEATGAQGPSRAEEPEGHTQVTEAEGSQGTAEAEGPGASSGDEDASSRAASPELA
SSTPESHQARRHHQFPEPAPPPGAAVLSSEPAEPLLVRCPPRPRTTGPRPRQDPHKAGLSHYVKLFSFFAKMPMERKALE
MVEKCLDKYFQHLCDDLEVFAAHAGRKTVKPEDLELLMRRQGLVTDQVSLHVLVERHLPLEYRQLLIPCAYSGNSVFPAQ
>A0A1S3EV24|unreviewed|Centromere protein T|taxID:10020
MANSFSPDSEPTTRTLLRRVLDTADSRTPRRRRSAQAGSPKTLRETRSSTRRRSQTKTTARQHSHGGRSIGRLAHVRASK
NLEEQTPRTLLKNILLTAPESSILMPESVVKPEPALQVVQPSRRESSRGSLELQLPELEPSTTLAPSLPAPGKRKQKLRL
SLFQQEVNQGLPLPQDPAGNADASSLTSSLNLTFATPLQPQSVRRPGLARRPPTRRAVDMGLLLQDLHDNSLALAPPGDS
GRAAVATLPTDTVLEDTQPFSQPLVGHSPSVYHSPAHSSHTGTEYSERTVGHRTHSIGPELQNHKLQPWPAASSVVSEAE
RSKGAVEDNEPEGSIQNEDISGRPASPELAASTPEFLQAKRSRQFLEPAPTQPDVAVLPPEPKEPVPAKLPPRPRTAAPR
RRQDPYKAGLSHYAKLFSFYAKMPIEKKALEMVEKCLDKYFQHLCNDLEVFAGHAGRKTVTLEDLELLMRRQGLVTEQIS
LHVLVERHLPLEYRQLLIPCAFSGNSVFPAQ
>A0A1S3W4L5|unreviewed|Centromere protein T|taxID:9365
MADSYNPDSEPTTRTLLRRVLDTADPRTPRRRRSAWMSAQKATPETHSSNRQNSGTKTTVRRSQRIRSVSKSAHVQASRQ
LEEQTPRTLLTNILLTAPESSIVMPEPGVKPLPTPKVAQSSRRESSRGSLELQFQELEPSITVAPSRLALGKRKQRLRLS
VFQQEVEQELPPSHEPCGNADASSLTSSLNLTFTTPLQPQSVQRPGLARRPPNRRAVDVNAFLQDIQDTSLALAAPDMVL
EDTQPFSHPLVGPSPSAPPSLPCSSHTGAEDVPEPEGSLGTMDISGKAASPELASSIPEFLQARQLHQLLEQAPPPSTAA
LSSEPLEPQLTRHPPKARTPSSRSRQDPYKIGLNHYMKFFTFYAKMPMEKKALEMVEKCLDKYFQHLCDDLEAYAAHAGR
KTVGPEDLELLMRRQGLVTDQVSLHVLVERHLPLEYRQLLIPCAFSGNSVFPAQ
>A0A1U7U5C8|unreviewed|Centromere protein T|taxID:1868482
MADPCPDSEPTPRTLLRRLLDTADPRTPRRPHRTGAGAQKTLLETPSPRRLRSQTKTTTRQWSYGAKSIGRLAHVQTSGH
LEKQTPRTLLKNILLTAPESSILMPESVVRPAPAPQVVQSSRRKSSQGSLELQLPELEPPTTLAPGLLAPGRKKQRLRLS
VFQQEVDQGLLVSHEPRGNADASSLTSSLNLTFATPLQPQSVRRPGLARKPPTRRTVDVGVFLQDLRDTDLAPPNIVLED
TQPFSQPLVGCSPSVHHSLPCPSQTEAEDARRTACHRTWSSGPGLQNNSPGKPGQFLTGTAEEVDAFALGFPTTSSSVPV
EDGVQILQDGVGEEAENRIEDDALSVSDVKEATGVQEHTRAEEPEGHTEVTEAERSEADLSVEDEEPEGSSGIKDTSGRT
ASPELTSSIPEFLQTKQLHQFLEPALLPSATVLSSEPQLAKPPRPRTTGPRPRQDPYKAGLSHYAKLFSFYAKMPMEKKA
LEMVEKCLDKYFQHLCDDLEVFAAHAGRKTVKPEDLELLMRRQGLVTNQVSLHVLVERHLPLEYRQLLIPCAFSGNSVFP
AQ
>A0A1U8CC33|unreviewed|Centromere protein T|taxID:10036
MAGRYSPDPDQTPRTLLRRVLDTADSRTPRRRRSVRTNAQRTLLQTPSSSKRQGSQTKTIARRHSYVTRSVVRLTRVQAH
GQLEEQTPRTLLKNILLTAPESSIVMPDSVVKPVQVPEIVESSRRESSPGSLELQLPELERPSTLAPGLPAAGRSKQRLR
LSVFEQEVNQGLPLSHDTPGNADASSLTSSFNLSLVPPRQAQSVGRPGLARRRPIRRPVDVGVLLQDLEDNSLTTALPGD
NCRTPVATLPVDVVLEDTQPFSQPSVGCSLGVCHSLPSPPHSEVKGAERAVGPRTRSTGTGLEKHMSRTSFGTAPLPFSE
LQPQPPEIGEAAGSQEAVEAQEQEGSSGDEATPGRPASPELASGTYEQPHLSPEQPPLPGVAVSEPLESVPARLPSRTQT
VGPRHHQDPYKAGLSHYMKLFSFYSKMPVEKKALEMVEKCLDKYFQHLCNDLEAFSAHAGRKTVKLEDLELLLRRQGLVT
DHVSLHVLVERHLPLEYRQLLIPCAFSGNSVSPAQ
>A0A1V4K0R3|unreviewed|Centromere protein T|taxID:372326
MLPFISFIFTSSSAMMSRCSFSFLSSSSDVVPDDSEYEWSGGPPSTGTSSPAAAADSGDPHQTVADSGKGNNSGRSTLLK
QRPTACPDHGNDTPRLMLKRIIRTQPQVSPLVPQISQHEAAEEAQPELPSKRPSSMGELQLPNLVPESTSVATFHMTKKR
KKLSISEFERAADRRLPQNQAQSTLDNTILARSLRMSLGSLVLPDSVEKRGLLRRPKNHKPIDMEAFEGGVEQNMLNRKA
ENYLVDSPTASGIGTAMQTSDAEIMLSNTELFVQPQFEQNQNKLSALELQLSNSKTSAQRSEISAAQEEARPVGLVSSVG
TNEGRTEEYSEKDLILDRVHVDRTTHVSPKPPANQQEDKQDHSQQSNPMEQLFDSEEVVVGAAEHLENTGYSEHLKKKLT
EKAESQITTAQDARVETEMALSEDDGIAEGSVGHQGSPEAEHDITRDVEAESLGRHFHAISSPEKSGMKLLKAAVEQADE
DQAVMAEWDDPEKEPTEDEAEDPESEEVSMKTPVFVHAAADKPVLSIPCSAKPAALKGATPCSAKPATPKGTTPRSAKCA
APKSPLQPLRAKPVRRKTSEAEVSSSLIKQIFSHYVKMPVARDAYKIVEKCSQRYFKQLSDDLEVYSSHAGRKTVEMADL
EILMRRQGLVTDKMPLHVLIERYLPLEYRKLLIPVAVSGNKVIPCK
>A0A1V4K0W1|unreviewed|Centromere protein T|taxID:372326
MLPFISFIFTSSSAMMSRCSFSFLSSSSDVVPDDSEYECGDPHQTVADSGKGNNSGRSTLLKQRPTACPDHGNDTPRLML
KRIIRTQPQVSPLVPQISQHEAAEEAQPELPSKRPSSMGELQLPNLVPESTSVATFHMTKKRKKLSISEFERAADRRLPQ
NQAQSTLDNTILARSLRMSLGSLVLPDSVEKRGLLRRPKNHKPIDMEAFEGGVEQNMLNRKENYLVDSPTASGIGTAMQT
SDAEIMLSNTELFVQPQFEQNQNKLSALELQLSNSKTSAQRSEISAAQEEARPVGLVSSVGTNEGRTEEYSEKDLILDRV
HVDRTTHVSPKPPANQQEDKQDHSQQSNPMEQLFDSEEVVVGAAEHLENTGYSEHLKKKLTEKAESQITTAQDARVETEM
ALSEDDGIAEGSVGHQGSPEAEHDITRDVEAESLGRHFHAISSPEKSGMKLLKAAVEQADEDQAVMAEWDDPEKEPTEDE
AEDPESEEVSMKTPVFVHAAADKPVLSIPCSAKPAALKGATPCSAKPATPKGTTPRSAKCAAPKSPLQPLRAKPVRRKTS
EAEVSSSLIKQIFSHYVKMPVARDAYKIVEKCSQRYFKQLSDDLEVYSSHAGRKTVEMADLEILMRRQGLVTDKMPLHVL
IERYLPLEYRKLLIPVAVSGNKVIPCK
>A0A1V4K0Z5|unreviewed|Centromere protein T|taxID:372326
MLPFISFIFTSSSAMMSRCSFSFLSSSSDVVPDDSEYECGDPHQTVADSGKGNNSGRSTLLKQRPTACPDHGNDTPRLML
KRIIRTQPQVSPLVPQISQHEAAEEAQPELPSKRPSSMGELQLPNLVPESTSVATFHMTKKRKKLSISEFERAADRRLPQ
NQAQSTLDNTILARSLRMSLGSLVLPDSVEKRGLLRRPKNHKPIDMEAFEGGVEQNMLNRKAENYLVDSPTASGIGTAMQ
TSDAEIMLSNTELFVQPQFEQNQNKLSALELQLSNSKTSAQRSEISAAQEEARPVGLVSSVGTNEGRTEEYSEKDLILDR
VHVDRTTHVSPKPPANQQEDKQDHSQQSNPMEQLFDSEEVVVGAAEHLENTGYSEHLKKKLTEKAESQITTAQDARVETE
MALSEDDGIAEGSVGHQGSPEAEHDITRDVEAESLGRHFHAISSPEKSGMKLLKAAVEQADEDQAVMAEWDDPEKEPTED
EAEDPESEEVSMKTPVFVHAAADKPVLSIPCSAKPAALKGATPCSAKPATPKGTTPRSAKCAAPKSPLQPLRAKPVRRKT
SEAEVSSSLIKQIFSHYVKMPVARDAYKIVEKCSQRYFKQLSDDLEVYSSHAGRKTVEMADLEILMRRQGLVTDKMPLHV
LIERYLPLEYRKLLIPVAVSGNKVIPCK
>A0A212DDN4|unreviewed|Centromere protein T|taxID:46360
MADNFSPDSEPTTRTLLRRVLDTADPRTPRRARSTRSGCWSLHSAQRDLLETPSSRRLRSQTKMTAKRRSHTARSVDRLA
RVQASGHLEEQTPRTLLKNIILTAPESSIVMPEAVVKLVPSPQVVQPSRRESSRGSLELQLPELEPPTTLAPGLLAPGRR
KQRLRLSEFQQGMDWGHLSQEPRENADASSLTSSLNLTFAVPVQPQSVKRPGLARRPPTRRVVDVGTFLQDLRDTSFPVA
PPGESHRTPVATVPTDIVLEDTQPFSQPLADHSPSVHHSLPCPSHSGTKEVEGAASRRTWSSGPGLQNNHSGPGKPAQLL
ARKVEEVDALAMGFPNTSSISGEDGVEPLQNGVGEEAEESMEESMSVREVEKAAEEQESARAEEPEGHTEVTEAVGSLGA
IEAKEPEGASEDEDTSASPQLAPSTPELLQARRLQFPEPAPPPSTAVLPSELPKRLSARIPPRPRIPGSRPRQDPYKAGL
NHYAKLFSFYAKMPMEKKAVEMVEKCLDKYFQHLCEDLEVFAAHAGRKTVRPEDLELLLRRQGLVTDRVSLHVLVERHLP
LEYRQLLIPCAFSGNSVFPTQ
>A0A226MTB1|unreviewed|Centromere protein T|taxID:9009
MAGGAAIRAGRGAARTPRAAVRASPRHRARLREREHVVSSAIGRSGSGKENKAGSSALLRHRPNALSELDSATPRHMLRR
IIQNQPQVSPLALQKVQCEEREDIQPEPPSQRTSSTVELQLPDLAAEDPSVTTFQVPRKRKKLSVSEFERAADKRLPQNQ
ARSTLDSTLARSLRMSVGSLIAPDTIEKRGLLRRRQNHKAIDIVAFEGGVEQNMLQRKAQDCLVDLHTTSVTGTTTMETE
EVVMNNTELFVEPQFGEQNPFPPESQLADSKTSVQRSSTSYPAHGEAKLEGLVSGVGTDEGRAQRFSEKDLIADRKHVVG
ITQKTPAKQGQEEQDHPQQNDPMEQLSDSEEMVGATEHPADAEYSEHSEKKLSRKAASQLTVAQEAGVEMEMTPPRGGGV
AEDFEHQDPPEAELEMAGSVRAGSLGRHSHASYSVEKSRAKPLKEAAEQTDGMEHMTVAGEMDAAEEESVDDESEIEGRE
SEEVSMKTPMFVHAAAYRKYPVLSPPRPVKSAAPELPPQPVRAKPVPKSSGAAQRKTREPEIASSLIKQIFSHYVKMPVT
RDAYKIVEKCSERYFKQVSSDLEAYSQHAGRKTVEMADVEVLMRRQGLVTDKMPLHVLVERHLPLEYRKLLIPVALSGNK
VIPCK
>A0A226P8Y8|unreviewed|Centromere protein T|taxID:9014
MLRRIIQNQPQVSPLALQKVQCEEREDVQPEPPSQRTSSTVELQLPDLAPEDPSVTTFQVPRKRKKLSVSEFERAADKRL
PQNQARSTLDSTLARSLRMSVGSLIAPDTVEKRGLLRRRQNHKAIDIVAFEGGVEQNMLQRKAQDCLVDLHTTSVTGTTT
METEEVVMNNTELFVEPQFGEQNPFPPESQPADSKTSVQRSSTSYPAHGEAKLEGLVSGVGMDEGRAQRFSEKDLIADRK
HVVGITQKTPAKQGQEEQDRPQQNDPMEQFSDSEEMVGATEHPADAEYSEHSEKKLSRKAASQLTVAQEAGVEIEMTPPR
GGGGVAEDLEHQDPPEAELEMAGSVRAGSLGRHSHASYSVEKSRAKPLKEAAEQTGGMEHMTVAGELDAAEEESVDDESE
IEGRESEEVSMKTPMFVHAAAYRKHPVQSPPRPVKSAAPELPPQPVRAKPVPKSSGAAQRKIREPEIASSLIKQIFSHYV
KMPVTRDAYKIVEKCSERYFKQVSSDLEAYSQHAGRKTVEMADVEVLMRRQGLVTDKMPLHVLVERHLPLEYRKLLIPVA
LSGNKVIPCK
>A0A287B6Z0|unreviewed|Centromere protein T|taxID:9823
MADSHSPDSEPTTRTLLRRVLDTADPRTPRRPRSARIGAQISPLETSSSRRLRSQTKMSARRRSHRIRSIDRLAHIQASG
HLEEQTPRTLLKNILLTAPESSTVMPESVMKPLTVPQMVQPSRRESSWSSLELQLPELEPPTTLAPGLLASGRRKQKLRL
SVFQQGMDQELPLSQESRGNADASSLTSSLNLTFATPLQPLSVKRPGLARRPLTRRAVDVGTFFQDLRDTSVALPPPDTV
LEDTQPFSQPLAGHSPSVRHSLPCPPHSGAKELERADSRRTLSGGPGPQNNGPGEPAQLLAGKVEEAAAAAVGFPNASSS
ISGEDGVEPLQNRVGEEAEERTEESWSMREVEEAAGAQGSARAGEPEGHTEVTEAEGSWGAVEAKEPEGSSEDEDTSGRT
ASPELASSTPEFLQARRLQVLEPALLPSTAVLPSEPAQPLLARLPPRPRIAGPRPRPDPYKAGLNHYAKLFSFYAKMPME
RKAVEMVEECLDKYFQHLCGDLEAFAAHAGRKTVRPEDVELLMRRQGLVTDQVSLHVLVERHLPLEYRQLLIPCAFSGNS
VFPAR
>A0A2I0LPQ6|unreviewed|Centromere protein T|taxID:8932
MADSGRXXXSDSLRVLTAAKGRTVADSGKENNSGRSTLLKQRPTAFPDHDNDTPRLMLKRIIRTQPQVSPLVPQISQHEA
AEEARPELPSKRPSSMGELQLPDLVPESTSVATFHMTKKRKKLSISEFERAADRRLPQNQAQSTLDNTTLARSLRMSLGS
LVLPDSVEKRGLLRRPKNRKAIDVEAFEGGVEQNMLNRKAENYLVDSPTASGIGTAMQTTDAEIVLSNTELFVQPQFEQN
QNKLSALELQLSDSKTSAQRSEISAAQEAARPVGLVSSVGTNEGRTERYSEKDLILDREHVDGTTHVSSKPPANQQEDKQ
DHSRQSNPMKQLFDSEEVVVGTAEHLENTGYSEHLEKKLTKKAELQKTMAQDVRMKTEMALLEDDGIAESSVGHQDSAEA
EHDITKDVEAESLGRHVHAVSSPENSGMKPLKEAVEQADEDQAVMAEWDDPEKEPTEDEAEDPESEDVSMKTPAFVRAAA
DKPVLSTPHSAKPAAPKGATPRSAKPAAPKSPSQPLRAKPVRRKTSEPQIASSLIKQIFSHYVKMPVARDAYKIVEKCSQ
RYFKQLSNDLEVYSNHAGRKTVEMADLEILMRRQGLVTDKMPLHVLIERYFPLEYRKLLIPVAVSGNKVIPCK
>A0A2J8Q4K2|unreviewed|Centromere protein T|taxID:9598
MADDNPDSDSTPRTLLRRVLDTADPRTPRRPRSARAGARRALLETASSRRLSGQTRTIARGRSHGARSIGRSAHIQASGH
LEEQTPRTLLKNILLTAPESSILMPESVVKPVPARQVVQPSRQESSCGSLELQLPELEPPTTLAPGLLAPGRRKQRLRLS
MFQQGVDQGLSLSQEPQGNADASSLTRSLNLTFATPLQPQSVQRPGLARRPPARRAVDVGAFLRDLRDTSLAPPSPGKPA
QFLAGEAEEGDAFALGFLSTSSGVSGEDEVEPLHGGVEEAEKKMEEEGVSMSEMEATGAQGPSRVEEAEGHTEVTEAEGS
QGTAEADGPGASSGDEDASGRAASPESASSTPESLQARRHHQFIEPAPAPGAAVLSSEPAEPLLVRHPPRPRTTGPRPRQ
DPHKAGLSHYVKLFSFYAKMPMERKALEMVEKCLDKYFQHLCDDLEVFAAHAGRKTVKPEDLELLMRRQGLVTDQVSLHV
LVERHLPLEYRQLLIPCAYSGNSVFPAQ
>A0A2J8VV06|unreviewed|Centromere protein T|taxID:9601
MADHNPDSDPTPRTLLRRVLDTADPRTPRRPRSARAGARRALLEMASSRRLSGQTRTIARGRSRGARSVGRSAHVQASGH
LEEQTPRTLLKNILLTAPESSILMPESVVKPVPAPEVVQPSRRESSCGSLELQLPELEPPTTLAPGLLAPGRRKQRLRLS
MFQQGVDQGLSLSQEPQGNADASSLTRSLNLTFATPLQPQSVQRPGLARRPPARRAVDVGAFLRDLRDTSLAPPNIVLED
TQPFSQPTVGSPDVYHSLPCMPHTGAEDAEQATGRKTQSSGPGLQNNSPGKPAQFLAGVAEEVDAFALSFLSTSSGVSGE
DEIEPLHDGVEEAEKKMEKEGVSVSEMEATGAQGPSRVEEAKGHTDVTEAEGSQGTAEAEGPRASSGDEDACGREASPES
ASSTPESLQARRHHQFLEPAPMPGAAVLSSEPAEPLLVRHPLRPRTTGPRPRQDPHKAGLSHYVKLFSFYAKMPMERKAL
EMVEKCLDKYFQHLCDDLEVFAAHAGRKTVKPEDLELLMRRQGLVTDQVSLHVLVERHLPLEYRQLLIPCAYGGNSVFPA
Q
>A0A2J8VV43|unreviewed|Centromere protein T|taxID:9601
MADHNPDSDPTPRTLLRRVLDTADPRTPRRPRSARAGARRALLEMASSRRLSGQTRTIARGRSRGARSVGRSAHVQASGH
LEEQTPRTLLKNILLTAPESSILMPESVVKPVPAPEVVQPSRRESSCGSLELQLPELEPPTTLAPGLLAPGRRKQRLRLS
MFQQGVDQGLSLSQEPQGNADASSLTRSLNLTFATPLQPQSVQRPGLARRPPARRAVDVGAFLRDLRDTSLAPPNIVLED
TQPFSQPTVGSPDVYHSLPCMPHTGAEDAEQATGRKTQSSGPGLQNNSPGKPAQFLAGVAEEVDAFALSFLSTSSGVSGE
DEIEPLHDGVEEAEKKMEKEASPESASSTPESLQARRHHQFLEPAPMPGAAVLSSEPAEPLLVRHPLRPRTTGPRPRQDP
HKAGLSHYVKLFSFYAKMPMERKALEMVEKCLDKYFQHLCDDLEVFAAHAGRKTVKPEDLELLMRRQGLVTDQVSLHVLV
ERHLPLEYRQLLIPCAYGGNSVFPAQ
>A0A2K5EC39|unreviewed|Centromere protein T|taxID:37293
MADHDPDSDSTPRTLLRRVLDTADPRTPRRPRSARAGAQRRALLETASSRRSSSQTKMTTRRHSHGARSISRSAYVQASG
HLKEQTPRTLLKNILLTAPESSILMPKSVVKPVPAPQVVQPSRRESSLGSLELQLPELEPPTTLAPGLLAPGRRKQRLRL
SMFQQGVDQGLPLSQEPQRNADASSLTSSLNLTFATPLQPQSVQRPGLARRPPARRAVDVGAFLQDLRDTSLAPPNIVLE
DTQPFSQPTVGCSPRVYRSPPCMPHTGAEDTELAAGCKKRSSGPGMQTNSPEKPAQFLAGEAEEVDAFALDFLSTSSGVS
GEDGVEPLQDGVEEAEKRMEEEGVSVSEMEATGAQGPSRAEEPEGHTEVTEAEESQGTAEAKGPGASSGDEDASDRAARP
ELVSSTPESLQARRHHQFLEPDPPPGAAVLSSEPAEPLLVRRPPRPGTTGPRPQQDPHKAGLSHYVKFFSFYAKMPMERK
ALEMVEKCLDKYFQHLCDDLEVFAAHAGRKTVKPEDVELLMRRIREMLGQPALGLVGPPPWHLWTCRGLWI
>A0A2K5EC92|unreviewed|Centromere protein T|taxID:37293
MADHDPDSDSTPRTLLRRVLDTADPRTPRRPRSARAGAQRRALLETASSRRSSSQTKMTTRRHSHGARSISRSAYVQASG
HLKEQTPRTLLKNILLTAPESSILMPKSVVKPVPAPQVVQPSRRESSLGSLELQLPELEPPTTLAPGLLAPGRRKQRLRL
SMFQQGVPDFPLCLLPLTSSLNLTFATPLQPQSVQRPGLARRPPARRAVDVGAFLQDLRDTSLAPPNIVLEDTQPFSQPT
VGCSPRVYRSPPCMPHTGAEDTELAAGCKKRSSGPGMQTNSPEKPAQFLAGEAEEVDAFALDFLSTSSGVSGEDGVEPLQ
DGVEEAEKRMEEEGVSVSEMEATGAQGPSRAEEPEGHTEVTEAEESQGTAEAKGPGASSGDEDASDRAARPELVSSTPES
LQARRHHQFLEPDPPPGAAVLSSEPAEPLLVRRPPRPGTTGPRPQQDPHKAGLSHYVKFFSFYAKMPMERKALEMVEKCL
DKYFQHLCDDLEVFAAHAGRKTVKPEDVELLMRRQGLVTDQVSLHVLVERYLPLEYRQLLIPCASSGNSVFPAQ
>A0A2K5ECC9|unreviewed|Centromere protein T|taxID:37293
MADHDPDSDSTPRTLLRRVLDTADPRTPRRPRSARAGAQRRALLETASSRRSSSQTKMTTRRHSHGARSISRSAYVQASG
HLKEQTPRTLLKNILLTAPESSILMPKSVVKPVPAPQVVQPSRRESSLGSLELQLPELEPPTTLAPGLLAPGRRKQRLRL
SMFQQGVDQGLPLSQEPQRNADASSLTSSLNLTFATPLQPQSVQRPGLARRPPARRAVDVGAFLQDLRDTSLAPPNIVLE
DTQPFSQPTVGCSPRVYRSPPCMPHTGAEDTELAAGCKKRSSGPGMQTNSPEKPAQFLAGEAEEVDAFALDFLSTSSGVS
GEDGVEPLQDGVEEAEKRMEEEGVSVSEMEATGAQGPSRAEEPEGHTEVTEAEESQGTAEAKGPGASSGDEDASDRAARP
ELVSSTPESLQARRHHQFLEPDPPPGAAVLSSEPAEPLLVRRPPRPGTTGPRPQQDPHKAGLSHYVKFFSFYAKMPMERK
ALEMVEKCLDKYFQHLCDDLEVFAAHAGRKTVKPEDVELLMRRQGLVTDQVSLHVLVERYLPLEYRQLLIPCASSGNSVF
PAQ
>A0A2K5HBT5|unreviewed|Centromere protein T|taxID:336983
MADDNPDGDPTPRTLLRRVLDTADSRTPRRPRSARAGAQRALLERASSRRLSGQTKTIAKGRSRGARSIGTSAHVQARGH
VEEQTPRTLLKNILLTAPESSILIPESVVKPVPAPQVVQPSRRESSRGSLELQLPELEPSTTLAPGLLAPARRKQRVRLS
MFQQGVDQGLPLSREPQGNADASSLTSSLNLTFATPLQPQSVQRPGLARRPPARRAVDVGAFLRDLRDTSLAPPNIVLED
TQPFSQPTVGSPVYHSLPCTPHTGAEDAEQAAGRRTQSSGPGLQNNSPGKPAQFLAGEAEEVDAFALGFLSTSSGVSGED
EVEPLPDGVEEAEKKMEEEGVSVSEMKATGAQGPSRAEEPKGHTQVTEAEGSQGTAEAEGPGASSGDEDASSKAASPESA
SSTPESLQARQHHQFPEPAPPPGAAVLSSEPAEPLLVRCPPRPRTTGPRPRQDPHKAGLSHYVKLFSFFAKMPMERKALE
MVEKCLDKYFQHLCDDLEVFAAHAGRKTVKPEDLELLMRRQGLVTDQVSLHVLVERHLPLEYRQLLIPCAYSGNSVFPAQ
>A0A2K5LNS5|unreviewed|Centromere protein T|taxID:9531
MADHNPDGDPTPRTLLRRVLDTADPRTPRRPRSARAGAQRALLETASSRRLSGQTKTIAKGRSRGARSIGRSAHVQARGH
LEEQTPRTLLKNILLTAPESSILMPESVVKPVPAPQVVQPSRRESSRGSLELQLPELEPSTTLAPGLLAPGRRKQRLRLS
MFQQGVDQGLPLSQEPQGNADASSLTSSLNLTFATPLQPQSVQRPGLARRPPARRAVDVGAFLRDLRDTSLAPPNIVLED
TQPFSQPTVGSPNVYHSLPCTPHTGAEDAEQAAGRRTQSSGPGLQNNSPGKPAQFLAGEAEEVDAFALGFLSTSSGVSGE
DEVEPLHNGVEEAEKKMEEEGVSVSEMEATGAQGPSRAEEPEGHTQVTEAEGSQGTAEAEGPGASSGDEDASSRAASPES
ASSTPESLQARRHHQFPEPAPPPGAAVLSSEPAEPLLVRRPPRPRTTGPRPRQDPHKAGLSHYVKLFSFFAKMPMERKAL
EMVEKCLNKYFQHLCDDLEVFAAHAGRKTVKPEDLELLMRRQGLVTDQVSLHVLVERHLPLEYRQLLIPCAYSGNSVFPA
Q
>A0A2K5RG16|unreviewed|Centromere protein T|taxID:2715852
MADRNPDSDSTPRTLLRRVLDTTDPRTPRRPRSARASAQRRTLLETASSRRSNSQTKMTTRRHSHGDRSISGSAYVQASG
HLEEQTPRTLLKNILLTAPESSILMPKSVVKPVPAPQVVQPSRRESSLGSLELQLPELELPMTLAPGLLAPGRRKQRLRL
SMFQQGVDQGLPLSQEPQRNADASSLTSSLNLTFATPLQPQSVQRPGLARRPPARRAVDVGAFLQDLRDTSLAPPNVVLE
DTQPFSQPTVGYSPRVYRSLPCMPHTGAEDTELAAGCKAQSSGPGMQTNSPEKPAQFLAGEAEEVDAFAPDFLSTSSGVS
GEDGVEPLQDGVEEAEKRMEDEGVSEMEATGAQGPSRAEEPKGHTEVTEAEESQGTAEAKGPGASSGDEDAFDRAASPEL
VSSTPESLQARGHHQFLEPDPPPGAAVLSSEPAEPLLVRHPPKPRTTIPRPQQDPHKAGLSHYVKLFSFCAKMPMERKAL
EMVEKCLDKYFQHLCDDLEVFAAHAGRKTVKPEDVELLMRRQGLVTDQVSLHVLVERYLPLEYRQLLIPCASSGNSVFPA
Q
>A0A2K5UAS3|unreviewed|Centromere protein T|taxID:9541
MADHNPDGDPTPRTLLRRVLDTADPRTPRRPRSSRAGAQRALLETASSRRLSGQTKTIAKGRSRGARSIGRSAHVQARGH
LEEQTPRTLLKNILLTAPESSILMPESVVKPAPAPQVVQPSRRESSCGSLELQLPELEPSTTLAPGLLAPGRRKQRLRLS
MFQQGVDQGLPLSQEPQGNADASSLTSSLNLTFATPLQPQSVQRPGLARRPPARRAVDVGAFLRDLRDTSLAPPNIVLED
TQPFSQPTVGSPNVYHSLPCTPHTGAEDAEQAAGRRTQSSGPGLQNNSPGKPAQFLAGEAEEVDAFALGFLSTSSGVSGE
DEVEPLHNGVEEAEKKMKEEGVSVSEMEATGAQGPSRAEEPEGHTQVTEAEGSQGTAEAEGPGASSGDEDASSRAASPEL
ASSTPESLQARRHHQFPEPAPPPGAAVLSSEPAEPLLVRCPPRPRTTGPRPRQDPHKAGLSHYVKLFSFFAKMPMERKAL
EMVEKCLDKYFQHLCDDLEVFAAHAGRKTVKPEDLELLMRRQGLVTDQVSLHVLVERHLPLEYRQLLIPCAYSGNSVFPA
Q
>A0A2K5XDB7|unreviewed|Centromere protein T|taxID:9568
MADHNPDGDPTPRTLLRRVLDTADPRTPRRPRSARAGAQRALLETASSRRLSGQTKTIAKGRSRGARSIGRSAHVQARGH
LEEQTPRTLLKNILLTAPESSILMPESVVKPVPAPQVVQPSRRESSRGSLELQLPELEPSTTLAPGLLAPGRRKQRLRLS
MFQQGVDQGLPLSQEPQGNADASSLTSSLNLTFATPLQPQSVQRPGLARRPPARRAVDVGAFLRDLRDTSLAPPNIVLED
TQPFSQPTVGSPNVYHSLPCTPHTGAEDAEQAAGRRTQSSGPGLQNNSPGKPAQFPAGEAEEVDAFALGFLSTSSGVSRE
DEVEPLHNGVEEAEKKMEEEGVSVSEMEATGAQGPSRAEEPEGHTQVTEAEGSQGTAEAEGPGASSGDEDASSRAASPES
ASSTPESLQARRHHQFPEPAPPPGAAVLSSEPAEPLLVRRPPRPRTTGPRPRQDPHKAGLSHYVKLFSFFAKMPMERKAL
EMVEKCLDKYFQHLCDDLEVFAAHAGRKTVKPEDLELLMRRQGLVTDQVSLHVLVERHLPLEYRQLLIPCAYSGNSVFPA
Q
>A0A2K6CY01|unreviewed|Centromere protein T|taxID:9545
MADHNPDGDPTPRTLLRRVLDTADPRTPRRPRSARTGAQRALLETASSRRLSGQTKTIAKGRSRGARSIGRSAHVQARGH
LEEQTPRTLLKNILLTAPESSILMPESVVKPVPAPQVVQPSRRESSRSSLELQLPELEPSTTLAPGLLAPGRRKQRLRLS
MFQQGVDQGLPLSQEPQGNADASSLTSSLNLTFATPLQPQSVQRPGLARRPPARRAVDVGAFLQDLRDTSLAPPNIVLED
TQPFSQPTVGSPNVYHSLPCTPHTGAEDAEQAAGRRTQSSGPGLQNNRPGKPAQFLAGEAEEVDAFALGFLSTSSGVSGE
DEVEPLHNGVEEAEKKMKEEGVSVSEMEATGAQGPSRAEEPEGHTQVTEAEGSQGTAEAEGPGASSGDEDASSRAASPES
ASGTPESLQARRHHQFPEPAPPPGAAVLSSEPAEPLLVRCPPRPRTTGPRPRQDPHKAGLSHYVKLFSFFAKMPMERKAL
EMVEKCLDKYFQHLCDDLEVFAAHAGRKTVKPEDLELLMRRQGLVTDQVSLHVLVERHLPLEYRQLLIPCAYSGNSVFPA
Q
>A0A2K6CY29|unreviewed|Centromere protein T|taxID:9545
MADHNPDGDPTPRTLLRRVLDTADPRTPRRPRSARTGAQRALLETASSRRLSGQTKTIAKGRSRGARSIGRSAHVQARGH
LEEQTPRTLLKNILLTAPESSILMPESVVKPVPAPQVVQPSRRESSRSSLELQLPELEPSTTLAPGLLAPGRRKQRLRLS
MFQQGVDQGLPLSQEPQGNADASSLTSSLNLTFATPLQPQSVQRPGLARRPPARRAVDVGAFLQDLRDTSLAPPNIVLED
TQPFSQPTVGSPNVYHSLPCTPHTGAEDAEQAAGRRTQSSGPGLQNNRPGKPAQFLAGEAEEVDAFALGFLSTSSGVSGE
DEVEPLHNGVEEAEKKMKEEGVSVSEMEATGAQGPSRAEEPEGHTQVTEAEGSQGTAEAEGPGASSGDEDASSRAGKSLS
RSQQDLQVQLPLCTVALSLSSEPAEPLLVRCPPRPRTTGPRPRQDPHKAGLSHYVKLFSFFAKMPMERKALEMVEKCLDK
YFQHLCDDLEVFAAHAGRKTVKPEDLELLMRRQGLVTDQVSLHVLVERHLPLEYRQLLIPCAYSGNSVFPAQ
>A0A2K6EKV8|unreviewed|Centromere protein T|taxID:379532
MADRSILGEPTPRTLLRRVLDTADPRTPRRPRSARAGAQRALLETPSSRRLRSQTKTTARWNSRGARSSGRLAHAQASGH
LEEQTPRTLLKNILLTAPESSILKPESVVKPVPAPQVVQPSRRESSRGSLELQLPEPEPPTTLGPALLAPGRRKQRLRLS
VFQQGVDQELPVPQEPRGNADASSLASSLNLTFATPLQPQSVQRPGLARRPGTRRAVDVGAFLQDLRDTSLAPPNIVLED
TQPFSQPLVDRSPSVRRSLPLPSHTAAEDTERAASRRTRSSGSAPWNNSPGKPAQFLAGKAEEVNALALGFRNTSSSISG
RGVEPLQDGVCEEAEKRMEEEASPELACNTPEFLQPKQLHQLLEPVPPPGPAVLSSEPLEPLSARLPPRPRATGPRPRQD
PYKTGLSHYAKLFSFYAKMPMEKAALEIVEKCLDKYFRHLCDDLEAFATHAGRRTVKPEDLELLMRRQGLVTDQVSLHVL
VERHLPLEYRQLLIPCAFSGNSVFPAQ
>A0A2K6MI10|unreviewed|Centromere protein T|taxID:61621
MADHNPDGDPTPRTLLRRVLDTADPRTPRRPRSARSGAQRALLERASSRRLSGQTKTIAKGRSRGARSIGRSTHVQARGH
LEEQTPRTLLKNILLTAPESSILMPESVVKPVPAPQVVQPSRRESSRGSLELQLPELEPSTTLAPGLLAPGRRKQKLRLS
MFQQGVDQGLPLSREPQGNADASSLTSSLNLTFATPLQPQSVQRPGLARRPPARRAVDVGAFLRDLRDTSLAPPNIVLED
TQPFSQPTVGSPVYHSLPCTPHTGAEDAEQAAGRRTQSSGPGLQNNSPGKPAQFLAGEAEEVNAFALGFLSTSSAVSGED
EVEPLPDGVEEAEKKMEEEGVSVSEMEATGAQGPSRAEEPKGHTQVTEAEGSQGTAEAEGPGASSGDEDASSKAASPESA
SSTPESLQARQHHQFPEPAPPPGAAVLSSEPAEPLLVRHPPRPRTTGPRPRQDPHKAGLSHYVKLFSFFAKMPMERKALE
MVEKCLDKYFQHLCDDLEVFAAHAGRKTVKPEDLELLMRRQGLVTDQVSLHVLVERHLPLEYRQLLIPCAYSGNSVFPAQ
>A0A2K6R7J2|unreviewed|Centromere protein T|taxID:61622
MADHNPDGDPTPRTLLRRVLDTADPRTPRRPRSARSGAQRALLERASSRRLSGQTKTIAKGRSRGARSIGRSTHVQARGH
LEEQTPRTLLKNILLTAPESSILMPESVVKPVPAPQVVQPSRRESSRGSLELQLPELEPSTTLAPGLLAPGRRKQKLRLS
MFQQGVDQGLPLSREPQGNADASSLTSSLNLTFATPLQPQSVQRPGLARRPPARRAVDVGAFLRDLRDTSLAPPNIVLED
TQPFSQPTVGSPVYHSLPCTPHTGAEDAEQAAGRRTQSSGPGLQNNSPGKPAQFLAGEAEEVNAFALGFLSTSSAVSRED
EVEPLPDGVEEAEKKMEEEGVSVSEMEATGAQGPSRAEEPKGHTQVTEAEGSQGTAEAEGPGASSGDEDASSKAASPESA
SSTPESLQARQHHQFPEPAPPPGAAVLSSEPAEPLLVRHPPRPRTTGPRPRQDPHKAGLSHYVKLFSFFAKMPMERKALE
MVEKCLDKYFQHLCDDLEVFAAHAGRKTVKPEDLELLMRRQGLVTDQVSLHVLVERHLPLEYRQLLIPCAYSGNSVFPAQ
>A0A2K6TF72|unreviewed|Centromere protein T|taxID:39432
MTTRRHSHGDRTISRSAYVQASGHLEEQTPRTLLKNILLTAPESSILMPKSVVKPVPAPQVVQPSGRESSLGSLELQLPE
LEPPTTLAPGLLATGSRKQRLRLSMFQQGVDQGMPLSQEPQRNVDASSLTSSLNLTFATPLQPQSVQRPGLARRPPARRA
VDVGAFLQDLRDTSLAPANIVLEDTQPFSQPTVGYSPRVYRSLPCMPHTGAEDAELAASCKARSSGPGMQTSPQKPAQFL
VGEAEEVDAFALDFLSTSSGISREDGVEPLQDGVEEAEKRMEEEGVSVSQMEVTGAQGPSRAEEPKGHREVTETEESQGT
AEAKGPGASSGVEDASDRAASPELVSSTPESLQARRHHQFLEPDPPPGAAVLSSEPAEPLLVRRSPKPRTTGPRPQQALH
KAGLSHYVKLFSFYAKMPMERKALEMVEKCLDKYFQHLCDDLEVFAAHAGRKTVKPEDVELLMRR
>A0A2K6TF91|unreviewed|Centromere protein T|taxID:39432
MADHHPDKDSTPRTLLRRVLDTADPRTPRRPRSARAGAQRRALLETASSRRLSRQTKMTTRRHSHGDRTISRSAYVQASG
HLEEQTPRTLLKNILLTAPESSILMPKSVVKPVPAPQVVQPSGRESSLGSLELQLPELEPPTTLAPGLLATGSRKQRLRL
SMFQQGVDQGMPLSQEPQRNVDASSLTSSLNLTFATPLQPQSVQRPGLARRPPARRAVDVGAFLQDLRDTSLAPANIVLE
DTQPFSQPTVGYSPRVYRSLPCMPHTGAEDAELAASCKARSSGPGMQTSPQKPAQFLVGEAEEVDAFALDFLSTSSGISR
EDGVEPLQDGVEEAEKRMEEEGVSVSQMEVTGAQGPSRAEEPKGHREVTETEESQGTAEAKGPGASSGVEDASDRAASPE
LVSSTPESLQARRHHQFLEPDPPPGAAVLSSEPAEPLLVRRSPKPRTTGPRPQQALHKAGLSHYVKLFSFYAKMPMERKA
LEMVEKCLDKYFQHLCDDLEVFAAHAGRKTVKPEDVELLMRRQGLVTDQVSLHVLVERYLPLEYRQLLIPCASSGNSVFP
AQ
>A0A2R9B7U4|unreviewed|Centromere protein T|taxID:9597
MADDNPDSDSTPRTLLRRVLDTADPRTPRRPRSARAGARRALLETASSRRLSGQTRTIARGRSHGARSIGRSAHIQASGH
LEEQTPRTLLKNILLTAPESSILMPESVVKPVPARQAVQPSRQESSCGSLELQLPELEPPTTLAPGLLAPGRRKQRLRLS
MFQQGVDQGLSLSQEPQGNADASSLTRSLNLTFATPLQPQSVQRPGLARRPPARRAVDVGAFLRDLRDTSLAPPNIVLED
TQPFSQPMVGSPHVYHSLPCTPHTGAEDAEQAAGRKTQSSGPGLQKNSPGKPAQFLAGEAEEGDAFALGFLSTSSGVSGE
DEVEPLHGGVEEAEKKMEEEGVSMSEMEATGAQGPSRVEEAEGHTEVTEAEGSQGTAEADGPGASSGDEDASGRAASPES
ASSTPESLQARRHHQFIEPAPAPGAAVLSSEPAEPLLVRHPPRPRTTGPRPRQDPHKAGLSHYVKLFSFYAKMPMERKAL
EMVEKCLDKYFQHLCDDLEVFAAHAGRKTVKPEDLELLMRRQGLVTDQVSLHVLVERHLPLEYRQLLIPCAYSGNSVFPA
Q
>A0A2U3V4U4|unreviewed|Centromere protein T|taxID:9739
MADSYSRDSEPTTRTLLRRVLDTADPRTPRRPRSARTDVQRALLQTPSSRRLRSQTKTTARRCSNRARSVDRLAHVQASG
HLEEQTPRTLLKNILLTAPESSILMPESVVKPVLAPQVVQASRRESGRGSLELQLPELEPPTTLAPGLLALGRRKQRLRL
SVFQQGVDLGLPPSQEPHGNADASSLTSSLNLTFATPLQTQSVKRPGLARRPPTRRAVDVGTLLQDLRDTSLALAPPDTV
LEDTQPFSQPLVGRSASVHHSLPCRSHSGAKDVERAASRRTWSSGLGLQNNGAGKAAQLLAGKVEEVDALAMGFPNISSN
ISGEDGVEPLQNGVGEEAEERMEESLREVEKAAEAQGSARAEELEGHIEVTEAEGSWGAVEAKEPEGSSGDEDTSGRTAS
PELASSTPEFLRARRLQFLEPAPPPSTAVLPSEPPEPLLARLPPKPRIPGSRPRQDPYKTGLNHYAKLFSFYAKMPMEKK
AVEMVEKCLDKYFQHLCDDLEVFAAHAGRKTVRPEDLELLMRRQGLVSDQVSLHVLVERHLPLEYRQQLIPCAFSGNTVF
PAQ
>A0A2U3VFF3|unreviewed|Centromere protein T|taxID:9708
MAEGYNRDSEPTTRTLLRRVLDTADTSTPRRRRSARVSAQKALLETPSSRRLSSPTKMNVRRRSHRARSIGRLAHVHTSG
NLEEQTPRTLLKNILLTAPESSVMMPESVVKPVPTPQVVHSSRRESSRGSLELQLPELEPPTTLALGLLAPGRRKQRLRL
SVFQQGMDQGLPLSQEPCGNGSASSLTSSLNLTFATPLQPQSVQRPGLARRPPTRRAVDVGAFLQDLRDTSLAPTDTVLE
DTQPFSQPLVGRSPSVYHSLPCLSHTEAEDAERAVSHKTQSSGPRLQNHNPGKPTQLLAGKAKKVDALAVSFPNNSSAVS
GEDGVEPLQDGVGEEAEERMEESLSVSKVMATTGTQGSVRTEKSKGHREMTEAAEAKEPEGSSGDEDISGRTASPELASS
TTEFLQARRPQFFEPAPPPSTAVLSSEPLEPLSTRLPPRARTPGPRPRQDPHKTGLSHYVKLFSFYAKMPMEKAALEMVE
KCLDKYFQHLCDDLEVFAAHAGRKTVRPEDLELLMRRQGLVNDQVSLHVLVERHLPLEYRQLLIPCAFSGNSVFPAQ
>A0A2Y9FNI5|unreviewed|Centromere protein T|taxID:9755
MTARRCSHRARSIDRLAHVQASGHLEEQTPRTLLKNILLTAPESSILMPESVVKPVPAPQVVQASRRESGRGSLELQLPE
LEPPTTLAPGLLALGKRKQRLRLSVFQQGVDLGLPPSQEPHGNADASSLTSSLNLTFATPLQPQSVKRPGLARRPPTRRV
VDVGTFLQDLRDTSLALAPPDTVLEDTQPFSQPLVGRSPSVHHSLPCPSYSAAKDVERAASRRTWSSGLGLQNNGAGKPA
QLLAGKVEEVDALAMGFPNISSNISGEDGVEPLQNGAGEEAEERMEESLREVEKAAEAQGSARAEEPEGHIEVTEAEGSW
GAVEAKEPAGSSGHEDTSGRTASPELASSTPEFLRARRLQFLEPAPPPSTAVLPSEPPEPLSARLPSKPRIPGSRPRQDP
YKTGLNHYAKLFSFYAKMPMEKKAVEMVEKCLDKYFQHLCDDLEVFAAHAGRKTVRPEDLELLMRRQGLVTDQVSLHVLV
ERHLPLEYRQQLIPCAFSGNTVFPAQ
>A0A2Y9I5W0|unreviewed|Centromere protein T|taxID:29088
MAESYDRESEPTTRTLLRRVLDTADTRTPRRRRSARVSAQKALLETPSSRRLSSPTKMNVRQRSHRARSISRLAHVHTSG
NLEEQTPRTLLKNILLTAPESSIMMPESVVKPVPTPQVVQSSRRESSRGSLELQLPELEPPTTLALGLLAPGRRKQRLRL
SVFQQGMDQGLPLSQEPRGNASASSLTSSLNLTFATPLQPQSVQRPGLARRPPTRRAVDVGAFLQDLRDTSLALASPGNT
VLEDTQPFSQPLVGRSPSVYHSLPCTEAEDAERAVSHRTQSSGPRLQNHNPRKPAQLLAAKAKKVDALAVSFPNNSSAIS
GEDGVEPLQDGVGEEAEERMEEGLSVSKVMDTTGTQGSVRTEKSKGYREMTEAVEAKEPEGSSGDEDISGRTASPELASS
TTEFLQARRPQFLEPAPPPSTAVLSSEPLEPLSTRLPPRARTPGPRPRQDPHKTGLSHYVKLFSFYSKMPMEKAALEMVE
KCLDKYFQHLCDDLEVFAAHAGRKTVRPEDLELLMRRQGLVNDQVSLHVLVERHLPLEYRQLLIPCAFSGNSVFPAQ
>A0A2Y9K1B7|unreviewed|Centromere protein T|taxID:391180
MAESYNRDSEPTTRTLLRRVLDTADTRTPRRRRSARVGAQKALLETPSSRRLSTPTKMNVRRGSHRARSIGRLAHVHTSG
NLEEQTPRTLLKNIILTAPESSIMTPKSVVKPVPTPQVAQSSRQESSRGSLELQLPELEPPTTLALGLLAPGRRKQRLRL
SVFQQEMDQGLPLSQAEPRGNASASSLTSSLSLNFATPLQPQSVQRPGLARRPPIRRAVDVGAFLQDLRDTSLALASPGD
SLRTPVATLPTDTVLEDTQPFSQPLVGHSPSVYHSLPFLSHTEAENAERAVSHRTQSSGSRLQNHNPGKPAQLLSGKAKK
VDVLAVRFPNNSSAISGEDGVEPLQDGVGEEAEERMEESLSMSEVMGSTGTQGSVRTEKSKGHREMTEALEAKEPEGSSE
DEDISGRTASPELASSTTESLQARRPQFLEPSPPPSTTVLSSEPLEPLSTRHPPRARTHGPRPRQDPHKTGLSHYVKLFS
FYAKMPMEKKALEMVEKCLDKYFQHLCDDLEVFSAHAGRKTVRPEDLELLMRRQGLVNDQVSLHVLVERHLPLEYRNLLI
PCAFSGNSVFPAQ
>A0A2Y9K1C2|unreviewed|Centromere protein T|taxID:391180
MAESYNRDSEPTTRTLLRRVLDTADTRTPRRRRSARVGAQKALLETPSSRRLSTPTKMNVRRGSHRARSIGRLAHVHTSG
NLEEQTPRTLLKNIILTAPESSIMTPKSVVKPVPTPQVAQSSRQESSRGSLELQLPELEPPTTLALGLLAPGRRKQRLRL
SVFQQEMDQGLPLSQEPRGNASASSLTSSLSLNFATPLQPQSVQRPGLARRPPIRRAVDVGAFLQDLRDTSLALASPDPG
KPAQLLSGKAKKVDVLAVRFPNNSSAISGEDGVEPLQDGVGEEAEERMEESLSMSEVMGSTGTQGSVRTEKSKGHREMTE
ALEAKEPEGSSEDEDISGRTASPELASSTTESLQARRPQFLEPSPPPSTTVLSSEPLEPLSTRHPPRARTHGPRPRQDPH
KTGLSHYVKLFSFYAKMPMEKKALEMVEKCLDKYFQHLCDDLEVFSAHAGRKTVRPEDLELLMRRQGLVNDQVSLHVLVE
RHLPLEYRNLLIPCAFSGNSVFPAQ
>A0A2Y9K1Q4|unreviewed|Centromere protein T|taxID:391180
MAESYNRDSEPTTRTLLRRVLDTADTRTPRRRRSARVGAQKALLETPSSRRLSTPTKMNVRRGSHRARSIGRLAHVHTSG
NLEEQTPRTLLKNIILTAPESSIMTPKSVVKPVPTPQVAQSSRQESSRGSLELQLPELEPPTTLALGLLAPGRRKQRLRL
SVFQQEMDQGLPLSQEPRGNASASSLTSSLSLNFATPLQPQSVQRPGLARRPPIRRAVDVGAFLQDLRDTSLALASPGDS
LRTPVATLPTDTVLEDTQPFSQPLVGHSPSVYHSLPFLSHTEAENAERAVSHRTQSSGSRLQNHNPGKPAQLLSGKAKKV
DVLAVRFPNNSSAISGEDGVEPLQDGVGEEAEERMEESLSMSEVMGSTGTQGSVRTEKSKGHREMTEALEAKEPEGSSED
EDISGRTASPELASSTTESLQARRPQFLEPSPPPSTTVLSSEPLEPLSTRHPPRARTHGPRPRQDPHKTGLSHYVKLFSF
YAKMPMEKKALEMVEKCLDKYFQHLCDDLEVFSAHAGRKTVRPEDLELLMRRQGLVNDQVSLHVLVERHLPLEYRNLLIP
CAFSGNSVFPAQ
>A0A2Y9K233|unreviewed|Centromere protein T|taxID:391180
MAESYNRDSEPTTRTLLRRVLDTADTRTPRRRRSARVGAQKALLETPSSRRLSTPTKMNVRRGSHRARSIGRLAHVHTSG
NLEEQTPRTLLKNIILTAPESSIMTPKSVVKPVPTPQVAQSSRQESSRGSLELQLPELEPPTTLALGLLAPGRRKQRLRL
SVFQQEMDQGLPLSQAEPRGNASASSLTSSLSLNFATPLQPQSVQRPGLARRPPIRRAVDVGAFLQDLRDTSLALASPDP
GKPAQLLSGKAKKVDVLAVRFPNNSSAISGEDGVEPLQDGVGEEAEERMEESLSMSEVMGSTGTQGSVRTEKSKGHREMT
EALEAKEPEGSSEDEDISGRTASPELASSTTESLQARRPQFLEPSPPPSTTVLSSEPLEPLSTRHPPRARTHGPRPRQDP
HKTGLSHYVKLFSFYAKMPMEKKALEMVEKCLDKYFQHLCDDLEVFSAHAGRKTVRPEDLELLMRRQGLVNDQVSLHVLV
ERHLPLEYRNLLIPCAFSGNSVFPAQ
>A0A2Y9K6E7|unreviewed|Centromere protein T|taxID:391180
MAESYNRDSEPTTRTLLRRVLDTADTRTPRRRRSARVGAQKALLETPSSRRLSTPTKMNVRRGSHRARSIGRLAHVHTSG
NLEEQTPRTLLKNIILTAPESSIMTPKSVVKPVPTPQVAQSSRQESSRGSLELQLPELEPPTTLALGLLAPGRRKQRLRL
SVFQQEMDQGLPLSQEPRGNASASSLTSSLSLNFATPLQPQSVQRPGLARRPPIRRAVDVGAFLQDLRDTSLAPTDTVLE
DTQPFSQPLVGHSPSVYHSLPFLSHTEAENAERAVSHRTQSSGSRLQNHNPGKPAQLLSGKAKKVDVLAVRFPNNSSAIS
GEDGVEPLQDGVGEEAEERMEESLSMSEVMGSTGTQGSVRTEKSKGHREMTEALEAKEPEGSSEDEDISGRTASPELASS
TTESLQARRPQFLEPSPPPSTTVLSSEPLEPLSTRHPPRARTHGPRPRQDPHKTGLSHYVKLFSFYAKMPMEKKALEMVE
KCLDKYFQHLCDDLEVFSAHAGRKTVRPEDLELLMRRQGLVNDQVSLHVLVERHLPLEYRNLLIPCAFSGNSVFPAQ
>A0A2Y9KCW0|unreviewed|Centromere protein T|taxID:391180
MAESYNRDSEPTTRTLLRRVLDTADTRTPRRRRSARVGAQKALLETPSSRRLSTPTKMNVRRGSHRARSIGRLAHVHTSG
NLEEQTPRTLLKNIILTAPESSIMTPKSVVKPVPTPQVAQSSRQESSRGSLELQLPELEPPTTLALGLLAPGRRKQRLRL
SVFQQEMDQGLPLSQAEPRGNASASSLTSSLSLNFATPLQPQSVQRPGLARRPPIRRAVDVGAFLQDLRDTSLALASPGD
SLRTPVATLPTDTVLEDTQPFSQPLVGHSPNPGKPAQLLSGKAKKVDVLAVRFPNNSSAISGEDGVEPLQDGVGEEAEER
MEESLSMSEVMGSTGTQGSVRTEKSKGHREMTEALEAKEPEGSSEDEDISGRTASPELASSTTESLQARRPQFLEPSPPP
STTVLSSEPLEPLSTRHPPRARTHGPRPRQDPHKTGLSHYVKLFSFYAKMPMEKKALEMVEKCLDKYFQHLCDDLEVFSA
HAGRKTVRPEDLELLMRRQGLVNDQVSLHVLVERHLPLEYRNLLIPCAFSGNSVFPAQ
>A0A2Y9P587|unreviewed|Centromere protein T|taxID:9749
MADSYSRDSEPTTRTLLRRVLDTADPRTPRRPRSARTDVQRALLQTPSSRRLRSQTKTTARRCSNRARSVDRLARVQASG
HLEEQTPRTLLKNILLTAPESSILMPESVVKPVLAPQVVQASRRESSRGSLELQLPELEPPTTLAPGLLALGRRKQRLRL
SVFQQGVDLGLPPSQEPHGNVDASSLTSSLNLTFATPLQTQSVKRPGLARRPPTRRAVDVGTFLQDLRDTSLALAPPDTV
LEDTQPFSQPLVGRSPSVHHSLPCCSHSGAKDVERAASRRTWSSGLGLQNNGAGKAAQLLAGNVEEVDALAMGFPNISSN
IFGEDGVEPLQNGVGEEAEERMEESLREVEKAAEAQGSARAEELEGHIAVTEAEGSWGAVEAKEPEGSSGDGDTSGRTAS
PELASSTPEFLRARRLQFLEPAPPPSTAVLPSEPPEPLSARLPPKPRIPGSRPRQDPYKTGLNHYAKLFSFYAKMPMEKK
AVEMVEKCLDKYFQHLCDDLEVFAAHAGRKTVRPEDLELLMRRQGLVSDQVSLHVLVERHLPLEYRQQLIPCAFSGNTVF
PAQ
>A0A2Y9QT17|unreviewed|Centromere protein T|taxID:127582
MADCKSQSPDSEPTTRTLLRRVLDSAAPRTPLRPRSARAGSLSSQRKVTARRHSRGARAIGRWSHVQASGHLEEQTPRTL
LKNILLTAPESSIVMPESVVMPVVQPSRRSTSGPQVVQSSRRESSQGSLELQLPELEPPTTLAPGLLAPGRRKQRLRLSV
FQQGVDQGLPLSQEPHGNADASTLASSLNLTFATPLQSQSVGRPGLARRPPTHRAVDVGAFLQDLQDTSMALVSQGNSRR
TPVATLPKDAVLEDTQPFSPPLVGCSPSTRCSLPCPSHTGAADAERAVGRRTQSGPGLQNNSPGKPTQLLAGRAVEVNTL
AVGFPNTNSGISGEDGVEPLGDAADEQAEERMEEGGMSVSEAEEARGAQGSAEVEESEGHTEVTEANGSAGAVEAEEPEG
SSGDEDTSDRTASPQLASSAPESLQTRRLHQFLEPVPPRSTADLCTEPLQPLLARLPPRPRTAGPRPCQDPHKAGLNHYA
KLFSFYAKMPMEKAALEMVEKCLDKYFQHLCNDLEVFAAHAGRKTVKPEDLELLMRRQGLVTDEVSLHVLVERYLPLEYR
QLLIPCAFSGNSVFPAQ
>A0A340X6Z1|unreviewed|Centromere protein T|taxID:118797
MADSYSRDSEPTTRTLLRRVLDTADPRTPRRPRSARTDVQRALLQTPSSRRLRSQTKTTARRCSHRARSIDRLAHVQASG
HLEEQTPRTLLKNILLTAPESSILMPESVVKPVLAPQVVQASRRESGRGSLELQLPELELPTTLAPGLLALGRRKQRLRL
SVFQQGVDLGLPPSQEPHGNADASSLTSSLNLTFATPLQPQSAKRPGLARRPPTHRAVDVGTFLQDLRDTSLALAPPDTV
LEDTQPFSQPLVGCSPSVHHSLPCRSHSGAKDVERAASRSTWSSGLGLQNNGAGKPAQLLAGKVEEVDALGMGFPNISSN
ISGEDGIEPLQNGVGEEAEERMEESLREVEKAAEAQGSARAEELEAHIEVTEAEGSWGAVEAKEPEGSSGDEDTSGRTAS
PELASSTPEFLRARRLQFLEPAPPPSTAVLPSEPPEPLSARLPPKPRIPGSRPRQDPYKTGLNHYAKLFSFYAKMPMEKK
AVEMVEKCLDKYFQHLGDDLEVFAAHAGRKTVRPEDLELLMRRQGLVTDQVSLHVLVERHLPLEYRQQLIPCAFSGNTVF
PAQ
>A0A341AF47|unreviewed|Centromere protein T|taxID:1706337
MENYLVQRALLQTPSSRRLRSQTKTTARRCSNRARSVDRLARVQASGHLEEQTPRTLLKNILLTAPESSILMPESVVKPV
LPPQVVQASRRESSRGSLELQLPELEPPTTLAPGLLALGRRKQRLRLSVFQQGVDLGLPPSQEPHGNADASSLTSSLNLT
FATPLQTQSVKRPGLARRPPTRRAVDVGTFLQDLRDTSLALAPPDTVLEDTQPFSQPLVGRSPSVHHSLPCCPHSGAKDV
ERAASRRTWSSGLGLQNNGAGKAAQLLAGNVEEVDALAMGFPNISSNISGEDGVEPLQNGVGEEAEERMEESLREVEKAA
EAQGSARAEELEGHIEVTEAEGSWGAVEAKEPEGSSGDGDTSGRTASPELASSTPEFLRARRLQFLEPAPPPSTAVLPSE
PPEPLSARLPPKPRIPGSRPRQDPYKTGLNHYAKLFSFYAKMPMEKKAVEMVEKCLDKYFQHLCDDLEVFAAHAGRKTVR
PEDLELLMRRQGLVSDQVSLHVLVERHLPLEYRQQLVPCAFSGNTVFPAQ
>A0A341AHZ3|unreviewed|Centromere protein T|taxID:1706337
MADSYSRDSEPTTRTLLRRVLDTADPRTPRRPRSARTDVQRALLQTPSSRRLRSQTKTTARRCSNRARSVDRLARVQASG
HLEEQTPRTLLKNILLTAPESSILMPESVVKPVLPPQVVQASRRESSRGSLELQLPELEPPTTLAPGLLALGRRKQRLRL
SVFQQGVDLGLPPSQEPHGNADASSLTSSLNLTFATPLQTQSVKRPGLARRPPTRRAVDVGTFLQDLRDTSLALAPPDTV
LEDTQPFSQPLVGRSPSVHHSLPCCPHSGAKDVERAASRRTWSSGLGLQNNGAGKAAQLLAGNVEEVDALAMGFPNISSN
ISGEDGVEPLQNGVGEEAEERMEESLREVEKAAEAQGSARAEELEGHIEVTEAEGSWGAVEAKEPEGSSGDGDTSGRTAS
PELASSTPEFLRARRLQFLEPAPPPSTAVLPSEPPEPLSARLPPKPRIPGSRPRQDPYKTGLNHYAKLFSFYAKMPMEKK
AVEMVEKCLDKYFQHLCDDLEVFAAHAGRKTVRPEDLELLMRRQGLVSDQVSLHVLVERHLPLEYRQQLVPCAFSGNTVF
PAQ
>A0A384BEP0|unreviewed|Centromere protein T|taxID:310752
MADSYSRDSEPTTRTLLRRVLDTADPRTPRRPRSARTDVQRALLQTPSSRRLRSQTKMTARRCSHRARSTDRLAHVQASG
HLEEQTPRTLLKNILLTAPESSILMPESVVKPVPAPQVVQASRRESGRGSLELQLPELEPPTTLAPGLLALGRRKQRLRL
SVFQQGVDLGLPPSQEPHGNADASSLTSSLNLTFATPLQPQSVKRPGLARRPPTRRAVDVGTFLQDLRDTSLALAPPDTV
LEDTQPFSQPLVGRSPSVHHSLPCPSHSGAKDVERAASRRTWSSGLGLQNNGAGKPAQLLAGKVEEVGALAMGFPNISSN
ISGEDGIEPLQNGVGEEAEERMEESLREVEKAAEAQGSARAEEPEGHIEMTEAEGSWGAVEAKEPEGSSGDEDTSGRTAS
PELASSTPEFLRARRLQILETAPPPSTAVLPSEPPEPLSARLPPKPRIPGSRPRQDPYKTGLDHYAKLFSFYAKMPMEKK
AVEMVEKCLDKYFQHLCDDLEVFAAHAGRKTVRPEDLELLMRRQGLVTDQVSLHVLVERHLPLEYRQQLIPCAFSGNTVF
PAQ
>A0A384D0R3|unreviewed|Centromere protein T|taxID:29073
MAEAMADSYDGDSEPTTRTLLRRVLDTADTRTPRRRRSARVGAQKALLEPPSSRRLSSPTKMNVRRRSHRVRSFGRLAHV
HTSGNVEEQTPRTLLKNILLTAPESSIMRPESVVKPVPTPQVVQSSRRDSSRGSLELQLPELEPSTTLALGLLAPGRRKQ
RLRLSVFQQGMDQGLPLSQEPRGNASASSLTSSLNLTFATPLQPQSVQRPGLARRPPTHRAVDVGAFLQDLRDTSLALAS
PDPGKPAQLLAGKAKKVDAHAVSFPNNSSTISGEDGVEPLQDGVDEEAEERMEESLSVSEVMDTTGTQGSVRTEKSKRHR
EMSEAVEAKEPEGSSGDEDISGRTASPELASSTTEFLQARQPQFLEPALPPRTAVLSSEPLKPLPTRLPPRARTPGPRPR
QDPHKTGLSHYVKLFSFYAKMPMEKKALEMVEKCLDKYFQHLCDDLEVFAAHAGRKTVKPEDLELLMRRQGLVNDQVSLH
VLVERYLPLEYRQLLIPCAFSGNSVFPAQ
>A0A384D0T7|unreviewed|Centromere protein T|taxID:29073
MAEAMADSYDGDSEPTTRTLLRRVLDTADTRTPRRRRSARVGAQKALLEPPSSRRLSSPTKMNVRRRSHRVRSFGRLAHV
HTSGNVEEQTPRTLLKNILLTAPESSIMRPESVVKPVPTPQVVQSSRRDSSRGSLELQLPELEPSTTLALGLLAPGRRKQ
RLRLSVFQQGMDQGLPLSQEPRGNASASSLTSSLNLTFATPLQPQSVQRPGLARRPPTHRAVDVGAFLQDLRDTSLALAS
PGDSLRTPVATLPTDTVLEDTQPFSQPLVGRSPSGYHSLPCLSHTEVEDAERAISHRTQSSGPRLQNHNPGKPAQLLAGK
AKKVDAHAVSFPNNSSTISGEDGVEPLQDGVDEEAEERMEESLSVSEVMDTTGTQGSVRTEKSKRHREMSEAVEAKEPEG
SSGDEDISGRTASPELASSTTEFLQARQPQFLEPALPPRTAVLSSEPLKPLPTRLPPRARTPGPRPRQDPHKTGLSHYVK
LFSFYAKMPMEKKALEMVEKCLDKYFQHLCDDLEVFAAHAGRKTVKPEDLELLMRRQGLVNDQVSLHVLVERYLPLEYRQ
LLIPCAFSGNSVFPAQ
>A0A384D1P3|unreviewed|Centromere protein T|taxID:29073
MAEAMADSYDGDSEPTTRTLLRRVLDTADTRTPRRRRSARVGAQKALLEPPSSRRLSSPTKMNVRRRSHRVRSFGRLAHV
HTSGNVEEQTPRTLLKNILLTAPESSIMRPESVVKPVPTPQVVQSSRRDSSRGSLELQLPELEPSTTLALGLLAPGRRKQ
RLRLSVFQQGMDQGLPLSQEPRGNASASSLTSSLNLTFATPLQPQSVQRPGLARRPPTHRAVDVGAFLQDLRDTSLALAS
PGDSLRTPVATLPTDTVLEDTQPFSQPLVGRSPNPGKPAQLLAGKAKKVDAHAVSFPNNSSTISGEDGVEPLQDGVDEEA
EERMEESLSVSEVMDTTGTQGSVRTEKSKRHREMSEAVEAKEPEGSSGDEDISGRTASPELASSTTEFLQARQPQFLEPA
LPPRTAVLSSEPLKPLPTRLPPRARTPGPRPRQDPHKTGLSHYVKLFSFYAKMPMEKKALEMVEKCLDKYFQHLCDDLEV
FAAHAGRKTVKPEDLELLMRRQGLVNDQVSLHVLVERYLPLEYRQLLIPCAFSGNSVFPAQ
>A0A3B3R9C1|unreviewed|Centromere protein T|taxID:1676925
MDTMDEDVSARVLLKGVLHTELLKTPITRSISRSLQQASVVTRSTRTRQSISGIPSPHVTLRKMMKDRLRESVTRPPAQQ
TEAATLNRKGVLSAPASPLSLNDDVTPRGLLRGILRTETESSPLVPEPPVRPAVGPAESSLYSNRPSTGTSDLDLPDLTT
VNLTMAVRGISRKRPQRNIDLSMFERGLDQGADGIEEPKYDEAHDQSSSSHGSDGPSVLSLKTPHADPQTARRGLRRAVK
RRAVDVDDFEQGVQSRLARKQKPDLEHSVASAPGMLSETRGLEKFTLGITDLSVSDASDIIMSSTALYPHPVSMPTVDAC
SVADKDTVTATQIQRDVEGGAGPLGEGEQGENRGSLWLMAGEVEEEHRDDRVAGEEDAEGVPSCEGDMEEGLMREEDLGG
KAGVDVEDAEVRKEAALQGGGEDGVAERVGLDGSQRERSDSQEEEEGGPGKEAAQDGKMTESEGEGLDGSHRERSDSEEE
EEGGPGKEAAQDGKMAESEGEGLDGSHRERSDSEEEEEGGPVKEAARDGKMAESEGEGLDGSHRERSDSEEEEEGGPVKE
AAWDGKMAESEGEEAACLDTSQGDEQQMLGPEHVTRQRAHRSEGGAKLPEAARRGRGFRSLGAPVRQADTESDGTVEAAG
ASVGWHSGPEEASRSQTSEGSPPAHSPHTEEPHSRRSSRKPEQSTAGTAAVTPGCSNWESYNIQNKENLSSSQQLESPEA
EMRPPSPALSEHSADDDLGDEDRENQQQSGEESEEDGSQSEELSMKTPAFVRQKKATQTPGPAVTPGFLKLVNAQKPSQA
PTAQPKRKRQAAATKKETGLPKSYLMSVFKHFAKTSVSSDVYPVLKEVIDKFFSRLSEDLEAYARHAKRKTIELEDVELL
LRRQGFVTDSMPLNVLIERYLPQEYRRLLIPVATSGNKVVPKPRR
>A0A3L8SFL5|unreviewed|Centromere protein T|taxID:44316
MADGRPRARPGLRRSDRRSGRVTAQTGLSVENRSKSVKSTLAKQRLAVFPDLRNGTPRLMLKRVMQNLVEKKCSGLLAEP
QVSPLAPQISDHEDTQEAHSEVPSKRVSSMGELQLPDVAPEDKSITVFHMKKKRKKISISEFERAADRRLPRYQAQSTLD
NTIMARSFRMSVGSLLAPDSVEKRGLLRRPKTRKAVDMQEFEGRVEQNMLKNKGQNDLVDSQSPSGIRTSILTSDAEIMM
NSTELFVQPQLDEESQSKLPALEPQLSHSKTSAQRNLIPDVDQEEARLEGLLSNLDISDTEEEVINTVNGMEQEKISQEA
AERGASPGYSEHLEKKLSGKAELQSTAAQDSRRETEMAPSSGEELEEGSIGAHRSPKAEGEITRGIGTESVARHSHAFSS
SGKPEMTPLNDTDEQEDEVQDQAVTINLDGTVEEPAEDEVEHPASQEVSMKTPAFVRARAQSLLSTPHLAKPAAPSSPLK
LLKPKTVPKKLRTSQKKPREPQIPRSLINEIFRHFAKMPVTRDALQIVEKCSERYFKQLSNDLEVYTHHAGRTTVEAADL
EVLMRRQGLVTDKMPLNVLIERFLPLEYRKLLIPVAMSGNKVIPCK
>A0A3M0K9J2|unreviewed|Centromere protein T|taxID:333673
MHRAAGGTTRPTLRRGPSRRESAHVSREAARGGRRTAVTGFAMADGRARARPGLRRSGRHNARAAAQTGLSVENRSESVR
STLVKQRLAVFPDLRNGTPRLMLKRVMQNQPQVSPLVPQISNREDTQEAPSEVTSKRVSSMGELQLPDVAPENTSITVFH
MTKKRRKLSISEFERAAERRLPQYQAQSTLDSTIMTRSLRMSVGSLLAPDTVEKRGLLRRPKTRRAVDMQAFEGGVEQNM
LKSKGQNYFVDSQSASGIRTSILTSDAEIMMNSTELFVQSQLDEQSQNKFSALEPQLSDSKTSAQRSLISDADQEEARLE
GLVSGVSANEGRTQRYSKSSSLDREHVDRMTQESPETPTKQQEEKQAHSQQSNPMARISFAEEEVVCSEYCGLKLRLSSM
SLREIVSHIIEDLEISDTEEEMINTVNGVEREKIFREAAEHGASAGYLEHSEKKQAEKAGLQITAAQDSRGGTEMAPSAG
EEVAEGSIGAHGSPGAEREITKSIGAESLGRHSYAFPSSDKPEMALLNETDEQDDELQDQAIMLELDSSVEEPAEDEAEH
PTSQEVSMKTPAFVRAPANNLLLSTPHVAKPAAPRSPLQLLQPKTVPKRLGTSQRKPYEPQVPRSLIKEIFRHFVKMPVT
RDAFKIVEKCSERYFKQLSDDLEAYTHHAGRKTVEAADLEVLMRRQGLVTDKMPLHVLIERYLPLEYRKLLIPIAVSGNK
VIPCK
>A0A3P8V2N3|unreviewed|Centromere protein T|taxID:244447
MDFTEDLSARVLLRNILSTEQPRTPITRSSNRTVETSSVRRSSRLSTKNTQNQSVQDILRRSFKDKVRESITRKSATTRR
NVSERLKQGSTPGPASLLYDESDTPRHLLRNILLTEPVKSPVHHEERVPDEPQLPSTSSGITSKRSSIEHSNLDLPDLTI
ANVGTTRKGLSRKRHRQSPNVTAFEKRLQDRSGFQREHDESLDDHSSLSLSSSTSLSLKTPFVDVQTERRGLQRRLHNRR
KITVEEFGAALSRFQSEDNQEKVDFLKTIDNTATGEGFSLSLDFTSDIVNCTTAFYPHSDLNSQRQTEMENCNIEKEKSV
CDGRRVSQSEKDEVAADGHQEGADDLTGEAVGNRDDSSPTTEDVHTGSKPDVEEASHHSDEDGGVDQSVADEEGCYDHQE
VVAPSESDDEAEPRMDCEEEKEEEEDLNTSEELKRISRRAHRSLGELVARVSEAEDCLPDTTEIVHRDRVSTSLETGGHE
DIPPRSCTPDLAELSTEEHEDAQETEAETSNRENVLLDLTHKSQRGSFLSDSIPAQEEAAPAADLIEQNEESEDDGDDSE
GNDMSCKTPAFVKEKRNFFIGEHNVFPSVLTDAESSNTGKVAPAAKPKRIRRKRETTENDLGLPQSYLMSVFRHFAKTKV
SPDIYPVLKDTMDKYFDRLTDDLESYAHHAKRKTIEMEDAVLLLKRQGYVNDKVPVEVLIEKYLRMEQRKILIPIATSGN
IVVPKQRR
>A0A3Q0HPL3|unreviewed|Centromere protein T|taxID:38654
MAPDLETATPRLLLRKIFQTQPEVSPVVPKITEPWEPRESGSETHSERLSNTSMKIQLPDLVSEDTAIITFHTSRNKRKL
SISEFERAVDKRSSQNLAESMSVDKSSTRSLQASFSTPVPPNTIEKRGLLRRPKNRKTVNVDSFEGGVEQNLLQIKDAEN
YLVDSQAVSMIGTTVMMNDSKIALNNTELFVQPQLSEKSQGRLSALEPQLLARNALERGSRAFNIAEPESQKENLASNVD
PEEEMVPEDHEDSALDHADRSGPASVGKAGSPPRDHQDYAQQSSYAEQVSGLVSGIQKEPLTLNVNPEEEMVQGDHEDSA
LHHTDRSGPASVGKAGSPPRDQQDCTQQSSYAEQVSGLVSGTFHRQTLSTPAVTTSQGRHLGSLSARRSTRTSLREFVAH
VIEKLNCGNEEDGMTDTEQKMVKDGAEKEGIAREVTELQSNMEYSEKLGEKLRKQTASHINEKRQARTQVTPVEEEVMIE
DAENQDSGKDVVEYPENAGARRLSRQSSAAFTRYSEPTRKKSIETVEQTVDLDDGAVVEDTSELEEHKTGEEEISEDGAK
SEELSMEMPAFVRAMADQVSPSLSTPRSLKMAVPKLSPKPPPAKQAPKKNRTEQRRKREPALPSSLVKKIFRHYVKMPVA
RDVFKVVEKCSEQYFKQLSDDLEAYTKHAGRKTVERADLELLMRRQGLVTDEMPLNVLIERHLPLEYRKLLIPVATSGNK
VIPSK
>A0A3Q1J8B1|unreviewed|Centromere protein T|taxID:64144
MDATEDLSARVLLKHILTTETPRTPVTRSAARVHSASRTTRSKKDAGAQTPQNILRRSLKHKMRESITRKSLPATTRRRT
NTPAPASLGFDEGETPRHILRNILLTEPVKTPIVHETAASEGPQLPPANSSITRKRPSTDLSGLDLPDLTIGNAVSTAKG
LRRKRPRRSLNVTAFEKRLKDGDDNVVENENEESRVEHSSLSLSSSTSLNLKTPFVDVRTEKRGLQRRVSNRRKITEEEF
GAAVNNRQVGGVSSFMPVEQGLSETAYSEGFTLGLSKLSEPDITTDIVNCNTALYAQSDAIASNLSIVATQDKPTVMASQ
LQRQIQELEDVEKSKLMKEKSMYKFLTEDIVEPQDGEWLFHLEEDVDAPEFQKEDRKSTADGVAISNSEEVAAETSIRED
TPSSVEGEDRVEAQTEKELPQTEEDAVTSSQSGEEEVATDSQAREREDAVDSQTEQADGEVDFQPKESKDVPLSDSEEEL
APNSQTEDEDTDKSPTAEGDAVDSDEVVEARSQSEEEGDVVGSQTEDEHDVRHEEEEGEHGSEQLENNLEHISRRAYRSE
GGLIMAVTDSGGDLVDAPEAGWPDSKSKAHSAFDQHSSLEMGTPYSSQPHTGISDLAESSTQGQKDASYAAFKSDADKEN
SVNQLDVMHGTEDSSHPRDASPEEADEQEEIWEDEDDGEGDEEIPCKTPAFVKEKRNFVHTDHLASPSLLKNIKSSSTSE
AKPAAKPKQARKRRGGPAKKEPGLPKNYLMGVFKHFAKTKVSADVYPVLKEIMNTFFDRLAEDLETYAHHAKRSTIEFED
AVLLLKRQGYVNDKVPVEALIEKYLRMDQRRILIPIATSGNVVIPKKR
>A0A3Q3M1C7|unreviewed|Centromere protein T|taxID:205130
MDHTEDLSPRVLLKHILSTEPPRTPLTRSSSKMQSTRETRSSKKNAVAQTPQDILRRSLKQKMRESIIRKSASATRRRAT
SSVHGKTQTPASASVVFDDGDTPRHLLRNILQTEPLKCPVVHEKAASEEPQPPAARSSLTSKRLSIELSSLDLPDLTIGN
AASSVKGLSRKRPRRSFNVTAFEKHLKGGDDAEEEKEESIGNGSSLSLSSSTSLTLNTPFVGGGTEKRGLQRRVTNRQKI
TEDEFDAAVIRRQMGEAEEKNEESIDDCSSLSLSNSTSLSLKTPFVNVRTEKRGLQRRVPNYRRITEEEFGAAVTRRQMG
SDHGVSSSAAEKQGPSQTTYSEDFTLGLSKLSEPDITIDVINCNTALYAHPDAMTSHFSIAATQDKFTVLASQLQRELEA
EQSKLGKEKSVYVFPSEQDALAEPKKDKCFSQSEENADAAESEEEEEEGQSTADGRSAAHSQTEEKDLTRSQSEKEEGAA
EPQTEEDEGAFDSLPKNDVDPMSQSKEKEGAPEENVVESQSEKDDEAMSQSEEEGDAEQCQSDGEVPPASSQSEELRDVA
ESQEEQDEEEEEGDQAIKPLEHVSRRSHRSEGALIMPVTETGGDVGDATEAGWSDSRSKSHSTTYLHSSQPHLEIPDLAE
TSSQGQKDASCTETKLDADKEKINILGVTHDIEASSPMSDALPEEAAGQEEEWSSEDDEEELPCKTPAFVREKQNFFHND
PLASPCFPKNIQASGTSKGKALPAAKPKQVRPKRGPAKKEAGFPKSYLMGVFKHFAKTKVSADVYPVLKEIMDKFFDRLV
EDLETYANHAKRKTIEVEDAELLLKRQGYVNEKVPVEVLIEKYLRMEQRKLLIPIATSGNAVFPKLRR
>A0A3Q7QDE3|unreviewed|Centromere protein T|taxID:34884
MAEAMAESYNRDSEPTTRTLLRRVLDTADTLTPRRRRSARVRRLSSPTKMNVRRRSHRARSIGRLAHVHTSGNLEEQTPR
TLLKNILLTAPESSVMMPESVVKPVPTPQVVQSSRRESSRGSLELQLPELEPPTTLALGLLAPGRRKQRQRLSVFQQGMD
QGLPLSQEPRGNGSASSLTSSLNLTFATPLQPQSAQRPGLARRPPTRRAVDVGAFLQDLRDTSLALASPGDSLRTPVATL
PTDTVLEDTQPFSQPLIGRSPSVYHSLPCLSHTEAEDAKRAVSHRTQSSGPRLQNHNPGKPTQLLAGKAKKVDALAVSFP
NNSSAVSGEDGVEPLQDGVGEEAEERMEESLSVSKVVATTGTQGSVRMEKSKGHREMTEAAEAKEPEGSSGASLELASST
TEFLQARRPQFLEPAPPPSAAVLSSEPLEPLSTRLPPRARTPGPRPRQDPHKTGLSHYVKLFSFYAKMPMEKAALEMVEK
CLDKYFQHLCDDLEVFAAHAGRKTVRPEDLELLMRRQGLVNDQVSLHVLVERHLPLEYRQLLIPCAFSGNSVFPAQ
>A0A3Q7QFV5|unreviewed|Centromere protein T|taxID:34884
MAEAMAESYNRDSEPTTRTLLRRVLDTADTLTPRRRRSARVSAQKALLETPSSRRLSSPTKMNVRRRSHRARSIGRLAHV
HTSGNLEEQTPRTLLKNILLTAPESSVMMPESVVKPVPTPQVVQSSRRESSRGSLELQLPELEPPTTLALGLLAPGRRKQ
RQRLSVFQQGMDQGLPLSQEPRGNGSASSLTSSLNLTFATPLQPQSAQRPGLARRPPTRRAVDVGAFLQDLRDTSLALAS
PGDSLRTPVATLPTDTVLEDTQPFSQPLIGRSPSVYHSLPCLSHTEAEDAKRAVSHRTQSSGPRLQNHNPGKPTQLLAGK
AKKVDALAVSFPNNSSAVSGEDGVEPLQDGVGEEAEERMEESLSVSKVVATTGTQGSVRMEKSKGHREMTEAAEAKEPEG
SSGASLELASSTTEFLQARRPQFLEPAPPPSAAVLSSEPLEPLSTRLPPRARTPGPRPRQDPHKTGLSHYVKLFSFYAKM
PMEKAALEMVEKCLDKYFQHLCDDLEVFAAHAGRKTVRPEDLELLMRRQGLVNDQVSLHVLVERHLPLEYRQLLIPCAFS
GNSVFPAQ
>A0A3Q7RVQ4|unreviewed|Centromere protein T|taxID:34884
MMPESVVKPVPTPQVVQSSRRESSRGSLELQLPELEPPTTLALGLLAPGRRKQRQRLSVFQQGMDQGLPLSQEPRGNGSA
SSLTSSLNLTFATPLQPQSAQRPGLARRPPTRRAVDVGAFLQDLRDTSLALASPGDSLRTPVATLPTDTVLEDTQPFSQP
LIGRSPSVYHSLPCLSHTEAEDAKRAVSHRTQSSGPRLQNHNPGKPTQLLAGKAKKVDALAVSFPNNSSAVSGEDGVEPL
QDGVGEEAEERMEESLSVSKVVATTGTQGSVRMEKSKGHREMTEAAEAKEPEGSSGASLELASSTTEFLQARRPQFLEPA
PPPSAAVLSSEPLEPLSTRLPPRARTPGPRPRQDPHKTGLSHYVKLFSFYAKMPMEKAALEMVEKCLDKYFQHLCDDLEV
FAAHAGRKTVRPEDLELLMRRQGLVNDQVSLHVLVERHLPLEYRQLLIPCAFSGNSVFPAQ
>A0A452G8N7|unreviewed|Centromere protein T|taxID:9925
MADNFSPDSEPTTRTLLRRVLDTADPRTPRRARSTRSGAQRDLLETPSTRRQRSQTKMTARRRSHTAASVDRLARIQASG
HLEEQTPRTLLKNIILTAPESSIVKPEAVVKLVPSPQVVQHTRRESSRGSLELQLPELEPPTTLAPGLLAPGRRKQRLRL
SEFQQGMDWGHLSQEPRENADASSLTSSLNLTFAMPLQPQSVKRPGLARRPPTRRVVDVGTFLQDLRDTSLAVAPPDTVL
EDTQPFSQPLAGHSPSVHHSLPCPSPSGAKEVEGPASRRTWSSGPGLQNNRPGKPAQLLARKVEEVEALAVGFPNISSIS
GEDGVEPLQNGVGEEAEESMEESMSVREVEKAAEEQGSARAEEPEGHTEVAEAAGSLGSIEAKEPEGSSEDEDPSGRLAS
PKLAPSTPEFLRTRRLQSPEPAPPPSTAVLPSELPKRLSARIPPRPRIPGSRPRQDPYKAGLNHYAKLFSFYAKMPMEKK
AVEMVEKCLDKYFQHLCDDLEVFAAHAGRKTVSPEDLELLLRRQGLVSDQVSLHVLVERHLPLEYRQLLIPCAFSGNSVF
PTQ
>A0A452S558|unreviewed|Centromere protein T|taxID:9643
MADSYDGDSEPTTRTLLRRVLDTADTRTPRRRRSARVGYERALSESASNHTDYGSGLSRIQLAHVHTSGNVEEQTPRTLL
KNILLTAPESSIMRPESVVKPVPTPQVVQSSRRDSSRGSLELQLPELEPSTTLALGLLAPGRRKQRLRLSVFQQGVDQGL
PLSQEPRGNASASSLTSSLNLTFATPLQPQSVQRPGLARRPPTHRAVDVGAFLQDLRDTSLALDTQPFSQPLVGRSPSGY
HSLPCLSHTEVEDAERAISHRTQSSGPRLQNHNPGKPAQLLAGKAKKVDAHAVSFPNNSSTISGEDGVEPLQDGVDEEAE
ERMEETSPELASSTTEFLQARQPQFLEPALPPRTAVLSSEPLEPLPTRLPPRARTPGPRPRQDPHKTGLSHYVKLFSFSA
KMPMEKKALEMVEKCLDKYFQHLCDDLEVFAAHAGRKTVKPEDLELLMRRQGLVNDQVSLHVLVERYLPLEYRQLLIPCA
FSGNSVFPAQ
>A0A452V0F8|unreviewed|Centromere protein T|taxID:29073
MADSYDGDSEPTTRTLLRRVLDTADTRTPRRRRSARVGAQKALLEPPSSRRLSSPTKMNVRRRSHRVRSFGRLAHVHTSG
NVEEQTPRTLLKNILLTAPESSIMRPESVVKPVPTPQVVQSSRRDSSRGSLELQLPELEPSTTLALGLLAPGRRKQRLRL
SVFQQGMDQGLPLSQEPRGNASASSLTSSLNLTFATPLQPQSVQRPGLARRPPTHRAVDVGAFLQDLRDTSLALASPGDS
LRTPVATLPTDTVLEDTQPFSQPLVGRSPSGYHSLPCLSHTEVEDAERAISHRTQSSGPRLQNHNPGKPAQLLAGKAKKV
DAHAVSFPNNSSTISGEDGVEPLQDGVDEEAEERMEESLSVSEVMDTTGTQGSVRTEKSKRHREMSEAVEAKEPEGSSGD
EDISGRTASPELASSTTEFLQARQPQFLEPALPPRTAVLSSEPLKPLPTRLPPRARTPGPRPRQDPHKTGLSHYVKLFSF
YAKMPMEKKALEMVEKCLDKYFQHLCDDLEVFAAHAGRKTVKPEDLELLMRRQGLVNDQVSLHVLVERYLPLEYRQLLIP
CAFSGNSVFPAQ
>A0A484GS65|unreviewed|Centromere protein T|taxID:103600
MADSYSRDSEPTTRTLLRRVLDTADPRTPRRPRSARTDVQRALLQTPSSRRLRSQTKTTARRCSNRARSVDRLAHVQASG
HLEEQTPRTLLKNILLTAPESSILMPESVVKPVLAPQVVQASRRESGRGSLELQLPELEPPTTLAPGLLALGRRKQRLRL
SVFQQGVDLGLPPSQEPHGNADASSLTSSLNLTFATPLQTQSVKRPGLARRPPTRRAVDVGTLLQDLRDTSLALAPPDTV
LEDTQPFSQPLVGRSPSVHHSLPCRSHSGAKDVERAASRRTWSSGLGLQNNGAGKAAQLLAGKVEEVDALAMGFPNISSN
ISGEDGVEPLQNGVGEEAEERMEESLREVEKAAEAQGSARAEELEGHIEVTEAEGSWGAVEAKEPEGSSGDEDTSGRTAS
PELASSTPEFLRARRLQFLEPAPPPSTAVLPSEPPEPLSARLPPKPRIPGSRPRQDPYKTGLNHYAKLFSFYAKIPMEKK
AVEMVEKCLDKYFQHLCDDLEVFAAHAGRKTVRPEDLELLMRRQGLVSDQVSLHVLVERHLPLEYRQQLIPCAFSGNTVF
PAQ
>A0A485NBJ4|unreviewed|Centromere protein T|taxID:191816
MADSYSQDSEPTTRTLLRRVLDTADTRTPQRRRSAGIGAQKSLLETPSSRRLSSSTKTNARRRSQRARSVGRLAHVQTSG
HLEEQTPRTLLKNILLTAPESSIMMPESVVKPVPTPQVVQSSRQESIRGSLELQLPELEPPTTLALGLLAPGRRKRRLRL
SVFQQGIDQGLPLSQEPCGNASASSLTSSLNLTFATPLQPQSVHRPGLARRPPTRRAVDVGAFLQDLQDTSLALASPGNS
LRTPVATLPTDTVLEDTQPFSQPLVGHSPSVYHSLPCLSYTEAKDAEKAVSHRTQRSGPKLQNHSPGKPAQLLAGKAKKV
DALAMSFPNTSSAIAGEDEVEPLQGGVGENAEERMEESLSVSEVKDTTGTQGSVRTYKSDRNETSEAVEAKEPEGSSGDE
NISGRTASPELASSTTEFLQARQLQFLESAPPPSTAILSSEPLEPLPTRLPPRARTLGPRPRQDPHKTGLNHYVKLFSFY
AKMPMEKKALEMVEKCLDKYFQHLCDDLEVFAAHAGRKTVRPEDLELLMRRQGLVNDQVSLHVLVERHLPLEYRQLLIPC
AFSGNSVFPAQ
>A0A493SYT2|unreviewed|Centromere protein T|taxID:8840
MDSLKARRESRRSVRRSLGDRPRSGPGSGRNVPTAARRALLRQQPAAFPDVDNDTPRGLLRRVIRNQPQVSPLAPPVADH
KETEDAPSEPASRRTSSMVELQLPDIVPEDTSISTFRMTRSRKKLSISEFERAADKRLPQNQAHSTLDSTLARSLRMSLG
SVLAPDTVEKRGLLRRPKNRKAIDIAAFEGGVEQNMQRKAQNYLVELQTASMIEAAMATSDAEIILNNTELFVQPQSVEQ
NQKKLSALEPQLSESKTPVQRSEISNATQEGGKPVGRVSSVGTDEGRTRRYSEEELINDGEHVDNMAHVSQETSANQGED
EQGHSQQSEPMDQLSASEEVAGTTEHHTNAGYSEHLEKKLTEKAESQIIMTPEEQGVAEGSVKHQDTHKAEPEIARSARA
GSLSRHSHAFSSLEKSGTKPLEEAVEQADELLEDGAVMGELDGPEEESTEDEAEMEGQESEEGSMKTPTFVRAPANRPLP
LLSTPRSAKPAAPAFHQRSPLQPQRAKPVPKTSRKSQKKKREPALASSYIKQIFRHYAKMPVARDAYQIIEKCCEKYFKQ
ISDDLEAYAHHAGRKTVEMADLELLMRRQRLVTDKMPLHVLIERYLPMEYRKLLIPVAVSGNKVIPSKSMWSSGKW
>A0A493SZP0|unreviewed|Centromere protein T|taxID:8840
MDSLKARRESRRSVRRSLGDRPRSGPGSGRNVPTAARRALLRQQPAAFPDVDNDTPRGLLRRVIRNQPQVSPLAPPVADH
KETEDAPSEPASRRTSSMVELQLPDIVPEDTSISTFRMTRSRKKLSISEFERAADKRLPQNQAHSTLDSTLARSLRMSLG
SVLAPDTVEKRGLLRRPKNRKAIDIAAFEGGVEQNMQRKAQNYLVELQTASMIEAAMATSDAEIILNNTELFVQPQSVEQ
NQKKLSALEPQLSESKTPVQRSEISNATQEGGKPVGRVSSVGTDEGRTRRYSEEELINDGEHVDNMAHVSQETSANQGED
EQGHSQQSEPMDQLSASEEVAGTINRWSSSLPSRSSSRSPVIIKPRRSFSMSLREVVSRIIEELDVSDKEEMANAVNEVE
QEEISREATEHHTNAGYSEHLEKKLTEKAESQIIMTPEEQGVAEGSVKHQDTHKAEPEIARSARAGSLSRHSHAFSSLEK
SGTKPLEEAVEQADELLEDGAVMGELDGPEEESTEDEAEMEGQESEEGSMKTPTFVRAPANRPLPLLSTPRSAKPAAPAF
HQRSPLQPQRAKPVPKTSRKSQKKKREPALASSYIKQIFRHYAKMPVARDAYQIIEKCCEKYFKQISDDLEAYAHHAGRK
TVEMADLELLMRRQRLVTDKMPLHVLIERYLPMEYRKLLIPVAVSGNKVIPSKSMWSSGKW
>A0A4D9DQ77|unreviewed|Centromere protein T|taxID:55544
MALRHKMKERVQQSVGRKHLSDPRRQSISDKSSLPKKTPTILPDLDNDTPRVVLRRIIQTQPQVSPLIPKMSETKEPEEP
GSQPPSERISSGLEEMHLPDFVPEGTVITALHMSRKKKKFSISEFERGADERLPRNLAVLYSFSLFRPLQISLATPVPPE
SVEKRGLIRRPKNRKTVNVEAFEGGVEQNFLQIKGTQNYLAESQATSMIGMTMGTSDTEIILSNTELFAQPQLGEQSQAG
FSAPEQKLLKGKIPVQGRKASNAATEEGMLSDVDAEEGMTERLQKKDLVQDPEHTDQMATESRGRAMSLSSEQREHTRGS
SYAEQLPGAEERVAGVEYRRSQRELSWDLLLGGRPPPLSFGEKAMPCLTLSLSLASIQKSAGVGSPWQVGLTTKIQQRRI
MEAGWSWRVVESPRSARTRSLSRHSSAMSAQYSEQSGRKLMKEAVEREAELDGGAVIGEVGDSEEEEMTEEEAETEEPES
DELSMKTPAFVRAKAYRPSSLLSTPRTLKTAASKFPPKPPRAQQAAKKTAMAPRRKREPALPSSLVKKIFSHYVKVPVAR
DAFKVVEKCVEVYFRQLSNDLEAYTMHAKRKTVEEADLELLMRRQGLVTDKMPLHVLIERHLPLEHRKLLIPVAMSGNKV
IPHK
>A0A4U1FP58|unreviewed|Centromere protein T|taxID:40151
SIARVGLNVAAGRRRSEAATEGELLKRLGRLAAEAMADSYSRDSEPTTRTLLRRVLDTADPRTPRRPRSARTEYVRALPQ
HKSNLRDVQRALLQTPSSRRLRSQTKTTARRCSNRARSVDRLARVQASGHLEEQTPRTLLKNILLTAPESSILMPESVVK
PVLAPQVVQASRRESSRGSLELQLPELEPPTTLAPGLLALGRRKQRLRLSVFQQGVDLGLPPSQEPHGNADASSLTSSLN
LTFATPLQTQSVKRPGLARRPPTRRAVDVGTFLQDLRDTSLALAPPDESLRTPVATLPTDTVLEDTQPFSQPLVGRSPSV
HHSLPCCSHSGAKDVERAASRRTWSSGLGLQNNSAGKAAQLLAGNVEEVDALAMGFPNISSNIFGEDGVEPLQNGVGEEA
EERMEESLREVEKAAEAQGSARAEELEGHIEVTKAEGSWGAVEAKEPEGSSGDGDTSGRIASPELASSTPEFLRARRLQF
LEPAPPPSSAVLPSEPPEPLSARLPPKPRIPGSRPRQDPYKTGLNHYAKLFNFYAKMPMEKKAVEMVEKCLDKYFQHLCD
DLEVFAAHAGRKTVRPEDLELLMRRQGLVSDQVSLHVLVERHLPLEYRQQLIPCAFSGNTVFPAQ
>A0A4W2EIZ4|unreviewed|Centromere protein T|taxID:30522
MAYNFSPDSEPTTRTLLRQVLDTAVPRTPRRARSTRSGAQRDLLETPSSRRQRSQTKMTARRRSHTATSVDRLARVQASG
HLEEQTPRTLLKNIILTAPESSIVMPEAVVKLVPSPQVVQPSRRKSSRGSLELQLPELEPPTTLAPGLLAPGRRKQRLRL
SEFQQGMDWGHLSQEPRENADASSLTSSLNLTFAMPLQPQSVKRPGLARRPPTRRVVDVGTFLQDLRDTSLTVAPPDTVL
EDTQPFSQPLAGHSPSVHHSLPCPSPSGAKEVEGAASRRTRSSGPGLQNSCPGKPAQLLARKMEEVEAIAMGLPNTSSVS
GEDGIEPLQNGVGEEAEESMEESMSVREVEKAAEEQGSARAEEPEGHTEVAAAAGSLGAIEAKEPEGSSEDEDTSGRLAS
PELPPSTPEFLRTRRLQFPEPAPPPSTAVLPSELPKHLSARIPPRPRIPGSRPRQDPNKAGLNHYAKLFSFYAKMPMEKK
AEEMVEKCLDKYFQHLCNDLEVFAAHAGRKTVRPEDLELLLRRQGLVTDQVSLHVLVERHLPLEYRQLLIPCAFSGNSVF
PSQ
>A0A4X1UG26|unreviewed|Centromere protein T|taxID:9823
MADSHSPDSEPTTRTLLRRVLDTADPRTPRRPRSARIGAQISPLETSSSRRLRSQTKMSARRRSHRIRSIDRLAHIQASG
HLEEQTPRTLLKNILLTAPESSTVMPESVMKPLTVPQMVQPSRRESSWSSLELQLPELEPPTTLAPGLLASGRRKQKLRL
SVFQQGMDQELPLSQESRGNADASSLTSSLNLTFATPLQPLSVKRPGLARRPLTRRAVDVGTFFQDLRDTSVALPPPDTV
LEDTQPFSQPLAGHSPSVRHSLPCPPHSGAKELERADSRRTLSGGPGPQNNGPGEPAQLLAGKVEEAAAAAVGFPNASSS
ISGEDGVEPLQNRVGEEAEERTEESWSMREVEEAAGAQGSARAGEPEGHTEVTEAEGSWGAVEAKEPEGSSEDEDTSGRT
ASPELASSTPEFLQARRLQVLEPALLPSTAVLPSEPAQPLLARLPPRPRIAGPRPRPDPYKAGLNHYAKLFSFYAKMPME
RKAVEMVEECLDKYFQHLCGDLEAFAAHAGRKTVRPEDVELLMRRQGLVTDQVSLHVLVERHLPLEYRQLLIPCAFSGNS
VFPAR
>A0A5F8GK77|unreviewed|Centromere protein T|taxID:13616
MAFLYENEGTTRTLLHQVLEMHPLSSPISTNNRSRSCTESLFASSDTTLRKRKKTAPVQPKDTGGTDQHFVEHYDLLEKG
TPRILLKKILQTASEDSVLVPVLMNSQEPVPVELQEESKWNSLELQLPEPEPSASLAPELLIHSRRKRCLRVSEFEQEVD
QGLAVSSDLTGEKRASANKSSMSRSFNLTLATVIPPESVERPGLARRPQIRKKVDMEAFEHGLKDIPLTLLSDRCSNHST
TPVDGARSFQSSPYSLRFRKSLTKDQQPRATTYQANQRKKGPRRAIKSWPKSPLQNQPPSANSMSIRRQARPWTGRPSQN
SYLSAYSVLATSNISREAVAKSDVVYQGEEEEERLMVDQAEESEEDTETPQRAVVSELSMKTPEFLQAKRHRSFSQPASL
APPNIVLLPSKLTQAKCAPKRCATGPRQPRDPDKASLDHYCKVFSYYAKMPVEKSASKTLVKCLDQYFRTLCDDLETFAH
HAGRKTVLLDDLELLMRRQGLVTDEVSLYVLVERHLPLEYRRLLIPCAASGNSVFPAGAHKAKERDRKEKQRYWSWLPRS
EQAPFPPMWIWMEKISQKRTL
>A0A5J5MYZ8|unreviewed|Centromere protein T|taxID:9886
MADNFSPDSEPTTRTLLRRVLDTADPRTPRRARSTRSGAQRDLLETPSSRRLRSQTKMTARRRSHTARSVDSLARVQASG
HLEEQTPRTLLKNIILTAPESSIVMPEAVVKLVPSPQVVQPSRRESSRGSLELQLPELEPPTTLAPGLLAPGRRKQRLRL
SEFQQGMDWGHLSQEPRENADASSLTSSLNLTFAVPVQPQSVKRPGLARRPPTRRVVDVDTFLQDLRDTSFPVAPPVLED
TQPFSQPLADHSPSVHHSLPCPSHSGTKEVEGAASRRTRSSGPGLQNNHSGPGKPAQLLARKVEEVDALAMGFPNTSSIS
GEDGVEPLQNGVGEEAEESMEESMSVREVEKAAEEQDSARAEEPEGHTEVTEAVGSLGAIEAKEPEGSSEDEDTSGRSAS
PQLAPSTPELLQARRLQFPEPAPPPSTAVLPSELPKRLSARIPPRPRIPGSRPRQDPYKAGLNHYAKLFSFYAKMPMEKK
AVEMVEKCLDKYFEHLCEDLEVFAAHAGRKTVRPEDLELLLRRQGLVTDRVSLHVLVERHLPLEYRQLLIPCAFSGNSVF
PTQ
>A0A5N3VQB1|unreviewed|Centromere protein T|taxID:9888
MADNFSPDSEPTTRTLLRRVLDTADPRTPRRARSTRSGAQRDLLETPSSRRLRSQTKMTARRRSHTARSVDRLARVQASG
HLEEQTPRTLLKNIILTAPESSIVMPEAVVKLVPSPQVVQPSRRESSRGSLELQLPELEPPTTLAPGLLAPGRRKQRLRL
SEFQQGMDWGHLSQEPRENADASSLTSSLNLTFAVPVQPQSVKRPGLARRPPTRRVVDVDTFLQDLRGTSFPVAPPVLED
TQPFSQPLADHSPSVHHSLPCPSHSGTKEVEGAASRRTRSSGPGLQNNHSGPGKPAQLLARKVEEVDALAMGFPNTSSIS
GEDGVEPLQNGVGEEAEESMEESMSVREVEKAAEEQDSARAEEPEGHTEVTEAVGSLGAIEAKEPEGSSEDEDTSGRSAS
PQLAPSTPELLQARRLQFPEPAPPPSTAVLPSELPKRLSARIPPRPRIPGSRPRQDPYKAGLNHYAKLFSFYAKMPMEKK
AVEMVEKCLDKYFQHLCEDLEVFAAHAGRKTVRPEDLELLLRRQGLVTDRVSLHVLVERHLPLEYRQLLIPCAFTGNSVF
PTQ
>A0A5N4DS44|unreviewed|Centromere protein T|taxID:9838
MDQGLPLSQEPYGNADASSITSCVIRDESTRTFGGILGWGRRIGPQEPNFPLCLVPPTSSLNLTFATPLQPQSVKRPGLA
RRPPTRRAVDVGTFLQDIQDTSLALAPPGDSLRTPVTTLPTDTVLEDTQPFSQPLLGRSPSVQHSLPCPSHSGAKDVERA
VGHRTWSSGPRLQNSGPGKPAQLMAGKVEEVGALALGFPNTSSNISGEDGVEPLQNGVGEEAEGRMKEGLSMRGVEEATG
AQGSARAEEPEEHTEVTEAEGSQGAIEAKEPEGSSGDEDTPGRTASPELASSTPEFLRARRLQFPEPAPPPSTAVYTDDY
SAEHPEVGWVGLTEITLTSEPPETLSARLPPRTRIPGPRPRQDPYKTGLNHYAKLFSFYAKMPMEKKSLEMVEKCLDKYF
QHLCDDLEVFAAHAGRKTVRPEDLELLMRRQGLVTDQVSLHVLVERHLPLEYRQLLIPCAFSGNSVFPAQ
>A0A5N4DS94|unreviewed|Centromere protein T|taxID:9838
MADSYSLDCEPTTRTLLRRVLDTADPLTPRRPRSARTSAQRALLETPSSKKLRSQTKMTARRRSHKARSIDRLAHIQADG
HLEEQTPRTLLKNILLTAPESSIVLPESVVKPVPAPQVVQTSRRESSRGSLELQLPEVEPSTTLAPGLLAPGRRKQRLRL
SVFQQGMDQGLPLSQEPYGNADASSITSSLNLTFATPLQPQSVKRPGLARRPPTRRAVDVGTFLQDIQDTSLALAPPGDS
LRTPVTTLPTDTVLEDTQPFSQPLLGRSPSVQHSLPCPSHSGAKDVERAVGHRTWSSGPRLQNSGPGKPAQLMAGKVEEV
GALALGFPNTSSNISGEDGVEPLQNGVGEEAEGRMKEGLSMRGVEEATGAQGSARAEEPEEHTEVTEAEGSQGAIEAKEP
EGSSGDEDTPGRTASPELASSTPEFLRARRLQFPEPAPPPSTAVYTDDYSAEHPEVGWVGLTEITLTSEPPETLSARLPP
RTRIPGPRPRQDPYKTGLNHYAKLFSFYAKMPMEKKSLEMVEKCLDKYFQHLCDDLEVFAAHAGRKTVRPEDLELLMRRQ
GLVTDQVSLHVLVERHLPLEYRQLLIPCAFSGNSVFPAQ
>A0A663EIK1|unreviewed|Centromere protein T|taxID:223781
MLKRIIQTQPQVSPLAPQISKHEETEEAPPELPSKRVSSMVEMQLPDLVPEETSIATFHMTKKRKKLSISEFERAADKRL
PQNQAQSMLDSTALARSLRLSLGSLIPPDTVEKRGLLRRPKNRKAIDMEAFEGGVEQNMLKRKAQNYLVDSETASGIPTA
MLASDAEIMLSNTELFVQPQFDEQSHNKLSALEPQLSDSKTSAQTSKISDAAQEEARLVGLVSSVGTNEGGTRRYSADLI
LDHEHVDRMTHVSPKTPANQQEDKQDHSQQSNPMEQLSVLEEVVAGTAEHRASAGYSEHLEKKLTKKAELQITTVEDARV
ETEMAPSEEEGIAEGSVEHQGSPKAEREIAKGVGAGSLGRHSHAFSSSEKSGMGPLKEAVEQADELEDQVITVELDGPEE
EPTVNETEDPESDEVSMKTPTFVRAAAYKPLLSTPRPVKPASPKSPLQPLRAKPIPKSSGATRRKTSKPEVASSLIKKIF
SHYVKMPVARDAYKIVEKCCERYFKQLSSDLEAYTNHAGRKTVEMADLEVLMRRQGLVTDKMPLHVLIERYLPLEYRKLL
IPVAVSGNKVFPCK
>A0A663MRJ8|unreviewed|Centromere protein T|taxID:194338
MQLPDFIPEDTSITTFHVTKKRKKLSVSEFERAANKRLPQNQAQSTLDSTALARSLRMSLGSLIPPDTVEKRGLLRRPKN
RKAIDMEAFEGKVKKNLLKSKVQDYLVDLQTTSGIQATMKTSDAEMLNNTELFVQPQFGEQSQNKLSALEPQLSDSKMSP
QRSKISDAAQEEARLVGLVSRVGTNEGRTRRCSENLILDHEHVGRMTRLSPKPPANQQEDTQVHSQQTNPMEQLVEEVVA
GIINRWSSFLSSLSQRKGFSSPVTLKPERSFRMFVREVASRIIKDLDENDTEEMANTVNRVEQEEIFREDHHANSEYSKR
LEKKLTKNADLQVTTARHARVKTEVTPSEDKGIAEGSIEHQVSPRGELETARGVGARSLGRHSHAASFSEKSGMKPLKQA
AEQVDELEDEPIMIELDGLEEEPTEDEAEDSGNEEVSMKTPTFVRAAASKPLLLTPQPEKPAVPNFPQRSPLRPLGTKPV
PKRSGVPQRKTREPEIASSLIKKIFSHYAKMPVTRDAFKIVEKCCERYFKQVCNDLEAYTNHARRKTVEKADLEVLMRRQ
GLVTDKMPLHVLIERYLPLEYRKLLIPVAISGNRVVPCP
>A0A663MRY6|unreviewed|Centromere protein T|taxID:194338
MQLPDFIPEDTSITTFHVTKKRKKLSVSEFERAANKRLPQNQAQSTLDSTALARSLRMSLGSLIPPDTVEKRGLLRRPKN
RKAIDMEAFEGKVKKNLLKSKVQDYLVDLQTTSGIQATMKTSDAEMLNNTELFVQPQFGEQSQNKLSALEPQLSDSKMSP
QRSKISDAAQEEARLVGLVSRVGTNEGRTRRCSENLILDHEHVGRMTRLSPKPPANQQEDTQVHSQQTNPMEQLVEEVVA
GNHHANSEYSKRLEKKLTKNADLQVTTARHARVKTEVTPSEDKGIAEGSIEHQVSPRGELETARGVGARSLGRHSHAASF
SEKSGMKPLKQAAEQVDELEDEPIMIELDGLEEEPTEDEAEDSGNEEVSMKTPTFVRAAASKPLLLTPQPEKPAVPNFPQ
RSPLRPLGTKPVPKRSGVPQRKTREPEIASSLIKKIFSHYAKMPVTRDAFKIVEKCCERYFKQVCNDLEAYTNHARRKTV
EKADLEVLMRRQGLVTDKMPLHVLIERYLPLEYRKLLIPVAISGNRVVPCP
>A0A667IME6|unreviewed|Centromere protein T|taxID:61383
MADSYSQDSEPTTRTLLRRVLDTADTRTPQRRRSAGIGAQKSLLETPSSRRLSSSTKTNARRRSQRARSVGRLAHVQTSG
HLEEQTPRTLLKNILLTAPESSIMMPESVVKPVPTPQVVQSSRQESIRGSLELQLPELEPPTTLALGLLAPGRRKRRLRL
SVFQQGIDQGLPLSQEPCGNASASSLTSSLNLTFATPLQPQSVHRPGLARRPPTRRAVDVGAFLQDLQDTSLALASPDTV
LEDTQPFSQPLVGHSPSVYHSLPCLSYTEAKDAEKAVSHRTQRSGPKLQNHSPGKPAQLLAGKAKKVDALAMSFPNTSSA
IAGEDEVEPLQGGVGENAEERMEESLSVSEVKDTTGTQGSVRTDKSDRNETSEAVEAKEPEGSSGDENISGRTASPELAS
STTEFLQARQLQFLESAPPPSTAILSSEPLEPLPTRLPPRARTLGPRPRQDPHKTGLNHYVKLFSFYAKMPMEKKALEMV
EKCLDKYFQHLCDDLEVFAAHAGRKTVRPEDLELLMRRQGLVNDQVSLHVLVERHLPLEYRQLLIPCAFSGNSVFPAQ
>A0A668AL16|unreviewed|Centromere protein T|taxID:586833
MDTTEDLSARVLLKNVLYTEAPRTPVTRSTSQAQRASSGARRSSRLSGKDAGAQTPQQILRRSLKHKLRESASRMSLPPS
NVNRRTTLAALRKSNTHAPATASLLCDEGVTPRHLLRNILQTEPESSMLLQEKAVRKEPQLPSANSSMNSNRPSTGLSEL
DLPDLTVANTVGTVRGLKRKRPRRSLNITAFEKRLKDSNDDEKEDEESADDLSSLSSSLSSSATLSLKTPFVDVRTEKRG
LQRKIPNRRKITIEEFGAGIHKRQMGGDPGASIGMVERALSETAVSEGFTLGLSDLIEPDLTTDIVNHNTALYAQPETAE
SNLSIVATQDKPTVMASQLQRDMGEVEHEDAAAEIQTDEGNAAMKSQTEEEEAAAESQTDEDDAVVTSQSEEEEEAVVED
AGAVESQSEVEAVVEDAGAVESQSEEEEESEAQDDDVVKSQSEDEERGSESQTEDDDVAKSQSEDEEDAAESQTDEESAA
TESPPEKKEIGAESETDENDATGRSEPVEEEAVSESQTDEEDDGKREGEDTEQATKHLPHVAEHISRRAYRSVGGFIMPF
PEAEWSGKFKRHSAGAMYNNLDLRNSMSHPHGGIHDFAPYLPEGRAGERPNIAEPSPDVEIENMSHLQLSEDLEDSKLLS
ADPEQNAAQSPAHQEEEWEDEEGLSDVSEELSMKTPAFVREKRNFFTSDPLASPTVLKNIETSVANKSLPAAKPKKVRAK
RTGPAKMEPGLPKNYLMGVFRHFAKTKVAPDVYPVLKEIMDKFFDRLAEDLEAYALHAKRKTIEVEDVELLLKRQGHVND
KVPVEVLIEKYLPMEYRKLLIPIATSGNVVIPKQRR
>A0A670IKC7|unreviewed|Centromere protein T|taxID:64176
MPLESLSGRERSWLPQPFESRACRPVAVCTMRETRLSGRLSATKTQKEAAMATRGSSREEKLETPRRLRRSLRLEMKERP
FRSMAYQRPGASIYTDSVTPRTLFRKVLETQPIVSPLVPEKPDSPKPVETVVQAPLDSVPCSNLEIHLSDSAPKATSRTA
LLNTRSKKKVRLSVFERAVDEQLASTHSLLDITSQSKSQISFRTPPPLRSAGKKGLVRRPKNYRAVTVKAFEDCIEQNLL
QTKGSQSYLVAPSMLSNDSSAQFADTKLFAQPELSRRSGAGLSAVHPQLHPTRQSLAKGSLPSSIQTPWQGAETETAAEV
VTKNKENITHSLLDDTSQTKSRISFRTPPPLRSAGKKGLVRRPKNYRGVNVKAFEDGIEQNLLQTKGSQSYLVAPSTLSN
DSSAQFADTELFAQPELSRQSGAGLSAVHPQLHPTRQSLAKGSLPSSIQTPWQGAENDLAVEGVTQNEQKEIFTQYTDCV
DGIEAVLEENAANPMEEHQQSLQDTEEGLIRHHQKKMLRQSAEHANGLKVGFQERTVTPERGQQESLHGNSDMEHFLSPG
NHLPTNIQNPQSTKAGTPSKRVSRKRSEQFEGLPTKEMDDGTSQEKMLDRENMDDMVSEAEMDSETEEVSETEMDSENVD
IQNPQSTKAATPSRRLSRKRSEQFERLPTKEMEDGTSQGKMLDPETMDDMVSEAEMDSETEEVSETEMDSENVDITEKTP
AFVRTKVVQCTPLLSALHAPKVAASRSLSKQHSVKQATKPAARACRGKREPALPSKFVKNVFAHCVKMPVAKDAFKAVEN
CVNLYFKQLSDDLEAYANHARRKTVEPADLELLMMRQGLITDKIPLNVLIERHMPLEYRQLLIPVATSGNKVFPPML
>A0A671FND3|unreviewed|Centromere protein T|taxID:59479
MADSYSPDNEPTTRTLLRRVLDTEYPRTPRRPRSTPAGARKALLETPFSMRLRSQTKTAAKRRSHRGRSIDRLAHIQTSE
RLKEQTPRTLLENILLTAPESSMVMPESVVKPVPAPQVMQPSSPESSRGSLELQLPELEPPTILAPGLLAPGRRKQRLRL
SVFQQGMDQGLPLSQEPHGNTDASFLTSSPNLTFATPFQPESVQRPGLARRPPTRRAVDVGAFLQDLQNTCVALAPSGDS
LNTPAATLPVDTVLEDTQPFSQPLTGHSSSMHHSLPCSSVSAERVVSFRTRSSGPRLQNDSPRKPAQHLAGKAEEVAALA
VGSPNNSSSISGEGGLEPLQDEVGEEVEEMMEESLCVSKVKEAAGTQGSARAEEPETHTEVTEAKGSWRAVEDKEPEGSS
GDKDTSGRTASSKLASSTPEFHQAGQLQFLEPAPPASTAVLSSEPLEPVSARLPPKARTAGPRQRRDPYKTGLSHYAKLF
SFYAKMPMEKKALEMVEKCLDKYFQHLCADLEVFAAHAGRKTVTLEDLELLMRRQGLVTEKVSLHVLVERHLPLEYRQLL
IPCAFSGNSVFPAQ
>A0A673UGN4|unreviewed|Centromere protein T|taxID:37032
MVIVPRNPEFTTTAPGTSERVGNRTATPVRLCGSLAACRIARVGLNAAAGRRWRGLPEQLRDQMAEAMADSYSQDSEPTT
RTLLRRVLDTADTRTPQRRRSARIGAQKSLLETPSSRRLSISTKTNARQRSQRARSIGRLAHVQISGHLEEQTPRTLLKN
ILLTAPESSIMMPESVVKPVLTPQVVQSSRQESSQSSLELQLPELEPPTTLALGPVAPGRRKRRLRLSVFQQGIDQGLPL
SQEPHGNASASSLTSSLNLTFATPLQPQSVKRPGLARRPPTHRAVDVGAFLQDLRDTSLALASPGNSLRTPVATLPTDTV
LEDTQPFSQPLVGHSPSVHHSLPHLFYTEAKDAEKAVGHRTQSTGPRLQNHSPGKPAQLLATKAKNFTMSFTNTIRAISG
KDEVEPLQGGVSEEAEESMEVNLSVSKVKDTTGTQGSVRTEKSERHTEMTEAVEAKEPEGSSDEDISGRTASPELVSSTT
EFLQARQLPFLESAPPPNTAILSSEQLEPLPTRLPPRARTLGPRPHQDPHKTGLNHYVKLFSFYARMPMEKAALEMVEKC
LDKYFQHLCDDLEVFSTHAGRKTVRPEDLELLMRRQGLVNDQVSLHVLVERHLPLEYRQLLIPCAFSGNSVFPAQ
>A0A674H655|unreviewed|Centromere protein T|taxID:59729
MLKRVMQNQPQVSPLAPRISNHEDTQEAHSEVPSKRVSSMGELQLPDVAPQDTSITVFHMKKKRKKLSISEFERAADSRL
PQYQAQSTLDSTIMARSLRLSVGSLLAPDTVEKRGLLRRPKTRRAVDMQEFEGRVEQNMLKNKAGQNDLMDSQSASGIRT
SILTSDAEIMMNSTELFVQPQMDEDSQSKLPALEPQLSDSKTSAQRSLISDADQEEARLEGRVSSVSTNQGRTQSYSKSS
NLDDEHVDRMTRVSPETPEKQGEEKLDHSQQSNPMAEISFTEEEAVCSAERGASTVHSEHLEKKLSEKAELQITAAQNSR
GETEMAPSAGEELEEGSIGGHRSPRAEGEITRGIGAESVAGHSPAFSSFHKPEMTPLSETDEQEDELQDQAVMIHLDSTV
EEPAEDEVEHPPSQEVSMKTPAFVRAPAQNLLSTPHVAKPAAPSSPLKLLKPKTVPKKLRTSEKKPREPQIPRSLIKEIF
RHFAKMPVTRDAFQIVEKCSERYFKQLSNDLEAYTHHAGRKTVEAADLEVLMRRQGLVTDKMPMNVLIERFLPLEYRMLL
IPVAVGGNKVIPCK
>A0A674HA87|unreviewed|Centromere protein T|taxID:59729
MADGRVRARPGLRRSGRHGARAAAQTGLNVENRNKSVRSTLEKQRLAVFPDLRNGTPRLMLKRVMQNQPQVSPLAPRISN
HEDTQEAHSEVPSKRVSSMGELQLPDVAPQDTSITVFHMKKKRKKLSISEFERAADSRLPQYQAQSTLDSTIMARSLRLS
VGSLLAPDTVEKRGLLRRPKTRRAVDMQEFEGRVEQNMLKNKAGQNDLMDSQSASGIRTSILTSDAEIMMNSTELFVQPQ
MDEDSQSKLPALEPQLSDSKTSAQRSLISDADQEEARLEGRVSSVSTNQGRTQSYSKSSNLDDEHVDRMTRVSPETPEKQ
GEEKLDHSQQSNPMAEISFTEEEAVCSAERGASTVHSEHLEKKLSEKAELQITAAQNSRGETEMAPSAGEELEEGSIGGH
RSPRAEGEITRGIGAESVAGHSPAFSSFHKPEMTPLSETDEQEDELQDQAVMIHLDSTVEEPAEDEVEHPPSQEVSMKTP
AFVRAPAQNLLSTPHVAKPAAPSSPLKLLKPKTVPKKLRTSEKKPREPQIPRSLIKEIFRHFAKMPVTRDAFQIVEKCSE
RYFKQLSNDLEAYTHHAGRKTVEAADLEVLMRRQGLVTDKMPMNVLIERFLPLEYRMLLIPVAVGGNKVIPCK
>A0A674HMZ8|unreviewed|Centromere protein T|taxID:59729
MLKRVMQNQPQVSPLAPRISNHEDTQEAHSEVPSKRVSSMGELQLPDVAPQDTSITVFHMKKKRKKLSISEFERAADSRL
PQYQAQSTLDSTIMARSLRLSVGSLLAPDTVEKRGLLRRPKTRRAVDMQEFEGRVEQNMLKNKAGQNDLMDSQSASGIRT
SILTSDAEIMMNSTELFVQPQMDEDSQSKLPALEPQLSDSKTSAQRSLISDADQEEARLEGRVSSVSTNQGRTQSYSKSS
NLDDEHVDRMTRVSPETPEKQGEEKLDHSQQSNPMAEISFTEEEAVCSVYRWSSPLPSKGSSTKLGSLVTLNVSRMSLKQ
VVSCIIEDLDVSDTEEEVIKTVNGVEQEKLSQEAAERGASTVHSEHLEKKLSEKAELQITAAQNSRGETEMAPSAGEELE
EGSIGGHRSPRAEGEITRGIGAESVAGHSPAFSSFHKPEMTPLSETDEQEDELQDQAVMIHLDSTVEEPAEDEVEHPPSQ
EVSMKTPAFVRAPAQNLLSTPHVAKPAAPSSPLKLLKPKTVPKKLRTSEKKPREPQIPRSLIKEIFRHFAKMPVTRDAFQ
IVEKCSERYFKQLSNDLEAYTHHAGRKTVEAADLEVLMRRQGLVTDKMPMNVLIERFLPLEYRMLLIPVAVGGNKVIPCK
>A0A674IPN6|unreviewed|Centromere protein T|taxID:2587831
MYWNKIAEELAASAVLGFELFPSPEILSTITALPLPQLKMNVTAATARGKSWGVERTWMITLECWPALKPWLVCFGSLEM
HLPDFVPEGTVITALHMSRKKKKFSISDFERGADERLPRNLVVLHSFSLFRSLQISLATPVPPESVEKRGLIRRPKNRKT
VNVEAFEGGVEQNLLQIKAQNYLAESQATSMIGMTMGTSDTEIILSNTELFAQPQLGEQSQAGFSAPEQKLLKGKIPVQG
RKASNAATEEGMLSDVDAEEGMTERLQKKDLARDPEHTDQMATESRGQAVSLSSEQREHTRGSNYAEQLPGAEERVAGVE
YRRSQRELSWDLLCNLFIIPYLVVESPRSARTRSLSRHSSAMAAQYPEQSGRKLMKEAVEREAELDGGAVVGEVGDSEEE
EMTEEEAETEEPESEELSMKTPAFVRAKAYRPSPLLSTPRTLKTAASKFPPKPPRAQQAAKRTAMAPRSKREPALPSSLV
KKIFSHYVKVPVARDAFKVVEKCVEVYFRQLSNDLEAYTMHARRKTVEEADLELLMRRQGLVTDKMPLHVLIERHLPLEH
RKLLIPVAMSGNKVIPHK
>A0A674JQ73|unreviewed|Centromere protein T|taxID:2587831
MALRHKMKERVRHSVGRKHLSDPRRQSISDKTPLPKKTPTILPDLDNDTPRVVLRRIIQTQPQVSPLVPKMSETKEPEEP
GSQPPSERISSGLEMHLPDFVPEGTVITALHMSRKKKKFSISDFERGADERLPRNLAQPALDNSSLTRSLQISLATPVPP
ESVEKRGLIRRPKNRKTVNVEAFEGGVEQNLLQIKDTQNYLAESQATSMIGMTMGTSDTEIILSNTELFAQPQLSEQSQA
GFSAPEQKLLKGKIPVQGRKASNAATEEGMLSDVDAEEGMTERLQKKDLARDPEHTDQMATESRGQAVSLSSEQREHTRE
SNYAEQLPGAEERVAGVEYRRSQRELSWDLLSSDRPSSSPPAASRSLSRRLDTLPALQPVNSSRPSVRETVANIIEKLDD
AEVADVEQEMEDDSAEQEGAASEVVESPRSARTRSLSRHSSAMAAQYPEQSGRKLMKEAVEREAELDGGAVVGEVGDSEE
EEMTEEEAETEEPESEELSMKTPAFVRAKAYRPSPLLSTPRTLKTAASKFPPKPPRAQQAAKRTAMAPRSKREPALPSSL
VKKIFSHYVKVPVARDAFKVVEKCVEVYFRQLSNDLEAYTMHARRKTVEEADLELLMRRQGLVTDKMPLHVLIERHLPLE
HRKLLIPVAMSGNKVIPHK
>A0A6B0R3J2|unreviewed|Centromere protein T|taxID:72004
MAYNFSPDSEPTTRTLLRQVLDTAVPRTPRRARSTRSGAQRDLLETPSSRRQRSQTKMTARRRSHTATSVDRLARVQASG
HLEEQTPRTLLKNIILTAPESSIVMPEAVVKLVPSPQVVQPSRRKSSRGSLELQLPELEPPTTLAPGLLAPGRRKQRLRL
SEFQQGMDWGHLSQEPRENADASSLTSSLNLTFAMPLQPQSVKRPGLARRPPTRRVVDVGTFLQDLRDTSLTVAPPGESH
RTPVATVPMDTVLEDTQPFSQPLAGHSPSVHHSLPCPSPSGAKEVEGAASRRTRSSGHGLQNSYSGPGKPAQLLARKMEE
VEAIAMGLPNTSSVSGEDGIEPLQNGVGEEAEESMEESMSVREVEKAAEEQGSARAEEPEGHTEVAAAAGSLGAIEAKEP
EGSSEDEDTSGRLASPELPPSTPEFLRTRRLQFPEPAPPPSTAVLPSELPKHLSARIPPRPRIPGSRPRQDPYKAGLNHY
AKLFSFYAKMPMEKKAEEMVEKCLDKYFQHLCNDLEVFAAHAGRKTVRPEDLELLLRRQGLVTDQVSLHVLVERHLPLEY
RQLLIPCAFSGNSVFPSQ
>A0A6D2WUR2|unreviewed|Centromere protein T|taxID:9598
MADDNPDSDSTPRTLLRRVLDTADPRTPRRPRSARAGARRALLETASSRRLSGQTRTIARGRSHGARSIGRSAHIQASGH
LEEQTPRTLLKNILLTAPESSILMPESVVKPVPARQVVQPSRQESSCGSLELQLPELEPPTTLAPGLLAPGRRKQRLRLS
MFQQGVDQGLSLSQEPQGNADASSLTRSLNLTFATPLQPQSVQRPGLARRPPARRAVDVGAFLRDLRDTSLAPPNIVLED
TQPFSQPMVGSPHVYHSLPCTPHTGAEDAEQAAGRKTQSSGPGLQKNSPGKPAQFLAGEAEEGDAFALGFLSTSSGVSGE
DEVEPLHGGVEEAEKKMEEEASPESASSTPESLQARRHHQFIEPAPAPGAAVLSSEPAEPLLVRHPPRPRTTGPRPRQDP
HKAGLSHYVKLFSFYAKMPMERKALEMVEKCLDKYFQHLCDDLEVFAAHAGRKTVKPEDLELLMRRQGLVTDQVSLHVLV
ERHLPLEYRQLLIPCAYSGNSVFPAQ
>A0A6G1B7D6|unreviewed|Centromere protein T|taxID:9678
MADTYSPDSEPTTRTLLRRVLDTADTRTPQRRRSTRIGAQKSLLEIPSSRRLSISTKMNVRQRSQRARSIGRLAHVQTSG
HLEEQTPRTLLKNILLTAPESSIVMPESVVKPVPTPQVVQSSKQESSRGSLELQLPELEPPTTLALGLLAPGRRKRRLRL
SVFQQGIDQGLPLSQGKTLDNTCGQHLFSLNLTFATPLQPQSVQRPGLARRPPTRRAVDVGAFLQDLQDTSLALASPGNS
LRTPAATLPTDTVLEDTQPFSQPLVGHSPSVYHSLPYLFHTEAKDAEKAVSHRTQSNGPRLQNHSPGKPAQLLPTKAKKV
DALAMSFTNTSSAISGEDEVEPSQDVVSEEAEEMMEESLNMGEVKDTTGTQGSVRTEKSERHAEMTEAFEAKEPEGSSGD
KDISASPELASSTTEFLQTRQLQFPKSAPPPSTAILSSEDLEPLPTRLPPRARTLGPRPRQDPYKTGLSHYAKLFSFYAR
MPMEKKALEMVEKCLDKYFQHLCDDLEVFASHAGRKTVRPEDLELLMHRQGLVNDQVSLHVLVERHLPLEYRQLLIPCAF
SGNSVFPAQ
>A0A6G1RG43|unreviewed|Centromere protein T|taxID:2861861
PAMAESRLPVRRSQRRSGRYPALAAVKQAEGSVLGSGKAKRSRRSISVKQRPAAFPDLSNDTPRLMLKRIIQTQPQVSPL
APQIFNHEETEEAQSELPSKRISSTVEMQLPDLVPEHTSIATFHMSKTRKKLSISEFERAADKRLPQNQAQSTLDSTILT
RSLRMSLGPLVAPDTVQKRGLLRRPKNRRAIDMEAFEGGVEQNMLKRKAQDYLVDSQTASGIHTATLTSDVEIMLNNTEL
FVQPQFDEQSQNKLSAPQPQLLHAKPSAQRSKTSDTAPEEARLVALVSSVDSNKRRTQSYSEEHNHEHVDRTTHASPRTP
TTEQADKQDRSQQRNPTKQLSVTEEVMVGTAEHHASAGHSEHMEKQLTETGESQIARAQDATVETEMAPAEEEGIAEGSI
APQGSSEAEHEIVEAFRAGSLGRGSHAFSSSEKSGMKPLKEAVEQADELEDQAIMVEFSDLAEKPTEAEDSESEEVSMKT
PAFVRAAAYKPLLSEPRLTKPTAPKSLLRPKPVPKSSGASRRKKCEPAVASSLIKKIFSHYVKMPVARDSFKVIEKCSEK
YFKQLSNDLEAYSSHAGRKTVEMVDLEVLMRRQGLVTDRMPLHVLIERNLPLEYRKLLIPVAVSGNKVIPCK
>A0A6I9ZJW0|unreviewed|Centromere protein T|taxID:32536
MAEAMADSYSQDSEPTTRTLLRRVLDTADTRTPQRRRSAGIGAQKSLLETPSSRRLSSSTKTNARRRSQRARSIGRLAHV
QTSGHLEEQTPRTLLKNILLTAPESSIMMPESVVKPVPTPQVVQSSRQESIRGSLELQLPELEPPTTLALGLLAPGRRKR
RLRLSVFQQGIDQGLPLSQEPCGNASASSLTSSLNLTFATPLQPQSVHRPGLARRPPTRRAVDVGAFLQDLQDTSLALAS
PGNSLRTPVATLPTDTVLEDTQPFSQPLVGHSPSVYHSLPCLSYTEAKDAEKAVSHRTQRSGPKLQNHSPGKPAQLLAGK
SKKVDALAMSFPNTSSAIAGEDEVEPLQGGVGENAEERMEESLSVSEVKDTTGTQGSVRTDKSDRNETSEAVEAKEPEGS
SGDENISGRTASPELASSTTEFLQARQLQFLESAPPPSTAILSSEPLEPLPTRLPPRVRTLGPRPRQDPHKTGLNHYVKL
FSFYAKMPMEKKALEMVEKCLDKYFQHLCDDLEVFAAHAGRKTVRPEDLELLMRRQGLVNDQVSLHVLVERHLPLEYRQL
LIPCAFSGNSVFPAQ
>A0A6J0AG70|unreviewed|Centromere protein T|taxID:30538
MADSYSPDSEPTTRTLLRRVLDTADPLTPRRPRSARTSAQRALLETPSSKKLRSQTKMTARRRSHKARSIDRLAHIQAGG
HLEEQTPRTLLKNILLTAPESSIVLPESVVKPVPTPQVVQTSRRESSRGSLELQLPEVEPSTTLAPGLLAPGRRKQRLRL
SVFQQGMDQGLPLSQEPYGNADASSITSSLNLTFATPLQPQSVKRPGLARRPPTRRAVDVGTFLQDMQDTSLALAPPGDS
LRTPVTTLPTDTVLEDTQPFSQPLLGRSPTVQHSLPCPSHSGAKDVERAVGHRTWSSGPRLQNSGPGKPAQLMAGKVEEV
DALALGFPNTSSNISGEDGVEPLQNGVGEEAEGRMKEGLSMREVEEATEAQGSARAEEPEEHTEVTEAEGSQGAIEAKEP
EGSSGDEDTPGRTASPELASSTPEFLRARRLQFPEPAPPPSTAVLTSEPPETLSARLPPRTRIPGPRPRQDPYKTGLNHY
AKLFSFYAKMPMEKKSLEMVEKCLDKYFQHLCDDLEVFAAHAGRKTVRPEDLELLMRRQGLVTDQVSLHVLVERHLPLEY
RQLLIPCAFSGNSVFPAQ
>A0A6J0HZE7|unreviewed|Centromere protein T|taxID:321398
GTPAAPGASGPAELQLPQGPRGPPPPPPPPPRNYAGHNAPRRRRNYPPHTAPRXPALARDGGRREARNGPAMADRRARHR
PGLRSSGRHTAQAAAQTGSNPEKDSNSRRSTLRKRRLRVFPDPDNDTPRVMLKRVIQTQPQVSPLKPRISNHEETEEARP
ELPSKRVSSMGELQLPDLAAEDTFVTVFHLNKKRKKVSISEFERAADKRLFQNQVQSTLDNTTLFRSLRMSVGSLMAPDT
VEKRGLLRRPRNRKAIDMEAFEGGVEQNMLKSNAQNCLVDSQSASGIRTTMMTSDAEIVLNNTELFVQPQLNERSQNKLS
ALEPQLSHSKTPAQRSKISDAAQDTARPEGLVSGVGTNEERTQRHSENSGLDQEHIDRMAPVSPGTPANQQEDQQDHSQQ
SNPAEQVSVHEEEVTGPAEHGASAGYSEHLEKELAEEAELQITAAQDSRDKTDTAPSAGEGLAEGSVGPHVSPGAEHETA
KGVGAGSLDRHSDALSSSEKSGMNPLEEDDEQDVLEDQAIMLDLDDPEEEPAEDESEHPESQEVSMKTPAFVRAAAHNPL
LSAPWDEKPAAPRSPVQLLQPKQVPGRSGTSQRKPREPQIARSLIKEVFSYFVKMPVTREAFKIVEKCSEKYFKQLSSDL
EAYTSHAGRKTVEMADVEMLMRRQGLVTDKMPLNVLIERHLPLEYRKLLIPVAVSGNKVIP
>A0A6J0WSU2|unreviewed|Centromere protein T|taxID:9880
MADNFSPDSEPTTRTLLRRVLDTADPRTPRRARSTRSGSHSCWSLHSVQNDLLETPSSRRLRSQTKMTARHRSHTARSVD
RLARVQASGHLEEQTPRTLLKNIILTAPESSIVMPEAVVKLVPSPQVVQPSRQESSRGSLELQLPELELPTTLAPGLLAP
GRRKQRLRLSEFQQGMDWGHLSKEPRENADASSLTSSLNLTFAVPVQPQSVKRPGLARRPPTRRVVDVGTFLQDLRDSSF
SVAPPGESHRTPVATVPTDTVLEDTQPFSQPLADHSPSVHHSLPCPSHSGAKEVEGAARRRTRSSGPGLQNNHSGPGKPA
QLLARKVEEVDALAMGFPNTSSISGEDGVEPLQNGVGEEAEESMEESVSVREVEKAAEEQESARAEEPEGHTEVTEAAGS
LGAIEAKEPEGSSEDKDTSASPQLAPSTPEFLQARRLQFPEPAPPPSTAVLPSELPKRLSARIPPRPRIPGSRPRQDPYK
AGLNHYAKLFSFYAKMPMEKKAVEMVEKCLDKYFQHLCEDLEVFAAHAGRKTVRPEDLELLLRRQGLVTDRVSLHVLVER
HLPLEYRQLLIPCAFSGNSVFPTQ
>A0A6J2F0V8|unreviewed|Centromere protein T|taxID:9704
MAEAMAESYNRDSEPTTRTLLRRVLDTADTRTPRRRRSARVSAQKALLETPSSRRLSSPTKMNVRRRSHRARSIGRLAHV
HTSGNLEEQTPRTLLKNILLTAPESSVMMPESVVKPVPTPQVVQSSRRESSRGSLELQLPELEPPTTLALGLLAPGRRKQ
RQRLSVFQQGMDQGLPLSQEPRGNGSASSLTSSLNLTFATPLQPQSVQRPGLARRPPTRRAVDVGAFLQDLRDTSLALAS
PGDSLRTPVATLPTDTVLEDTQPFSQPLIGRSPSVYHSLPCLSHTEAEDAERAVSHRIQSSGPRLQNHNPGKPTQLLAGK
AKKVDALAVSFPNNSSAVSGEDGVEPLQDGVGEEAEERMEESLSVSKVMATTGTQGSVRMEKSKGHREMTEAAEAKEPEG
SSGASPELASSTTEFLQARQPQFLEPAPPPSTAVLSSEPLEPLSTRLPPRARTPGPRARTPGPRPRQDPHKTGLSHYVKL
FSFYAKMPMEKAALEMVEKCLFYPNPFGSLDKYFQHLCDDLEVFAAHAGRKTVRPEDLELLMRRQGLVNDQVSLHVLVER
HLPLEYRQLLIPCAFSGNSVFPAQ
>A0A6J2F351|unreviewed|Centromere protein T|taxID:9704
MAEAMAESYNRDSEPTTRTLLRRVLDTADTRTPRRRRSARVSAQKALLETPSSRRLSSPTKMNVRRRSHRARSIGRLAHV
HTSGNLEEQTPRTLLKNILLTAPESSVMMPESVVKPVPTPQVVQSSRRESSRGSLELQLPELEPPTTLALGLLAPGRRKQ
RQRLSVFQQGMDQGLPLSQEPRGNGSASSLTSSLNLTFATPLQPQSVQRPGLARRPPTRRAVDVGAFLQDLRDTSLALAS
PGDSLRTPVATLPTDTVLEDTQPFSQPLIGRSPSVYHSLPCLSHTEAEDAERAVSHRIQSSGPRLQNHNPGKPTQLLAGK
AKKVDALAVSFPNNSSAVSGEDGVEPLQDGVGEEAEERMEESLSVSKVMATTGTQGSVRMEKSKGHREMTEAAEAKEPEG
SSGASPELASSTTEFLQARQPQFLEPAPPPSTAVLSSEPLEPLSTRLPPRARTPGPRARTPGPRPRQDPHKTGLSHYVKL
FSFYAKMPMEKAALEMVEKCLDKYFQHLCDDLEVFAAHAGRKTVRPEDLELLMRRQGLVNDQVSLHVLVERHLPLEYRQL
LIPCAFSGNSVFPAQ
>A0A6J2F7C4|unreviewed|Centromere protein T|taxID:9704
MAEAMAESYNRDSEPTTRTLLRRVLDTADTRTPRRRRSARVRRLSSPTKMNVRRRSHRARSIGRLAHVHTSGNLEEQTPR
TLLKNILLTAPESSVMMPESVVKPVPTPQVVQSSRRESSRGSLELQLPELEPPTTLALGLLAPGRRKQRQRLSVFQQGMD
QGLPLSQEPRGNGSASSLTSSLNLTFATPLQPQSVQRPGLARRPPTRRAVDVGAFLQDLRDTSLALASPGDSLRTPVATL
PTDTVLEDTQPFSQPLIGRSPSVYHSLPCLSHTEAEDAERAVSHRIQSSGPRLQNHNPGKPTQLLAGKAKKVDALAVSFP
NNSSAVSGEDGVEPLQDGVGEEAEERMEESLSVSKVMATTGTQGSVRMEKSKGHREMTEAAEAKEPEGSSGASPELASST
TEFLQARQPQFLEPAPPPSTAVLSSEPLEPLSTRLPPRARTPGPRARTPGPRPRQDPHKTGLSHYVKLFSFYAKMPMEKA
ALEMVEKCLFYPNPFGSLDKYFQHLCDDLEVFAAHAGRKTVRPEDLELLMRRQGLVNDQVSLHVLVERHLPLEYRQLLIP
CAFSGNSVFPAQ
>A0A6J2FB30|unreviewed|Centromere protein T|taxID:9704
MNVRRRSHRARSIGRLAHVHTSGNLEEQTPRTLLKNILLTAPESSVMMPESVVKPVPTPQVVQSSRRESSRGSLELQLPE
LEPPTTLALGLLAPGRRKQRQRLSVFQQGMDQGLPLSQEPRGNGSASSLTSSLNLTFATPLQPQSVQRPGLARRPPTRRA
VDVGAFLQDLRDTSLALASPGDSLRTPVATLPTDTVLEDTQPFSQPLIGRSPSVYHSLPCLSHTEAEDAERAVSHRIQSS
GPRLQNHNPGKPTQLLAGKAKKVDALAVSFPNNSSAVSGEDGVEPLQDGVGEEAEERMEESLSVSKVMATTGTQGSVRME
KSKGHREMTEAAEAKEPEGSSGASPELASSTTEFLQARQPQFLEPAPPPSTAVLSSEPLEPLSTRLPPRARTPGPRARTP
GPRPRQDPHKTGLSHYVKLFSFYAKMPMEKAALEMVEKCLFYPNPFGSLDKYFQHLCDDLEVFAAHAGRKTVRPEDLELL
MRRQGLVNDQVSLHVLVERHLPLEYRQLLIPCAFSGNSVFPAQ
>A0A6J2KXE7|unreviewed|Centromere protein T|taxID:89673
MEGSYIPDSEPTTRTLLRRLLDTEDPHTPRGRQSTRASARRTPLETPFSMRLRSQTKTTTRRHSHGARSIGRLAHIQTSG
RLKEQTPRTLLENILLTAPESSMVVPESALKPVPAPQVVQSPSGESSRGSLELQLPELKPPTTLAPGLLLALGKRKQRLR
LSEFQQGVDQELPLSPGPLTEPHGNAGASSLTSSLNLALATPPVPQSVQRPGLARRPPTRRAVDVGAFLQDLQDTSVALA
LPGDSLRTPVATLPTDTVLEDTQPFSQPLIGRSPNVRHSLPCPSSSAERTVGRRTQSSGPRLQNNSPGRPDQLLVGKAEE
VDALAVGFPNTSNSSSGEDGLQPLQDGVGEEAEDVMEESLSMSDEEEAAGAQGSARAEEPKTHKEGTEAEGSWGATEAKE
LEGPSRDKDTAGRTGSPELTSITLEFQQARQLEFLEPAQPTSTAVGLFRQQSIPAPSLPPEPLSARRPPRARTAGPRLRQ
DPYKTGLSHYAKLFSFYTKMPMEKAALEMVEKCLDKYFQHLCDDLEVFAAHAGRKTVRPEDLELLLRRQGLVTDQVSLHV
LVERHLPLQYRQLLIPCAFSGNTVFPAQ
>A0A6J3DIZ1|unreviewed|Centromere protein T|taxID:219594
MDGVRARRESRRSLRRSLGDRPRSGSGSGRVVVAAAARRALLRQQPAAFPDVDNDTPRALLRRVIRNQPQVSPLAPPIAD
HKETEDAPSEPSSRRTSSMVELQLPDIVPEDTSISTFRMTRSRKKLSISEFERAADKRLPQNQAHSTLDSTLARSLRMSL
GSVLAPDTVEKRGLLRRPKNRKAIDIAAFEGGVEQNMQRKAQNYLVELQTASMIEAATATSDAEIMLNNTELFVQPQSVE
QNQKKLPALEPRLSESKTPVQRSEISNATQEEGRLVGRVSSVGTDEGRTRRYSEEELINDGEHVDNMAHVSQETSVNDGE
DEQGHSQQSEPVEQLSASAEVAGTMEHHTNTGYSEHLEKKLTERAESQIIMTPEEEVVAEGSVKHQDSAKPEPEMARSAR
AGSLSRHSHAFSSEKSGTKPLEEAVEQADELLEDRAVMGQLDGPEEESTEDEVEMEGQESEEGSMKTPTFVRAPAYRPLP
LLPTPRSAKPAAPESPLQPQRAKPVPKTSRKSQKKQREPALASSYIKQIFRHYAKMPVARDAYQIIEKCCEKYFKQLSDD
LEVYAHHAGRKTVEMADLELLMRRQRLVTDKMPLHVLIERYLPMEYRKLLIPVAVSGNKVIPSKSMWSSGKW
>A0A6J3DN44|unreviewed|Centromere protein T|taxID:219594
MDGVRARRESRRSLRRSLGDRPRSGSGSGRVVVAAAARRALLRQQPAAFPDVDNDTPRALLRRVIRNQPQVSPLAPPIAD
HKETEDAPSEPSSRRTSSMVELQLPDIVPEDTSISTFRMTRSRKKLSISEFERAADKRLPQNQAHSTLDSTLARSLRMSL
GSVLAPDTVEKRGLLRRPKNRKAIDIAAFEGGVEQNMQRKAQNYLVELQTASMIEAATATSDAEIMLNNTELFVQPQSVE
QNQKKLPALEPRLSESKTPVQRSEISNATQEEGRLVGRVSSVGTDEGRTRRYSEEELINDGEHVDNMAHVSQETSVNDGE
DEQGHSQQSEPVEQLSASAEVAGTINRWSSSLPSRSSSRSPVILKPRRSFSMSLREVVSRIIEELDVSDKEEEMANAVNE
VEQEEISREAMEHHTNTGYSEHLEKKLTERAESQIIMTPEEEVVAEGSVKHQDSAKPEPEMARSARAGSLSRHSHAFSSE
KSGTKPLEEAVEQADELLEDRAVMGQLDGPEEESTEDEVEMEGQESEEGSMKTPTFVRAPAYRPLPLLPTPRSAKPAAPE
SPLQPQRAKPVPKTSRKSQKKQREPALASSYIKQIFRHYAKMPVARDAYQIIEKCCEKYFKQLSDDLEVYAHHAGRKTVE
MADLELLMRRQRLVTDKMPLHVLIERYLPMEYRKLLIPVAVSGNKVIPSKSMWSSGKW
>A0A6J3IBE4|unreviewed|Centromere protein T|taxID:9515
MADRNPDSDSTPRTLLRRVLDTTDPRTPRRPRSARAGAQRRTLLETASSRRLNSQTKMTTRRHSHGDRSISGSAYVQASG
HLEEQTPRTLLKNILLTAPESSILMPKSVVKPVPAPQVVQPSRRESSLGSLELQLPELELPMTLAPGLLAPGRRKQRLRL
SMFQQGVDQGLPLSQEPQRNADASSLTSSLNLTFATPLQPQSVQRPGLARRPPARRAVDVGAFLQDLRDTSLAPPNVVLE
DTQPFSQPTVGYSPRVYRSLPCMPHTGAEDTELAAGCKAQSSGPGMQTNSPEKPAQFLAGEAEEVDAFAPDFLSTSSGVS
GEDGVEPLQDGVEEAEKRMEDEGVSEMEATGAQGPSRAEEPKGHTEVTEAEESQGTAEAKGPGASSGDEDAFDRAASPEL
VSSTPESLQARRHHQFLEPDPPPGAAVLSSEPAEPLLVRHPPKPRTTIPRPQQDPHKAGLSHYVKLFSFYAKMPMERKAL
EMVEKCLDKYFQHLCDDLEVFAAHAGRKTVKPEDVELLMRRQGLVTDQVSLHVLVERYLPLEYRQLLIPCASSGNSVFPA
Q
>A0A6J3ICB9|unreviewed|Centromere protein T|taxID:9515
MADRNPDSDSTPRTLLRRVLDTTDPRTPRRPRSARAGAQRRTLLETASSRRLNSQTKMTTRRHSHGDRSISGSAYVQASG
HLEEQTPRTLLKNILLTAPESSILMPKSVVKPVPAPQVVQPSRRESSLGSLELQLPELELPMTLAPGLLAPGRRKQRLRL
SMFQQGVDQGLPLSQEPQRNADASSLTSSLNLTFATPLQPQSVQRPGLARRPPARRAVDVGAFLQDLRDTSLAPPNVVLE
DTQPFSQPTVGYSPRVYRSLPCMPHTGAEDTELAAGCKAQSSGPGMQTNSPEKPAQFLAGEAEEVDAFAPDFLSTSSGVS
GEDGVEPLQDGVEEAEKRMEDEGVSEMEATGAQGPSRAEEPKGHTEVTEAEESQGTAEAKGPGASSGDEDAFDRAASPEL
VSSTPESLQARRHHQFLEPDPPPGAAVLDKYFQHLCDDLEVFAAHAGRKTVKPEDVELLMRRQGLVTDQVSLHVLVERYL
PLEYRQLLIPCASSGNSVFPAQ
>A0A6P3EXJ7|unreviewed|Centromere protein T|taxID:10160
MANNFSPDSEPTARTLLRRVLDTADSCTPQRRRSDRISAQRTLLETPSSRRRSIQTKVTARQRSHGARSTGRLAHGQAGG
QLEEQTPRTLLKNILLTAPESSIVMPQSVVKPAPAPQVVQPSRRKSSQSSLELQLPELEPPPTLAPVLLGSGRRKQKLRL
SVFQKEVEWGPQGLPVSQEPPGNPDASSLTSSLNLTFATPLQPHSVRKPGLARRPPTRRAIDVGALLQDLQNNSLASTPL
DIVLEDTQPFSQPLVGHSPNVHYSLPHPYPGPEDAEGTVHHRTQGSIPELQNHKLQPEPADPLEMTEAEGSKRAMEAKNP
EESSGDEDISDRPASSELASNVPEFLQAKQLDQFLEPAPSSGATVLSSEPQEPVLARTHPRPRTAVPRPRQDPHKGGLNH
YTKLFSFYAKMPMERKALEMVEKCLDKYLQHLCNDLEVFAAHAGRKTVKPEDLELLMRRQGLVTDQVSLHVLVERHLPLE
YRQLIIPCAFSGNSVFPAQ
>A0A6P3I3S5|unreviewed|Centromere protein T|taxID:43346
MAYNFSPDSEPTTRTLLRQVLDTAVPRTPRRARSTRSGCWSLHSAQRDLLETPSSRRQRSQTKMTARRRSHTATSVDRLA
RVQASGHLEEQTPRTLLKNIILTAPESSIVMPEAVVKLVPSPQVVQPSRRKSSRGSLELQLPELEPPTTLAPGLLAPGRR
KQRLRLSEFQQGMDWGHLSQEPRENADASSLTSSLNLTFAMPLQPQSVKRPGLARRPPTRRVVDVGTFLQDLRDTSLTVA
PPDSGPGKPAQLLARKMEEVEAIAMGLPNTSSVSGEDGIEPLQNGVGEEAEESMEESMSVREVEKAAEEQGSARAEEPEG
HTEVAASAGSLGAIEAKEPEGSSEDEDTSASPELPPSTPEFLRTRQLQFPEPAPPPSTAVLPSELPKHLSARIPPRPRIP
GSRPRQDPYKAGLNHYAKLFSFYAKMPMEKKAEEMVEKCLDKYFQHLCNDLEVFAAHAGRKTVRPEDLELLLRRQGLVTD
QVSLHVLVERHLPLEYRQLLIPCAFSGNSVFPSQ
>A0A6P3I4A8|unreviewed|Centromere protein T|taxID:43346
MAYNFSPDSEPTTRTLLRQVLDTAVPRTPRRARSTRSGCWSLHSAQRDLLETPSSRRQRSQTKMTARRRSHTATSVDRLA
RVQASGHLEEQTPRTLLKNIILTAPESSIVMPEAVVKLVPSPQVVQPSRRKSSRGSLELQLPELEPPTTLAPGLLAPGRR
KQRLRLSEFQQGMDWGHLSQEPRENADASSLTSSLNLTFAMPLQPQSVKRPGLARRPPTRRVVDVGTFLQDLRDTSLTVA
PPGESHRTPVATVPMDTVLEDTQPFSQPLAGHSPSVHHSLPCPSPSGAKEVEGAASRRTRSSGPGLQNSYSGPGKPAQLL
ARKMEEVEAIAMGLPNTSSVSGEDGIEPLQNGVGEEAEESMEESMSVREVEKAAEEQGSARAEEPEGHTEVAASAGSLGA
IEAKEPEGSSEDEDTSASPELPPSTPEFLRTRQLQFPEPAPPPSTAVLPSELPKHLSARIPPRPRIPGSRPRQDPYKAGL
NHYAKLFSFYAKMPMEKKAEEMVEKCLDKYFQHLCNDLEVFAAHAGRKTVRPEDLELLLRRQGLVTDQVSLHVLVERHLP
LEYRQLLIPCAFSGNSVFPSQ
>A0A6P3IBV9|unreviewed|Centromere protein T|taxID:43346
MAYNFSPDSEPTTRTLLRQVLDTAVPRTPRRARSTRSGAQRDLLETPSSRRQRSQTKMTARRRSHTATSVDRLARVQASG
HLEEQTPRTLLKNIILTAPESSIVMPEAVVKLVPSPQVVQPSRRKSSRGSLELQLPELEPPTTLAPGLLAPGRRKQRLRL
SEFQQGMDWGHLSQEPRENADASSLTSSLNLTFAMPLQPQSVKRPGLARRPPTRRVVDVGTFLQDLRDTSLTVAPPGESH
RTPVATVPMDTVLEDTQPFSQPLAGHSPSVHHSLPCPSPSGAKEVEGAASRRTRSSGPGLQNSYSGPGKPAQLLARKMEE
VEAIAMGLPNTSSVSGEDGIEPLQNGVGEEAEESMEESMSVREVEKAAEEQGSARAEEPEGHTEVAASAGSLGAIEAKEP
EGSSEDEDTSASPELPPSTPEFLRTRQLQFPEPAPPPSTAVLPSELPKHLSARIPPRPRIPGSRPRQDPYKAGLNHYAKL
FSFYAKMPMEKKAEEMVEKCLDKYFQHLCNDLEVFAAHAGRKTVRPEDLELLLRRQGLVTDQVSLHVLVERHLPLEYRQL
LIPCAFSGNSVFPSQ
>A0A6P3IEK7|unreviewed|Centromere protein T|taxID:43346
MTARRRSHTATSVDRLARVQASGHLEEQTPRTLLKNIILTAPESSIVMPEAVVKLVPSPQVVQPSRRKSSRGSLELQLPE
LEPPTTLAPGLLAPGRRKQRLRLSEFQQGMDWGHLSQEPRENADASSLTSSLNLTFAMPLQPQSVKRPGLARRPPTRRVV
DVGTFLQDLRDTSLTVAPPGESHRTPVATVPMDTVLEDTQPFSQPLAGHSPSVHHSLPCPSPSGAKEVEGAASRRTRSSG
PGLQNSYSGPGKPAQLLARKMEEVEAIAMGLPNTSSVSGEDGIEPLQNGVGEEAEESMEESMSVREVEKAAEEQGSARAE
EPEGHTEVAASAGSLGAIEAKEPEGSSEDEDTSASPELPPSTPEFLRTRQLQFPEPAPPPSTAVLPSELPKHLSARIPPR
PRIPGSRPRQDPYKAGLNHYAKLFSFYAKMPMEKKAEEMVEKCLDKYFQHLCNDLEVFAAHAGRKTVRPEDLELLLRRQG
LVTDQVSLHVLVERHLPLEYRQLLIPCAFSGNSVFPSQ
>A0A6P3RDX4|unreviewed|Centromere protein T|taxID:132908
MADSYSSDNEPTTRTLLRRVLDTECPRTPRRPRSTRAGARRALLETPFSMRLRSQTKTTSRQPSHRARSVGRLAHIQASG
HLKEQTPRTLLENILLTAPESSMVMPEPEVMPVPAPQVVQPSSWESSRGSLELQLPELEPPTTLAPDLLAPGRRKQRLRL
SVFQQGMDQGLPLSQELHGKADASSLTSSLNLTFATPFHPQSVKRPGLARRPPTRRAVDVGVFLKDLQDTSMALAAPGDS
LRTPVATLPTNTALEDTQPFSQPLVGHSPSVHHSLTCPSFSAERAVSWRTHRSRPGLQNNSPGKPAQLLAGKAKEVDALG
MGFLNTSNNISGEDGLEPLHGGVGEEVEEMMEECLSMSKVKEAAVAQGSLRAEEPERHTEVIKSEGSQGTIEAKEPKRSS
GDKDTSGRAASPELACSTPEFPQARQLHFLEPARPASTAILSSEPLEPLSARLPPRARTAGPRIRQDPYKTGLSHYAKLF
SFYAKMSMEKKAVEMVEKCLDKYFQHLCDDLEVFAAHAGRKTVKLEDLELLMRRQGLVTDQVSLHVLVERHLPLEYRQLL
IPCAFSGNSVFPAQ
>A0A6P4WVM9|unreviewed|Centromere protein T|taxID:9691
MVEAMADSYSQDSEPTTRTLLRRVLDTADTRTPQRRRSAGIGAQKSLLETPSSRRLSSSTKTNARRRSQRARSIGRLAHV
QTSGHLEEQTPRTLLKNILLTAPESSIMMPESVVKPVPTPQVVQSSRQESIRGSLELQLPELEPPTTLALGLLAPGRRKR
RLRLSVFQQGIDQGLPLSQEPCGNASASSLTSSLNLTFATPLQPQSVHRPGLARRPPTRRAVDVGAFLQDLQDTSLALAS
PGNSLRTPVATLPTDTVLEDTQPFSQPLVGHSPSVYHSLPCLSYTEAKDAEKAVSHRTQRSGPKLQNHSPGKPAQLLAGK
AKKVDALAMSFPNTSSAIAGEDEVEPLQGGVGENAEERMEESLSVSEVKDTAGTQGSVRTDKSDRNEMSEAVEAKEPEGS
SGDENISGRTASPELASSTTEFLQARQLQFLESAPPPSTAILSSEPLEPLPTRLPPRARTLGPRPRQDPHKTGLNHYVKL
FSFYAKMPMEKKALEMVEKCLDKYFQHLCDDLEVFAAHAGRKTVRPEDLELLMRRQGLVNDQVSLHVLVERHLPLEYRQL
LIPCAFSGNSVFPAQ
>A0A6P5D8D4|unreviewed|Centromere protein T|taxID:9915
MAYNFSPDSEPTTRTLLRQVLDTAVPRTPRRARSTRSGLERDLLETPSSRRQRSQTKMTARRRSHTATSVDRLARVQASG
HLEEQTPRTLLKNIILTAPESSIVMPEAVVKLVPSPQVVQPSRRKSSRGSLELQLPELEPPTTLAPGLLAPGRRKQRLRL
SEFQQGMDWGHLSQEPRENADASSLTSSLNLTFAMPLQPQSVKRPGLARRPPTRRVVDVGTFLQDLRDTSLTVAPPGESH
RTPVATVPMDTVLEDTQPFSQPLAGHSPSVHHSLPCPSPSGAKEVEGAASRRTRSSGPGLQNSYSGPGKPAQLLARKMEE
VEAIAMGLPNTSSVSGEDGIEPLQNGVGEEAEESMEESMSVREVEKAAEEQGSARAEEPEGHTEVAAAAGSLGAIEAKEP
EGSSEDEDTSGRLASPELPPSTPEFLRTRRLQFPEPAPPPSTAVLPSELPKHLSARIPPRPRIPGSRPRQDPNKAGLNHY
AKLFSFYAKMPMEKKAEEMVEKCLDKYFQHLCNDLEVFAAHAGRKTVRPEDLELLLRRQGLVTDQVSLHVLVERHLPLEY
RQLLIPCAFSGNSVFPSQ
>A0A6P5D9Z9|unreviewed|Centromere protein T|taxID:9915
MTARRRSHTATSVDRLARVQASGHLEEQTPRTLLKNIILTAPESSIVMPEAVVKLVPSPQVVQPSRRKSSRGSLELQLPE
LEPPTTLAPGLLAPGRRKQRLRLSEFQQGMDWGHLSQEPRENADASSLTSSLNLTFAMPLQPQSVKRPGLARRPPTRRVV
DVGTFLQDLRDTSLTVAPPGESHRTPVATVPMDTVLEDTQPFSQPLAGHSPSVHHSLPCPSPSGAKEVEGAASRRTRSSG
PGLQNSYSGPGKPAQLLARKMEEVEAIAMGLPNTSSVSGEDGIEPLQNGVGEEAEESMEESMSVREVEKAAEEQGSARAE
EPEGHTEVAAAAGSLGAIEAKEPEGSSEDEDTSASPELPPSTPEFLRTRRLQFPEPAPPPSTAVLPSELPKHLSARIPPR
PRIPGSRPRQDPNKAGLNHYAKLFSFYAKMPMEKKAEEMVEKCLDKYFQHLCNDLEVFAAHAGRKTVRPEDLELLLRRQG
LVTDQVSLHVLVERHLPLEYRQLLIPCAFSGNSVFPSQ
>A0A6P5KH84|unreviewed|Centromere protein T|taxID:38626
MAFLSENEGTTRTLLHHVLETQPLSSPVSSNTRQSKRSLSTSMGHPRRNLRDPPSRTLLSKQTKTVPAQPKDTGADGQLF
VEHYDFLEEGTPRILLKKILQTASEASVLVPSLMNSQEPEPVELQEESKWNSLELQLPELEPSVTVAPGLLMHNRKKRCL
RVSEFEQEVDQGLAVASDLTERQPASANKSSVTRSFNLTLATVRPPESIERPGLARRPPNRKAIDVEAFEQRLKDIPLTP
LPDRCTYHRATPVDGDRSFQASPDSIGLRRSLAKGQELKAVTQQANQRMEKGPRKQTKSGTKSPSQNTPLSTSSLSAGTR
SRPWTGTSSQNSCFSARSLPARSSISREARAKSGVAHQVEEEEERLMDEEARESEEDTEILQSTVVSELSMKTPEFLRAK
RYHSLLQPTSPVPPNTNTTLLPSKLTQAKRAPKRRAPGPRQPRDPDKVGLNNYCKVFSFYAKTPMEKSASETLMKCLNQY
FRTLCDDLETFAHHAGRKTVLLADLELLMRRQGLVTDDISLYVLVERYLPLEYRRLLIPCAASGNAVFPAG
>A0A6P5KK55|unreviewed|Centromere protein T|taxID:38626
MAFLSENEGTTRTLLHHVLETQPLSSPVSSNTRQSKRSLSTSMGHPRRNLRDPPSRTLLSKQTKTVPAQPKDTGADGQLF
VEHYDFLEEGTPRILLKKILQTASEASVLVPSLMNSQEPEPVELQEESKWNSLELQLPELEPSVTVAPGLLMHNRKKRCL
RVSEFEQEVDQGLAVASGPRKQTKSGTKSPSQNTPLSTSSLSAGTRSRPWTGTSSQNSCFSARSLPARSSISREARAKSG
VAHQVEEEEERLMDEEARESEEDTEILQSTVVSELSMKTPEFLRAKRYHSLLQPTSPVPPNTNTTLLPSKLTQAKRAPKR
RAPGPRQPRDPDKVGLNNYCKVFSFYAKTPMEKSASETLMKCLNQYFRTLCDDLETFAHHAGRKTVLLADLELLMRRQGL
VTDDISLYVLVERYLPLEYRRLLIPCAASGNAVFPAG
>A0A6P5KKM2|unreviewed|Centromere protein T|taxID:38626
MAFLSENEGTTRTLLHHVLETQPLSSPVSSNTRQSKRSLSTSMGHPRRNLRDPPSRTLLSKQTKTVPAQPKDTGADGQLF
VEHYDFLEEGTPRILLKKILQTASEASVLVPSLMNSQEPEPVELQEESKWNSLELQLPELEPSVTVAPGLLMHNRKKRCL
RVSEFEQEVDQGLAVASDLTERQPASANKSSVTRSFNLTLATVRPPESIERPGLARRPPNRKAIDVEAFEQRLKDIPLTP
LPGPRKQTKSGTKSPSQNTPLSTSSLSAGTRSRPWTGTSSQNSCFSARSLPARSSISREARAKSGVAHQVEEEEERLMDE
EARESEEDTEILQSTVVSELSMKTPEFLRAKRYHSLLQPTSPVPPNTNTTLLPSKLTQAKRAPKRRAPGPRQPRDPDKVG
LNNYCKVFSFYAKTPMEKSASETLMKCLNQYFRTLCDDLETFAHHAGRKTVLLADLELLMRRQGLVTDDISLYVLVERYL
PLEYRRLLIPCAASGNAVFPAG
>A0A6P5QER3|unreviewed|Centromere protein T|taxID:10089
MAALSFSDGDPTVRTLLRRVLETADSRTPMRRRSTRINAQRRRSQTPYSNRQGSQTQTSARKQSHGARSVGRSTRVQGRG
RLEEQTPRTLLRNILLTAPESSTVMPDPVVKPAQVPEVARSSRRESSRGSLELHLPELEPPSTLAPGLTAPGKRKQKLRL
SVFQQEVNQGLPLSQEPRRSRSADVSSLASSFNLTFVLPGQPETVERPGLARRRPIRQLVNAGALLQDLEDNSLDSALPG
DSHRIPVAALPMDVGLEDTQPFSQSLAAFSLSGKHSLPSPSRPGVEDVERVVGPPSSGTRLQSRMSRTGSAASPFPFLEP
QPQPAEPREAVGSNEAAEPKDQEGPSGSEETSAGPANGELSSSTRDSLPAAQPPPSPGVAVLPSEPLKSVTAKCPSRTQT
AGPRRRQDPHKAGLSPYVKFFSFCTKMPVEKKALEIVEKCLDKYFQHLCNDLEVFAAHAGRKTVKPEDLVLLMRRQGLVT
DQVSQHVLVERYLPLEYRQQLIPCAFSGNSVFPAQ
>A0A6P6BW46|unreviewed|Centromere protein T|taxID:132908
MADSYSSDNEPTTRTLLRRVLDTECPRTPRRPRSTRAGARRALLETPFSMRLRSQTKTTSRQPSHRARSVGRLAHIQASG
HLKEQTPRTLLENILLTAPESSMVMPEPEVMPVPAPQVVQPSSWESSRGSLELQLPELEPPTTLAPDLLAPGRRKQRLRL
SVFQQGMDQGLPLSQELHGKADASSLTSSLNLTFATPFHPQSVKRPGLARRPPTRRAVDVGVFLKDLQDTSMALAAPGPG
KPAQLLAGKAKEVDALGMGFLNTSNNISGEDGLEPLHGGVGEEVEEMMEECLSMSKVKEAAVAQGSLRAEEPERHTEVIK
SEGSQGTIEAKEPKRSSGDKDTSGRAASPELACSTPEFPQARQLHFLEPARPASTAILSSEPLEPLSARLPPRARTAGPR
IRQDPYKTGLSHYAKLFSFYAKMSMEKKAVEMVEKCLDKYFQHLCDDLEVFAAHAGRKTVKLEDLELLMRRQGLVTDQVS
LHVLVERHLPLEYRQLLIPCAFSGNSVFPAQ
>A0A6P6DYT4|unreviewed|Centromere protein T|taxID:10160
MANNFSPDSEPTARTLLRRVLDTADSCTPQRRRSDRISAQRTLLETPSSRRRSIQTKVTARQRSHGARSTGRLAHGQAGG
QLEEQTPRTLLKNILLTAPESSIVMPQSVVKPAPAPQVVQPSRRKSSQSSLELQLPELEPPPTLAPVLLGSGRRKQKLRL
SVFQKEVEWGPQGLPVSQEPPGNPDASSLTSSLNLTFATPLQPHSVRKPGLARRPPTRRAIDVGALLQDLQNNSLASTPL
VDNLRAPVATLPTDIVLEDTQPFSQPLVGHSPNVHYSLPHPYPGPEDAEGTVHHRTQGSIPELQNHKLQPEPADPLEMTE
AEGSKRAMEAKNPEESSGDEDISDRPASSELASNVPEFLQAKQLDQFLEPAPSSGATVLSSEPQEPVLARTHPRPRTAVP
RPRQDPHKGGLNHYTKLFSFYAKMPMERKALEMVEKCLDKYLQHLCNDLEVFAAHAGRKTVKPEDLELLMRRQGLVTDQV
SLHVLVERHLPLEYRQLIIPCAFSGNSVFPAQ
>A0A6P6HLB0|unreviewed|Centromere protein T|taxID:9696
MADSYSQDSEPTTRTLLRRVLDTADTRTPQRRRSAGIGAQKSLLETPSSRRLSSSTKTNARRRSQRARSIGRLAHVQTSG
HLEEQTPRTLLKNILLTAPESSIMMPESVVKPVPTPQVVQSSRQESIRGSLELQLPELEPPTTLALGLLAPGRRKRRLRL
SVFQQGIDQGLPLSQEPCGNASASSLTSSLNLTFATPLQPQSVHRPGLARRPPTRRAVDVGAFLQDLQDTSLAPTDTVLE
DTQPFSQPLVGHSPSVYHSLPCLSYTEAKDAEKAVSHRTQRSGPKLQNHSPGKPSQLLAGKSKKVDALAMSFPNTSSAIA
GEDEVQPLQGGVGENAEERMEESLSVSEVKDTTGTQGSVRTDKSDRNETSEAVEAKEPEGSSGDENISGRTASPELASST
TEFLQARQLQFLESAPPPSTAILSSEPLEPLPTRLPPRARTLGPRPRQDPHKTGLNHYVKLFSFYAKMPMEKKALEMVEK
CLDKYFQHLCDDLEVFAAHAGRKTVRPEDLELLMRRQGLVNDQVSLHVLVERHLPLEYRQLLIPCAFSGNSVFPAQ
>A0A6P7Y9M1|unreviewed|Centromere protein T|taxID:1415580
MLLMLFYGENMSVDSDDITARTLLKGFLAVEVPKSTVKRQSKRRASELERLYIENETSMFRNVKNINLLSPSMSLRGRMK
EKIRRSIDKATGSGKRSFPDKGLPEKHLLGLGILPSEYDLDKDTPRTILKKIIQTENEVSMLVKERPKDGEHGQTQEPAV
KTTHLGMHKLEMDVLQPPVHRAASGLSRTRKKKKRISVSQFERGVEEILPEIREREERLEDNSENIALANNSAMSRSLKT
SFSIPSVPESIQKRGLVRRPKKHRIISVEDFEEGIKNHLKHLKSSQDCFVESTVTSIDGSMLHSNAAQMNTEIILSNTEL
FVMPQPKEQTLQELSQPRSLSLLSVSKQSLKNSSVHKRNVDSEGMARIDALEPEIGIQREVNSKKETAQLEGIEEENEEE
SSLNVNLEKSSLIEGMEEQNEEYYLVTDVENEVILMEEESNSPDTAENEVALTKGMAMDLKQMDRMIPTVKNGTECSVSF
RNFRESLHGTEKLVDSVPPISAACMKESPCNLSRRSGHRSTQYSVKTSTTLVTSCAHSVGKGAISDQNNSVIHDKEEENY
EKQVTKVEGAECEELSMDKNIFSRIKDIKFSPSLPTPHYLKTTYLKFPKKPPVAKRALVRASRALSRTKKEPTLPSRLVK
QIFAHYANVSVAKDSFMIVEKCLDVYFKQLSNDLEAFAGHAKRKTVDATDIELLMRRQGLVTDKIPLHVLIERHLPLEYR
KLLIPVAMSGNKVIQKK
>A0A6P8QF54|unreviewed|Centromere protein T|taxID:260995
MDKGRLPGENMSVDSDDITARTLLKGFLAAEVPKSTVKRQSKRRASELERLCIKNETSLFRNVRNINLLSPSMTLRGRMK
EKIRHSINKATGSATRNFPDKGLSGKHLLCLGTLASESDLDKDTPRTILKKLIHTENEVSMLVTERSKDGKHEQTEEEPT
VKTNHLGIHNLETHVLESPVHIAASGLSRTRKKKKRISVSQFEREVKETFPQIRENKVSMLVTERSKDGKHEQTEEEPTV
KTNHLGIHNLETHVLESPVHIAASGLSRTRKKKKRISVSQFEREVKETFPQIRENEGRLEDHSENTMALANNSAMSRSLK
TSFSIPSVPESIEKRGLDRRPKKHRIISVEDFEEGIKRNVMHLKGSQNCFVESMVVSTDGSMLLSNALQTNTEIILSNTE
LFVLPQPKGQTLQELSQPRSPYLLSISKQSLKSSLVHKGDVVSEELTSTDDLEPKVGIQREVDSKKDIAQLEGVKEESYL
NVDSEKALVIEGVEEQNESSGLDVENEVVLMEEEFNSADTTENDVALAKGMTTDLEQRDKNGTKRLVSSISFRKSLHDTE
KLVDNVFQRSEDSIDVGSHTLTTFPLLLEEVSGITINKTAGSVLPGPEVGAEAEENNVFSENDRWQEEEDDNKMELPETD
QITGNAGSSTGELSMDKNIFLRIKDIKFSPSLPTPHYLKTTSSKFPKKPPFAKHAPMRTNRVLSQMKKEPALPSRLVKQI
FAHYAKMSVAKDSFKIVEKCLDVYFKQLSNDLEAFAGHAKRKIVDATDLELLMRRQGLVTNKMPLHVLIERHLPLEYRKL
LIPVAMSGNKVIPKK
>A0A6P8QLC8|unreviewed|Centromere protein T|taxID:260995
MHTCGENMSVDSDDITARTLLKGFLAAEVPKSTVKRQSKRRASELERLCIKNETSLFRNVRNINLLSPSMTLRGRMKEKI
RHSINKATGSATRNFPDKGLSGKHLLCLGTLASESDLDKDTPRTILKKLIHTENEVSMLVTERSKDGKHEQTEEEPTVKT
NHLGIHNLETHVLESPVHIAASGLSRTRKKKKRISVSQFEREVKETFPQIRENKVSMLVTERSKDGKHEQTEEEPTVKTN
HLGIHNLETHVLESPVHIAASGLSRTRKKKKRISVSQFEREVKETFPQIRENEGRLEDHSENTMALANNSAMSRSLKTSF
SIPSVPESIEKRGLDRRPKKHRIISVEDFEEGIKRNVMHLKGSQNCFVESMVVSTDGSMLLSNALQTNTEIILSNTELFV
LPQPKGQTLQELSQPRSPYLLSISKQSLKSSLVHKGDVVSEELTSTDDLEPKVGIQREVDSKKDIAQLEGVKEESYLNVD
SEKALVIEGVEEQNESSGLDVENEVVLMEEEFNSADTTENDVALAKGMTTDLEQRDKNGTKRLVSSISFRKSLHDTEKLV
DNVFQRSEDSIDVGSHTLTTFPLLLEEVSGITINKTAGSVLPGPEVGAEAEENNVFSENDRWQEEEDDNKMELPETDQIT
GNAGSSTGELSMDKNIFLRIKDIKFSPSLPTPHYLKTTSSKFPKKPPFAKHAPMRTNRVLSQMKKEPALPSRLVKQIFAH
YAKMSVAKDSFKIVEKCLDVYFKQLSNDLEAFAGHAKRKIVDATDLELLMRRQGLVTNKMPLHVLIERHLPLEYRKLLIP
VAMSGNKVIPKK
>A0A6P8QP91|unreviewed|Centromere protein T|taxID:260995
MTLRGRMKEKIRHSINKATGSATRNFPDKGLSGKHLLCLGTLASESDLDKDTPRTILKKLIHTENEVSMLVTERSKDGKH
EQTEEEPTVKTNHLGIHNLETHVLESPVHIAASGLSRTRKKKKRISVSQFEREVKETFPQIRENKVSMLVTERSKDGKHE
QTEEEPTVKTNHLGIHNLETHVLESPVHIAASGLSRTRKKKKRISVSQFEREVKETFPQIRENEGRLEDHSENTMALANN
SAMSRSLKTSFSIPSVPESIEKRGLDRRPKKHRIISVEDFEEGIKRNVMHLKGSQNCFVESMVVSTDGSMLLSNALQTNT
EIILSNTELFVLPQPKGQTLQELSQPRSPYLLSISKQSLKSSLVHKGDVVSEELTSTDDLEPKVGIQREVDSKKDIAQLE
GVKEESYLNVDSEKALVIEGVEEQNESSGLDVENEVVLMEEEFNSADTTENDVALAKGMTTDLEQRDKNGTKRLVSSISF
RKSLHDTEKLVDNVFQRSEDSIDVGSHTLTTFPLLLEEVSGITINKTAGSVLPGPEVGAEAEENNVFSENDRWQEEEDDN
KMELPETDQITGNAGSSTGELSMDKNIFLRIKDIKFSPSLPTPHYLKTTSSKFPKKPPFAKHAPMRTNRVLSQMKKEPAL
PSRLVKQIFAHYAKMSVAKDSFKIVEKCLDVYFKQLSNDLEAFAGHAKRKIVDATDLELLMRRQGLVTNKMPLHVLIERH
LPLEYRKLLIPVAMSGNKVIPKK
>A0A6P8RA78|unreviewed|Centromere protein T|taxID:260995
MSVDSDDITARTLLKGFLAAEVPKSTVKRQSKRRASELERLCIKNETSLFRNVRNINLLSPSMTLRGRMKEKIRHSINKA
TGSATRNFPDKGLSGKHLLCLGTLASESDLDKDTPRTILKKLIHTENEVSMLVTERSKDGKHEQTEEEPTVKTNHLGIHN
LETHVLESPVHIAASGLSRTRKKKKRISVSQFEREVKETFPQIRENKVSMLVTERSKDGKHEQTEEEPTVKTNHLGIHNL
ETHVLESPVHIAASGLSRTRKKKKRISVSQFEREVKETFPQIRENEGRLEDHSENTMALANNSAMSRSLKTSFSIPSVPE
SIEKRGLDRRPKKHRIISVEDFEEGIKRNVMHLKGSQNCFVESMVVSTDGSMLLSNALQTNTEIILSNTELFVLPQPKGQ
TLQELSQPRSPYLLSISKQSLKSSLVHKGDVVSEELTSTDDLEPKVGIQREVDSKKDIAQLEGVKEESYLNVDSEKALVI
EGVEEQNESSGLDVENEVVLMEEEFNSADTTENDVALAKGMTTDLEQRDKNGTKRLVSSISFRKSLHDTEKLVDNVFQRS
EDSIDVGSHTLTTFPLLLEEVSGITINKTAGSVLPGPEVGAEAEENNVFSENDRWQEEEDDNKMELPETDQITGNAGSST
GELSMDKNIFLRIKDIKFSPSLPTPHYLKTTSSKFPKKPPFAKHAPMRTNRVLSQMKKEPALPSRLVKQIFAHYAKMSVA
KDSFKIVEKCLDVYFKQLSNDLEAFAGHAKRKIVDATDLELLMRRQGLVTNKMPLHVLIERHLPLEYRKLLIPVAMSGNK
VIPKK
>A0A7E6CLX8|unreviewed|Centromere protein T|taxID:89673
MEGSYIPDSEPTTRTLLRRLLDTEDPHTPRGRQSTRASARRTPLETPFSMRLRSQTKTTTRRHSHGARSIGRLAHIQTSG
RLKEQTPRTLLENILLTAPESSMVVPESALKPVPAPQVVQSPSGESSRGSLELQLPELKPPTTLAPGLLLALGKRKQRLR
LSEFQQGVDQELPLSPGPLTEPHGNAGASSLTSSLNLALATPPVPQSVQRPGLARRPPTRRAVDVGAFLQDLQDTSVALA
LPGDSLRTPVATLPTDTVLEDTQPFSQPLIGRSPNVRHSLPCPSSSAERTVGRRTQSSGPRLQNNSPGRPDQLLVGKAEE
VDALAVGFPNTSNSSSGEDGLQPLQDGVGEEAEDVMEESLSMSDEEEAAGAQGSARAEEPKTHKEGTEAEGSWGATEAKE
LEGPSRDKDTAGRTGSPELTSITLEFQQARQLEFLEPAQPTSTAVLPPEPLSARRPPRARTAGPRLRQDPYKTGLSHYAK
LFSFYTKMPMEKAALEMVEKCLDKYFQHLCDDLEVFAAHAGRKTVRPEDLELLLRRQGLVTDQVSLHVLVERHLPLQYRQ
LLIPCAFSGNTVFPAQ
>A0A7E6CP55|unreviewed|Centromere protein T|taxID:89673
MVVPESALKPVPAPQVVQSPSGESSRGSLELQLPELKPPTTLAPGLLLALGKRKQRLRLSEFQQGVDQELPLSPGPLTEP
HGNAGASSLTSSLNLALATPPVPQSVQRPGLARRPPTRRAVDVGAFLQDLQDTSVALALPGDSLRTPVATLPTDTVLEDT
QPFSQPLIGRSPNVRHSLPCPSSSAERTVGRRTQSSGPRLQNNSPGRPDQLLVGKAEEVDALAVGFPNTSNSSSGEDGLQ
PLQDGVGEEAEDVMEESLSMSDEEEAAGAQGSARAEEPKTHKEGTEAEGSWGATEAKELEGPSRDKDTAGRTGSPELTSI
TLEFQQARQLEFLEPAQPTSTAVGLFRQQSIPAPSLPPEPLSARRPPRARTAGPRLRQDPYKTGLSHYAKLFSFYTKMPM
EKAALEMVEKCLDKYFQHLCDDLEVFAAHAGRKTVRPEDLELLLRRQGLVTDQVSLHVLVERHLPLQYRQLLIPCAFSGN
TVFPAQ
>A0A7F8QGP3|unreviewed|Centromere protein T|taxID:9713
MAETMAESYNRESEPTTRTLLRRVLDTADTRTPRRRRSARVSAQKALLETPSSRRLSSPTKMNVRRRSHRARSIGRLAHV
HTSGNLEEQTPRTLLKNILLTAPESSIMMPESVVKPVPTPQVVQSSRRESSRGSLELQLPELEPPTTLALGLLAPGRRKQ
RLRLSVFQQGMDQGLPLSQEPRGNASASSLTSSLNLTFATPLQPQSVQRPGLARRPPTRRAVDVGAFLQDLRDTSLALAS
PGDSLRTPVATLQMDTVLEDTQPFSQPLVGRSPSVYHSLPCTEAEDAERAVSHRTQSSGPRLQNHNPRKPAQLLAAKAKK
VDALAVSFPNNSSAISGEDGVEPLQDGVGEEAEERMEEGLSVSKVMDTTGTQGSVRTEKSKGYREMTEAVEAKEPEGSSG
DEDISASTELASSTTEFLQARRPQFLEPAPPPSTAVLSSEPLEPLSTRLPPRARTPGPRPRQDPHKTGLSHYVKLFSFYS
KMPMEKAALEMVEKCLDKYFQHLCDDLEVFAAHAGRKTVRPEDLELLMRRQGLVNDQVSLHVLVERHLPLEYRQLLIPCA
FSGNSVFPAQ
>A0A7F8QJM3|unreviewed|Centromere protein T|taxID:9713
MAETMAESYNRESEPTTRTLLRRVLDTADTRTPRRRRSARVSAQKALLETPSSRRLSSPTKMNVRRRSHRARSIGRLAHV
HTSGNLEEQTPRTLLKNILLTAPESSIMMPESVVKPVPTPQVVQSSRRESSRGSLELQLPELEPPTTLALGLLAPGRRKQ
RLRLSVFQQGMDQGLPLSQEPRGNASASSLTSSLNLTFATPLQPQSVQRPGLARRPPTRRAVDVGAFLQDLRDTSLALAS
PGDSLRTPVATLQMDTVLEDTQPFSQPLVGRSPSVYHSLPCTEAEDAERAVSHRTQSSGPRLQNHNPRKPAQLLAAKAKK
VDALAVSFPNNSSAISGEDGVEPLQDGVGEEAEERMEEGLSVSKVMDTTGTQGSVRTEKSKGYREMTEAVEAKEPEGSSG
DEDISGRTASTELASSTTEFLQARRPQFLEPAPPPSTAVLSSEPLEPLSTRLPPRARTPGPRPRQDPHKTGLSHYVKLFS
FYSKMPMEKAALEMVEKCLDKYFQHLCDDLEVFAAHAGRKTVRPEDLELLMRRQGLVNDQVSLHVLVERHLPLEYRQLLI
PCAFSGNSVFPAQ
>A0A7J7SA88|unreviewed|Centromere protein T|taxID:51298
MVMPESVVKPVPAPQGVQFSRRESSPGSLELQLPELNAPATLAPGRLTSGRRKKRLRLSEFQQGMDQGLPLSQGPVTEPP
GNTGASSLSSSLNLTFATPLLPQSVQRPGLARRPLTRRAVDVGIFLQDLQDTSVATALPGDRTPVATLPTDTVLEDTQPF
SQPLIGCSPSVHHSIPSPSLSAERTVSRRTWSSGPGLQNNSPRKPAQLLAGKAEEVDALAMGFPNTSSSTSGEDGLEPLL
GGVGEEVEERMEESMSLSEVKEAAGAQASARAEEPEAHTEVAEAEGSWGATEEKEPEGSSGDKDTEGRTARPELASSTPE
FPQARQLEFLEPAPPTSTAVLSSEPLEPLSARLPTRVQTAGPRLRQDPYKMGLSHYAKLFSFYAKMPMEKKALEMVEKCL
DKYFQRLCDDLDVFAAHAGRKTVRLEDLELLMRR
>A0A7J7SAI6|unreviewed|Centromere protein T|taxID:51298
MADSDISDNEPTTRTLLRRVLDTEAPRTPRRRQSTRAGVQRTPLGTPFSMRLRSQTKTTAGRQPHRARSIGRLAHTQTRG
QLKEQTPRTLLENILLTAPESSMVMPESVVKPVPAPQGVQFSRRESSPGSLELQLPELNAPATLAPGRLTSGRRKKRLRL
SEFQQGMDQGLPLSQEPPGNTGASSLSSSLNLTFATPLLPQSVQRPGLARRPLTRRAVDVGIFLQDLQDTSVATALPGDR
TPVATLPTDTVLEDTQPFSQPLIGCSPSVHHSIPSPSLSAERTVSRRTWSSGPGLQNNSPRKPAQLLAGKAEEVDALAMG
FPNTSSSTSGEDGLEPLLGGVGEEVEERMEESMSLSEVKEAAGAQASARAEEPEAHTEVAEAEGSWGATEEKEPEGSSGD
KDTEGRTARPELASSTPEFPQARQLEFLEPAPPTSTAVLSSEPLEPLSARLPTRVQTAGPRLRQDPYKMGLSHYAKLFSF
YAKMPMEKKALEMVEKCLDKYFQRLCDDLDVFAAHAGRKTVRLEDLELLMRRQGLVTDRVSLHVLVEQHLPLEYRQLLIP
CAFSGNTVFPAQ
>A0A7J7SAM2|unreviewed|Centromere protein T|taxID:51298
MADSDISDNEPTTRTLLRRVLDTEAPRTPRRRQSTRAGVQRTPLGTPFSMRLRSQTKTTAGRQPHRARSIGRLAHTQTRG
QLKEQTPRTLLENILLTAPESSMVMPESVVKPVPAPQGVQFSRRESSPGSLELQLPELNAPATLAPGRLTSGRRKKRLRL
SEFQQGMDQGLPLSQEPPGNTGASSLSSSLNLTFATPLLPQSVQRPGLARRPLTRRAVDVGIFLQDLQDTSVATALPGDR
TPVATLPTDTVLEDTQPFSQPLIGCSPSVHHSIPSPSLSAERTVSRRTWSSGPGLQNNMKEAAGAQASARAEEPEAHTEV
AEAEGSWGATEEKEPEGSSGDKDTEGRTARPELASSTPEFPQARQLEFLEPAPPTSTAVLSSEPLEPLSARLPTRVQTAG
PRLRQDPYKMGLSHYAKLFSFYAKMPMEKKALEMVEKCLDKYFQRLCDDLDVFAAHAGRKTVRLEDLELLMRRQGLVTDR
VSLHVLVEQHLPLEYRQLLIPCAFSGNTVFPAQ
>A0A7J7SAY0|unreviewed|Centromere protein T|taxID:51298
MADSDISDNEPTTRTLLRRVLDTEAPRTPRRRQSTRAGVQRTPLGTPFSMRLRSQTKTTAGRQPHRARSIGRLAHTQTRG
QLKEQTPRTLLENILLTAPESSMVMPESVVKPVPAPQGVQFSRRESSPGSLELQLPELNAPATLAPGRLTSGRRKKRLRL
SEFQQGMDQGLPLSQGPVTEPPGNTGASSLSSSLNLTFATPLLPQSVQRPGLARRPLTRRAVDVGIFLQDLQDTSVATAL
PGDRTPVATLPTDTVLEDTQPFSQPLIGCSPSVHHSIPSPSLSAERTVSRRTWSSGPGLQNNSPRKPAQLLAGKAEEVDA
LAMGFPNTSSSTSGEDGLEPLLGGVGEEVEERMEESMSLSEVKEAAGAQASARAEEPEAHTEVAEAEGSWGATEEKEPEG
SSGDKDTEARPELASSTPEFPQARQLEFLEPAPPTSTAVGLFRQQIIPAPSLSSEPLEPLSARLPTRVQTAGPRLRQDPY
KMGLSHYAKLFSFYAKMPMEKKALEMVEKCLDKYFQRLCDDLDVFAAHAGRKTVRLEDLELLMRRQGLVTDRVSLHVLVE
QHLPLEYRQLLIPCAFSGNTVFPAQ
>A0A7J7SB51|unreviewed|Centromere protein T|taxID:51298
MADSDISDNEPTTRTLLRRVLDTEAPRTPRRRQSTRAGVQRTPLGTPFSMRLRSQTKTTAGRQPHRARSIGRLAHTQTRG
QLKEQTPRTLLENILLTAPESSMVMPESVVKPVPAPQGVQFSRRESSPGSLELQLPELNAPATLAPGRLTSGRRKKRLRL
SEFQQGMDQGLPLSQGPVTEPPGNTGASSLSSSLNLTFATPLLPQSVQRPGLARRPLTRRAVDVGIFLQDLQDTSVATAL
PGDRTPVATLPTDTVLEDTQPFSQPLIGCSPSVHHSIPSPSLSAERTVSRRTWSSGPGLQNNSPRKPAQLLAGKAEEVDA
LAMGFPNTSSSTSGEDGLEPLLGGVGEEVEERMEESMSLSEVKEAAGAQASARAEEPEAHTEVAEAEGSWGATEEKEPEG
SSGDKDTEGRTARPELASSTPEFPQARQLEFLEPAPPTSTAVLSSEPLEPLSARLPTRVQTAGPRLRQDPYKMGLSHYAK
LFSFYAKMPMEKKALEMVEKCLDKYFQRLCDDLDVFAAHAGRKTVRLEDLELLMRRQGLVTDRVSLHVLVEQHLPLEYRQ
LLIPCAFSGNTVFPAQ
>A0A7J7SH08|unreviewed|Centromere protein T|taxID:59479
MADSYSPDNEPTTRTLLRRVLDTEYPRTPRRPRSTPAGARKALLETPFSMRLRSQTKTAAKRRSHRGRSIDRLAHIQTSE
RLKEQTPRTLLENILLTAPESSMVMPESVVKPVPAPQVMQPSSPESSRGSLELQLPELEPPTILAPGLLAPGRRKQRLRL
SVFQQGMDQGLPLSQEPHGNTDASFLTSSPNLTFATPFQPESVQRPGLARRPPTRRAVDVGAFLQDLQNTCVALAPSVDT
VLEDTQPFSQPLTGHSSSMHHSLPCSSVSAERVVSFRTRSSGPRLQNDSPRKPAQHLAGKAEEVAALAVGSPNNSSSISG
EGGLEPLQDEVGEEVEEMMEESLCVSKVKEAAGTQGSARAEEPETHTEVTEAKGSWRAVEDKEPEGSSGDKDTSGRTASS
KLASSTPEFHQAGQLQFLEPAPPASTAVLSSEPLEPVSARLPPKARTAGPRQRRDPYKTGLSHYAKLFSFYAKMPMEKKA
LEMVEKCLDKYFQHLCADLEVFAAHAGRKTVTLEDLELLMRRQGLVTEKVSLHVLVERHLPLEYRQLLIPCAFSGNSVFP
AQ
>A0A7J7SHD1|unreviewed|Centromere protein T|taxID:59479
MWGRRTRLQVADFPLCLLPPTSSPNLTFATPFQPESVQRPGLARRPPTRRAVDVGAFLQDLQNTCVALAPSGDSLNTPAA
TLPVDTVLEDTQPFSQPLTGHSSSMHHSLPCSSVSAERVVSFRTRSSGPRLQNDSPRKPAQHLAGKAEEVAALAVGSPNN
SSSISGEGGLEPLQDEVGEEVEEMMEESLCVSKVKEAAGTQGSARAEEPETHTEVTEAKGSWRAVEDKEPEGSSGDKDTS
GRTASSKLASSTPEFHQAGQLQFLEPAPPASTAVLSSEPLEPVSARLPPKARTAGPRQRRDPYKTGLSHYAKLFSFYAKM
PMEKKALEMVEKCLDKYFQHLCADLEVFAAHAGRKTVTLEDLELLMRRQGLVTEKVSLHVLVERHLPLEYRQLLIPCAFS
GNSVFPAQ
>A0A7J7SHK5|unreviewed|Centromere protein T|taxID:59479
MMEESLCVSKVKEAAGTQGSARAEEPETHTEVTEAKGSWRAVEDKEPEGSSGDKDTSASSKLASSTPEFHQAGQLQFLEP
APPASTAVLSSEPLEPVSARLPPKARTAGPRQRRDPYKTGLSHYAKLFSFYAKMPMEKKALEMVEKCLDKYFQHLCADLE
VFAAHAGRKTVTLEDLELLMRRQGLVTEKVSLHVLVERHLPLEYRQLLIPCAFSGNSVFPAQ
>A0A7J7UZD2|unreviewed|Centromere protein T|taxID:59472
MADSDLSDNEPTTRTLLRHVLDTEAPRTPRRRQSTRAGVQRALPESPFSMRLRSQTKTTPRRQSHRARSIGRLAPHIQSK
GQLKEQTPRTLLENILLTAPESSMVMPESVVKPVPAPQVVQLSSRESSPGSLDLQLPELNPPTAMAPSLLTSGKRKKRLR
LSEFQQGMDQGLPLSQEPVMEPPANTGASSLTSSLNLTFATPLLPQSVQRPGLARRPPPRRAVDVDIFLQDLQDTSVATA
LPGDRTPVATLPTDTVLEDTQPFSQPLIGRSPSVHHSLPHPSLSAERTVSRRTRSSGPGLQNNSPEKPAQLLAGKAEKVD
ALAMGFPNTSNGTSAEDELKPLLDRDGEEVEEIMEESMSLDEVKEAAGAQASARAEEPEAHMEVTEAEGSWGAVEAKEPE
RSSRDKDAEGRTARPELASSAPDIPQARQLEFLEPAPSTSTAGLSAEPLPARLPTRVRTAGPRLRQDPYKMGLSHYAKLF
SFYAKMPMEKKALEMVEKCLDKYFQRLCDDLDVFAAHAGRKTVRLEDLELLMRRQGLVTDRVSLHVLVEQHLPLEYRQLL
IPCAFSGNAVFPAQ
>A0A7J7UZN2|unreviewed|Centromere protein T|taxID:59472
MADSDLSDNEPTTRTLLRHVLDTEAPRTPRRRQSTRAGVQRALPESPFSMRLRSQTKTTPRRQSHRARSIGRLAPHIQSK
GQLKEQTPRTLLENILLTAPESSMVMPESVVKPVPAPQVVQLSSRESSPGSLDLQLPELNPPTAMAPSLLTSGKRKKRLR
LSEFQQGMDQGLPLSQEPVMEPPANTGASSLTSSLNLTFATPLLPQSVQRPGLARRPPPRRAVDVDIFLQDLQDTSVATA
LPGDRTPVATLPTDTVLEDTQPFSQPLIGRSPSVHHSLPHPSLSAERTVSRRTRSSGPGLQNNSPEKPAQLLAGKAEKVD
ALAMGFPNTSNGTSAEDELKPLLDRDGEEVEEIMEETRPELASSAPDIPQARQLEFLEPAPSTSTAGLSAEPLPARLPTR
VRTAGPRLRQDPYKMGLSHYAKLFSFYAKMPMEKKALEMVEKCLDKYFQRLCDDLDVFAAHAGRKTVRLEDLELLMRRQG
LVTDRVSLHVLVEQHLPLEYRQLLIPCAFSGNAVFPAQ
>A0A7J8C673|unreviewed|Centromere protein T|taxID:27622
MADNYIPDNEPTTRTLLRRVLDTEVLRTPRRPQSTRTGAQKTLLETPFSMRLRSQTKTTARRHAHRTKSIGRLAHIQTSG
HLKEQTPRTLLENILLTAPESSMVMPQPMVKPVSASQVVQFSSQESSPSSLELQLPELKPPTTLAASLLPSGKRKKRLKL
SVFQQGMDQGLSLSQGPLTEPQGNAVSSALISSLNLTFVTPLLPQSVQRPGLARRPPTHRAVDVGAFLKELQDNSVALAL
PGDRTPVATLPTDTLLEDTQPFSQPLLGRSPSVYHSPPYPSLSAERNVSRRTRSSGPGLQNNSPGKPAQLLVGKAEEVNA
LAMGFPNTSNSISGEDELEPLQDGIGEEAEKIMEESLSMSEMKEAAGAQGSARAEEPETHTDVIETEGSSGDTEAKEAEP
EGSSGDKDPADRTASPELASNTPEFLQARQLEFLELAPPTNTAVVQTAGSRLRQDPYKTGLSHYAKLFRFYAKMPMEKKA
LEMVEKCLDKYFQRLCDDLDVFAAHASRKTVKLEDLELLMRRQGLVTDQVSLHVLVERHLPLEYRKLLIPCAFSGNAVFP
AQ
>A0A7J8C674|unreviewed|Centromere protein T|taxID:27622
MRLRSQTKTTARRHAHRTKSIGRLAHIQTSGHLKEQTPRTLLENILLTAPESSMVMPQPMVKPVSASQVVQFSSQESSPS
SLELQLPELKPPTTLAASLLPSGKRKKRLKLSVFQQGMDQGLSLSQGPLTEPQGNAVSSALISSLNLTFVTPLLPQSVQR
PGLARRPPTHRAVDVGAFLKELQDNSVALALPGDRTPVATLPTDTLLEDTQPFSQPLLGRSPSVYHSPPYPSLSAERNVS
RRTRSSGPGLQNNSPGKPAQLLVGKAEEVNALAMGFPNTSNSISGEDELEPLQDGIGEEAEKIMEESLSMSEMKEAAGAQ
GSARAEEPETHTDVIETEGSSGDTEAKEAEPEGSSGDKDPADRTASPELASNTPEFLQARQLEFLELAPPTNTAVGLFRQ
QFIPAPSLSSEPLEPLSARLPSRVQTAGSRLRQDPYKTGLSHYAKLFRFYAKMPMEKKALEMVEKCLDKYFQRLCDDLDV
FAAHASRKTVKLEDLELLMRRQGLVTDQVSLHVLVERHLPLEYRKLLIPCAFSGNAVFPAQ
>A0A7J8C690|unreviewed|Centromere protein T|taxID:27622
MADNYIPDNEPTTRTLLRRVLDTEVLRTPRRPQSTRTGAQKTLLETPFSMRLRSQTKTTARRHAHRTKSIGRLAHIQTSG
HLKEQTPRTLLENILLTAPESSMVMPQPMVKPVSASQVVQFSSQESSPSSLELQLPELKPPTTLAASLLPSGKRKKRLKL
SVFQQGMDQGLSLSQGPLTEPQGNAVSSALISSLNLTFVTPLLPQSVQRPGLARRPPTHRAVDVGAFLKELQDNSVALAL
PGDRTPVATLPTDTLLEDTQPFSQPLLGRSPSVYHSPPYPSLSAERNVSRRTRSSGPGLQNNSPGKPAQLLVGKAEEVNA
LAMGFPNTSNSISGEDELEPLQDGIGEEAEKIMEESLSMSEMKEAAGAQGSARAEEPETHTDVIETEGSSGDTEAKEAEP
EGSSGDKDPADRTASPELASNTPEFLQARQLEFLELAPPTNTAVLSSEPLEPLSARLPSRVQTAGSRLRQDPYKTGLSHY
AKLFRFYAKMPMEKKALEMVEKCLDKYFQRLCDDLDVFAAHASRKTVKLEDLELLMRRQGLVTDQVSLHVLVERHLPLEY
RKLLIPCAFSGNAVFPAQ
>A0A7J8C6B4|unreviewed|Centromere protein T|taxID:27622
MPIEPRLAHIQTSGHLKEQTPRTLLENILLTAPESSMVMPQPMVKPVSASQVVQFSSQESSPSSLELQLPELKPPTTLAA
SLLPSGKRKKRLKLSVFQQGMDQGLSLSQGPLTEPQGNAVSSALISSLNLTFVTPLLPQSVQRPGLARRPPTHRAVDVGA
FLKELQDNSVALALPGDRTPVATLPTDTLLEDTQPFSQPLLGRSPSVYHSPPYPSLSAERNVSRRTRSSGPGLQNNSPGK
PAQLLVGKAEEVNALAMGFPNTSNSISGEDELEPLQDGIGEEAEKIMEESLSMSEMKEAAGAQGSARAEEPETHTDVIET
EGSSGDTEAKEAEPEGSSGDKDPADRTASPELASNTPEFLQARQLEFLELAPPTNTAVVQTAGSRLRQDPYKTGLSHYAK
LFRFYAKMPMEKKALEMVEKCLDKYFQRLCDDLDVFAAHASRKTVKLEDLELLMRRQGLVTDQVSLHVLVERHLPLEYRK
LLIPCAFSGNAVFPAQ
>A0A7J8C6D1|unreviewed|Centromere protein T|taxID:27622
MPIEPRLAHIQTSGHLKEQTPRTLLENILLTAPESSMVMPQPMVKPVSASQVVQFSSQESSPSSLELQLPELKPPTTLAA
SLLPSGKRKKRLKLSVFQQGMDQGLSLSQGPLTEPQGNAVSSALISSLNLTFVTPLLPQSVQRPGLARRPPTHRAVDVGA
FLKELQDNSVALALPGDRTPVATLPTDTLLEDTQPFSQPLLGRSPSVYHSPPYPSLSAERNVSRRTRSSGPGLQNNSPGK
PAQLLVGKAEEVNALAMGFPNTSNSISGEDELEPLQDGIGEEAEKIMEESLSMSEMKEAAGAQGSARAEEPETHTDVIET
EGSSGDTEAKEAEPEGSSGDKDPADRTASPELASNTPEFLQARGLFRQQFIPAPSLSSEPLEPLSARLPSRVQTAGSRLR
QDPYKTGLSHYAKLFRFYAKMPMEKKALEMVEKCLDKYFQRLCDDLDVFAAHASRKTVKLEDLELLMRRQGLVTDQVSLH
VLVERHLPLEYRKLLIPCAFSGNAVFPAQ
>A0A7J8C6D5|unreviewed|Centromere protein T|taxID:27622
MADNYIPDNEPTTRTLLRRVLDTEVLRTPRRPQSTRTGAQKTLLETPFSMRLRSQTKTTARRHAHRTKSIGRLAHIQTSG
HLKEQTPRTLLENILLTAPESSMVMPQPMVKPVSASQVVQFSSQESSPSSLELQLPELKPPTTLAASLLPSGKRKKRLKL
SVFQQGMDQGLSLSQEPQGNAVSSALISSLNLTFVTPLLPQSVQRPGLARRPPTHRAVDVGAFLKELQDNSVALALPDTL
LEDTQPFSQPLLGRSPSVYHSPPYPSLSAERNVSRRTRSSGPGLQNNSPGKPAQLLVGKAEEVNALAMGFPNTSNSISGE
DELEPLQDGIGEEAEKIMEESLSMTSPELASNTPEFLQARQLEFLELAPPTNTAVLSSEPLEPLSARLPSRVQTAGSRLR
QDPYKTGLSHYAKLFRFYAKMPMEKKALEMVEKCLDKYFQRLCDDLDVFAAHASRKTVKLEDLELLMRRQGLVTDQVSLH
VLVERHLPLEYRKLLIPCAFSGNAVFPAQ
>A0A7J8C6D6|unreviewed|Centromere protein T|taxID:27622
MADNYIPDNEPTTRTLLRRVLDTEVLRTPRRPQSTRTGAQKTLLETPFSMRLRSQTKTTARRHAHRTKSIGRLAHIQTSG
HLKEQTPRTLLENILLTAPESSMVMPQPMVKPVSASQVVQFSSQESSPSSLELQLPELKPPTTLAASLLPSGKRKKRLKL
SVFQQGMDQGLSLSQGPLTEPQGNAVSSALISSLNLTFVTPLLPQSVQRPGLARRPPTHRAVDVGAFLKELQDNSVALAL
PGDRTPVATLPTDTLLEDTQPFSQPLLGRSPSVYHSPPYPSLSAERNVSRRTRSSGPGLQNNSPGKPAQLLVGKAEEVNA
LAMGFPNTSNSISGEDELEPLQDGIGEEAEKIMEESLSMSEMKEAAGAQGSARAEEPETHTDVIETEGSSGDTEAKEAEP
EGSSGDKDPADRTASPELASNTPEFLQARQLEFLELAPPTNTAVQQFIPAPSLSSEPLEPLSARLPSRVQTAGSRLRQDP
YKTGLSHYAKLFRFYAKMPMEKKALEMVEKCLDKYFQRLCDDLDVFAAHASRKTVKLEDLELLMRRQGLVTDQVSLHVLV
ERHLPLEYRKLLIPCAFSGNAVFPAQ
>A0A7J8C6E4|unreviewed|Centromere protein T|taxID:27622
MADNYIPDNEPTTRTLLRRVLDTEVLRTPRRPQSTRTGAQKTLLETPFSMRLRSQTKTTARRHAHRTKSIGRLAHIQTSG
HLKEQTPRTLLENILLTAPESSMVMPQPMVKPVSASQVVQFSSQESSPSSLELQLPELKPPTTLAASLLPSGKRKKRLKL
SVFQQGMDQGLSLSQEPQGNAVSSALISSLNLTFVTPLLPQSVQRPGLARRPPTHRAVDVGAFLKELQDNSVALALPDTL
LEDTQPFSQPLLGRSPSVYHSPPYPSLSAERNVSRRTRSSGPGLQNNSPGKPAQLLVGKAEEVNALAMGFPNTSNSISGE
DELEPLQDGIGEEAEKIMEESLSMSEMKEAAGAQGSARAEEPETHTDVIETEGSSGDTEAKEAEPEGSSGDKDPADRTAS
PELASNTPEFLQARQLEFLELAPPTNTAVLSSEPLEPLSARLPSRVQTAGSRLRQDPYKTGLSHYAKLFRFYAKMPMEKK
ALEMVEKCLDKYFQRLCDDLDVFAAHASRKTVKLEDLELLMRRQGLVTDQVSLHVLVERHLPLEYRKLLIPCAFSGNAVF
PAQ
>A0A7J8C6F1|unreviewed|Centromere protein T|taxID:27622
MADNYIPDNEPTTRTLLRRVLDTEVLRTPRRPQSTRTGAQKTLLETPFSMRLRSQTKTTARRHAHRTKSIGRLAHIQTSG
HLKEQTPRTLLENILLTAPESSMVMPQPMVKPVSASQVVQFSSQESSPSSLELQLPELKPPTTLAASLLPSGKRKKRLKL
SVFQQGMDQGLSLSQGPLTEPQGNAVSSALISSLNLTFVTPLLPQSVQRPGLARRPPTHRAVDVGAFLKELQDNSVALAL
PGDRTPVATLPTDTLLEDTQPFSQPLLGRSPSVYHSPPYPSLSAERNVSRRTRSSGPGLQNNSPGKPAQLLVGKAEEVNA
LAMGFPNTSNSISGEDELEPLQDGIGEEAEKIMEESLSMSEMKEAAGAQGSARAEEPETHTDVIETEGSSGDTEAKEAEP
EGSSGDKDPADRTASPELASNTPEFLQARQLEFLELAPPTNTAVGLFRQQFIPAPSLSSEPLEPLSARLPSRVQTAGSRL
RQDPYKTGLSHYAKLFRFYAKMPMEKKALEMVEKCLDKYFQRLCDDLDVFAAHASRKTVKLEDLELLMRRQGLVTDQVSL
HVLVERHLPLEYRKLLIPCAFSGNAVFPAQ
>A0A7J8C6H6|unreviewed|Centromere protein T|taxID:27622
MGKELDNTASAEVGSAQKTLLETPFSMRLRSQTKTTARRHAHRTKSIGRLAHIQTSGHLKEQTPRTLLENILLTAPESSM
VMPQPMVKPVSASQVVQFSSQESSPSSLELQLPELKPPTTLAASLLPSGKRKKRLKLSVFQQGMDQGLSLSQGPLTEPQG
NAVSSALISSLNLTFVTPLLPQSVQRPGLARRPPTHRAVDVGAFLKELQDNSVALALPGDRTPVATLPTDTLLEDTQPFS
QPLLGRSPSVYHSPPYPSLSAERNVSRRTRSSGPGLQNNSPGKPAQLLVGKAEEVNALAMGFPNTSNSISGEDELEPLQD
GIGEEAEKIMEESLSMSEMKEAAGAQGSARAEEPETHTDVIETEGSSGDTEAKEAEPEGSSGDKDPADRTASPELASNTP
EFLQARQLEFLELAPPTNTAVVQTAGSRLRQDPYKTGLSHYAKLFRFYAKMPMEKKALEMVEKCLDKYFQRLCDDLDVFA
AHASRKTVKLEDLELLMRRQGLVTDQVSLHVLVERHLPLEYRKLLIPCAFSGNAVFPAQ
>A0A7J8CEN2|unreviewed|Centromere protein T|taxID:9407
MADSYSSDNEPTTRTLLRRVLDTECPRTPRRPRSTRAGAQRTQLETPFSMRLRSQTKTTSRQHSHRARSIGRLAHIQTSG
HLKEQTPRTLLENILLTAPESSMVMPEPEVMPVPAPQVVQPSSWESSPGSLELQLPELEPPTTLAPDLLAPGRRKQRLRL
SVFQQGMDQGLPLSQELHEKADASSLTSSLNLTFATPFHPQSVKRPGLARRPPTRRAVDVGIFLKDLQDTSVASAAPGDS
LRTPVATLPTNTALEDTQPFSQPFIGHSPSVHHSLPRPSLSAERAVSRRTCRSGPGLRNNSPGTPAQLLAGKAKEVDALA
MGFLDTSNNISGEDGVEPLQGRVGEEVEEMMEECLTSPELACSTPEFPQARQLHFLEPAPPASTAILSSEPLEPLSARLP
PRARTAGPRLRQDPYKTGLSHYAKLFSFHAKMSMEKKAVEMVEKCLDKYFQHLCDDLEVFAAHAGRKTVKLEDLELLMRR
QGLVTDQVSLHVLVERHLPLEYRQLLIPCAFSGNSVFPAQ
>A0A7J8CER9|unreviewed|Centromere protein T|taxID:9407
MGFLDTSNNISGEDGVEPLQGRVGEEVEEMMEECLSMSKMKEAAVAQGSLSAEEPERHTEVKISEGSRGTIEAKEPEGSS
GDKDTSSRAASPELACSTPEFPQARQLHFLEPAPPASTAILSSEPLEPLSARLPPRARTAGPRLRQDPYKTGLSHYAKLF
SFHAKMSMEKKAVEMVEKCLDKYFQHLCDDLEVFAAHAGRKTVKLEDLELLMRRLVGGSREVPGVGMLALILYLCHLLQA
GPGH
>A0A7J8CEX1|unreviewed|Centromere protein T|taxID:9407
MADSYSSDNEPTTRTLLRRVLDTECPRTPRRPRSTRAGAQRTQLETPFSMRLRSQTKTTSRQHSHRARSIGRLAHIQTSG
HLKEQTPRTLLENILLTAPESSMVMPEPEVMPVPAPQVVQPSSWESSPGSLELQLPELEPPTTLAPDLLAPGRRKQRLRL
SVFQQGMDQGLPLSQELHEKADASSLTSSLNLTFATPFHPQSVKRPGLARRPPTRRAVDVGIFLKDLQDTSVASAAPGDS
LRTPVATLPTNTALEDTQPFSQPFIGHSPSVHHSLPRPSLSAERAVSRRTCRSGPGLRNNSPGTPAQLLAGKAKEVDALA
MGFLDTSNNISGEDGVEPLQGRVGEEVEEMMEECLSMSKMKEAAVAQGSLSAEEPERHTEVKISEGSRGTIEAKEPEGSS
GDKDTSSRAASPELACSTPEFPQARQLHFLEPAPPASTAILSSEPLEPLSARLPPRARTAGPRLRQDPYKTGLSHYAKLF
SFHAKMSMEKKAVEMVEKCLDKYFQHLCDDLEVFAAHAGRKTVKLEDLELLMRRQGLVTDQVSLHVLVERHLPLEYRQLL
IPCAFSGNSVFPAQ
>A0A7N4V2Y7|unreviewed|Centromere protein T|taxID:9305
MPVSHPEDTPAHGISHPGDFIPVNNMEFLSENEGSTKTLLHHVLEMQPLSSPVSSNTRLSKRSLSLSTNHPCRNPRASLP
NSLPSKQTKPAPAQQKDIGANAQFFDFLEEGTPRNLLKKILQTASETSVLVPALVNSQEPEPVELQEESKSFSLELQLPE
SESSVTVAPEFLVQSRKKRCLSVYEFEQGVDQGLAVASEDLTGEQPALTNKSPVTRSFNLTLATVLPPESVERPGLSRRP
PTRKPVDIKAFEQRLKAVPLTHLLERHTYHSAVSVDSDGSFQASCDSIGFRRNLAKGPDLRAVTQQADQGMEKGVRRQTK
SYTKSPSQNTPISASPMSTGTRTRSWVRTPSQKSRLSARSAPARSSISRSARVKSGEEEGARLMEEETAKESGEDTEVPE
RTEDSEISMRTPEFLRAKRQHFLSQPPNPVLSITPAPPNTNTPPLPSKFPPARRAPKRRAPGPRQPRDPDKTGLNNYCKV
FSYYAKLPMEKPASQTLVKCLDQYFRTLCDDLETFAHHAGRKTVLLADLELLMRRQGLVTDDVSLYVLVERYLPLEYRRL
LIPCAASGNSVFPAG
>A0A7R5K5S5|unreviewed|Centromere protein T|taxID:649802
MADRRARRRPGLRSSGRHTAQAAAQTGSNPGNDSNSRRRTLGQRRLRVFPDPDNDTPRVMLKRVIQTQPQVSPLKPRISN
HEGTEEASPELPSKRVSSMGELQLPDLAAEDTFVTVFHLNKKRKKVSISEFERAADKRLFQNQAQSTLDNTTLFRSLRMS
VGSLMAPDTVEKRGLLRRPRNRKAIDMEAFEGGVEQNMLKSNAQNYLVDLQSASGIRTTMMTSDAEIVLNNTELFVQPQL
NERSQNKLSALGPQLSHSKTPAQRSKISDAAQDTAGPEGLVSGVGTDEGRTQRHSENSGLDQEHIDRMAPVSPGTPANQR
EDQQDGSQQSNPVEQVSVHEEEVAGSVCRLSSSLSSRSSSKYLGSPVTLNYSSMSLREVVSQIIEDLEVSDSEEEMINTV
NGVEQEKLFREAAEHGASAGYSEHLEKELAEEAELQITAAQDSRDKTDTAPSAGEGLAEGSDGPHVSPGAEHETAKGVGA
GSLDRHSDALSSSEKSGMNPLEEDDEQDVLEDQAIMLDLDDPEEEPAEDESEHPESQEVKNFESEVRQCRLDLEETAMGS
SQQRREVSMKTPAFVRAAAHNPLLSAPQDEKPAAPKSLVQLLKPKQVPGRSGTSQRKPREPQIARSLIKEVFSYFVKMPV
TREAFKIVEKCSEKYFKQLSSDLEAYTSHAGRKTVEMADVEMLMRRQGLVTDKMPLNVLIERHLPLEYRKLLIPVAVSGN
KVIP
>A0A7R5KGK8|unreviewed|Centromere protein T|taxID:649802
MADRRARRRPGLRSSGRHTAQAAAQTGSNPGNDSNSRRRTLGQRRLRVFPDPDNDTPRVMLKRVIQTQPQVSPLKPRISN
HEGTEEASPELPSKRVSSMGELQLPDLAAEDTFVTVFHLNKKRKKVSISEFERAADKRLFQNQAQSTLDNTTLFRSLRMS
VGSLMAPDTVEKRGLLRRPRNRKAIDMEAFEGGVEQNMLKSNAQNYLVDLQSASGIRTTMMTSDAEIVLNNTELFVQPQL
NERSQNKLSALGPQLSHSKTPAQRSKISDAAQDTAGPEGLVSGVGTDEGRTQRHSENSGLDQEHIDRMAPVSPGTPANQR
EDQQDGSQQSNPVEQVSVHEEEVAGSVCRLSSSLSSRSSSKYLGSPVTLNYSSMSLREVVSQIIEDLEVSDSEEEMINTV
NGVEQEKLFREAAEHGASAGYSEHLEKELAEEAELQITAAQDSRDKTDTAPSAGEGLAEGSDGPHVSPGAEHETAKGVGA
GSLDRHSDALSSSEKSGMNPLEEDDEQDVLEDQAIMLDLDDPEEEPAEDESEHPESQEVSMKTPAFVRAAAHNPLLSAPQ
DEKPAAPKSLVQLLKPKQVPGRSGTSQRKPREPQIARSLIKEVFSYFVKMPVTREAFKIVEKCSEKYFKQLSSDLEAYTS
HAGRKTVEMADVEMLMRRQGLVTDKMPLNVLIERHLPLEYRKLLIPVAVSGNKVIP
>A0A7R5KIF2|unreviewed|Centromere protein T|taxID:649802
MADRRARRRPGLRSSGRHTAQAAAQTGSNPGNDSNSRRRTLGQRRLRVFPDPDNDTPRVMLKRVIQTQPQVSPLKPRISN
HEGTEEASPELPSKRVSSMGELQLPDLAAEDTFVTVFHLNKKRKKVSISEFERAADKRLFQNQAQSTLDNTTLFRSLRMS
VGSLMAPDTVEKRGLLRRPRNRKAIDMEAFEGGVEQNMLKSNAQNYLVDLQSASGIRTTMMTSDAEIVLNNTELFVQPQL
NERSQNKLSALGPQLSHSKTPAQRSKISDAAQDTAGPEGLVSGVGTDEGRTQRHSENSGLDQEHIDRMAPVSPGTPANQR
EDQQDGSQQSNPVEQVSVHEEEVAGSVCRLSSSLSSRSSSKYLGSPVTLNYSSMSLREVVSQIIEDLEVSDSEEEMINTV
NGVEQEKLFREAAEHGASAGYSEHLEKELAEEAELQITAAQDSRDKTDTAPSAGEGLAEGSDGPHVSPGAEHETAKGVGA
GSLDRHSDALSSSEKSGMNPLEEDDEQDVLEDQAIMLDLDDPEEEPAEDESEHPESQEVKNFESEVRQCRLDLEETAMGS
SQQRREVSMKTPAFVRAAAHNPLLSAPQDEKPAAPKSLVQLLKPKQVPGRSGTSQRKPREPQIARSLIKEVFSYFVKMPV
TREAFKIVEKCSEKYFKQLSSDLEAYTSHAGRKTVEMADVEMLMRSQLNGALENYLAYTVGKCQLPLNCD
>A0A7R5KK70|unreviewed|Centromere protein T|taxID:649802
MADRRARRRPGLRSSGRHTAQAAAQTGSNPGNDSNSRRRTLGQRRLRVFPDPDNDTPRVMLKRVIQTQPQVSPLKPRISN
HEGTEEASPELPSKRVSSMGELQLPDLAAEDTFVTVFHLNKKRKKVSISEFERAADKRLFQNQAQSTLDNTTLFRSLRMS
VGSLMAPDTVEKRGLLRRPRNRKAIDMEAFEGGVEQNMLKSNAQNYLVDLQSASGIRTTMMTSDAEIVLNNTELFVQPQL
NERSQNKLSALGPQLSHSKTPAQRSKISDAAQDTAGPEGLVSGVGTDEGRTQRHSENSGLDQEHIDRMAPVSPGTPANQR
EDQQDGSQQSNPVEQVSVHEEEVAGSAEHGASAGYSEHLEKELAEEAELQITAAQDSRDKTDTAPSAGEGLAEGSDGPHV
SPGAEHETAKGVGAGSLDRHSDALSSSEKSGMNPLEEDDEQDVLEDQAIMLDLDDPEEEPAEDESEHPESQEVKNFESEV
RQCRLDLEETAMGSSQQRREVSMKTPAFVRAAAHNPLLSAPQDEKPAAPKSLVQLLKPKQVPGRSGTSQRKPREPQIARS
LIKEVFSYFVKMPVTREAFKIVEKCSEKYFKQLSSDLEAYTSHAGRKTVEMADVEMLMRRQGLVTDKMPLNVLIERHLPL
EYRKLLIPVAVSGNKVIP
>A0A803KGF9|unreviewed|Centromere protein T|taxID:9598
MADDNPDSDSTPRTLLRRVLDTADPRTPRRPRSARAGARRALLETASSRRLSGQTRTIARGRSHGARSIGRSAHIQASGH
LEEQTPRTLLKNILLTAPESSILMPESVVKPVPARQVVQPSRQESSCGSLELQLPELEPPTTLAPGLLAPGRRKQRLRLS
MFQQGVDQGLSLSQEPQGNADASSLTRSLNLTFATPLQPQSVQRPGLARRPPARRAVDVGAFLRDLRDTSLAPPNIVLED
TQPFSQPMVGSPHVYHSLPCTPHTGAEDAEQAAGRKTQSSGPGLQKNSPGKPAQFLAGEAEEGDAFALGFLSTSSGVSGE
DEVEPLHGGVEEAEKKMEEEGVSMSEMEATGAQGPSRVEEAEGHTEVTEAEGSQGTAEADGPGASSGDEDASGRAASPES
ASSTPESLQARRHHQFIEPAPAPGAAVLSSEPAEPLLVRHPPRPRTTGPRPRQDPHKAGLSHYVKLFSFYAKMPMERKAL
EMVEKCLDKYFQHLCDDLEVFAAHAGRKTVKPEDLELLMRRQGLVTDQVSLHVLVERHLPLEYRQLLIPCAYSGNSVFPA
Q
>A0A803VTH1|unreviewed|Centromere protein T|taxID:59894
MLKRVIQSQPQVSPLAPRISNHEDKQEAHAEVPSKRVSSMGELQLPDVAPENRITVFCMTKKRKKLSISEFERAAERRLP
QYQAQSTLDSTIMTRSLHMSVGSLLAPDTVEKRGLFRRPKIRRAVDMQEFEGRVEQYMLKSKGQNYLVDSPSGIRTSILT
SDAEMMMNTTELFVQPQLHEQSQNKSALEPQLSNLKTSAERSLISDADQEEARLEGLVSGVSTNEKRYSKSSRLDHEHVD
RMTHISPQTPAKQQEEKQDHSHQSNGMAQISFTEEEVVCSIYRWSSSLSFTSSSKYLGSPVTLNISTISLREVVSHIIED
LEISETKEEMINAVNGVEQERIFQEAAEHGANAGYSEHLEKKLSEKADLQITAARDNRGETEMAPSAGEELAEGSIGAQG
SPTADSEITKGIGAESLGRHSHAFSSFRKPEMTPLNETDEQGGELQDQAVMLELNSSVEEPAEDEAEYPASQEVSMKTPA
FVRAPASNLLLSKPRVAKPASPRSPVQQLQPKVLPRRLGTSERKPREPQIPRSWIKEAFRHFAKMPVTTDAYRIVEKCCE
RYFQQLSDDLEAYTHHAGRKTVEAADLEVLMRRQGLVTDKTSLNVLIERHFPLQYRKLLIPVAVSGNKVISSS
>A0A811ZK24|unreviewed|Centromere protein T|taxID:34880
MADTYNSDGEPTTRTLLRRVLDTADTRTPRRRRSARVGVQKARLEMPLSSPTKMNVSRRSQRARSIDRLARVQTSGHLDE
QTPRTLLKNILLTAPESSIMMPESVVKPVPTPQVVQSSRRKSSQGSLELQLPELEPPTTLALGLLAPGRRKQRLRLSAFQ
QGVDQALPLSQEPHGNANASSLTSSLNLTFATPLQPQSVQRPGLARRPPTHRAVDVGAFLQDLRDTSLVSPGDSLRTPVA
TVPMDTVLEDTQPFSQPLVGRSPSVYHSLPCLSHTEAEDAERAVSHRTQSSGPKLQNYNPGKQAQLLARKAKNIDALAMS
FPNKSSAISGEDGVDLLQDGIDEEAEERMEENLSVSKVMDTTGTQGSIRTENSKGYREMTEAVETNEPKGSSEDEDISDR
RASPELASNTTQFPQARRPQFLEPAPPSSTAVLSSEPLSTRLPPRARAPGSRPRQDPHKTGLSHYVKFFSFCAKMPMDKK
AVETVEKCLDRYFQHLCDDLEAFAAHAGRKTVRPEDLELLMRRQGLVNDQVSLHVLVERHLPLEYRQLLIPCAFSGNSVF
PAQ
>A0A822CJ85|unreviewed|Centromere protein T|taxID:111125
MADLSSPDGDPTIRTLLRHVLDTADSHTPRRRQSTQTNPQRRRSQTPYSKRQGSQRKTSTRKHSHGTGSVGRLARVQGHG
HLEEQTPRTLLQNILLTAPESSTVMPNPVVKPAQVPEVARPSRRGSSRGSLELQLPELDPPSTLAPGLKAPGKRKQKLRL
SVFQQEVNQQLPLPQEQRGAADGSSLASSFNLSFVPSVQPQTVDRPGLARRRPVRRPVNIGAFLQNLENKSLTSALPGDS
HRTPVAALPTDVVFEDTQPFSQPLAGCSLSVHHSLPNPSQTEVEDAERVVGPRTPSTGTRPQSQMSRAGFGASPLPFSEP
QPQSPELREAVGSKEAEEPKDLEGSSGDEETSGMPASRELSSSAQDLLLAEEPHQLFEPPPSPGVAAVSSESVPAKLPSR
TRTAQPRHHQDPYKAGLSHYVKLFSFHTKMPVEKAALEMVEKCLDEYFQRLCNDLEVFAAHAGRKTVKPKDLELLMRRQG
LVTDQVSLHVLVERYLPLEYRQQLIPCAFRGNSVFPAQ
>A0A833YCF7|unreviewed|Centromere protein T|taxID:89673
MEGSYIPDSEPTTRTLLRRLLDTEDPHTPRGRQSTRASARRTPLETPFSMRLRSQTKTTTRRHSHGARSIGRLAHIQTSG
RLKEQTPRTLLENILLTAPESSMVVPESALKPVPAPQVVQSPSGESSRGSLELQLPELKPPTTLAPGLLLALGKRKQRLR
LSEFQQGVDQELPLSPEPHGNAGASSLTSSLNLALATPPVPQSVQRPGLARRPPTRRAVDVGAFLQDLQDTSVALALPDT
VLEDTQPFSQPLIGRSPNVRHSLPCPSSSAERTVGRRTQSSGPRLQNNSPGRPDQLLVGKAEEVDALAVGFPNTSNSSSG
EDGLQPLQDGVGEEAEDVMEESLRSPELTSITLEFQQARQLEFLEPAQPTSTAVLPPEPLSARRPPRARTAGPRLRQDPY
KTGLSHYAKLFSFYTKMPMEKAALEMVEKCLDKYFQHLCDDLEVFAAHAGRKTVRPEDLELLLRRQGLVTDQVSLHVLVE
RHLPLQYRQLLIPCAFSGNTVFPAQ
>A0A833YJU3|unreviewed|Centromere protein T|taxID:89673
MEESLSMSDEEEAAGAQGSARAEEPKTHKEGTEAEGSWGATEAKELEGPSRDKDTAGRTGSPELTSITLEFQQARQLEFL
EPAQPTSTAVLPPEPLSARRPPRARTAGPRLRQDPYKTGLSHYAKLFSFYTKMPMEKAALEMVEKCLDKYFQHLCDDLEV
FAAHAGRKTVRPEDLELLLRRQGLVTDQVSLHVLVERHLPLQYRQLLIPCAFSGNTVFPAQ
>A0A833YM78|unreviewed|Centromere protein T|taxID:89673
MPLSPSSLNLALATPPVPQSVQRPGLARRPPTRRAVDVGAFLQDLQDTSVALALPGDSLRTPVATLPTDTVLEDTQPFSQ
PLIGRSPNVRHSLPCPSSSAERTVGRRTQSSGPRLQNNSPGRPDQLLVGKAEEVDALAVGFPNTSNSSSGEDGLQPLQDG
VGEEAEDVMEESLSMSDEEEAAGAQGSARAEEPKTHKEGTEAEGSWGATEAKELEGPSRDKDTAGRTGSPELTSITLEFQ
QARQLEFLEPAQPTSTAVQQSIPAPSLPPEPLSARRPPRARTAGPRLRQDPYKTGLSHYAKLFSFYTKMPMEKAALEMVE
KCLDKYFQHLCDDLEVFAAHAGRKTVRPEDLELLLRRQGLVTDQVSLHVLVERHLPLQYRQLLIPCAFSGNTVFPAQ
>A0A833YMF8|unreviewed|Centromere protein T|taxID:89673
MEGSYIPDSEPTTRTLLRRLLDTEDPHTPRGRQSTRASARRTPLETPFSMRLRSQTKTTTRRHSHGARSIGRLAHIQTSG
RLKEQTPRTLLENILLTAPESSMVVPESALKPVPAPQVVQSPSGESSRGSLELQLPELKPPTTLAPGLLLALGKRKQRLR
LSEFQQGVDQELPLSPEPHGNAGASSLTSSLNLALATPPVPQSVQRPGLARRPPTRRAVDVGAFLQDLQDTSVALALPDT
VLEDTQPFSQPLIGRSPNVRHSLPCPSSSAERTVGRRTQSSGPRLQNNSPGRPDQLLVGKAEEVDALAVGFPNTSNSSSG
EDGLQPLQDGVGEEAEDVMEESLSMSDEEEAAGAQGSARAEEPKTHKEGTEAEGSWGATEAKELEGPSRDKDTAGRTGSP
ELTSITLEFQQARQLEFLEPAQPTSTAVLPPEPLSARRPPRARTAGPRLRQDPYKTGLSHYAKLFSFYTKMPMEKAALEM
VEKCLDKYFQHLCDDLEVFAAHAGRKTVRPEDLELLLRRQGLVTDQVSLHVLVERHLPLQYRQLLIPCAFSGNTVFPAQ
>A0A836A0S2|unreviewed|Centromere protein T|taxID:9940
MTARRRSHTAASVDRLARVQASGHLEEQTPRTLLKNIILTAPESSIVKPEAVVKLVPSPQVVQPSRRESSRGSLELQLPE
LEPPTTLAPGLLAPGRRKQRLRLSEFQQGMDWGHLSQEPRENADASSLTSSLNLTFAMPLQPQSVKRPGLARRPPTRRVV
DVGTFLQDLRDTSLAVAPPGESHRTPVATVPTDTVLEDTQPFSQPLAGHSPSVHHSLPCPSPSGAKEVEGPASRRTWSSG
PGLQNNHSGPGKPAQLLARKVEEVEALAVGFPNISSISGEDGVEPLQNGVGEEAEESMEESMSVREVEKAAEEQGSARAE
EPEGHTEVAEAAGSLGAIEAKEPEGSSEDEDPSASPKLAPSTPEFLRTRRLQSPEPAPPPSTAVLPSELPKRLSARIPPR
PRIPGSRPRQDPYKAGLNHYAKLFSFYAKMPMEKKAVEMVEKCLDKYFQHLCDDLEVFAAHAGRKTVSPEDLELLLRRQG
LVTDQVSLHVLVERHLPLEYRQLLIPCAFSGNSVFPTQ
>A0A8B6ZRV9|unreviewed|Centromere protein T|taxID:1230840
MADSKSPESEPTMRTLLRHVLDSAVPRTPRRPRSARVSTQRPLLETPSSRNQSSQTKATARRHSRGARATGRRSHVKATG
RLEEQTPRTLLRNILLTAPESSIVVPNSVTMPVPAPEVVRLSRRESSQGSLELRLPELEPPKTPAPVLLAPGRKKPRLRL
SLFQQEVDQGLPLSPEPHGTADASSLTSSLNLTFGTSLRSQSVQRPGLARRPLTRRAVDVGAFLQDLGDTSEAMDAVLED
TQPFSPPLVGCSPRGRRSLPCRSDTGAADAGRAVGRRTWSGPALQNSPREPTQLPAGRSEEVNTLAVGFPNPSSGDSGED
GVEPLEGEGEAGENTEEGAVNVGAVEAAAGMQGSARTAESEGCPEVTEADGAVEAEEPEGSSGDKDTSSRTASPQVASGA
LGALQAQRRHQFLEPVAPPAAAGLCAEPLSARLPPRPRTAGPRPRQDPYKAGLSHYAKLFSFYAKMPVEKKALEMVEKCL
DRYFQHLCNDLDVFAAHAGRKTVRPEDLELLMRRQGLVTDQVSLHLLVERYLPLEYRQLLIPCAFSGNSVFPAQ
>A0A8B7ES99|unreviewed|Centromere protein T|taxID:30608
MADHSTHREPTPRTLLRRVLDTADPRTPRRRRSARVGAQRALLETPSSRRLRSQTKMTAGGNPHGTKSSGRLVHAQASGH
LEERTPRTLLKNILLTAPESSILKPKSVVKPVPAPQVVPPSRRESSRGSPELQLPEPEPPTTLVPALLAPGRRKQRLRLS
VFQQGVDQELPVSQEPRGNADASSLASSLNLTFATPLQPQSVQRPGLARRPATRRAVDLGAFLQDLRDTSLASPSDIQRS
PVITLPTDIVLEETQPFSQPLVGRSPGMRLSLPLPSHMRAKDTERATSRKTRSSGPAPRNSSPGKPAQFLAGKAEEVNAL
ALGFPNTSSSISGPGVEPLQDGVGEEAEKRMEEEEKGLSLSEVKEATGARGPSGVEEPEGYMEVTEAEGSLGAVETEEPE
GSSEDEETSGRTASPELVSSTPEFLQPKQLHQLLEPAPPPGAAILSSEPLEPVSARLHPRPRAIGPRPRQDPYKTGLSHY
AKLFSFYAKMPMEKKALEIVEKCLDKYFRHLCDDLEAFAAHAGRRTIKPEDLELLMRRQGLVTDQVSLHVLVERNLPLEY
RQLLIPCAFSGNSVFPAQ
>A0A8B7IH48|unreviewed|Centromere protein T|taxID:202946
MLPDLDNDTPRFMLKRIIQTQPQVSPLAPQISKHEETEEAGLEPPSKRISSTVEMQLPDLVPEDTSMTTFYMTRKKKKFS
ISEFERAADKRLPQNQTQSTLDSTSLARSLHMSLGSLIPPDTVEKRGLLRRPKNHKAIDMEAFEGGVEQNMLQRKAQNYL
VDSQTASMIRRATLMSDAEIMMSNTELFVQPQFGEQSEHRLSALEPQLPESKISAQGSKTFDAAHEEARLVGLVSNVGTH
EGRTQRYSEKNLIVDYERVGRMTPVSPKTFVSQGEDHQSHFHQSDPMEQFSVPEEVVAGTTEHHANAGYSEQLEKKLTKT
PESQITKAQDARVETETTASEEEEVAEGSVEHLDSPKAEPEIARSFGAGSLSRHSHAFSSQYFEKSGTKSFKKAVEQAGE
LEDRTVTGEVEEMEEETTDDEAEIEEPESQEISMNTPAFIHAAAYKPLSLLSTPHPAESAVPKFPLQPLQAKPVPKSSGV
SRRKMHEPELASSLIKKVFRHYVKMPVARDAFRIVKKCSERYFRQLSNDLEAYTQHAGRKTVEVADLEVLMRRQGLVTDK
MPLHVLIERHLPLEYRKLLIPVAVSGNKIIPCK
>A0A8B7K7R5|unreviewed|Centromere protein T|taxID:419612
MADSYSLDCEPTTRTLLRRVLDTADPLTPRRPRSARTSAQRALLETPSSKKLRSQTKMTARRRSHKARSIDRLAHIQAGG
HLEEQTPRTLLKNILLTAPESSIVLPESVVKPVPAPQVVQTSRRESSRGSLELQLPEVEPSTTLAPGLLAPGRRKQRLRL
SVFQQGMDQGLPLSQEPYGNADASSITSSLNLTFATPLQPQSVKRPGLARRPPTRRAVDVGTFLQDMQDTSLALAPPGDS
LRTPVTTLPTDTVLEDTQPFSQPLLGRSPSVQHSLPCPSHSGAKDVERAVGHRTWSSGPRLQNSGPGKPAQLMAGKVEEV
GALALGFPNTSSNISGEDGVEPLQNGVGEEAEGRMKEGLSMREVEEATGAQGSARAEEPEEHTEVTEAEGSQGAIEAKEP
EGSSGDEDTPGRTASPELASSTPEFLRARRLQFPEPAPPPSTAVLTSEPPETLSARLPPRTRIPGPRPRQDPYKTGLNHY
AKLFSFYAKMPMEKKSLEMVEKCLDKYFQHLCDDLEVFAAHAGRKTVRPEDLELLMRRQGLVTDQVSLHVLVERHLPLEY
RQLLIPCAFSGNSVFPAQ
>A0A8B7SGN5|unreviewed|Centromere protein T|taxID:186990
MADSYSPDNEPTTRTLLRRVLDTEFPRTPRRLRSTPAGAQRALLETPFSMRLRSQTKTATKQRSHRTRSINRLAHIQTSE
HLKEQTPRTLLENILLTAPESSMVMPQSVVKPVPAPQVMQPSSPESSRGSLELQLPELEPPTILAPGLLASGRRKRRLRL
SVFQQGMDQGLPLSQESHGNADASSLTSSLNLTFATPFQPQSVQRPGLARRPPTRRAVDVGVFLQDLQNTSVALALSGNS
LNTPVGTLPMDTVLEDTQPFPQPLIGRSSSVYHSLPCSSVSAERAVSFRTRSLGPRLQNNSLRKPAQLLAGKAEEVDALA
MGFSNNSSSISEEGGLDPLQDEVGKEVEEMMEESLCMSKVKEAAGAQGSVREEEPETHTEMIEAEESWGAVDAKEPEGSS
GDKNTFDRTASPKLASSTPEFHQASQLQLPAPPASTAVFSSEPLEPLSTRLPPKARTAGPRQRRDPYKTGLSHYAKLFSF
YAKMPMEKKAIEMVEKCLDKYFQHLCDDLEVFAAHAGRKTVRPEDLELLMRRQGLVTDKVSLHVLVERHLPLEYRQLLIP
CAFSGNSVFPAQ
>A0A8B7V6X6|unreviewed|Centromere protein T|taxID:51338
MADFYSSDSELTTRTLLRRVLDTADSLTPRRRRSAQAEAQKTLLETPSSRRLRSQTETTARQRSHGARSIGRLAHGQASG
SLEEKTPRTLLRNILLTAPESSIVMPDSVVKPVSAPQVVQSSRRKSSRGSLELQLPELEPPSTLAPGLPALGRRKQRLRL
SVFQQEVNQELPLSQEPSGNADASALTSSLNLTFATPLQPQSVRRPGLARRPPTRRAVDVGALLQDLRDNSLASGNSHRT
PAAALPTDTVLEDTQPFSQPLVGCSPSLHDSLPLPTHTAVEDSERAVGHRTRSRGPRLQNHKLYPWPTTSQEVTEGEGFR
EAEVAKELEGSSGDEDTSDRPSKRPIAEITCPELASSTPEFLQAKQPHEFLDPTPSLGVTILPSEPLEPMLARLPRRPRT
AGPRPRQDPYKAGLSHYAKLFSFYAKMPMEKAAMEMVEKCLDKYFQHLCNDLEVFAAHAGRKTVRPEDLELLMRRQGLVT
DQVSLHVLVERHLPLEYRQLLIPCAFSGNSVFPAQ
>A0A8B7V7H5|unreviewed|Centromere protein T|taxID:51338
MADFYSSDSELTTRTLLRRVLDTADSLTPRRRRSAQAEAQKTLLETPSSRRLRSQTETTARQRSHGARSIGRLAHGQASG
SLEEKTPRTLLRNILLTAPESSIVMPDSVVKPVSAPQVVQSSRRKSSRGSLELQLPELEPPSTLAPGLPALGRRKQRLRL
SVFQQEVNQELPLSQEPSGNADASALTSSLNLTFATPLQPQSVRRPGLARRPPTRRAVDVGALLQDLRDNSLASGNSHRT
PAAALPTDTVLEDTQPFSQPLVGCSPSLHDSLPLPTHTAVEDSERAVGHRTRSRGPRLQNHKLYPWPTTSQEVTEGEGFR
EAEVAKELEGSSGDEDTSDRPTCPELASSTPEFLQAKQPHEFLDPTPSLGVTILPSEPLEPMLARLPRRPRTAGPRPRQD
PYKAGLSHYAKLFSFYAKMPMEKAAMEMVEKCLDKYFQHLCNDLEVFAAHAGRKTVRPEDLELLMRRQGLVTDQVSLHVL
VERHLPLEYRQLLIPCAFSGNSVFPAQ
>A0A8B7WH04|unreviewed|Centromere protein T|taxID:51338
MADFYSSDSELTTRTLLRRVLDTADSLTPRRRRSAQAGAQKTLLETPSSRRLRSQTETTARQRSHGARSIGRLAHGQASG
SLEEXTPRTLLRNILLTAPESSIVMPDSVVKPVSAPQVVQSSRRKSSRGSLELQLPELEPPSTLAPGLPALGRRKQRLRL
SVFQQEVNQELPLSQEPSGNADASALTSSLNLTFATPLQPQSVRRPGLARRPPTRRAVDVGALLQDLRDNSLASGNSHRT
PAAALPTDTVLEDTQPFSQPLVGCSPSLHDSLPLPTHTAVEDSERAVGHRTRSRGPRLQNHKLYPWPTTSQEVTEGEGFR
EAEVAKELEGSSGDEDTSDRPSKRPIAEITCPELASSTPEFLQAKQPHEFLDPTPSLGVTILPSEPLEPMLARLPRRPRT
AGPRPRQDPYKAGLSHYAKLFSFYAKMPMEKAAMEMVEKCLDKYFQHLCNDLEVFAAHAGRKTVRPEDLELLMRRQGLVT
DQVSLHVLVERHLPLEYRQLLIPCAFSGNSVFPAQ
>A0A8B8W0H9|unreviewed|Centromere protein T|taxID:9771
MADSYSRDSEPTTRTLLRRVLDTADPRTPRRPRSARTDVQRALLQTPSSRRLRSQTKMTARHCSHRARSIDRLAHVQASG
HLEEQTPRTLLKNILLTAPESSILMPESVVKPVPAPQVVQASRQESGRGSLELQLPELEPPTTLAPGLLALGRRKQRLRL
SVFQQGVDLGLPPSQEPHGNADASSLTSSLNLTFATPLQPQSVKRPGLARRPPTRRAVDVGTFLQDLRDTSLALAPPDTV
LEDTQPFSQPLVGRSPSVHHSLPCPSHSGAKDVERAASRRTWSSGLGLQNNGAGKPAPFLAGKVEEVGALAMGFPNISSN
ISGEDVIEPLQNGVGEEAEERMEESLREVEKAAEAQGSARAEEPEGHIEVTEAEGSWGAVEAKEPEGSSGDEDTSGRTAS
PELASSTPEFLRARRLQFLETAPPPSTAVLPSEPPEPLSARLPPKPRIPGSRPRQDPYKTGLNHYAKLFSFYAKMPMEKK
AVEMVEKCLDKYFQHLCDDLEVFAAHAGRKTVRPEDLELLMRRQGLVTDQVSLHVLVERHLPLEYRQQLIPCAFSGNTVF
PAQ
>A0A8B8W0I2|unreviewed|Centromere protein T|taxID:9771
MTARHCSHRARSIDRLAHVQASGHLEEQTPRTLLKNILLTAPESSILMPESVVKPVPAPQVVQASRQESGRGSLELQLPE
LEPPTTLAPGLLALGRRKQRLRLSVFQQGVDLGLPPSQEPHGNADASSLTSSLNLTFATPLQPQSVKRPGLARRPPTRRA
VDVGTFLQDLRDTSLALAPPDTVLEDTQPFSQPLVGRSPSVHHSLPCPSHSGAKDVERAASRRTWSSGLGLQNNGAGKPA
PFLAGKVEEVGALAMGFPNISSNISGEDVIEPLQNGVGEEAEERMEESLREVEKAAEAQGSARAEEPEGHIEVTEAEGSW
GAVEAKEPEGSSGDEDTSGRTASPELASSTPEFLRARRLQFLETAPPPSTAVLPSEPPEPLSARLPPKPRIPGSRPRQDP
YKTGLNHYAKLFSFYAKMPMEKKAVEMVEKCLDKYFQHLCDDLEVFAAHAGRKTVRPEDLELLMRRQGLVTDQVSLHVLV
ERHLPLEYRQQLIPCAFSGNTVFPAQ
>A0A8B8W0X3|unreviewed|Centromere protein T|taxID:9771
MPCAKLGGCGLERRLRERSGCKRTRFRTRPCCSPEAIPQPVQRALLQTPSSRRLRSQTKMTARHCSHRARSIDRLAHVQA
SGHLEEQTPRTLLKNILLTAPESSILMPESVVKPVPAPQVVQASRQESGRGSLELQLPELEPPTTLAPGLLALGRRKQRL
RLSVFQQGVDLGLPPSQEPHGNADASSLTSSLNLTFATPLQPQSVKRPGLARRPPTRRAVDVGTFLQDLRDTSLALAPPD
TVLEDTQPFSQPLVGRSPSVHHSLPCPSHSGAKDVERAASRRTWSSGLGLQNNGAGKPAPFLAGKVEEVGALAMGFPNIS
SNISGEDVIEPLQNGVGEEAEERMEESLREVEKAAEAQGSARAEEPEGHIEVTEAEGSWGAVEAKEPEGSSGDEDTSGRT
ASPELASSTPEFLRARRLQFLETAPPPSTAVLPSEPPEPLSARLPPKPRIPGSRPRQDPYKTGLNHYAKLFSFYAKMPME
KKAVEMVEKCLDKYFQHLCDDLEVFAAHAGRKTVRPEDLELLMRRQGLVTDQVSLHVLVERHLPLEYRQQLIPCAFSGNT
VFPAQ
>A0A8B9BMR5|unreviewed|Centromere protein T|taxID:132585
TTAPRVLRAGGGAAPPRPAPASREAPRARERWPAPGVCPQGGPSPGKDNAAARRAPPRQRLAAFPDLDSDTPRALLRRVI
RNQPQVSPLAPQIAEHKETEDAQSQPPSRRTSSMGELQLPDLVPEDASIATFRMTRSRKKLSISEFERAADKRLPQNQAH
STLDSTLARSLHMSLGSVLAPDTVEKRGLFRRPKNRKAIDIAAFEGGVEQNMQRKAQNYLVDLQTASMIEAATLTSDAEI
MLNNTELFAQPQSGEQNQKELPALEPQLSESETPVQRSKISNAMQEEGKLVGRVSSVGTEEGRTRRYSEEELINDREHVD
SMTHVSQKTSANQGEDEQGHSQQSEPMEQLSDSEEVAGTTEHHTNAGYSEHLEKKLTKKAESQIIVTPEEGGVAEGSVKH
QDSPKAARSLSRHSHAFSSFEKSGTKPLKEAVEQADELEDRAAMGELDGSEEESTEDEAETEGQESKEGSMKTPMFVRAA
AYSPLPLLSTPRPAKPAAQESPLQPRRAKPVPKSSGTSQKKKREPALASSYIKQIFRHYAKMPVARDAYKIVEKCCEKYF
KQLSDDLEAYAHHAGRKTVEIADLELLMRRQGLVTDKMPLHVLIERYLPLEYRKLLIPVAVSGNKVIPSKSACLSGRW
>A0A8B9DCL2|unreviewed|Centromere protein T|taxID:8845
MVMSFVKSLVYIGRGELQLPDLVPEGTSIATFRMTRSRKKLSISEFERAADKRLPQNQAHSTLDSTLARSLHMSLGSVLA
PDTVEKRGLFRRPKNRKAIDIAAFEGGVEQNMQRKAQNYLVDLQTASMIEAATLTSDAEIMLNNTELFAQPQSGEQNQKE
LPALEPQLSESETPVQRSKISNAMQEEGKLVGRVSSVGTEEGRTRRYSEEELINDREHVDSMTHVSQKTSANQGEDEQGH
SQQSEPMEQLSDSEEVAGTTEHHTNAGYSEHLEKKLTKKAESQIIVTPEEGGVAEGSVKHQDSPKAEPEMATSVRARSLS
RHSHAFSSFEKSGTKPLKEAVEQADELEDRAAMGELDGSEEESTEDEAETEGQESKEGSMKTPMFVRAAAYSPLPLLSTP
RPAKPAAQESPLQPRRAKPVPKSSGTSRKKKREPALASSYIKQIFRHYAKMPVARDAYKIVEKCCEKYFKQLSDDLEAYA
HHAGRKTVEIADLELLMRRQGLVTDKMPLHVLIERYLPLEYRKLLIPVAVSGNKVIPSKSACLSGRW
>A0A8B9DE75|unreviewed|Centromere protein T|taxID:8845
MVMSFVKSLVYIGRGELQLPDLVPEGTSIATFRMTRSRKKLSISEFERAADKRLPQNQAHSTLDSTLARSLHMSLGSVLA
PDTVEKRGLFRRPKNRKAIDIAAFEGGVEQNMQRKAQNYLVDLQTASMIEAATLTSDAEIMLNNTELFAQPQSGEQNQKE
LPALEPQLSESETPVQRSKISNAMQEEGKLVGRVSSVGTEEGRTRRYSEEELINDREHVDSMTHVSQKTSANQGEDEQGH
SQQSEPMEQLSDSEEVAGTVNRWSSSLPSRRSSRSPVILKPRRSFSMSLREVVSRIIEELDVSDKEEEMANAVNEVEQEE
ISREATEHHTNAGYSEHLEKKLTKKAESQIIVTPEEGGVAEGSVKHQDSPKAEPEMATSVRARSLSRHSHAFSSFEKSGT
KPLKEAVEQADELEDRAAMGELDGSEEESTEDEAETEGQESKEGSMKTPMFVRAAAYSPLPLLSTPRPAKPAAQESPLQP
RRAKPVPKSSGTSRKKKREPALASSYIKQIFRHYAKMPVARDAYKIVEKCCEKYFKQLSDDLEAYAHHAGRKTVEIADLE
LLMRRQGLVTDKMPLHVLIERYLPLEYRKLLIPVAVSGNKVIPSKSACLSGRW
>A0A8B9QI43|unreviewed|Centromere protein T|taxID:8824
MLPDLDNDTPRFMLKRIIQTQPQVSPLAPQISKHEETEEAGLEPPSKRISSTVEMQLPDLVPEDTSMTTFYMTRKKKKFS
ISEFERAADKRLPQNQTQSTLDSTSLARSLHMSLGSLIPPDTVEKRGLLRRPKNHKAIDMEAFEGGVEQNMLQRKAQNYL
VDSQTASMIRRATLMSDAEIMMSNTELFVQPQFGEQSQHRLSALEPQLPESKISAQGSKTFDAAHEEARLVGLVSNVGTH
EGRTQRYSEKNLIVDYEHVGRMTPVSPKTFVSQGEDHQSHFHQSDPMEQFSVPEEVVAGTTEHHANARYSEQLEKKLTKT
PESQITKAQDARVETEMTASEEEEVAEGSVEHLDSPKAEPEIARSFGAGSLSRHSHAFSSQYFEKSGTKSFKKAVEQAGE
LEDRTVTGEVEEMEEETTDDEAEIEEPESQEISMNTPAFIHAAAYKPLSSLSTPHPAESAVPKFPLQPLRAKPVPKSSGV
SRRKMHEPELASSLIKKVFSHYVKMPVARDAFRIVKKCSERYFRQLSNDLEAYTQHAGRKTVEVADLEVLMRRQGLVTDK
MPLHVLIERHLPLEYRKLLIPVAVSGNKIIPCK
>A0A8B9RVD2|unreviewed|Centromere protein T|taxID:211598
MLSFVKSLVCIGRVEMQLPDLVPEETSIATFRITKKRKKLSISEFERAADKRLPQNQAQSTLDSTALARSLRLSLGSLIP
PDTVEKRGLLRRPKNRKAIDMEAFEGGVEQNMLKRKAQNYLVDSETASGIPTAMLASDAEIMLSNTELFVQPQFDEQSHN
KLSALEPQLSDSKTSAQTSKISDAAQEDEGGTRRYSADLILDHEHVDGMTHVSPKPPANQQEDKQDHSPQSNPMEQLSVS
EEVVVGTAEHHASAGYSEHLEEKLTKKAKSPITTVEDARVKTEMAPSEEEGIAEGSVEHQGSPEAEREIAKGVGAGSLGR
HSHAFSSSEKSGMEPLKEAIEQADELEDQVITVELDGLEEEPTVNETEDPESEELSMKTPTFVRAAAYKPLLSTPRPVKP
ASPKSPMQPLRAKPIPKSSGATRRKTSKPEVASSLIKKIFSHYVKMPVARDAYKIVEKCCERYFKQLSSDLEAYTSHAGR
KTVEMADLEVLMRRWCNPTAEGCASPAVFCQPQCCPLSTHRNVSGKSPLLPGSATKEAGHAISCSVKQGPAP
>A0A8B9RVD5|unreviewed|Centromere protein T|taxID:211598
MLSFVKSLVCIGRVEMQLPDLVPEETSIATFRITKKRKKLSISEFERAADKRLPQNQAQSTLDSTALARSLRLSLGSLIP
PDTVEKRGLLRRPKNRKAIDMEAFEGGVEQNMLKRKAQNYLVDSETASGIPTAMLASDAEIMLSNTELFVQPQFDEQSHN
KLSALEPQLSDSKTSAQTSKISDAAQEDEGGTRRYSADLILDHEHVDGMTHVSPKPPANQQEDKQDHSPQSNPMEQLSVS
EEVVVGTAEHHASAGYSEHLEEKLTKKAKSPITTVEDARVKTEMAPSEEEGIAEGSVEHQGSPEAEREIAKGVGAGSLGR
HSHAFSSSEKSGMEPLKEAIEQADELEDQVITVELDGLEEEPTVNETEDPESEELSMKTPTFVRAAAYKPLLSTPRPVKP
ASPKSPMQPLRAKPIPKSSGATRRKTSKPEVASSLIKKIFSHYVKMPVARDAYKIVEKCCERYFKQLSSDLEAYTSHAGR
KTVEMADLEVLMRRQGLVTDKMPLHVLIERYLPLEYRKLLIPVAVSGNKVFPCK
>A0A8B9VAS1|unreviewed|Centromere protein T|taxID:75864
MDSIRARREARRSVRRSLGDRPRSGPGSGRNVAATAARRALLRQQPAAFPDVDNDTPRGLLRRVIRNQPQVSPLAPPVAD
HKETEDAASEPASRRTSSMVELQLPDIVPEDTSISTFHMTRSRKKLSISEFERAADKRLPQNQAHSTLDSTLARSLRMSL
GSVLAPDTVEKRGLLRRPKNRKAIDIAAFEGGVEQNMQRKAQNYLVELQTASMIEAATATSDAEIMLNNTELFVQPQSVE
QNQKKLSALEPQLSESKTPVQRSEISNATQEGGKPVGRVSSVGTDEGRTRRYSEEELINDGEHVDNMAHVSQETSANQGE
DEQGHSQQSEPMDQLSASEEVAGTTEHHTNAGYSEHLEKKLTEKAESQIIMTPEEQGVAEGSVKHQDTHKAEPEIAGSAR
AGSLSRHSHAFSSLEKSGTKPLEEAVEQADELLEDGAVMGELDGPEEESTEDEAEMEGQESEEGSMKTPTFVRAPANRPL
PLLSTPRSAKPTAPAFHQRSPLQPQQAKPVPKTSRKSQKKKREPALASSYIKQIFRHYAKMPVARDAYQIIEKCCEKYFK
QLSDDLEAYAHHAGRKTVEMADLELLMRRQRLVTDKMPLHVLIERYLPMEYRKLLIPVAVSGNKVIPSKSMWSSGKW
>A0A8B9YLP0|unreviewed|Centromere protein T|taxID:30521
MAYNFSPDSEPTTRTLLRQVLDTAVPRTPRRARSTRSGAQRDLLETPSSRRQRSQTKMTARRRSHTATSVDRLARVQASG
HLEEQTPRTLLKNIILTAPESSIVMPEAVVKLVPSPQVVQPSRRKSSRGSLELQLPELEPPTTLAPGLLAPGRRKQRLRL
SEFQQGMDWGHLSQEPRENADASSLTSSLNLTFAMPLQPQSVKRPGLARRPPTRRVVDVGTFLQDLRDTSLTVAPPGESH
RTPVATVPMDTVLEDTQPFSQPLAGHSPSVHHSLPCPSPSGAKEVEGAASRRTRSSGHGLQNSYSGPGKPAQLLARKMEE
VEAIAMGLPNTSSVSGEDGIEPLQNGVGEEAEESMEESMSVREVEKAAEEQGSARAEEPEGHTEVAAAAGSLGAIEAKEP
EGSSEDEDTSASPELPPSTPEFLRTRRLQFPEPAPPPSTAVLPSELPKHLSARIPPRPRIPGSRPRQDPYKAGLNHYAKL
FSFYAKMPMEKKAEEMVEKCLDKYFQHLCNDLEVFAAHAGRKTVRPEDLELLLRRQGLVTDQVSLHVLVERHLPLEYRQL
LIPCAFSGNSVFPSQ
>A0A8B9ZVP6|unreviewed|Centromere protein T|taxID:75864
MDSIRARREARRSVRRSLGDRPRSGPGSGRNVAATAARRALLRQQPAAFPDVDNDTPRGLLRRVIRNQPQVSPLAPPVAD
HKETEDAASEPASRRTSSMVELQLPDIVPEDTSISTFHMTRSRKKLSISEFERAADKRLPQNQAHSTLDSTLARSLRMSL
GSVLAPDTVEKRGLLRRPKNRKAIDIAAFEGGVEQNMQRKAQNYLVELQTASMIEAATATSDAEIMLNNTELFVQPQSVE
QNQKKLSALEPQLSESKTPVQRSEISNATQEGGKPVGRVSSVGTDEGRTRRYSEEELINDGEHVDNMAHVSQETSANQGE
DEQGHSQQSEPMDQLSASEEVAGTINRWSSSLPSRSSSRSPVIIKPRRSFSVSLREVVSRIIEELDVSDKEEEMANAVNE
VEQEEISREATEHHTNAGYSEHLEKKLTEKAESQIIMTPEEQGVAEGSVKHQDTHKAEPEIAGSARAGSLSRHSHAFSSL
EKSGTKPLEEAVEQADELLEDGAVMGELDGPEEESTEDEAEMEGQESEEGSMKTPTFVRAPANRPLPLLSTPRSAKPTAP
AFHQRSPLQPQQAKPVPKTSRKSQKKKREPALASSYIKQIFRHYAKMPVARDAYQIIEKCCEKYFKQLSDDLEAYAHHAG
RKTVEMADLELLMRRQRLVTDKMPLHVLIERYLPMEYRKLLIPVAVSGNKVIPSKSMWSSGKW
>A0A8C0APZ1|unreviewed|Centromere protein T|taxID:224669
MLKRIIQTQPQVSPLAPQISKHEETEEAPPELPSKRVSSMVEMQLPDLVPEETSIATFRMTKKRKKLSISEFERAADKRL
PQNQAQSTLDSTALARSLRLSLGYLIPPDTVEKRGLLRRPKNRKAIDIEAFEGGVEQNMLKRKAQNYLVDSETASGIPTA
MLASDAEIMLSNTELFVQPQFDEQSHNKLSALEPQLSDSKTSAQTSKISDAAQEEARLVGLVSSVGTNEGGTRRYSADLI
LDHEHVDGMTRVSPKTPANQQEDKQDHSPRSNPMEQLSVSEEVVVGTAEHRASAGYSEHLEEKLTKKAESQITTVEDARV
KTEMAPSEEEGIAEGSVEHQGSPEAEREIAKGVGSLGRHSHAFSSSEKSGMEPLKEAIEQADELEDQVITVELDGPEEEP
TVNETEDPESEEVSMKTPTFVRAAAYKPLLSTPRPVKPASPNFPQRSPLQPLRAKPIPKSSGVTRRKTSKPEVASSLIKK
IFSHYVKMPVARDAYKIVEKCCERYFKQLSSDLEAYTNHAGRKTVEMADLEVLMRRQGLVTDKMPLHVLIERYLPLEYRK
LLIPVAVSGNKVFPCK
>A0A8C0EN83|unreviewed|Centromere protein T|taxID:30461
SIVTGSLVCIGRVEMQLPDFVPEDTSITTFHVTKKRKKLSVSEFERAANKRLPQNQGKAVVKNYLVQSLRMSLGSLIPPD
TVEKRGLLRRPKNRKAIDMEAFEGEVKKNMLKSKVQNYLVDSQTASGIQTTMQTRGAEMLNNTELFVQPQFGEQSQNKLS
ALEPQLSDSKTSPQRSKISDAAQEARLVGLVSRVGTNEGRTRRRSEGLILDHEHVDRVTHVSPKTPANQQEDTQDHSQQS
NPMEQLSLLEEVVVGNHRANSGYSEHLEKKLTKNAESQVTTAQHARVETEMTPSEDEGIAEGSVEHQGSPSTAPSVGAGS
LGRHSHATSFSEKSGMKPLKQAAEQADEQEDEPIMIELDALEEEPTEDEAEDSGSEEVSMKTPTFVRAAAYKPLLSTPHP
AKPAVPKSPLQPLQAKPAPKSSGVPQRKTREPELASSLIKKIFSHYVKMPVTRDAFKIVKKCSERYFRQVCNDLEAYTSH
AGRKTVEKADLEVLMRRQGLVTDKMPLHVLIERYLPLEYRKLLIPVAVSGNRVVPCQ
>A0A8C0G8J0|unreviewed|Centromere protein T|taxID:106734
GQGSSGLETPQAHRGKSWRADHTWMITLECWPTLKPWLVYFGSLEMHLPDFVPEGTVITALHMSRKKKKFSISEFERGAD
ERLPRNLGKAESGSSLSLQISLATPVPPESVEKRGLIRRPKNRKTVNVEAFEGGVEQNLLQIRAQNYLAESQATSMIGMT
MGTSDTEIILSNTELFAQPQLGEQSQAGFSAPEQKLLKGKSPMQGRKASNAATEEGILPDVDAEEGMPERLQKDLAWDPE
HTDQMAAESRGRAVSPSPSSENIPEEQREQREHTRGSSYAEQLPGAEEQVAGVEYRRSRRELSWDLRHSSATSAQYPEKS
GRKLTKEAVEREAELDGGAVIGEVGDSEEEMTEEEGETEEPESEGKNALMLVVEVSWRGCPRGLSIDCARVLVTRLPPML
FSPMPPRAQQAAKRTATAPRRKREPALPSSLVKKIFSHYVKVPVARDAFKVVEKCVEVYFRQLSNDLEAYTMHARRKTVE
EADLELLMRRQGLVTDKMPLHVLIERHLPLEHRKLLIPVAMSGNKVIPHK
>A0A8C0GIT9|unreviewed|Centromere protein T|taxID:106734
MLLLLQHRGKSWRADHTWMITLECWPTLKPWLVYFGSLEMHLPDFVPEGTVITALHMSRKKKKFSISEFERGADERLPRN
LGKAESGSSLSLQISLATPVPPESVEKRGLIRRPKNRKTVNVEAFEGGVEQNLLQIRGSGCCNCSFSCFGWGGCCVKKQI
TCLFGLLTAFCFPGRFSPMPPRAQQAAKRTATAPRRKREPALPSSLVKKIFSHYVKVPVARDAFKVVEKCVEVYFRQLSN
DLEAYTMHARRKTVEEADLELLMRRQGLVTDKMPLHVLIERHLPLEHRKLLIPVAMSGNKVIPHK
>A0A8C0NTF8|unreviewed|Centromere protein T|taxID:9615
MADTYNSDSEPTTRTLLRRVLDTADTRTPRRRRSARIGVQKARLEMPLSSPTKMNVSRRSQRARSIERLARVQTSGHLDE
QTPRTLLKNILLTAPESSIMMPEPVVKPVPTPQVVQSSRRKSSQGSLELQLPELEPPTTLALGLLAPGRRKQRLRLSAFQ
QGVDQGLPLSQEPHGNANASSLTSSLNLTFATPLQPQSVQRPGLARRPPTRRAVDVGAFLQDLRDTSLVSPGDSLRTPVA
TLPTDTVLEDTQPFSQPLVGRSPSVYHSLPCLSHTEAEDAERAVSHRTQSSGPKLQNYNPGKQAQLLARKAKNVDAIAMS
FPNKSSAISGEDGVDLLQDGIDEEAEERMEENLSVSEVMDTTGTQGSVRTENSKGYREMTEAVETNEPKGSSEDEDISDR
RASPELASNTTQSPQARRPQFLEPAPPSSTAVLSSEPLSTRLPPRARAPGSRPRQDPHKTGLSHYVKFFSFCAKMPMEKK
AVEMVEKCLDRYFQHLCDDLEAFAAHAGRKTVRPEDLELLMRRQGLVNDQVSLRVLVERHLPLEYRQLLIPCAFSGNSVF
PAQ
>A0A8C0SN49|unreviewed|Centromere protein T|taxID:9615
MADTYNSDSEPTTRTLLRRVLDTADTRTPRRRRSARIGVQKARLEMPLSSPTKMNVSRRSQRARSIERLARVQTSGHLDE
QTPRTLLKNILLTAPESSIMMPEPVVKPVPTPQVVQSSRRKSSQGSLELQLPELEPPTTLALGLLAPGRRKQRLRLSAFQ
QGVDQGLPLSQEPHGNANASSLTSSLNLTFATPLQPQSVQRPGLARRPPTRRAVDVGAFLQDLRDTSLVSPDTVLEDTQP
FSQPLVGRSPSVYHSLPCLSHTEAEDAERAVSHRTQSSGPKLQNYNPGKQAQLLARKAKNVDAIAMSFPNKSSAISGEDG
VDLLQDGIDEEAEERMEENLSVSEVMDTTGTQGSVRTENSKGYREMTEAVETNEPKGSSEDEDISDRRASPELASNTTQS
PQARRPQFLEPAPPSSTAVLSSEPLSTRLPPRARAPGSRPRQDPHKTGLSHYVKFFSFCAKMPMEKKAVEMVEKCLDRYF
QHLCDDLEAFAAHAGRKTVRPEDLELLMRRQGLVNDQVSLRVLVERHLPLEYRQLLIPCAFSGNSVFPAQ
>A0A8C0UFL3|unreviewed|Centromere protein T|taxID:156563
MADRRSRSRLRRSGHHNARAAAAQTELSVENRRKSLRSTLAKQRLAVFPDLRNGTPRLMLKRVVQNQPQVSPLAPQISSH
EDTQEVHSEVPSKRVSSMGELQLPDVAPEGKSITVFHTTKKRRKLSISEFERAAERRLPQNQAPSTLDSTITARSFRMSV
GSLLAPDTVEKRGLLRRPKTRKAVDLQVFEGKVEQNMLNSKGQNYLVDSQSISGIRTSILTSDAEMMMNTTELFVQPQLD
EQNQNKFSALEPQQSDSKTTAQRSLISDGDQEEERLEGLVSDVRTNEGRTQRDSKSSSLHDEHVDRMTHISPETRAKQQE
EKQDQSPQSNPMAQISFSEEEVAGTPEHGPSAGYSEHLEKKLAEKAELQITTAQDSRGETEMASSAAEELAEGSVGAHGS
PGAEHKITNGIGAEGLDRNSHAFSSFDKRGMILLDETDEQGDELQDQAIMLDLNSSVEEPAQDEAEQPASGEASMKTPLF
VRAPAKNLLLSMPHVEKVAAPRSPQQLLQPKTVPKRLGPPQRKPREPQIPGSLIKEIFRHFAKMPVTKEAFKIVEKCSER
YFKQLSSDLEAYTHHAGRKTVEAADLEVLMRRQGLVTDKMPLNVLIERYLPLEYRKLLIPIAVPVSEGWRWILNLLFSVL
LGSQCDTSCFSPS
>A0A8C0UJF7|unreviewed|Centromere protein T|taxID:156563
MADRRSRSRLRRSGHHNARAAAAQTELSVENRRKSLRSTLAKQRLAVFPDLRNGTPRLMLKRVVQNQPQVSPLAPQISSH
EDTQEVHSEVPSKRVSSMGELQLPDVAPEGKSITVFHTTKKRRKLSISEFERAAERRLPQNQAPSTLDSTITARSFRMSV
GSLLAPDTVEKRGLLRRPKTRKAVDLQVFEGKVEQNMLNSKGQNYLVDSQSISGIRTSILTSDAEMMMNTTELFVQPQLD
EQNQNKFSALEPQQSDSKTTAQRSLISDGDQEEERLEGLVSDVRTNEGRTQRDSKSSSLHDEHVDRMTHISPETRAKQQE
EKQDQSPQSNPMAQISFSEEEVAGTPEHGPSAGYSEHLEKKLAEKAELQITTAQDSRGETEMASSAAEELAEGSVGAHGS
PGAEHKITNGIGAEGLDRNSHAFSSFDKRGMILLDETDEQGDELQDQAIMLDLNSSVEEPAQDEAEQPASGEASMKTPLF
VRAPAKNLLLSMPHVEKVAAPRSPQQLLQPKTVPKRLGPPQRKPREPQIPGSLIKEIFRHFAKMPVTKEAFKIVEKCSER
YFKQLSSDLEAYTHHAGRKTVEAADLEVLMRRQGLVTDKMPLNVLIERYLPLEYRKLLIPIACD
>A0A8C0WQQ9|unreviewed|Centromere protein T|taxID:51338
MADFYSSDSELTTRTLLRRVLDTADSLTPRRRRSAQAEAQKTLLETPSSRRLRSQTETTARQRSHGARSIGRLAHGQASG
SLEEKTPRTLLRNILLTAPESSIVMPDSVVKPVSAPQVVQSSRRKSSRGSLELQLPELEPPSTLAPGLPALGRRKQRLRL
SVFQQEVNQELPLSQEPSGNADASALTSSLNLTFATPLQPQSVRRPGLARRPPTRRAVDVGALLQDLRDNSLASGNSHRT
PAAALPTDTVLEDTQPFSQPLVGCSPSLHDSLPLPTHTAVEDSERAVGHRTRSRGPRLQNHMNGNDFSPSLPFSELYPWP
TTSQEVTEGEGFREAEVAKELEGSSGDEDTSDRPTCPELASSTPEFLQAKQPPPSLGVTILPSEPLEPMLARLPRRPRTA
GPRPRQDPYKAGLSHYAKLFSFYAKMPMEKAAMEMVEKCLDKYFQHLCNDLEVFAAHAGRKTVRPEDLELLMRRQGLVTD
QVSLHVLVERHLPLEYRQLLIPCAFSGNSVFPAQ
>A0A8C0ZLA2|unreviewed|Centromere protein T|taxID:51338
MADFYSSDSELTTRTLLRRVLDTADSLTPRRRRSAQAGAQKTLLETPSSRRLRSQTETTARQRSHGARVSVGPRSGQWVP
RGKTPRTLLRNILLTAPESSIVMPDSVVKPVSAPQVSLGAPKTGIGLELQLPELEPPSTLAPGLPALGRRKQRLRLSVFQ
QEVNQELPLSQEPSGNADASALTSSLNLTFATPLQPQSVRRPGLARRPPTRRAVDVGALLQDLRDNSLASGNSHRTPAAA
LPTDTVLEDTQPFSQPLVGCSPSLHDSLPLPTHTAVEDSERAVGHRTRSRGPRLQNHMNGNDFSPSLPFSELYPWPTTSQ
EVTEGEGFREAEVAKELEGSSGDEDTSDRPSKRPWYTEGPLEPMLARLPRRPRTAGPRPRQDPYKAGLSHYAKLFSFYAK
MPMEKAAMEMVEKCLDKYFQHLCNDLEVFAAHAGRKTVRPEDLELLMRRQGLVTDQVSLHVLVERHLPLEYRQLLIPCAF
SGNSVFPAQ
>A0A8C2MSH1|unreviewed|Centromere protein T|taxID:10029
MAGRYSPDPDQTPRTLLRRVLDTADSRTPRRRQSVRNNAQRSLLQIPSSSKRQSSQTKIVARRHSYITRSVVRLARVQTH
GHLEEQTPRTLLKNILLTAPESSIVMPDSVVKPVQVPEMVESSKWESSPGSLELQLPELEYPSTLAPGLPATGRSKQRLR
LSVFEQEVNQRLPLSQEPPGNADASSLTSSFNLSFVPPCQSQSVGRPGLARRRPIRRPVDVGVLLQDLEDNSLTTALPGD
NYRTPVATLPTDAVLEDTQPFSQPSVGCSLRVYHSLPSPSHSEVKGAERVVGRRTQSTGTGLEKHMSRTSLGTTPLPFSK
LQPQPPEIREAVGSQEAVEAKEQEGSSRDEDTPGRPASPELAADTYNLLQSLQPPPPPGVAVSEPLESVPARLPSRTQTV
GPRHHQDPYKAGLSHYMKLFSFYTKMPVEKKALEMVEKCLDKYFQHLCNDLEAFSAHAGRKTVKLEDMELLLRRQGLVTD
QVSLHVLVERYLPLEYRQLLIPCAFSGNSVFPAQ
>A0A8C2XW60|unreviewed|Centromere protein T|taxID:9925
MGLCGCFTRVDLIRSIAIVGLNVAAGRRRLWIAKPLGKWAAEAMADNFSPDSEPTTRTLLRRVLDTADPRTPRRARSTRS
GAQRDLLETPSTRRQRSQTKMTARRRSHTAASVDRLARIQASGHLEEQTPRTLLKNIILTAPESSIVKPEAVVKLVPSPQ
VVQHTRRESSRGSLELQLPELEPPTTLAPGLLAPGRRKQRLRLSEFQQGMDWGHLSQEPRENADASSLTSSLNLTFAMPL
QPQSVKRPGLARRPPTRRVVDVGTFLQDLRDTSLAVAPPGESHRTPVGTVPTDTVLEDTQPFSQPLAGHSPSVHHSLPCP
SPSGAKEVEGPASRRTWNSGPGLQNNHSGPGKPAQLLARKVEEVEALAVGFPNISSISGEDGVEPLQNGVGEEAEESMEE
SMSVREVEKAAEEQGSARAEEPEGHTEVAEAAGSLGSVEAKEPEGSSEDEDPSASPKLAPSTPEFLRTRRLQSPEPAPPP
STAVLPSELPKRLSARIPPRPRIPGSRPRQDPYKAGLNHYAKLFSFYAKMPMEKKAVEMVEKCLDKYFQHLCDDLEVFAA
HAGRKTVSPEDLELLLRRQGLVSDQVSLHVLVERHLPLEYRQLLIPCAFSGNSVFPTQ
>A0A8C2YBK5|unreviewed|Centromere protein T|taxID:93934
MAGRAGSRAGTGAFRTPSGAVRASPRHRARVREHEHGRGSGSMKENKAGSSTLPRYRPGAFTELDNATPRLMLRRIIQNQ
PQVSPLALKTVELKEQEDAPPEPPSQRTSSTMELQLPDLALEDKSVTKFHMTRKRKKLSVSEFERAADKRLPQNQAHSTL
DSTLGRSFRMSVGSVMAPDTVEKRGLLRRPQNRRVIDIAAFEGGVEQNMLQIKAQDYLVDLQASSVIGTSTIRTDTEVVL
NSTELFAEPQFERNRPAIEPQTPDSKTSAQRSNTSYPARREARLEGLVSGVSTDKGKTRRFSEKGLITDHEHVDGMTQKT
PAKQGEEEQDHSQQNDPMEQFSELEEMAGTPEHHADAEYSERSEKKLSRKAESQLTATQDVGVEMEMTPLEGGGIAEGSE
HQDLPEAGELNTGSLGRDSPASYSPEKSGTKPLKEAVEQTGEIKHGTIAGELDAAEEESTADESEIEDHENEETSMQTPM
FVRAAANRPQPVLPPPRPVKSAAPELPPQPVRAKPVPKSSGAAKRKTREPEIARGLIKQIFSHYVKMPVTRDAYKIVEKC
SERYFKQVSNDLEAYSQHAGRKTVEMADVELLMRRQGLVTDKMPLHVLVERHLPLEYRKLLIPIAVSGNKVIPCK
>A0A8C3CMG4|unreviewed|Centromere protein T|taxID:1240228
MLEGPVQAVLAPGEHRVHNGARQLLGSGRIRRRGPGSVGAASVAAGQGEPGSGSPGQRGHSQARLHSVHPRLCHVGEPRA
GPGSPLLSEAVAFAGPGTGGVEQPVLLADLLTELGLGQAQAADAALHLLHLHLQQRDDVALLVELPQQLLRRGARRQRVR
VVGGASFQRTFLPYPYRHRQPPGPGPGYHRRGPQLHLHRQVDGLHVLGRAPCRGLGGGAGALSGGGGRSGSSGGGGGGAG
AACGPRRLALVDAAQGEDGGHPHQSRPGSGRDVAAAARRAPLRQQPAAFPDVDNDTPRVLLRRVIRNQPQVSPLAPPVAD
HKETEDAPSEPSSRRTSSMVELQLPDIVPEDTSISTFRMTRSRKKLSISQFERAADKRLPQNQAHSTLDSTLARSLRMSL
GSVLAPDTVEKKGLLRRPKNRKAIDIAAFEGGVEQNMQRKAQNYLVDLQTASVIEAATATSDAEIMLNNTELFVQPQSVE
QNQKKLSALEPQLSESKTPVQRSEISNATQEEGKLVGRVSSVGTDEGRTRRYSEEELINDGEHVDNMAHVSQKTSANQGE
DEQGYSQQSEPMEQLSTSEEVAGTINRWSSSLPSRSSSRSPVILKPRRSFSMSLREVVSRIIEELDVSDKEEEMANAVNE
VEQEEISREAMEHHTNAGYSEHLEKKLTEKAESQIIMSPEEEGVAEGSVKHQDSPKPEPEMARSARAGSLSRHSHAFSSF
EKSGTKPSEEAVEQADELLEDGAVMGELDGSEEESTEDETEMEGQESEEGSMKTPTFVRAPAYHPLPLLSTPHSAKPAAP
ASPLQPQQAKPVPKTSRKSQKKKREPALASSYIKQIFRHYAKMPVTRDAYQIIEKCCEKYFKQLSDDLEAYAHHAGRKTV
EMADLELLMRR
>A0A8C3CMI3|unreviewed|Centromere protein T|taxID:1240228
MLEGPVQAVLAPGEHRVHNGARQLLGSGRIRRRGPGSVGAASVAAGQGEPGSGSPGQRGHSQARLHSVHPRLCHVGEPRA
GPGSPLLSEAVAFAGPGTGGVEQPVLLADLLTELGLGQAQAADAALHLLHLHLQQRDDVALLVELPQQLLRRGARRQRVR
VVGGASFQRTFLPYPYRHRQPPGPGPGYHRRGPQLHLHRQVDGLHVLGRAPCRGLGGGAGALSGGGGRSGSSGGGGGGAG
AACGPRRLALVDAAQGEDGGHPHQSRPGSGRDVAAAARRAPLRQQPAAFPDVDNDTPRVLLRRVIRNQPQVSPLAPPVAD
HKETEDAPSEPSSRRTSSMVELQLPDIVPEDTSISTFRMTRSRKKLSISQFERAADKRLPQNQAHSTLDSTLARSLRMSL
GSVLAPDTVEKKGLLRRPKNRKAIDIAAFEGGVEQNMQRKAQNYLVDLQTASVIEAATATSDAEIMLNNTELFVQPQSVE
QNQKKLSALEPQLSESKTPVQRSEISNATQEEGKLVGRVSSVGTDEGRTRRYSEEELINDGEHVDNMAHVSQKTSANQGE
DEQGYSQQSEPMEQLSTSEEVAGTMEHHTNAGYSEHLEKKLTEKAESQIIMSPEEEGVAEGSVKHQDSPKPEPEMARSAR
AGSLSRHSHAFSSFEKSGTKPSEEAVEQADELLEDGAVMGELDGSEEESTEDETEMEGQESEEGSMKTPTFVRAPAYHPL
PLLSTPHSAKPAAPASPLQPQQAKPVPKTSRKSQKKKREPALASSYIKQIFRHYAKMPVTRDAYQIIEKCCEKYFKQLSD
DLEAYAHHAGRKTVEMADLELLMRR
>A0A8C3CMM6|unreviewed|Centromere protein T|taxID:1240228
MDGVRARRESRRSVRRSLGDRPRSRPGSGRDVAAAARRAPLRQQPAAFPDVDNDTPRVLLRRVIRNQPQVSPLAPPVADH
KETEDAPSEPSSRRTSSMVELQLPDIVPEDTSISTFRMTRSRKKLSISQFERAADKRLPQNQAHSTLDSTLARSLRMSLG
SVLAPDTVEKKGLLRRPKNRKAIDIAAFEGGVEQNMQRKAQNYLVDLQTASVIEAATATSDAEIMLNNTELFVQPQSVEQ
NQKKLSALEPQLSESKTPVQRSEISNATQEEGKLVGRVSSVGTDEGRTRRYSEEELINDGEHVDNMAHVSQKTSANQGED
EQGYSQQSEPMEQLSTSEEVAGTMEHHTNAGYSEHLEKKLTEKAESQIIMSPEEEGVAEGSVKHQDSPKPEPEMARSARA
GSLSRHSHAFSSFEKSGTKPSEEAVEQADELLEDGAVMGELDGSEEESTEDETEMEGQESEEGSMKTPTFVRAPAYHPLP
LLSTPHSAKPAAPASPLQPQQAKPVPKTSRKSQKKKREPALASSYIKQIFRHYAKMPVTRDAYQIIEKCCEKYFKQLSDD
LEAYAHHAGRKTVEMADLELLMRRQRLVTDKMPLRVLIERYLPMEYRKLLIPVAVSGNKVIPSKSMWSSGKW
>A0A8C3CR54|unreviewed|Centromere protein T|taxID:1240228
MLEGPVQAVLAPGEHRVHNGARQLLGSGRIRRRGPGSVGAASVAAGQGEPGSGSPGQRGHSQARLHSVHPRLCHVGEPRA
GPGSPLLSEAVAFAGPGTGGVEQPVLLADLLTELGLGQAQAADAALHLLHLHLQQRDDVALLVELPQQLLRRGARRQRVR
VVGGASFQRTFLPYPYRHRQPPGPGPGYHRRGPQLHLHRQVDGLHVLGRAPCRGLGGGAGALSGGGGRSGSSGGGGGGAG
AACGPRRLALVDAAQGEDGGHPHQSRPGSGRDVAAAARRAPLRQQPAAFPDVDNDTPRVLLRRVIRNQPQVSPLAPPVAD
HKETEDAPSEPSSRRTSSMVELQLPDIVPEDTSISTFRMTRSRKKLSISQFERAADKRLPQNQAHSTLDSTLARSLRMSL
GSVLAPDTVEKKGLLRRPKNRKAIDIAAFEGGVEQNMQRKAQNYLVDLQTASVIEAATATSDAEIMLNNTELFVQPQSVE
QNQKKLSALEPQLSESKTPVQRSEISNATQEEGKLVGRVSSVGTDEGRTRRYSEEELINDGEHVDNMAHVSQKTSANQGE
DEQGYSQQSEPMEQLSTSEEVAGTMEHHTNAGYSEHLEKKLTEKAESQIIMSPEEEGVAEGSVKHQDSPKPEPEMARSAR
AGSLSRHSHAFSSFEKSGTKPSEEAVEQADELLEDGAVMGELDGSEEESTEDETEMEGQESEEGSMKTPTFVRAPAYHPL
PLLSTPHSAKPAAPASPLQPQQAKPVPKTSRKSQKKKREPALASSYIKQIFRHYAKMPVTRDAYQIIEKCCEKYFKQLSD
DLEAYAHHAGRKTVEMADLELLMRRQRLVTDKMPLRVLIERYLPMEYRKLLIPVAVLSC
>A0A8C3CR73|unreviewed|Centromere protein T|taxID:1240228
MLEGPVQAVLAPGEHRVHNGARQLLGSGRIRRRGPGSVGAASVAAGQGEPGSGSPGQRGHSQARLHSVHPRLCHVGEPRA
GPGSPLLSEAVAFAGPGTGGVEQPVLLADLLTELGLGQAQAADAALHLLHLHLQQRDDVALLVELPQQLLRRGARRQRVR
VVGGASFQRTFLPYPYRHRQPPGPGPGYHRRGPQLHLHRQVDGLHVLGRAPCRGLGGGAGALSGGGGRSGSSGGGGGGAG
AACGPRRLALVDAAQGEDGGHPHQSRPGSGRDVAAAARRAPLRQQPAAFPDVDNDTPRVLLRRVIRNQPQVSPLAPPVAD
HKETEDAPSEPSSRRTSSMVELQLPDIVPEDTSISTFRMTRSRKKLSISQFERAADKRLPQNQAHSTLDSTLARSLRMSL
GSVLAPDTVEKKGLLRRPKNRKAIDIAAFEGGVEQNMQRKAQNYLVDLQTASVIEAATATSDAEIMLNNTELFVQPQSVE
QNQKKLSALEPQLSESKTPVQRSEISNATQEEGKLVGRVSSVGTDEGRTRRYSEEELINDGEHVDNMAHVSQKTSANQGE
DEQGYSQQSEPMEQLSTSEEVAGTINRWSSSLPSRSSSRSPVILKPRRSFSMSLREVVSRIIEELDVSDKEEEMANAVNE
VEQEEISREAMEHHTNAGYSEHLEKKLTEKAESQIIMSPEEEGVAEGSVKHQDSPKPEPEMARSARAGSLSRHSHAFSSF
EKSGTKPSEEAVEQADELLEDGAVMGELDGSEEESTEDETEMEGQESEEGSMKTPTFVRAPAYHPLPLLSTPHSAKPAAP
ASPLQPQQAKPVPKTSRKSQKKKREPALASSYIKQIFRHYAKMPVTRDAYQIIEKCCEKYFKQLSDDLEAYAHHAGRKTV
EMADLELLMRRQRLVTDKMPLRVLIERYLPMEYRKLLIPVAVSGNKVIPSKSMWSSGKW
>A0A8C3CS00|unreviewed|Centromere protein T|taxID:1240228
MLEGPVQAVLAPGEHRVHNGARQLLGSGRIRRRGPGSVGAASVAAGQGEPGSGSPGQRGHSQARLHSVHPRLCHVGEPRA
GPGSPLLSEAVAFAGPGTGGVEQPVLLADLLTELGLGQAQAADAALHLLHLHLQQRDDVALLVELPQQLLRRGARRQRVR
VVGGASFQRTFLPYPYRHRQPPGPGPGYHRRGPQLHLHRQVDGLHVLGRAPCRGLGGGAGALSGGGGRSGSSGGGGGGAG
AACGPRRLALVDAAQGEDGGHPHQSRPGSGRDVAAAARRAPLRQQPAAFPDVDNDTPRVLLRRVIRNQPQVSPLAPPVAD
HKETEDAPSEPSSRRTSSMVELQLPDIVPEDTSISTFRMTRSRKKLSISQFERAADKRLPQNQAHSTLDSTLARSLRMSL
GSVLAPDTVEKKGLLRRPKNRKAIDIAAFEGGVEQNMQRKAQNYLVDLQTASVIEAATATSDAEIMLNNTELFVQPQSVE
QNQKKLSALEPQLSESKTPVQRSEISNATQEEGKLVGRVSSVGTDEGRTRRYSEEELINDGEHVDNMAHVSQKTSANQGE
DEQGYSQQSEPMEQLSTSEEVAGTMEHHTNAGYSEHLEKKLTEKAESQIIMSPEEEGVAEGSVKHQDSPKPEPEMARSAR
AGSLSRHSHAFSSFEKSGTKPSEEAVEQADELLEDGAVMGELDGSEEESTEDETEMEGQESEEGSMKTPTFVRAPAYHPL
PLLSTPHSAKPAAPASPLQPQQAKPVPKTSRKSQKKKREPALASSYIKQIFRHYAKMPVTRDAYQIIEKCCEKYFKQLSD
DLEAYAHHAGRKTVEMADLELLMRRQRLVTDKMPLRVLIERYLPMEYRKLLIPVAIREEDLLPEKCRVTSQVSEIGDPNG
TVNRTPGNPTQLLAAMFASLTSFAQH
>A0A8C3GY19|unreviewed|Centromere protein T|taxID:1196302
MASRGGGTPAASGASGPAELQLPQGPRGLSPPPPPPPRNYADHNAPRCRRNYPPHTAPRPLPARARISREAAGRARCAAV
SGPVMADGRSPAGPGLRRSGRHNARAAAQTGSSLENKSKSVRSTLVKQRQAAFPDLKNGTPRLLLKRVMQNEPQVSPLAP
QISNHKDMEEAHSEVPSKRVSSMGELQLPDVAAEDTSVSVFHMTKKRKKLSISEFERAAERRLPQNQAQSTLDSTIMTRS
LRMSVDSLMAPDTVEKRGLLRRPKTRKAVDMQAFEGRVEQNLLKSKEQNYLVDSQSASGIRTSILTSDAEMMMNSTELFV
QSQLDEQSQNKLFALEPQLSDSKTSAQRSLISDVDQEESRPEGLVSSVGTNEGRTQRYSKSSSLDHGHVDRMRHVSTETP
VKQQEDKQDHSQQSQPMEQVSFPEEEVVCTAECGASAEYSEHLEKKLAEKAELQITPAQDSRGETEMAPSAGEELAEGNV
GAHGSPGAEREITKGIGAESPGRHSHAFSSFDKPGMTPSDETDEQGDELQDQAIMLELDNSVEEPSEDEAGHPASQEVSM
KTPAFVRAPAYNLLLSTPHVAKPAAPRSPVQLLQPKTVPKRLKTSQRRPCEPQMPRSLIKEIFRHFVKMPVTRDAFKIVE
KCSERYFKQVSDDLEAYARHAGRKTVEVADLEILMRRQGLVTDKMPLNVLIENYLPLEYRKILIPVAVSGNKVIPSK
>A0A8C3HSS0|unreviewed|Centromere protein T|taxID:8478
MPDTRASPRTRSSTGVSQDSRAASPSMTLRHKMKERVRQSVGRKHLSDPRRQSISDKTSLPKKTPTILPDLDNDTPRVVL
RRIIQTQPQVSPLVPKMSETKEPEEPGSQPPSERISSGLEMHLPDFVPEGTVITALHMSRKKKKFSISDFERGADERLPR
NLAQPALDNSSLTRSLQISLATPVPPESVEKRGLIRRPKNRKTVNVEAFEGGVEQNLLQIKGTQNYLAESQATSMIGMTM
GTSDTEIILSNTELFAQPQLGEQSQAGFSAPEQKLLKGKIPVQGRKASNAATEEGMLSDVDAEEGMTQRLQKKDLARDPE
HTDQMATESRGRAVSLSSEQRERTRGSSYAEQLPGAEERVAGVEHRRSQRQLSWDLLSSDRPSSSPPAASRSLSRRLDTL
PALQPVNSSRPSVRETVANIIEKLDDAEESEEVADVEQEMEDGSAEQEGAAGEVVESPRSARTRSSSRHSSAMAAQYPAQ
SGRKLMKEAVEREAELGGGAVIGDVGDSEEEEMTEEEAETEEPESEELSMKTPAFVRAKAYRPSPLLSTPRTLKTAASKF
PPKPPRAQQAAKRTAMAPRRKREPALPSSLVKKIFSHYVKVPVARDAFKVVEKCVEVYFRQLSNDLEAYTMHARRKTVEE
ADLELLMRR
>A0A8C3KQK4|unreviewed|Centromere protein T|taxID:425635
MDNGARLRADGGRPVRAGGCDGQGPLRRGQEGPGRERRGAAGLGPILSPLCPGTSPRAAEAPRSGAPRRAGPRQPSEAVA
LAGAGAGGVEQKGAGRTTLLKQRPTALPDLDNETPRVMLKRIIRTQPQVSPLAPRISTHEETEEARSELPSRRVSSMGEM
QLPDLVPENTSIAAFHMTKKRKKLSISEFERAADKRLPQNQGKFGKSSLPSSFYRSLRISLGSLIPPDTVEKRGLLRRPK
YRKAIDMEAFEGGVEQNMLKRKAQDYLVDSQTASGIQTALLASDAEIMLSNTELFVQPQLDEQSQNKLSALEPQLSDSKT
SAQRSKISAPEEARLAGLVSSVGTNKGRTQRYSKDFILDCEHIDRMSPVSPEPPANQQEEKQRHSQQSNPMEQLSGSEEV
VVGTPEHHANSGYSEHLEKKLSKKAELEISAAEDARAEAEMAPSAEEGIAEGGVEHQGSPDAGVEAGSVGRRSHAFSSEK
SGLKPLEEAVEQADDQADELEDQAITIELDGPEEEPTEDEAEDPESEGKKTIAAAAEVFAVSQRSPLQAKPVPKSSGASR
RKTREPAVASSLIKKIFSHYVKMPVARDAFKIVEKCSERYFKQLSSDLEAYTTHAGRKTVEMADLEVLMRRQGLVTDKMP
LRVLIERYLPLEYRKVLIPVAVSGNKVIPCK
>A0A8C3KZB6|unreviewed|Centromere protein T|taxID:9089
MAGRAGLRAGRGAARTPSVAVRASPRHRTRGGSGSGKENKGGSSTPLRHRHNALSELDNATPRLMLKRIIQNQPQVSPLA
LQTVQLEEREDAQPEPPSQRTSSTVELQLPDLAAEGTSVTAFHMTRKRKKLSVSEFERAADKRLPQNQAHSTLDSTLVRS
LRMSIGSVMAPDTVEKRGLHRRPQNRKAIDIAAFEGGVEQNMLQIKAQDYLVDLQTSSMTGTTTIRTDAEVVLNNTELFV
EPQFREQNLLTVEPQLSDSKTSAQRSNSSHPARGEARLEGLVSDVSTDERRTQRFSEKDLTDHEHVDGITQKTPAKQGEE
EQDHSQQNDPMEQFSEPEEMVGTTEHHTEYSEHSEKKLSRKAKSQLTAAQDAGVEMEVTPSEGRGVAEGTERQDSPRAEL
EMAGSIGAGSLGRHSPASYSLEKSGAKPLKEAVEQTGEIEHRRITGELDAAEEESTDNESEIEDHESEDISMKTPMFVRA
ADDRPHPVLSPPRPVKSAAPELPPQLVRAKPVPKSTGAAQKKTREPEIASRLIKQIFSHYVKMPVTRDAYKIVEKCSERY
FKQISSDLEAYSQHAGRKTVEMADVELLMRRQGLVTDKMPLHVLVERHLPLEYRKLLIPIA
>A0A8C3MV50|unreviewed|Centromere protein T|taxID:87175
MHRAAGGTTRPTLRRGHSRRARVSREAVGGGCRSAVTGPAMADGRSRARPGLRRSGRNAGAAAQTGSSVENKSKSVRSTL
AKQRLGVFPDLRNGTPRLMLKRVMQNQPQVSPLAPQVSNHEDTEETHSEVPSKRVSSMGELQLPDVAPEDTSITVFNMKK
KRRKFSISEFERAAESRLPQYQAQSALDSTVMTRSLRMSVGSLLAPDTVEKRGLLRRPRTRKAVDMQAFEGRVEQNMLKN
KGQNDLVDSQSASGIRTSMLTSDAEMMMNSTELFVQPQLDEESQHKLSALEPQLSDSKSSAQRSPISDADQEEARLEGLV
SSVSTNQGRTQRYSKSSSLDDEHVGRMTHVSPETPAKQGEEKQDHSQQSNPMAQISIAEEEVVCSVYRWNASLPSKSSST
YLGSPVNLNVSRIYLRQVVSHIIEDLEISDTEEEMINTENGVEQEKISQEAVEHGASAGHSEHLEKKLAEKAELQITAAQ
NSRGETEMAPSAGKEVEEGSTGAHSSPRAEREITRGIGAESLGRHSHAFSSFEKPEMTPVDETDEQGDELQDQAMMLNLD
SSVEEPAEDEAEYPASEEVSMKTPAFVRAPARNLLLSAKPAKPAAPRSPLQLLQRKTVPKRLATSQKKPREPQVPRSLIK
EIFRHFAKMPVTREAFQIVEKCSERYFKQLSDDLEAYSRHAGRKTVEAADLEVLMRRQGLVTDKMPLRVLIERYLPLEYR
RLLIPVAVSGNKVMPCK
>A0A8C3P7T7|unreviewed|Centromere protein T|taxID:8478
MPDTRASPRTRSSTGVSQDSRAASPSMTLRHKMKERVRQSVGRKHLSDPRRQSISDKTSLPKKTPTILPDLDNDTPRVVL
RRIIQTQPQVSPLVPKMSETKEPEEPGSQPPSERISSGLEMHLPDFVPEGTVITALHMSRKKKKFSISDFERGADERLPR
NLAQPALDNSSLTRSLQISLATPVPPESVEKRGLIRRPKNRKTVNVEAFEGGVEQNLLQIKGTQNYLAESQATSMIGMTM
GTSDTEIILSNTELFAQPQLGEQSQAGFSAPEQKLLKGKIPVQGRKASNAATEEGMLSDVDAEEGMTQRLQKKDLARDPE
HTDQMATESRGRAVSLSSEQRERTRGSSYAEQLPGAEERVAGVEHRRSQRQLSWDLLSSDRPSSSPPAASRSLSRRLDTL
PALQPVNSSRPSVRETVANIIEKLDDAEESEEVADVEQEMEDGSAEQEGAAGEVVESPRSARTRSSSRHSSAMAAQYPAQ
SGRKLMKEAVEREAELGGGAVIGDVGDSEEEEMTEEEAETEEPESEELSMKTPAFVRAKAYRPSPLLSTPRTLKTAASKF
PPKPPRAQQAAKRTAMAPRRKREPALPSSLVKKIFSHYVKVPVARDAFKVVEKCVEVYFRQLSNDLEAYTMHARRKTVEE
ADLELLMRRQGLVTDKMPLHVLIERHLPLEHRKLLIPVATSGNKVIPHK
>A0A8C3QYK7|unreviewed|Centromere protein T|taxID:181631
MALAGAGAGSVEQPVLLADLLAELGLSQTQATDAALHLLHLHLQQRDDVALLVQLPQQLLRRGARRQRVRVIGRAALHRA
LLPRRRHRRYRHRQPHGAGPDGGGGPELHLHRQVDGLHVLGRAPCRGLGGGRGALRGSSGGGGGGAGAPGPLSLALVDAA
QREDGGDPHQVGLAAALEVLAADAVARGGLEGAEAAADARPGDVLEPEASQLLVLGEGVEVQRLVAVRVVVAARYAAGEA
RHGLAGRGDTRGERGEGPRRTTAPTRPARPLAAAAAAAPELRGPQCTASPAELPAPHCAAAPPGARPCTSRERRREAGRG
RRWAVTGTDMADGRSRARPGLRRSGRHNARAPAQTGLSVENESKSVRSTLAKQRLALFPDLRNGTPRLMLKRVMQNQPQV
SPLAPQISDHEDTQQAHSEVTSKRVSSMGELPDVAPEATSVTVFHMKKKRRRLSISEFERAAERRLPQYQAQSTLDSTIM
TRSLRMSVGSLLAPDTVEKRGLLRRPKTRKAVDMQAFEGRVEQNMLNSKGQNYLVDSQSASGIRTSILTSDAEMMMNSTE
LFVQPQLDEQSQNKISALESQLSDSQTSAQRSLISDADQEEARLEGLVSGVSTNERRTQRYSKSSSSDHEHVDRMTHVSP
ETPAKQQEEKQDHSQQSNPVAQISEEEVVYKHGASAGYSEHLEKKLAEEAELQITAAQDSRGETEVAPSAGEELAEGSVG
TRGSPGAEREITRGIGAESLGRHSHAFPSYDNREMTALNETDEQGDELQDQAIMLELDTSVEGPAQDEAEHPASQDVSMK
TPAFVRAPASNLLLSSSRVAKPAAPRSPLRLLQSKTVPKRLRTSQRKPYEPQVPRSLIKEIFRHFVKMPVTRDAFKIVEK
CSERYFKQLSDDLEAYTHHAGRKTVEAADLEVLMRRQGLVTDKMPLNVLIERYLPLEYRKLLIPIAVSGNKVIPCK
>A0A8C3SSR6|unreviewed|Centromere protein T|taxID:8475
MVTLECWPALKPWLVCFGRLEMHLPDFVPDGTVMTALHMSRKKKKFSISEFERGADERLPRNLGKWCYSLSLSLSPPRSL
QISLATPVPPESVEKRGLIRRPKNRKAVNVEAFEGGVEQNLLQIKAQNHMAESQATSIIGMTMGTSDTEIVLSNTELFAQ
PQLGEQSQAGFSAPEQKLLKGKNPVQGRKASNAAIEAGVLSDVDAKEGMTERLQKKDLAQDPEHTDQMATESRGRAVSLS
SEQREHTRGSSYAEQLPGADELVAGIKYRRSQRELSWGLLCKLLLLLSKNVVKSPTSARTRRLSRHSTAMAALYPEQSGR
KLMKEAVEREAELDGVAVIGEVGDSEEEEMTEEEAETEEPESEELSMKTPAFIRTKAYRPSPLLSTPRSLKTAASRFSPK
PPLAQQAAKRTVMAPRRKREPALPSSLVKKIFSHYAKVPVARDAFKVVEKCVEVYFRQLSNDLEAYTMHARRKTVQEADL
ELLMRRQGLVTDKMPLHVLIERHLPLEYRKLLIPVAMSGNKVIPHK
>A0A8C3W0H3|unreviewed|Centromere protein T|taxID:51154
MADGRSPDSEPTTRTLLRRVLDTADPRTPRRLRSPRTGAQISPLETSSSRRLRSQTKMSARRHSHRIRSIDRLAHVQASG
HLEEQTPRTLLKNILLTAPESSIVMPESVMKPLTAPQMVQPSRRESSRSSLELKLPELEPPTTLAPGLLAPGRRKQKLRL
SVFQHRMDQELPLSQESHGNADASSLTSSLNLTFATPLQPQSVKRPGLARRPLTRRAVDVGTFFQDLRDTSLALPPPDTV
LEDTQPFSQALAGHTPSVHRSLPCPPYSGAKDVERAVSRGTLSSRPGPQNNSPGKPAQLLAGKEEEADAAAMGFLNASSG
ISGEDEVEPLQNGAGEEAEESMEEARMREVEKAAGAQGSARAGEPEVHTEVSEAEGSREAVEAKEPEGSSGDEDVSGRTA
SPELASCTPEFLQARRLQVLEPAPLPSTAVLPSEPAQLLSARLPPRPRIPGPRPRQDPYKTGLNHYAKLFSFYAKMPMER
NAVEMVEKCLDKYFQHLCGDLEVFAAHAGRKTLRPEDVELLMRRQGLVTDQVSLHVLVERHLPLEYRQLLIPCAFSGNSV
FPAQ
>A0A8C4AE06|unreviewed|Centromere protein T|taxID:299321
MDSEEDVSARFLLQNVLQTEPPRSPVVRSEAQRRRQDALRSVRRSVGAVASPQVTLRHKLARRLQESVSRSPLPAKRSLL
DRKQERPPLMDESISPRVLLKRIILTEAEASLVVTELPGQDEEGPSSTESSLHGNQQSLGGWTGLDLPDVSAETLPRVTR
GLSRRRVPPAFNVTAFEMQLDHELGDEEEKTGEVSRDVSTGSGCLTLKTPFVDDSSERVGLKRRAANRKPVCVKAFDEAV
QNRLENYESPMLPSAHTLGDSEWQKFSLSVSDATAPDITTDVIMCNTALYDLPVSMETPEDQVHGLDKKCLQPATDEEMV
AEQEEEHESTWVQEGEGLKAQAEEPDIHMDELHVPTQREEEHDVMTEQEEEDPNLQTQEEEEETQGEEEEPNLQTHEEEE
ETQEEEPNLQTQDEEEETLGDEEEPNLQTHEEEEETQEEEPNLQTQEEEEETQGEEEEHDVMTEQEEEEPNLQTQEEEEE
HDVMTEQEEEEPNFQTQEEEEETQGEEEPNLQTQEEEKEHDVQAQESYYHKEGEDSLNKIKSGETNECKTLQHQFEEEEP
EMMKGEEPEDVSEEEEEGEMEIGHQAHLSEDGADCGLTADMRGYSMTPLRNERGMHFQRELDDDDDDAALSLPLRGEEEE
EDALSEELSMKTPAFVRQKRNEAMATPTVLRDVIISPTPCVTKPRLQRKHPAASTRPGPALSKGYILNVFKHFTKTKVSG
DVYPVVLDIVKKYFDRLSDDLETFAAHAKRRTIKREDVELLMRRQGFVTDSLPVNVLIENFLPLEYRKLLIPVATSGNKV
VPHQRR
>A0A8C4KIW5|unreviewed|Centromere protein T|taxID:8790
[truncated: 944 more rows]

## Sheet: for Fig. EV5B - insects
>Bombyx_mori
MPSSKIPSPARSQGSLLTPRRHRTRSTRSVGSPARSNTPSRLTAIIMQNKEPSFVLSPLPTRRSVLNDDTEVEEPQRKSWWRKLDENSRDILEVLEGNKVGETYEAVEEILNVEILSQEKKNYTSDLPDSSDSESINSIVMPQRKLFIQKENVPKKKFGQLIDNRESLANVDKTTAHEKSVTVTTKSLFQNNKRKRVFPAAALNLSPNKTAVDKTKQCIVDPPQNQPRNIFGYRPAAKRKNMFAEFIVSESEDEISEIQPKVFEYQKQFEHRRSRASNSRPIRETSPASSITTDMELDDWKYLPSSTIVESHDQNLTENHANTIVLKEHDPKKQVSTQHAQQPNDEDHEMVCENNVDQKMFQDKETDNRQQGITPYNNDRGNNTSNKDQTQKEAVEVEH…
>Agrochola_macilenta
MPKTKTSSPARSQSGVTTPKRKTTRGSRSLCSPALSTASGRLTSLADQFKEKNMESFALS
PLNGRSVLNDNTEIEEPRRKSWWKKLDENSQDVMEILEDNKLTVNYAVEEFSDIEVLSQE
KNNYTLDLPESSDNESIHSIVLPQRRLFTQKENQPQMKYGHLIDNRESLAKLHKTSTVNI
DKTVNVGIRELFQNTKRSKPIFPAALLNISPNKTAADKTRENVLADPKPQVRNIFGNRPA
NKRKNIFADFIASESEDEIPEIQPKVFGFQKKIEQRRISSISKGRDASPASSITTDIEMD
FRMLLPSSTMVENQLEDNMLADNTPIKRARLSKLSEAKESEAGTLQTNTTSDKTKQSNKS
VASKNKSKASPEIKDKSLNSSRTTRSMLKNASKRDENNTSVKQDAKGNNKSRSKISSKGT
ELDVSISKSDSDKHNASLNKSQKQNKTRNSSKAIETEIESEEIVVNAINNVTRVINKTTN
KSLPNTTATNKSVNEKERTVTIKVHDKGNKTGSNDVENEQENDENNFTLEYENDEVLEEA
EIHSDINENQKDNTKKQNTVVLKKDSKETEIIQSKSNKSSSTNKSFQEKPAKIVEESVES
QTEQYSADDNVDGNQEAETENVQNKHEEMINEEIDEDANNSRKDMSDGKVIEENEQENEV
QVNVSQDKEEEANESEVNVSQENEEEINESQEKAVNKSEEVENEEKEDENEEEANESDGN
ADEANVSDVNEDEANESQEVEAEVNESQEIDEEANENQEVEAEVTKSQDVEEEMNESQEV
ETEANESQEAEEEANESQEDEEANESQEDEEEANKSQEAEEEANESQEIVDANESQEAEE
EANESQEDEEANESQEDEEEANKSQEAEEEANESQEIVDANESQEAEEEANESQEIVDAH
TSDEENDDGMDEDEEETANESQEVENNEDESHEVASEAESEEVEDDQQMDDSDVADNAIA
SDPEISDDNQADEMEVDGDEEQESDNESEQNEHESHEERQIEEQNEIEPSEEIEESPNVT
HDTTGRHRKKHLNKSPEVILHGNNNTNQMDSFTTKGRNTSVRKTKSMIKNLNNKPSLAPA
RDSIGFSDGTRNSSAEGSGWDSHRTTRKTLRQTFGKDFTPRKSLRALVMEKSAKRQTEHM
EMHSETVKFPLANSTEMPEDSNQHVEDIVESDHELSRRTRQTTLEMYLQKIKERNIEENL
KMEAAVRNSFKNPVLNSLSLFKVPNKPAPRRPKPTQIKPKKKFKSIIPFDELPSEVIEDM
KYKPPKRFQPSNASWTTKRLYKFLENKLEVKYDYKARVRAEKLVETIYYFAKDLRRHNVA
PTDAVDVLKQEFVRLDIVRTHFEFYEFFNEFMPREVRIKVVPDIVNKIALPRHGVFSDIL
R
> Agriopis_aurantiaria
MSNSRTRIPSPARSMPLTPRRRETPRKTRSVCSPGRSNATSRLSCMIREHREQAIGSFSL
SPLTRRSVLTDNTDIEVPGRKSWWRDLGENSRDVMEVLKENILEPHDIFENIEILSQEKH
FTLDALDSSNSESIQSIVIPQRKLFYEKENEPHKKFNQFDTRETLENLQKTNSTAGDKTV
STGTKELFRIEPRSRPVFPAALLDISANTTASEKTVTTVIETKGRVHNFFNNQQKKNQTT
KRKNVFAKFIASDSEEELPEIQPKFFALQKKPDSRRPSLSSRGVDTSMTSSMDIELDEWQ
LLPSSTMVDHQLNTTLTAGQKPKRSKLSKLSEAETGTNSSDTSKTKSSKYISSRIQDKNS
EQKSIVTKNNSKIFKDADEEINQSQNMSLSSANTSQSSIVTLSKNKSDVEKSKNASINKS
QNTNNNSKNASIVSTKQTDVDDENAVNKNVSVSQNQNMDGKVLEIELNKPADNDDELNFT
LEYDNADEVDEENTSKQNIATIKSKKDMNTSKNTSQKDFDSKGPSTTNISSTDKNVPNTE
NKVTKESAEMSETNKSHMSTRSKNDENIKENKILGQDENVDEEMSNKSKKSHDQSKEQES
EDGNNDGTKQNQEIEKEDSEEIENDQVDSVDEHIESEQEESEDEQNETESDQEKSADKQI
ENEQDESAVQQIENERDEKEDEQYEIEKDQLKSADKQEESEDELNEIENDLKESADEQIE
NEQEESDDEQNEIENAQEESVDEQNDIENDEEEIADTQNEIENDQEESKDEQNTSQEEVD
QIESEVDDQEMECEEANESTKAESDQGDYHENDDNIENQQIDSSQENDTECEDAYDSIEA
AAVSDQNYSQENESDQIDNQENESDQHDVDDQIENTESPNVSHDTTGRNRKKSITPEAIL
RNTRNDVDLTTLRGRNTSIRKTKSMIQHLIMRPSLEPTRKSMESSDGTKNSSAEGSGWDS
HRTTRKTLRQTFGKDFTPRKSLRALVMEKSAKRRATAVNDASVARPQANSTEFPVPELST
NDYEMLDDPPAVHEVSIRTRQATIVECLKRAKKEWAEENAKVEQEVRRRLEQGRTRIQDP
FKVPAQPKFPRAVSKTQPKAKKPLQSMIPLENLPEEFIEDMKYKPPKRFAPRNAAWLTKR
LYKYLETKLQPKYDYKARIRAEKFAQMLYEFVQSLRRRGAPDVAPPHAVEELKREMARLN
FVKTHFDFYNFFHEFMPREVRIKVIPDIVNKIPHPRTGVFSDILCEH
> Celastrina_argiolus
MMSNSRIPSPARSLGVSSPRRYIQRRSRSVCSPGRLETSVKLSAMICDTFVPSPLPKRRS
VLNDDTEIIDMPKRKSWWRKLDENSRDVLELLEHKEIPETNNIEENFDVEILSQEKKNYT
LDLPESSDGESISSIVIPQRKLFTQKENNPPKRFPRVFNNRDELVKLQKSHVDHDKEIDV
RPKSLFNQAKKPKTKPIFPSALLNISANKSIANKTREIPTMEPKGQVRNLFGNRPGTKRK
NMFADFVVSESEDEVPEIQAKVFGFQKKTEQKRRISNARGVENSPTASILDVDIDDWKQL
PSSTMMEIQIEDLAATPAKRKRLSKFIEPEESEIPNKSINKTKRNESLRSHKSKLISSPQ
NIETEINTSKNQKPNQSKTFNKTRTDAQTSKLGKTYDVDKNEIEEIQNKSLTKNNNTLDG
KKVDEVTKNNVTNKTKDCQETKEPLQDESDVENDYTLEYENDEDIIEQVENKKEKTVNKN
SSEEIHLKEQNKSYTHNQSSHTKIPKDINKSKNKLNTTLITNMNISQNPKNNSNRDNSHI
RSVNDEVEVKKTEVSTTQNQPTADKENVENKHLDTDNNKTFKSEDLVKKQNTDNSSSNCN
QLDIENNLAIQYHNDKESSNANKSQSINKLNKSSIDLEGSKTHNNEVNIESMRDDIDIEE
ENNDEDNDDEENEEEEDDEEKEDSSDESIQLDNSQESKNVEESENNESSNEINETEKDTS
EKVLSSHEKETEQVLDEVDNVPENYNVNKSNKNIKSKQDESKVDPPEAILFQQSKNFIES
FTGKEDGKSPRMTKSMFKNNLRPSLAPVRESTGFSDNTANSSGANSGWDSHRTTRKTLRK
TFGKDFTPRKSLRTLVMEKSAKQRQTFNPDLQDISKHPRANSTELPGHAMNDPQELDDET
IENMQQAIENNVLVKETPEGTQNDIADDDHQMEAEETDNFNKTQEQSKAVPSHTQSEESN
DENAEKSNDKNENSEVEESDHENDASENQQTEVESDNENNAIGNDLSEEESDHEIENEQS
KDESDTNENEQSKNESDAIENEESEEENEPENDTIENQETEDESEHANDTSNQQTDNDVE
NQDVEESDDDQENSDNDTRDNQFHESGSDNAEISENYVEENNTEMEQTVEESNHFSKSMK
QRTLEMYLEKINKQEVERGKKLRENLMYSLKTKDTHNFKVPAIPMRRKVPVQKKVKVVPA
KAMEVDDLPEEIKQDLKYKPPRRYQPKNASWATMRLYKYLESKLEAKYDYMARVRAEKLV
DTLHEFTRHVKRHDTAPAHTVAALKQEMARLKIVETHYEFYHFFHEFMPREIRVKVNPDI
VNRIQLPKDVFSNIIR
> Blastobasis_adustella
MQKSKIPSPARSQEAPVTPRRYKTRGPRSVGSTTPSRLSAVIDQYTERPRDSLPLSPLQK
TVLNDETDIEQPRRSSWWKKVNNSRDVTELLDGNMGSQKDVIEDAEVEILSQDQKNFSLD
LPESSDSESINSIVMPQRKLFPQKENKPQNKPNQEIKQKEVYNKNLENTLDLPESSGNES
IGSIVIPQRRLFVQKENKTQKRFGQVINKRQSLTKPDQTKLSDKPNYVAPKELSNQVGKS
TQNISDKTLASKTKDLSTVVQAQPRNLFGNRPATNNKRKNMFAAFVVSESEDEISDIQPT
LFAFQKNRNPVRHSSSKGLREPSPTSSKFSITTDIEMDDWKLLPSSTMVEHQLEAMVIAS
SPAKRTRLSKLSEAKESGTTINTNNTADKTKQSNKSITSKNNSYLSNKGFNEADTSLSKR
KSKTFTVHKDSRKMSNENFEIKEETQQINKGQIYTEGTDDTRNKTRTLNKSSNDKLPSNQ
ELINETETNRSPKLDIESEEEPHDEVEVDNNEPLVYQESGDEVQSESEFGNKNNTNNLQL
SKEISETKDTEIENHSNVVRDECNKQQEQGDQNTMEGKQNDRDVNQKDNEKDVEHNENEL
LTKEIENKDSMDKAVNYKDDEQGSNVDMDNEVDNEDDIQLNENNEHNSNIEESYKNKQAQ
IENVEDEEKEVNECVQPDENNMEQDQGKEDEKQVEKDEEQEYEDQGQADEVQSLEVENSE
NNLENRDQEREEEVVQDKENEEVERYEEIGHVQQDKDMEEIEQDIQNEVEEQDDNDEENE
EVERDQDIEQDEDVAEVEQVIENETEEQDENDEENKEVEVDEENEEAELDEENEEVELDE
DNEEVDIDEDNEEVERDEDEEMEQDDVEDVEQDIENESVEVDESEKVEFDEENEEEQHEK
ENVESEQGEHDDDSNQEQDDREEELEQDNVQLEQDAHDDTDQEQEDTEEEIENQEPESEI
DNNEQDSDDIEDSEAQTDSNVIQNTDPDVEERQRIEIEEEIPNKSHDTTGRHRKKNNTQS
PEIPLHEKTNNVDSFIGHGRNTSIRKTKSILKNFSIRNSMAPPRDSTGFSEGTRNSSAEG
SGWDSHRNERKTLRQTFGKDFTPRKSLRALVMEKSAKRRTIINEANAELRLPQANSTELP
THMPDDEDDMVYEDDVDVAEESNHEVSIRTRQATLEMFLQKMKQNNEDRKLQIERQVKES
LNGNTHRVDFLNRAAYKPTIRRPGKSIQIAAKKRSKPTFKVPLEDLPPEMMEDLNYKPPK
RFKASSAPWITKRLYKFLETKLEPKYDYKSRVRAEKLVESIYEFTREIKRARTAPPPAVA
AIAREMARLDVVKTHFEFYDFVRDYLPAEIKVKIVPDIVNDIPLPRNGIFANILSEED
> Autographa_pulchrina
MPKLRVTSPARSQGDVATPKRKKSRGSRSLCSPALSTASGRLTSLVDQFKEKNMESFALS
PLNSKSVLTDDTDIQEPKRKSWWKKLNENSHILEVLEDNKMPEANNIIEEFIDIEVLSQE
KKNFSLDLPESSDSESIDSIVLPQRKLFTQKENLIQKKFRQLGGKRETLAKLHKTITTNI
DKTVNVGTRELFQNKRSKPVFPAALLNMSPNRTAADKTKENILADPKPQVRNIFGNRPAT
KRKNMFADFIVSESEDEIPEIQPKVFGFQKGVEQRRISSVSKGRDHSPTSSITTDMEMDD
WRLLPSSTMVENQLEEMVAGHTPIKRARLSKLSEAKESETGTNTIQSNLTADKTKQANKS
VSSKNKSKTSPSIEPLDNSRTTRSMTKTTSKYEEINNSTKKPETKVNKSQNKSANKDNKL
EVSNAEKSQRHNRSKTRNSSKMMDNEIVTDETIAANAINNATRVINKSTSKKLSSSQVTN
KSLKEVNKESGDNEEINIEAQNISNEQIMEEEDENNLTLEYDEDEMEEAVVQNQQKSHKE
NVAKQNNSIKNTTKADINKSKANQMNETLNQKQKEAKIVEESVETQQSTQDNVDGNLEEE
QNEHDSKSNRESIEEANVSQTDNYVIEEMDSKANASANEEEENIHEENDDSHDNQEDDES
QNDDNQVDEVQEQDKEEVNESQEMEDENNISHVTDKEVENEEIESQEVEADESQVIEADE
SQGIEEQNDSHASNQKDDEEANESQEQEQDESQIEENAETDEEEQEANESQEVNESHVEE
ANESQEAANQTEEAVESEQEEAESEAAESEVEAAESEVEGAESEEEAEENEAEVEENEDE
DEKVESDAGEEYADESIQADNDESGQLEANQSQEVKESQEIDNEENEDENESANEQVDED
EASDESDRAIASDPEMSDDDNQEEMEVDDENYQASNEAVAESEPNESEPLEGMAGQSTEE
IEESPNVTHDTTGRNRKKKLIQSPEAILHDKTNQMDSFTIKGRNTSIRKTKSMIKNLDIR
PSLAPRDSIGSDGTRNSTAEGSGWDSHRTTRKTLRQTFGKDFTPRKSLRAMVMEKSAKRQ
TEMMEAHYVTAKFPQANSTELPEDSNRDVEAFEVSDHEVSKRTRQTTLEVYLEKMKQQNI
EKKLKMEEAVRNSLKAPVRDTLSLFKVPSKPAPRRPKPTQSKPKKQIKSVIAFDELPSEV
IEDMKYKPPKRFQPTNASWITKRLYKFLENKLEPNYDYKARVRAEKLVETIYHFAKDLRR
HDVAPSHAVDVLKHELARLEVVNTHFEFYEFFHEFMPREVRVKVVPDIVNNIPLPRHGVF
SAILRGNTVQG
> Abrostola_tripartita
MPKSRIPSPARSQGDVATPKRKNTRGSRSLCSPALSTASGRLTSLVDQFKDKNMESFALS
PLNGRSVLNDDTDIQEPRRKSWWKKLNENSQDVMEVLENNKVTEPNENIEEFIDIEVLSQ
EKKNFTLDLPDSSDNESINSIVLPQRKLFTQKENEPQKKFGQLVGTRETLAKLHKTNTTN
IDKTVNVGTRELFQNNKRSKPVFPAALLNMSPNKTAADKTKENLLVEPKPQVRNIFGNRP
ASKRKNMFADFVVSESEDEIPEIQPKVFGFQKKLEQRRISSISKGRDASPTSSITTDMEM
DDWKLLPSSTMVENQLEEMVAGHTPIKRARLSKLSEAKESEADTNTIQTNSTKQSNKSVS
SKNKTRTSPQAKEILESSRSMTKNTSKSEEDINTSTQSQNKVNRSQNKTAPKVSKLDISK
PEETDKQNNTENKSQKLNKTQLKNSTKTMENEVEDDNDTPNVINNATRVINKKLSISVAA
SKSQKEINMETDDIEKTNIKGDEDENNFTLEYENEDQEMAEVILKSGKENIDKRKTFVKE
KDEAVNNKSKVGNQSHGIIKEQKRTTAEESVESAHDNVDGNSEHEPEREVEQNEDMDNDV
QESQENFQEQNISHRKINKSEEIDSKVNESEDNEQNKSQEVEEGDDSQNVENKVNDSEID
NKSNESQEIEKEPNESQEIEAEANESQEIEAEANDSQEIQAEANESQEMEEVANESHESE
AEANESHVIEDQVNESNEIKEANETYESEEEEEVNESQEIEAEANESEAEVNESEEIEGD
ANESHEIEEEVNESQEEQNEENESDNEDDNQVDDADESDRAVSSEAEMSEDDNRDAMQVD
TDGSERASNEAVDGSEQPENDSTHEQAEGQSTEEIEESPNVTHDTTGRNRKKLVKSPEAI
LHDKTKQMDSFMVKGRNTSVRKTKSMIKDLNIRPSLAPPRDSIGFSDGTRNSSAEGSGWD
SHRTTRKTLRQTFGKDFTPRKSLRALVMEKSAKRQTEQTDLHCETAKFPQANSTELPEDS
NRFVDDIEVSDHEVSRRTRQTTLELYLEKMKQQNIEKKLKMEETVRNSLKGPVRDTLSLF
KVPNKPAPRRPKPTQPKAKKQIKSVIPFDELPSEVIADMKYKPPKRFQPTNASWITKRLY
KHLENKLEAKYDYKARVRAEKLVETIYHFAKDLRRHDVAPADAVDVLKHELARLDVVSTH
FEFYEFFHEFMPREVRVKVVPDIVNKIPLPRHGVFSDILRGNTVQG
> Bembecia_ichneumoniformis
MRLHSDDLTSRGCGHIDLLYLWYNLLYLMIIIIQLIFFYFSQEKRNQTFDLPDSSDNDSY
RSIVIPQRKLFSQQQKLATKTNYQQLQSQRESSETNNTVIDVKEISVSRRKLLNQSTRRT
KIEFPAALLNLSSNKSANNKTKELLNGEIKTQTRNLFGNKEVTKRKNIFANFVLSDSEDE
MPEVQPRIFTFKKPSITNRRNSWKLQSSPASSTTTDLEMDEWKHLPSSTMLENQLQDIVT
SPVKRARLSKLSEEKGSNLSSNKSKPSFRSLRSNTSRQSNKNDSKINEEHNSKNQLSRSS
RRSNNSKTVIEQGELSLEQNIKNINNNEEGIEIDKLTSIVQIDVAENNDENHEEEVSSDN
VSLQYVEEQIDKDVEEEECDEIELESEEEINNVDEVEGNQSSMEESEDKQEIDNDLDDVE
EMEHVSLHEIEGDGDENIEKENIQSADDESESNNMNENEQEINKQIDANEEKEEHQILQP
EIGAIEDENNELNEEDREINDEIDVMVEREEIRDSQQDIEDDQIDGDGGDNLIEEEQETN
KKINHMKAIEKQASLHEIDSIDINGDKINDPNEEEHETSKEVDDVHEIQEEDVSLQENRT
AEAALCEKRITKSLTIPINKLSLTPILEPQRASTRYSSELRDSSGAGSGWDSHRITRKTL
RLTLGKDFSPRKSLRTLVMEKSLKGRTTANPINELKTGSTKSHEEVAESSEVSVKDDISL
DLTTESDHEASRIRQERAQYMDWIQEIRQKNLEVGRKIVSEETVRENLARRLKDNVIFKV
PSVPIQRNKSETKKPRKPQKAKERVFPAGLPPEFFEDIKYKPPKRFSPRNAPWITKRLYK
YLEDKLEPR
>Aricia_agestis
MMSNSRIPSPARSLAVSTPRRYKQRRSRSVCSPGRLETSLKLTAMITDFVPSPLPNRRSV
LNDDTEIIDMPKRKSWWRKLDENSRDVMELFEHNDIPETNNIEENFDVEILSQEKKNYTL
DLPESSDGESINSIVIPQRKLFTQKENHPPKKFPRVFNNREELVKLQKSNVDHDNEIDVR
PKSLFNQAKKPKTKPIFPSALLSMSVNKSIANKTREIPTVEPKGQVRSLFGNRPGTKRKN
MFADFVVSESEDEVPDIQAKVFGFQKKSEQKRRVSARGVENSPTTSILDVDIDDWKQLPS
STMMENQIEDLAATPSKRTRLTGFIEPQETVRTNKELNKTKRNESLRSHKSKLSSSPPNV
KQTEVNTSKTQKPKSLNKTLSDAQSTKLIKTYDADNGTEDIQNITSKGKHLDDGKVREHT
KTNASKNTDNYKDSQEPIQGESDGENDFTLKYENDEDNLEQVENSMNKIEENINKNPPEE
IQPNEEDKSVAHNLSVQAKMPKDINKSKNKSNASLVKATDINVSQNSKARSNHDISHAGS
VTKEINKTRESGVKNKTIETIARNESVKEKYVVTVKNNTINSEGQVNNIMVNSSSNSKSL
ISQNDNNDESNTNKNKSINQGSKSSLSVDGTHDNEKSEESSEDNDDAEEMQNEDTSEESI
QLDENETLNDGQEEEDEKNESSNEINETEKDTSKKAISLNAKELEQVIDKVDNLRENNDN
LNKTDKNTEKSKINETTVDPPEAILFQQSKNFIESFTSKDEGKSSRKTKSMLKNNLNPSL
APVRDSTGFSDNTANSSGANSGWDSHRTTRRTLRKTFGKDFTPRKSLRTLVMEKSAKQRQ
TFNPDLQDISKHPRANSTELPGHGMNRPQEELDDETIENIQHALENKVVVKETPEGTQND
IADDDHMETEETVNKTQERSNTAESHMQTEESDNENAENSDAEASDDENYATENQQIEES
DHANDTSNKEVEEESDHANDTSNNEQTEVESDHENENSDIEASDHENDATDNPKTEESNH
ANDTSNKEIEEESDHANDTSNNEQTEVESDHENDSSSNQIEDEIDHANNTSNQHTDEESG
HANNTSDQQTDAESDHDVSMNENADNQEVEDSDQEQSDNDTRDNRVDESDYNEISENKEN
TEMEQTAEERNYFSKSMKQRTLEVYFEKINKQDSERNKKLRENLMNTLKTNTHYFKVPAI
PLRRNIKPIQKKAKVARKAMEVDDLPDEVIQDLKYKPPRRYKPKNASWATMRLYKYLETK
LEPKYDYMARVRAEKLVNTLHEFVRHIKRHDAAPEHLVTALKHEMARLKIVDTHYEFYHF
FHEFMPREIRVKVNPDIVNRIQLPKDVFSNIIRS
> Aporia_crataegi
MSKTRIPSPARSHGATTPRRYQPLTKKTRSIASPGRSSKLTNLIKDAFQLSPVPTRQSVL
GNNTDIQEPLHNSWWKNINENSRDMQELYKNMNSPVANNELYDFDKEAWSRDQNFSIDIP
DSSDGESIKSISTPQRKNLFSHKETTKQNHFKNMKIIQQHKKTSLQSTDSDESINVAPKK
LFNYIKDKSVPTIPPELLQNLKKDCASGPPNKSIEVFSNKKSRNLFGNKPEKQRNSSPMD
FNNFMSEPEDEINEIDQKQVFCMKRPSSIKLSDRPSIQSNIDEDWNIPLPSSTMIENQSD
AEMTSNYKRLSQSPDHSQQNKRSRLMSKENIMDNTLTNESDNMFIDKEISIDKTLTNENN
TLIGANNKDNGPVQNTLANHSLTLLNKSLINIKNTTVNNSKSKQSLIQNATETNTVNENS
APAVKNVNRRSNSAILSQRLSKTKTRISEVQSDSSINNSVWDSHRTTRKTLRKTFGKDFT
PRKSLWTLVMEKSAKRHTVGNFLSGNLKEASKSSIYQTNNAHKTIPSKCNKYNKTISTND
NNLGSKNYDNEQIKEVNHVLSITQENVTKMENYDEKRQIEDVKEVDYQSESGEKNLVTID
DDNVANNQTEDKEQIQHQSDDDEQMIETNDDNEVNNQTNDDEQIQHQSDHEEQMVETNHD
SESNNETEDEEQIQHQSDDDEQMVETNDNNEANDQHRSDHEEQKIYNDENEANNQTDDEE
QVEETNDVNDSEAENQTQDEKEEIAQSENEEIENQSKDEGQEEIMSFERKDIQNQTYNQE
QMLETKNDDENESDNETNDNNFEEQDDEKMMETNNEESNECAADENDDESTLNYLHNNED
ISQIPQANSTEYPVFESMAAQTQARDTVKQLKENKQSKSSMQALKEQIKVENAERKRRLD
AEVGGWLNSLKPQYTNTFFKVPQKPPIRRTKKPTDSKPKKINPADKMFLNILPPEFFEDI
KYKPPKRFQPKNAAWANKHLYTFLEKKLEPKYDYKARVRAEKLVEKIYEFTQEIRRVEVA
PEPAVFQLKHEMARLNVINTHFDFYEFIIDFLPQEIRHKVVPSGVNLIPLPKPSVYSNIL
S
> Anthocharis_cardamines
MSNSKIPSPARSYGGITPRKYQQRSTRTRSVASPARSNSSTRLTALIQDAFHLSPIPRRR
SVLNDDTDVHEPLRKSWWKNLDENSRDMVELFQNIDAPASDNVLEDIDMEAISQEQNYSI
DIPDSSDGESIRSIIVPQRKLFPRKENTKQKYFEDFNNIIQRKRNKSSKSIAESDKDITI
APRNLFNQGENRSIPIFPPGLLNKIGASTSVDTSIELQVETKKSRNLFGNQAGTKRKNTF
IDFIVSDNEDEINDNQPKVFGFKRQSLLKPRGSSVISSPTSSILDIEEEWQLLPSSTMIG
HQSDGEITPKRRKPSISNNNQTDMSEIQKQKKRSINKENDINNTLVASNINKDIEQQNNP
TLQKDLEKTLLENKNKTLTANDIISESGTSHVNKTINKSLNVSKTKKMLTKKGKEETHQT
SITLEKQAQEKDSSTNNFNNSKVGFENPNLSKQKSKQNVLGEKLLNEMVQDLEVFTKVPN
TNSDHMESGEDENIQLHYDENEGEMVSENLKEIETSEVTNVHEQDVIEKHVDRSDDQIAH
QSSEDELHTVVEQRQNASEEFVMEAVLDSVNESDDEQIEQEESEIEQQNCDIEKSVSEIE
QEEFEHEQQESEVEQDASEDEQQESEIEKEQCEAEQDESEDVQQESDIGQEQDETEDEQE
ENGIEEQQSEDEQEQEVDNEQIKQNAICENDSHGNVHNNQDIENEIIDHKKDDPNSRDTK
INETLKHPEAALNCKTNAIADSFLIDRRSLSIRKTKSVILHHEPLQDRTRISEGTIDSSA
NNSGWDSHRTTRKTLRQTFGKDFTPRKSLRTLVMEKSAKRQTYIADNIINGNKSKEMVEI
RQSLRDNEENQTDSCDNVLEQSSNDNEVRQAADSGNEKIAQMNNNDNIVNESYNNDEEKN
QTNDCDHEETDESNNDVVVKQTDNHHEEIRQSADSDYNEIENNNDEEGNETDDNDQGDMV
QSNDDEEINQSDDSDRNEMEESMNDEVNGTDDNDQGDIVQSNDDEEINQSDDSDRNEMEE
SMNDEVNETDDNDQVDMVQSNDDEEINQSDDSDRNEMEESMNDEANGTGNNDHEEIGHTT
DDEEINHSNEIDDVEMGQNHLNDNEEISKMPQANSTEYPVFESIAEPMEEEESIIESHPK
KSQKKKKTMCEVLEQIRAENIERKRKIEEELDNWLKTSSKPSQSTNSYFKVPQQPAIRRP
TKAIKPKPKPKNLPFSLPEEFLEDLKYKPPKRYQPKNAAWATKRLYTFLETKLEPKYDYK
ARVRAEKLVETIYDFTRDIRRVAVAPPPAVGALKQEMARLNVVNTHFDFYEFVKMYLPRD
VRNKVVPSITNKIALPKPSVFADILQ
>Chrysorwychia_culmella
MDSFRLSPMPTRRSVLNDDTDIAEETRRRSWWKKLSNNSRDVMEVLNDNKVLETNEAIEE
YIDIEVLSQEKKNYTMDIPESSDSESISSIVIPQRKLFTEKENNLQKKFGPILGTRRSSA
KLHKTTDYDKTVNVAPKNLFSQASKAKSKPVFPAELLTISPEKVANKTKEIAAAEVKVQV
RPLFGNRAGTKRKNMFIDFIVSESEDEISEIQPRVFGFQKKGDQQPESSNTQRRDPSPTS
SINTDVEMDEWKHLPSSTMVEIQLEDMMSGKTPVKKAKLSKLSTNNTSINKTKQSNKEKS
LNSSKGLTHNQSKDHEVHQNRFKSYGLNLLTEDADIIDINVDNQEQVIKEIQGKVTEHVE
NYNSENKSITGTHENKSISNKINNQTITPQNINSSFNNKKLNKSISSLKQTEDTDSVKSN
TSLNKKNPLNKSNTLNKSVKLNDIDIDTSPTKKATNTSINRTKNLNKSKTSNEIVNLIAL
EGNVNQSVNMQQKSMTEKQIDEQGSKDTSVASQKHSRVISESETKSPSREENQHEVEGEN
EEDLSLRYESEEDNENEVNVSTEKSIFNDEVLADSNKTSSKKENKSQGDNSEEVNHDNKP
QDEIQNESYIEDNGDIQNEEEMNAVMEASKNENDQDSKEEPNESQEQVKEEKLKLNEQSK
EKNRDVSVEKLKVAEEQNQEKDEISQEEQEQTEEEHDINKEEQVETEEHEISQEIQKLIE
EDQSEEEPEESEEEQEESVEEQEQSEDEKDQSVEEQEESVEVQKQSEEEQEQSEDEKDQS
VEEQEESVEVEEQSEEEQELSEDEKDQSVEEQDESVEVQKQSEEEQEQSEDEQEQSEDEQ
EQGEEELEESVEVQVQSRVEQEESVEEQEQSEEEQDQSEAEQSEEEQPQSEEEQEDSQNE
LEESQEVEPVDSSAVIEDSNENNAQNDGDIDMENDDEENELANTETPNLSHDTTGRHRTK
ENSKAKSPEAVLHDKTKQMESFMAKGRNTSLRRTSIMKSMNIRASLAPTRESTGLSDGTS
NSSAEGSGWDSHRTTRKTLRQTFGKDFSPRKSLRALVLEKSAKRQTAVTDITSVTSKFPQ
ANSTELPEASNFDENDYPAESNHDVSKRTRQTTLELYLQKIKKQNLEKKLKMEEAVRNSL
KAPPKDITNVFKVPARPPFPARKSATKQAQTKPKARQMKSNLICFDDLPDEVKEDMKYKP
PKRFQPNDAAWITKRLYKSLETKLEAKYDYKARVRAEKLVQTIYQFTRELKRREAAPSDS
VDVLKHEMARLDIVKTHFEFYQFFREYMPREIRIKVIPDIVNKIPMPRQGIFSDILRGNT
IHE
>Amphipyra_berbera
MEVLEENKVTDANDVIEEFINVEILSQEKKDYTLDLPESSDNESINSIVLPQRRLFTQKE
NKPQKTFGQLIDNRETLAKLHKTNTTNIDKTINVGTRELFRKTNRSKPVFPAALLNISPN
KTAADKTKENIAEPKPTRELFQNTNRSKPVFPAALLNISPNKTAADKTKENIEAEPKPQV
RNIFGNRVANKRKNIFADFIVSESEDEISDIQPKVFGFQKKLQQRRISSVSKGRDASPTS
SVTTDIEMDDWKLLPSSTMVEIQLEDNMVAGTPLKQARLSKLSEAKESEFGTNSLQTNTT
GDKTKQSNKSVSSKNKLKSSPEVKNTTLNNSRLTRSMLKNASKCEDVNTSIKLDTKDNKS
QNRNTEVLEKDSQEDEINKSSSTNKSLQQAQKPIKTIEESVESQKNDQLSAEDNVDGNQE
NDQEQETSRNQESENEDNVSKDATEVAYENQEDESKRNENGVNISKENTEDDVNIIQENE
HDANESDNNEDEVNVSQENENEPNENQEDLANDSRIVDNEVNENEEGEDEANESNNDEDE
ANASDITEDDANESQEVEAEANESLEISKEANESLEVEAEANESLETSKEANESQEVDAE
ANESQELEAEANQSKDVEQEANESQEVEDDASDEENDDEIDENEEVAANENRLNEASANA
SREVENEEEEAHHEVESEADVNESEDIEDDQMEDSDEADKAIATDADMSEQDDDDIQADD
MEVDDDDPEDSEDVNGSDQNQDESHEERQINDQNEPEPSAEEIEESPNVTHDTTGRNRKK
QLNKSPEVILNAKNNQMDSFSAKGRNTSLRKTKSIIKNLDITPSLAPPRDSIGFSDGTTN
SSGQGSGWDSHRTTRKTLRKTFGKDFSLRKSLRALVMEKSAKQQAEHAVRQAEHLDLQSE
TVNVPLANSTEFPEDSNRGVEDFVESDHEVSRRTRQTTLEMYLQKIKQQNIEKKLKMEEA
VRNSLKVPVRDSLSLFKVPNKPAPRRPKPAQSKPKKQIKSIIPFDELPSEMIEDMKYKPP
KKYRPTNASWITKRFYKFLESKLEAKYDYKARIRAEKLAETIYHFTKDLRRHHVAPADAV
DVLKHELARLDVVHTHFEFYEFFQEFMPREIRIKVIPDIVNNIPIPRHGVFSEILR
>Agrochola_circellaris
MPKTKTTSPARSQGGVTTPKRKATRGSRSLCSPALSTASGRLTSLADQFKEKNMESFALS
PLNGRSVLNDNTEIEEPRRKSWWKKLDENSQDVMEILEDNKLTENNATQEFIDLEVLSQE
KKNYTLDLPESSDNESIHSIVLPQRRLFTQKENQPEKKYGHLIDNRESLAKLHKTSTTNI
DKTVNVGTRELFQNTKRSKPIFPAALLNISPNKTAADKTRENVLADPKPQVRNIFGNRPA
NKRKNIFADFIASESEDEIPEIQPKVFGFQKKLEQRRISSISKGRDASPASSITTDIEMD
FKILLPSSTMVENQLEENMLAENTPIKRARLSKLSEAKESEAGTLQTNTTSDKTKQSNKS
VASKNKSKASPEIKDKSLNNSRTTRSMLKNASKRDENVNTSIKQDAKGNKSRSKISSKGT
ELDVSISKSDTDKHNVTSLNKSQKQNKTRNSPKAIETEIESEEIVLNNVTRVINKTTNKS
LPNTTVTNKSVNEKEHTVTLKVHDKGNKTGSNDVEQNEQENDENNFTLEYENDEVLEEAE
IHNDLNENQKDNTKKHNTVVLEKDSNKSSSTNKSFQQKPAKIVEESVESQPEQYSADDNV
DGNQEPETENVQNKHEEMINEEIDEDANNSRKDMSDGKVIEENEQESEVQVNVSQEKEEA
NESEENEDKVNVSQENEEEMNESQEKAVNKSEKVENEVKECENEEEANESDGNEEEANVS
DVNEDEANESQEVETEVNESQEIEEEANENQEVEAEVNESLEVEEETNESQEVEKEANES
QEDEEEANESQEAEEEAYESQEDEEEAEEEANKSQEIVDANESQEAEEEANESHEIVNAQ
ASDEENDDGMDEDEEETANESQINEASANESQEVENDEEESHEVASEAESEEVEDDQQMD
DSDVADNAIASDPEISDDNQANEMEVDGDEEQESDNESEQNEHEGHEERQIEKQNEIEPS
EEIEESPNVTHDTTGRHRKKHINKSPEVILRDNNNTNQMDSFTAKGRNTSVRKTKSMIKN
QIIKPSLAPARDSIGFSDGTRNSSAEGSGWDSHRTTRKTLRQTFGKDFTPRKSLRALVME
KSAKRQTEHMEMHSETVKFPLANSTEMPEDSNQHVEDIVESDHELSRRTRQTTLEMYLQK
IKERNIEENRKMEAVVRNSFKNPVSNSLSLFKVPNKPAPRRPKPTQSKPKKKLKSIIPFD
ELPSEVIEDMKYKPPKRFQPSNASWTTKRLYKFLENKLEAKYDYKARVRAEKLVETIYYF
VKDLRRHNVAPTDAVDVLKQEFARLEIVHTHFEFYEFFNEFMPREVRIKVVPDIVNKIAL
PRHGVFSDILRGNTVH
>Clostera_curtula
MPKSRIPSPARSQGLVTPRRNKPRRTRSVGSPANSIASGRLTSVIEQFKDKNMESFALSP
LSSRKSLLTDNTDIEEPRRRSWWKKLGENSRDVMEVLEDNEAGAANNAIEEIMDIEVLSQ
EKKNYTLDLPESSDSESINSIVLPQRRLFTQKENHPQKKFCQLVGKRESSTKSQRSDTGN
ELTLHAGTKELFGHNRNRPIFPAELLNISPNKTAADKTKELAAEPKVQVRNIFGSRPGNK
RKNMFAEFVVSESEDEIPDIQPKVFGFPKKFDQRRGSSTSRSVRGPSPSSSITTDIELDD
WKHLPSSTMVENQIEDMMAQTPVKKAKLSKLSEIKESETGTNLTDKTNQSDKSTRNKSKQ
LNNVEENQKDVNNTSKSVNVSKQSNITRKTGNKSKISPNKEQLQTEATEKNNDEIVTPED
QVDNIVPVQSQEHDKPDNDDDDSPGSDDFHLHYETEEKALLNTSTNQQSGKYNERKILDG
IVANTNLHTIKTHNTVIEAAIESGSNIKNQINESIVSAVSNNQNTKKGEEIISLNQDTSV
KNIEKPNNSHIKPKNVTIESETNFDRNASNNEIPANLSYKTKNELNHSEKLGDEKEIQQT
NYDQISNNKNEEHEIEDIPNKTRIEVNANDEQEIEQEVEFEQEHAEEAHQNVDETDEEVE
ETNEESNKETDESNKEIEESVDEIEQEIDNEEYEDEPISDKEELVEESCQEDTNEEVAES
DEEVEQENDEEANDSQELYNEKIDEDNNIEDVENAEDEIENNSVQISNVNEVDSDDNAVA
SDDEAEQDDEDEEMEDNEENELTEENHSTNAQSNEEIEGTPNTTHDTTGRNRKKEPTAKS
PEVILHDKTNQNDSFTPRGRNTSVRHTKTMYKSMNIRPSMAPPRESTEMSDGTKNSSAEG
SGWDSHRTTRKTLRQTFGKDFTMRKSLRALVMEKSAKQRQTENMDMQSETVKFPQANSTE
LPDESNREVMEVEETLEESDHEVSRRTRQTTLETYLQKIKQNNLEKKLKMEEEVRNSLKA
PSRDVLNLFKVPTNPVRRMKPLQSKSKKPIKSSIPICDLPSEVIEDMKYKPPKRFQPTNA
SWITKRLYKFLETKLEAKYDYKARVRAEKLVQTLYHYVKDLRRVPVAGVDATDNLKHELA
RLDIVKTHFEFYEFFHEFMPREVRIKVVPDIVNKIALPKHGVFSDIIRGNTVQG
> Atethmia_centrago
MPKTKATSPARSQGDITTPKRKTTRGSRSLCSPALSTASGRLTSLIDQFKDKNMESFALS
PLNGRSVLNDNTEIEEPRRKSWWKKLDENSQDVMEVLEDNRLTVNNAIEEFSHIEVLSQE
KKNYTLDLPESSDNESINSIVLPQRRLFTQKENQPQKKYGHLIDNRESLAKLHKTNTANT
DKTVNVGTRELFQNVKRSKPIFPAALLNISPNKTAADKTRENVLADPKPQVRNIFGNRPV
NKRKNMFVDFIASESEDEIPEIQPKVFGFQNKLEQRRIGSISKGRDASPASSVTTDIEMD
FRMLLPSSTMVENQLEDNMLADNTPIKRARLSKLSEAKESEAGTLQTNTTSDKTKQSNKS
VASKNKSKASPEIRDKSLNSSRTTRSMLKNVSKRDENVNTSVKQDAKGNKSRSKISSKDN
ELDISPSKSDTYKQSATLNISQKQNKIKTRNSPKSIETEIESEEIIVNAINNVKRVINKS
TNKSLPNTIATDKSVNEKERTVTLKVHDKADKTGSKDVEQNEQEENETNFTLEYENDEVV
EEAEVDNDLNENQKDNTKKHNTVVLEKDSQQTEINKSQSNKSSLTNKSLQKTQKPAKIVE
ESVESQNEQYSTDDNVDGIQEQETENVQNKDEKMINEEIDEDANNSLEDMSDGKVIEDNE
QENKVEVSQKNEDVANESEENEDEVYVSQENEEKMNEIQEKAANRNQDVENKVSEGEDEE
EANESQEVEAEVNDSQEIEEEANESQEVEAEVNDSQEIEEEANESQEDEEETNESQEIEA
KANESQEDEEEANVSQEIEEEESKSPEAEANESQEIEEEANESQEGVNSHASDGENDEET
NEDEEEAANEIQVNEDSANESQEVENDKEESLDGASEAESDEVEDDQEMDDSDEADKAIA
SDPEISDDNQADAMEVDDDESEQESDNESEQTEHESHEERQIEEQNEVEPSGQEIEESPN
VTHDTTGRYRKDLNKSPEVILHDNTNQMDSIILKGRNTSIRKTKSMIKNLNISPSLGPPR
DITSFSDGTRSSSAEGSGWDSHRTTRKTLRKTFGKDFTPRKSLRALVMEKSAKRQTEHLE
MHSVTAKFPLANSTEMPEDSNHHVEDIVESDHEVSRRTRQTTLEMYLQKMKEQNIEKKLQ
MEIAVRNSLKNPVTNSLSLFKVPTKPAPRRRKPAQSKPKKQLQYIIPFDEWPSEVIEDMK
YKPPKRFQPTNASWITKRLYKYLENKLETKYDYKARVRAEKLVETIYYFAKDLRRHDVAP
TDAVDVLKQELARLEVVRTHFEFYEFFHEFMPREIRIKVVPDIVNKISLPRHGVFSDILR
GNTVHG
>Biston_betularia
MSNSRTRIPSPARSMPLTPRRRETPRKTRSVCSPARSTASGRLSCIIREDREQAISFVLS
PMTRRSVLTDNTDIEEPGRKLNLESSQPLSHAYHIHPHIIFIFTIFYSIHKFIILKLFFI
YFSQEEKRYTLDLPDISDCESIQSIIIPHRKLFKEKENQPQQKFDQFGTRETLEKLHKTN
ATASDKTVSTTTKELFQTKQMLRPVFPAALLDISSSTTASEKTMTAVVETKVRVHNLFNN
KQTENKNQQIKRKNMFAKFIASDSEDDLPEIQPKFFALQKKPDSRRPSLSSRGVDTSMTS
SMDLELDDWQLLPSSTMVDHQLNATLSAGHKPKKAKLSKLSEADTVTNSSKISKDDTLEN
AKSKKSNESILCKNTSNNQEESPAQDLSILNENSILKSKRDVSNTSKSKKTNESISSENN
LNSQEKYLPQNTSNVTRNSSKIIKDADAEIDKSQNKSQSTVNTSQSSKVTRSKEYDIAND
SLNFSINKSKNSNNTKDKNKNTEVSAFRDMDIANDECDIASEEPANNEDDELNFTLKYED
DNADEVNDANITDNKSELHKSSKSITSKKTLGTDSIHNVCTTDKNVENAYNSMIDKSTEN
NTSKGVINNENIHKGETLCHSQNLENKVQNKSQKSLNKSKEIELEENKKNKEQSHDIRQE
SDQQNNEGEQNENKNEEEKSEAEQDEIENNQEKSVEIQNESIESEAENSERQEEIEDEPD
ETDNDQEESEDDQIESEAEIDESQEENEDEQNMSPEEIEQNTSQEEIEQNENDVEDQEME
TEEANECVEADIHPDNDQENDSDQIDHEQNDSDHENDIEFEDQEMESEEANESIEADAHE
DNDQENDSDQVDHEQNDSDSENDIECEDANESVEPTIENTETPNVSHDTTGRNRKKSVTP
EAILRKSKNEGDLTTLRGRNTSHRKTKSMSQHSDIRLSLAPARESLGFSDGTKNSSAEGS
GWDSHRTTRKTLRQTFGKDFTPRKSLRALVMEKSAKQRATTVNDASVEMPQANSTEFPEP
ELSTNDHEMVDDPPAVHEVSIRTRQATIVECLKRAKKDWAQEDAKAEEIVKQRLKQGRIR
IEDPFKVPARPVFLRPTSKPKPKTKQSMQSLIPLERLPKEFVDDLKYKPPKRFAPRNAAW
LTKRLYKYLETKLEPKYKYKARIRAEKFAQMLYEFVQSLRRRGAPLVAPLPAVEMLKHEM
ARLNFVKTHFDFYNFFHEFMPREVRIKVGLRFT
> Carcina_quercana
MPETKTPRSEGDTTLRRRSVRINRSVGSPSGSTGSQRPTSVVDRFRDTNRPSFPLSPLNK
SVLTDNTEIVEPRRKSWWKTLDNVKNDYDIMDNEIPVAADNVIDELDVEVLSQEKKVDSI
DLPDSSGSESINSIIVPQRRLLTQKENQPQNKYGQVIGTRDSLPKHNKTNFQDKTVNVGT
KNLFNNGVKRSKPVFPSALLDISLDKTIANKTKEIVTEVKGQARNLFGMQAMKRKNKFAN
FIVSDSEDDISDIQPKRFGFDKGKEPTVAVPGSSAGFRARKSSRGSSIGSSVSADVDDWQ
LLPSSTLIENEIDTALTPKRTRLSRVSLRRDQSTKHIASNKDTTNSEPENVPETSHDNLT
RDQFVDLNETSHNRLVNKTQAEPTLINAEIETDNQHKQSVLIETHTQDIVDTKHDYDDDE
NITLTYDDSDKDEENDQVPDRELEFEKNKSSKPLEEKDTTVVANTEAANIDNLEEIMQDN
KINTSFVMQNITAEKAQEMEIYTPETLQVEELLEGNNKNDRKTSGDLKDLIQCDQVTDKT
HDDVQLVAINQSNVSKCGKNLNLSNKTTPRQETKEAEVVAHQEVRKIINQTPDQISTENV
ENDNQEEQEASKNGFVNTDSQNVIQNKIAYDKNEIEVNHQEERVVLKPTESNDVLRDEIK
DNDHKEIVKSDQTKLEVNERKEDSQKADILEDIEEIEACNQNKEDRVLEYHIEKASDKEE
KESDNQVKIVTEGVKEKTSDEQEENNVDEDQEDDEVEGIDEIEVECQEESTSHQYSKVKE
VESKDEIEDECQEESARDETEIEKSIQEEIEDDDEYEEVIEEEEIEIEIDEDDQNESACG
EMETDQSDEEIDGQDEEEVHIENEEIDVSQEMDGEQNVSEPDQEAGNENKHQNYVATDDV
ANSTHDTTGRNRNKNMERQSRTQSPEVVLHNKSSENNSFNVRGRNTSIRKSAILKSMNLN
PSLGARESFNFTDGSKNSSAEGSGWDSHRTTRKTLRQTFGKDFSPRKSIRTLVMEHEAKR
RTMIKDANAELGLQQANSTEIPMDDVDMYHYDDENAGHSGNDSSEQESIHEISLRTRQAN
LERALQQKMEEHKSRVEKIKADVVNSFKPIPARVDVFKLPAIPQARKPIMKSLQTTSNKK
NIKRTNMPLQNLPPELLKTMKYKPPKRFQPSSASWITNRLYSFLEKKLEPKYDYKARLRA
EMLVESIYAFTKDVRRVKVASPHAVNELKREMARLNVVTSHFDFYEFFQVFMPLEVKNKV
VPDIVNNIPLPRNGIFSEILTQ
>Apamea_monoglypha
MPETKTPRSEGDTTLRRRSVRINRSVGSPSGSTGSQRPTSVVDRFRDTNRPSFPLSPLNK
SVLTDNTEIVEPRRKSWWKTLDNVKNDYDIMDNEIPVAADNVIDELDVEVLSQEKKVDSI
DLPDSSGSESINSIIVPQRRLLTQKENQPQNKYGQVIGTRDSLPKHNKTNFQDKTVNVGT
KNLFNNGVKRSKPVFPSALLDISLDKTIANKTKEIVTEVKGQARNLFGMQAMKRKNKFAN
FIVSDSEDDISDIQPKRFGFDKGKEPTVAVPGSSAGFRARKSSRGSSIGSSVSADVDDWQ
LLPSSTLIENEIDTALTPKRTRLSRVSLRRDQSTKHIASNKDTTNSEPENVPETSHDNLT
RDQFVDLNETSHNRLVNKTQAEPTLINAEIETDNQHKQSVLIETHTQDIVDTKHDYDDDE
NITLTYDDSDKDEENDQVPDRELEFEKNKSSKPLEEKDTTVVANTEAANIDNLEEIMQDN
KINTSFVMQNITAEKAQEMEIYTPETLQVEELLEGNNKNDRKTSGDLKDLIQCDQVTDKT
HDDVQLVAINQSNVSKCGKNLNLSNKTTPRQETKEAEVVAHQEVRKIINQTPDQISTENV
ENDNQEEQEASKNGFVNTDSQNVIQNKIAYDKNEIEVNHQEERVVLKPTESNDVLRDEIK
DNDHKEIVKSDQTKLEVNERKEDSQKADILEDIEEIEACNQNKEDRVLEYHIEKASDKEE
KESDNQVKIVTEGVKEKTSDEQEENNVDEDQEDDEVEGIDEIEVECQEESTSHQYSKVKE
VESKDEIEDECQEESARDETEIEKSIQEEIEDDDEYEEVIEEEEIEIEIDEDDQNESACG
EMETDQSDEEIDGQDEEEVHIENEEIDVSQEMDGEQNVSEPDQEAGNENKHQNYVATDDV
ANSTHDTTGRNRNKNMERQSRTQSPEVVLHNKSSENNSFNVRGRNTSIRKSAILKSMNLN
PSLGARESFNFTDGSKNSSAEGSGWDSHRTTRKTLRQTFGKDFSPRKSIRTLVMEHEAKR
RTMIKDANAELGLQQANSTEIPMDDVDMYHYDDENAGHSGNDSSEQESIHEISLRTRQAN
LERALQQKMEEHKSRVEKIKADVVNSFKPIPARVDVFKLPAIPQARKPIMKSLQTTSNKK
NIKRTNMPLQNLPPELLKTMKYKPPKRFQPSSASWITNRLYSFLEKKLEPKYDYKARLRA
EMLVESIYAFTKDVRRVKVASPHAVNELKREMARLNVVTSHFDFYEFFQVFMPLEVKNKV
VPDIVNNIPLPRNGIFSEILTQ
> Campaea_margaritaria
MSSLQRPSPTRSQPSQGSAQSPQPQKPRRSRSVASPSNAFASGRLSSMIQEYRERNMGSF
VLSPLVRRSILTDNTDIEEPRRKSWWKKLDENSRDVMEILEDNKVVEPNNIIEELDIEIL
SQEKKNYTLDLPESSDSESINSIVIPQRKFFTEKENQPQKKFGQFGTRDMLGKFHKTNSG
ENAVSAAAKELFQNKPRSKPIFPAALLNISPNKTSGDKTLTAVEPKGQVRNIFGNRQGTK
RKNMFANFIVSESEDEIPEIQPKVFGFQKRSDMVRRPSSSRGLRDSPTSSVTTDMELDDW
KLLPSSTMVENQLEAMISGGHTPKRARLSKLSEAKESDAATNSTETTKQSNNDTEKLKHS
NKSASKNKSKTIPTTKSPEQNISISTRNKSNVSLDKDEQINKSQGRQDNNISQLSIVTRS
KNKSSVVSGDSKPNASINKSRNNSSKVKNASKISSKLTGHEPVPQDDDDEFNFSLKYADD
ENADEVDIPKGASQQNASLTNTSNKLGNNSKNMSRKEISSKNKTLQKTLANKIVEESIET
DSLTLDNENTSILIKEKPNNLDHEHASNEAITNNEDIADQQELSIIKESIEENKSVKEQE
NEMDIDEIAEKDVESKGHEIENEIQISEDENTENESAKVINQAEDDEEKQKSEELHSQTE
ELEDESQNKENHEKTLESENKIREDENYEINLDEEQNEVREAENESDQVEQEENQENQNK
SQEQSNLIEEENQEEQTEEEIQNISQVIQNTSDEVQNETEEPDNQSEVENQSEIENESEV
EKESEVENESDAENKSEVENESEAENESDAENESEVENESVAENDELENMSETENEEDKN
NDSQELKNDSEHEQQDNSHEGIIQNYSEEEVDDQQEIENDDGHETSEEASESDQDDRQEN
VSVQETDSDQNDNQQDCEEIATETPNVSHDTTGRNRKKSPEVILHDTKNDVNSFAIHDRN
TSVRKTKSMIKNLNIRPSLEPVRESISFSEGTKNSSTEGSGWDSHRTTRKTLRQTFGKDL
TPRQSLRTLVMEKSVKRQTVANDLTSVTAKFPQANSTELPEVSTHYDDEIEMDHDIPESD
HEVSRRTRQTTLEMYMQNIKKQNMENNAKMDEEVRNSLKVPSRDILNPFKVPAKPMFPQR
GINKTTKPKAKTTKSFRPLEVLPEEIIEDLKYKPPKRFRPSNAPWITKKLYKYLETKLEP
KYDYKARVRSEKLAETLYHFVKDLRRRDIASTDAVDVLKREMARLDVVKTHFEFYQFFFK
YMPREVRIKVIPDVVNKIPVPRQGVFADIL
> Amphipyra_tragopoginis
MPKTKMPSPARSQGGITTPKSKKSRRSRSLCSPALSTASGRLTSLIDQFKDKNMESFALS
PLNGRSVLNDDTDIVEPRRKSWWKNLNENSQDVMEVLEDNKVTDANNDIEELIDIEVLSQ
EKKEFTLDLPESSDNESINSIVLPQRRLFTQKENQLQKKFGELIGNRETLAKLHKTNTTN
IDKTVNVGTRELFQSTKRSKPIFPAALLNISPNKTTADKTRENIVIDPKPTRELFQNAKR
SKPIFPAALLNISPNKTAADKTKENVVAEPKPQVRNIFGNRATNKRKNIFADFIVSESED
EISDIQPKVFGFQKKLEQRRISSISKGRDPSPTSSITTDIEMEDWKLLPSSTMVEMQLED
MVAGNTPIKRARLSKLSEAKESEAGTNTLQTNTTDDKTKQSNKSVSSKNKSKSSPEVKDI
TLNNSRLTRSMLKNASKRKEDVSNTVTIKSRNEVNKVIDDKQNIDTKNAQVGLMSNKTGS
DDVEQNDQDDDENNFRLEYENDDNEIVDEAAVNNDAHKNHKDNIKNQNTVILEKNSQEDE
INKSSATNKSLQKPIKTIEESVESQQNEQLSADDNVDGNQENDQEPEANQNQESENEENK
SKEAVEVAHENQEDESNENEVNISKENNKDEESVTQENEHKANESDNNEDEVNVSQENED
EHDENLEDIANESQELDNELNDNEEDEDEANESDENADEANESDENEDNANSRDINEDEA
NESKEVEAEANESQEISKEANESQKVEAEVNESQEINDEVNESQEVEDEPNENQELGDEG
NQSEHIEEEANKSQAVEDDDASDGENDEEIDENDASDEDNDEEIDENEEEEAANESQINE
TSTNESQEVENEEEEASHEVDSEADANESEEIEDDQMEDSDEADKAIATDADMSEQEDDD
IQADEMEVDDDDPEASEDVNESEQNQNASHGDRQIDKQNEPEPSAEEIEEFPNVTHDTTG
RNRKKEVNKSPEVILTDKTNQMDSFLVKGRNTSARKTKSMIKNLNIRPSLAPPRDSIGFS
DGTTNSSAEGSGWDSHRTTRKTLRLTFGKDFTPRKSLRTLVMEKSAKRQAENLVKQAENL
DIHSETVPQANSTEFPEDSNRVVEDVVESDHEVSRRTRQTTLEMYLQKIKQQNIEKKLKM
EEAVRNSLKAPVKDTLSLFKVPNKPAPRRPKPSQSKPKKQFQSMIPLQGLSVEVIEDMKY
KPPKRFRPANASWITKRLYKFLENKLEAKYDYKARVRAEKLVETIYHFAKDLRRHNVAPA
DAVNVLKHELARLDVVHTHFEFYEFFHEFMPREVRIKVVPDIVNKIPLPRHGVFSDILRG
DTVQG
> Boloria_selene
MPRSRIPSPARSQGVISTPRKDKLRRRTRSVCSPAQCNVPVRLSSLVSQSYKLSPMPNRQ
SVLNDETDIEIVPGRQSWWKKLGDDDSRDVMDVLGTKDMAEIKNLANEFDVEVLSQETKN
YTLDIPESSDGESITSIVIPQQKLFAAQKDNNHQKDFAQILNSRDSQSKNKSHVNHDKDI
KVAPKNLFSIPSKPRNRPVFPSALLNISANKTMNKTKEMTVAEVKGQVRSLFGNRPGTKR
KNMFADFIVSDSEDDIPDIQPKVFGFQKNLTKKRRESSSSRASRHSPTSSIDLELDDWKL
LPSSTMLGNQLEDTTPVKRARLSKLSEVKESVTVSTINKTMNKTKQSNKSMNAKNKSKIS
SNSKLDAERSRLKDDNINVVQSNDQGTNSSTSRLTRNKSKSIRETSLTEANRSKTINKSR
NITNKDQSIVNKVDDNQGNINQPQDEDNLQNELLDEGEGNEDFTLEYENDDEQNMECVDN
SPNDCQQSKSPNNTSNKTSNEIILNKENENVLEGTYNRQESINKSQQINKNMDIDMLDGN
TTKEPVQLNNKQEIQNINNEKLGDTENVKSKTNVSIHNTSKNHNKSKQNKVETDCEINQD
NHNNTRNQIQNKNSQHKSNYVCQEIGHECENHDQSKPISKVNEEENENNKEVNVNSEQNN
TEENAENNESNEQNNAKGNEKENVNSNQNNTEENEEIVSDTEDQNRSRETQHEAQDESDQ
IISEQEQNESEKHEEMEDRDLQLNQSDEDEEDDFNTAEQDDEGVTSNHEEETETDEQQNE
SIEINENEEQGEENEERDEENDEQEEENEEQDEENEDEDEEIEDQDEENEEQVMESDQDV
ENEEQEVENEEEHEEEEDDEEQDMENDHQESNESEVESNEDESEQVDQDNPFEEENDNEE
EEVSGNKNNESPNITHDTTGKHRNIQKVTSPEAILHDKTNQIDSFMAEGRNTSVRKTKSI
MIKTLNIRPSLAPVRESTGISDGTRNSSADNSGWDSHRTTRKTLRQTFGKDFTPRKSLRA
LVMEKSAKRHTNFVEKEADLTENVDNKIPQANSTELPHFDSYVDPEPVHVDETAISTVEE
SNREEHEVSKRTRQTTLEMYLEKIKQDNLERRRRIEEQVRNSLKTTTQTYNPFLVPRKPV
SRVKPPESKPQNKQTKPLVSMDLLPAEVLEDLKYKPPKRFKPSNASWVTKRLYKFLETKL
EPKYDYKARVRAEKLVETIYNFTKDVKKHHVAPLQMVDALKYEMARLNIVTTHFDFYEFI
QNYMPREIRIKVNPDVVNNIPLPKQGVFADIIT
> Apotomis_turbidana
MASPARSDASVRLSSVVDKFINNDKFTMSPMKRRSVLPDDTEIEAPRRASWWKRLEGSSR
DVLEALDTNKMPDDLLMEEYEFEVEKDKQNQTVPESSDNESVASIVVPQRRLFNQKKQPQ
AKFGEIMGSHKSLGRTKIEDESIEDAPKNLFNKGPRNKPVFPAALLNSTNKTINKTVEPE
TNKQTRPNLFGQAGNKRKNMFTDFVLSESEEDSEVQHKVFGFKNKRMSLGTRNRRMPSLT
PSMTTEIDIDDWNLLPSSTMIGAPEVSRIITDKDIEFAQEENQNKTLTEEDPSLNLETDT
VNKPKNIQNKSQHQTKLTESIIHNEDNDKTLTNEDIEMDDANKHQVIKQNNVSKQETKTQ
NLSKSARVEDKTLQNKSSRRTNNEEVIGDISVEQVGKVVTDHQLLENEPSVEEAMAELHG
EIIEKDTSQRKSPPTAQRKNLSISKNNNNEDMENVLEKRKPSPEAEEESQNKSKHTEKDT
NEKEMELSNREQENQDNFKEASQENKDEDMDDESEKDKSEEEVEPSVEEQEDDESSKEAI
QENEDDDMDDIAERDKSEEELEPSAEEQEDDESSKEVSQENEDEDMDDIAEKDKSEEEVQ
PGTREPDTQDSSKEASQDKDMDDTSEKDTESDQEIEQDQDSQNSSKDKSNENQDEDMEEM
VWDDNDDEKSSDHAETDDDGKEKSRKVSIHGNSSKNISIKSLKTAGLSVREDQVEQESDV
IDETPNNSHATTEKETSQVKSPEAVLQNITKDNESFRPIGRSTTFRKSKSVIFDNKNVRP
SLPPVQESTLGSEGSRNSSTEGSEWDSHRTTRKTIRQTFGKGFTPRKSLRALVMEQSAKR
QTEHYNKTTANMTKNISVIPDVNDKNTSKLNKTENRTVVNDANEKDASKINKTKNKTVIE
DVNERNAATINKTKNISVLEDVNDLHIRDRRVSNRNISSNQLSESKSLVHGTFTHHVSDP
MISEPQVSYQESLQDIIEPEMTEQHISNRDPSINISEQANNDSGPEISIHASYGQSMSAE
YSDRKSENHTPLDLEISHKENRSDKEISQHDASVHKKSMHVTSEEEILDYEASNQEQSEE
EMSEPEEEMAEHEEEMSEPEVEMSEPEEEENEHSSQENAEQENSVQELLEQSVQEEEKDD
SEPEESENEVEPEVSENEEQIEDESQQEEPESEQEVSQEVDAESEQESENEDHDMSQESV
NDASRHESDQESVQDMSEELEQEVSSEHEEINEDSDHFVSGLNSPPEMSNSNRTERVVFD
NEMSEQEIDYERSDRVSRQMTDNDISEHISEREPTPEVTRSRVSERSRTHDVSIGTKKSM
LLMQMERIAQQNMEIRQKIREKVQNSLKTTRNFNKMSPIKSNFSIRRMNKSEPKKAKSKP
KPTVVCADSLPRAFIQDLEYKPPKRFAPASAPWITKRLYKFLETKLEPKYDYRARVRAEE
LVQTLHSFAKLVKRRDVAPQAAVDELKREMARLHVVNTHFQFYEFFHQFMPREIRVKVNP
DLINKIPMPRNGVFAEILQTCGAVA
>Acronicta_aceris
MPKTRVVSPARSQGVIATPKRKKSRGSRSVCSPALSTASGRLTSLIDQFKDKNRQSFALS
PLNSRSVLNDNTDIEEPRRKSWWKKLDDNSQAVLEVLKDNKVTDANNLIEELIDIEVLSQ
EKKNFTLDLPEISDTESINSIVLPQRKLFTQKENQPQKKFGQLIGNRESLAKLHKSNTTN
IDKPVNVGARELFQNVKRSKPMFPAALLEMSLNKTVAHKTKENLVVEPKPQVRNIFGNRP
TNKRKNIFADFIVSESEDEIPDIQPKVFGFQKKLELRRISSVSKGRDTSPTSSITTDIEM
DDWKHLPSSTMVENQLEDMMAGHTPIKRARLSKLSEAKESEAGTNTLQTNTTGNKTKQSN
KSISFKNKSKSSPEIEDKILDNSRITRNMAKNNLLKEEPHNISRKQNGKGNKSRNNSTNN
ALHESISKPNDTDKQTTLNKSQKQNLSSKTRNSPKVTENEIESDKNVLKTVNNETKILRK
SSSKNKSSYITNKSVPEEEFKIQYDKESTDNNKMHNRSNKTGSNNVDDNQENNEEHNFIL
QYENENDVVDNVSIVLGKDAPNDETNKSMRNKSLHQKKKQALTPKETVKLQQTFQSPADD
NVDGKQKNNHEAEIELNQESTHEQKDAAHRNEEESKGKDSFVIENELNKRGENVEEVNDK
INESNDDANVSQEIENEHNINESREIQNESDHVEGNATEIDEDEVNASEEVEDMADASDV
DEKDDEADVSNDNNDEAISSEEDEEEDNVPEEDDEEANDSKEDEYEANESQEIEVNESQE
ADVNQSQETEEEANESHIVEDDASDEEKNEEIEEDEEVANESREVSANKNHVESEADLSD
GEEVEHDQQMDDSDEADKAIATDAEPSEPDDNDEMEVDDDGQDPHEDVDETEQNQVEENE
MEPSDEVIEESPDVTHDTTGRNRKKDLNKSPEAILNNRATQMDSFIAKGRNSSTRKTKSM
IKNLSIRPNLAPPRDSIGFSDGTTNSSAEGSGWDSHRTTRKTLRQTFGKGFTPRKSLRAL
VMEKSAKRHTEHRDLHSETFKFPQANSTEFPEDSNRDIENIAESDHEVSRRTRMATLETY
LQKIKQQNIEMNLKMEETVRNSLKAPARDPLSIFVVPNKPAPRRPKPRQNKQKKQFKSII
PFGELPSEVIADLKYKPPKRFQPTNASWITKRLYRFLENKLEAKYDYKARVRAEKLVETI
YHFAKDLRRHAVAPPDAVDVLKHEMARLDIVHTHFEFYEFFHEFMPREIRIKVNPDIVNN
IPLPRGGVFSEILRSVQG
> Blastobasis_lacticolella
MQRSKIPSPARSQEAPVTPRRYKTRGPRSVGSTTPSRLSAVIDQYTERPRDSLPLSPLQK
TVLNDETDIEQPRRSSWWKKVNNSRDITEVLDGNMGSQKDVTADEEVAILSQDNKEFSLD
LPESSDSESIHSIVMPQRKRLFVQKENKTQKRFGQVINKRQSLTKLDKTKLSDKLNDVAP
KELSNQVGKSTQNISSDKTLASKTKDLSTVVQAQPRNLFGNRPATNNKRKNMFAAFVVSE
SEDEISDIQPTLFAFQKNRNPVRHSSSKGVREPSPSSSKFSITTDIEMDDWKLLPSSTMV
EHQLEAMVIASSPAKRTRLSKLSEAKESGTTINTNNTADKTKQSNKSVTSKNNSKLSNKE
DNEADTSLSKRKSKTFTVHGDSRKTCNENLEINEEPKQINKEQIHTEGSDDTDTRNKTRT
LNKSRNDKLPSNQELINESETDRSPKLDIESVEIGTSNSKNRLLKEPHDEVEVDNNEPLV
YQESDDEVQSEIVEVGNENNSNNLQLSKEIIENKDTEIGNYSSVVHDECDKQQEQGDQNT
MEGKQNERDVNQNDNVKDEKQNENELPTKDIENKDLMDKAVDYKDDEQDSNVDMDAHGHD
NEDDIQLDENNEHDSNTKQAQIENDEDEEKVENECVQPDENNMEEDESQEDEEQVEKDEE
QEYEDQDQADEDDNHVEEQSVEVENSENNLEIQDQEGEKEIDEVCDETNQEDDNEMRSEI
VQDKENEEIKRYKEIEQVPQDKDMAEIEQDIQNEAEELDDNDEENEEVERDEDIEQDEDV
AEAEQVIENETEEQDENDEEDEEVELDEENEEAELDEENEEVERDEDIEQDEDVAEAEQV
IENETEELDENDEEDEEVELDEENNEVEIDEDNEEVERDEDEEREQDEMEDVEQYIENES
VEVDESAKVELDEENEEEQHEKENVESEQGEHDDNSNQEQDDREEELEQDNVQLEQDAQD
DTDQIQEDTEEEIENQEHESEIDSNEQDSDNIEDSEAQTDSNVIQNTDPDVEERQRTVNE
EEIPNQSHDTTGRHRKKNDTQSPEIPLHEKTNNVDSFIGHGRNTSIRKTKSILKNFSIRP
SMAPPRDSTGFSEGTRNSSAEGSGWDSHRNERKTLRQTFGKDFTPRKSLRALVMEKSAKR
RTIINEANAELRLPQANSTELPTHIPDDEDDMVYEDDVDVAEESNHEVSIRTRQATLEMF
LQKMKQNNEDRKLQIERQVKLSLKENTQRVDFFNRAAYKPTIRRPGKSIQIAAKKRSKPT
FKVPLEDLPPEMMEDLNYKPPKRFKASSAPWITKRLYKFLETKLEPKYDYKSRVRAEKLV
ESIYEFTREIKRVRIAPPPAVAAIAREMARLDVVKTHFEFYDFVRDYLPAEIKVKVLSVE
SIGILNNSFRINRHGFAAHEFRVESFGNGFESL
> Cyaniris_semiargus
MMSNSRIPSPARSLGVSTPRRYKQRRSRSVCSPGRLETSVKLTAMITDFVPSPLPNRRSV
LNDDTEIIDMPKRKSWWRKLDENSRDVMELFEHKDVPETNNIEENFDVEILSQENKNYTL
DLPETSDGESISSIVIPQRKLFTQKENHPPKKFPCVFNNREELVKLQKSHVDHHNEIDVR
PKSLFNQAKKPKTKPIFPSALLNISTNKSIANKTREILTVEPKGQVRSLFGNRPGTKRKN
MFADFVVSESEDEVPDIQAQVFGFQKKSEQKRRVSARGVENSPTTSILDVDIDDWKQLPS
STMMENQIEDLAATPSKRTRLSRFIEPQETVSTNKELNKTKRNESLRSHKSKLSSSPPNV
DEMEFNTSKTQKPKSLNKTLTDAQSSKLSKTYDADNGTKDIQNITSKGKNLDDGKVREHK
KINASKTTDNYEDNQEPIQGESDGENDFTLEYENDEDNLEQVENNMNKIEENIHKNPPEE
IQSNEKNKSFAHNLSIQAKIPKDINKSKNKSNASLVKATDINVTQNSKVRSNHDISHAGS
VNNEINKTRESGVKNNTIAKNESVKEKCVDTVKNNTIHSEGQVNNIMVNISSQDENNTNK
NKSINQSSKSSLSFDGTHDNEKSEESSKDNDDNEEMQNEDTSEESIQLDESEAPYEGQEE
EDEKNESSNEINEIEKYTSKKAISLNAKELEQVIDEENNVCENVDNLNKTDKNTDKSKIN
ETKVDPPETILFQQSKNFIESFTSKDEGKSPRKTKSMLKNNLRPSLAPVRESTGFSDNTA
NSSGANSGWDSHRTTRKTLRKTFGKDFTPRKSLRTLVMEKSAKQRQTFNPDLQDISKHPR
ANSTELPSHGMNEPQEELDDETIENIQQAIENNVVVKETPEGTQNDIADDDHMEIEETVN
KTQERSKAAKSHMQTEKSDNENAENSDDGNENSDVEASDHENNATENQQTEESDHANDTS
NKEIEEESDHANDTSNNEQTEEESDNENDATENPQTEESNHANDTSNKEIEEESDHVNDT
SNNEQTEDESDHENDSSNNQMEDEIDHANNKSNQHTDEESGHANNTSDQQTDQESDHDVN
MNEDAENQEVEESDQEQSDNDTRDNRVDKSDYNEISENKENTEMEQTAEESNHFSKSMKQ
RTLEMYFGKINKQDLERKKKLRENLMNSHKNNTHNFKVPAIPLRRNIKPIQKKSKVARKA
MEVEDLPEEIKQDLKYKPPRRYQPKNASWVTMRLYKYLETKLEPKYDYMARVRAEKLVNT
LHEFVRYVKRHDVAPEHLVTALKHEMARLKIVDTHYEFYHFFHEFMPREIRVKVNPDIVN
RIQLPKDLFSNIIRS
> Fabriciana_adippe
MPSSRIPSPARSQGVISTPRKDKLRRRTRSVCSPTQSNVSVRLSTLVSYSYKISPMPNRQ
SVLTDETDIEIVPGRQSWWKKLGDNSRDVMDVLETKDMAEIKNVADEFDVEVLSQEKQNY
TLDLPESSDGESISSIVIPQRKLFTEKEHNPQKKFAQILNNRDSQSKHKSHIDHEKDIEV
APKNLFSQPSKPRNKPVFPAALLNISSDKTMNKTKEMPVAEVKGQVRSLFGNRPAAKRKN
MFADFIVSDSEDDIPDIQPKVFGFQRNVEKKRRESSSSQVLHHSPRSSIDLELDDWKLLP
SSTMVGNQLEDTTPVKRARLSKLSEVKETETLSTINKSLNKTKQSNKSNIAKNKSKISSN
SKLDVESSKLQDDNINVNGPSGDQAINNSNSRLTRKKSKSIRENSLIEANRSKTINKSKN
ITNKDQSIVNKVNDNQENINLLQNEENIQNELPQDEGEDDEDFTLEYENDDEQNNECLDN
NANDRRQSKDKNETSNKKTLDKEKQSVNEITNKSNKQENINKSRQNNVNMDIDMLDGNAA
ENPVQLNNEPEIQNIINENLNESENVKIKTNVSTHNTSKKHNKSKNKQDEIVEAENKVNQ
ENHNTRQNKNSQSESNNISQEMEHEDDNQDESKAISEENEEENDDNEQNNTEENEEENES
NEQGNAKDSEENESNEQNNTEGNEEENVSNKQNNTEENEEITSDIEDQNESQEIQNESQE
DETDRIDSEQEQNETEEMEENQELNESDKDEEDESDNVKQNDEGVTSNHEEEENESTVNK
TDEQQNESVEIDENEEEDEENEEQDIENEDQDVENDEQDMENEDQNVENDEQEMENEEQD
MENEDQDVENDEQDMENEDQDVENEEEEDVEQEIENDDQESNESEVEENEDENEQVDHDG
PIEEENDNEDEEVTGNENDESPNITHDTTGRHRNIQKVTSPEAILHDKTNQIDSFMAEGR
NTSVRKTKSILVKTLNIRPSLAPVRESTGFSDGTRNSSADNSGWDSHRTTRKTIRETFGK
EFTTRKSLRALVMEKSAKRHTNFMEKQADLTENVDNTKIPQANSTELPHFDSYEDPEPVH
VDETTEESDRDQHEMSKRTRQTTLEMYLQKIKQDNLERKRKIEEQVRNSLKTTTQTYNLF
KVPRKPVRRVKPAESKPKTKQTRPLAFMDMLPAEVIEDMKYKPPKRFKPNNASWITKRLY
KFLETKLEPNYDYKARVRSEKLVETIYNFTKDVRKHHVAPLQMVDALKHEMARLNIVKTH
FDFYEFFQEYMPREIRIKVIPDVVNNISLPKHGVFADIIR
> Furcula_furcula
MPKSRIPSPSRSQGTAATPRRERPRRSRSVASPTLSAASGRLTSVIDHFKEKNMKSFVLS
PLSGRRSVLTDNTDIEEPKRRSWWNNLNESSRDIMEVQDDKVSDGNNAIEELFDIEALSQ
EKKNYSLDVQESSGSESIKSIVVPQRKLFVQKEIQKKNIYRQFIITEESLPKHSTNTTNL
EKTITAGTKELFKGTRRTKPVFPTDLLYSPNKTVATPKPETRDILGHRQANKRTNMFTNF
IASDSEDEIPEIQPKIFRFQKKSDKSINPVDNTANATTDIDMDEWRHLPSSTMVEHQLEE
VQTPIKRARLENFQEEKQSDTIGNINQHSEHINKQNIKPDDIGQEVGQIEKDNGGDAIED
SKNYAGQNHDDDENVDEMNEDVEPNEKGTSSHAIPDSEHNAGENHEDDENVDSEHDVDKN
KDHVGENESADKISQDEEHNSDEIAVNEESIEENDQVEEDNDDAEHDVDKNEDHVSESAS
ADKISQDEEHNSKEIAVNEDSIEENNQVDEDNDDAEHDVNKTQDRVGENESADEISQDEH
NSDDIAANEDSIEDNNQIEEDIDDAEHDVDKTQDHVCENENADEISQDEEHNSDDIAGNE
DSIEDNNQVEDDSDDAERAFHSDEEEKDHDQIEVDEDNEQQESEELKYESDEEEDQESKN
EIEVTPNTTNDNTGNTNDEHKSPEAILHDMTNHANSFTTHGRNTSIGKTKSMIKSLLIRP
SMAPSRESTGMSDGTKNSSAEGSGWDSHRTTRKTLRQTFGKDFTLRKSLRALVMEKSAKR
QTENIDIQSETVKFPQANSTELPDGNVVLEETVEETEEEIVGKTVEQSDDEVSRKERRAK
LEMQMLKIRRENMERRLKIREEVIESLKAPPRDPLNLFKVPTRPAPHNPKQTLNKPKKQT
KSAIPLGNLPAQVIEDFKYKPPKRFKPANASWITKRLYKFVESKLEPVYDYKARVRAERL
VETIYDFTKQVRRKDEPQIEAIEELKYEMARINIVRTHFEFYEFFQQYMPREIRIKVIPD
LVNNIPQPRGGVFADIIRQNEM
> Eilema_depressum
MPKSRIPSPSRSLASTTPRRYKTRGSRSVSSPAPSNASGRLTAIIDQFKEQEMDSFRMSP
MRNRWSVLTDNTDIVEPRRESWWKNLNENSQDLMMLLEDNKPTDSNNSVEDISDLEILSQ
ENKNYSLDLPESSDSESIHSIVIPQRKLFTQKENKPQKKFGQIVGARETLTKLHKSNTTF
YEKSIAGGTKELFQGSKKSKSVFSAALLNVSANKTVADKTTENVTAEAKVVVKSIFGNRP
AKRRKNMFSDFILPDTEPETSEKQQKKGTVKKIRNSNEEQDQVKSNINTEKSEKGNSKQI
VNQQMDDENQLNEQAKNNVESNQPEKGISKIVDTREAMDKLEEPNNTYDEIVIASTKDLF
QGSKRSKPVLPSALLNISVNKTVADKTNINMTSEPIMPVKNIFGNRPDKKRKNIFADFVV
SYSEHETSELKTPVKEATANKTQSKNETTSSKRANETNENKKLDTEPSERMTIEHKVNQK
EDDGIESKDERIDECQEVYSEATENFKSNQPQKKIRKLVDARETMDKLHKTNISQNDDIV
TSGTKDLFQGAKKSNKLFSSTLLNFSPNKTIADKAETSVLDPKKLIKNIFGNRSPNKRKN
IFADFIESESEHEISEIRVPEKEDSITAIAPHTNEDQDSEVHGINEIDAVQSLKENQGEG
PNKSEEKVRQEEKEANKSVQNKTINAEQKSEFMKKTSSRSYKKEISCQKEVENNIEDERE
AIINKEHDEKSLEKESNEDEEENENREQSNDDIRGKIVNQIEEVTAIESESDEEMNYEES
DEDIQEAVNEEEGVINKEDEEIYEQNGENIQKKILSENDKEDDIESENDEEMNYEESDEE
ILEANRSQEEVCNENEEDEQMNENKKIIDEIDEIDEVDEMDEVDDIDEDEEIDNKKAAEN
VEDDKEMDEHLEVGDKVTENEEENDIDNREGAENEEKDDNDMNKSLGVHDEVNEFAEDEE
DNQIDNNEGESDEEINELNKSEEDKNDVHDAVNELSEDEEDNQIDNNEGESDEEINELNK
SEEDKNDVHDAVNELSEDEEDNQIDNNEGESDEEINEQNKSEEDMNETNVHDEVNELSEE
VEANESESEEEIDYEESEEEIPEVNRTEEEVSIDNEKTEEITENQEVHDEANASNVEEHD
HESEDEEMKYEESDEEIPQNVETQEEKSRENKENEQTKQNQEVHHKFNELKEVSAPVDSS
AEGSGWDSHRVTRKTLRQTFGKEFTPRKSLRALVMEKSAKQTANVPKSHSETIMLPQANS
TEFPEHSNVEDDVSVESDHELSRRTRQTTLETYLQKMKQQNIEKKLKMNQAIRNSLQAPQ
TRDTLNLFKVPLKPAPRKLKPTSNKPKKQLKSILFGELPSEVIEDMKYKPPKRFQPSNAS
WITKRLYKFLEQKLEPKYDYKARVRAEKLVETIYHFAKDLRRHNVAPIDSVDVLKHELAR
LGIVKTHFEFYDFFHEFMPREIRVKVVPDVVNKIPLPRHGVFADILKANAVQG
> Dryobotodes_eremita
MPKTKATSPARSQGGATTPKRKTTRGSRSLCSPALSTGSGRLTSLIDQFKNKNMESFALS
PLNDRSVLNDNTEIEEPRRKSWWKKLDENSQDVMEVLEDNRLTENNAIEEFIDIDVLSQE
KKNYTLDLPESSDNESINSIVLPQRRLFTQKEKQPQKTYGHLIDNRESLAKLHKTNTGNI
DKTVNVGTRELFQNTKRSKPIFPAALLNMSPNKTAADKTRENVLADPKPQVRNIFGNRPA
NKRKNMFSDFIVSESEDEIPEIQPKVFGFQKKLEQRRISSISKGRDASPGSSITTDIEMD
FRMLLPSSTMVENQLEDNMLADNTPIKRARLSKLSEAKESEAGTLQTNTTSDKTKQSNKS
VASKNKSKTSPQLNDKSLNSSRTTRSMLKNASKRDENVNTSVKQDANSHKSLNKSSKGNE
LNVSPPNSDKHKQNTTLNKSQKQNKSRTRNSPKAIETEMESKENVNVINQNKSTNKSLPN
TTATNKSVNEKERTVTLKVHDKGNKTGSNYDAQNEQDDENNFTLEYENDDNEVVEEAEVH
NDLNENQKDNTKKLNTVVLEKDSQETEINKSNSNNSSLTNKSLQQKTAKIVEESVESQTE
QYSADDNVDGIQEQETEDVQNKDEEMINEEIDEDANKSREDMSVGKVIEENEKENEVQID
VCQENEEEANETEENEDQVNISQENDDEQNESQEEVANESQEVESEENESEEEEEEDNEN
EEEKEEGNESEEEDDEASESQEVEAEVNERQEVEAEVNESREIEEEANESEEVEAEDNEI
QEIDKKANESQEVEEEANESQETEKEANESQEIEEKANENQGVVEEENESQEVEAEVNES
QEIDDVAHGSQVVEDDDAQQENDEEINEDEEEAANEASANESQEVEYDEEESHEVASEAE
SEEVEDDQQMDDSDEADKAIASDPEISDDNQVDEMEVDGEEQQESDNESEQNEHERHEER
QIEEQNEIEPSEGIEESPNVTHDTTGRHRKKNLNKSPEVILHDKTNQTDSFTAIGRNTSV
RKTKSMIKNLNIRPSLAPPRDSTGFTDGTRNSSAEGSGWDSHRITRKTLRQTFGKDFTPR
KSLRALVMEKSAKRQTEHMEMHSETVKFPLANSTEMPEDSNHHVEDIVESDHEVSRRTRQ
TTLEMYLQKMKEQNIEKKLKMEAAVRNSLKTPITNSLSLFKVPNKPAPRRPKPTQSKPKK
QLKSIIPFDELPSEVIEDMKYKPPKRFQPTNASWITKRLYKYLENKLEAKYDYKARVRAE
KLVETIYFFAKDLRRHDIAPTDAVDVLKHELARLEVVRTHFEFYEFFHEFMPREVRVKVS
F
> Erannis_defoliaria
MSNSRTRIPSPARSMPLTPRRRETPRKTRSVCSPARSNASGRLSCIVREHREQAIGSFVL
SPLTRRSVLTDNTDIEEPGCKSWWRDLGENSRDVMEVLKDNDVEPHNIFENIEVLSQEEK
RYTLDLPDSSDSESIQSIVIPHRNLFNEKENQHQKKFSQFGTRETLEKLHKTNATAGNQT
VSTATKELFESKPRSRPVFPAALLDISSNTTASEKTITAAVDIKKRIHNLFNNEQIENKK
QQTKRKNMFAKFIASDSEEELPEIQPKLFALQKKSDSRRPSLSSLRGSSRGLDASLTSSM
DIELDDWQLLPSSTMVDHQLNTTLTAGLITKKARLSKLSEAETCTNSSDTPKTKVSNKSI
SSKNKSIILENSPEKNTSIVTRNSFKTTKDSDTSKSKQFSKSISPKNITKNQQNSPQQNT
SIVTRNSSKIFKDADEEIDNNRNKSQSSSNTSQSSIVTRSKQYDVANESQNASINKSKNS
NKTKNASKDSINLIEGENASIKNVSKMSMVPNQDMGTDNKEIENNSNKPADNDDNELNFS
LEYEDDSADEEKNANVTKNKSDNKSNEEVNASKNTLQNDIDCNKTSISNLSTKDNNVQKA
DNKVIDESTEISGNNKSLTSKHNASEGVINNENINKDLNHDKNLEDEIQNKSQTSHDQDK
ETENDDENKNNKHKEQALVIKQKSDQENNIKNDVENKDEQTEIENDQEEIEDVQNEIGND
LKTSEDEQNEIENVQEESEDEQNEIEDNQEESEDDQNEIENNEEERDNELNESQKPQNES
GEIQNETLEVNESESENNESQEENEDEQNVSQEEIEQNTSQEDLEQNASEVEEQQEIESE
EVNESIEADSDHNDSQENDSGQEDSEQNDSDQENDMECEDANKSIEATAESDQHDEVDQI
ENTETPNVSHDTTGRNRKTSITPEAILRKSRTDVDLTTLRGRNTSHRKTKSMSQHSDIRL
SLAPARESLAFSDASKNSSAEGSGWDSHRTTRKTLRQTFGKDFTPRKSLRALVMEKSAKR
RATTANNASVTMPQANSTEFPEPELSTNDYEMDIDPPPVHEVSIRTRQATIEECLKRAKK
DWVQEDAKADEIVKRRLEQGRIRIEDPFKVPARPMFLHPTSKPKPKAKKSMQSLIPLERL
PKEFIDDMKYKPPKRFAPRNAAWLTKRLYKYLENKLEPKYKYKARIRAEKFAQMLYEFVQ
TLRRRGAPDVAAPHAVDVLKHEMARLNFVKTHFDFYNFFHEFMPREVRIKIIPDIVNKIP
HPRNGVFSDIL
> Eupsilia_transversa
MPKNKTTSPARSQGGIITPKRKTTRGSRSLCSPALSTGSGRLTSLIDQFKDKNMESFALS
PLNGRSVLNDNTEIEEPRRKSWWKKLDENQDVMEVLKDNRLPVNDAIEEFIDIEVFSQEK
KNYTLDLPESSDNESINSLVLPQRKLFTQKENQPQKKYGHLIDNRESLAKLHKTNTANID
NTVNVGTRELFQNVKRSKPIFPAALLNISPNKTAADKTRENLLADPKPQVRNIFGNRPAN
KRKHMFADFIASESEDEIPEIQPKVFGFQKKLEQRRISSISKGRDASPASSITTDIEMDF
KMLLPSSTMVENQLEDNMLADNTPIKRARLSKLSEAKESEAGTLQTNTTSDTKQSNKSVA
SKNKSKASPEIKDKSLNSSRTTRSMSKNTSKRDENVNTSVKQDAKGNKSRSKISSKSKEL
DVSPAKSDTDKQNDTLNKPQTQNKSKTRNSTKAAEIEIDSEEIVVNAINNVTRVINKSTN
KSLPNTSATNKSVNKKDRTVTIKVHDNVDKTGANDVKENEQEDDENNFTLEYEHDEVLEE
AEIHNDLNKNHKDDTTKPNTIVLEKDNQETEINKSKSNKSSSTNKSFQQKPTKIVEESVE
SQSEQYSADDNVDGNQEQETENVQNKHEEMINEEIDEDANNSREDMSAGKVIGENDQDNE
VEVNVSQDNEGEANESEENMDEVNVSQENEDEMNGSQDKTANESKEVENEVSEGEHEEEA
NESDEDEVSVSDVNKDEANESQEVEAEVNESQEIEEEANESQESEAEEDESQEDEEEANE
SQGIEEEANKSQEAEEEPNESQEAEEEANESQEIDEEAQESREVVDAHASDEENDEGMDE
DEENTANESQVNEASANERQEVENDEEDSNVASEAESEEVEDDQQMDDSDEADKAIASDP
EISDDNQVDEMEVDSDEEQESDNESEQNEHESREERQIEEQNEIEPSEEIEESPNVTHDT
TGRHRKKDLNKSPEVILHGNNNTNQTDSFIAKGRHNSVRKTKSMIQNLINKPSLAPARDS
IGFSDGTRNSSAEGSGWDSHRTTRKTLRQTFGKDFTPRKSLRALVMEKSAKRQTEHTEMH
SETVKFPLANSTEMPEDSNHHVEDIVESDHEVSRIRRQTTLEIYLQKIKEQNIEKKLKME
EAVRNSFKTPVSNSLSLFKVPNKPAPRRPKPTQSKPKKQLKSIIPFDELPSEVIRDMKYK
PPKRFQPTNASWITKRLYKYLENKLEAKYDYKARVRAEKLVETIYYFAKDLRRHNVAPTD
AVEVLKHELARLEIVHTHFEFYEFFNEFMPREVRIKVIPDIVNKIALPRHGVFSDILSGN
TVHE
> Deilephila_porcellus
MPTSRIPSPARSQSAAVTPRRYKPRGSRSVGSPARSDVSGRLTSVINMKNSSFALSPMPN
RRSVLADTTDIEEPKRRSWWRQLGENSRDVIEVIESNKVSTETNNIVEDLIEMDVLSQEK
KSYNLDLPESSDNESIHSIIMPQRKLFKQKDNEPQNKFGQLVGNRETLPKLHKPNAGHDK
SVNVGPRELFNTNKQRNKPIFPAALLDISLNKTAADNSKEKIKEPPKNEVRNIFGNRPTM
KRKNMFAEFVVSESEDDIPEIQPKVFGFSKKSDQKSRGSTISRGKREPSPASSVTTDMEL
DDWRMLPSSTMVAEQLEEAASATPVKRPKLSKLSEAKESDAGTNSNTTVDKTKQSNKSIA
SKNKSKNVSSAKDKSLDMNRSMTTRNASKTMLKNSQNNISNKDLNISNNKSNNNTSKNKR
NSQKNKSVRDNNDKNDAFERSNQKISKSKTFNIEKHMQKTQENNIIDNLIEPNNEKNREI
IDSEENNFTLEYESDDQKEVTAQNENRLLKNKTVTLKRDSNLPQKSVHSIEEQDISLKKL
QVTNKKIVDETEESQTLKENELGSTELQSNKTKTDGKNISKCGRADKEIGNQRQSDVDNH
DSEKQHIEINQQVVNHQNQPKQQRLVKDQMEVDEISDGPGKVVHKQIPFFNEDDKSMEID
SENKDDCYEEDKKALEVTNVSLPIDNNEQHSQINRLQDQNDQSKIKNQESRGEDEIEMQH
QNIKHKENVEQKNTELESEEIDKQLQNESDQEAQNTNNEQAQDDNEEIEENDSDDEGNEN
NDEQNVSAMEQDSVAEEPNVSNEEIEDNESEAEEENESEAEEQNESETADQNESAVEEQN
ESLAVEQNDSEVEEQNESKEIQNESQEEIENECQEEEQNETRAEEDEVQEDQVDSEEKQD
GSQEELNISQEEIQNESQASEINDVDEQNESDEDIQNESELRNQNESDEDIQNESDVEDQ
NESQDELNESEVEEQNVSDTEEQNESDTEEQNASSVKEHNESQEQSEEVIEKTDTPNSSG
IKSPEAILHEKTNQADSFTAQGRNTSIRKSKSMIRPLNIRPSMAPPRESTGLSDVARDSS
AEGSGWDSHRTTRKTLRQTFGRDFTPRKSLRALVMEKSAKRQTYMDARSDITMLPQANST
EYREMSNRNYDDDESMVPSDHELSRRTRQATLEMCLAEIKKKNMERRQKTELDVRNLFKP
SAKENNPFKVPARPMFPSRRVTKPAQKKSKPKQINSLIPLDDLPPKMLDDMKYKPPRRFQ
PSNASWITKRLYKFLETKLEPKYDYKARVRAEKLVETIYHFSKELRRHDVAPTDAVEVLK
HEMARLEIVKTHFEFYEFFNDYMPREIRVKVIPDIVNKISMPKHGIFSEIQV
> Glaucopsyche_alexis
MSNSRIPSPARSLGVISSPRRYKQRRSRSVCSPGRLEASLKLTAMMSNTFAPSPLHKRRS
VLNDDTEIIDMPKRKSWWRKLDENSRDVIELFEHKEVPETNNIEENFDVEILSQEKKNYT
LDLPESSDGESISSIVIPQRKLFTQKENHPPKKFPRVFNNREELVKLQKSHVDHDKEIDV
HPKSLFNQGKKPKTKPIFPSALLNISANKSIANKTREIPTVESKGQVRNLFGNRPGTKRK
NMFADFLVSESEDEVPEIQAKVFGFQKKSEQKRKVSNAGGVENSPTASILDVDMDDWKQL
PSSTMMENQIEDLAATPAKRKRLSKFIEPKETASPNKSFNKTKRNESLQSHKPKLTSSPQ
NIEEDIEMNTSQIQKPNQSKTLNKTRTDAQSNKLSKTYDVDKNEGAEEVENKTLTRKDST
IDRKKVVENTKINATEKTEDYQENQDPIQDGSDGENDFTLEYENDEDNLEQVENEKVKVD
INSPEEIQSKKQNESPMHNPSSQSKTPKDIDKSKNKSNTTLVKVTNMNISQNPINGSNRD
ISQISSLNDEIKKIKESTIQNQSIETIVDKDDMTNKHVNIDKNKTYNSEDLGNKQNIENN
SSNLVIQNRNGEESDAKKNKSIDEVNKSSHNLESSKTHYNEVSEESMRDDVDNKDIQNEE
NEHSSDESIQLDESETHNESQESQNVEDNENDESNNEINEAENDTSEKVPSSNENEIEQV
LDEVDNICESVNNLNKSDKNLERSKHNETEVDPPEAILFQQSKNLINSFTGKGDGKSPRK
TKSMFKNNLTPSLAPVRESTGFSDNTANSSGANSGWDSHRTTRKTLRKTFGKDFTPRKSL
RTLVMEKSAKQRQTFNPDLQDIGKHPQANSTELPGHGMNEPQEQFDDETVENIQQAIENN
VFVKETPEGTENDIVDNDDHMESKETNNVNKSQEQCEATKSHTQSEESNDGNSESSDKEP
NDYSKVESDHENDATENQQTDEKNDHANNTSDKDQTVEESDHENNDTENQQEEEESDHEN
DAIESQQSEEESEHENDAIEIQQSEEESDHENDATGNQQSEEESDHANDTSNQQSDHESD
RDLNEEETENQEVEESDDDQEHSDNDTRDNQFAESGYNNDEISENNIQENNTEMEQTVEE
SNHFSRSMKQRTLEMYLEKINKQELERGRKLRENLMNSFKTKDTYNFKVPAIPMRRKVTS
VQKKVKVAPAKALEVDDLPEEIKQDLKYKPPRRYQPKNASWATKRLYKYLETKLEPKYDY
MARVRAEKLVNTLHEFTRHIKRHDTAPTHTVAALKQEMARLKIVDTHYEFYHFFNEFMPR
EIRVKV
> Eilema_sororculum
MPKSRIPSPSRSLGSTTPRRYKHRGSRSVNSPAPSNASGRLTAIIDQFKEQEMDSFRMSP
MRTRWSVLTDNTDIEEPRRQSWWKNLNENSQDLMMVLEDNKATDSNNSVEDISDLEILSQ
ENKNYSLDLPESSDSESIHSIVIPQRKLFTQKENKPQKKFGQIVGARETLTKLHKSNTTF
HEKSIAAGTKELFQGAKRSKPVFSAALLNVSANKTVADKTTENVSAESKVAVKNIFGNRP
AKKRKNMFSDFILPDNEPETSEKQPKKSTVKKFQSSNEAQDQVESKIGTEKSKKRNSTEI
VSQNMDDGNEDVDQINEQAENNVELNQSKKDTRKIVGSRETMDEPHEPNKTHDEIIIAST
KDLFQGSKKLKPVFSSTLLNMSVNKTVADKTNINMTSESIIPVKNIFGNRPDKKRKNIFA
DFVVSYSEHETSEIKTPVKEATVNKTLSTNETTRSKRANETNENKNLNTEQSERMITEDK
VNQKEDDGIESEDERIDECQEVYTEATENFKSNQPQKKIRKLVDARESMDKLHKTNITQN
DDIVTAGTKDLFQVAKKSSKVFSSTLLHISPNKTIIDKAETNVLDPKILVKNIFGNRSPN
KRKNIFADFIESESEHEISEIRVQDKEDSIIAMAPHTNEDQNNEAHGINEVDAVQSVNAN
QGEEGTNRSEAKVQQEKKEASKSIQNKTMRDEQRSESLKQTKQSPEKESSRLYQEKALNQ
KEVEIDTVGEHASIINKEQEDQSEKEDNGDQEEKENREQSNSDNRSNIINQIEEVTAIES
ESDEEINYGESEEEIQEPVRSHEDEDKEDRDQQQSEDNQENILSENENDKEEDGHESEID
EEMNYEESDEEILEANRSQQEVCNENEEDEQMIENQKVIDGDDEIDNKQELDNVEGDKEI
SEHLEDNDNVNENEEDNEIDNEEVENDDKDEEVHAEVNEFNEAEEENEIDNNVEESDEEI
NELNKSENDEDINETDVHDEVNELSEGVEDNDSESEEEMDYEESEEEIPEVHRTEEESID
NEKDEEIIENESVHDEANESNVEEHNNESDDEEMKYEESDEEIQDNVNTQEEKIRENKEI
EQTKQNQEITNKFNELKELSAPVDSSAEGSGWDSHRVTRKTLRQTFGKEFTPRKSLRALV
MEKSAKQTANAPKVHSETIMLPQANSTEFPENSNVDDDISVESDHELSRRTRQTTLETYL
QKMKQQNIEKKLKMNQAIRNSLQAPQARDTLNLFKVPLKPAPRKLKPTSNKPKKQLKSIL
FGELPSEVIEDMKYKPPKRFQPSNASWITKRLYKFLEQKLEPKYDYKARVRAEKLVETIY
HFAKDLRRHNVAPIDSVDVLKHELARLGIVKTHFEFYDFFHEFMPREIRVKVVPDVVNKI
PLPRHGVFADILKANAVQG
> Ennomos_quercinarius
MSSLRIPSPARSERAAPTTHHQKPRRTGSVDSPALSNVGDRLSSMIQEYRERNMGSFVLS
PLVRRSMLTDNTDIEEPTRKSWWKKLDENSRDATELLAGNNDAVANNIHEDIDLEILSQE
KKDYTLDLPESSDSESINSIVIPQRRLFTEKENQVQKKFGQFGTRDTLNKLHKTNTAISD
DIASTRPKQLFQNKPRSKPCSAALLNISPNKTTGDKTMTVVEPKGQTRNIFGNRQGTKRK
NIYADFIVSESEDEIPDIQPKVFEFPKKADPIRRGVSSSRCIRDSSPTSSITTDMELDNW
KLLPSSTMVENQIEAMMVNETPKKTQLSKLSEAKESDAGTNNTETAYKTKHTNKSISSEN
MTKNTAKEKLPDTNTSVSIRSKYNKVSEDKQMDKNESRLNKSQHTSPRNDYNISQTSVMT
RSKNRSSVLDKNASINNSQNNSYKINTSIQTKKSNERSNIPIKENLTKNVSNPESVATNY
DHDQTKNEVSNDNIANQQENRNSEETSKQNSQNETEADIEVDEIADMEQDKFLNASHEVV
NENKNEEIVNQDAQHENYNENKSKESINQSQKMATEDDGDNNEVEEENQEQELSQEIQLD
IKQNESQEVLDVSLEEQNESQEEQNESQEEQNESQEEQNISQEEQNESDEKQSENMEELN
KSQNEENISQEDLNESQDALNETQDEQNEIGEEEAESEEEEKLNQNESHEDQNTNLEIQS
ENEQDENESEAESEIENDSYEVEIESEGEEQNISQEETDQNENEVSQEMECDEQDNISQD
LTEQNETEISQEMECDQENESDEEAVESDQNESNSHQQHSEDEAPNVSHETTGRDRKKVE
SPEVIRHNTKDQADSFTVRGRNTSVRKTKNIENLDIRPSLEPVRESIGSFDASKNSSAEG
SGWDSHRTTRKTLRQTFGKDFSPRKSLRALVMEKSAKRHTMGNDGNITGVTGKFPLANST
ELAGRSAPHDDDEISSEPQEDHDLSGENTLEMCLQMVQKKNMERRLKVVNFTQGAVNPFK
VPARPAFQRRFITKPAKANVRKPNKTFIPLEWLPEEVVADMKYKPPKRFQPSNAAWITKR
LYKYIETKLEPKYDYKARVRAEKLVETLYHFAKDLRRRDTAGVESINNLKQEMARLKVVK
THFEFYEFVREFMPKEVKIKVSGVFSFICMPVALAWAVDRLSFPCFTPLDKV
>Ennomos-fuscantarius
MSSLRKPSPARSERKTLTTLHEKPRRTGSIDSPALTNDADKISSMLQEYSERNIGSFVPS
PLVRRSMLTDNTDIEEPRQKNWWEKLDENSRDATELLEGNNIVDANNIHEEMDIEILSQE
KKDYTFDLPESSDSESINSIVIPQKRLFTEKENQAQKKFGNRFGNRDTLNKLHKTNTAAG
DDIANTGPKQLFQNKPRTKPFSASLLNISPNKTTGDKTMTVVEPKGPTRNIFGRRQGTKR
QNMFANFIVSESEDEIPDIQPKVFEFPKKAAPLRRDSSSSRCIRDPSPTSSITTDMELDN
WKLLPSSTMVENQLEAMMVTETPKKSKLSKLSEAKESDAGTNNTESINKTKVNSFENKNE
SRLNKSQHTSPKNDYNISHTSVLTRSRNKSGVVDKNASNSNSRNHSIKINTSEQTKKTNE
KVNISTKENLTENVQNVNNRESVANITNCNRDQTENELSNNNTLHQQENCINVKSLTQYT
QNVPKADIVVHEIEQDKFVNSSQEEINENENEKIVNHDKKHENDNENKNKESTNQTKKYK
NNQSQESEDDGDNDEVENEEQDLEEQNESQEEQNISQEEQNESDEKESENMEKLNESQNE
ENMSQEELNVSLEEQNESQEEQNISQEEQNESNKKQSESMEELNDSQNEVNISHEEIESQ
DAHNETQDKQNDSQEECKSEEEEEINQVLQNESHEEQNTNLDIQSENESEAESDIDNDSY
EAESENEEQNISQDATEQSENEISQEMECDDQQNISQDVTEQNENEISQEMESDQENESD
EEVETDQNESNHHQQHSENETPNVSHDTTGRDDKKIESPEVIRHDTKNQAESFTVGRRNT
STRKTKNIENLDFRPSREPIRESIGSFDASKNSTAEGSGWDSHRTTRKTLRQTFGKDFTP
RKSLRALVMEKSAKRHTVANDANITGVSGKFPLANSTELPGRLAHHDDDEISPDPQDDHE
ISGQMTLEMCLQMVQKKNMERRLKIEQSVHNALKAPSSDIVNPFKVPARPAFLRRRITKT
AKPKAKAMKTFIPMESLPEEVLADIKYKPPKRFQPSNAAWITKRLYKYLETKLEPKYDYK
ARVRAEKLVETLYHFAKELRRRDTASMDSIISLKQEMARLKVVNTHFDFYEFFREFMPRE
IIIKVIPDVVNNIPLPRNGVFADIL
>Craniophora_lingustri
MPKTRIPSPARSQGDVPTPKRKKTRGSRSLCSPALSTASGRLTSLIDQFKDKNRQSFALS
PLNSRSVLNDNTDIEEPRRKSWWKKLDENSQAVMDVLEDNKVTDANNLIEDIIDIEVLSQ
EKKNFTLDLPESSDNESINSIVLPQRKLFTQKENQPQKKFGQLIGNRETLGKLHKTNTAN
IDKTVNTGARELFQNTKRSKPIFPAALLQISPNKTAVNKTKENLVVDPKPPVRNIFGNRP
NNKRKNIFAEFIVSESEDEIPDIQPKVFGFQKKLEQRRISSASRVRDASPTSSITTDIEM
DDWRHLPSSTLVENQLEDMVAGNTPIKRARLSKLSEAKESEAGTVTIQTNTTGDKTKQSN
KSTSSKNKSKSSPELKEKLLNNSRTTRSMVKNTSVREELHNTSKKQVAKGNLSQNRNISK
DVSNVSTSNPKDMTDKQTTLNKSNNLNKTKTRNNTKATDNECESDDNGIKINDETKILSK
SSSKNKSINTEKIVSEEDIKMDAKNVTGNNKVQDKSKDTSLENIEQDNQEDDDEHNFTLQ
YEDDIVRHEEVVQSDQHKTQKNYMKIQKSIVLEKDAQNEINNSMKKKSPTQQKQSKVVEE
SVESQQNEINAADDNVDGIQENGHEAEIKNQESTYEESVAKVDEYELSKNREDPNESEAN
QVNEGNNDDAILSQTIEDEHNESPAKVTNESDADKANITDADENEAIASGEIVEDEANAS
NVEENKSETNESCANEDLGNESEEDEDKANESEEDEDKANESEEDEDKANESDEEEASVY
EEANESQEIEAKTNESQEAEVNQSQEIEEEANESHVEDHDGSDEENQDEEEEIEEETANE
TQEHDMSANVSHEGESENNLNESDEVEHDQQMDDSDEADKAIASDAETSDHDNDVEMEVD
EDDEEEVDEDDEEEVHEDVDESGQEVVEQNEIEPSDEVIEESPNATHDTTGRNRKKELIK
SPEVIRNNRIAQMDSFTAKGRNTSLRKTKSIKDLNIRPSLAPPRDSIGFSDGTTNSSAEG
SGWDSHRTTRKTLRQTFGKDFTPRKSLRALVMEKSAKRHTEHMDMQSETVKFPQANSTEF
PDSIRDVEDTVESDHELSRRTRQTTLEMYLQKIKQQNIEKKLKMEETVRNSLKGTVKDTL
SLFKVPNKPAPRRPKPTQNKQKKQITSIIPFDELPSEVIKDMKYKPPKRFQPTNASWITK
RLYKFLENKLEAKYDYKARVRAEKLVETIYHFAKDLRRHDVAPIDAVEVLKDELARLEVV
RTHFEFYEFFHEFMPREVRVKVVPDIVNKIALPRHGVFSDILREVQGF
> Endotricha_flammealis
MDSFVLSPIPSRRSLLTDVTDIDEPRRKSWWKNLGEHSRDVMEVLEHNDAVEMNVVEDLD
VEILSQEQKNYTLDLPDSSDAESISSIVIPQRKLFTQKDNQQQNKYGHIIGRRESMAKLH
KTHIENEKPIQTKPKNLFGQASKQRTKPVFPAELLKITPDKTINKTKENAAEMQGPPRNL
FGNVGMKRKNMFADFIVSDSEDDISEIQPKVFGFQKKVKQDEKDTRQVSASHGTKVPSPT
SSLTKLLDISEDWKLLPSSTMVQEMEMDDDNGELGVLAYSDDEPSEGKDTLKNNDVVEEN
ECEDASDEAQDGSNETIRKEHDDIETLEHVSQKVDENRKVINEKPCIEDQINEKINESNL
RNISKKSVSKRSEETNISTTQEMKNQNAKEIHNENNQNKIKDQEKSIIEAEHKINKSHNR
TKAIEMQNDDIILNAENNSSKHGNTLQIEQEKNQENLDVHTKLDVNISVKNRTLNKSQKK
QDPNEVEQLENNDNNKENVSEGIENSTVDENEDERQNASQNNSIDQSQEREDESINKKND
SNEVAIENQDDENIESENEDIQNEDNVIENSEETEIDENVESDSEIHEASDENINEENEN
IEVSQEVSEESESKNDTEEVNDEDQEENHEVLNNDQESEEEQQDDEDEEQDDNEVDNSEI
HIENEESNNENQVHSKNEQVNESQQNQEDQEDDMDDEENQEDMVMNDDEQDGNQSINESQ
DNEDQEDQEQVTGDEKNQEEDHEEEEEHDMVMSGDEQDEETGESADEVQEVDQNESGSDT
EGPVADEINEPKSEQESPNQTHDTTGRNRRKDSSVKSPEAVLHDVSNNNEFSTAQGRNTS
VRKTKSLLRPNIRPSLAPPRESTGFSDGTKNSSAEGSGWDSHRVTKKTLRQTFGKDFTPR
KSLRALVMEKSAKRHTNFNDPHMDTIPMPRANSTEYADATNHYENDENVHEVTNHYENDE
NVHEVSKRTRQTTLETYLQKIKKDNLEKKKKMEEAIRNSLRTPASGAINLFKVPARPNFT
RTNKTIAKSKSKPISAIPLECLPEELIEDMKYKPPKRFKPGNAGWITKRLYKYLESKLEA
KYDYKARVRAEKLVETIYNFTKDIRRHQVAPYSVVDVLKHEMARLSIVKTHHDFYGFIHE
FMPRDVRVKVVPDVVNKIPLPRHGPFSDILREANVQG
>Erynnis_tages
MPSSRIPSPARSQGARATPRRYKPRASRSQGSPARSTSSVKLIDVVKSCLEPFVLSPMPT
RRSILPDTSDIDVPTRKSWWKRLSDDTRDVMDMVNTRDPELNKKAIEDIIEVEVLSQEQK
EYTFDLPESSDNESISSIVIPQRKLFTQKDICPVTKYGQIVDLRGSPNKTLTNKTKELPA
KEPKAGTRNLFGNQPNQKRKNMFTNFVMSDSDESEILEIQPKVFGFPKNQEQERKDTSKL
NREPSPSNSMDIELDDWQLLPSSTMVEQQIEDGLLNTPSKRARLEYDDEPVKDDGENKTI
MENKTQNPHQNLKHARISSSNNTSKLQTDASEKSQQITEVTSKTMQPENYRQKEPLEDIF
SKENPHTTINKTIGDNITHNRSQNKASKNQNEANKSNRLTITKVLSGDQEIVNEKQDNTK
HSEDGDDGGVQDHIETENNGADAKNSTQSIRQEIEHDEDKITKDNPEVSEAVGDAQEANN
QNVSNEVDSDEGENIEENHEENAAESEEEQEQNESERNTTQENENEDEGSEKENHEESQI
EDEEQADESEHDVSQEIENDDEEIEEDNQDDAEAEEENQQTTNESEKNVSQEMENNDDEM
QEENENNDDSDEDEQQTNVNEQNISQAIENDEEESQEENEDESMAVEEEQEENENESIAV
DEEQEENENEDTAVEEDEEENESAQYNTSVEEDIGNENEDNDNEEMDQESDSQNQSHEVD
NDNDMDDNGNGSDDVDGIPDTEAANATHDTTGKHRQKPVKVASPEVVLHDKTNEMTSFSV
QGRNTSIRKTKSLIKPSIKPSMAPVRESTGFSDGMGNSSAEGSGWDSHRTTRTTLRKTFG
KDFTLRKSLRALVMEKSAKRQTNIDISRFPQANSTELPTDGQFEMEIDYDEETPESDHEV
SRRTRQTTLEMYLDKIKDENLERRKQMREKIQNDLRAFRDEHRRPNILDPFKVPAVPKLR
RVKAQPKAKAKAQKSTISRDMLPAEILQDMKYKPPKRFRPANASWITKRLYKYLETKLEP
KYDYKARVRAEKLVETIYNFTKDIRRQPAAPPDAVNVLKHEMARLDIVRTHNDFYEFFYE
YMPREVRVKVVPDVINKIPVPKHVFSDIIR
> Cydia_splendana
MSNKSQSKIPSPARSQGFITPRRRTRRTLSSVSPAQSEVRLSTVVEKFVKSDKFVLSPMK
RRSVLPDDTDIEAPRRASWWKRLEGSTRDVLEALDTNKMTDNLLEEYDQSVQQSQSSDNE
SVASIVVPQRRLFNQKQQTQAKFGDIMGSRKSLGKTNIEDQSIEVAPKNLFNKGPRNRPV
FPAALLNSTNKTINKTVEPETNKQTRPNLFGQAGTKRKNMFTDFVLSDSEEDSEVQHKVF
GFKKNNNKRLSLGTRSRRMPSLTPSMTTEIDIDDWNLLPSSTMIGAQEASRMSDKDMELQ
NENQDDTLTEDVSLNRTNKQAHKSVIQDDENDKTLTNENIEEANISQDAEVKDVSKKVNK
TQEKSKTKLNTSVKDKSLQNKSTKQAVKISNAENVQIEEVVAKEQQDNAVTDKNTRLAEN
EQSLEDKMAELHGECVETEKSRPNILSNKTEENPDIYEEARQEEACKTNEDVDKSEEQEE
SEVEREESEKEQEESEVVQEESEVVQEESEVVQEESGVVQEESEKEPDQSEEEREQSEEE
QEQSEEEQEQSEEEQEPSLEEQENQNQTDEAIKDQDEDMVEKDKSDEEMPQEDQDEDMEE
MVWNDNEDEKLSDAAEKEDATVPEQNNDVEPNQKNTDISKNLSKLDKSKNISNKSHKIVD
TSVDNDQNEEDIVEETPNNSTHDTTGRNRKKEVSKVKSPEAVLQNMTNDNESFRPIGRST
TFRKSKSVYETMNMRHSLAPVQESTLGSEGSRNSSTEGSEWDSHRTTRKTIRQTLGKEYT
TRKSLRALVMEQSAKRQTELYNKTATNFDKTKNKTATEDGNDKNASKINKSKNKTVVEDG
NSKNASKINKSKNKTVIEDVNSDNASKDKTKTKTVLDDINDQHIRDRRSSNRNISSNQSP
ILKSPVHGTSTHHVPDPLILEHQASYHKSLHDIKEPEISENLTNPEESVNIPIPDNNDSG
PEISMNASYGQGMSASGHEILEETSGKDISRRGTSIRSKSIHHSEEVLDYEASEQVISGL
EDRENETESMQDEKEPELENEEENEQSEQEVESEQEDSQQEIEADSEHETQEIEDEQEQS
QLEIESEHEQSQQEIESDQEESQQEIEDEQDQSQQEIESDQEESQQEIEDEQDQSQQEIE
SDQEKSQQELEDAEQSQQEIESEQESLQEIESEEEQQSENEDHDMSQEQESDRDIREPEY
DDKDNDDSISALNSEYKTPEKRGVSRVVFDSNMMSVEEIDFEGVSRQTDNDITENNESER
EPELSRASLRRVSEPRVHDVSVGSKKTMLMMQLQKIAQENMERRQKIRDEVQKSLKPTRN
FNVMSPIQLKYSIRHSIRRMTQPEPRKPKRIPKPTGIPTEALPKAFVEDLMYKPPKRFQP
ANAPWITKRLYKFLEEKLEPKYDYRARVRAEELVQTLFSFSKLVRRRHQAPPHAVDELKA
EMARLRVVNTHYEFYDFFHEYMPRDIRIKVGFCL
> Emmelina_monodactyla
MPTSKIPSPARSQGAYLTPRRLRPRTSRSVGSPARSNVSGRLTSIIDDYKNQDSFAYSPL
SNRKSVLKDNTNIEEPRRASWWKQLGENSRDVIEVMKANDAEDVNNVIEEYVEVLSQERK
DYTLDLPDSSDNETINSIVINKRKLFTQKDVALAKQKFDGIIGDREKQTKINKTNNDLQD
NSIKVTTKNLFGHGPKRSRPAFPKELLNVSLNKTANAKAAPPEVNTQVKSLFGNRPTTKR
KNIFVDFIVSESEDEIPEIQPIVFAFPKKPKQSRRPSSTSRASSITTDVEMDGWKMLPSS
TMMDNQLEEAEAAIPEHVEMHLHYEEEENQENDQPTLVEQQTEKQKNDSRKKSFTNIVEI
SQKNIDKSPEAVLQHTSTAGESFLAKGRNTSIRKTKSMIKNLNIKPSLAPVRESIDFSDG
TKNSSAEGSGWDSHRTTRKTIRQTMGKDFSPRKSLRALVMEKSAKRFTAVSEINDISKEP
QANSTEYAPNMSFSDNDSNMEAEEIPVHEVSKRTRQATLEKYLQSVKRKNMQMRMQEEDI
KNSLKNTPETPTFFKKPLKPGFPLHKGAKSQQKQPKPNAIKSTIIPLDNLPTNLLEDLKY
KPPKRYKPGNAAWITKRLYSFLENKLEPKYDYKARVRAERLVESLYNFTKDSRRHPTAPS
HAVEVLKREMAKLKIVRSHHDFYVFFHEYMPREIRVKVRVFEKNNVRYPLCTIFSKNSLV
G
> Euproctis_similis
MPKSRKPSVVSSPVAGTSSGHKTRRSRSVCSPSPSITASRLTSMIDQHKDKNLDSFALSP
LSSRHSVLTNKTDIEEPQCKSWWKNLNEHSIEIMKVLYADKPINYKVIDKRNVIFFFSEE
DKNYTLHFSESSDNESVKSIVLPQRNLFNQKDNILQKKFGQIVGARENLTKLHKSTTTQH
EKTIIAGTRKLFKGTQGAQPVFPKELLITSPNIRSKSKQNVAEKSLMPVKNIFAGRPNKK
RKNIFADFILAESEDEVSDIQPKIFGFRRQTELQNSNVISNDIHLHSPTSSVSNDTELDD
WKHLPSSTMVDSQLDQTIIATPLKRARLSRPKDILCEINEPKEDDEMEKKHYNKGKVNQD
HTNQEMIKTLDNITEVNNKSYESGSHCELEGQNKIRNSRESEVVDERIANKYNENKIPES
EGKQKSQVDENTDLINIESRSGKENQEKLNIKQVLNKDQENKDSSNQNQELENRSNCKVI
ENNNKIQESVEINKSHAAASDDKTEVKEKLNIENESQKLDKEGNGKNEVEIEFLKHKDGH
QANEKERYEGQKSKYMDISKEKQNEEHGSQSLEVNNSSNIKENDEHEKQNSEYIDENMEI
SNNEIDNSQYEVLESECAENTQENQSSESEESENCHNSQKNDNSQDESEENQNEESVKEM
DALENRETDSQVTKDNKDEHHELEYRGECQNDNNVNHIDIHHTSYGDQPTQHEKESLVSI
DKNSSQNRQKNKCESQELENRDKSLKEQNKDCESHELGDTGASPKDESEPQELEFEDDFQ
KNNNEDEHQETIHTDKNQDKPNKECGRQTLDNSNSSQKIETYENKCLELSNRDEHPENLC
NENGSQHSEYGQTQTKTNEAHVSQELEENICQENQISDQDDDELERNESQDSENLDIKLN
IEESNNVNNSDTSEQNQEEMITDDESNDENNEVDSIQIEEQSSNGSKSVSNYENNAPEVI
LDAKFNQQESFVIENNNTSNRKTKSMYNELNLRPSMAPTRGSLGLADAATDSSAEGSGWD
SHRTTRKTLRQTFGKDFTPRKSLRALVLEKSAKITNTLHSDTAKFPLANSTEYAPDSDGE
DDVTDNVQSDHEESRRERMATLENYLQKIKQQNLLKNQKLEESIRNSFKAPPAQDLLNLF
RVPSKPAPRKVKPASTKPKKQLKSNMFFGELPSEVVEDMKYKPPKRFRPSNASWITKRLY
NFLEKKLEPKYDYRARVRAEKLVETLYNFTKDLRRQNVASVDSVKVLKQEFARLDIVRTH
FEFYEFFHEYMPREVRVKVVPDIVNKIPIPRHGVFTDIISDKTVQG
> Erebia_ligea
MSSSRIPSPARSQGVPAIVVISPQQRKSRSRSVCSATSNTSLRLTAVIPDSFSMSPLAVG
ISVLNDNTDIQIPGRQSWWKRLGTNSRDVTENMEEEEVIMTEEYDVEILSQEKENMSVDL
PESSDCESIQSIVIPRRKLLADQDNRPQKKSKVTVNSKENLVKIRKSYLEHTNIDRDIDV
MPKKLFNQAPKPKTKPVFTAALLNASANKTVNVNKSLKQPEQEVQGQVHNLFGNRPGTKR
NIYAEFLVSDSEDEIPEIQPRVFGLQKKVDHQQAYKQPRKSSSQVSVHSSTSNMTDVEID
DWQHLPSSTMVEHQLEVPETPLKRTSLSRLSRPRDSDIASVENNSINQSKRSNSKIIYPE
SEEINKINTRSQSLNRSKDKSKIVINNNKSLTESTKKNSLKLVHDVSKNKTLREEDIQAD
LVNEEHEKTLTEKNQHSDEVGDENFTLEYEDEFFFYENGEACQNKSNKETYDSVDPNKTD
KNLQKSNNSRIVLEITEKQSANVDIDSHQNGNNQIEKSNQSQIEHNDMHKEVVNEVNKQR
SKENENNKSKQEQTTDSKEQSWNLTTGRSKNKEVLKSPEAVLHNKSNRGESFTTHGRHTS
MSKSKTMIKNLSIRPSLAPARESTGLIDGTINSSAEGSGWDSHRTTRKTLRQTFGKDFTP
RKSLRTLVMERAAKRQTNQDDQVADRSKRKSNFNDQDDQVADRSKRKSNFNEATDKSKDN
SKIQNSFNEVIDKSSVNAVANKSQYEIRLNEVANKSIHQTSLIENANLSKRQTYFGDITN
KRPIANSTELPDYDSYQEQDEESDNEQKENEEVKSNQRAEQNEVETDREPKQNEEIESDQ
EAEQNKESEQEVESDQEVEHNSEVESEQEAEQNDEVESKQEAQQNYIVESDQEPEKNEEV
ESDQDEEVESDQEPEQSEEVESDQEAEHNPEVESEQEAEQNDEVESEQETEQYDIVESDQ
EPEQNEEVESDQDEEVELDQEPEQSKEIESNQELEHNEEVESDQEAEQTEEVESDIEPDQ
TGEFESYREPELLEINERDEQVDNEASKHSRLAALQMFLQKVKLENAENRRQIQEKVMNS
LKVPKQPFNVFKMPEVPKPKRATKVIKKATKTKLKPSLFSNELPPEFFEDLKYKPPKRFQ
GKNAPWITKRLYKFLEDKLRPKYDYHARVRAEKLVETLYQFAKDVRKCARAAPPQAISEL
KHEMARLGIVDTHYQFYSFFHEFMPREIRIRVNPDIMNKIPKPRDVFGNIIEETHEDQ
>Colias_croceus
MSNKSRIPSPARSHGAVTPRRYKPRKSRSVGSPSCSIGSTRLAPVVKDVMELSPMIGRRS
VLNDGTEIIAPGRNSWWKNLDENSREVLDVLQNKEMVDAINVLEDLDVEILSQGTKNYSV
DLQHSSDEESIKSIVMPHRKLFAGKENPTQKKFQDIIMKRRETLNSTETQKSRLEWDKDL
SITPKSLFKRQEKRPQPVFPAALLSISNNKTITTDKTLPPMQPKNQGRHLFGNRPATKQK
NMFVDFIVSDSEEEIPDMQPKIFTLRRQSLQKRRASSISNMNSPTASITDLEMDDWKLLP
SSTMMEHQFEDQTTPKNPRRSIISGNNEKQNSTQVTVHEKQQQRDKNDDKLMDIDMEDEA
DVTLTNKSVKETSKTLNKSKNRSNLSNRVSNKSLTKSKHAESHYNKKTHNKEREDSFRTQ
LKSVAKDLNKSKNKQNVSKAADTIDGKKASDVRNNVEINDMNEIQQESSDEELENSQLRY
EEDEAKSEDVENNSEKAQKQTDKKSGTMNVIDGKSSQNLHKTLQDNNSSKTNKNSSKAEL
NISKRKNRQSANDSKREGKRKTIEKSTEKHAPVTEAEQELEQNLADIQKNPNNVQGLKEN
REKEKTQNKKEKAQIEREQEQYEDRKVDEELENSELAQQSGVLEDQESEIVQEQESEVEE
QDCEDDQEEQEQSEQEEEEEQQESEEEQEESVDVEEEEQQESEIQEQDSETEQQENEAEQ
EVEQEEEMSTEQEHDNKDANDEDIIDSQNDDKTDEYHPSVEIANSIHERIITNKNETVKS
PESVLNKQSICKMSIIEGRNTSVRKTKSIIPTNLTIRPSLAPTRESIEFSDGNNSSANNT
HWDSHRTTRHTMRQTFGKDFTPRKSLRTLVMEKSAKRQTNLNDNEEISKMPQANSTEYPE
FESVPEHMEVEDSIEESVHTESNQEEQDHVESNHAESGLAESIQEESQHAESEHDDSEHV
ESEQEESELVESEHAESENAESANEVSDHAESEHEVSDHDVSNHLQSTNEVSDRAESDHA
VSDDAESDQEMEQEVSDLRHEISDNVISDREVSNHEISKRTRQTTLETYLQKIKLENIEK
KRKMEEEIRNSLKMVSQNAHVFKVPLKPAIRRIQKTNNKPKTFVRKPAIPLALLPDEILE
DLKYKPPKRYQPKNASWATKRLYKFLETKLEPKYDYKARVRAEKLVDDIYKFTRDMKRFD
VAPEHSVDELKHEMARLNIVNTHFEFYEFIKAYMPREVRQKVVPSIVNKIPLPKPNVFAH
IIQ
> Crocallis_elinguaria
MTSLRRPSPARSQVEVLSGTSDAVASARLTRRTRSVGSPARSNNSGRLSSMIQEYRETDM
GSFVLSPLVRRSILPDNTDIEEPKCKSWWQKLDENSRDVIEVLEDNKFVEPNNIIEELDI
EILSQEKNNFTLDLPESSDSESINSIVIPPKKLFTEKENQHQKNFGQFGTRDTLSKLHKT
KHTCDNTVSTVTKELFQNKPRSKPLFPSALLIISPNKTTGDKTLTAIEPKGQVRNLFGNR
QGTKRKNMFANFIVSESEDEIPDIQPNVFRFQKRPDAKRHSSASSRGIINTSPTSSITTD
MELDEWKLLPSSTMVENQLEVTLAGGQTPKRAKLSKLSEAKESDAGTNSTKATNRSKQSN
KSTLDKAMTKEKSELNSSVRSRSKVAQDDDEQIHISQRTQNKSQSTSPKPNDSKILQSSI
VTRSRNKSIAIDEQIKEQETSVIENNDVKDKSRFKHDENEVSLKQNDGRDKNNHELSRER
AKEELKEIVQEQDNNKNKQESRNLEEQIIDHKIPEHEMKQNKSQEIQDQIQEEQSESQVM
EDENETEQNECQEIQDESEDEQNESQELQDESQELENKIQEMQNESQGMEEKNKKIQVES
EKIQYENEEKQPQSQGESEKEQNESQEMQDISEDEQNETKEIQVETEEIQNENEGNQTES
QEMEDKKQEILDESEEIQNEIEGNQTESQVMEDESQEEQNESKEMQDESEDEQNESLEIQ
DESLEGQSDNDEVQEESEERQSEREEIENGDYEQESEAENNLSQEVETENEEVDNQEIEL
DDENEFIDEEVVESDPKHESDQEEENDQNDYQDNNKKVDTDIPNISHDTTGRNRQKHDSP
EVILHTKTNHGDSFAIHGQNTSVRKTKSMIKNKNTRLSLETVRESMNFSDGAKSSSAEGS
GWDSHRTTRKTLRQTFGKDFTPRKSLRALVMEKSAKRQTLANDITSTTAKFPQANSTELP
EESAHYVEVNHEPQESDHERRVRQTTLEMYLQKIMKQNMEKKAKIEEAVKNSLKAPPRDI
SNRFKVPRKPIFARRPITKTTKPKAKPVKSFIPLEDLPEEVIEDMKYKPPKRFQPSNAAW
ITKRLYKYLETKLENKYDYKARVRSEKLVESLYHFAKECLRHEVAAPDAIDVLKHEMARL
DIVRTHFEFYEFFHEFMPREIRIRVIPDVVNNIPLPRHGVFSDILRGYTVQG
> Cosmia_trapezina
MPKTKTTSPARSQGGIITPKRKTTRGSRSLCSPALSTGSGRLTSIIDQFKDTYTWTHTQT
HTRTYYMEESLALSPCNSRSVLNDNTEIEEPRRKSWWKKLDETSHDVMEVLEDNRLTVNN
AIEELIDIEILSQEKNNYTLDIPESSDNESIKSIVLPQRRLFPQKERTQPQKKYGHLIEN
RESLAKLHNTNTTKFDKTVNVGPRELFKNAKRSKITFPAALLPISPNKTAADKTREHVFA
DPKPQVRNIFGNRPANKRKNMFADFILSESESEDEIPEIQPKVFGFQKKLEQKRISSISK
GRDASPASSITTDIEMDFRMLLPSSTMVENQLEDNMLADNTPIKRARLSKLSEAKESEAG
TLQTNTTCDKTKQSSKSVASKNKSKASPEQSLSSSMMTRSMLKNGSKHDENVNTSVNQDA
KGNKSRSKTYSKDNELGESPSKSDTDKQSATLNKSQKQNKSKTRNSPKTIETEIESEEIV
INKSTNKSIPNTTATNKSVYEKEHTVDKTGSNDVKENEKEDDENNFTLEYENDDNEVVEE
AVVHNDLNENQNHNTNKHNTVVLEKDSQETEVNKSRSNKSSLTNKSFQQKPAKIVEESVE
SQTEQYSADDNVDGNQKQETENVQNKDEVMINEEIDEDANNSREDMSDGKVIEENEQENE
VEVNISQDNEGNENESEENEDEVNVSQENEEEMNGSQEKAENQNEEIENEVSEVEDEEEA
NESDENEDDANVSDVNEDEANESQEIEGEVNESQEIEEDVNESQEVETEVNESQQDKEEA
NESHEVESEVNESQGDKEEANESQEINEEAHESQEVVDAHASDEENDEEMDEDEEETANE
SEDNEASANESQEVANDEQESHELASEAESEEVEDDQQMDDSDEADKAIASDPEISDDNQ
ADVMEVDGNEEQESDNESEQNKHESHEDRQNEVEPSEEIEEQPNLTHDTTGRHRKKDLNK
SAEVILHDNTNFHDSLTIKGRNTSVRKTKSMINNLSIEQSIVPSRDSITFQDGTKNSSAE
GSGWDSHRITRKTLRQTFGKDFTPRKSLRALVMEKSAKRQTEHLEMHSETVKFPLANSTE
MPEDSNHHIEDIVESDHEASRRMRLTTLEVYLQKIKEQNMEKNRKMEAAIRNSLKKPITN
SLSLFKVPDKPAPRRPKPAQSKPKKKLKPFSQLPLEVIKDMKYKPPKRFQPSNASWITKR
LYKFLEDKLDAKYDYKNRIRAEKLVETIYNFTKDIRRHHVAPVDAVDVLKYEFAKLDIVR
THHEFYEFFHEFMPREVRIKKRARVIEMRRRNAPCGLALSRNPSQQYFTVKVNKHSKKIE
IPIRGFRSV
> Griposia_aprilina
MPKTKTTSPARSQGGATTPKRKTTRGSRSLCSPALSTASGRLTSLIDQFKNKNTESFALS
PLNGRSVLNDNTEIEEPKRKSWWKKLDENSQDVMEVLEDNRLTVNNAIEEFIDIEVLSQE
KKNYTLDLPESSDNESINSIVLPQRRLFTQKEKQPQKTYGHLIDNRESLAKLHKTNTANI
DKTVNVGTRELFQNTKRSKPIFPAALLNISPNKTAPDKTRENVLADPKPQVRNIFGNRPA
NKRKNMFSDFIVSESEDEIPEIQPKVFGFQKKIEQRRISSISKGRDTSPGSSITADIEMD
FRILLPSSTMVENQLEDNMLIDNTPIKRARLSKLSEAKESEAGTLQTNTTSDKTKQSNKS
VASKNKSKASPQLNDKSINSSRTTRSMLKNASKRDENVNTSVKQDDNSKKSQNKSSKGNE
LNVSPPKSDREKQNTSLNKSQKQNKSRTRNSPKAIETEMEFDDNVNVVNQNKSTNKGLPN
TTATNKSVNEKERTVTLKVHDKGNKTGSNDDAQNEQDDENNFTLEYENDDNEVVEEAEIH
DDLNKNQKDNTKKHNTVVLDKYSQDTEINKSNSNKSSLSNKSLQQGPAKIVEESVESQTE
QYSVNDNVDGNQETENVQNKNEALINEEIYEDANNSREDMSDGKVIKENEKENEVQVNVC
QENEKERNETEDNEGQLNISQENDDEQNESQEKVANESQEVENEEIESEEEEEEDNESEE
EKEEGNESEEEEDEANESHEVEAEVNERQEVEAEVNESREIEEEANESQEVEAGVNDIQE
IDKNANESQEVEDEANESQEVEDEANESQEVEEEARKSHDTEKEANESQEIEEEENENLG
VEEENESQEVEADVNDSQEIDEEAQGSQEVEDDDANEENDEVMNEDEEEAANEASANESQ
EDENDEEESHEVSSDAESEEVEDDQQMDDNEEVDKAIATDSEISDDNQADEMEVDGDDQE
SDYGSEQNEHERREERQIEEQNEIEPSDGVEESPDVTHDTTGRHRKKPLNKSAEVILHDK
TNQMDSFTAIRRNTSVRKTKSMIKNLNIRPSLAPPRDSTGFTDGTRNSSAEGSGWDSHRI
TRRTLRQTFGKDFTPRKSLRALVMEKSAKRQTRPDNMEMHSETVKFPLANSTEMPEDSNH
HVEDIVESDHEVSRRTRQTTLEMYLQNMKEQNIQQRIKMEEAVRNSLKTPITNSLSLFKV
PNKPAPRRPKPTQSKPKKQLKSIIPFDELPSEVIEDMKYKPPKRFRPSSASWITKRLYKY
LENKLEAKYDYKARVRAEKLVETIYFFAKDLRRHDVAPTDAVDVLKHELARLEVVRTHFE
FYEFFDEFMPREVRVKVVPDIVNKIALPRHGVFSDILRGNTVHG
> Eulithis_prunata
MKTIRKPSPARSLGTGPPRTPIHRKKKRNRSVSSARSNVSGRLTALFQEKTMDSFAISPL
PNRNSILSDNTEIGEPRRKSWWKKLGENSRDVIELLEENNIVEPNNIIDELDIEVLSQEQ
KNYTMDLPESSDSESINSIVIPQRKLFTQKENLPHQKFGEIIGARETLAKLHKPSTNSND
QTASIATRELFQNKPRSKPMFPAALLNISPNKTTADKTKEFTTVEPRAQVRNIFGNRAQK
RKNIFTNFIVSESEDEIPEIQPKVFGFQKKMDARRRGSSSSRGMREPSPTSSITTDIEMD
DWKMLPSSTMVETQLEIMMAEGTSPKRVRLSKLTEIESENGSNATKQSNKSVTSKDAEKT
RKSKTFTKEKAPEPDIQDVDEDILEPNKETLDKTRKSKTFTKEKALLSDSMTTRNKSRAL
LEDNEETLDQNISSKDKDKSRKSKTFIKERAPDLSSDTKIAEQNISQSSITTRSRTKTNS
PNNSQVIEEEPYTENTDITLTNKNKSKSIAVSPNGKTIETEKTPLIPSQENDDDELNFTL
LYDNEEQHEKMIEQTIQNKSKTSKNMTQLNNSVNVNKSNKTDSNKFIEESAELESTQDKS
KCSVKVRNTSQTKDASTEEKIEVNYEQADLPNAALNNSNSKNQEIAMKVANVSEPQNESE
IQKGLEHEVENNETSEIHESQNASDNELQQSLEAQNQSEHDNVSQELDDVDGNDESQNLS
EEKQNESQKQDESIEIENEENEKDNESQEAPQNKSEEQNESLEIENEVDEEGLEQDESQE
AENEEDDGQNTSQEPEDTEEQNESEVEDQEIEAIADSDNDNEEHNYSQDAANDTDEHNQE
EITQDDEETGEDNEEIENSNVSHDTTGRNRKKNESPEVILHDSMKHLDSFAVQGRNTSVR
KTELIKTMHIRPSLASVRESNDFSDGTRNSTLEGSGWDSHRTTRKTLRQTYGREFTPRKS
LRALVMEKAAKRQTQHNDIASVTAKFPQANSTELPEISNQFEDDVNDENQEPNEISFRTR
QTTLETYLQEIKKKNAESRHRLEEAVESSLNAPPKYNLFKVPARPIARRVTKSTHTKQTK
STLLFGQLPLEVVEDFKYKPPKRFKPSRASWITKRLYKHLESKLEVKYDYKARIRAEKLV
ESMYHFAKDLRRRDIASSDAVDVLKREMARLDIVKTHFDFYEFFRQFMPREVRIKVIPDV
VNNISLPKRGVFSDIL
> Inachis_io
MSSSRKISPAHSQDVNSSHTRTPRRSRSVCSAKSNTSLRLTALISDSFKLTPIANRQSVL
NDDTDIEIPGRKSWWRKLGENSRDVMDVLENRDIPEFNNVEDEFDVEILSQEKKNYSIDL
PESSDGESINSIVIPQRKLFTQKENQAQKKFRNIIDNRETLAKLQRSHIDEDKEIKIAKK
NLFNQAPRLRTKPAFPAALLNISSKTVNKTKEMPTAEVKGQVRNLFGNRPGVKRKNMFAD
FIVSESEDEIPDIQPKVFGFQKSMGQNRRESSASHGIAHSLTTSIDLEMDDWNLLPSSTM
VENQLEEAGTTPVKRAKLSKLSEAKESETTNTNSTANKQSNKSINSKNTSKSKLKEGNKN
LNLTSEMNNEYKEENNQSINNSNNYRLTRNRSKSIRESSSNEKDHSKVTNKSKKSLKSIK
SISDKRLVQEDHKSQHDIENKMETNLIDNEIQNLSTEHVLDADEEDFTLEYENDDEQVNS
TNMNKLDNINEKETYNQLIEGDNCGKNTNALEHEIEKTVLSKTGDKKEKNEKSKTQNDRD
EQDDVNNLIEEQVQPNKQQNQSLMNNSGKNENERRNYNTNQSQDIVKLKKHTLTDVQNNS
RECETININGDNLQKAKSYSNKIVDIASSTEIEIKGEGQNKIKHICDMNKTNKINFDSNE
QNEKEVESNQTLFDEQNNSDQSEPEESRGAEEEVYQSLNDEPNESNGSNHEESIAAEEEK
EINESLNNEQNYSDEVEDEEVETNQTLNDEQSDNDEAEEVETNQTLNDEQSDNDEAEDEV
GESDSEVNQNETEEIEEMEIHEEENESETDDQNVTENQEVSDEEDDDQQNKSNISQSENI
QEEELMESEQEQSDVDDNEVAEDEIIPDESDDHDTRGRHTKKNETIVKSPEAILHDKISE
MESFTAKGHNTSIRKTKSIIKNINIRPSLAPVRESTGLTEDTKDSSAEGSGWDSHRTTRK
TIRLTMGKDFTLRKSLRALVMEKSAKRNTEFNDVLADNTKIPQANSTELPEFDSYQETEP
MHVDETLEEPSDHEVSAQTRRTTLELYLQKIKQENMEKKRKMEEEVRASIKAPPRNTFYS
FKMPLIPVKRIKVAHNKPKPKQTKSSLIPLNMLPPEVLEDMKYKPPKRFQPSNASWITKR
LYKFIENKLEPKYDYKARVRAERFMELLYAFTREARQVRGPSEQAVDTLKKEMARLDIIK
THFEFYNFFNDFMPREIRIKVVPDLVNKISLPKNGIFSDIMQ
> Hesperia_comma
MPSSRILSPARSQGENSTPRRYKPRASRSVGSPARSTSSVKLTAVLQMDSFALSPMPTRR
SVLTDTTDIDIPRRKSWWKKLDENSREIMEVLNHKAPAEANNAIEEYIDVDVLSQEKKNY
TMDLPESSDGESINSIVIPQRKLFIQKESKAQKNFAHMIDNRESLAPLHQTQGDNDKTIN
VGRKNLFSQGTKRRNKPLFPSALLNISANKTIANKTKEMAPAEPTAQVKSLFGNRPGTKR
KNMFANFIVSDSEDEIPEIQTKVFEFQKKSEQNRRRTLNRRASRESHITSPTSSITDIEI
DDWRLLPSSTMVDHQLEDGLRSTPSKRARLGKLSEATETINTENNTTTNKTKQLNKSLHS
KNKSKNISKLKEIEGNEVIDPRTTMAGLDTVNDNNKSTTRNTSREHSLKEQTTKNKEHSK
SKNVSTMKIVHEATCEINVFEDNNAKTIIKSYNKSSKSMSKIDQVLQSDDDEDFSLVYEN
DDEIEIENKESGTKNNTEVESQKETTNINKLSVPEKNNVSKRLQNESKSQNILNQENLQI
DDQDVIKQLRNKSNSTSRNNVETNNEKQSISSQFENEVYQIINKGGNEKTREAQNSQENI
ERCEQNQECSTDTTEICHKKDNDNIDDVSDEKRQSVDNDQKSISEEYFNEDNTLEKQNVT
QEEEEEKTNDTDENISQQETSNNDEINEEESEEELQHSDEGENENDEKNDDKEKSDSCDL
QMEQVIENNETEDDNKLLTEKVTQNVKSNDEVEQNQHPHDNEIIDNETRDNSNNQINSDK
KDRSNATPKNRGANQTSQEDSTSKHEEKLDSNVASPEVILHGKASQMESFTVQGCNTNER
KTKSIIKNFTIRQSLAPGRESADFSNRSKNSTAEGSGWDSHKATRATLRQTFGKDFTPRK
SLRTLVMEQSAKRKTNFTENIAEISKLPQANSTELPESTPFAINQSNEEVPQNNSDDAVN
NSDGAQKENTSDRDVSHVIESDDSKKIAETDDDSSSDVDNDPENDMIDEAPEMDVSNQEA
LPNIDDFDEDPKNNESDQEHEMNESDADHEAEESDEEHENNESDNEHDMNETDQAVSRET
VNETQNDDEQEMDESNKGHEIDESEQESTHDDEDEEMNSQEINQSNHEVSGEINDGDEES
QMDLVQEMDESEIAQEMNESEIAQEMNESEFAQEMNESEIAREMDESHEAQDLNEVDDEG
NMNESDDERDVNESEDVHEMNESNNELTLNKDNEEVQEMDYGHKESRKTCQTTLEMYLQK
IKRQNIERNKQLEEQVRNSLKTPARNLLNPFKVPAVPKLRRIKAQQIKTKEKPVKSSVVP
LSMLPAEVLEDMKYKPPKRYRPTNASWITKRLYKFLETKLEPKYDYKARVRSEKLVETIY
NFTKDIRRADTAPPAAVDALKQEMARLHVVKTHFEFYEFFHEYMPREVRIKVVPDAFNKI
SLPKYGVFSDILR
> Melanargia_galathea
MKYSNLQFTFLIFMFFSQEKENMSVHLPESSDGESIQSIVIPQRKLFNHPEKKIKKIIYR
KEILGKTQKSYFDHTEIDKDINVMPKKLFNQGRNPKTKPVFTASLLGESANKTSIEKPEQ
EVQGQVHNLFGNRANTKRKNIYAEFLLSDSDEEISEIQPKVFQFQRTDHEPMTKQKRRSA
SQSSVHSSASILTDLTDVSEWQHLPSSTMVEHQFEEATPSKWLSRLSRSRKSEIALNKNN
SLNQSKRSNRSDSKIAALEAEKVNIINTRSQTLEKSKNTSNVITNKNESVRETPRKNSSK
IMHNISMDETLTKVNMHVDLVNEGHEKTLTEENQHNDEEIFDVNATMVEHQFEEDGEVIS
SNRLNRLSRSRQSEFALSKNNSLNQSKRSNRSNSKIVPQEAEKVDIINTRSQTLDKSKNT
SNVMTNKNESLHENISKIMHDKTLTEQVDLVNERREKTLTEENQHNDEFDEENFALFDVN
AKNYEANQDISENIEKQRANIEIDSNEIVSNLNKTNEISKDKNLSKSPEAVLHDKTNRGE
SFTPHDGHTSMSKSKTSKTMIKELNIRPSLAPARESSGFTDGTIDSSAQNSGWDSHRTTR
KTLRLTYGKDFTPSKSLRTLVMEKSAKRQTNFNQNDQASGLVDKSKHQESFHKVANQSKD
KSIHQASSNEDPNQSKQQHYFDANAIPSEQEIEQNEEVKSGGTLEQNEESGSEQNEEVVP
DETLKQNEESRSEQKEVVEPDEPLKQNGESVLEQNEESGSEQNEEIEPDETLKQNEESEL
EQNEEVEPDETLEKNEDSGSEQNEEVEPDGTLEHNEEPESDHNETLEHTEEVESDGTLKQ
NEEPASEQNEKSGLNINEEIEPDGTLEQNEESGMDQIEEIEPDRTLEQNEESGLDLNEEI
EPDGTLERNEESGMDQIEEIEPDRTVEQNEESESEKELEQNEEFELHREPESMEVEEAVE
ESDNEASKRNFKNYLEKLKQENAEIRRRVHEKVLNSLKRPQPSFSAFKMPEVPKQKRSTK
TIKKPAKPKLKSTMFTNLDHMPPQFFEDLKYKPPKRFTGRNAPWITKRLYKYLEDKLQQK
YGCHARVRAEKLVEKLYVFAKEARKCERAAPPHRVHELKLEMARLAVVTTHHEFYRFFHE
FMPREIRIRVSGVSVDSFGLLLAEARDSAPGRRDHAPRVLPLLPRVHAQGDQDQGKWRLR
> Habrosyne_pyritoides
MPKTRVPSPARSQGTLATPRRNRSRRSYSMCSPAPSNASGRLTALVKFNENNMDSLVLSP
MNSRLSVLTDTTEVEEPKRKSWWKKLEENSRDVLEVLEHNDAVETNNILDELDMELLSQE
KKNYSVDLPDSSDSESICSIVIPQRKLFTQKENLPQNKFSQLVGTRESMAKINKTSGASQ
DKTLKADIKTLFGQGAKRSKPVFPAGLLNISNNATADKTKEMALKEPRNQVRNIFGNRPA
TKRKNMFADFVASESEDEIPEIQPKILSFPKKIETRVSSTSRTVRQPSLTANITNDIEMD
EWMMLPSSTMVENQLEDIVDGSTPVKKAKLSKLSEMQGSKIGTNIAIDIEPKHVLHKSSD
KLRRPSYFAENKQIDKELHQDDSEHESNSNHEEIIPQTDEVADDDENNFTLIYDDENKAT
EENDGKKSIEKDVELNKTLTKDGEVNTEEINNEMETDIQGNIEGSVEHNVEDEIEEDQEH
TRAFTNKDKKKNELNRSQSRKQNESELKKLNESVRKNVGGGIQSKLKESLEQNNLSDNDD
KIEDEQLEQNVEEEDKVEQDNDSKDKNNDQQNESHVDVSNEQNEEEQNESDVEVSNEQNK
EEQDESDVEVSNEQNEEEQNESDVEVSNEQNEEEQNESDVEVSNEQNEEEQNESDVEVSN
EQNEEEHNESQVEISTEQNEEEQIESEVEVINEQNEERDDSEVEDSNEQNEEQNESKVED
SNEQNEEEQNESGVEVSNEQYEEEQDDSEVEDSNEQNEEEQNESEVEVSNEQNVSEVEEQ
NDSDEENEVEQNESHIEISHEKNNSAVEEQNYSDDENEVEHNESQINISNEQEMEVDNVE
ENDNGSDNEGEDSNEKVLNESVENNQSPQAINESREIAETPNTSHDTTGRYRKKNETQVR
SPEAILDNRTNPIDSFIVQGRNTSIRKTKSIKNLNRSHSLAPVRESIDVSDGTKNSSAEG
SGWDSHRTTRKTLRQTLGKDFTLRKSLRALVMEKSAKRHTEFNEELSDTAKIPQANSTEF
HHDSYGDAGEVVQESEIVEESDHEASRAMRQTTLETYLQNVKKRNMEEKNKMEEALRKKI
QASLQAAPQNHIFKVPARPFPRKATKPQSKPKTREIKLDHLPAEIIQDMKYKPPKRFRPS
NASWITKRLYKFLETKLEPRYDYKARIRAEKLAETLYNFTKDLRRHEVAPSDAVQVLKHE
MARLDVVRTHFDFYEFFHDFMPREIRTKVVPDLINKIPLPKHGVFTDILC
> Limenitis_camilla
MPRSRIPSPSRSQGVISTPRRSIRRSRSVTSPARSNKSARLSAVIASSFNLSPVPNRQSV
LTDNTDVEIPTRRSWWKKLGESSTDVMEFLNNEDNADTDNVIEELNVEVLTQRPSEENLH
KYHTDIPDSSDGESICSIVIPHHKLFSQKVTAPQEKFGQFINNREDLINLQKSHVDHDKD
IAPKNLFNQASKVRSIPAFPAALLSISGNKTVDKTKEMPPPETHRQGRGLFGNRVAKKRN
MFADFILSDSEDEISDIQPRTFVFPKKVCTDKGETPRGTHPSSSFDMDDWVLLPSSTMVE
NQLDETTPLKQVRPSILSEENEPEIHEELSILEENNEHVSQSNSRTTRSKSKSIQQTSLN
KTNSTKAMDKFSETISNKLVNDNDMNVDQEINDDNNVTITTTSRKKSKNTSNKLQDSINK
DIDKSKRSTRNESKSIQNVSLNEMNHSKITEVSNRIEKQKGNDTINTMEKQKITNSSSKQ
QEQIEQNIEKDENTPTADFEGPNDDREIIINQGENKHLNSDRTKENNRNKTGEHEKLDEK
EHNKTYKYPNQNENNDKEQKVVDGEHESETERNEAENDDTEENNSKVEQEQNGSDDEDQV
ISEAEEKDDSQGEEQNDSDDNEEIMSEAEEKSDSENEEQIDSKSEEQIDSEGEEQIIRET
EEQNIITNEGQNDNNIDEQNIREIQEKNECDSHKNKTHLQTDEQNKSDRNDDGDKDNELN
ISHNTTGIHGNKEEAEMVLHDKTNQIETTECFSGRLTTLRKSSIMLKSLNLRPSLVPENN
STGLSDGTKDSSANNSGWDSHRTTRKTLRQTFGKDFTPRKSLRTLVMEKSAKRQTNFNQD
NKQPSIVNTKQTNMESLVNKGEDKTCTNNINKSRTSMETMLKYQTSGETVDQNQISNKNM
DRNQASLDNIEHNQTSLKDMDQNQISMEDMVQNQTSSEDMDKNKSSMEDVDQNQTSMEDM
AQNESSMEDMDQDESRIEDVDQNDSNMDQNQTSMEEMDENKSNMEDLAQNESNTEDVDQN
ESNTEDADQNESNTEEADQNESNIEDEDQNVSNIDDVEQNQTSMEEMDQNESSNEDMDEN
QISMDNTDSNQRNMESLAEIGRNSMNLTTKEHLADTTNKRHTNYTEFGDHTIRNAVPLAN
STKFHHFESYRENDHDDADETDQEVVKQKRQATLEVYLKKIREENNERKRKLDEEVKTSL
KQPAFTFFKVPQKPVRPIKIQNQKPKPKKPVSTILPPEVLEDMKYKPPKRFKPSNASWIT
KRLYKFLETKLEPKYDYKARVRAEKLVETIYNFTKDIRRHHPTAPAHLVEALKVEMARLD
IVKTHFQFYQFFHDYMPREVRVKVVPDIVNKIPPPKHGVFSDIIII
> Melitaea_cinxia
MNTSRIPSPARSLGVISTPRKHTPRRSRSVCSAKSNVSVRLTKVISDSFQISPISNRRSV
LNDDTDIEIPGRKSWWKKLGENSRDMMDLLDNKDIAEVNNVAEEFDVEILSQEKKNYSLD
LPESSDGESINSIVIPQRKLFTQKENQVQKKFEHIIDNRETLAKLQKSHFDQEKDIDVGP
KNLFNKASKPRTKPAFPAALLNVSSKAVNKTKEMPAPEVEGQVRNLFGNRPGMKRKNLFA
DFIVSESEDEIPDIQPKVFGFQKNAQKRCENSASRGVGHSPTSSIDLELDDWKLLPSSTM
VENQFEEATTPIKRAKLSKLSEAKESETMNTNSTVNKTRQSNKSATSKNKSKTSMSKLKD
KKDEELLSASKTKEDLLKSKNNLSLNTSSNVRMTRNKSKSIESPLKVEEHTKLHNKSKNK
SQSHLITPMEVQEGDKNTENNEIIMKTGLNQQDFEKQNKNVAAADAPEEDDEDFTLEYDN
DDEQVNEPLAADNIENKSNENINLIDEERNKTQSNKDKLDDVHVEKQKDDNKQQYFNTSL
IKNFNKQNKSADKVKEINRSQSKGKQKQSLSDSQKNNSRKSKNVTLDEVHQKTKNESRIE
KDKMDTEEKNVTNDIENTDEGENINESTQHNESTQRNDSSKTNDEIDSQNETDETDEENE
QQNESQQLGNENEEQRESTDSNDDNEIRNKSKESEAEIKERNESTQLDHEREQQNESSQS
NNDIQNESIQSDVENEIEQENNHEDVDETIIEAEEEETENEQDESEDEQKTEEQVQQDES
EAEQETEEHIPQNESENNNSKNQEQSDSKSNHSETEEQENEAMEIEHEEEYESDLEEQNE
TENQESETENQESETENQESENYDSDDNLQNESNLSKNDEQEEQVESDQVQNEDVREENE
VIETFNHDATLRNKKKDPTIVKSPEVILHDKTNQMESFTTEGRNTSIRKTKSIIKNLNIK
PSLAPVRESTGFSDGTRDSSAEGSGWDSHRTTRKTIRLTLGKDFTPRKSLRALVMEKSAK
RHTNINEVTTKVPQANSTELPAFDSYEDAAEMNEMVEEPSDHEISARTRQTTLENYLQKI
KQENLEKKRKMEEEIRASLKAPTRDIFNPFKVPLKPVRRIKPVQNKPRPKQTKPSAIPLN
MLPPEVLEDMKYKPPKRFQPSNASWITKRLYKFLENKLEPKYDYKARIRAERLVELLYGF
TREIKRGPSDQAIDTLKKEMARLEIVKTHFDFYEFFHEFMPREIRVKVVPDIVNKISLPR
GGVFSEILQ
> Lysandra_coridon
MMSNSRIPSPARSLGVSTPRRYKQRRSRSVCSPGRWETAVKLTAMIPDFVPSPLPNRRSV
LNDDTEIIDMPKRKSWWRKLDENSRDVMELFEHKDVPETNNIEENFDVEILSQEKKNYTL
DLPESSDGESISSIVIPQRKLFTQKENHLPKKFPRVFNNREELVKLQKSNVDHENEIDVR
PKNLFNQAKKPKTKPIFPSALLNISTNKSIANKTREIPTVEPKGQVRNLFGNRPGTKRKN
MFADFVVSESEDEVPEIQAKVFGFQRKSEQKRRVSARGVENSPTTSILEVDIDDWKQLPS
STMMENQIEDLAATPSKRTRLSRFIEPQETVSTNKELNKTKRSESLRSHKSKLSSSPPNV
DEMEVNTSKTQKPKSLNKTLTHAQSSKLNKTYDADNKTKDVQNITSKGKNIDDGKDREHK
KINASKNTDNYEDNQELIQGGSDGENDFTLEYENDEDNLEQVENNMNKIEKNIHENPPEE
IQSNEENKYFAHNLSVQAKIPKDINKSKNKSNASLVKATDINVTQNSKVRSQHDNSHAGS
VNNEINKTRESGIRNKTIETIAKNESVKEKYVVTVENNTINSEGQVNKIVVNSSSHSKSL
ITQKLFYNDESNTNKNKNINRGSKSSLSFDDTHVNEKSEESSKYNDDDEEIQNEDTSEES
IQLDESETRNEGQEEEDGKNESSNEINETGEDTSEKAISLNAKELEQVIEEVDNVRENVD
NLNKTDKNTEKSKINETNVDPPEAILCQQSKNFIESFTSKDEGKSPRKTKSMLKNNLRPS
LAPVRESTGFSDNTANSSDANSGWDSHRTTRRTLRKTFGKDFTPRKSLRTLVMQKSAKQR
QTFNPDLQDISKHPRANSTELPGHGINEPQEQLDDETIENIQQAIENNVVVKETPECTQN
YISNDDHMATEEIVNKTQERSKGAESQVQTEVSDNENSENSENGNENSDAEARDHENNAN
DNQQIKENDTSNKEVEEESDPAIDTSNNEQTEIESDHENDSSNNQMEEEIDHANNTSIQR
TDEESGHANNTSDQQTAQESDNDVSMNEDAENQEVEDSDQEQSDNDTRDDRVDESDYNEI
SENKENIEMEQTAEESNYFSKSMKQRTLEMYFEKINKQDIERKNKLRENLMNSLNTHNFK
VPAIPLRRNIKPIQKNAKVARKAMDVDDLPEEIKQDLKYKPPRRYKPKNASWATMRLYKY
LETKLEPKYDYMARVRAEKFVNTLHEFVRHIKRHDLAPEHLVNALKHEMARLKIVDTHYE
FYHFFHEFMPREIRVKVNPDIVNRIQLPKDVFSKIIRS
> Maniola_jurtina
MSLMPDRMSMLNDDTDIQIPGRPSWWKRLGNHSRDVTEILQEAKENEAIVKVNNVADEFD
VEILSQEKENVSVDLPDSSDGESIHSIVIPQRKLFTNQDNRPQKKLKETIIRKETLVKMQ
KSYFDQTNIDKEINVMPKKLFNQASKPKTKPVFTEALLNASANKTVNVNKSMEKQTHQVQ
RQVRNLFGNRPGTTKKNVYAEFLLSDSENEIPEIQPRVFGFQKKTDHQQTSKRKRRSGSQ
NSVHSSASNMTDIEIAEWQHLPSSTMVEHQFEDVGVTPLKRSRLSRLSKPRESDIASNKN
NSIKKSKRSNSKILYPESEEMNVINTRSRSSNNSKNNSNLMINNNKSLTETSKKNISKLG
PDVSMDKTLTEEILQAGLVNKEHEITLTEENQHTDEADDENFTLEYDNDDEQIFDMNVKN
CESNQNISNKEKNHNADVTKTDRNSQKPRNSPTALEITEKQSVIEKIDSSQKESNLNKQA
IQNVSQIQRNDMYEEELNEMNEEIVKGDALKGREIVKTDKRNEKNGNQSKQELSENQEIG
LQEAEVQEESESDHEFKQKETEQTDNKSEQMEHKQIEIDKRDEQQSDRHKTNEPKQKNQH
IDTNNEKIDSKEQTQNLTHETSGKSKNKEILKSPEAVLHKKSKQGESFNTHGRNTSFSKS
KTMIKDLNIRPSLAPARDSTGLTNGTINSSAEGSGWDSHRTTRKTLRMTFGKDFTPRKSL
RTLVMERAAKRQTNNQNDQVADKSKRKSNFNETINKSKDNSKMQTSIKKFADTSSVHAVA
DNSKHQNSFNEIVNKPNQSKRQTYFGDITNKRPIANSTELPDFESYQEQEEKLERQPEKN
LEEQSDQEPKQDKEVEMDQIAEQNTENKSDQKAEHNPEVESDQEREQSEEVESDQEAEQS
EEVESDQERNQNEEFESDQEADQNEVIESDQKAEQSEDVESEQEAEQSEDVESEQDLDQD
EESESGQETEQNPEMESDQEPDENEIESDPEAEQNSKVESDQETEQNEEVESDQEAEQTE
EFQSDQEPEQAEEVESDQEPEQNDEVESDQEPEQNESESDKELEQREGFDSYREPEPMDV
DETYHESSEQLKLTTREMFFEKLRQENAERRRKVQEKVMNMLKGPRDPFSAFKIPEVPKQ
KRTTKTTKKVTQTKLKPSLFSNELPPQFFEDLKYKPPKRFQGKNAPWITKRLYKFLEDKL
QPKYDYRARVRAEKLVEKLYLFAKDVRKCARAAPPQAISELKLEMARLGIVTTHYQFYGF
FHEFMPREIRIRVNPDIMNKMPQPTNVFGNILED
> Laothoe_populi
MRKSGIPSPARSQGAAVTPRRYRLRGPRSVGSPARSDVSGRLTSVIKLDKNPFVMSPMPT
RRSVLADTTDIEEPKRRSWWRQLGENSRDLVEVMDNTKVNLDQWYDNVEELIGMEVLSPE
KKSYHLDLPESSGSESIHSIVMPQRKLFKQKEYEPQKSKFGEVLGNRETLPKMDKTSGNN
DKNINAGTRELFQNRKQRNKPIFPAALLDITLNETIADKTKDFINEPPKNQVRNIFGNRA
PTKRRNMFAEFVITESEDEIPDIQPKVFGFSKKTDQKGIGSSTSRGIREPSPASSITTDM
EMDDWKQLPSSTMVAEQLEEAALGTPVKRARLSKLSMVKESDAGTSSDATNKTKQLNKSV
SSRNKSKNSPIIKDKSLNRSVTNRNAVKNIQSNNITEYNLFETSLNSNNKSKNSNSINRR
NSRKTLNSTKNKNQSLEKTNQNVSKSKTIYNKENNDNNLPNLIKVNENNVEIGDYDNEEI
NFTLEYESDDQHETVTPNANNSKFIKNNTVTLRRDSNKIENIVVSPEELENNMSVKKMNS
SSKNTIEQTKESEMTKVNKLVSAENKTNNVTYLSANDDVGKEISDRTKAYTSTHKIAGKS
DNIELDEQAENEIEIQVNSVDEQMEVDQINETLNNAPKILAVNSQKQNITQEREDVQQMQ
KTSHASQEYIVKMQLSQMNNLNVCNNELDGIQQNRDEDVNCKSMENNNKMQCESDENVEP
ETEAGKDFENSRELINKMVNSKEPQQLNKTKASQHIQMDKSVEHDEHEIDEIDTEEQNEY
EELEHSANEVEDRNKSDIGDQSECEINNQNDSEIKVQNDDQNESESEKHIEDENEVAEQD
ADAVEQQNFTEEQNEVDSEEHNESEAEEKNDNESEEQNEREVEEHNDRDVEEQNESEIEE
KNESEVKEQNESEIEEHNESEAEEHNESEAEEQNESEVEEQNESEIEEQNESQVEEQNES
EAEEDNESEVEEQNKSEIEEQNESEVEEHNESEVEEQNQSEEEEQENSDPDALENEGEIY
SVSKEAVQNESHEESEDIIERTETPNSTGMKLPEAVLHDKSNHGDSFTAHGVHGRNTSIR
KSKTMIRPLDITPSFAAPRDSIGFSDGTKNSSAEGSGWDSHRTTRKTLRQTFGKDFTPRK
SLRALVLEKSTKRHTAYMDGRAEITSLPQANSTEFPEISNRYDDETVESDHELSRRVRQE
KVEKCLEQIKKNNMERWERAGEKVRNMFVGSNKEKRRFKPPPMSGPTTNKQVKSKAKKHS
SFMPVSYLPPEILEDMKYKPPKRFQPRNASWITKHLYKFLETKLEPKYDYKSRVRAEKLV
ETIYNFTKALKRHQVAPPDAVEVLKHEMARLDIVKTHFEFYEFFRDFAPREIRIKVIPDI
VNKIPLPKEGIFSDILH
> Idaea_aversata
MKTKMPSPSKSQGAHTPRRKSRRTLSVGSPALSTASGRLTSVVQGFVNKEMNSFALSPL
PKRRSVLTDNTDIMEEPRRKSWWKNLNENSRNVLEILDDNNLAGPEPNNIMEELDVEILS
QEKKNYTLDIPESSDGESIHSIILPQRKLFNQKESQHQKKFGQIIGTRESMTKSNKNMTI
NDKVANAGTKQLFQNKPRSKLLFPPALIDISPDKTFADKSKEFATIPETQPRNIFGNRQG
AKRKNMFADFIATESEDEIPDIQPRIFGFPKKPEILRRGSSASRGLRESSPTSNATTDTE
MDEWRMLPSSTMVEHQLEAMMEQNTPKRLRLSKLTEASGNKESSGTSTVFSKTKSPEVNT
SVLTRSRLRALNNSGTSTVGEKDKTQEKSEQNQSKRNNRHGKVKEDTINSEQNEEQNLRT
NISQEKFNKSKGKHNKSLQKTNVSLKVTDKILNKSQELVRNKQDINESKEEVDGNQKVNV
ALEANQSQDQTDKKQEQQNEVNVNLENSKQKVIAESQVTKESEEFYESKRIDENKKLEKT
LREEQNQEGESENEENERSQEVAGDSDNEKVDKTQDQINESQTHFNESMEPEDESQAADQ
SRAEVDENNDAINQSQVDENDEENDEEIDQTADEVNESNEAAVESNVIADESPEEVNESN
QAADESNEAVNHIQEVNESNEVQNESQLALEDDENEANEHDKNTQEEKENEAVEDEHEVQ
NESQLAVEDDENEVIEDNENTQEEINESDVEEDEAVDSENPQEEVDENDENTQEEVDENA
ENTQEEVDKSNVEENEAVEDNENTQEEVNESNLEENEAVGDEDESAELHYESASEEMEVD
GEPQNDEDVTPIDQENDTNTPEPADNENNISHDTTGRNRNKHQSPEAILHNKSKQSDSFS
ARRNTSIRKTKSVVNLNDKPSLMPARDSVGFSDGTTNSSAEGSGWDSHRTTRKTIRQTFG
RDATPRKSLRALVMEKSAKRNTLASETAKFPLANSTAVPEISFGYLDIQPVHQESTHEVS
LRTRQLTLDAVLEKIKEDNLKKRAEIVTGFLLPRQPMFPRRQTNKENKPSKVKPIWHGLP
KEMIKDLQQYKPPKRFKPNNTPWITKRLYKHLEDKLEPKYNYKARVRAEKLVETLYNFTK
ELRRQSVATEDATNELKHEMARLHIVATHHQFYEFFRQFMPKEIMIKVIPDVVNKIPLPR
CDVFSNIITLDSAQG
> Leptidea_sinapis
MPPTRIPSPARSLKVRTPRRYRKRKTRSVASPTHSDNSIKLTSMMPDRISILTDNTDVDI
DANNSWWKRLSDNTIDVDMIECNHLAGTNNILDQLDVEILSQGQNNNESMNIPDSSDSEY
IDSIVVPNRKLFGHNGNAEGKNFQNFIKNREILNKTQINETVPCIASAVECNVDARVKTL
FGHRLNTTKSAFRAKLMNELSNKTLTDKTSESVLTEHRSKTRNIFGFNAPKQAKDTERTK
HKNKYFEFVDSGSEEELPEKRSKIFGFKGTQKPSNDFAYTNCDLNSPISTATDSEMEEWI
LLPSSTMIGHQLEVGSPKSKRQINVSLNNTQENCNDSVEKVQVSQETDNRKTITNIQDGG
SLEERNNISAAPTCEQDDQLSALEHTLKSIHSVSKNVTRNNLQQTSNDSTNNQNKSLEAT
TNVTLDNDKTLKPQDQRTSKNVSKSNTDKNMSSKEKSRIKNQTSNDLQQRSSNKSMKNKT
FEVSCSDTSIQNESIEAIRHCNTNEHKSLDFQDHHHTSIVRASMTLNNSKIRASQDTKQM
KERDYASLQNCTENSSANMSGWDSHRITRKSLRKTFGKDFTLRKSLRTLVMEKSARRQTN
FDELTKLPIANSTEYPHLENSLVENAENRQNMDVDIEQNVENLSNEINENMDKSQAKDNS
IHGNKLCFGTIPCSDGNNDRKDDQKYKSENQIEGGVENDKETEKLKQTVAQLDNAADLDQ
EEQSQQEEIHQVVSEQEEDSGQEDESEKEEESQQVESEQEEETVQNKDSQQEESQQIESE
QEEESDLKENSQHLESEQQESQRVESEQEDLQQDESEQEESQVESEQEESQVESEQEESQ
QVESEQEESQVESEQEESQVESEQDESRQVESEQEESQQSESEQDQDSQQEQDSQQMESA
QGERGEEESSRQREKEAGVGDSDDNSVPNGDVFSDNENEYFRNWNLAHEPAHHNDEEHRS
EKSILTPRTKRTKLEMYVEKIKAENSAILRKLKEEVHQSLEANKMKCDYDFKVPHRPEIR
QTKIVKTRPKIKRQQPKNFLVPLDNLPKEVLKDFAYKPPKRYQPPKASWATKRLYNFLET
KLEPKYSYNARIRAERLVEMFYELTREIRRLEVAPKATVDTLKHEMARMGVVNTHFDFYE
FFKDFMPRMVRIKVVPDIVNNIDLPRNGLFSSIINDV
> Mamestra_brassicae
MESFALSPLNGRSVLNDNTEIEEPRRKSWWKKLDENSQDVMEVLEDNKLTVNNPIEEFDI
EVLSQEKKNYTLDLPESSDNESINSIVLPQRRLFTQKEHQPQKKFGHLIDNRESLAKLHK
TNNTNIDKTVNVGTRELFQNAKRSKPIFPAALLIISPNKTVTDKTRQNALADPKPQVRNI
FGKRPANKRKNMFADFIVSESEDEIPDIEPKVFGFQKKLEQRRVSSVSRGREASPASSIT
TDIEMDFRMMLPSSTMVENQLEEMVASTPVKRARLSKLSEAKESEAGTLQTTTSDKTKQS
NKSASSKNKSKASPEMKDKSLNSSRTTRSMLKNASKLEESVNTSIKQNTKGNKSKSKISS
RGDEFDVSPTKTNKQSATLNKSQSQNKSKTRNSPKTIETEIESDENAANVVNAINNVTRV
INKSTNKSLPNTTSNKSVNENDRTVTLKVHGKVDKTSLNDVEENEQEDDENNFTLEYEQD
EVIDEAEVHNENQKENTKKRNTVVLEQDCQETQINKSKSNKSSLTNKSIQKLQKPAKTVE
ESVESQTEQFSADDNVDGNHEMVTENVQNQESKDEEMVNDEIDEVANNSHENMNEEVEQE
NVEEVIVSQENEDEANESEDNRDENNAFQENEDEHNESQEVVNESLEVENQSEEEEEGNE
SENEEDEANESEQESEANESQEVANESQEVENENEEAGDQSQEVEAEVNESHKVGDESQE
VENDESENEDEDDEGNQSQEVEAKVNESQEVANESQELENDENESKEDEDQANESQEVEA
EVNESHEIQEDANESQKIEEEANESQDIDEEAHESHIVEDDETAKQDNDEEMEEDEEEAA
NETEVNVSSANESQEVENDETESEAEVNESAEVEEDQQMEDSDEADKAIASDPEISDQDD
NQTDEMEVDGDEQESDNAEESEHHEHVSHEERQIEDQNEIDPSEEIEESPNVTHDTTGRH
RKKDLNKSPEVILHDKTNQMDSFTAKGRNTSVRKTKNSMIKNLNIRPSLAPPRDSTGFSD
GTKNSSAEGSGWDSHRTTRKTLRQTFGKDFTPRKSLRAMVMEKSAKRQTEHIEMHSETVK
FPLANSTEMPEDSNLHVEDVVESDHELSRRTRQTTLEQYLQKIKEQNIENKLKMEAAVRN
SLKAPVTNSLSLFKVPNKPAPRRPKPIQTKPKKQLKSMTPFGELPSEVIEDMKYKPPKRF
QPTNASWTTKRLYKFLETKLEPTYDYKARVRAEKLVETIYLFVKDLRRHDVAPAAAVDQL
KHELARLNIVRTHFDFYDFFHEFMPREVRIKVVPDIVNKIALPRHGVFSDILRGNTVH
> Hedya_salicella
MIPQSKIPSPARSHGAITPRRRRTRRTLSMASPARSDASGRLSSVVEKFINNDKFTMSPM
KRRSVLPDDTEIEAPRRASWWKRLEGSSRDVLEALDTNKMPDDLLVEEYEFEVQKDQPNQ
SVVPESSDNESVASIVVPHRRLFNQKKQAQDKFGDIMGSRKSLGRTNIEDISIDDAPKNL
FNKGPRNRPVFPAALLNSTNKTINKTVEPETNKQARPNLFGQAGTKRKNMFTDFVLSESE
EDSEIQHKIFGFKNKRMSLGTRNRRMPSLTPSMTTEIDIDDWNLLPSSTMIGAPEVSGII
TDKEIELAQEENEDNTLTEENATLNPETDHVNKSKSIQNKSLHQTKFTKSIIQNDDNGKT
LTNENIETEDSNKRENIEDNVSKQMNKTHNYSKSARVEDKTLQNKSSKRNEDMQNMSKKD
KSEGVLTSREEHESLNKSIQTCKANHNELMGNISQQNKNEKKIELTARKQEHQGISKEKS
QENEDEDIDDTSEKEKSEQKIESSSQEEEIQENSKEESQENQNEHMDDTSEKEKSEEKVE
TSCDAQDIQVSSKEESQENEDEDMDNTSQKEESEEKIETSCEEQEIQVKKTETSCEEQEI
QVSSKEESQENEDEEMDDTSEKEKSEEIIESSSEELEIQCNSKGETQETQDENMDDTLEK
ENSDKEIEPSSQDPENLNSSKESSNENQDEDMEELSQKIQENDVIDETPNNSTHDTTGRN
RIREISQVKSPEAMLQNITKDNESFRPIGRSTTFRKSKSIIFDHMNIRSSLPPVQESTLG
SEGSRNSSTEGSGWDSHRTTRKTIRQTFGKDFTPRKSLRALVMEQSAKRQTELYNKTTAN
VTKNKTVEDVNNKTSSKMNKTETKTILHDVDKRNASKNKTKNKTDLDDVDERNASNNKTK
NKTVVEDAYEKNAAKINKTKNKTVLEDVNDHNIRHRRVSNRNLSRNPLFDSISSAHGTLA
HHVSDPLISKPQVYHGSLYDVNELKISNREASINISEKANDSGRFCYRSSHIGLRHAVFK
ITVKCSVDCFFYAFLFTRTLRRLANNADNGIFFFQREKVQNSLKSTTRNCNFNKISPIKS
KFSIRRVNKEPKQIKKSQPKPTGLTAALPKAFAEDLTYKPPKRFQPANAPWITKRLYKFL
EAKLEPKYDYLARMRAEQLVRALHVFAGAVRRRREPAPRAAVDRLKQEMARLRVVHTHFD
FYDFFYEFMPKEVRIKVGAGGGSRSLPSRTLLSGGSHLYYGT
> Laspeyria_flexula
MPKSRIPSPARSQGAITPRRRIPRGSRSVGSPALSTASGRLTSVIDQFKEKNLDSFLLSP
VTSRRSVLTDNTDIDEPRRKSWWKNLNENSRDIMEVLVDDKAMEPVNALEDIVDIEVLSQ
EKKSYTLDLPESSDNESVNSIVLPQRKLFTLKENQPKKTFGHLVGDRETLAKLHKTQTDK
TINVGTKKLFQANKRSRPVFPAALLNLSPNKTTADKTKENVVPEPKLPVRNIFGSRPANK
RKNIFADFIVSESEDEISDIQPKVFGFQKKVEQSRIGYASKGRDHSPTSSITTDMELDDW
KHLPSSTMVEHQLDEMVAGSTPVKRARLSKLSEAKESEAGTIYTTVDRTKQSNKSLSSTP
ARLSKQLESQETEAKEEFTKTIDKSKRSNKSMSSPPTTRASLGKKPQVPEFETGTNNTST
DKVKQLNNSLFSTRVTRASLGKQLGTQESERNVSLTSVNKAKDLNKSSSSAPVTRASLSK
QADTKESEVNITNTTDKSKQPNKSLSQSRTFSQKKSVTNVEIPAENNNGSDEDDGQNMTL
EYENDEQIVDQENVQNAQNKSQSHKLKDITITEKQNKTKLVSVNDDETDGKEVKKTEEEL
DVLQENKTNTEESPKALQKYNEHQVLGEQKDQDEKVETQIQIESEVIATVNRSQEKDIPH
DEQEVITKQAEEEHQMEAEKNAQEEISANQVNNEDEEEENQGDEINESHVDANLNSEVDS
DKSQEVEVDESEEEEEDDSQEEKADENQEEAEESQEKEVEESQEVEVEESHEVEVEESQE
VDASDDNNENDEENVSVEDEPNERLEEHNMNQSQDEEVYESEIDNDEETEDNENESQEME
ETDNVSQEIEQEEEAAKIESENESQEVGNVSQSDDDSADDKAIATDDISDEEHEEMEVDD
DDENVESGNIEADVINSEEVIEESPNVTHDTTGRNRKKVKSPEAIRHDKTKDQDSFTAKG
RNTSIKKSKSMYKDFNVKPSLAPPRDSIGLSDGTRDSSAEGSGWDSHRTTRKTLRQTFGK
DFTLRKSLRALVMEKAAKQTEHLETLNNETVKFPQANSTEYAEDSNRENNENVESDHEVS
KRTRQTTLEMYLHKINFLVQNNEVASTANRKGGLTNNYIFLLQEEAIRNSLKAPQPRDPL
NLFKVPTKPVRKTKAASTKQKKIVANIFTGELPTEFIEDMKYKPPKRFQPTKASWITKRL
YTFFENKLEPKYNYKARIRAENLMESLFFFVKDLRRQAVASPKAVDLLKHEMARLNIINT
HFEFYEFFHEYMPREVRVKVVPDLLNNIALPRDGVFSDIIRGKDK
> Hecatera_dysodea
MPKNKAVSPARSQGGIITPKRKSTRGSRSLCSPALSTASGRLTSLIDQFKDKNMESFALS
PLNGRSVLNDNTEIEEPRRKSWWKKLDENSQDVMELLEDNKLTANNPIEEFIDIEVLSQE
KKNYTLDLPESSDNESINSIVLPQRRLFTQKENQPQKKFGHLIDNRESLAKLHKTNNTNI
EKTVNIGTRELFQNAKRSKPVFPAALLIISPNKTAADKTKENVLADPKTQVRNLFGNRPA
NKRKNMFADFIVSESEDEIPDIQPKVFTFQKKLEQRRISSASRGREASPASSITTDIELD
FRMMLPSSTMVENQLEDMVASTPVKRARLSKLSEAKESEAGTLQTNTTDKSKQSNKSASS
KNKSKASPEIKDKSFNSSRTTRSMLKNASKLEESVNTSIKQTAKGNKTKSKISSKGDEFD
VSPTKLSTNKPSTTLNKSQNQNKSKTRNSSKADIESEKNVSNVGNAINNVTRVINKSTNK
SLPNTDAKNESLPNTTTNKSVNDKERTVTLKVHNKGEKIDGEHSADDNVDGNHGLETDNV
QNQESKDEEMPDQEIDEESNISREDMIEEMEQANDDDINASQENEKEANESEGNQEYVNI
SQENEDEQNESKNVANESQEVENQRQEECNENDKEEDEANNANEEEDDANNASEEEDEAN
ESQELANEEQTKDQEVEKENEEEHDEGNQSQQVEADVNESHKGSNMSQDVNNDENESEDE
EDKGNKNQEVEAEVNDSQEVVNRSHEDENESKEDEDQANESQANDENESEDEEDEDIQNQ
EVEAEVNNSHVVNESQEVENDENENQVNESQANDENESEDEEDEDIQNHEVEAEVNESHE
IEEDVNESQKIEEEANESQEIDEEAHESHIMEDDEATDLDNDEEMEEDEEEAANESKVND
TSANESQEVENGEEESEVEANESAEVEDDQQMDDSDEADKAIASDPEISDHDDSHSNEME
VDDDEHESDNDEESEHHEHVSHRERQIEEQNEIEASEEIDESPNVTHDTTGRHRKKNLNK
SPEVILHDKTNQMDSFTAKGRNTSIRKTKSMIKNLNVRPSLAPARDSIGFSDGTKNSSAE
GSGWDSHRTTRKTLRQTFGKDFTPRKSLRAMVMEKSAKRQTEHMELHSETVKFPLANSTE
MPEDSNPYVEDVIESDHELSRRTRQTTLEQYLQKVKEQNIEKKVKMEAAVRNSLKAPVTN
SLSLFKVPNKPAPRRPKPTQSIPKKQLKSMTPFGELPSEVIEDMKYKPPKRFQPTNAPWI
TKRLYKYLESKLEPTYDYKARVRAEKLVETIYLFTKELRRHDVAPAAAVDQLKHEFARLN
IVRTHFEFYDFFHEFMPRGVRVKVNPDIVNKIALPRHGIFSDILRGNTVHG
> Maniola_hyperantus
MSSSRIPSPARSQGVPTIIVSSPPPRKSRRTRSVCSATSNTSLRLTAVIQDSFQMSLMPD
RMSVLNDDTDIQIPGRQSWWKRLGNNSRDVTEIMEAKENEAIVKVTNVAEEFDVEILSQE
KENMSVDLPDSSEGESIHSIVIPQRKLFTNQDDRPQKKMKETIIRKETLMKIQKSYFDQT
NIDKEIDVMPKKLFNQVSKPKTKPVFTGALLNASANKTVNVNKSIEKQTQEVQGQVRNLF
GNRPGTKRKNIYAEFLLSDSDDEIPEIQPRVFGFEKKTDHQQISKQQRRSGSQSSVHSSA
SNMTDIEIGEWQHLPSSTMVEHQFEEVGETPSKRTRLSRLSKPRESDIAPNKNNSVNKSK
KSDSKIMHPESEEMNITNAHSQSLNKSKNSSNLMKNTNKSLTETSKKNVSNLAPDISMDK
TLTEEILQEDLVNEEHEITLIEENQYTDEADDENFTLEYENDDEQIFDMNVKNCKSNQNI
SNKEKNYNADLTKTDKNSQKSKNSPNRECVEKQSVNVGLDSNQKDSNLNKPAVQNISQIK
SNDMHDEVLNEINGEIDKDDALKGREIVKTSKCGEKTGYESKQGLSENQEIELQEARVQD
KSGIDSEFEQTIRQSTQKDNISKQVNQEHNGRNPKNLVEIECGPVMRQVEIEESNQEDME
TEDNEGNQSVLDNEKISAEGNEIMAQEQCENDADDKMEHEQIELDKKDEQQPDRHKMNET
EQKDQCIGTNNDSNQENTNSKEQSLNLTHETTERPINKEILKSPEAVLHNKNNQGESFNA
HGRNTSFSKSKTMIKDLNIRSSLAPARESTGLTDGTINSSAERSGWDSHRTTRKTLRLTF
GKDFTPRKSLRTLVMERAAKRQTNYNQNDQVADKSKRKSNFNEGTNEAKDSSKMQTSIKE
LANKSSVNAAAEKSKHQTNFNEVANTSNQSKRQTYFGDITNKRPIANSTELPDFESYQEQ
DEELDRETEQNLEEESDQEPKLDKEGEMEQVAEQNTVNESDQEAEQNPEVESDQEAEQNK
EVESDQEAEQNPEVESDQEAEQNKEVESDQEAEQNPEMESDQEPDKNEEVESDQEAEQSE
EVESDQEAERSEEVESEQEAEQSEEVESDQEAERSEEVESDQEAERSEEVESDQEAERSE
EVESDQEPDQNEEVESDQEAERSEEVESDQEPDQNEEVESEQEAERSEEAESFQGPDQNE
EIELDQESDQNEEVESYREPEPMEEDETDHEASKQLRLTTHEMYFQKLKQENAERRRKVQ
EKVMNMLKVPAEPFNAFKMPEVPIQKRATKTIKKATKSKLKPFLIAKELPPEFFDDLKYK
PPKRFQGKNAPWITKRLYKFLEDKLQPKYDYHARVRAEKLVEKLYLFAKDARKCERAAPP
QAISELKHEMARLGVVTSHYQFYQFFHEFMPREIRIRVNPDIMNKIPQPRNVFGNILEE
> Hylaea_fasciaria
MSSSRRPSPVRSQPSQGSARHTPQAQKLRRTRSVASPTHSNVSGGRLSSMIQEYRERNMG
SFILSPLVRKSILTDNTDIEEPRRKSWWKKLDENSRDVMEILEDNKPVEPNNIIEELDIE
ILSQEKKNYTFDLPESSDSESINSIVIPQRKFFTEKENQPQNKFGQFGTRDTLGKLHRAD
AGDKAVSGAAKELFQNKPRSKPIFPAALLNISPNKTTGDKTLTAIEPKGQVRNIFGNRQA
TKRKNMFANFIVSESEDEIPEIQPKIFGFQQRSDMKRRPSFSHSTRDSPTSSVTTDMELD
DWKLLPSSTMVENQLEAMISGGHTPKRARLSKLSEAKESDAATNSTETTKQSNKSSQNKS
KTVANKKPEHNSSLARNKSNVTLDKEEPMNKSQGRQDNNMLSQSSIVTRSKNKSGVLDSK
PNTSMNKSRNNSSKVNNTSKISSMLTVHQEVPQHDDDEFNFTLKYPNDDNADEVDMPKEL
QNTTPINKSNKLRNNSKNMSQKEIDFNENSTRNKSLQKTLANKIVEESAESDSLSPDNEN
GSILIQEKPNNLDDHHTTNKTITNDGDIACQLGLRSNKERSEQNKLIKQHENDLDVDEIA
GKNDQSERHEAENEIKADDDENKENENATVINQNEDDEDEQKSEELQSKTEEVVNKDHNK
VEDDIGKDANNVKNLDEEQYETLEDENEEIEQDEKQENQNKSHEKSKLTEDKNQEEGNEE
EIQDESQEIENASDEVQNETEEQENQSEVENESEDQENERETENEDQENMSEVENESEAE
NEAQDNMSEVEKESEAENEEQENMSEVENESEAENEEQENMSEVENESEAENEEQENMSE
VENESEAENEEQENMSEVENEEQESMSEVENEDQENISEAENEDDENNDSQEVDNESEDE
QQEDSQEAITRNESDEEVDDEQEIEDDDGHQASREAPESDQEADSDQQDNQQDWEETPNV
SHDTTGRNRKKSPEVILHDTKNDIDSFAVHGRNTSVRKTKSMIKNLNMRPSLEPVRESVS
FSDGTKNSSAEGSGWDSHRTTRKTLRQTFGKDFTPRQSLRALVLEKSAKRQTVVTDLTSV
TAAFPQANSTELPEMSTHHDDDIEDMGPDTPQSDHEVSRRTRQTTLEMYLQKIKQQNIEN
NAKMDEAVRNSLKAPPRDIHNPFKVPANPMFPRRGIAKTTKPKAKATKFLLPIKELPEEI
IEDLKYKPPKRFQPSNAPWITKRLYKYLENKLEPKYDYKARVRSEKLAETLYHFVKDLRR
RDVASTDAVDVLKREMARLHVVKTHFEFYQFFFKYMPREVRIKVIPDVVNKIPVPRHGVF
ADIL
> Hydraecia_micacea
MPKTKTTSPARSQGGAATSKRKTTRGSRSLCSPALSTASGRLTSLIDQFKDKNKESFALS
PLNGRSVLNDNTEIEEPRRKSWWKKLDENSQDVMEVLEDNRLTVNNTIGEFIDIEVLSQE
KKNFTLDLPESSDNESINSIVLPQRKLFTQKENQPQKKYGHLIDNRESLAKLHKTNTTNI
DKIVNVGTRELFQNAKRSKPIFPTALLNISPNKTAADKTRENVLADPKPQVRNIFGNRPA
NKRKNMFADFIVSESEDEIPEIQPKVFGFQKKLEQRRISSISKGRDASPASSITTDIEMD
FRVLLPSSTMVENQLEDNMLADNTPIKRARLSKLSEAKESEAGTLQTNTSSDKTKQSNKS
VASKNKSKASDIKDKSLNSSRTTRSMLKNASKHDENVNTSVKQDDKSNNSQSKLSSKGTE
LDLSPSKSDTDKQNTTLTKSQKQNKSGTRNSSKAIETEIESEEIVVNALNNVTRVINKST
NKSLPNTTATNKSVNEKERTVTLKVHDKVNKTGSNDIEQNYQEEDENNFTLEFENDDEVV
EEAVVHNDLNENQKDNTKKHNTVVLEKDIQETEINKSKSNKSLQQKPAKIVEESVESQIE
QYSADDNVDGNQEQETETVQNKDEEIVSQEIGEDVNNSRKDINEEMEHEDEVNVNQEKEE
AANESEENEEEANESQEAEEEANESQEINEEAHESKAVVDAVASDEENDEDEVNVSQEKE
EAANESEENEEEANESQDEDEEEANESQEAEQEANESQEVDEEAHESEAVVDADASDEEN
DEEMNEEEEEAANESQVNEASAIESQEVENYEEESHEVASEAESEEVEDDQQMDDSDEAD
KAIASDPEISDDNQADEMEVDAAESEQESDNESEQELDNENEKIEHESHEERQIEEQNEI
EPSEEIEESPNVTHDTTGRQRKKHLNKSPEVILHNKTNQYDSFSAKGRNTSGRKSKSTIK
NLNIKPSLAPSRDSVGFSDGTRNSSAEGSGWDSHRTTRKTLRQTFGKDFTPRKSLRTLVM
EKSAKRQAEHLEMQSETVKIPLANSTEMPEDSNYHVEDFVESDHEVSRRKRQTTLEMYLQ
KMKEQNIEKKLKMEQAVRNSLKSSVTNSLSLFKVPNKPAPRRPKPTENKAKKQLKSIIPF
DELPSEIIEDMKYKPPRRFQPTNASWITKRLYKFLENKLEGKYDYKARVRAEKVVETIYF
FAKDLRRHDVAPTDAVDVLKHELARLEVVRTHFEFYEFFHEFMPREVRVKVVPDIVNKIA
LPRHGVFSDILRGNTVHG
> Mellicta_athalia
MNRSRIPSPARSLGVISTPRKHTPRRSRSVCSAKSNGSVRLTKVIPDSFHLSPMPNRRSV
LNDDTNIEIPGRKSWWKKLGENPIDMKDLLANKEIAEVNNVADEFDVEILSQEKKNYSLN
LPESSDGESINSIVIPQRKLFTQKENQAQKKFEHIIDNRETLAKLQKSYFDQEKDIDVGP
KNLFNKAPKPRTKPAFPAALLNISSKSVNKTKEMPAPEVKGQVRNIFGNRPGTKRKNFFA
DFIVSDSEDEIPDIQPKVFGFQKNAQKRRESSASRGVGHSPTSSIDLEMDDWKHLPSSTM
VENQLEEATTPVKRARLSKLSEAKETETINTNSTVNKTRQSNKSATSKNKSKASTSKLKD
KNDEELLSTSKTKDLIKSKENRSLNTSSNVKMTRNKSKSIMESPLKVGEHTKLHNKSKNK
SQSHLDTAMEVQEGYKNTENNEINIKTGLDQQDFEKQTKNVSTADVPEEDDEDFTLEYDN
DDDQVNEPLAADNNENKSNENINLVDEERNKTQSNKDDLDDAHVEKQKDDNKQQYFKTSL
IKDFDKQNKSSVKVKDINRSQSKGKQKQSLSDSQNNSRKSQNVTLDKVHQKTKNESRIEK
DKIDTNEENVTNNIENTDERENVNESTQRNDSTKTNNENDSQNETDEAYEENEQQNESHQ
LGNENEEQNESTQSNDENEIRNKSKESEAKIKERNESTQSGHGREQQNESSQSNNDIKNE
SILSDVENKSEHEQEDNHEDIDETVIKAEEEETENEQDESEDEQETEEQVQQDESEAEQE
TEEQIQQNDSENINSDNQNDRHKSNYNETEEQQNEAMDVEDGEEHESDVEEQNDTENQEN
ENYDSDDNLQNESNLSENDEQEEQFESDQEQSEDTPENEVIETSNHDAKLRNKKKDPTIV
QSPEVILHDKTNQMGSFTATGRNTSIKKTKSVIKNLTIKPSLVPVRESIVSSDGTRDSSA
EGSGWDSHRTTRKTLRLTLGKDFTPRKSLRALVMEKSAKRHTNINEVTTKIPQANSTELP
ALDSYEDAAETNEMVEEPSDHELSARTRQTNLENFMQKLKQENLERRREMEEKVRASLKA
PPRDIFNPFKVPLKPVRRIKPVQNKPRPKQTKPSVIPLDMLPPEVLEDMKYKPPKRFQPS
NASWITKRLYKFLEKKLEPKYDYLARVRAERFVELLYGFTREVKRSKVASDQAVDTLKKE
MARLQIVKTHFDFYEFFHEFMPREIRVKVVPDILNKISLPRGGVFSEILQ
> Lycaena_phlaeas
MPSSRIPSPARSLGVKSTPRRHKQRRTRSVSSSARSENTALTAILPDSFVVSPLPKRRSV
LTDDTDVDMPKRLSWWKKLDENSRDVIELLEHKDIPESNNIEENFDVEILSQEKKNYTMD
LPESSDGESISSIVIPQRKLFIHKENQPPKKFPLLINNREELAKLQKSHVDHDKEIEVRP
KSLFNNAKKPKSKPIFPSALLNISTDKSIANKTKEIAPVEPKGQVRNLFGNRQGNKRKNM
FADFLVSESEDEIPEIQTKVFGFQNKNEQKRRVSTASVRLQQSPTSSIVDIDMDDWIHLP
SSTMFENQIEEQAATPSKRTRLNKLMETKEMDARNKSTKSNNRSKHLSSSKAKDDYDVDM
ENNSSKYEKIGDTHSAGLEGIKIQRDNITNKIISPDMSKSKKLHDISASKNRSKVSPKSL
NQSAISNTVQIDCNNDFSMNKKPQEVPTSSDNSKCLDKSIVKNDCTSIMLGDDGNQKNYI
KSTNEIICNQTSTVNKTDKDKEYTSLLASKVVDGPDKNDVSFINHDDSKLNGNKKVPQSE
EYSNEIAKNMDIVHKLKGSQSFEAAVDHVINHEVSKNINNCDVSKIQESKEISDNDGSAR
NNDELSQSGTEQSEQVQSEHSDDESEEQELESEQYESESENENESEKLQYEEVESDNKES
EEQSESEKQSANEDEYELDIELDNHHESNINHDNNELNEKNQANYNSETEIHNDASTKVT
QTTSFRSENKKMHETKVESPEAILNEKTKHFMDSFTLEDRNSPRKTKSLFKQLTLRPSLA
PARESTGFSDNTENSSANSGWDSHRTTRKTLRKTFGKDFTPRKSLRTLVMEKSAKRQTFN
PDLKDLSKHPHANSTELPHDSNRNLEEDSVENSEEPMEVQSDEEREKSEEKIRETIEKEE
TEEEIEEKEEEIEEEREENEEEREELVEEQEETAEEREETAEEKEESVEERDESVEEQEE
TAEEREETAEEKVESVEESEESLDEREESVEEREGSIDERIESIDEIEEMGENRRETIEE
RVESMEVEEERDDPLSKRMRQTTLEMFLQKIKKEELERHMKIREDVINSLKVKNDANLFK
YPNLPIRRMAKPVQRNTKPKVRQPRTPFVIPEEVLEDLKYKPPKRFQPRNASWATKRLYK
FLETKLEPKYDYMARVRAEKLVETLYEFTKQIRRLEVAPHEAITSLKREMARLKVVETHY
DFYDFFHEYMPRDVRVKVNPDPVNKIQKPKDVFANIIQ
> Lysandra_bellargus
MMSNSRIPSPARSLGVSTPRRYKQRRSRSVCSPGRWETAVKLTAMIPDFVPSPLPNRRSV
LNDDTEIIDMPKRKSWWRKLDENSRDVMELFEHKDVPETNNIEENFDVEILSQEKKNYTL
DLPESSDGESISSIVIPQRKLFTQKENHPPKKFPRVFNNREELVKLQKSNVDHENEIDVR
PKNLFNQAKKPKTKPIFPSALLNISTNKSIANKTREIPTVEPKGQVRNLFGNRPGTKRKN
MFADFVVSESEDEVPEIQAKVFGFQRKSEQKRRVSARGVENSPTTSILDVDIDDWKQLPS
STMMENQIEDLAATPSKRTRLSRFIEPRETVSANKELNKTKRSESLRSHKSKLSSSPPNV
DEMEVNTSKTQKPKSLNKTLTHAQSSKLSKTYDANNKTKDVQNITSKGKNIDDGKDREHK
KINANKNTDNYEDNQELIQGGSDGENDFTLEYENDEDNLEQVENNMNKIEKNIHENPPEE
IQSNEENKSFAHNLSVQAKIPKDINKSKNKSNASLVKATDINVTQNSKVRSQHDNSHAGS
VNNEINKTRESGIKNKTIETIAKNESVKEKYVVTVENNTINSEGQVNKIVVNSSSHSKSL
ITQNDNNDESNTNKNKNIHRGSKSSLSFDGTHVNEKSEESSKDNDDDEEMQNEDTSEGSI
QLDESETRNEGQEEEDGKNESSNEINETGEDTSEKAISLNAKELEQVIEEVDNVRENVDN
LNKTDKNTEKSKINETNVDPPEAILCQQGKNFIESFTSKDKGKSPRKTKTMLKNNLRLSL
APVRESTGFSDNTANSSDANSGWDSHRTTRRTLRKTFGKDFTPRKSLRTLVMEKSAKQRQ
TFNPDLQDISKHPRAKSTELPGHGMNEPQEQLDDETIENIQQAIENNVVVKETPECTQNY
ISNDDHMATEEIVNKTQERSKGAESQVQTEVSDNENSENSENGNENSDAEACDHENNAND
NQQIKENDTSNKEVEEESDPAIDTSNNEQTEEENDHENENSDIEASDHENDASLKEVEEE
SDHANDASNNEQTEIESDHENDSSNNQMEEEIDHANNTSIQRTDEESGHANNTSDQQRAQ
ESDNDVSMNEDAENQEVEDSDQEQSDNDTRDDRVDESDYNEISENKENIEMEQTAEESNY
FSKSMKQRTLEMYFEKINKQDIERKNKLRENLMNSLNTHNFKVPAIPLRRNIKPIQKNAK
VARKAMDVDDLPEEIKQDLKYKPPRRYKPKNASWATMRLYKYLETKLEPKYDYMARVRAE
KFVNTLHEFVRHVKRHELAPEHLVNALKHEMARLKIVDTHYEFYHFFHEFMPREIRVKVN
PDIVNRIQLPKDVFSKIIRS
> Hydriomena_furcata
MKTVKIPSPARSQGAGPRTPIRKRRNVSVSSARSNASGKLTALIQRNRNMDSFVVSPLPI
RRSILSDNTEIEEPRRKSWWKNLGENSRDVIELLEENKVVEPNNIIEDLDIEVLSQEKRN
YTMDLPESSDSESISSIVIPQRKLFTQKENQQQKHFGEIIGTRETLDKLHKPNTANVDKA
LNVPTRELFQNKQRSKPIFPAALLNISPNKTMADKTKDFATVEPKPQVRNIFGNRGTKRK
NIFTNFIVSESEDEIPEIQPKVFGFKMKTEARRRGSSSSRGLREPSPTSSITTDIEMDDW
KMLPSSTMVEYQLENMMADGNSPKRSRLSKLIEIESDAGSNATKQSSKTASPKLAEKSRK
SKTFTKEKAADTSMTKNKSKTSLDEEEIFEQNEEVPNKSRKSKTFTKDKAPDESMTTKNK
SKASQNDYDQEIFVQNQDVLNKSAKDADKSRKSKTFTKDKAHDSINTRNKSKVSQDDIEE
ISGQNKSSKDTEKSRKSKTFTKEKASLLEASMSKKNMSKVTQEDEEIFVQNQIAHKSKSK
LADLNVLHASIKTGSLSKNNSLNSSQIMNEENENAERNKTQSNKNKPNIATSPKDNNIVS
EGRPGLENDDDELNFTLQYENEDHQNEEMPETNQSQSNTKTRASKSMTQQENSVNVSKSN
KTMPNYKVIEESAELESTQEKSNNTSKIKNKVEINYEQTDQPIVASSNSDSKNEVDEMEV
QENELQQDSVENQGNDESHKNISQHVDDNEEREVENNDKNEIQNESLVEKCFEQTEENNE
SQEIENASENEKEQSHEVLDQSQLENVSQELRDESDDNDENLEVEDENEERQIESDVEQN
ESEVEQNESEVEQNESEVEQNESEDEENNSEVEQNESEVEQNESEVERNDSEGEQNESED
EENNSEVEQNKSEVEQNVSQEVENENEEQNISQEAENEDEEQNISREVENEDEEQNISQE
AQQSTDEQNDSEESEAIADSDNENNQPDNSQDVDNNSENDQDDEIIESAHDENQEEIETP
NVSHDTTGRNRKKNESPEVILHDSNDHLESFAVQGRNTSIRKTEMIKSMNIRPSLAPVRE
STGFSDGTRNSSAEGSGWDSHRTTRKTLRQTLGRDFSPRKSLRALVMEKSAKRQTQHNEI
ASVTAKFPQANSTELPEMSNRYDDDVDENQEPNHEVSLRTRQTMLEEYLQKIKKKNTEDR
LKMEEAVLNSLNAPPKEHIFKVPAKPLFARRQTKSTAKPKKTKSTLFLGELPSEVIEDLK
YKPPKRFQPGNAPWITKRLYKFLESKLESKYDYKARVRAEKLVENIYHFAKDLRRHDVAT
TDAVDVLKREMARLDIVKTHFEFYEFFHQFMPREVRVKVVPDVVNKMSLPRHGVFSAIL
> Lymantria_monacha
MPKSRIPSPARSERTIVTPRRYKPRRSRSVCSPAPSTTSGRLTSVIDQFKENNLDSFTYS
PLSSRRSVLTDKTDIEEPRRKSWWKNLNDNSRDVMEVLDDNKITDANKAIEELFDIEVLR
HDDKNYTLDLPDSSDNESIKSVVLQQKKLFTQNDNPRQKNIFGGLLADRETLNKFHTTNI
TQHDETVDPGTKNLFKGTNRPKPVFPAELLNISSPHETFVKNTKANISMGNKVAIKNLFG
NKPNSKRKHIFAEFIASESEHELSDIQPKVFYFQKQKEDHRINSFSKDKDHFLTSSINNE
MEPEDWKNLPSSTMVENQLDEMVGGHTPVKRVRLSKLLEIKESEGKTMTNVTLKTKELNN
DVTVLNKSLTSQDKVIIIAEDYTVATAAATEKVNISNIAHNKTEVLIEPSTKNTSITYDQ
DKTKSKDITNILPITNEAKRVPSNEEEIEDDFTLEYEADLVIIGEKQNQGTSNQKQLIES
KNNINKTVIEKEQNEKIVLDMLTLKSGINKSLIESTHNESLNQNKASKSVNKNEDTSVNV
LEKQQVSTQVVKNADQDVFTDNLDGTSHVTETYLVERRDENKQLELGSFKLNTTDKIVTE
NLVCKDKETESCEEQQSKEVVHSSFTKCKSTENISQDRCKYQEGEITSNLSSNLVETINR
NENEDSKDRESPKDPHEVSVLFNASKNDNKETRARQSSQEQEDNINVRDETNKSLELTND
RTKEGEHIEKNQNKVDDEEVNQIQETTNECEEGDHTEDEEHSNGSQELENDDESNESQDI
ENELNESQETENDNESEEQNIEDSLDDDRADTTDDVFENQEDIEVDNDDEQSDDIENSVT
RNVELIDKSLTLNHDTADSSNKMKSPDLILHDKIHHQDSFTIDAPDTNSTRSKSMYNALN
IRSIMKPARNSIGANLTEDSSAEGSGWDSHRTTRKTLRQTFGRDFTLRKSLRTLVLEKSA
KSAENVGALHSESVKLPRANSTAYAENFNHEDNEDDAIVESDHEVSRKMRQTTLESYLQK
LKQQNLEERLKMEESIRNSFKPPSTMDTLNIFKVPTKPPLRKIKPATNKIKKQIKSSILF
DELPSEVIEDMKYKPPKRFRPSNASWITKRLYKFLEMKLQPKYDYRARVRAEKLVETIYH
FTKELRRHDIASKESVDILKNEFARLDVVKTHFEFYEFFHEFMPREIRVKVVPDIVNKIT
LPRHGIFSDILRGNTVQG
> Hyles_vespertilio
MEQDHNIAEELNGSEEIEHNESKAEEENASEAEEQNESEVNEKNESEVEEQNESEYEEQN
ESEDEEQNKNEVEDQNESEEIQNESNIGDQNESQEEMNETEVEEHNASETDEQNESELED
QNESLFKEDNKSQEQTEDVIEETDTPNSSDIKSPEEILHDKTNQAISFTAQGRNTSVRKS
KSMIRPLNIRPSMAPPRESTGLSDGARDSSAEGSGWDSHRTTRKTLRQTFGKDFTPRKSL
RALVMEKSAKRQTYMDARSDITTLPQANSTEYPEMSNRDYDDDSMVPSDHELSRRTRQAT
LEMCLAEIQKKNLERRQKTEMEVRNLFKPSAKENNPFKVPARPMFSTRRVTKPVQKKSKP
KQINALISLDDLPQEILDDLKYKPPKRFQP
>Parapoynx_stratiotata
MSQPRISSPARSQGAVTPRRYKSRRTQSVGSPARSTASGRLSSMIRVKETDKDSFVLSPA
PTRRSVLNDDTYIEEPRRRSWWKKLSDNSRDVMEALKDNKILEINEAVEEFIDIEVLSQE
KKNYTIDLPESSDSESVSSIVIPQRKLFTQKDVQAEDKFGQLMGPRETLTKLQKSMAHEK
TINVAPKNLFNQPSKPRSRPMFPAGLLNISLNKTANKTKEITITEKAPTRNLFGNRQVSK
RKNMFQDFIMSDSEDEISEIQPKIFGFRNTDQQQNVNLQQRDPSPTSSITADIEMDDWKL
LPSSTMVENQLEDILEPKEPVEKTQLRRLSESPETNKEGANKSIDRTKSKQLRKSKINNS
KTLVKSHTNLENSTSNKNKSKLLATEEESTKSMRKSRTNKSQIEGSLSGTTSYTEQVETS
AKRPRLSSSPTPKLTPEEDQNRSLNLSNKTVIESSIMTRSKTNNLSKNLNTSNTETKRQE
PEQTNKESSSEDDELNMSLVYDEHDEIDAIKSSQEEFDIKNQDKSEKGITNKSKEDIQDD
GEVVNSVEELGANSGVNADNQIQTINKAITDDEPDSGHINNEHEHSKKDNQDNTNKSIQD
TNEENKKQKEDFEVNEEAEVEAEPEVSKEELEADNEKLETEEKRHSKEKKEQRNEEENIN
AEQEIDKGNKEEEEEHEIDEENQEVDKEIEEHDQEIEEQDQEIEEQDQKIEEQDREIEEQ
DQEVEEEMHSEEENEHYNEMKIQNDEEEQEIDEENKADDEEEQEMDVEHEDHEIDDEIQE
EDQDEEEESQEVEQNNLEEEEIEESQEEPEIEESQEEAEMEESQEEAEINESQEENEISQ
EEQEIEEEEAEDVQDNHDDEQDDSQELDESNREIDEEDNVEVHNESSEEIQDTNEENEEE
TPNVSHDTTGRQRKKNETKLNSPEVILHDKTKQMESFTAKGRNTSLRRTSIMKNMNIRTS
LAPPRDSTGFSDGKDSSAEGSGWDSHRTTRKTLRQTFGKDFTPRKSLRALVMEKSAKRQT
AVNETAMTSKYPQANSTELPETTNFNDDTDNLNVTEAHHDVSKRTRQTTLEMYLQNIKKQ
NQERRLKIVSCTSMNISALTLYVFLEYSHEDKHVYTFEQFTSLFPCYTIFLLLKVYTVMF
VNEENVKNSLKAPMKDISNMFKVPSKPMFSSKKSNFKAQRKPKAKQIKANLIPLDDLPAE
VIEDMKYKPPKRYQPSNAAWITKSLYKFLETKLEPKYDYKARVRAEKLVEEIYQFTKELR
RHPASTAAVDALKLEMARLQVVTTHFDFYQFFHDYMPREIRVKVVPDVMNKLPMPRHGVF
TEILRANTVQGQG
>Mythimna_impura
MPKTKAASPARSQGGITTPKRKTTRGSRSLCSPALSTASGRLTSLIDQFKDKNMDSFALS
PLNGRSVLNDNTEIEEPRRKSWWKKLDENSQDVMEVLEDNKLTVNNPIEEFIDIDVLSQE
KKNYTLDLPESSDNESIHSIVLPQRRLFTQKENEPQKKYGHLMDNRESLAKLHKTNNTHI
DKTVNVGTRELFQNTKRLKPIFPAALLNISPDKTAADKTRGNELADPKPQVRNIFGNRPA
NKRKNMFADFIVSESEDEIPDIQPKVFGFQKKHEQQRISSVSRGRESSPASSITTDIEMD
FRMMLPSSTMVENQLEDMLASTPVKRARLSKLSEAKESEAGTLQTNTTSDKTKQSNKSVS
SKNKSKASPDIKDKSFNSSRTTRSMLKNASKREENVNNSLKKNTKSDKSKSKITSRLNKL
DVSPSKSDTDKQSDILTKSQNQNKSKTRNSLKAMETEIEEENCVANAANAINNATRVINK
SRNKSLPNTTNKSVNEKERTVTIKVHDKVDKTLTNDDEQNEEEDDENNFTLEYEHDDEVL
DEAEVPSDNHNDNTKKHYTIFLEKDSQKAEINKSKSNKSSLANKTIQKPTKIVEESVESQ
TEQYSADDNVDGNQEPETDAAVQNQENKDEEMVDQEMDNEANNSHEDMHNEMELENEEEA
NESEEDHDEVNISQVANESQEVGNDNEEDEDHANESQVENKENENEEYEDQVNESQEVEN
KENENEEDKDQVNESQEVENKENENEEDEGQANESLEVENKENENEEDEEHAIESQELEN
KENENKEYEEQANESEEVEAEVNESQKIEEDEQNENQEVENEEEDNESEKEDDEANEKQE
VENESKKEEDEANESQEEANESHEAENEGESESEADNDEGNQSHVGTELNESQEVANESQ
EVENKENESEEDEDQVNESQEIEAEVNERQEIEEDEANESLEIEEEANESQIDEDDEAFD
QHEQMEEEEEAGNDSQVNNASVNESQEVENDEEESNEAQSDTEVNESEEIEDDQQMEDSD
EADKAIATDAEMSDQDDNQTDEMEVDDDEEESDNEESEQNEQVSHEERQIEDQNEIEPSE
EIVEESPNVTHDTTGRHRKKNLNKSPEVILHDKTNQMDSFTAQGRNTSVRKTKSLIKNLN
IRPSLAPPRDSIGFSDGTTNSSAEGSGWDSHRTTRKTLRQTFGKDFTPRKSLRALVMEKS
AKRQTEHMEMHSETVKFPLANSTEMPEDSNHDVEDAVESDHEMSRRTRQTTLEQYLQKIK
EQNIEKKLKMEAAIRNSLQAPVTNSLNLFKVPGKPAPRRPKPSQSKPKKQIKSVIPLDEL
PPEVIEDMKYKPPKRFQPTNASWITKRLYKFLETKLEPKYDYKARVRAEKLVETIYSFAK
ELRRHHVAPADAVDVLKHELARLDVVRTHFDFYEFFHEFMPREVRIKVVPDIVNKIALPR
HGVFSDILRGNTVHG
>Notocelia_uddmanniana
MSKSQSKIPSPSRSLGVITPRRPRTRRTHSTASPARSEGSGRLSYVVEKFVKEDSVLSPL
KKRSMLPDDTEIEAPRRASWWKRLDGSSRDVLEALDTNKMTDDLQVEEYEFEVEKDKQNQ
SVPESSDNESVASIVVPQRKLFNQNKQPQGKFADIMGSRKSLGQTNIEDQSIEDAPKNLF
KKGPRNKPVFPAALLNSTNKTINKTVEPEAPKQSRPILFGQAGTKRKNMFTDFVASDSEE
DSEVQHKVFGFNKNKRISLGTRNRRMPSLTPSVTTDIDIDDWNLLPSSTMIGAQEVSRMS
TDEVEQVQEGNQDATLTEINMSFNCDSNKRSNENRVIENDENDKTLTNEDIREPSHQKLK
MNESMKTSNMNDRSKTKLNESVKDKTLQNKSSTRANAENEEVIKELVIEKLQNNAATKNQ
ITEMNEQSLEDKMAEIHGESVGIEKSRQKIQLDKTKDNLNNYNDTESIQEIQPGVEEQKV
KEASKPANNAAQNKDDVLPKKDKSEEELEQIIEAQRSENLSKEASTLNQDGNVNDKSKKD
KSESQTNVGDQEQRSEGHSKDASNTNHAEDMENESEEESEPSAEEQGTRDHSEEAGGKTN
QDEDINSMSEKDKSEEEIEPSDYDEKNQHESNEVSNENEDEAMDDESEKDKSEEEIYPND
RDEENQHESNEDEEMEDVSEKDKSEEKIEPSIHREENKHESDKVGHENADVQMDDVSNHD
KVEEIETSANTDHEDQNGSKEEIHENQDEDMEKMVWNDNDDEKAGDDLEAEIDPETKQNN
KKGYESRKNDRTFDRKETTNKSKKITNKSQKIVESSVDNDQMEEVIDETPNNSTHGTEVR
SRKRETIVKSPEQAVLKNITIDNESFRPIGRSTTFRNSKSVYEMMNRPSLAPVQESTLGS
EGSRNSSTEGSEWDSHRTTRKTIRQTLGKEYTTRKSLRALVMEQSAKRQTELYNKNTSNI
NKTKNKSVIERNNKNTSKLNITKNKSKTVLEDANNTETIEKTKNKTVSEDKNASKINITK
TILEGAINKNAAVNKNKTVLDDENDHLFRDITSDRNLLSNQSPISKFPVHGTSTHHVPDT
IIPQHQISYLKTLHDIKDPDILDQISNREDSINIPNNNDSGPEISMNASYGQGMSADTAH
EASAEENEDSDEEMSNSAYKEIKEIRHRSTSVRSRSIRYSEQEVLDYEALELEKTEQDIS
ESEVDEGNLEDDYMQESVQEEKDNPELEESEQENEDSQQEIEAESEEEERQQEIAESEHE
ESQQEIESDKEESQQAIQTDHEGSQQDIAESEHEESQQEIESEPEESQQEIESESETENQ
QEIESEVEESQQEIEPEYDRESENEQDNDSQPETDQESEQETREPEIDSEDEFVSIRNSQ
HHDNRTGVSRVVFDSQMMSVDEINFEGVSRHTDNDSTKQSVRESEISRNTRVSELSAHEV
SLETRIALINMQMDKIAQQNMERRQKVREQVQKSIQANRNRNVSSPQPVYSIRRITKEPK
KPKKPKPLTTLFAIEKLPKAFVADLQYKPPRRFQPANAPWITKRLYKFLETKLEPKYDYR
ARVRAEEFVQSIYSFSKLVRRRRDVAPPEAIDQLKREMAKLRIVNTHHDFYEFFHEFMPR
EVRLKVNPDLFNKIPVPRDVFGPILPSRTEIN
>papilio_machaon
MHRSKIPSPARSEGAKVTPRRHRFRSSRSVSSPARSDVSVKLSSIVQMHAMQSPLLSPLK
TRRSVLSDNTDIEVPGRQSWWKRLEENSRDVMEVFESKTTEQMENIDEYIEADFKSQENN
YTLDLPESSDGESINSIVLPQRKFFSQKQTQSNKLFNKIIENRENLTHRKSKANTDNTIF
VGKKNFFNKDTEVRRSRPAFPPGLLNMTDKTLINKTHDITKHEQVRNLLGNRAGTKRKNM
FADFIMSESEDEIPDIQPNVFGFAKSKQPQRKISLQGTRNTSPRSNETDLEFDDWQHLPS
STMVDNEFGNTESSPLKRPRLSKPDSVIEEVRGNVRNKLDKTKLTLIMSHGLEDDNEFEE
SDKKRDPKNTHEKTLTQIPETDTARPFIAEIIEVESDDEHNFTLRYDNDDKNMQDDEMDV
TVKELEKDNSNSNKNNINKTVTATDKELKSPRSLKDNVPNANKSVIVEEQEQNKNISWKV
LKTHKEQHAAIITREDLVEKDVNKTMNTSISASNNKDACDEIDNPEINIERGNSNINKEK
TNSETEVIKNPSNDIPQKNAAIIERIQKDDVMQKEKSKNREDKFNQVEAQQERNSIENIN
EEIQKFVDENMTVDGNINNSGRDLNKVREEENHNVNNKEDTESCIETTHIHINDETDKNN
HHVANPKLNESKEETVKKTPISTMQEKTNTRFEENPGAVEELQEQNDNLNENTEMNKVVN
ESNKETRKVAIPSVDANIKQADGDDNNENSEVDEEHNPEHSKTTNKSLNSVKQASSNENI
LTDDEDSKHNDEENITEDNETTNKSHEESNKMTSVDENNITDDEDNEEENQVDDEDNAEV
TEEQNETNDENDKQAGESSMDANIESDDGENPEDSDAEDNDENDAEENEITEENDEEMDS
EHEISSINKSIEMENEEIDANNEEDNAEENEVENESDEGISDRIGMPSMNIETDDEDNNE
EINNDSNAKTDNQVTFSKGRIYLTNVTGESTHSYAEEAADSDPEDAQTRQLALEQYLMKI
KNDNIEKRRKMLEEVRNSLKTRSREPFNNFKAPARPRPRTQQRSDVPQQTKTNKKTSLLN
VENLPPELLDDMRYKPPRRYQPKSAAWITKKLYKYLETKLEPKYDYKARVKAEKITEALY
EFSKEIRRQRVAAPHTVDVIKLQLARAGLVTTHYDFYMFIHEFMPREIRVKVVPDVVNGI
PLPRQGVFSNIV
>Pheosia_gnoma
MPKSKIPSPSRSQGAPMTPRRDRTRRTRSVASPALSTVSGRLTSVIEHFKENNMESFALS
PLNSRRSVLTDNTDIEEPRRRSWWKNLKENSRDIMEVLEDNIMIEDNQAFEELIDIEVLS
QEQKDYTVDLPESSGSESINSIVLPQRKLFTQKDNQAKTKFGQLANTRESMAKQKRSSTI
HDKTLSTGTKELFHATKRTKPVFPAGLLNITPNNTIADKFKELPAEPKQTKNIFGNRPTN
KRKNMFANFIVSEGEDEVSEIQPKVFGFQKKVDQEHAPKPRSSNLMSDIDMDDWKHLPSS
TMVEHQLEEMLRGHTPVKKARLESQEKEPNKSRKYVSKSFAKMQENVIDENMDESLENVH
QIAVQLLEDADADEDDEQVENVVKNQKIREKDLNEDDAIDAQITDSDVENNEWFKNVQGK
NHSKHAHATRQEKDVKDHVIENDNEALENHLTNEDANEKRENEYEIVDISQENIKKNEVN
LDEDDATENFENKDQVNLIKNVDESVEIEHDEGIHETQDFNNGEETENEHVDQASANESQ
INYPENDVYGDINQEPNVEENDVADENDEAEPIGDVCQDVENYANGNVNNDENDVDDNER
VENDTNNESQENEDSANESEVEDVANEANESDVEDDQQLGDENEVSANESEVEDDANEAH
ESDVENDQQLEDENEVSAHKSEVEDDANESDIENDQQLEDSDDADKAIASDEADPDNEQF
DEIEVDEEDSQQLKYESDEEDRESNEEIEETPNTTHDTTGRNRKIALDQSPEVILRDKSN
LVDSFTAQGNNTSIRKTMSKSLHIRPSMAPPPRESTGNSTGEGSGWDSHRTTRKTLRQTF
GKDFTVRKSLRALVMEKSAARQTEHLEIQSESVNFPQANSTELPDESDRDVDEMVEEPDH
EVSIGTRRNILKEHLQKIKQDNMEKRLKMAKQIRNTIKAPARDPLNIFMVPTKPPPRRLK
PAQKKQIKAVTPFGNLPQEVIEDLTYKPPKRFRPANASWITKRLYRFLEAKLESKYDYKA
RVRAEKLVETIYNFVKDIRRLRTAPLDATDALKHEMARLDIVKTHFEFYQFFHDYMPREV
RIKVDPDIVNNIPVPRCGVFADILHE
>Mesoligia_furuncula
MPKTKTTSPARSQGGATTPKRKTNRGSRSLCSPALSTASGRLTSLIDQFKDKNKESFALS
PLNGRSVLNDNTEIEEPRRKSWWKKLDENSQDVMEVLEDNRLTVNNTIEEFIDIEVLSQE
KKNFTLDLPESSDNESINSIVLPQRKLFTQKENQPQKKYGHLIDNRESLAKLHKTNTTNI
DKTVNVGTRELFQNAKRSKPIFPTALLTISPNKTAADKTRENVLADPKPQVRNIFGNRPA
NKRKNMFADFIVSESEDEIPEIQPKVFGFQKKLEQRRISSISKGRDASPASSITTDIEMD
FRMLLPSSTMVENQLEDNMLADNTPIKRARLSKLSEAKESEAGTLQTNTTFDKTKQSNKS
VASKNKSKASPDIKDKSLNSSRTTRSMLKNASKRDENVNTSVKQDAKSNKSQSKLSSKGT
ELDLSPSKTDTDKQNTTLTKSQKQNKSRTRNSSKAIETEIESEEIVVNALNNVTRDINKS
TNKSLPNTTATNKSVNEKERTVTLKVHDKINKTGSNDVEQSDQEEDENNFTLEFENDDEV
VDEAVVHNDRNENQKDNTKKQNTVVLEKDTQETEINISNNNKSLQQKPAKIVEESVESQI
EQYSVDDNVDGNQEQETEAVQNKDEEIVNQEIVEDVNNSREDINEEMEHEDEVNVSQEQE
EAANESEENEEEANESQEIEAEANESQEIEAEANESQEDEEEANESQEIEAEANESQEIE
AKANESQEDEEEANESQEDEEEANESQEIEAEANESQEDEEEANESQEAEEEPNESQAID
EEAHENKEVVDADASDEENDEEMNEEEEEAANESQVNEASANETHEVENDEGESHEVASE
AESEEVEDDQQMDDSDEADKAIASDAEISDDIQAGEMDVDAAESEQESDNESKQELDNKS
EQNEHESYEERQIEEQNEIEPCEEIEESPNVTHDTTGRHRKKHLNKSPEVILHNKTNQYD
SFSAKGQNTSVRKTKSMIKNLNIKPSLAPSRDSAGFSDGTRNSSAEGSGWDSHRTTRKTL
RQTFGKDFTPRKSLRTLVMEKSAKRQAELLEMQSETVKFPLANSTEMPEDSNHHVEDIVE
SDHEVSRQMRQTTLEKYLQKMKEQNIEKKLKMEQAVRNSLKSSVTNSLSLFKVPNKPAPR
RPKPTQSKAKKQLKSIIPFDELPSEIIEDMKYKPPKRFQPTNASWITKRLYKFLENKLEG
KYDYKARVRAEKLVEKIYFFAKDLRRHDVAPTDAVDVLKHELARLEVVHTHFEFYEFFHE
FMPREIRVKVVPDIVNKIALPRHGVFSDILKGNTVHG
>Phlogophora_meticulosa
MPKTKTTSPARSQGGITTPKRKTTRGSRSLCSPALSTASGRLTSLVDQFKDKNMESFALS
PLNGRSVLNDNTEIEEPKRKSWWKKLDENSQDVMEVLEDNKLTVDNAHEELDLELLSQEK
KNYTLDLPESSDNESIHSIVLPQRRLFVQKENQPQKKYGHLIDNRESLAKLHKTNTANID
KTVNVGTRELFQNAKRSKPIFPAALLNISPNKTAADKTRENALADPKPQVRSIFGNRPAN
KRKNMFADFIVSESEDEVIPDIQPKVFGFHKKLEQRRISSISRGRDASPASSITTDIEMD
FRMLLPSSTMVENQLEENMLEANTPIKRARLSKLSEAKESEAGTQQTNTFSDKTKQSNKS
VASKDKSKASPEIKDRSLNSSRTTRSMLKNASKHEENMNTSMKQDAKSNKSKSIISSKEN
KLDTSPSNSEIDKKSAILNKSQNQNKSRTRNSSKAIENEAESEENVGNVRNAINNETRVI
NKSTNKSLPNTSTTNKSVNEKERTVTIKVHEKVDKTNSNDVEQNEQEDSENNFVLEYEND
DNEVIEEAEIKENQKDTTKKNNTVVLEKKNRETEINQSKSINKSLQKIQKPAKTIEESQT
EQYSADDNVDGKQDQEIEIAQNQQSRDEELVSQEYDEGANNSGEDMEQVNENEVNVSQEN
EEKENESEKNLDEVNVNNKNTEKINESQEKVANESQVVENEENESEAEDEEDNKSREVET
EANESQEIEEEDNGSREIEKKTNESQEIEEEENQNQEIEEEENENQETEEEANESQEIEE
NTHESQIVEDDDAHDEEMNEDEEGAANESQVNEASANESQEVENDEEESHEVENDEEKSQ
EVENDGEESHEVENDEEKSHEVENDEEESHEVENDEEKSHEVENDEEESHEVENDEEESH
EVENDEEESHEVENDEEKSHEIENDEEESHEVDNVEEDSHEVENDEEDSHEVACEAESDG
IEDQQMDESDEADKAIATDPEISEQDDNNADEMEVDDDEQESDETEQNEHESHEERQIEE
QNEREPNEEIEESPNVTHDTTGRYRKKDLNKSPEVILHDKTNQMDSFTAKGRNTSVRKTK
SMIKNLNIRPSLAPPRDSTGFSDGTKNSSAEGSGWDSHRTTRKTLRQTFGKDFTPRKSLR
ALVMEKSAKRQTEHMEMHSESVKFPLANSTEMPEDSNHHVEDIVESEHEVSKRTRQTTLE
KYLQKIKEQNIEKKLKMEAAVRNSLKNPVSNSLSLFKVPNKPAPRRPKPTQTKPKKQLKT
IIPFDELPSEVIEDMKYKPPKRFQPSNASWITKRLYKYLENKLESKYDYKARVRAEKLVE
TIYHFAKDLRRHDVAPTDAVDVLKHELARLEVVRTHFEFYEFFHEFMPREVRVKVVPDIV
NKIALPRHGVFSDILRGNTVQG
>Nymphalis_urticae
MPNSRKISPARSQDVNSSHTRTPRRSRSVCSAKSNTSLRLTALISDSFKLTPIAKRQSVL
NDDTDIEIPGRKSWWRKLGENSRDVMDVLENRDVPEVNNVADEFDVEILSQEKKNYSLDL
PESSDGESINSIVIPQRKLFTQKENQPQTKFGNIFGTRETLAKHQKSHIDEDKEIKIAKK
NLFNQAPRQRIKPAFPAALLNISSKTANKTKEMPTAEVKGQVRNLFGNRPGVKRKNMFAD
FILSESEDEIPDIQPKVFGFQKNMAQKRRESSASHGIAHSLTSSIDLEMDDWKLLPSSTM
VENQLEEAGTTPVKRAKLSKLSEAKESETTNTNSTVNKTKQSNKSINSKNKSKNTSKSKL
KEDNKNLNLTSERNNEYEEENNQSINNSNNFRLTRNRSKSIKESSTNEKDHSKITNKSKN
SLKSIQSISDKGLVQEDHKSQHDIKNNMETNLIDNEIQNLSNENVLDDDDEDFTLEYEND
DEQLNSTKINKLDNINLKESNNQSKNTTVIEHQIDKVLSKTSDEKDKNEKNKTQNDRDEQ
DNVYKLIEEQVQPNKQQNQSLINNSDKKENERRNYNTNNSRECETINIGSDNIQKAKNYS
NKIVDKAGSTDPEESREAEEEVDTNQSLNDEPNETNGFKHEESIEAEEEEENNKSLNNKQ
NDSDEDEEAEEEIETNQTLNDEQSDNDEAEDEEAEEEVETNQTLNDEQSDNDEAEDEVGE
SDHSNSDDQEVSDSEVNQNETEEQHIEEMEIHEEENDSEIDDQNETENQEVSDDAESDDN
QQNESNINQSENIQESGQEQSDVDDNEVAKDEIIPDESDDPDTRGRHRKKNETIVKSPEA
ILHDKISEMESFTAKGRNTSIRKTKSIIKNINIRPSLAPVRESTGLTDGTRDSSAEGSGW
DSHRTTRKTIRLTMGKDITLRKSLRALVMEKSAKRNTEFNEVLADNPKIPQANSTELPAF
DSYQETEPMHVDETVEEPSDHEVSAQTKRTTLELYLQKIKQENMEKKRKMEEEVRASLKA
PPRNTFYSFKVPMIPVRRIKVAQNKPKPKQTKSSLIPLNMLPPEVLEDMKYKPPKRFQPS
NASWITKRLYKFIENKLEPKYDYKARVRAERFMEFLYAFTREARQVRGPSEQAVDTLKKE
MARLNIVKTHFEFYNFFNDFMPREIRIKVVPDLVNKISLPKNGIFSDIMQ
>Phesia_tremula
MPKSKIPSPSRSQGAPITPRRDRTRRTRSVASPALSTVSGRLTSVIEHFKENNMESFALS
PLNSRRSVLTDNTDIEEPRRRSWWKNLKENSRDIMEVLEDNIMIEDNQAFEELIDIEVLS
QEKKDYTVDLPESSGSESINSIVLPQRKLFTQKDNQAKTKFGQLANTRESMAKQKRSTIN
DKTLSTGTKELFHATKRTKPVFPAGLLNITPNNTIADKFKELPAEPKQTKNIFGNRPTNK
RKNMFANFIVSESEDEVSEIQPKVFGFQKKVDQEHAPKPRSSNLMSDIDMDDWQHLPSST
MVEHQLEEMLRGHTPVKKARLESQEKEPNKSRKYVSKSFAKMQENVIDENMDESLENVHQ
TAVELLEDADEDDEQGENVVKNQKIREKELNEDNAFDAQITDSDVENNERFKNVQGNNHS
KHCTATRQEKDVKDHVIENDNEDADEKHENEYEIVDISLENIKKKEVNLDEDDATEDSEN
KEQVNLIKIVDESVEIEHDKGIHETQDVNNGEETKNEHVDQASANESKFNDPENDVYGDI
NQEPNAEENDEAGPIGDVCQDVENYANENVNNDENDVDDNERVESDTNNESQENEDSANE
SEVEDVANEANESDVGDDQQLGDEIEVSANESEVEDDANEAHESDVENDQQLEDENEVSA
HESEVEDDANESDIENDQQLEDSDDADKAIASDEADPDNEQIDEIEVDEEDSQQLKYESD
EEDRESNEEIEETPNTTHDTTGRNRKIALDQSPEVILRDESNLVDSFTAQGNNTSISKTM
SKSLHIRPSMAPPPRESTGNSTGEGSGWDSHRTTRKTLRQTFGKDFTVRKSLRALVMEKS
AARQTEHIEVQSESVKFPQANSTELPDESDRDVDEMVEESDHEVSIGTRRNILKEHLHKI
KQDNMEQRLKMAKQIRNSIKAPARDPLNIFIVPTKPPPRRQKPAQKKQIKTVTPFGNLPQ
EVIEDLTYKPPKRFRPANASWITKRLYKFLETKLESKYDYKARVRAEKLVETIYNFVKDI
RRLRTAPLDATEALKHEMARLDIVKTHFEFYQFFDDYMPREVRIKVNPDIVNNIPVPRRG
VFTDILHG
>Nymphalis_polychloros
MSSSRKISPASSQGVNSTRTPSSTQPRRSRSVCSAKSNTSLRLTTLVSDSFKLTPIAHRQ
SVLNDETDIEIHGRKTWWEKLGEHSRDVMDVLENGDVPEVNNIAEEFDVEILSQEKKNYS
TDLPESSDGESINSIVIPQRKLFTQKEIQSQKKFGHIIDNRETLAKLQKSHSDEHKAIKI
APKNLFNLASKPRTKPAFPAALLNISSKTVNKTNEMPTAEVNGQVRNLFGNRLGNKRKNM
FADFIVSESEDEIPDIEPKLFGFQNMKGQKRRESSASDGIAHASASTIDLEMDDWKLLPS
STMVENQLEEAGTTPVKRAKLSKLSEPKETVTTNITLNKTKQSIKSKNTSKSSINLSSTS
KMNNEFNEENNHTANNSNNFIQSISDKGLVHEKSETTNTNSTVNITKLSNKLINSRNKSK
NTSKSNINLNLTSEINNKYNEENNHTANNSNNFRLTRNKSKSIRESSNNENNHSKITNQS
KNPLKLIQNISVKGLVQEDHKSQDDIDDDDDDEDFTLEYENDDEQVNPTNINKLNKINKK
ESYNQLIEGDNYDKNTTAIERHIEKVLSEDDLKEKTGNKKETNEKIKTQNDRHEQDNSNN
HIEEQVEPNQQQNQSLMKDNDKKENDRRNYDTNQPKDIVKPKKHTLTDDQNDSDHQSEPE
ESREAEEGVDTNQSLNNEPNESNGSKHEKSIGAEEEEEINESLNNEENDSSQAEPEESRE
VEEDVDTNQSLNNEPNENNGSEHEESIEDEEEEESDESLNNEENDSNQAEDEEAEEEIET
NQTRNDEQSDTDVAEEEAGESDSETDEQNETKNQEVSDDAESDDNQQNESNLSQSENIQE
EESMESEQEQSDVDDNEVAGDEIVPDESDDHNTTGRHRKKNETIVKSPEAILHEKISDME
SSTAKDRRTSIRKTKSIIKNINIRPSLAPVRESTGLTDGTRDSSAEGSGWDSHRTTRKTI
RLTMGKDFTLRKSLRALVMEKSAKQYIEVNEEEMNADNTKIPLANSTELPAFESYQETEH
MHVDETVEEPSDHEVSARTKQTTLELYLQKIKEETIERKRKTEEKVRAYLKAPPKSTFHS
FKMPQIPVKRPKVSQNKPKPKQTKSSLFPLDMLPPEVLEDMKYKPPKRFQPCNASWITKR
LYKYIEDKLEPKYDYKARVRAERFMEMLYEFSRETRKVRGPSDHAVDTLKKEMARLNIIK
THFEFYCFFNKFMPREIRIRVVPDVVNKISLPKTGIFSDILQ
>Orgyia_antiqua
MPKTKTVSPARSHGSISKSRRNKPRLSRSVCSPGPPTASGRLTTVIDKFTDQNMDSFAFS
PLCNRLSVLTDKTDIEEPRRKSWWKNLNENSGNIMEALGNEVIDTNNAFEKIVEIDVVSQ
EKSNYDFELSDSSMDASVKSIVLPQRKLFNQNENESKQKFGQIVGVRENSAKLHNNSTIH
HDKTIIAGTKNFFQRSQKPKQVFPAALLNMSHNKTVDKTKENISVSAVESKSTTRNIFGG
RATNKNIFANFILTESDDEILDVQSKIFGFQKQTEMQPLIWQDQNSSDELDDEVEQVNTE
NCKENEMDVENTGDEASNESQEKVADDRQHRSCEDSETKDDTNERNASNDEDADNDGEDD
NDEDEDHDNKDDDYDNEDNDHISADDDKTSEKNQENADVDIVNKIQKELDNIDDQNVENH
QNKQGENRSSEISANHKHNLDSNYDDGNVETEVNDKKKLEKSVRKDEQINNNNKQNNIAD
QSQTDDVNISQGTNNMSKNGKDKSNNENIGKNISHEQIVSNQSQINNVEDNQTRAKDNEL
KERENLNINNENRGKETVNQSIKTDNNVNANVSVRTTNDDNINCSKENVNQTQTDEINKE
LNAGNENESADNEIKQHQNHSQRNEVGSNDDNNSSTENVSQQQDLDVDESQNKSDDEEVN
QSNVLENEDSDNNENGNSSDENLNQDQDTEVDVTEDQSNDEVEASEEMDYEESENDDEHS
EHESIESEDADKNDSHRNTADSSQGAENKSKVDASQESDAEQNPEDDEEMEVDDNIEEIN
DAEEVIERSPNVTHKTTNSNKNARPEAVLDGKIGQQESFKAKEHNESFRKTKSMYKDVDI
RPSLAPARESLGLADGTGSSVEGSGWDSHRTTRKTLRRTFGKDFTPRKSLRALVMAKSAH
MKENFETLHSESVMLPQANSTEYPDFSNHEDDDAPVESDHEESRNARLAALDIKLQNIRQ
KNLEKKSKLEEETKNFYKAQSARNTQSLFKIPTRPPPRKNTTTNKQKKQPTANIFGIVPP
EVIEDMKYKPPKRFKPSNASWITKRLYKFLENKLEQKYDYRARIRAEKLVETVYHFTKEL
RRQKVASTDSVKILKHEFARLNIVKTHFEFYEFFQEFMPREVRVKVVPDLVNKIALPRHG
VFSDIL
>Pararge_aegeria
MSSLRVPSPSRSHGVASPRPHKSRRTRSVCSATSNTSLRLTTVIQDSFRFSPMSNRRSVL
NDESDIQIPGRQSWWRRIGDNSRNVTEIMENRDNEDIVKLTNIGEEFDVEILSQENENLS
VDLPESSDGESIHSIVIPQRKMFTKQDNRPQKICKNINKVNLPKTRKSYFDETNIDQDIN
VMPKKLFNQGKPRTKPVFTAALLNASANKTVNKSIERPSQEPQGQVRNLFGNRPGTKRKN
VFSAFLLSDSEDEIPDIQPKLFGFSKKMENQQTSKQRRSASQSSVHSNITDAEMDEWEHL
PSSTMVEHDFEAGETTPLKRRRSSRLTKPEQSEIASENNIINKSMQPNQSPKSNKSNHSN
KSNQQINSNSKGIYTETEDLNIITTRSQSLNKSKNSSIIMTNNKSLREVSINNSSKLVQD
ISVCITLTGENMEVEDENEKTLTEQEHSGEVDNEDFTLEYENDDDNEQILDLNMREGNNE
QELKATDEQQLETAPEENKSAQEEVVVQSPHDEDATEQENMINKEEIVQRFHKGNEIEKE
NVIESEQDSENEQDNILQSNKEEIEYEQKNKDVREIEHKKIEESNHEFIENQETEDSRNK
IMQMYNKPTQIIDNIDPERVENDADNHQLSENGYGLTNKSHKTNDHYDKQADSKNVGDNE
NEQVNADANEQPNSTYDTTGRFRKDKRGVQSPEAVLHDKTNRGESFTTHGRNTSISKSKT
MIKELNIRPSLCPARESTGLIDSTLSSSAEGSGWDSHRTTRKTLRQTFGKDFTPRKSLRT
LVMERSAKRQANQDQVSNTSKRQSNFNEIVDKSKQDNLNDITSGTINKPMANSTEYPDFE
SCREQEQLTEFESDIEHENVEEFRMVKVQEQVEKLECVINQEQIESGKELQEAIELKSNG
QQEQLEELESDREREQEEELESNEEQEQEEVLESARELDQSKNFESSNPQDELLESDREQ
ERVKELESSIEQDEDLESDGKPGNLEELEDKEQDESEELEIDKEQEFEESESEKEQEVEE
SESEKEQEVEESESDKEQDQVNEPESDREQDEELASDREQEEVEESESDREQNKDDFESF
SEPQPMVDEESMEVSNHELSRQLRLNTLERYLLKVKQEKAESRRKMQEQVMNSLKMARKP
YNPFKMPELPKQRQATKTIKKAAKPKPKPSPFSTGLLPPEFLEDMKYKPPKRFQGKNAPW
ITKRLYKYLEDKLEPNYDYRARVRAEKLVEKLYHFAKDVRKCRVAPPEAIAELKHEMARL
GIVKTHHEFYCFFHEFMPREIRIRVNPDILNKIPAPKRVFANILEDDHL
>Omphaloscelis_lunosa
MPKTKTTSPARSLSGVTTPKRKTTRGSRSLCSPALSTASGRLTSLADQFKDKYMESFALS
PLNGRSVLNDNTEIEEPRRNSWWKKLDENSRDVMEILEDNKLTVNNDIEEFIDIEVLSQE
KQSYTLDLPESSDNESIQSIVLPQRRLFTQKENQPQKKYGNLIDNRESLAKLHKTNTTNI
DKTINVRTRELFQNAKRSKPIFPAALLNISPNKTAADKTRENVLADPKPRLRNIFGNRPA
NKRKNMFADFIVSESEEEIPDIQPKVFSFQKKLEQRRISSISKGRDASPASSITTDIEMD
FGMLLPSSTMVENQLEDNMLADNTPVKRARLSKLSEAKESEAGTLQTNTICDKTKQSNKS
VASKDKSKASPDIKDKSLNSSRTTRSMLRNASKCDENVNTSVKQDAKGNKSRSKISSKVN
ELDISKSKSDTDKHNASLNKSLKQNKNKTKNSPKTIETEIESEEIIVNAINNVTRVINKS
TNKSLPNTTATNKSVNEKERTVTLKVHDKVNQTGSNDVEQNEDDENNFSLEYENDEVLEE
AEIHYDLNENQKDNTKKHDTVALEKKIQETEINKSKSKKSSSTNKSFQQKPAKIVEESVE
SQTEQYSAVDNVDGNQEQETNNVPNKDEEMINEEINEDANNSREDMSDRKIIEENEQENE
VEENVSHDNEEEANESEEDEEANESEEDEEEANESEENEDEINVSQEKEGETEEEANESD
GNEDEANISDVNEDEANVSDVNEDEANESQKVEDEVNERQEIEEEANENQEFEEVVNESQ
EVEEGTNESQEVEAEANESQEDEEEQEANESQEGEEEANESKEAEEEANESQEAEEEANE
SQEAEEEANESEEIVDAHASDEENDDGMDEDEKETANESQLNEVSANKSQEIENDEEESH
EVASEAESEEVEDDQQIDDSDEADNAIASDPEISDDNQVDEMEVDSDEEQELDNESEQNE
HEKQNEIEPSEEIEESPNVTHDTTGRHRKKHLNKSPELILHDNNNTNQMDSFTARGRNTS
IRKTKSMIKNLITKPSLVSARDSIGFSDGTRNSSAEGSGWDSHRTTRKTLRQTFGKDFTP
RKSLRALVMEKSAKRQTEHMEMHSETVKFPLANSTEMPEDSNHVEDIVESDHEVSRRTRQ
TTLEMYLQKIKERNIEENLKMEAAVRNSFKNPVSNSLSLFKVPNKPAPRRPKPTQSKPKK
KLKSIFPFDELPAEVIEDMKYKPPKRFQPSNASWTTKRLYKFLENKLEAKYDYKARVRAE
KLVETIYYFVKDLRRHNVAPTDAVNVLKHEFARLEIVRTHFEFYEFFNEFMPREVRIKVI
PDIVNKIPLPRHGVFSDIQRGNTVHG
>Notodonta_dromedarius
MPKSRIPSPSRSQGAPITPRRGRPRRTRSVASPALSTASGRLTSVIEHFKENNMDSFALS
PLSSRRSVLTDNTDIEEPRRRSWWKNLKENSRDVMEVLENNKVNEDNHAIEELIDIEVLS
QEKKNYTLDLPESSGSESINSIVLPQRKLFTQKDNQAKSKFGQLVNTRESLAKKSNTTTH
SQDKSFKAGTKELFQGTKRTKPIFPAALLNITPNKTIADKTKELPAEPKQTRNIFGNRPT
NKRKNMFANFIVSDSEDEILEIQPKVFGFQKKVDPVHGPEPRLSHATADIDMDDWKHLPS
STMVEHQLEEMMRGNTPVKRARLESQEKESNRSRKSVSKRFFKIQEDIDENVDESPEKVK
QTVLEMLETSDEDNGDEEIQEAVINQLDINEDDAIDGAGTDNEVENQGIVDNPNENAEND
KENLYKQKVDNEDVEQRRQNEADIADVSHKNVDKEVDNRSNTDKINNLEIGDQENVGQED
VESEEIENEVNESHDVNDMENEQEDQPTVNNSQIIEPQEEENEVGSDINHDSNGDEDNVE
MNDDVEENDNGEENDEVECSGDSSQEVENNASGDENNQSEDNIDDDEEVNDDNNESQLNK
VSENETRVEDDAEESDIENDHELEDNENEQEVKDIDASEDNDGTNNESQVDDDSKKSDIE
NDQELEDNENNEDMENSVDADKAIASEAEADDEQVEEMEVDDEDPQELKYDSEIEENRDQ
NESTEEIEGTPNTTHDTTGRNRKKALDKSPEVILHEKSNQADSFTAQGNNTSVRKTMLKS
LHVSPSMAPPRESTGISSAEGSGWDSHRTTRKTLRQTFGKDFTMRKSLRAMVMEKSAKRH
TEHLEIPSDTVQFPEANSTELPDESDRDADEMVVESDHEVSRRTRQTILETQLQRLKQNN
MEERLKIREAVRNSINKKPTRDPLNIFIVPTKPAPRRPKPAQVKKQIKTITPFGSLPPEL
IEDLKYKPPKRFQPASWTTKRLYKFLETKLEPKYDYKARVRAEKLVETIFNFVKEIRRHK
TAPVDATDVLKHEMARLDIVKTHFEFYEFFHEYMPREVRIKVVPDIVNMIPLPRHGVFAE
ILHTVQ
>Phalera_bucephala
MPRSRIPSPARSQGAAITPRRERVRRTRSVASPSLSIASGRLTSVIDQFEEKNMDSFALS
PMNTRRSVLTDNTDIEEPRRRSWWKKLDDNSRNKIEVLEINERVDDNNAAIEELLDIEQL
SQEKKNFTLDLPESSDSESINSIEFPQRKLFSQKENETKKNSYPVMVRDTFAKSKTNITT
HDITTKASTKQLFQVTKRTKPVFPAALLHITANETVADTNHDNTAKGGTKQLFQLFQVTK
RTKPLFQASKRTKPVFPAALLNIAANETAPDKTKELVVESEVQNRNLFGNRPANKRKNMF
ANFIMSDSEEEIPEIQPKVSSFQKRDDRGLVAHASNIITDIEMEDWKHLPSSTMVEHQLE
EMMTGTPVKRARLGINVSIENVDGYERNIQKIQKSLSKKVEDEHDDATKNRVTSKEKNDN
NIDEKQKAEDEIDANINEENGLENQDDFNSSNVNDKEKIETSAKHHRKSILISQENRNKD
VNDEAESEIESQDVVEAKTLNKTQEDSSGNDTCCGIENEEEIDDQQVPENDDVEQETEND
EQESDEIEYETENDKQEDDDVEQEIENDDQEDDDIDQETENNEQENGAVEQETENEGLEN
DETEQETEHEGLENDEKKQETENDEIENETENAQHENDHLQQKSEKQYAGQVLANTSRVK
DHSQENELSGEVEDDNNKDDNIEGNNDETEIENDTIDKNEEDSPELKYDSDTEEKEQEEN
TEQNEASVEHNESKEEIEESPNTTHDTTGRNRKKLLDTSPEEILSEKTNQGHSFTVHGRN
TSVRKTKSMGKKSLNIKPSMAPLRESTGMSDGTGNSSAEGSGWDSHRTTRKTIRQTFGKD
YTTRKSLRALVMEKSAKRQTEHLEHLDTMVSPQANSTEFPNESNRDVEDEEIVEESDHEA
SLRTRQTTLELYLQKIKQQNMERRLRIEQQMRNSIKPPPRDILNFFKVPDKPAPKRPKPT
QNKPNKNQIKSIIPLAYLPPEIVEDMKYKPPKRFQPANAPWITKRLYKFLETKLEPKYDY
RARVRAEKLVEMIYQFAKDIRRLNVAPADRIDALKLEMARLDIVNTHFEFYEFFHEYMPR
EVRVKVSVK
>Noctua_fimbriata
MPKTKATSPARSQGDVTTPKRKSTRGSRSLCSPALSTASGRLTSLIDQFKDKNMDSFALS
PLNGRSVLNDNTEIEEPRRKSWWKKLDENSQDVMEVLEDNKLIVNNAIEEFVDIEVLSQE
KKSYTLDLPDSSDNESINSIVLPQRRLFTQKENQPQKKFGHLIDNRESLAKLPKTNTANI
DKSVNVGTRELFRNAKRSKPIFPAALLNISPNKTAADKTKENVLADPKPQVRNIFGNRPA
NKRKNMFADFIVSESEDEISEIQPKVFGFQKKFEQKRFSSGSKGWDPSPSTSITTDIEMD
FRNMLPSSTMVENQLEDMMVTTPVKRTRLSKLSEAKESEAGTNTLQTNSESCLPNTTPTN
KSLNEKERTVTLKDDKMDKTGSNNVASNEEEDDEHNFTLEYENDDNEVVDKGVAHNKRNE
SQNDNTKKDNTVILEKDSQECEINKSKSNKSSLTNKSLQKIKKPAKTVEESVESQTEQYS
ANDNVDGVQDQVTVAEQNKDEEMVDQEIKKDGNNRLEDNNEKIEQENEDEVNISQENDGE
ANESEQNEDKVNASQENEDKQNESEEVAVESQEYENESEEDEAEGNESDNNEGEASESDD
VEAEVNASQEIEEDANESQDVAAEENESQEIEEDANESQEIETEADESQEVEEEENEEVI
AEVNDSEKVDAEVNESQEVEVEANEVNAEVNESKKVDAEVNESEEVDAELNESEEVDAEV
HESQEDEEANESQDIEEQANESQEVEDDDGQDENAEEISEDEEEAAHESQVNEASANESQ
EVENDEEETIEVASEAEVNESEEEDQQMDDSDEADKAIASDPEISDDNQADEMEVDDDED
EEQESENESDQNEHESHEERQIEEQNEIEPSEEIEESPNVTHDTTGRHRKKHFNKSPEVI
LHDKTNQIDSFTAKGRNTSVRKTKSMISKTLNIRPSLAPHRDSTGFSDGTKNSSAEGSGW
DSHRTTRKTLRQTFGKDFTPRKSLRALVMEQSAKRQTERMEMHSETVKFPLANSTEMPED
SNHYVEDIVESDHEISRHTRLTALEIALQKIKEQNIEKRLKLEAAVRNSLKNPPTNSLSL
FKVPNKPAPRRLKPAQIKPKKQLKSLIPLDQLPAEVIQDMKYKPPKRFRPSNASWITKRL
YKFLEEKLEAKYDYKARVRAEKLAETIYNFTKDLRRHNVAPTDAVEVLKHEFARLDIVRT
HFEFYEFFHEFMPREVRIKVVPDIVNKISLPRHGVFSDILRD
>Mimas_tiliae
MPKSGIPSPARSQGAAVTPRRYRPRGPRSVGSPARSDVSGRLTSVIKMHKDPFELSPMPT
RRSVLTDNTYIEEPKRRSWWKQLGENSREVMEVIENNKVSTETECNVEELIEMEVLSQEK
KSYHLDLPESSGSESIHSIVMPQRKLFKQKEIEPQKKFGELVSNRETLPKLPKTSGGDDK
SINVGTRELFQRNKQRSKPIFPAALLDISLNKTIADKTKENINEPPKTQVRSIFGNRVPT
KRRNMFAEFIVSESEDEIPEIQPKVFGFPKKSDPKRRGSSTSRGMREPSPASSITTDMEM
[truncated: 4,917 more rows]
