# Supplementary material for: Insects evolved a monomeric histone-fold domain in the CENP-T protein family
Source: EMBO Rep. 2025 Oct 29;26(23):5799–825. doi: 10.1038/s44319-025-00603-5 (PMC12678787; doi:10.1038/s44319-025-00603-5)
Supplement: Supplementary file 4 — Source data Fig. 1 [file 44319_2025_603_MOESM4_ESM.zip]

Archive with 14 entries (10 files):
- Figure 1/
- __MACOSX/._Figure 1
- Figure 1/FIgure 1B/
- __MACOSX/Figure 1/._FIgure 1B
- Figure 1/Figure 1D/
- __MACOSX/Figure 1/._Figure 1D
- Figure 1/Figure 1C/
- __MACOSX/Figure 1/._Figure 1C
- Figure 1/FIgure 1B/Figure 1B-uncropped blot.pdf
- __MACOSX/Figure 1/FIgure 1B/._Figure 1B-uncropped blot.pdf
- Figure 1/Figure 1D/Figure 1D_SECMALS_sfCENPT.csv
- __MACOSX/Figure 1/Figure 1D/._Figure 1D_SECMALS_sfCENPT.csv
- Figure 1/Figure 1C/Figure 1C.xlsx
- __MACOSX/Figure 1/Figure 1C/._Figure 1C.xlsx
