# Supplementary material for: Insects evolved a monomeric histone-fold domain in the CENP-T protein family
Source: EMBO Rep. 2025 Oct 29;26(23):5799–825. doi: 10.1038/s44319-025-00603-5 (PMC12678787; doi:10.1038/s44319-025-00603-5)
Supplement: Supplementary file 4 — Source data Fig. 1 [file 44319_2025_603_MOESM4_ESM.zip › Figure 1/Figure 1D/Figure 1D_SECMALS_sfCENPT.csv]

volume (mL)	Molar Mass 1	volume (mL)	Molar Mass 2	volume (mL)	Molar Mass 3	volume (mL)	LS	volume (mL)	UV	volume (mL)	RI
16.4739216113987	21928.6170796027	15.5320963968483	111012.188594734	6.78540657824093	48146.0016118912	4.6478728304352	-0.00969196733931451	4.64656536229764	-0.00262447910074472	4.64697461743693	0.00277306377939866
16.4780165036359	21838.49782301	15.5361912890855	111929.586323142	6.78950147047811	48341.643284526	4.65196772267237	-0.0096377318796184	4.65066025453482	-0.00261482646922955	4.65136061795939	0.00277201893619006
16.4821113958731	21767.9462224847	15.5402861813227	110636.570136425	6.79359636271528	48104.5011865995	4.65606261490955	-0.009585538377052	4.65475514677199	-0.00260756266305956	4.65574661848186	0.00277097409298147
16.4862062881102	21720.589844665	15.5443810735598	107388.373980806	6.79769125495246	48129.2095073267	4.66015750714672	-0.00952689034919457	4.65885003900917	-0.002602893045543	4.66013261900433	0.00274457642554096
16.4903011803474	21685.2863458618	15.548475965797	102935.680111946	6.80178614718963	48846.6235470292	4.6642523993839	-0.00945321365594684	4.66294493124634	-0.00260366549453134	4.66451861952679	0.00270412324284136
16.4943960725846	21652.350467165	15.5525708580342	97677.9599185479	6.80588103942681	50244.9508199301	4.66834729162108	-0.00935175438377353	4.66703982348352	-0.00260250070294195	4.66890462004926	0.0026820503203267
16.4984909648218	21613.0291046544	15.5566657502714	91958.1558409122	6.80997593166399	52279.2850478354	4.67244218385825	-0.00920822797446586	4.67113471572069	-0.00260283379951924	4.67329062057173	0.00267931184504949
16.502585857059	21563.2082285048	15.5607606425085	87043.8091584045	6.81407082390116	54643.1674346915	4.67653707609543	-0.00901868387143741	4.67522960795787	-0.00260608963777998	4.67767662109419	0.00267776281694142
16.5066807492961	21512.5222953281	15.5648555347457	83555.9193315026	6.81816571613834	57082.8701547419	4.6806319683326	-0.00879631080282763	4.67932450019504	-0.00261210775519449	4.68206262161666	0.0026571842675828
16.5107756415333	21462.861585859	15.5689504269829	80710.3615243476	6.82226060837551	59981.1068253802	4.68472686056978	-0.00856477710662983	4.68341939243222	-0.00262689384923522	4.68644862213912	0.00263692452014901
16.5148705337705	21405.5126059267	15.5730453192201	78122.3594660484	6.82635550061269	62894.395756777	4.68882175280695	-0.0083463390962224	4.6875142846694	-0.00264577804724019	4.69083462266159	0.0026213195639314
16.5189654260077	21341.9546253688	15.5771402114572	75513.3027004833	6.83045039284986	65688.8701527039	4.69291664504413	-0.00815540128684041	4.69160917690657	-0.00266666173595816	4.69522062318405	0.00260895926051042
16.5230603182448	21273.5007832694	15.5812351036944	72486.5292826287	6.83454528508704	68302.9377532107	4.69701153728131	-0.00799783521562368	4.69570406914375	-0.00268937166452457	4.69960662370652	0.0026128218898993
16.527155210482	21209.2804225076	15.5853299959316	69784.0867469123	6.83864017732422	70579.3223031522	4.70110642951848	-0.00787189290192488	4.69979896138092	-0.00272301038024433	4.70399262422899	0.0026118778741227
16.5312501027192	21159.9141540971	15.5894248881688	68106.9722371793	6.84273506956139	72964.9313370413	4.70520132175566	-0.00776978430787674	4.7038938536181	-0.00274790526786352	4.70837862475145	0.00261093385834623
16.5353449949564	21125.8731004959	15.5935197804059	66779.2160465469	6.84682996179857	75580.7822756606	4.70929621399283	-0.00768181879764158	4.70798874585528	-0.00276932454835245	4.71276462527392	0.00259407390523541
16.5394398871935	21099.2622948627	15.5976146726431	65372.405337943	6.85092485403574	78359.2729160523	4.71339110623001	-0.00760427808253335	4.71208363809245	-0.00279031527148305	4.71715062579639	0.00258086949799635
16.5435347794307	21070.4568154532	15.6017095648803	63855.522042864	6.85501974627292	81396.5118067541	4.71748599846718	-0.00754381946172813	4.71617853032963	-0.00281098143821773	4.72153662631885	0.00258617851220357
16.5476296716679	21037.409688054	15.6058044571175	62205.150797721	6.8591146385101	84641.2734583952	4.72158089070436	-0.00751065363410106	4.7202734225668	-0.00283056431771003	4.72592262684132	0.00258935860476795
16.5517245639051	21007.1118577523	15.6098993493546	60540.7473711499	6.86320953074727	87941.2657704752	4.72567578294154	-0.00750152828975525	4.72436831480398	-0.00285242975284941	4.73030862736378	0.00259003973136853
16.5558194561422	20983.0940915116	15.6139942415918	59102.1512634268	6.86730442298445	91526.854261252	4.72977067517871	-0.00748832593274768	4.72846320704115	-0.00287651679010105	4.73469462788625	0.00258158046015032
16.5599143483794	20963.1604839574	15.618089133829	58028.8310431506	6.87139931522162	95455.7481843074	4.73386556741589	-0.00742664399131128	4.73255809927833	-0.00287977255895357	4.73908062840871	0.00257312118893196
16.5640092406166	20946.5160445605	15.6221840260662	57157.1643372546	6.8754942074588	99789.2857574006	4.73796045965306	-0.00728192373346168	4.73665299151551	-0.0028785964679402	4.74346662893118	0.00256664830665839
16.5681041328538	20930.6994572041	15.6262789183033	56180.1879173502	6.87958909969597	104647.346159708	4.74205535189024	-0.00705485932782634	4.74074788375268	-0.00287367818768526	4.74785262945365	0.00258201676565775
16.5721990250909	20904.4589901926	15.6303738105405	55114.0970643088	6.88368399193315	109268.325775552	4.74615024412742	-0.00678754458671377	4.74484277598986	-0.0028713632852465	4.75223862997611	0.00258484543682918
16.5762939173281	20875.8767642819	15.6344687027777	54223.7972500422	6.88777888417033	113370.444191662	4.75024513636459	-0.00654625573353692	4.74893766822703	-0.00287166090713477	4.75662463049858	0.00258465617943551
16.5803888095653	20854.3676721697	15.6385635950149	53385.4837971258	6.8918737764075	116924.591148541	4.75434002860177	-0.00638989158917969	4.75303256046421	-0.00287577353232412	4.76101063102105	0.00258446692204171
16.5844837018025	20842.017867124	15.6426584872521	52735.2208239911	6.89596866864468	119877.580776796	4.75843492083894	-0.00634028892625435	4.75712745270138	-0.00287741769928152	4.76539663154351	0.00257694852837896
16.5885785940396	20843.050720248	15.6467533794892	52226.7589762203	6.90006356088185	122796.945780926	4.76252981307612	-0.00637229525458808	4.76122234493856	-0.00287015551312366	4.76978263206598	0.00257713040747152
16.5926734862768	20852.1592268763	15.6508482717264	51340.9760023078	6.90415845311903	125552.932963138	4.76662470531329	-0.00643499896870762	4.76531723717574	-0.00286043724849914	4.77416863258844	0.00259455565412286
16.596768378514	20858.1549461168	15.6549431639636	50604.7539932238	6.9082533453562	128441.203508998	4.77071959755047	-0.00648977339665592	4.76941212941291	-0.00285888542856495	4.77855463311091	0.00260238792370619
16.6008632707512	20858.0273799199	15.6590380562008	50332.622401329	6.91234823759338	131271.67043206	4.77481448978765	-0.00653175377043056	4.77350702165009	-0.00286525523111781	4.78294063363338	0.00260557822117141
16.6049581629883	20855.4132616018	15.6631329484379	50385.8008488339	6.91644312983055	134210.381751025	4.77890938202482	-0.00657767550477485	4.77760191388726	-0.00289411180530244	4.78732663415584	0.00260594125792943
16.6090530552255	20851.9024984518	15.6672278406751	50633.9831939616	6.92053802206773	137576.13124289	4.783004274262	-0.00663784286511309	4.78169680612444	-0.0029151311351563	4.79171263467831	0.00260630429468744
16.6131479474627	20846.9966497809	15.6713227329123	51009.8925019161	6.92463291430491	141443.296930874	4.78709916649917	-0.00669810154660118	4.78579169836161	-0.00291633457926198	4.79609863520077	0.00261975258842176
16.6172428396999	20840.4441643691	15.6754176251495	51421.9246612675	6.92872780654208	146400.719401909	4.79119405873635	-0.00672266676760031	4.78988659059879	-0.00291629651404224	4.80048463572324	0.00264854765722063
16.621337731937	20828.8521407118	15.6795125173866	51825.2662067621	6.93282269877926	152342.687381307	4.79528895097352	-0.00667473773234273	4.79398148283597	-0.00291961452758764	4.80487063624571	0.00265002391692851
16.6254326241742	20813.2104550777	15.6836074096238	52161.8996934711	6.93691759101643	158954.245851725	4.7993838432107	-0.00654276437389713	4.79807637507314	-0.00292617634025658	4.80925663676817	0.00265150017663627
16.6295275164114	20801.3694036556	15.687702301861	52294.9608940607	6.94101248325361	165540.828806987	4.80347873544788	-0.00635568932133542	4.80217126731032	-0.00292989795593123	4.81364263729064	0.00265487554542479
16.6336224086486	20796.9928613757	15.6917971940982	52201.8104715595	6.94510737549079	173404.829567457	4.80757362768505	-0.00617453543817475	4.80626615954749	-0.00293501344355622	4.8180286378131	0.00265682413868377
16.6377173008858	20798.6758745892	15.6958920863353	51922.9786173521	6.94920226772796	183106.819871736	4.81166851992223	-0.00606156313450559	4.81036105178467	-0.00293974144794278	4.82241463833557	0.00267890425969669
16.6418121931229	20804.2488600591	15.6999869785725	51650.2877933534	6.95329715996514	193627.702974511	4.8157634121594	-0.00604632494012453	4.81445594402184	-0.0029499364264268	4.82680063885804	0.00271135750441419
16.6459070853601	20804.2310625021	15.7040818708097	51396.6151380628	6.95739205220231	204102.4808801	4.81985830439658	-0.00611388481773688	4.81855083625902	-0.00296539156280101	4.8311866393805	0.00271496259556761
16.6500019775973	20792.3297162215	15.7081767630469	51229.6984162069	6.96148694443949	213776.974218154	4.82395319663375	-0.0062246208646512	4.8226457284962	-0.00300016721947383	4.83557263990297	0.002715562543101
16.6540968698345	20778.0113440552	15.712271655284	51211.8195024486	6.96558183667666	222898.149579245	4.82804808887093	-0.0063437544354797	4.82674062073337	-0.00303370904785479	4.83995864042543	0.00271583255937443
16.6581917620716	20769.1664601472	15.7163665475212	51266.0998625437	6.96967672891384	232263.975585145	4.8321429811081	-0.00645405977464428	4.83083551297055	-0.00303941473338495	4.8443446409479	0.002716102575648
16.6622866543088	20764.8825442698	15.7204614397584	51262.1519090848	6.97377162115102	242714.441249787	4.83623787334528	-0.00654981420557873	4.83493040520772	-0.00304276678959056	4.84873064147037	0.00275381335433547
16.666381546546	20763.6827775333	15.7245563319956	51097.5764079736	6.97786651338819	254731.242178336	4.84033276558246	-0.00662927557097802	4.8390252974449	-0.00304738562729132	4.85311664199283	0.00278429824286006
16.6704764387832	20764.9966055371	15.7286512242327	50763.4347566984	6.98196140562537	268443.847926298	4.84442765781963	-0.00669374254709528	4.84312018968207	-0.00305460294610935	4.8575026425153	0.00279331942015991
16.6745713310203	20764.6377831926	15.7327461164699	50327.9070531796	6.98605629786254	283181.423680365	4.84852255005681	-0.00674808742977745	4.84721508191925	-0.00306427450222041	4.86188864303776	0.00279800934273118
16.6786662232575	20761.2476664963	15.7368410087071	50024.7278280663	6.99015119009972	297498.685694354	4.85261744229398	-0.00679888155739613	4.85130997415643	-0.00309135614001085	4.86627464356023	0.00280269926530245
16.6827611154947	20762.6478478113	15.7409359009443	49893.6185760481	6.99424608233689	311405.568942955	4.85671233453116	-0.00685151825041562	4.8554048663936	-0.00311253223484518	4.8706606440827	0.00282037443594967
16.6868560077319	20770.9642730397	15.7450307931814	49830.1508384622	6.99834097457407	325647.275039946	4.86080722676834	-0.00690818977446534	4.85949975863078	-0.00313137954981936	4.87504664460516	0.00285777452215855
16.690950899969	20779.5303636598	15.7491256854186	49845.9576694091	7.00243586681125	339828.900667292	4.86490211900551	-0.0069657251130548	4.86359465086795	-0.00315251945896931	4.87943264512763	0.00287316046481877
16.6950457922062	20789.1516723271	15.7532205776558	49831.595007417	7.00653075904842	354463.581935328	4.86899701124269	-0.00701586817403441	4.86768954310513	-0.00317592473381086	4.88381864565009	0.00287378119621351
16.6991406844434	20795.5401999987	15.757315469893	49844.9294368134	7.0106256512856	367802.047275041	4.87309190347986	-0.0070522979642708	4.8717844353423	-0.0031876704308016	4.88820464617256	0.00288090640563473
16.7032355766806	20801.6806781285	15.7614103621301	50003.9988860464	7.01472054352277	379037.091669582	4.87718679571704	-0.00707910903732784	4.87587932757948	-0.00317594234310583	4.89259064669503	0.00288693307884658
16.7073304689177	20815.3793086923	15.7655052543673	50379.5250937734	7.01881543575995	392272.233869641	4.88128168795421	-0.0071078192916062	4.87997421981666	-0.00316420341858074	4.89697664721749	0.00290993124663356
16.7114253611549	20837.036194751	15.7696001466045	50763.0084813762	7.02291032799712	409259.636223493	4.88537658019139	-0.00714480996678614	4.88406911205383	-0.00315607472123495	4.90136264773996	0.00293736241521105
16.7155202533921	20863.4929127267	15.7736950388417	51219.1247767535	7.0270052202343	427977.58040438	4.88947147242857	-0.00718393789564703	4.88816400429101	-0.00315138853407354	4.90574864826242	0.00295130506625567
16.7196151456293	20889.5048883562	15.7777899310789	51680.9476898415	7.03110011247148	447018.630583464	4.89356636466574	-0.0072128936478616	4.89225889652818	-0.00315141621363342	4.91013464878489	0.00295208815115817
16.7237100378664	20911.6247831426	15.781884823316	51838.937412344	7.03519500470865	466369.842548334	4.89766125690292	-0.00722520295677686	4.89635378876536	-0.00315413036232903	4.91452064930736	0.0029528712360608
16.7278049301036	20929.8039646257	15.7859797155532	52089.8289282305	7.03928989694583	486390.658869916	4.90175614914009	-0.00722485205012833	4.90044868100254	-0.00315927579065733	4.91890664982982	0.00295355759144777
16.7318998223408	20943.9812535302	15.7900746077904	52479.548631166	7.043384789183	509018.191952595	4.90585104137727	-0.00721989228160929	4.90454357323971	-0.0031886409534466	4.92329265035229	0.00298093615395734
16.735994714578	20953.3744752096	15.7941695000276	52798.7371439816	7.04747968142018	536276.132553973	4.90994593361444	-0.0072142147867103	4.90863846547689	-0.00322912152386684	4.92767865087476	0.0030137472187861
16.7400896068151	20959.1765698094	15.7982643922647	53091.5962614707	7.05157457365736	566388.350143832	4.91404082585162	-0.00720907022367777	4.91273335771406	-0.0032572479268289	4.93206465139722	0.00301544255344845
16.7441844990523	20960.5968551153	15.8023592845019	53473.0199230241	7.05566946589453	596905.34884069	4.9181357180888	-0.00721118867729302	4.91682824995124	-0.00327522328753923	4.93645065191969	0.00301578509216279
16.7482793912895	20958.6364072363	15.8064541767391	53952.2306736029	7.05976435813171	627032.445924262	4.92223061032597	-0.00723498468161294	4.92092314218841	-0.00329085009894713	4.94083665244215	0.00301612763087685
16.7523742835267	20959.1277209342	15.8105490689763	54526.1408894063	7.06385925036888	652043.566548181	4.92632550256315	-0.00729260087025132	4.92501803442559	-0.00330936764458302	4.94522265296462	0.00303871078692954
16.7564691757638	20964.9265344627	15.8146439612134	55153.9498028128	7.06795414260606	676011.967294484	4.93042039480032	-0.00737996149986467	4.92911292666277	-0.00333072305777382	4.94960865348709	0.00307967666726424
16.760564068001	20978.1026984232	15.8187388534506	56016.7055968372	7.07204903484323	706375.177576251	4.9345152870375	-0.00747256072140694	4.93320781889994	-0.00335954933046634	4.95399465400955	0.00308521658554278
16.7646589602382	20993.846921771	15.8228337456878	56977.5140909811	7.07614392708041	741242.047133665	4.93861017927467	-0.007540821924162	4.93730271113712	-0.00337497823854289	4.95838065453202	0.00309075650382131
16.7687538524754	21007.7660079854	15.826928637925	57424.522381688	7.08023881931758	778736.240457747	4.94270507151185	-0.00757720427428056	4.94139760337429	-0.00337773674569455	4.96276665505448	0.00309263878102791
16.7728487447126	21018.1073030088	15.8310235301621	57949.990627086	7.08433371155476	814272.426410009	4.94679996374903	-0.00760968621222348	4.94549249561147	-0.00337043697470593	4.96715265557695	0.00310019431897547
16.7769436369497	21023.883182875	15.8351184223993	58960.0145217116	7.08842860379194	846362.26568378	4.9508948559862	-0.00768229546145028	4.94958738784864	-0.00336026181244047	4.97153865609942	0.00311692230426233
16.7810385291869	21026.7020470132	15.8392133146365	60219.4531400487	7.09252349602911	879860.717965395	4.95498974822338	-0.00781976675456558	4.95368228008582	-0.0033476202846498	4.97592465662188	0.00315107831560367
16.7851334214241	21027.8851038839	15.8433082068737	62038.5136613036	7.09661838826629	918703.243107448	4.95908464046055	-0.008010035273738	4.957777172323	-0.00334041603335003	4.98031065714435	0.00316192762138357
16.7892283136613	21029.4944669433	15.8474030991108	64012.0519912144	7.10071328050346	962005.750832555	4.96317953269773	-0.00821598462519864	4.96187206456017	-0.00333849956360108	4.98469665766681	0.0031669269524629
16.7933232058984	21033.5064487556	15.851497991348	65529.9693663803	7.10480817274064	1006897.04486563	4.9672744249349	-0.0083980144531013	4.96596695679735	-0.00334492224036117	4.98908265818928	0.00317192628354223
16.7974180981356	21037.9977180585	15.8555928835852	66894.6050337753	7.10890306497782	1050033.71096246	4.97136931717208	-0.00852963525383693	4.97006184903452	-0.00335513892278071	4.99346865871175	0.00317975211588015
16.8015129903728	21040.8962855645	15.8596877758224	68648.4315390036	7.11299795721499	1087908.45193722	4.97546420940926	-0.00860288146728387	4.9741567412717	-0.00336260797160418	4.99785465923421	0.0032031018515997
16.80560788261	21047.2045927248	15.8637826680595	70686.8480329976	7.11709284945217	1123980.27752796	4.97955910164643	-0.0086244513176062	4.97825163350887	-0.0033711756362181	5.00224065975668	0.00322260001595096
16.8097027748471	21057.2430857092	15.8678775602967	72710.8901248185	7.12118774168934	1169640.14087484	4.98365399388361	-0.00860575597690446	4.98234652574605	-0.00338087927408174	5.00662666027914	0.0032322595747829
16.8137976670843	21068.103143805	15.8719724525339	74823.0165805248	7.12528263392652	1222756.96000198	4.98774888612078	-0.00855441830718788	4.98644141798322	-0.00339011726158995	5.01101266080161	0.00323348010206096
16.8178925593215	21083.8323544055	15.8760673447711	76851.966341201	7.12937752616369	1279650.4583846	4.99184377835796	-0.0084725370305396	4.9905363102204	-0.00338396172566358	5.01539866132408	0.00323470062933902
16.8219874515587	21102.2856071421	15.8801622370082	78389.7081280313	7.13347241840087	1343556.23693275	4.99593867059513	-0.0083634473449723	4.99463120245758	-0.00335410025468464	5.01978466184654	0.00324073483265492
16.8260823437958	21122.7962800697	15.8842571292454	80930.2405960689	7.13756731063805	1397821.02201015	5.00003356283231	-0.00823984779655408	4.99872609469475	-0.00332334672863072	5.02417066236901	0.00327074920574562
16.830177236033	21153.2308476315	15.8883520214826	84615.0829872636	7.14166220287522	1445455.51029852	5.00412845506949	-0.00812216617194127	5.00282098693193	-0.00330109934461165	5.02855666289147	0.00328277234642778
16.8342721282702	21184.0251031798	15.8924469137198	88032.2406946078	7.1457570951124	1502330.93260958	5.00822334730666	-0.00802741556172466	5.0069158791691	-0.00328702216022396	5.03294266341394	0.00328776727685002
16.8383670205074	21210.5488942752	15.8965418059569	91129.8530313343	7.14985198734957	1569179.69309824	5.01231823954384	-0.00796158533225108	5.01101077140628	-0.00328813660538976	5.03732866393641	0.00328967469231479
16.8424619127445	21227.4073683308	15.9006366981941	93637.0570090755	7.15394687958675	1642393.01779906	5.01641313178101	-0.00792266886007271	5.01510566364346	-0.00330651138172949	5.04171466445887	0.00329158210777956
16.8465568049817	21236.6089218215	15.9047315904313	95512.8843958945	7.15804177182392	1713314.98114517	5.02050802401819	-0.00790614170239569	5.01920055588063	-0.00332830178854512	5.04610066498134	0.00330970829156458
16.8506516972189	21239.8879264509	15.9088264826685	98054.295268512	7.1621366640611	1768455.30111847	5.02460291625536	-0.00790405995342786	5.02329544811781	-0.0033515443404169	5.0504866655038	0.00333338208505398
16.8547465894561	21238.4582813197	15.9129213749056	102046.052702037	7.16623155629827	1811927.65239154	5.02869780849254	-0.00790071565171125	5.02739034035498	-0.00337609194503493	5.05487266602627	0.00333373153048963
16.8588414816932	21237.2515760027	15.9170162671428	106506.310530378	7.17032644853545	1869438.67610984	5.03279270072972	-0.00787568107236791	5.03148523259216	-0.00340782776538617	5.05925866654874	0.0033327146602895
16.8629363739304	21235.6424383482	15.92111115938	110764.638109976	7.17442134077263	1955143.47013009	5.03688759296689	-0.00781533089928642	5.03558012482933	-0.00341816110635076	5.0636446670712	0.00333169779008938
16.8670312661676	21233.3521833003	15.9252060516172	114521.100816035	7.1785162330098	2057899.33881704	5.04098248520407	-0.00772242617453205	5.03967501706651	-0.00341684737069744	5.06803066759367	0.00332469444176269
16.8711261584048	21232.2406320243	15.9293009438544	117571.262955509	7.18261112524698	2167805.04056224	5.04507737744124	-0.00761544552742234	5.04376990930369	-0.00341727746612928	5.07241666811614	0.00335361440152793
16.8752210506419	21229.0630116938	15.9333958360915	121365.996549871	7.18670601748415	2251200.22600518	5.04917226967842	-0.00751542653773076	5.04786480154086	-0.00341983775034809	5.0768026686386	0.00335667894310394
16.8793159428791	21225.6784602162	15.9374907283287	127969.244380393	7.19080090972133	2318694.45902829	5.05326716191559	-0.00742819924844782	5.05195969377804	-0.00342437591703516	5.08118866916107	0.00335594447050617
16.8834108351163	21224.0314941625	15.9415856205659	136112.091894999	7.19489580195851	2425949.16979157	5.05736205415277	-0.00733607477917876	5.05605458601521	-0.00343887330443113	5.08557466968353	0.00335520999790814
16.8875057273535	21221.6652935414	15.9456805128031	143771.63294025	7.19899069419568	2554028.27307968	5.06145694638995	-0.00720948194760995	5.06014947825239	-0.00344738176225865	5.089960670206	0.00334380810990433
16.8916006195906	21219.4273521251			7.20308558643286	2682090.98972669	5.06555183862712	-0.00703068998386092	5.06424437048956	-0.00345580970921071	5.09434667072846	0.00335625871859041
16.8956955118278	21216.7724880063			7.20718047867003	2819249.33147551	5.0696467308643	-0.00681007529534324	5.06833926272674	-0.00346435546410898	5.09873267125093	0.00339093952749768
16.899790404065	21214.1757864725			7.21127537090721	2942892.86908653	5.07374162310147	-0.00658241974702726	5.07243415496392	-0.00347033556718758	5.1031186717734	0.00340109251338782
16.9038852963022	21213.6679772544			7.21537026314438	3047859.92492566	5.07783651533865	-0.00638647546762237	5.07652904720109	-0.00347622057914319	5.10750467229586	0.00340603258578663
16.9079801885394	21216.2669283808			7.21946515538156	3178754.24306847	5.08193140757583	-0.00624503209962366	5.08062393943827	-0.00349246818137891	5.11189067281833	0.00340836620143951
16.9120750807765	21221.7186896341			7.22356004761874	3353256.83960438	5.086026299813	-0.00615835895471656	5.08471883167544	-0.00351866325933337	5.1162766733408	0.00340939669633386
16.9161699730137	21229.1807188261			7.22765493985591	3555974.10800026	5.09012119205018	-0.00611340365339307	5.08881372391262	-0.00354507820470716	5.12066267386326	0.00341042719122835
16.9202648652509	21236.9009947699			7.23174983209309	3770609.32596179	5.09421608428735	-0.00609670585490272	5.09290861614979	-0.00356805128334543	5.12504867438573	0.00341451980736403
16.9243597574881	21243.0712193293			7.23584472433026	3956661.44685005	5.09831097652453	-0.00609962906126041	5.09700350838697	-0.00358858145408215	5.12943467490819	0.00341308940559349
16.9284546497252	21248.4501569583			7.23993961656744	4077306.03797316	5.1024058687617	-0.00611452031558954	5.10109840062415	-0.00361185957415674	5.13382067543066	0.00341165900382281
16.9325495419624	21254.5712512268			7.24403450880461	4185455.26011286	5.10650076099888	-0.00613124676153808	5.10519329286132	-0.00363784435034108	5.13820667595313	0.00340213392762862
16.9366444341996	21259.1426812091			7.24812940104179	4373081.1347606	5.11059565323606	-0.00614057306066091	5.1092881850985	-0.00367320543099146	5.14259267647559	0.00339499822607129
16.9407393264368	21260.3340702676			7.25222429327897	4583424.84573387	5.11469054547323	-0.00613977458447634	5.11338307733567	-0.00368023207179594	5.14697867699806	0.00339887929412275
16.9448342186739	21255.7237994329			7.25631918551614	4851909.95679999	5.11878543771041	-0.0061312006551608	5.11747796957285	-0.00366027518991352	5.15136467752052	0.00339428942044745
16.9489291109111	21247.1430723251			7.26041407775332	5143581.62727122	5.12288032994758	-0.00611329510048551	5.12157286181002	-0.00363932271536552	5.15575067804299	0.00338969954677243
16.9530240031483	21238.8748724116			7.26450896999049	5312771.12543782	5.12697522218476	-0.0060759190064138	5.1256677540472	-0.00362205688170176	5.16013667856546	0.00337723778062146
16.9571188953855	21231.330934964			7.26860386222767	5577855.63042756	5.13107011442193	-0.00600931076953031	5.12976264628438	-0.00360833297298435	5.16452267908792	0.00334442289851075
16.9612137876226	21223.8194437175			7.27269875446484	6018639.38310986	5.13516500665911	-0.00591930826833065	5.13385753852155	-0.00360383473722533	5.16890867961039	0.00333856081361284
16.9653086798598	21217.0423280144			7.27679364670202	6555361.77421297	5.13925989889629	-0.00583190602708621	5.13795243075873	-0.00360521389813091	5.17329468013285	0.00333949679497292
16.969403572097	21206.9261720652			7.2808885389392	7209718.70665871	5.14335479113346	-0.00577915125296602	5.1420473229959	-0.00360223887194494	5.17768068065532	0.00333464862797497
16.9734984643342	21192.2623842806			7.28498343117637	7840846.17717099	5.14744968337064	-0.00577844332834983	5.14614221523308	-0.00359984166946728	5.18206668117778	0.00332980046097689
16.9775933565713	21179.4363614541			7.28907832341355	8259272.93450321	5.15154457560781	-0.00582439393515025	5.15023710747025	-0.00360578728887652	5.18645268170025	0.00330506730291081
16.9816882488085	21172.3026000167			7.29317321565072	8714358.12018305	5.15563946784499	-0.00589894881095839	5.15433199970743	-0.00361973128637291	5.19083868222272	0.00329024512726663
16.9857831410457	21167.8801846361			7.2972681078879	9591218.71439497	5.15973436008216	-0.00598656340849492	5.15842689194461	-0.00362798331275405	5.19522468274518	0.00328693150347439
16.9898780332829	21167.647151916			7.30136300012507	10887905.3833307	5.16382925231934	-0.00607970311778268	5.16252178418178	-0.00363346069168691	5.19961068326765	0.0032804025818663
16.99397292552	21170.7910422256			7.30545789236225	12360766.2183448	5.16792414455652	-0.00617485999817724	5.16661667641896	-0.00364168887573723	5.20399668379012	0.00327387366025821
16.9980678177572	21169.498015798			7.30955278459943	13486915.1156927	5.17201903679369	-0.00626986434320399	5.17071156865613	-0.0036526374812632	5.20838268431258	0.00325569151991923
17.0021627099944	21166.1629624022			7.3136476768366	14344383.9920921	5.17611392903087	-0.00636702936007423	5.17480646089331	-0.00367871739906483	5.21276868483505	0.00323085760930127
17.0062576022316	21167.2514235422			7.31774256907378	15638371.5181426	5.18020882126804	-0.00647916907498045	5.17890135313048	-0.00371119632281503	5.21715468535751	0.00321457818118647
17.0103524944687	21165.9612991843			7.32183746131095	18294671.5474733	5.18430371350522	-0.00662969267184219	5.18299624536766	-0.00373622302771127	5.22154068587998	0.0032129221087172
17.0144473867059	21162.3599888827			7.32593235354813	21757593.906472	5.18839860574239	-0.00684041862875781	5.18709113760484	-0.00374609064426386	5.22592668640245	0.00321126603624792
17.0185422789431	21160.316837861			7.3300272457853	25228978.5226947	5.19249349797957	-0.00711123806120774	5.19118602984201	-0.00375368645543968	5.23031268692491	0.00317645548785757
17.0226371711803	21156.0977121942			7.33412213802248	28538204.5489989	5.19658839021675	-0.00740567707283634	5.19528092207919	-0.00376228735063141	5.23469868744738	0.00314301421788381
17.0267320634174	21151.9810870145			7.33821703025966	31760176.4856097	5.20068328245392	-0.00766102836677406	5.19937581431636	-0.0037732661952483	5.23908468796984	0.00310677121695766
17.0308269556546	21153.0479932493			7.34231192249683	39087108.2444745	5.2047781746911	-0.00782371417497628	5.20347070655354	-0.00378651059721027	5.24347068849231	0.00308172330299534
17.0349218478918	21155.6611573194			7.34640681473401	64988609.9494876	5.20887306692827	-0.0078798917640589	5.20756559879072	-0.00381560558779663	5.24785668901478	0.00307450668767941
17.039016740129	21154.5785319028			7.35050170697118	216619030.728541	5.21296795916545	-0.0078520778395966	5.21166049102789	-0.00384019754770991	5.25224268953724	0.00306729007236361
17.0431116323662	21151.6307787784			7.35459659920836	-280943376.479179	5.21706285140262	-0.00777122650713319	5.21575538326507	-0.00385043044432687	5.25662869005971	0.00305144340396025
17.0472065246033	21147.2946990144			7.35869149144553	-93444035.0552764	5.2211577436398	-0.00765638659497726	5.21985027550224	-0.00385570187069236	5.26101469058217	0.00299962102307619
17.0513014168405	21140.1900307571			7.36278638368271	-62861098.4624617	5.22525263587698	-0.00751722517539336	5.22394516773942	-0.00386357532247085	5.26540069110464	0.00296677921277799
17.0553963090777	21137.3321122049			7.36688127591989	-52406662.7623554	5.22934752811415	-0.00736557196576049	5.22804005997659	-0.00387408271520866	5.26978669162711	0.0029626178913999
17.0594912013149	21139.7787033063			7.37097616815706	-37158374.7183981	5.23344242035133	-0.00721901537093738	5.23213495221377	-0.00389706929708662	5.27417269214957	0.00295480638328062
17.063586093552	21140.457745326			7.37507106039424	-27367823.6906061	5.2375373125885	-0.00709310383529351	5.23622984445095	-0.00392503055947731	5.27855869267204	0.00293317776689412
17.0676809857892	21141.2914912269			7.37916595263141	-21802394.3992835	5.24163220482568	-0.00698893914317003	5.24032473668812	-0.0039449035126352	5.2829446931945	0.00289337694352227
17.0717758780264	21143.0508118241			7.38326084486859	-18433397.1894991	5.24572709706286	-0.00689249241733724	5.2444196289253	-0.00396154719517294	5.28733069371697	0.00285348925340398
17.0758707702636	21145.3919329068			7.38735573710577	-17405347.8067849	5.24982198930003	-0.00678733670734271	5.24851452116247	-0.0039753504079617	5.29171669423944	0.00280469921845867
17.0799656625007	21151.1833195641			7.39145062934294	-16743558.1030995	5.25391688153721	-0.00666857248936662	5.25260941339965	-0.00395908073710404	5.2961026947619	0.00278260734279924
17.0840605547379	21157.6433354258			7.39554552158012	-15209016.8135776	5.25801177377438	-0.00654407318467859	5.25670430563682	-0.00395051494664681	5.30048869528437	0.00277301838932359
17.0881554469751	21161.9697791894			7.39964041381729	-13255593.5429473	5.26210666601156	-0.00642560251900625	5.260799197874	-0.0039502593574679	5.30487469580683	0.00273087909887358
17.0922503392123	21164.8447218588			7.40373530605447	-11728972.183351	5.26620155824873	-0.0063229343658192	5.26489409011118	-0.00396406500705483	5.3092606963293	0.00267073257979786
17.0963452314494	21167.5171154687			7.40783019829164	-10892303.7314114	5.27029645048591	-0.0062452328194974	5.26898898234835	-0.0039833002960564	5.31364669685177	0.00261349355770825
17.1004401236866	21170.2515815409			7.41192509052882	-10417983.8168095	5.27439134272308	-0.00620158654129982	5.27308387458553	-0.00398925056326466	5.31803269737423	0.00256813160646464
17.1045350159238	21173.6042312391			7.416019982766	-9928078.96873974	5.27848623496026	-0.00619390922407279	5.2771787668227	-0.00398918744600923	5.3224186978967	0.00254825922420232
17.108629908161	21178.2542047673			7.42011487500317	-9345246.85016323	5.28258112719744	-0.00620689317039913	5.28127365905988	-0.00398774209175937	5.32680469841917	0.00253264471801571
17.1127248003981	21183.4489236854			7.42420976724035	-8635078.0672725	5.28667601943461	-0.00620811849649864	5.28536855129705	-0.00398896593904402	5.33119069894163	0.00247968109883286
17.1168196926353	21186.4530903424			7.42830465947752	-7907053.4504328	5.29077091167179	-0.00616666659507855	5.28946344353423	-0.00399278935336122	5.3355766994641	0.00242825271616737
17.1209145848725	21186.013180022			7.4323995517147	-7427827.60958137	5.29486580390896	-0.00607720997827668	5.29355833577141	-0.00400221415888896	5.33996269998656	0.00239333896433213
17.1250094771097	21187.3863343236			7.43649444395187	-7292923.40497529	5.29896069614614	-0.00596665173016008	5.29765322800858	-0.00403073621132616	5.34434870050903	0.00236627415724671
17.1291043693468	21193.8424554079			7.44058933618905	-7237586.84885205	5.30305558838332	-0.00587630542973884	5.30174812024576	-0.00404664652216531	5.34873470103149	0.00234581149691799
17.133199261584	21202.4998791736			7.44468422842622	-6861431.88718614	5.30715048062049	-0.00583929718451877	5.30584301248293	-0.004060032883647	5.35312070155396	0.00231792479219964
17.1372941538212	21215.6944538346			7.4487791206634	-6470369.28889184	5.31124537285767	-0.00587180718303743	5.30993790472011	-0.00407346300178615	5.35750670207643	0.00227442901318434
17.1413890460584	21232.6581287699			7.45287401290058	-6235409.45023059	5.31534026509484	-0.00597687267310959	5.31403279695728	-0.0040928160887876	5.36189270259889	0.0022236683473539
17.1454839382955	21249.2524669502			7.45696890513775	-6044716.49532909	5.31943515733202	-0.00614762674095207	5.31812768919446	-0.00411785321388364	5.36627870312136	0.00217839830919965
17.1495788305327	21265.8467312134			7.46106379737493	-5959231.65752404	5.32353004956919	-0.00636613767507274	5.32222258143164	-0.00414909024375725	5.37066470364383	0.00215612829311906
17.1536737227699	21285.8016009166			7.4651586896121	-5927150.00546577	5.32762494180637	-0.00660580739265375	5.32631747366881	-0.00417091084804066	5.37505070416629	0.00214935067832566
17.1577686150071	21307.4986258451			7.46925358184928	-5768145.85483415	5.33171983404354	-0.00684259001315064	5.33041236590599	-0.00417196184684179	5.37943670468876	0.00211613421770153
17.1618635072442	21325.5213711679			7.47334847408646	-5519206.91633237	5.33581472628072	-0.00706481388818791	5.33450725814316	-0.00417275643076621	5.38382270521122	0.00206053810259909
17.1659583994814	21338.2652360945			7.47744336632363	-5313091.01200384	5.3399096185179	-0.00726903292022258	5.33860215038034	-0.00417493105320191	5.38820870573369	0.00200540418536545
17.1700532917186	21347.8914263643			7.48153825856081	-5136327.55617925	5.34400451075507	-0.00744615367758766	5.34269704261751	-0.00417841525061371	5.39259470625615	0.00196961990672692
17.1741481839558	21355.9069511699			7.48563315079798	-5002687.78725496	5.34809940299225	-0.00757621278637357	5.34679193485469	-0.00418333675178063	5.39698070677862	0.00195592286610319
17.178243076193	21367.9450926281			7.48972804303516	-4934258.64044207	5.35219429522942	-0.0076403210778351	5.35088682709187	-0.00418959964182517	5.40136670730109	0.00191827115203274
17.1823379684301	21384.8835479987			7.49382293527233	-4859834.49945533	5.3562891874666	-0.00763809624535669	5.35498171932904	-0.00419743789274654	5.40575270782355	0.00186596756729916
17.1864328606673	21391.4772045868			7.49791782750951	-4747112.14948821	5.36038407970377	-0.00759299585447777	5.35907661156622	-0.00420317808061251	5.41013870834602	0.00182097093235716
17.1905277529045	21383.9164648502			7.50201271974669	-4589465.81533542	5.36447897194095	-0.00754327496844205	5.36317150380339	-0.00420835457818492	5.41452470886849	0.00176611601824941
17.1946226451417	21368.4845631973			7.50610761198386	-4478946.63477162	5.36857386417813	-0.0075252481230363	5.36726639604057	-0.00421451603822121	5.41891070939095	0.00171323630217045
17.1987175373788	21352.0286066716			7.51020250422104	-4384591.41649713	5.3726687564153	-0.00755529787906469	5.37136128827774	-0.00422239551867307	5.42329670991342	0.00168583703394938
17.202812429616	21345.692072862			7.51429739645821	-4338541.03110321	5.37676364865248	-0.00761574074991888	5.37545618051492	-0.00423189421785658	5.42768271043588	0.00165605954956975
17.2069073218532	21351.5508958798			7.51839228869539	-4297192.76083492	5.38085854088965	-0.00765778180261164	5.3795510727521	-0.00424854465782657	5.43206871095835	0.00160018803787913
17.2110022140904	21364.4236124868			7.52248718093256	-4257500.62651533	5.38495343312683	-0.00763162168231652	5.38364596498927	-0.0042602087660164	5.43645471148082	0.0015359962656302
17.2150971063275	21382.5383690887			7.52658207316974	-4181626.03412318	5.38904832536401	-0.00752472450436551	5.38774085722645	-0.00426490766069465	5.44084071200328	0.00147623905088196
17.2191919985647	21403.0500388164			7.53067696540692	-4090559.47579159	5.39314321760118	-0.00737285003221288	5.39183574946362	-0.00426801866239652	5.44522671252575	0.00144898739798856
17.2232868908019	21420.4937942314			7.53477185764409	-4051193.10079375	5.39723810983836	-0.00723571606531694	5.3959306417008	-0.00427702447287553	5.44961271304821	0.00143363515593028
17.2273817830391	21433.3866707463			7.53886674988127	-4053892.61342778	5.40133300207553	-0.00716117476932492	5.40002553393798	-0.00429172975101294	5.45399871357068	0.00139052621077551
17.2314766752762	21440.7355147912			7.54296164211844	-4025247.46922012	5.40542789431271	-0.00716383599108529	5.40412042617515	-0.00431490594895247	5.45838471409315	0.00133209447143376
17.2355715675134	21433.5812969522			7.54705653435562	-3962046.3630206	5.40952278654988	-0.00722730774527353	5.40821531841233	-0.00434292718263291	5.46277071461561	0.00127492054641492
17.2396664597506	21414.7582478981			7.55115142659279	-3900339.56327452	5.41361767878706	-0.00732359544489494	5.4123102106495	-0.00436039653674604	5.46715671513808	0.0012231815232464
17.2437613519878	21397.4566479812			7.55524631882997	-3850693.19794565	5.41771257102424	-0.00743205639308598	5.41640510288668	-0.00436095016470198	5.47154271566054	0.00119596215319514
17.2478562442249	21380.9821652699			7.55934121106715	-3818856.04207818	5.42180746326141	-0.00754488954574128	5.42049999512385	-0.00436362507886058	5.47592871618301	0.00117123324366027
17.2519511364621	21367.161934802			7.56343610330432	-3872700.47902157	5.42590235549859	-0.00766206557112961	5.42459488736103	-0.00436883840633995	5.48031471670548	0.0011227219014447
17.2560460286993	21361.4380957606			7.5675309955415	-3865269.99478821	5.42999724773576	-0.00778569013612264	5.4286897795982	-0.00437975514259732	5.48470071722794	0.00107413682941041
17.2601409209365	21364.4324217168			7.57162588777867	-3839524.60732598	5.43409213997294	-0.0079170830087965	5.43278467183538	-0.00439895587546339	5.48908671775041	0.00102392664470748
17.2642358131736	21369.6965048981			7.57572078001585	-3795255.06731015	5.43818703221011	-0.00805353025195295	5.43687956407256	-0.0044139084752234	5.49347271827287	0.000985550138228978
17.2683307054108	21377.7173332413			7.57981567225303	-3749351.62162593	5.44228192444729	-0.00818438813395921	5.44097445630973	-0.00442764449745397	5.49785871879534	0.000969270032976445
17.272425597648	21390.1952123971			7.5839105644902	-3758765.16485969	5.44637681668447	-0.00829168908749157	5.44506934854691	-0.00443902278107473	5.50224471931781	0.000936776954875157
17.2765204898852	21406.968169394			7.58800545672738	-3819854.76688893	5.45047170892164	-0.00835765828819181	5.44916424078408	-0.0044499493196682	5.50663071984027	0.000883912457973901
17.2806153821223	21426.9875556598			7.59210034896455	-3856322.51132205	5.45456660115882	-0.00837409471911775	5.45325913302126	-0.00446050915864437	5.51101672036274	0.000837952364735029
17.2847102743595	21444.2067037638			7.59619524120173	-3845911.53532289	5.45866149339599	-0.00834716922234995	5.45735402525844	-0.00444513277515303	5.5154027208852	0.000791242233357208
17.2888051665967	21451.8010394934			7.6002901334389	-3825852.9367167	5.46275638563317	-0.00829367958951303	5.46144891749561	-0.00443662072521477	5.51978872140767	0.00074941596225913
17.2929000588339	21450.8239371055			7.60438502567608	-3803426.43358187	5.46685127787034	-0.00823116357526136	5.46554380973279	-0.00443548416663091	5.52417472193014	0.000724658770009316
17.296994951071	21443.3520624672			7.60847991791325	-3806947.88088894	5.47094617010752	-0.00816877968134714	5.46963870196996	-0.00444932173552602	5.5285607224526	0.000680594651589353
17.3010898433082	21433.1114411137			7.61257481015043	-3903905.80136793	5.4750410623447	-0.00810370009556296	5.47373359420714	-0.00448555921583622	5.53294672297507	0.000626831794855769
17.3051847355454	21426.5234206098			7.61666970238761	-3997067.99045668	5.47913595458187	-0.00802375189346221	5.47782848644431	-0.00450831032483483	5.53733272349753	0.000575072146105313
17.3092796277826	21424.6174588828			7.62076459462478	-3953360.18977748	5.48323084681905	-0.00791452534245075	5.48192337868149	-0.00452680879150329	5.54171872402	0.000520110761899539
17.3133745200198	21427.8861568462			7.62485948686196	-3912143.79518984	5.48732573905622	-0.00776968341332659	5.48601827091866	-0.00454844770020485	5.54610472454247	0.000503121613838353
17.3174694122569	21429.1633082532			7.62895437909913	-3867591.0745609	5.4914206312934	-0.00759986885364463	5.49011316315584	-0.00457321672757803	5.55049072506493	0.000478892181466572
17.3215643044941	21421.4649096686			7.63304927133631	-3902298.93315935	5.49551552353057	-0.00743187687849633	5.49420805539302	-0.00457377331776827	5.5548767255874	0.000422720807824884
17.3256591967313	21409.1660337806			7.63714416357348	-4048648.10703357	5.49961041576775	-0.00729581939206998	5.49830294763019	-0.00454814785078842	5.55926272610986	0.000373669295758394
17.3297540889685	21397.9433257036			7.64123905581066	-4178203.55998927	5.50370530800493	-0.00720973908023425	5.50239783986737	-0.00452429386884827	5.56364872663233	0.000318575960222085
17.3338489812056	21387.6017176848			7.64533394804784	-4249677.56191654	5.5078002002421	-0.00717059908005341	5.50649273210454	-0.00450375415738997	5.5680347271548	0.000280937804607749
17.3379438734428	21378.441578561			7.64942884028501	-4256881.29352961	5.51189509247928	-0.0071544563644884	5.51058762434172	-0.00448632216002224	5.57242072767726	0.000265098932698361
17.34203876568	21370.1268527267			7.65352373252219	-4231959.15672566	5.51598998471645	-0.00712356762400567	5.51468251657889	-0.00447258891792666	5.57680672819973	0.000232668328703248
17.3461336579172	21360.5970412541			7.65761862475936	-4260413.14017805	5.52008487695363	-0.00704243614156656	5.51877740881607	-0.00446231474854574	5.5811927287222	0.000175546857392841
17.3502285501543	21354.5704151169			7.66171351699654	-4427499.91064508	5.5241797691908	-0.0068991479325585	5.52287230105325	-0.00445800367733564	5.58557872924466	0.000119551393503065
17.3543234423915	21364.1645267059			7.66580840923372	-4666817.1806383	5.52827466142798	-0.00671452622265444	5.52696719329042	-0.00444966719199561	5.58996472976713	7.01875955810195E-5
17.3584183346287	21392.1235620338			7.66990330147089	-4746672.81581367	5.53236955366516	-0.00652814778302005	5.5310620855276	-0.0044429814905554	5.59435073028959	4.07235498086141E-5
17.3625132268659	21434.2219292155			7.67399819370807	-4743932.35130182	5.53646444590233	-0.00637590102897952	5.53515697776477	-0.0044380273563887	5.59873673081206	3.4299340392795E-5
17.366608119103	21493.1510758936			7.67809308594524	-4782949.08135906	5.54055933813951	-0.00627829532692508	5.53925187000195	-0.0044350070073083	5.60312273133453	7.32467850435163E-8
17.3707030113402	21549.0528322394			7.68218797818242	-4910446.12453814	5.54465423037668	-0.00624183609948653	5.54334676223913	-0.00443111151146658	5.60750873185699	-5.32125818945577E-5
17.3747979035774	21600.9656102925			7.68628287041959	-5193391.09997933	5.54874912261386	-0.0062642137958328	5.5474416544763	-0.00442932262801949	5.61189473237946	-9.25580666071577E-5
17.3788927958146	21658.4482187956			7.69037776265677	-5528258.43012237	5.55284401485104	-0.00633608427452873	5.55153654671348	-0.00443019704175924	5.61628073290192	-0.000135112449276061
17.3829876880517	21711.3095267471			7.69447265489395	-5676850.44006188	5.55693890708821	-0.00644145594772076	5.55563143895065	-0.00443356023687481	5.62066673342439	-0.000162867841251088
17.3870825802889	21755.5342843118			7.69856754713112	-5787838.57650956	5.56103379932539	-0.00655914397925196	5.55972633118783	-0.00443545213262055	5.62505273394686	-0.000182625134840953
17.3911774725261	21798.2562964029			7.7026624393683	-5953862.60752371	5.56512869156256	-0.00666578626896279	5.563821223425	-0.00443879065090452	5.62943873446932	-0.000219339608001486
17.3952723647633	21839.1992457469			7.70675733160547	-6156772.49588116	5.56922358379974	-0.00674058782665836	5.56791611566218	-0.00444752857769651	5.63382473499179	-0.000263067134885991
17.3993672570004	21872.5615814939			7.71085222384265	-6595677.18285042	5.57331847603691	-0.00676953027155839	5.57201100789936	-0.00446140070627733	5.63821073551425	-0.000302335122667475
17.4034621492376	21898.3000530956			7.71494711607982	-7243789.99855257	5.57741336827409	-0.00674866838761444	5.57610590013653	-0.00446973628718347	5.64259673603672	-0.000321202881154095
17.4075570414748	21913.1178595047			7.719042008317	-7700614.58621965	5.58150826051127	-0.00668438334769041	5.58020079237371	-0.00447322964678763	5.64698273655919	-0.00033077816701173
17.411651933712	21912.1814385858			7.72313690055418	-7816199.99705047	5.58560315274844	-0.00659215181578274	5.58429568461088	-0.00447534124842043	5.65136873708165	-0.000349161512000153
17.4157468259491	21904.3715676087			7.72723179279135	-7987292.21747294	5.58969804498562	-0.00649395711731863	5.58839057684806	-0.00448054574852387	5.65575473760412	-0.000376566060373546
17.4198417181863	21898.9432998205			7.73132668502853	-8566100.05527592	5.59379293722279	-0.00641298604661667	5.59248546908523	-0.00448875748413248	5.66014073812658	-0.000413456186990091
17.4239366104235	21891.5727229848			7.7354215772657	-9817555.17859321	5.59788782945997	-0.00636466868454488	5.59658036132241	-0.00450268497900763	5.66452673864905	-0.000456405362141643
17.4280315026607	21888.5899054855			7.73951646950288	-12141703.3226859	5.60198272169714	-0.00634873422819573	5.60067525355959	-0.00451550015579447	5.66891273917152	-0.000472375040869197
17.4321263948978	21903.4195011471			7.74361136174005	-14215042.945686	5.60607761393432	-0.00635060511334243	5.60477014579676	-0.00453017949163011	5.67329873969398	-0.000475303708874589
17.436221287135	21916.4749021791			7.74770625397723	-14259964.1025527	5.6101725061715	-0.00635350177952729	5.60886503803394	-0.00454669179456688	5.67768474021645	-0.000497844368294113
17.4403161793722	21929.3188601547			7.75180114621441	-15479805.7479575	5.61426739840867	-0.00634798249010095	5.61295993027111	-0.0045716661559778	5.68207074073891	-0.000537924483323406
17.4444110716094	21945.5032214861			7.75589603845158	-17471424.7455026	5.61836229064585	-0.00632955899504228	5.61705482250829	-0.00459601660386145	5.68645674126138	-0.000597668465209918
17.4485059638465	21963.7889837475			7.75999093068876	5154592.79267179	5.62245718288302	-0.00629371633168401	5.62114971474546	-0.00461504281543197	5.69084274178385	-0.00063417343859774
17.4526008560837	21994.8302993785			7.76408582292593	1596711.45534807	5.6265520751202	-0.00623761406268064	5.62524460698264	-0.00462721535151955	5.69522874230631	-0.000637464997591387
17.4566957483209	22042.2959535925			7.76818071516311	1267470.31388429	5.63064696735737	-0.00616770420789931	5.62933949921982	-0.0046369640976632	5.69961474282878	-0.00064935232669383
17.4607906405581	22110.4309671904			7.77227560740028	1259970.30286564	5.63474185959455	-0.00610063345770252	5.63343439145699	-0.00464683726694335	5.70400074335124	-0.000675255787659589
17.4648855327953	22198.09466816			7.77637049963746	1257824.44520308	5.63883675183173	-0.00605483423137057	5.63752928369417	-0.00465880029346679	5.70838674387371	-0.000703104503488493
17.4689804250324	22294.0863987863			7.78046539187464	1272391.14275432	5.6429316440689	-0.00603635755501638	5.64162417593134	-0.00467275989425477	5.71277274439618	-0.000740027314997585
17.4730753172696	22388.3153746999			7.78456028411181	1303732.10023852	5.64702653630608	-0.00602634189559948	5.64571906816852	-0.00470047608263176	5.71715874491864	-0.000758906296998394
17.4771702095068	22476.3263032592			7.78865517634899	1323896.14011417	5.65112142854325	-0.0059814438528185	5.64981396040569	-0.00472107050439239	5.72154474544111	-0.000763863174084786
17.481265101744	22547.8384931426			7.79275006858616	1332071.21392808	5.65521632078043	-0.00585494072339075	5.65390885264287	-0.00472703436763604	5.72593074596358	-0.000768820051171042
17.4853599939811	22560.9729049699			7.79684496082334	1343971.20183556	5.6593112130176	-0.00562734882074789	5.65800374488005	-0.00472744977068391	5.73031674648604	-0.000781490654765044
				7.80093985306051	1350313.08457421	5.66340610525478	-0.00532352086825692	5.66209863711722	-0.00471271269169189	5.73470274700851	-0.000807001793577187
				7.80503474529769	1341316.64321409	5.66750099749196	-0.00500368100893439	5.6661935293544	-0.00470003460479312	5.73908874753097	-0.000831070060921954
				7.80912963753487	1331267.57378088	5.67159588972913	-0.00473653110867142	5.67028842159157	-0.00469009797473928	5.74347474805344	-0.000832742972914282
				7.81322452977204	1298253.95012256	5.67569078196631	-0.00457014047029131	5.67438331382875	-0.00468449711541716	5.7478607485759	-0.000838410792956294
				7.81731942200922	1276306.12879715	5.67978567420348	-0.00451471871737624	5.67847820606592	-0.00468295992078756	5.75224674909837	-0.000844078612998033
				7.82141431424639	1261794.38284383	5.68388056644066	-0.00454615760620718	5.6825730983031	-0.00469398934874928	5.75663274962084	-0.000866951210867287
				7.82550920648357	1249218.37382599	5.68797545867783	-0.00462532876509306	5.68666799054028	-0.0047169601191982	5.7610187501433	-0.000892188272664526
				7.82960409872074	1236736.00904244	5.69207035091501	-0.0047156225975953	5.69076288277745	-0.00473352187805042	5.76540475066577	-0.000909879002074795
				7.83369899095792	1225085.46311604	5.69616524315219	-0.00478805998634412	5.69485777501463	-0.0047388931824596	5.76979075118824	-0.000913320645230623
				7.8377938831951	1211328.53015088	5.70026013538936	-0.00482297661159526	5.6989526672518	-0.00474331967530309	5.7741767517107	-0.000916762288386315
				7.84188877543227	1193917.14640998	5.70435502762654	-0.00481700081425457	5.70304755948898	-0.00474831273966345	5.77856275223317	-0.000927627797437353
				7.84598366766945	1178659.50533623	5.70844991986371	-0.00478845355572858	5.70714245172615	-0.00475482709004588	5.78294875275563	-0.000953116062655797
				7.85007855990662	1169743.49164867	5.71254481210089	-0.00476829871276191	5.71123734396333	-0.0047627841054968	5.7873347532781	-0.000968788454538116
				7.8541734521438	1160161.54442782	5.71663970433806	-0.00478242513970547	5.71533223620051	-0.00476978275043441	5.79172075380056	-0.000967764810240606
				7.85826834438098	1141704.17824519	5.72073459657524	-0.00483976899504798	5.71942712843768	-0.00477977903126755	5.79610675432303	-0.000957946995040709
				7.86236323661815	1114020.97833101	5.72482948881242	-0.00493376969230541	5.72352202067486	-0.00479269854762811	5.8004927548455	-0.000958263753197332
				7.86645812885533	1090838.27667118	5.72892438104959	-0.00504890564960081	5.72761691291203	-0.00479538888579018	5.80487875536796	-0.000958580511354226
				7.8705530210925	1072021.3326657	5.73301927328677	-0.00516356541317539	5.73171180514921	-0.0047907585045023	5.80926475589043	-0.000961378821159913
				7.87464791332968	1060872.99812311	5.73711416552394	-0.0052528740749356	5.73580669738639	-0.00477941197117693	5.8136507564129	-0.000971085005634818
				7.87874280556685	1049446.16333222	5.74120905776112	-0.00529876876074844	5.73990158962356	-0.00477187182152006	5.81803675693536	-0.000967426685005027
				7.88283769780403	1032119.18666802	5.7453039499983	-0.0053021988454226	5.74399648186074	-0.00476818441762682	5.82242275745783	-0.000968585563222305
				7.8869325900412	1008866.05168425	5.74939884223547	-0.00528304145061355	5.74809137409791	-0.00478715050260048	5.82680875798029	-0.000969744441439446
				7.89102748227838	989100.397351934	5.75349373447265	-0.00526397236033924	5.75218626633509	-0.00481926073791287	5.83119475850276	-0.000978020587793037
				7.89512237451556	977154.33680758	5.75758862670982	-0.00525337153437896	5.75628115857226	-0.00486553952713569	5.83558075902522	-0.000988333221930428
				7.89921726675273	969707.138853392	5.761683518947	-0.00524221594389008	5.76037605080944	-0.00490537016104379	5.83996675954769	-0.000993905276967686
				7.90331215898991	963074.305184124	5.76577841118417	-0.00521357490951803	5.76447094304662	-0.00493196046896982	5.84435276007016	-0.000984332204095746
				7.90740705122708	950663.710499027	5.76987330342135	-0.00515205187053582	5.76856583528379	-0.00495719162834038	5.84873876059262	-0.000989665463452309
				7.91150194346426	931187.599675297	5.77396819565853	-0.00504834822313117	5.77266072752097	-0.00498239929097805	5.85312476111509	-0.000994998722809008
				7.91559683570143	916498.881799512	5.7780630878957	-0.0049036526466118	5.77675561975814	-0.00500761262089729	5.85751076163756	-0.00100673577482416
				7.91969172793861	906375.272330902	5.78215798013288	-0.0047350580148091	5.78085051199532	-0.00502077110766035	5.86189676216002	-0.00101643833534287
				7.92378662017579	890228.775624649	5.78625287237005	-0.00457557298460575	5.78494540423249	-0.00501926431254534	5.86628276268249	-0.00100096568933913
				7.92788151241296	883006.976612675	5.79034776460723	-0.00446361655337085	5.78904029646967	-0.00500112159359253	5.87066876320495	-0.000987144682203597
				7.93197640465014	876144.309800529	5.7944426568444	-0.00442453576208521	5.79313518870685	-0.00498485027109684	5.87505476372742	-0.00098079777320344
				7.93607129688731	855084.047558179	5.79853754908158	-0.00445668405907067	5.79723008094402	-0.00497243661562193	5.87944076424989	-0.000974450864203419
				7.94016618912449	840137.498732444	5.80263244131875	-0.00453443160238463	5.8013249731812	-0.00496365188945018	5.88382676477235	-0.000967273381631894
				7.94426108136167	831915.683047592	5.80672733355593	-0.00462536867915429	5.80541986541837	-0.00497917189933095	5.88821276529482	-0.000966819977662672
				7.94835597359884	825113.089276825	5.81082222579311	-0.00470731746063753	5.80951475765555	-0.00498671537450957	5.89259876581729	-0.000945020043517316
				7.95245086583602	818442.783144901	5.81491711803028	-0.00476942617993071	5.81360964989272	-0.00498871170478375	5.89698476633975	-0.000888782355432795
				7.95654575807319	811843.057802092	5.81901201026746	-0.00480109579729456	5.8177045421299	-0.00499030562188138	5.90137076686222	-0.000878192608145533
				7.96064065031037	799327.63577502	5.82310690250463	-0.00478213272353532	5.82179943436707	-0.00499950609571865	5.90575676738468	-0.000867602860858134
				7.96473554254754	785755.515444669	5.82720179474181	-0.00468726006349151	5.82589432660425	-0.00501601451161596	5.91014276790715	-0.000856582815877155
				7.96883043478472	776606.554534456	5.83129668697898	-0.00450315337863655	5.82998921884143	-0.00502442686297367	5.91452876842961	-0.000829828266592449
				7.97292532702189	768252.468200235	5.83539157921616	-0.00424407264480793	5.8340841110786	-0.0050328772844775	5.91891476895208	-0.000795782029154393
				7.97702021925907	760579.816054862	5.83948647145334	-0.003950913305922	5.83817900331578	-0.00504234887919725	5.92330076947455	-0.000766234331803891
				7.98111511149625	753615.402269639	5.84358136369051	-0.00367601113304393	5.84227389555295	-0.0050531468637502	5.92768676999701	-0.000746125182106714
				7.98521000373342	746014.588569151	5.84767625592769	-0.00346571553112973	5.84636878779013	-0.00506965197934458	5.93207277051948	-0.000733253884049789
				7.9893048959706	731357.999015986	5.85177114816486	-0.00334798345912372	5.85046368002731	-0.00509159463640733	5.93645877104195	-0.000720181988854855
				7.99339978820777	718273.568099207	5.85586604040204	-0.00332817064185876	5.85455857226448	-0.00510164025228062	5.94084477156441	-0.000701785186253025
				7.99749468044495	711696.3850046	5.85996093263922	-0.00339449859510415	5.85865346450166	-0.00510013514741628	5.94523077208688	-0.000664459486101086
				8.00158957268212	704309.914326199	5.86405582487639	-0.00352856099306388	5.86274835673883	-0.00509948621676252	5.94961677260934	-0.0006284234590508
				8.0056844649193	694187.314050893	5.86815071711357	-0.00370990411810142	5.86684324897601	-0.00509983401831092	5.95400277313181	-0.000618530897732628
				8.00977935715648	682244.798661122	5.87224560935074	-0.00391476566482186	5.87093814121318	-0.00510213215596877	5.95838877365427	-0.000598600792414212
				8.01387424939365	673330.834455105	5.87634050158792	-0.00411887788832762	5.87503303345036	-0.00510627341708056	5.96277477417674	-0.000572884794162976
				8.01796914163083	665949.29458725	5.88043539382509	-0.00430737579572627	5.87912792568754	-0.00510810839794169	5.96716077469921	-0.000550014209694205
				8.022064033868	659680.476291192	5.88453028606227	-0.00447826139877248	5.88322281792471	-0.00511320279981417	5.97154677522167	-0.000499090382185917
				8.02615892610518	652974.839233063	5.88862517829945	-0.0046308034786132	5.88731771016189	-0.00512149911209921	5.97593277574414	-0.00045112698527755
				8.03025381834236	643044.78694509	5.89272007053662	-0.00475105099896641	5.89141260239906	-0.00513395516673545	5.9803187762666	-0.000428543690988671
				8.03434871057953	631058.593448697	5.8968149627738	-0.00481443992661484	5.89550749463624	-0.00514339085453512	5.98470477678907	-0.000407613406431659
				8.03844360281671	621737.903414909	5.90090985501097	-0.00480695683771643	5.89960238687341	-0.00514892480646998	5.98909077731154	-0.000378913326163333
				8.04253849505388	616958.784982905	5.90500474724815	-0.00474220840411932	5.90369727911059	-0.00515365995842623	5.993476777834	-0.000328935224260267
				8.04663338729106	611885.268298865	5.90909963948532	-0.00465544509204993	5.90779217134777	-0.00516005257970722	5.99786277835647	-0.000279249742597328
				8.05072827952823	606714.120835938	5.9131945317225	-0.0045825541073337	5.91188706358494	-0.00516805685360622	6.00224877887894	-0.000249675286083512
				8.05482317176541	603526.721117393	5.91728942395968	-0.00454265323971273	5.91598195582212	-0.00516616285442708	6.0066347794014	-0.000220101617159788
				8.05891806400258	593165.620983137	5.92138431619685	-0.00453265697150256	5.92007684805929	-0.00516319196345089	6.01102077992387	-0.000197904558403004
				8.06301295623976	583900.871019071	5.92547920843403	-0.00453064334374891	5.92417174029647	-0.00515770224653955	6.01540678044633	-0.000160058456449851
				8.06710784847694	574966.785835465	5.9295741006712	-0.00450264835906827	5.92826663253364	-0.00515672861741584	6.0197927809688	-9.77997651992928E-5
				8.07120274071411	567377.155063126	5.93366899290838	-0.00441625022710444	5.93236152477082	-0.00516016703252264	6.02417878149127	-4.22039137574972E-5
				8.07529763295129	560613.834330431	5.93776388514555	-0.00426295830608206	5.936456417008	-0.00517216163573026	6.02856478201373	-1.16144553919951E-5
				8.07939252518846	555076.005595109	5.94185877738273	-0.00407395985288877	5.94055130924517	-0.00517973276186997	6.0329507825362	1.14408525517554E-5
				8.08348741742564	545739.864807945	5.94595366961991	-0.00390995388262408	5.94464620148235	-0.00518659581853711	6.03733678305866	4.3011482449595E-5
				8.08758230966282	536103.711230304	5.95004856185708	-0.00382813470129375	5.94874109371952	-0.00519564570643011	6.04172278358113	8.68292119198655E-5
				8.09167720189999	529624.981229737	5.95414345409426	-0.003851504672025	5.9528359859567	-0.00520680989552243	6.04610878410359	0.000151448878803098
				8.09577209413717	523131.004030794	5.95823834633143	-0.00395854163203723	5.95693087819388	-0.00523727649322585	6.05049478462606	0.000196090519341357
				8.09986698637434	517627.479546813	5.96233323856861	-0.00409429461361823	5.96102577043105	-0.00527036927739459	6.05488078514853	0.000224647659998658
				8.10396187861152	513278.085433911	5.96642813080578	-0.00419799649762856	5.96512066266823	-0.00529240293876983	6.05926678567099	0.000264135803563749
				8.1080567708487	505854.460512112	5.97052302304296	-0.00423460496281051	5.9692155549054	-0.00531228142949074	6.06365278619346	0.000297738367997805
				8.11215166308587	499024.929650686	5.97461791528014	-0.00421067794129159	5.97331044714258	-0.00533646403191545	6.06803878671593	0.000352976325050649
				8.11624655532305	493118.162017627	5.97871280751731	-0.00416595973688047	5.97740533937975	-0.00536483346507642	6.07242478723839	0.000423239288478737
				8.12034144756022	486969.678364175	5.98280769975449	-0.00415446126055851	5.98150023161693	-0.00538608142786145	6.07681078776086	0.000465945753330335
				8.1244363397974	482694.225005579	5.98690259199166	-0.00422839985776721	5.9855951238541	-0.00540611256621354	6.08119678828332	0.000495635998036257
				8.12853123203457	477919.84435026	5.99099748422884	-0.0044211338022667	5.98969001609128	-0.00542519476100387	6.08558278880579	0.000528246016013863
				8.13262612427175	472633.42322855	5.99509237646601	-0.00472898753900739	5.99378490832846	-0.00544488093721482	6.08996878932825	0.000573639253399601
				8.13672101650892	467732.643848152	5.99918726870319	-0.00510850704430014	5.99787980056563	-0.00546046683453375	6.09435478985072	0.000637431326176452
				8.1408159087461	464498.063286835	6.00328216094037	-0.00549871226635403	6.00197469280281	-0.0054765250229396	6.09874079037319	0.000692848857283169
				8.14491080098328	463443.551372815	6.00737705317754	-0.00584890718104157	6.00606958503998	-0.00549833271514733	6.10312679089565	0.000727496122289943
				8.14900569322045	463777.491572397	6.01147194541472	-0.00612969787573145	6.01016447727716	-0.00552563963480386	6.10751279141812	0.000762808770396576
				8.15310058545763	465111.246197423	6.01556683765189	-0.00632943899652452	6.01425936951433	-0.00554982936422991	6.11189879194059	0.000789872196512739
				8.1571954776948	465758.703383846	6.01966172988907	-0.00644948211716221	6.01835426175151	-0.00556686455611291	6.11628479246305	0.000827584321753164
				8.16129036993198	463191.322026186	6.02375662212624	-0.00650376297607503	6.02244915398869	-0.00558345431242063	6.12067079298552	0.000884798541167778
				8.16538526216915	460129.516037052	6.02785151436342	-0.00651436409456066	6.02654404622586	-0.00560126270250972	6.12505679350798	0.000919702654775019
				8.16948015440633	457629.075005102	6.0319464066006	-0.00649846040823622	6.03063893846304	-0.00562024701702049	6.12944279403045	0.000940735848357821
				8.17357504664351	458701.518914091	6.03604129883777	-0.00645413341679534	6.03473383070021	-0.00561713826092529	6.13382879455292	0.00096932563525191
				8.17766993888068	458846.607614221	6.04013619107495	-0.00636542669679977	6.03882872293739	-0.00561106158173844	6.13821479507538	0.00100331012352993
				8.18176483111786	456061.510471716	6.04423108331212	-0.00623041215406682	6.04292361517457	-0.00560612374108237	6.14260079559785	0.00105410385078521
				8.18585972335503	452083.425945167	6.0483259755493	-0.00608288399114661	6.04701850741174	-0.00560234862906818	6.14698679612031	0.00110525052566127
				8.18995461559221	448528.807718256	6.05242086778648	-0.00597623364210305	6.05111339964892	-0.00558569857425699	6.15137279664278	0.0011403016316258
				8.19404950782938	447586.258080887	6.05651576002365	-0.00594158548278326	6.05520829188609	-0.0055701845365095	6.15575879716525	0.00116775681696351
				8.19814440006656	449898.194886222	6.06061065226083	-0.00596626590664628	6.05930318412327	-0.00555735279340378	6.16014479768771	0.00118742245445504
				8.20223929230374	451146.8533937	6.064705544498	-0.00601148509871531	6.06339807636044	-0.0055470489203539	6.16453079821018	0.00122089371870375
				8.20633418454091	448449.989909694	6.06880043673518	-0.00604380057371428	6.06749296859762	-0.00553347825051465	6.16891679873264	0.00127562567967978
				8.21042907677809	444027.989126509	6.07289532897235	-0.00604901661166739	6.0715878608348	-0.0055232113118009	6.17330279925511	0.00132032862352824
				8.21452396901526	440378.520412186	6.07699022120953	-0.00602677242021893	6.07568275307197	-0.00551622151836723	6.17768879977758	0.00133910962890705
				8.21861886125244	437410.500213922	6.0810851134467	-0.0059825781949448	6.07977764530915	-0.00551330105735765	6.18207480030004	0.00136279819679654
				8.22271375348961	435652.37412496	6.08518000568388	-0.00592560083947794	6.08387253754632	-0.00551603434288678	6.18646080082251	0.00138332054195588
				8.22680864572679	436077.071859886	6.08927489792106	-0.00586906094856507	6.0879674297835	-0.00553811727364881	6.19084680134498	0.00141529979751631
				8.23090353796397	434701.778576153	6.09336979015823	-0.00582978285641963	6.09206232202067	-0.00556633353113373	6.19523280186744	0.00147165959889667
				8.23499843020114	430948.057009058	6.09746468239541	-0.00582548472890047	6.09615721425785	-0.00557375021777631	6.19961880238991	0.00150951538367174
				8.23909332243832	426091.452257585	6.10155957463258	-0.00586971215798661	6.10025210649503	-0.00556706902576085	6.20400480291237	0.00152109423027429
				8.24318821467549	419974.871557057	6.10565446686976	-0.00596499505603607	6.1043469987322	-0.00555952985284301	6.20839080343484	0.001535411299719
				8.24728310691267	416924.81795764	6.10974935910694	-0.00610098601496932	6.10844189096938	-0.00554710347190623	6.2127768039573	0.00156608501380791
				8.25137799914985	416773.540598142	6.11384425134411	-0.0062581716002226	6.11253678320655	-0.00554309858022001	6.21716280447977	0.00161502463170522
				8.25547289138702	413581.986001848	6.11793914358129	-0.00641283427219421	6.11663167544373	-0.00554732991100164	6.22154880500224	0.0016600809456419
				8.2595677836242	409159.572885037	6.12203403581846	-0.00654173070046144	6.1207265676809	-0.0055670271777864	6.2259348055247	0.00168758547368277
				8.26366267586137	405381.372804833	6.12612892805564	-0.00662896185338671	6.12482145991808	-0.00558243295775062	6.23032080604717	0.00170929418423655
				8.26775756809855	404550.5720036	6.13022382029281	-0.00667286210731087	6.12891635215526	-0.00558382746282751	6.23470680656963	0.00173121011816298
				8.27185246033572	405207.124934235	6.13431871252999	-0.00668475025491411	6.13301124439243	-0.00558003078273058	6.2390928070921	0.00175266735562404
				8.2759473525729	405302.142252497	6.13841360476717	-0.00668060520756461	6.13710613662961	-0.00557668525700798	6.24347880761457	0.00178513471535973
				8.28004224481007	403433.592518896	6.14250849700434	-0.00667221818337991	6.14120102886678	-0.00558097942635036	6.24786480813703	0.00181914340561266
				8.28413713704725	398451.184590774	6.14660338924152	-0.00666265047626125	6.14529592110396	-0.00559258996079965	6.2522508086595	0.00182724235940275
				8.28823202928443	394017.636875759	6.15069828147869	-0.00664541452811519	6.14939081334113	-0.00561025957598938	6.25663680918197	0.00183697793916051
				8.2923269215216	390426.403222226	6.15479317371587	-0.0066079644714108	6.15348570557831	-0.00561547265187365	6.26102280970443	0.00184725061949229
				8.29642181375878	387524.733724886	6.15888806595304	-0.00654016538459288	6.15758059781549	-0.00561613328511431	6.2654088102269	0.00186558319159849
				8.30051670599595	383797.843753767	6.16298295819022	-0.00644338213553432	6.16167549005266	-0.00559740997990442	6.26979481074936	0.0018987334290779
				8.30461159823313	380619.977232283	6.16707785042739	-0.00633518475428477	6.16577038228984	-0.00558430812980464	6.27418081127183	0.00192271814520943
				8.30870649047031	370690.639635781	6.17117274266457	-0.00624555592630423	6.16986527452701	-0.00557718138416652	6.2785668117943	0.00192811181872555
				8.31280138270748	362891.941596386	6.17526763490175	-0.00620436344545174	6.17396016676419	-0.00558007109552968	6.28295281231676	0.0019335054922418
				8.31689627494466	356428.01631759	6.17936252713892	-0.00622459718078999	6.17805505900136	-0.00560885347991085	6.28733881283923	0.00193931677842423
				8.32099116718183	350539.226788331	6.1834574193761	-0.00629363510039913	6.18214995123854	-0.0056370881061398	6.29172481336169	0.00196165235573221
				8.32508605941901	345605.657587055	6.18755231161327	-0.00638072645599266	6.18624484347572	-0.00566861846760087	6.29611081388416	0.00199364794916607
				8.32918095165618	342203.382372764	6.19164720385045	-0.00645078923806613	6.19033973571289	-0.00570334801336455	6.30049681440663	0.00201595578613201
				8.33327584389336	336817.223462385	6.19574209608763	-0.00647449248818219	6.19443462795007	-0.00571540315609675	6.30488281492909	0.00202332170583893
				8.33737073613054	329791.679896876	6.1998369883248	-0.00643700496866788	6.19852952018724	-0.00572657647454191	6.30926881545156	0.00203418575116098
				8.34146562836771	324763.098641882	6.20393188056198	-0.00634496150414187	6.20262441242442	-0.00574087608445705	6.31365481597402	0.00204428272539957
				8.34556052060489	320960.811968342	6.20802677279915	-0.00622247652366958	6.20671930466159	-0.00575818348162869	6.31804081649649	0.00208029694680059
				8.34965541284206	317368.633504177	6.21212166503633	-0.00609716207380506	6.21081419689877	-0.00578258743246322	6.32242681701896	0.00209059127112643
				8.35375030507924	313645.537907247	6.2162165572735	-0.00598705885871003	6.21490908913595	-0.0057867221707612	6.32681281754142	0.00209512636713765
				8.35784519731641	308990.120387595	6.22031144951068	-0.00589578441820341	6.21900398137312	-0.00578782257195036	6.33119881806389	0.00209685673905949
				8.36194008955359	301608.38676327	6.22440634174786	-0.0058144314710962	6.2230988736103	-0.00578880707132919	6.33558481858635	0.00209858711098133
				8.36603498179076	294882.675740894	6.22850123398503	-0.00572999902534103	6.22719376584747	-0.00578974285574034	6.33997081910882	0.00210538600043911
				8.37012987402794	291731.971421741	6.23259612622221	-0.00563544200066578	6.23128865808465	-0.00579192561600297	6.34435681963129	0.00211545334681091
				8.37422476626512	287585.218177849	6.23669101845938	-0.00553508978487111	6.23538355032183	-0.00579284785881002	6.34874282015375	0.00211880208417219
				8.37831965850229	281625.635263837	6.24078591069656	-0.00544286739225655	6.239478442559	-0.00579386540408777	6.35312882067622	0.00211454927125396
				8.38241455073947	274876.848030253	6.24488080293373	-0.00537663561152931	6.24357333479618	-0.00579612527865435	6.35751482119868	0.0021102964583356
				8.38650944297664	267459.419035818	6.24897569517091	-0.00535327249986781	6.24766822703335	-0.00580235710941894	6.36190082172115	0.00208703980210346
				8.39060433521382	260423.171211927	6.25307058740809	-0.00538636606304055	6.25176311927053	-0.00581237172809799	6.36628682224362	0.00209775211515607
				8.394699227451	254863.341659978	6.25716547964526	-0.00548363577603032	6.2558580115077	-0.00582401467546512	6.37067282276608	0.00210425696247072
				8.39879411968817	249578.859748845	6.26126037188244	-0.00563999501466603	6.25995290374488	-0.00585291109062362	6.37505882328855	0.00210726475043624
				8.40288901192535	242733.336203606	6.26535526411961	-0.00583164593602387	6.26404779598206	-0.00586466155207863	6.37944482381102	0.00210622041811596
				8.40698390416252	234690.201452576	6.26945015635679	-0.0060222132144556	6.26814268821923	-0.00587415151128666	6.38383082433348	0.0021051760857954
				8.4110787963997	226506.543049794	6.27354504859396	-0.0061797972871673	6.27223758045641	-0.00588201098775183	6.38821682485595	0.00211365268360941
				8.41517368863687	218351.200023339	6.27763994083114	-0.006288443549553	6.27633247269358	-0.00589053803711771	6.39260282537841	0.00213849567350503
				8.41926858087405	211983.570458003	6.28173483306832	-0.00634651807187024	6.28042736493076	-0.00590172992552087	6.39698882590088	0.00214919876775905
				8.42336347311123	207843.309935997	6.28582972530549	-0.00636072148070576	6.28452225716793	-0.00591545271844301	6.40137482642334	0.00215990186201335
				8.4274583653484	203463.135078505	6.28992461754267	-0.00634167392843285	6.28861714940511	-0.00593060761493322	6.40576082694581	0.00216301278095532
				8.43155325758558	195980.898554875	6.29401950977984	-0.00630016306052408	6.29271204164228	-0.00594706215255529	6.41014682746828	0.00216612369989715
				8.43564814982275	188801.647099481	6.29811440201702	-0.00624129264052929	6.29680693387946	-0.00596080921003919	6.41453282799074	0.00217690424455807
				8.43974304205993	184417.925978111	6.3022092942542	-0.00615841621772256	6.30090182611664	-0.00595921387240735	6.41891882851321	0.00221244578761787
				8.4438379342971	181027.085023943	6.30630418649137	-0.00602999664251255	6.30499671835381	-0.00595981765828047	6.42330482903568	0.00221320293316973
				8.44793282653428	177656.531880508	6.31039907872855	-0.00582704778529781	6.30909161059099	-0.00596299820293189	6.42769082955814	0.00221205928444433
				8.45202771877146	174572.884535377	6.31449397096572	-0.00553279367588465	6.31318650282816	-0.00597023979081241	6.43207683008061	0.00221091563571866
				8.45612261100863	170947.847607171	6.3185888632029	-0.00515845702358713	6.31728139506534	-0.00599536895623563	6.43646283060307	0.00221541035627309
				8.46021750324581	166815.374177358	6.32268375544007	-0.00474127862344633	6.32137628730252	-0.00603597273524776	6.44084883112554	0.00223298717379243
				8.46431239548298	163455.402752013	6.32677864767725	-0.00433121932701571	6.32547117953969	-0.00607684178929956	6.44523483164801	0.0022533678029035
				8.46840728772016	160838.639037598	6.33087353991442	-0.00398058638335509	6.32956607177687	-0.0061052190836157	6.44962083217047	0.00225606814332016
				8.47250217995734	157846.090809495	6.3349684321516	-0.00373538311341155	6.33366096401404	-0.00610534816287647	6.45400683269294	0.00225876848373668
				8.47659707219451	154541.027259736	6.33906332438878	-0.00361938518705515	6.33775585625122	-0.00610697298060109	6.4583928332154	0.00226000306009786
				8.48069196443169	150951.805194555	6.34315821662595	-0.00362072256863075	6.34185074848839	-0.00611087909489011	6.46277883373787	0.00226728087064723
				8.48478685666886	146180.282005956	6.34725310886313	-0.00370091901369176	6.34594564072557	-0.00611946189827203	6.46716483426034	0.00229842388740539
				8.48888174890604	141930.690170419	6.3513480011003	-0.00382247694938915	6.35004053296274	-0.00612203021155594	6.4715508347828	0.00233346698989209
				8.49297664114321	138792.091692215	6.35544289333748	-0.00396612046309039	6.35413542519992	-0.00612350905762522	6.47593683530527	0.00233899324890585
				8.49707153338039	135167.227881253	6.35953778557465	-0.00412306335955388	6.3582303174371	-0.00612412719115919	6.48032283582773	0.00234086654763487
				8.50116642561757	131929.845912331	6.36363267781183	-0.00428084104483835	6.36232520967427	-0.00611125272963648	6.4847088363502	0.00235245105976797
				8.50526131785474	128744.302285246	6.36772757004901	-0.00442082223540448	6.36642010191145	-0.00610206000442407	6.48909483687267	0.00237254623326909
				8.50935621009192	124850.53543861	6.37182246228618	-0.00452739336555145	6.37051499414862	-0.00609681175404058	6.49348083739513	0.00240323210597092
				8.51345110232909	121175.152612623	6.37591735452336	-0.004596200459205	6.3746098863858	-0.00610232753168311	6.4978668379176	0.00243465209700195
				8.51754599456627	118272.360200486	6.38001224676053	-0.0046336754429875	6.37870477862298	-0.00610840369028776	6.50225283844006	0.00244726047311217
				8.52164088680344	115557.321926533	6.38410713899771	-0.00464936375713194	6.38279967086015	-0.00610505684092513	6.50663883896253	0.00246215923847767
				8.52573577904062	112559.957313527	6.38820203123489	-0.004647293780968	6.38689456309733	-0.00609888110187559	6.511024839485	0.00247500867545366
				8.52983067127779	109665.942422712	6.39229692347206	-0.00462291593209097	6.3909894553345	-0.00609755744406972	6.51541084000746	0.00250051688701325
				8.53392556351497	107333.582694143	6.39639181570924	-0.00456853595889142	6.39508434757168	-0.00610096621108213	6.51979684052993	0.00253736995893922
				8.53802045575215	105350.387496724	6.40048670794641	-0.00448076484335117	6.39917923980885	-0.00610090120321999	6.52418284105239	0.00254540017058758
				8.54211534798932	103791.256075091	6.40458160018359	-0.00436531574236453	6.40327413204603	-0.00607616063077574	6.52856884157486	0.00255328431426869
				8.5462102402265	103061.133406864	6.40867649242076	-0.00423653205994065	6.40736902428321	-0.00605684427738005	6.53295484209732	0.00256532186674112
				8.55030513246367	102224.767775306	6.41277138465794	-0.00410939061975113	6.41146391652038	-0.00604348488323639	6.53734084261979	0.00257829737565026
				8.55440002470085	100706.039845513	6.41686627689512	-0.00398641026578352	6.41555880875756	-0.00603832442424831	6.54172684314226	0.00261895934331022
				8.55849491693802	98309.0555909408	6.42096116913229	-0.00384776316317111	6.41965370099473	-0.00604129004437065	6.54611284366472	0.0026630364334656
				8.5625898091752	95643.1114803689	6.42505606136947	-0.0036602711452424	6.42374859323191	-0.0060518109779812	6.55049884418719	0.00267854314993408
				8.56668470141238	93302.0562854312	6.42915095360664	-0.0034042419625309	6.42784348546908	-0.00607922137964135	6.55488484470966	0.00269069362883625
				8.57077959364955	91439.0445999927	6.43324584584382	-0.00309927565448116	6.43193837770626	-0.00608469510514678	6.55927084523212	0.00272083478211827
				8.57487448588673	89871.734536895	6.43734073808099	-0.00280561918899979	6.43603326994344	-0.00608853838531839	6.56365684575459	0.00275833564244059
				8.5789693781239	88273.9333248012	6.44143563031817	-0.00259669825205496	6.44012816218061	-0.00609150331063945	6.56804284627705	0.00279793973914138
				8.58306427036108	86637.9306477129	6.44553052255535	-0.00251811076084218	6.44422305441779	-0.00609286484210698	6.57242884679952	0.00283151606735212
						6.44962541479252	-0.00255610424387349	6.44831794665496	-0.00609271213925464	6.57681484732199	0.00284904579784866
						6.4537203070297	-0.00263789602915246	6.45241283889214	-0.00608692846265495	6.58120084784445	0.00285999023414369
						6.45781519926687	-0.00267188108700587	6.45650773112931	-0.0060785757549234	6.58558684836692	0.00287692843228613
						6.46191009150405	-0.00260116083567955	6.46060262336649	-0.00607567025348434	6.58997284888938	0.00291803560987067
						6.46600498374122	-0.00243061102810355	6.46469751560367	-0.00607806652941633	6.59435884941185	0.0029698422829383
						6.4700998759784	-0.00221573979427724	6.46879240784084	-0.00609648233214658	6.59874484993432	0.00300584687904055
						6.47419476821558	-0.00202679478867809	6.47288730007802	-0.00612320100242754	6.60313085045678	0.00301822195561406
						6.47828966045275	-0.00191446469563806	6.47698219231519	-0.00614133805616765	6.60751685097925	0.0030378768394779
						6.48238455268993	-0.00189649629417182	6.48107708455237	-0.00615218742870594	6.61190285150171	0.00307530894535864
						6.4864794449271	-0.00196579424924321	6.48517197678954	-0.00616046350426382	6.61628885202418	0.0031255199740849
						6.49057433716428	-0.00210319448717734	6.48926686902672	-0.00617307046234732	6.62067485254665	0.00318293800499614
						6.49466922940145	-0.00228231267099929	6.4933617612639	-0.00618990331055452	6.62506085306911	0.00321754823122391
						6.49876412163863	-0.00247104658592096	6.49745665350107	-0.00619627567293062	6.62944685359158	0.00324365119001178
						6.50285901387581	-0.00263443603384219	6.50155154573825	-0.00619718332084351	6.63383285411405	0.00326847268762195
						6.50695390611298	-0.00273501557840673	6.50564643797542	-0.00619316663050002	6.63821885463651	0.00330375649217848
						6.51104879835016	-0.00273257381950667	6.5097413302126	-0.00618673799827006	6.64260485515898	0.00335755849870058
						6.51514369058733	-0.00259481766151256	6.51383622244977	-0.00618102335175347	6.64699085568144	0.00340735514852347
						6.51923858282451	-0.00231645079038973	6.51793111468695	-0.00618169008061996	6.65137685620391	0.00343950538074344
						6.52333347506168	-0.00192640735113327	6.52202600692413	-0.00618845597053744	6.65576285672637	0.0034579663977552
						6.52742836729886	-0.00147153197176501	6.5261208991613	-0.00619690481570684	6.66014885724884	0.00347642433126481
						6.53152325953604	-0.00099055117574002	6.53021579139848	-0.00620857331638498	6.66453485777131	0.00351133771296197
						6.53561815177321	-0.000502530169244458	6.53431068363565	-0.00621767395751346	6.66892085829377	0.00356087505483388
						6.53971304401039	-1.89316883087213E-5	6.53840557587283	-0.00620531306502182	6.67330685881624	0.00358890185316285
						6.54380793624756	0.000435632975541817	6.54250046811	-0.00619356209124806	6.67769285933871	0.00361173408657195
						6.54790282848474	0.000816506415601494	6.54659536034718	-0.00618544116787856	6.68207885986117	0.00363504673314798
						6.55199772072191	0.00107204324534173	6.55069025258436	-0.00618077024920404	6.68646486038364	0.00367129729437532
						6.55609261295909	0.00116855161427573	6.55478514482153	-0.00617672099519552	6.6908508609061	0.00373108043572753
						6.56018750519627	0.00111336448420165	6.55888003705871	-0.00617316451458116	6.69523686142857	0.00378334565502711
						6.56428239743344	0.000958669554732636	6.56297492929588	-0.00616959367997191	6.69962286195103	0.00381853041236008
						6.56837728967062	0.00077442092666413	6.56706982153306	-0.00614819418206823	6.7040088624735	0.00383370677291833
						6.57247218190779	0.000606810060757931	6.57116471377023	-0.00613210186071886	6.70839486299597	0.00385954018094749
						6.57656707414497	0.000459102158339326	6.57525960600741	-0.00612165761113542	6.71278086351843	0.00389925116608812
						6.58066196638215	0.000309786853071664	6.57935449824459	-0.00612338546377396	6.7171668640409	0.00395632601410801
						6.58475685861932	0.00014451374540088	6.58344939048176	-0.00613936897683494	6.72155286456337	0.00401061795056205
						6.5888517508565	-2.89747031785967E-5	6.58754428271894	-0.00614323565348167	6.72593886508583	0.0040368508835924
						6.59294664309367	-0.000188553982707793	6.59163917495611	-0.00614342263324912	6.7303248656083	0.00406096218005681
						6.59704153533085	-0.000308967607472346	6.59573406719329	-0.00614045768081891	6.73471086613076	0.00408438190485873
						6.60113642756802	-0.000362077247254278	6.59982895943047	-0.00613550794188781	6.73909686665323	0.00412938555037679
						6.6052313198052	-0.000311008469869501	6.60392385166764	-0.00613218303822398	6.7434828671757	0.00418584819594431
						6.60932621204237	-0.00011919169510419	6.60801874390482	-0.00613047284303096	6.74786886769816	0.00421360063521689
						6.61342110427955	0.000223727695134269	6.61211363614199	-0.00612466352906437	6.75225486822063	0.00422368829263795
						6.61751599651673	0.000680967636929247	6.61620852837917	-0.00611967696317859	6.75664086874309	0.00424391661787733
						6.6216108887539	0.00117723190920172	6.62030342061634	-0.00612190089356729	6.76102686926556	0.00426941491120133
						6.62570578099108	0.00163008674916251	6.62439831285352	-0.00613101767653829	6.76541286978803	0.00430845447660677
						6.62980067322825	0.001981032687423	6.6284932050907	-0.00616240475354871	6.76979887031049	0.004346587347984
						6.63389556546543	0.0022099430625544	6.63258809732787	-0.00619200876453769	6.77418487083296	0.00436078787294174
						6.6379904577026	0.00233112468224305	6.63668298956505	-0.00621767808333475	6.77857087135542	0.0043684439342671
						6.64208534993978	0.00237573907795025	6.64077788180222	-0.00623963697035974	6.78295687187789	0.00438323680201069
						6.64618024217696	0.00237300972380254	6.6448727740394	-0.00625625401913283	6.78734287240036	0.00440549410859388
						6.65027513441413	0.00234306494962791	6.64896766627657	-0.00627214624628801	6.79172887292282	0.00444328629350618
						6.65437002665131	0.00230251037137113	6.65306255851375	-0.00628750041333212	6.79611487344529	0.00447842818075774
						6.65846491888848	0.00227386584702362	6.65715745075092	-0.00627540827076388	6.80050087396775	0.00448016840535734
						6.66255981112566	0.00228763088472401	6.6612523429881	-0.00627221367057267	6.80488687449022	0.00448190862995708
						6.66665470336284	0.0023709834656176	6.66534723522528	-0.00627839780173942	6.80927287501269	0.00448279730005579
						6.67074959560001	0.00253014505523763	6.66944212746245	-0.00630183634925461	6.81365887553515	0.00449863750690154
						6.67484448783719	0.00274519937956816	6.67353701969963	-0.00631119736010123	6.81804487605762	0.0045349355156206
						6.67893938007436	0.0029873161197633	6.6776319119368	-0.00631732145053949	6.82243087658008	0.00454067347232333
						6.68303427231154	0.00324680144786292	6.68172680417398	-0.00632077621239719	6.82681687710255	0.00454354372450729
						6.68712916454871	0.00354999849462731	6.68582169641116	-0.00632911141126715	6.83120287762502	0.00454498012443193
						6.69122405678589	0.00394873039936889	6.68991658864833	-0.00634220343160949	6.83558887814748	0.00454641652435671
						6.69531894902307	0.00448650069770016	6.69401148088551	-0.00636480486711293	6.83997487866995	0.0045679883808813
						6.69941384126024	0.00516644493045162	6.69810637312268	-0.00639432007793408	6.84436087919241	0.00456948561491169
						6.70350873349742	0.00594094135160606	6.70220126535986	-0.00638445767719511	6.84874687971488	0.00456626914385117
						6.70760362573459	0.00672643845030483	6.70629615759703	-0.00636312074749805	6.85313288023735	0.00456305267279052
						6.71169851797177	0.00743504528043334	6.71039104983421	-0.00633941639997157	6.85751888075981	0.00454457067170625
						6.71579341020894	0.00800730732772737	6.71448594207139	-0.00632809569703031	6.86190488128228	0.00454107901201602
						6.71988830244612	0.0084277336897091	6.71858083430856	-0.00632872841614769	6.86629088180474	0.00453733280641974
						6.7239831946833	0.00871670535073329	6.72267572654574	-0.00633944578774588	6.87067688232721	0.00453358660082372
						6.72807808692047	0.00890925555505525	6.72677061878291	-0.00635290985843512	6.87506288284968	0.00452492630779326
						6.73217297915765	0.00903626438169768	6.73086551102009	-0.00636871468348188	6.87944888337214	0.00449555644493837
						6.73626787139482	0.00911674884080569	6.73496040325726	-0.00638210773783773	6.88383488389461	0.00447516541477652
						6.740362763632	0.0091617347529267	6.73905529549444	-0.00638777781364572	6.88822088441708	0.00446627383886514
						6.74445765586918	0.00918893087536589	6.74315018773162	-0.00639111801242157	6.89260688493954	0.00446130379684595
						6.74855254810635	0.00923296289234509	6.74724507996879	-0.00639430157256818	6.89699288546201	0.00445633375482663
						6.75264744034353	0.00933342442742808	6.75133997220597	-0.00639740422995984	6.90137888598447	0.0044229069995211
						6.7567423325807	0.0095077375262841	6.75543486444314	-0.00640222886794879	6.90576488650694	0.00439146090666551
						6.76083722481788	0.00974039039720523	6.75952975668032	-0.00640989805437739	6.91015088702941	0.00435624526719833
						6.76493211705505	0.0100063021445936	6.7636246489175	-0.00642024688520795	6.91453688755187	0.00435337048568202
						6.76902700929223	0.0103001809915059	6.76771954115467	-0.00645487633299491	6.91892288807434	0.00433948627342095
						6.7731219015294	0.0106328787908622	6.77181443339185	-0.00648511371128455	6.9233088885968	0.00432560206115962
						6.77721679376658	0.0109976778588978	6.77590932562902	-0.00651139835237104	6.92769488911927	0.00428638032087026
						6.78131168600376	0.011351005315348	6.7800042178662	-0.00653404564231926	6.93208088964174	0.00423923604511998
						6.78540657824093	0.0116401619708648	6.78409911010337	-0.00655588440585525	6.9364668901642	0.00420141429324979
						6.78950147047811	0.011858566379044	6.78819400234055	-0.00657827483651832	6.94085289068667	0.00419597718494292
						6.79359636271528	0.0120721822299734	6.79228889457773	-0.00660121670310339	6.94523889120913	0.00417635582680512
						6.79769125495246	0.0123836030081468	6.7963837868149	-0.00663212830925835	6.9496248917316	0.00412539736932019
						6.80178614718963	0.0128615113689745	6.80047867905208	-0.00665664364063326	6.95401089225407	0.00406911541276774
						6.80588103942681	0.0134952519621337	6.80457357128925	-0.00665669448294518	6.95839689277653	0.00402555790739756
						6.80997593166399	0.0142014965138071	6.80866846352643	-0.00665455164963564	6.962782893299	0.00400523959473935
						6.81407082390116	0.0148695067821824	6.8127633557636	-0.00665410035636624	6.96716889382146	0.00399177825610334
						6.81816571613834	0.0154247351120071	6.81685824800078	-0.00665531635375903	6.97155489434393	0.00396901962118112
						6.82226060837551	0.0158832613458269	6.82095314023795	-0.0066517918207642	6.9759408948664	0.00393089420224926
						6.82635550061269	0.0163549477061425	6.82504803247513	-0.00664556422220802	6.98032689538886	0.00388422380541905
						6.83045039284986	0.0169784828098048	6.82914292471231	-0.00664551763427908	6.98471289591133	0.00383192488284352
						6.83454528508704	0.0178372871553678	6.83323781694948	-0.00665148388881615	6.98909889643379	0.00379978312228712
						6.83864017732422	0.0189291167544177	6.83733270918666	-0.00667212266274634	6.99348489695626	0.00377509912581704
						6.84273506956139	0.0201998328122741	6.84142760142383	-0.00669704567134359	6.99787089747873	0.00373186295511093
						6.84682996179857	0.0215861236471729	6.84552249366101	-0.00670539250141613	7.00225689800119	0.00367639515570932
						6.85092485403574	0.0230255924076737	6.84961738589818	-0.00671221280863703	7.00664289852366	0.00361153500745391
						6.85501974627292	0.0244519552045289	6.85371227813536	-0.00672017262373386	7.01102889904612	0.00356654796898689
						6.8591146385101	0.0258149497647772	6.85780717037254	-0.00673053783564883	7.01541489956859	0.00355409815221258
						6.86320953074727	0.0271140865514268	6.86190206260971	-0.00674317717541639	7.01980090009106	0.00352133788531162
						6.86730442298445	0.0284024157419301	6.86599695484689	-0.00676210799385118	7.02418690061352	0.00345208450805393
						6.87139931522162	0.0297492428818634	6.87009184708406	-0.00679170892860198	7.02857290113599	0.00338042390776604
						6.8754942074588	0.0312010598864024	6.87418673932124	-0.00683089995582139	7.03295890165846	0.00331790800629628
						6.87958909969597	0.0327621796286049	6.87828163155842	-0.00684484128581905	7.03734490218092	0.00326660327812395
						6.88368399193315	0.0343849108170025	6.88237652379559	-0.00685120603237326	7.04173090270339	0.0032279193724264
						6.88777888417033	0.0359737446331961	6.88647141603277	-0.00685635704191938	7.04611690322585	0.00316894704006898
						6.8918737764075	0.0374329906956606	6.89056630826994	-0.00686054350162371	7.05050290374832	0.00309855378144863
						6.89596866864468	0.0387478368416663	6.89466120050712	-0.00685836531618534	7.05488890427078	0.00303470251279015
						6.90006356088185	0.0400289730634992	6.89875609274429	-0.00685696271145402	7.05927490479325	0.002974085127395
						6.90415845311903	0.0414615762933293	6.90285098498147	-0.00685858589846188	7.06366090531572	0.00294361555000175
						6.9082533453562	0.0431808311185655	6.90694587721865	-0.00686308231483338	7.06804690583818	0.00291773331931419
						6.91234823759338	0.0451931040364212	6.91104076945582	-0.00687090153351606	7.07243290636065	0.00286342583674684
						6.91644312983055	0.0474272750393738	6.915135661693	-0.00689941424663393	7.07681890688312	0.00279421962671909
						6.92053802206773	0.0498368193601075	6.91923055393017	-0.00692608135477876	7.08120490740558	0.00272309610962949
						6.92463291430491	0.0524130334385383	6.92332544616735	-0.00694399358276754	7.08559090792805	0.00267240148877349
						6.92872780654208	0.0551219598131782	6.92742033840452	-0.00695357704494637	7.08997690845051	0.00264218804671338
						6.93282269877926	0.0578839481337978	6.9315152306417	-0.00696265998023213	7.09436290897298	0.00260350124978206
						6.93691759101643	0.0606305356737856	6.93561012287888	-0.00695076858151225	7.09874890949544	0.00254794397185307
						6.94101248325361	0.063366266563109	6.93970501511605	-0.00693560413515191	7.10313491001791	0.00248592058429341
						6.94510737549079	0.066178480719163	6.94379990735323	-0.0069227830460432	7.10752091054038	0.00242351128219445
						6.94920226772796	0.069180837125763	6.9478947995904	-0.00691617070587577	7.11190691106284	0.00237604836755183
						6.95329715996514	0.0724209024631477	6.95198969182758	-0.0069154445840687	7.11629291158531	0.00234224137835261
						6.95739205220231	0.0758394575374802	6.95608458406475	-0.00692740868800329	7.12067891210778	0.00229025781349137
						6.96148694443949	0.079355783559875	6.96017947630193	-0.00695092307910485	7.12506491263024	0.00223067065613874
						6.96558183667666	0.0830033924589444	6.96427436853911	-0.00695345494452904	7.12945091315271	0.00217338857292661
						6.96967672891384	0.0869413055542077	6.96836926077628	-0.0069590853834085	7.13383691367517	0.00211120327697225
						6.97377162115102	0.0912947605024116	6.97246415301346	-0.00696834161646009	7.13822291419764	0.00207119544389227
						6.97786651338819	0.0960092279389664	6.97655904525063	-0.00698433012039826	7.1426089147201	0.00204034441337091
						6.98196140562537	0.100893839219419	6.98065393748781	-0.00698801416015227	7.14699491524257	0.001986275322373
						6.98605629786254	0.105767199482274	6.98474882972498	-0.00698568876212527	7.15138091576504	0.00191797988545098
						6.99015119009972	0.110503628562531	6.98884372196216	-0.006983227948784	7.1557669162875	0.00184494928387018
						6.99424608233689	0.1149817242823	6.99293861419934	-0.0069856501650276	7.16015291680997	0.00178545338422403
						6.99834097457407	0.119101612575659	6.99703350643651	-0.00699275960130912	7.16453891733244	0.00175687084547554
						7.00243586681125	0.122908121106556	7.00112839867369	-0.00700660590419662	7.1689249178549	0.00172615694923219
						7.00653075904842	0.126650304078846	7.00522329091086	-0.00701496128168891	7.17331091837737	0.00166637486949553
						7.0106256512856	0.130647070746832	7.00931818314804	-0.00702198868313003	7.17769691889983	0.00159730564740128
						7.01472054352277	0.135064120340426	7.01341307538521	-0.00702791060628424	7.1820829194223	0.00152703016611413
						7.01881543575995	0.13981745740524	7.01750796762239	-0.00703513733926568	7.18646891994477	0.00148495651269341
						7.02291032799712	0.144679569587987	7.02160285985957	-0.0070343005242055	7.19085492046723	0.00145650306400222
						7.0270052202343	0.149485339689319	7.02569775209674	-0.00702231422899377	7.1952409209897	0.00140273633672667
						7.03110011247148	0.154288414209776	7.02979264433392	-0.00700322361298806	7.19962692151217	0.00133990400065056
						7.03519500470865	0.15935290276199	7.03388753657109	-0.00698300728100927	7.20401292203463	0.00128469518040593
						7.03928989694583	0.164957906321879	7.03798242880827	-0.00696687272460393	7.2083989225571	0.001230341116132
						7.043384789183	0.171168594709874	7.04207732104544	-0.00695468208393244	7.21278492307956	0.0011938710638748
						7.04747968142018	0.177803649867126	7.04617221328262	-0.00695424067165432	7.21717092360203	0.0011691718503487
						7.05157457365736	0.18462179428188	7.0502671055198	-0.00697083842767528	7.22155692412449	0.00112384197349963
						7.05566946589453	0.191504681855623	7.05436199775697	-0.00697048510476516	7.22594292464696	0.00107089241983697
						7.05976435813171	0.198466857465454	7.05845688999415	-0.00694930881965453	7.23032892516943	0.00101421440878809
						7.06385925036888	0.20554659995451	7.06255178223132	-0.00693009045509417	7.23471492569189	0.000964275619949594
						7.06795414260606	0.212716777239061	7.0666466744685	-0.00691292530288249	7.23910092621436	0.000936281297062771
						7.07204903484323	0.219878775258359	7.07074156670568	-0.00689870836390395	7.24348692673682	0.000915315995596883
						7.07614392708041	0.226941711930551	7.07483645894285	-0.00688935193434184	7.24787292725929	0.000875705244441687
						7.08023881931758	0.233966240955365	7.07893135118003	-0.00688458614505179	7.25225892778176	0.000835776380789188
						7.08433371155476	0.241251604589644	7.0830262434172	-0.00685950017384503	7.25664492830422	0.000790282837335803
						7.08842860379194	0.249186400827344	7.08712113565438	-0.00683800854824047	7.26103092882669	0.000747421425582238
						7.09252349602911	0.257902643874536	7.09121602789155	-0.00682058785781141	7.26541692934915	0.000731896139921714
						7.09661838826629	0.267078443229432	7.09531092012873	-0.00681222441281556	7.26980292987162	0.000696669682521202
						7.10071328050346	0.276126991496846	7.0994058123659	-0.00680801597699438	7.27418893039409	0.000642134626192365
						7.10480817274064	0.284577123900244	7.10350070460308	-0.00680429999360488	7.27857493091655	0.000591833775446245
						7.10890306497782	0.292309952915714	7.10759559684026	-0.00680093513975161	7.28296093143902	0.000534620511734322
						7.11299795721499	0.29956433961212	7.11169048907743	-0.0067975485227249	7.28734693196148	0.000503916021070519
						7.11709284945217	0.306800210235955	7.11578538131461	-0.00678009016868618	7.29173293248395	0.000486613543788377
						7.12118774168934	0.314498208095535	7.11988027355178	-0.00676072395435332	7.29611893300642	0.000445412493102936
						7.12528263392652	0.322961038209261	7.12397516578896	-0.0067368323352217	7.30050493352888	0.000390201023293855
						7.12937752616369	0.332192129560957	7.12807005802614	-0.00670970880950925	7.30489093405135	0.000339158198721179
						7.13347241840087	0.34190357527531	7.13216495026331	-0.00668549016742402	7.30927693457382	0.000308509066983322
						7.13756731063805	0.351645588958139	7.13625984250049	-0.00666414722149724	7.31366293509628	0.000288670366494619
						7.14166220287522	0.360986224950872	7.14035473473766	-0.00663007934588489	7.31804893561875	0.000262778930449981
						7.1457570951124	0.36965135016554	7.14444962697484	-0.00659473193958283	7.32243493614121	0.000220193131578474
						7.14985198734957	0.377596718236637	7.14854451921201	-0.00656701172265094	7.32682093666368	0.000182393079889044
						7.15394687958675	0.385008346029323	7.15263941144919	-0.00654664087826611	7.33120693718615	0.000157403843944236
						7.15804177182392	0.392191757279306	7.15673430368637	-0.00653781524053473	7.33559293770861	0.000139396174151535
						7.1621366640611	0.399377603310074	7.16082919592354	-0.00652478983127642	7.33997893823108	0.00012543351952618
						7.16623155629827	0.406624288823307	7.16492408816072	-0.00651260675594981	7.34436493875354	9.03226699605832E-5
						7.17032644853545	0.413934512162918	7.16901898039789	-0.00650137047061392	7.34875093927601	3.45116372580629E-5
						7.17442134077263	0.421412730132738	7.17311387263507	-0.00648668480416081	7.35313693979847	-3.54028652515945E-6
						7.1785162330098	0.429217850778039	7.17720876487224	-0.00647255712789691	7.35752294032094	-3.7440808724663E-5
						7.18261112524698	0.437369861903136	7.18130365710942	-0.00645907051387764	7.36190894084341	-6.36205003085055E-5
						7.18670601748415	0.445672798920765	7.18539854934659	-0.00644115593333241	7.36629494136587	-7.37909855885199E-5
						7.19080090972133	0.453834592918245	7.18949344158377	-0.00642609516511015	7.37068094188834	-0.000106725201057567
						7.19489580195851	0.461646523196329	7.19358833382095	-0.00641214361619531	7.37506694241081	-0.000147718432205267
						7.19899069419568	0.469111621513457	7.19768322605812	-0.00640222885355561	7.37945294293327	-0.000187305278883377
						7.20308558643286	0.476478505704713	7.2017781182953	-0.00639615888851766	7.38383894345574	-0.000222651797969602
						7.20718047867003	0.484140222218376	7.20587301053247	-0.00639560681554974	7.3882249439782	-0.000232580116059206
						7.21127537090721	0.492433991484449	7.20996790276965	-0.00638384342202506	7.39261094450067	-0.000241911404194052
						7.21537026314438	0.501488776620554	7.21406279500683	-0.00636740904726089	7.39699694502313	-0.000273419804453196
						7.21946515538156	0.51118953454982	7.218157687244	-0.00634925925928171	7.4013829455456	-0.000318471403727106
						7.22356004761874	0.521187645078135	7.22225257948118	-0.00632433431035354	7.40576894606807	-0.000354688164313692
						7.22765493985591	0.530944287348314	7.22634747171835	-0.00629956690058732	7.41015494659053	-0.000369390804705705
						7.23174983209309	0.53987777912678	7.23044236395553	-0.00628139497645735	7.414540947113	-0.000384575259604403
						7.23584472433026	0.547594911367933	7.2345372561927	-0.00626954315662364	7.41892694763547	-0.000404306118286014
						7.23993961656744	0.55407393497517	7.23863214842988	-0.00627448958209815	7.42331294815793	-0.000434549544625621
						7.24403450880461	0.559693589551478	7.24272704066706	-0.00627420293348229	7.4276989486804	-0.00047582501893317
						7.24812940104179	0.565078887723469	7.24682193290423	-0.00627496755259946	7.43208494920286	-0.000506936069662714
						7.25222429327897	0.570820205140162	7.25091682514141	-0.00627691270856498	7.43647094972533	-0.000513130479295936
						7.25631918551614	0.577230995695328	7.25501171737858	-0.00627226566216505	7.4408569502478	-0.000513557217808231
						7.26041407775332	0.584298785993288	7.25910660961576	-0.00625588845650919	7.44524295077026	-0.000541787948280547
						7.26450896999049	0.591804452540252	7.26320150185293	-0.00623748683410604	7.44962895129273	-0.000573574954012134
						7.26860386222767	0.599484121684989	7.26729639409011	-0.00622062631223509	7.45401495181519	-0.000590221599420103
						7.27269875446484	0.607144971499618	7.27139128632729	-0.00620685042972599	7.45840095233766	-0.000607512935685447
						7.27679364670202	0.614684925851532	7.27548617856446	-0.00619727139517229	7.46278695286013	-0.000608759013170355
						7.2808885389392	0.622026337366143	7.27958107080164	-0.00619162864708984	7.46717295338259	-0.000609950779001993
						7.28498343117637	0.62906091730853	7.28367596303881	-0.00619315634474108	7.47155895390506	-0.00063934526779935
						7.28907832341355	0.635696316726734	7.28777085527599	-0.00620188506288265	7.47594495442752	-0.000664082375216833
						7.29317321565072	0.641934393601419	7.29186574751316	-0.00620235849634657	7.48033095494999	-0.000686350870017232
						7.2972681078879	0.647841009367148	7.29596063975034	-0.00620463862641311	7.48471695547246	-0.00070478445019537
						7.30136300012507	0.653419407707299	7.30005553198752	-0.0062089286167645	7.48910295599492	-0.00071040495800168
						7.30545789236225	0.658548958758916	7.30415042422469	-0.00621919987177245	7.49348895651739	-0.000716025465807853
						7.30955278459943	0.663088397182198	7.30824531646187	-0.00623157951302744	7.49787495703986	-0.000727995143134779
						7.3136476768366	0.667080305164634	7.31234020869904	-0.0062478102894425	7.50226095756232	-0.000747946264317019
						7.31774256907378	0.670876266849509	7.31643510093622	-0.00626341026526196	7.50664695808479	-0.000759854344801184
						7.32183746131095	0.675031649029794	7.3205299931734	-0.00625515306040039	7.51103295860725	-0.000769410299159822
						7.32593235354813	0.679999424977826	7.32462488541057	-0.00624104732853919	7.51541895912972	-0.000768593699143723
						7.3300272457853	0.685858828710582	7.32871977764775	-0.00622937441888981	7.51980495965218	-0.000770445736508841
						7.33412213802248	0.692268635012436	7.33281466988492	-0.00622092430353675	7.52419096017465	-0.000772297773874231
						7.33821703025966	0.698670180125003	7.3369095621221	-0.00621548079247602	7.52857696069712	-0.000788147668758683
						7.34231192249683	0.704586206185396	7.34100445435927	-0.00621693691073214	7.53296296121958	-0.000800451543785365
						7.34640681473401	0.709787172449442	7.34509934659645	-0.00623230130602301	7.53734896174205	-0.000792845084359474
						7.35050170697118	0.714186741243124	7.34919423883362	-0.0062540766608852	7.54173496226451	-0.000790122704774634
						7.35459659920836	0.717642529242965	7.3532891310708	-0.00626647214413834	7.54612096278698	-0.00079738224594835
						7.35869149144553	0.719957705279877	7.35738402330798	-0.00627514715371224	7.55050696330945	-0.00080464178712193
						7.36278638368271	0.7211254261015	7.36147891554515	-0.00628053320651422	7.55489296383191	-0.000808958621587331
						7.36688127591989	0.721532641508205	7.36557380778233	-0.00627292415868191	7.55927896435438	-0.000808970456182885
						7.37097616815706	0.721872559916971	7.3696687000195	-0.00626867323405736	7.56366496487685	-0.000789354347214352
						7.37507106039424	0.722827920580524	7.37376359225668	-0.00626804004608126	7.56805096539931	-0.000784117002097945
						7.37916595263141	0.724766390540155	7.37785848449386	-0.00628024953142561	7.57243696592178	-0.00078252744383914
						7.38326084486859	0.727606767902632	7.38195337673103	-0.00631802004730156	7.57682296644424	-0.000785717083911566
						7.38735573710577	0.730861886717244	7.38604826896821	-0.00633247274863875	7.58120896696671	-0.000788906723983992
						7.39145062934294	0.733847167328037	7.39014316120538	-0.00633266739224612	7.58559496748918	-0.000774427001136993
						7.39554552158012	0.735996372511872	7.39423805344256	-0.006331258293221	7.58998096801164	-0.000752464151534982
						7.39964041381729	0.737117227214259	7.39833294567973	-0.0063367142168042	7.59436696853411	-0.000748460164903572
						7.40373530605447	0.737425349587734	7.40242783791691	-0.00634880479891235	7.59875296905657	-0.0007475682608467
						7.40783019829164	0.737299780029582	7.40652273015409	-0.00633323005383599	7.60313896957904	-0.000746676356789691
						7.41192509052882	0.736966978099543	7.41061762239126	-0.00631476482418398	7.60752497010151	-0.00074511031751117
						7.416019982766	0.736405567947579	7.41471251462844	-0.00630253679983484	7.61191097062397	-0.000718398779792028
						7.42011487500317	0.735507744596215	7.41880740686561	-0.00629635835889021	7.61629697114644	-0.000690683738241275
						7.42420976724035	0.734255122485157	7.42290229910279	-0.00630005057528985	7.6206829716689	-0.000691733814350327
						7.42830465947752	0.732728347072189	7.42699719133996	-0.00630046458295786	7.62506897219137	-0.000692783890459241
						7.4323995517147	0.731016914836296	7.43109208357714	-0.00630102614353626	7.62945497271384	-0.000695048561380097
						7.43649444395187	0.729182190757485	7.43518697581432	-0.0063049155678619	7.6338409732363	-0.000680564017836572
						7.44058933618905	0.727323856235561	7.43928186805149	-0.00631199051774072	7.63822697375877	-0.000644835085950326
						7.44468422842622	0.725627929305805	7.44337676028867	-0.00631213933497494	7.64261297428123	-0.000621762317298459
						7.4487791206634	0.724306047670374	7.44747165252584	-0.00628888083711527	7.6469989748037	-0.00060935663719477
						7.45287401290058	0.72348780232529	7.45156654476302	-0.00626396276044966	7.65138497532617	-0.000607420368966674
						7.45696890513775	0.723171412873896	7.45566143700019	-0.00624144421781669	7.65577097584863	-0.000605484100738714
						7.46106379737493	0.72324412048138	7.45975632923737	-0.00622125525357816	7.6601569763711	-0.000584400458280299
						7.4651586896121	0.723517584365585	7.46385122147455	-0.00620373408106119	7.66454297689356	-0.000539349296388764
						7.46925358184928	0.723787670357352	7.46794611371172	-0.00618953801005193	7.66892897741603	-0.000521309465706472
						7.47334847408646	0.723901760152171	7.4720410059489	-0.00617845245176603	7.6733149779385	-0.000517757795171675
						7.47744336632363	0.723773760049314	7.47613589818607	-0.00617247343389189	7.67770097846096	-0.000509861957242285
						7.48153825856081	0.723340542857913	7.48023079042325	-0.00618842346341755	7.68208697898343	-0.000491938465384993
						7.48563315079798	0.722525817199787	7.48432568266042	-0.00621053334430731	7.6864729795059	-0.000459390857099413
						7.48972804303516	0.721269492005755	7.4884205748976	-0.00621809295656647	7.69085898002836	-0.000425894418749636
						7.49382293527233	0.71957568094145	7.49251546713478	-0.00621920012866792	7.69524498055083	-0.000412994404416485
						7.49791782750951	0.71750472802173	7.49661035937195	-0.00621456049177617	7.69963098107329	-0.000401828366052391
						7.50201271974669	0.715122901984879	7.50070525160913	-0.00620314320226607	7.70401698159576	-0.000385894291433613
						7.50610761198386	0.712486316001406	7.5048001438463	-0.00619007534923811	7.70840298211822	-0.000369750039544577
						7.51020250422104	0.709686831661429	7.50889503608348	-0.00617794940329853	7.71278898264069	-0.000332556164140733
						7.51429739645821	0.706905422944686	7.51298992832065	-0.00616677188485057	7.71717498316316	-0.000299231615875764
						7.51839228869539	0.704380738513756	7.51708482055783	-0.00615129284090392	7.72156098368562	-0.00029129395583834
						7.52248718093256	0.702287851279522	7.52117971279501	-0.00613737334718503	7.72594698420809	-0.000287240517672532
						7.52658207316974	0.700596527272366	7.52527460503218	-0.00612508470432915	7.73033298473056	-0.000269060405285748
						7.53067696540692	0.699057979914662	7.52936949726936	-0.0061137816902665	7.73471898525302	-0.00023438073084051
						7.53477185764409	0.697349097280212	7.53346438950653	-0.00610532665597786	7.73910498577549	-0.000184689176778443
						7.53886674988127	0.695254388607136	7.53755928174371	-0.00609958415380859	7.74349098629795	-0.000154215090892859
						7.54296164211844	0.692733600029224	7.54165417398088	-0.0060954064161261	7.74787698682042	-0.000152343498428517
						7.54705653435562	0.689848090963551	7.54574906621806	-0.00608940781491803	7.75226298734289	-0.000137556541131665
						7.55115142659279	0.686670757807775	7.54984395845524	-0.0060816149863676	7.75664898786535	-0.000118782720872903
						7.55524631882997	0.683269309080593	7.55393885069241	-0.00606425437835735	7.76103498838782	0.000572160004878047
						7.55934121106715	0.679723930403757	7.55803374292959	-0.00602347935596227	7.76542098891028	0.0016204096768845
						7.56343610330432	0.676106467233081	7.56212863516676	-0.00598607703067209	7.76980698943275	0.00162156187722755
						7.5675309955415	0.672454823114425	7.56622352740394	-0.00595379024208504	7.77419298995522	0.00160706856476604
						7.57162588777867	0.668806604758908	7.57031841964111	-0.00592628725585901	7.77857899047768	0.00159257525230466
						7.57572078001585	0.665258355676775	7.57441331187829	-0.00594869576443516	7.78296499100015	0.00153218076743329
						7.57981567225303	0.661968848639645	7.57850820411547	-0.00597765408989684	7.78735099152261	0.00148606801208931
						7.5839105644902	0.659093597633908	7.58260309635264	-0.00599848487498303	7.79173699204508	0.00146528731421786
						7.58800545672738	0.656692472864301	7.58669798858982	-0.00601135854480785	7.79612299256755	0.00143827312859685
						7.59210034896455	0.654679966098887	7.59079288082699	-0.00602418449945047	7.80050899309001	0.00141703744051035
						7.59619524120173	0.652827156830227	7.59488777306417	-0.00602874828164941	7.80489499361248	0.00141515700740207
						7.6002901334389	0.650825708809148	7.59898266530135	-0.00603215620178815	7.80928099413494	0.0014145026550514
						7.60438502567608	0.648385041821609	7.60307755753852	-0.00603470639424488	7.81366699465741	0.00144162321541339
						7.60847991791325	0.645355221338141	7.6071724497757	-0.00602945688215254	7.81805299517988	0.00145384999540389
						7.61257481015043	0.641802719573029	7.61126734201287	-0.00602375563918415	7.82243899570234	0.00145764550703818
						7.61666970238761	0.637961439834889	7.61536223425005	-0.00601785868292975	7.82682499622481	0.0014614410186726
						7.62076459462478	0.634077893982741	7.61945712648722	-0.00600954636224737	7.83121099674727	0.0014673035151715
						7.62485948686196	0.630284619775711	7.6235520187244	-0.0060039962395513	7.83559699726974	0.00147339962080359
						7.62895437909913	0.626617918810434	7.62764691096157	-0.00600117044703022	7.8399829977922	0.00148762586419554
						7.63304927133631	0.623099680223707	7.63174180319875	-0.00599746786693876	7.84436899831467	0.00150694963851113
						7.63714416357348	0.619758731845715	7.63583669543593	-0.00599798566104763	7.84875499883714	0.00151383535124443
						7.64123905581066	0.616546374129114	7.6399315876731	-0.0060025837236299	7.8531409993596	0.00151667674755419
						7.64533394804784	0.613283875326607	7.64402647991028	-0.00601542518190957	7.85752699988207	0.00153100570383902
						7.64942884028501	0.609746836504383	7.64812137214745	-0.00602112508238569	7.86191300040454	0.00156238875611966
						7.65352373252219	0.605849555889072	7.65221626438463	-0.00600520816014197	7.866299000927	0.00158686350959703
						7.65761862475936	0.601724638252009	7.6563111566218	-0.0059868398710573	7.87068500144947	0.00160453356154769
						7.66171351699654	0.597618060148856	7.66040604885898	-0.00596971480048003	7.87507100197193	0.00160966468037505
						7.66580840923372	0.593715383893318	7.66450094109616	-0.00595532424375178	7.8794570024944	0.00161591075833926
						7.66990330147089	0.590056569597592	7.66859583333333	-0.00594587623081363	7.88384300301687	0.00163450983135814
						7.67399819370807	0.586568207449026	7.67269072557051	-0.00594109168705649	7.88822900353933	0.00166572973880422
						7.67809308594524	0.583136489469592	7.67678561780768	-0.00594813449071293	7.8926150040618	0.00168735172971858
						7.68218797818242	0.579686713904715	7.68088051004486	-0.00596859758030688	7.89700100458426	0.00169540245804781
						7.68628287041959	0.576237885401743	7.68497540228204	-0.00598575319552324	7.90138700510673	0.00170221190888015
						7.69037776265677	0.57289923257281	7.68907029451921	-0.00599110881439657	7.9057730056292	0.00170992998686458
						7.69447265489395	0.569802969650618	7.69316518675639	-0.00599704543983056	7.91015900615166	0.00174421785237069
						7.69856754713112	0.567032043245691	7.69726007899356	-0.00599275272217086	7.91454500667413	0.00176938011634855
						7.7026624393683	0.564604917135222	7.70135497123074	-0.00598575231583936	7.91893100719659	0.00177472699650159
						7.70675733160547	0.562479415214177	7.70544986346791	-0.00597198515147789	7.92331700771906	0.00179753296490142
						7.71085222384265	0.56054149290839	7.70954475570509	-0.00596062598813124	7.92770300824153	0.00179898734102638
						7.71494711607982	0.558606564213862	7.71363964794227	-0.00595396426173553	7.93208900876399	0.0018004417171512
						7.719042008317	0.556499884154732	7.71773454017944	-0.00595172768676538	7.93647500928646	0.00183543607747813
						7.72313690055418	0.554166813322199	7.72182943241662	-0.00596021575941926	7.94086100980893	0.00185502025274615
						7.72723179279135	0.551701078970138	7.72592432465379	-0.00596503932172229	7.94524701033139	0.00185723392666178
						7.73132668502853	0.54924673208154	7.73001921689097	-0.00595999949464132	7.94963301085386	0.00185860509532628
						7.7354215772657	0.546863764285631	7.73411410912814	-0.00594474885293058	7.95401901137632	0.00185997626399063
						7.73951646950288	0.544476550577504	7.73820900136532	-0.00593112469878607	7.95840501189879	0.00186110746347368
						7.74361136174005	0.541929979394198	7.7423038936025	-0.00591938765509037	7.96279101242125	0.00188840702975798
						7.74770625397723	0.539069006574727	7.74639878583967	-0.00591051223917796	7.96717701294372	0.00189498122634746
						7.75180114621441	0.535804565025956	7.75049367807685	-0.00590432593972076	7.97156301346619	0.0018982436031088
						7.75589603845158	0.532148099283544	7.75458857031402	-0.00591932970558815	7.97594901398865	0.00189985006995593
						7.75999093068876	0.528204343628503	7.7586834625512	-0.00592114428006106	7.98033501451112	0.00190012221142533
						7.76408582292593	0.524138756196762	7.76277835478838	-0.00591891835146749	7.98472101503359	0.00190039435289486
						7.76818071516311	0.520119249891648	7.76687324702555	-0.00591734193984129	7.98910701555605	0.00192430534465329
						7.77227560740028	0.516271108298162	7.77096813926273	-0.00591852374700268	7.99349301607852	0.00194476412270419
						7.77637049963746	0.512663547187674	7.7750630314999	-0.00592233723532624	7.99787901660098	0.0019457422057764
						7.78046539187464	0.509339574468538	7.77915792373708	-0.0059187957021818	8.00226501712345	0.0019483986628496
						7.78456028411181	0.506315186692011	7.78325281597425	-0.00591726014987782	8.00665101764591	0.00195885150403614
						7.78865517634899	0.503549153902658	7.78734770821143	-0.00591955443970118	8.01103701816838	0.00197364658832732
						7.79275006858616	0.500945425373857	7.7914426004486	-0.00592544937281704	8.01542301869085	0.00197295792031459
						7.79684496082334	0.498400145651906	7.79553749268578	-0.00593190031935713	8.01980901921331	0.00197226925230185
						7.80093985306051	0.495851405121485	7.79963238492296	-0.00593263845136088	8.02419501973578	0.00196631656554606
						7.80503474529769	0.493283105371503	7.80372727716013	-0.00593227768634987	8.02858102025825	0.00197114618165453
						7.80912963753487	0.490692579945426	7.80782216939731	-0.00593105991952464	8.03296702078071	0.00199339765357313
						7.81322452977204	0.488066857667378	7.81191706163448	-0.00593053591061315	8.03735302130318	0.00201375715836339
						7.81731942200922	0.485400296001499	7.81601195387166	-0.00593090260772782	8.04173902182564	0.00201327001285127
						7.82141431424639	0.482734142005415	7.82010684610883	-0.00593391915848973	8.04612502234811	0.00201278286733928
						7.82550920648357	0.480165680091759	7.82420173834601	-0.00593945297109735	8.05051102287058	0.00201071549290669
						7.82960409872074	0.477801946950383	7.82829663058319	-0.00593524855801014	8.05489702339304	0.00199819668362259
						7.83369899095792	0.475678768976378	7.83239152282036	-0.00592737231044084	8.05928302391551	0.00200881760921483
						7.8377938831951	0.473739010246174	7.83648641505754	-0.00591626655390033	8.06366902443797	0.00201224638142948
						7.84188877543227	0.471871395359948	7.84058130729471	-0.00590067887410714	8.06805502496044	0.00201357659159165
						7.84598366766945	0.469970854648824	7.84467619953189	-0.00588545420364752	8.07244102548291	0.00200931793575851
						7.85007855990662	0.467976543204576	7.84877109176906	-0.00587071799438116	8.07682702600537	0.00200505927992537
						7.8541734521438	0.46587135665251	7.85286598400624	-0.00585874807662592	8.08121302652784	0.0019970049815526
						7.85826834438098	0.463656201090338	7.85696087624342	-0.00585090684643612	8.0855990270503	0.00202107816395169
						7.86236323661815	0.46132587079869	7.86105576848059	-0.00584694562915843	8.08998502757277	0.00201945205247741
						7.86645812885533	0.458882083730762	7.86515066071777	-0.00584724937810321	8.09437102809524	0.00201782594100326
						7.8705530210925	0.456350824437909	7.86924555295494	-0.0058515416778058	8.0987570286177	0.00201446290542242
						7.87464791332968	0.45377562069682	7.87334044519212	-0.00586833486799564	8.10314302914017	0.00200101921321866
						7.87874280556685	0.451194287724705	7.87743533742929	-0.00588249813243164	8.10752902966263	0.0020055138969462
						7.88283769780403	0.448645019894619	7.88153022966647	-0.00589433572333316	8.1119150301851	0.00200824869367564
						7.8869325900412	0.4461953713459	7.88562512190365	-0.00590403224552295	8.11630103070757	0.00200639181424113
						7.89102748227838	0.443943883785652	7.88972001414082	-0.00590628246264719	8.12068703123003	0.00200453493480635
						7.89512237451556	0.441968365485987	7.893814906378	-0.00590837941997115	8.1250730317525	0.0019925776610555
						7.89921726675273	0.440263405209745	7.89790979861517	-0.00591207117834109	8.12945903227496	0.00198411746002612
						7.90331215898991	0.438722765237344	7.90200469085235	-0.00591728328436478	8.13384503279743	0.00197957624011684
						7.90740705122708	0.437174204927295	7.90609958308953	-0.00592347611111849	8.1382310333199	0.00197503502020741
						7.91150194346426	0.435438285377958	7.9101944753267	-0.00592367622167174	8.14261703384236	0.00196410630212752
						7.91559683570143	0.433404050320902	7.91428936756388	-0.00592164825900848	8.14700303436483	0.00194659989114422
						7.91969172793861	0.431086515186656	7.91838425980105	-0.0059196737882795	8.15138903488729	0.00192950989850524
						7.92378662017579	0.428613750461655	7.92247915203823	-0.00591781359023396	8.15577503540976	0.00190734284171952
						7.92788151241296	0.426135482158116	7.9265740442754	-0.00591867765342634	8.16016103593223	0.00190471527578266
						7.93197640465014	0.423725431399724	7.93066893651258	-0.00592215290488831	8.16454703645469	0.00190208770984606
						7.93607129688731	0.421351383943502	7.93476382874975	-0.00593134810605295	8.16893303697716	0.00189556802230162
						7.94016618912449	0.418928584648424	7.93885872098693	-0.00594917387585435	8.17331903749962	0.00186751465290497
						7.94426108136167	0.416409361434805	7.94295361322411	-0.0059552897631987	8.17770503802209	0.00184258609299697
						7.94835597359884	0.41381421868587	7.94704850546128	-0.0059565792300125	8.18209103854456	0.00183039098295934
						7.95245086583602	0.411182354629493	7.95114339769846	-0.00595872502764973	8.18647703906702	0.00182413414046312
						7.95654575807319	0.408501459876999	7.95523828993563	-0.00595626768326886	8.19086303958949	0.00181552210532236
						7.96064065031037	0.405700410052837	7.95933318217281	-0.00595001419666333	8.19524904011196	0.0017928375194627
						7.96473554254754	0.402726206507536	7.96342807440999	-0.00593737655016485	8.19963504063442	0.00175503584064462
						7.96883043478472	0.399611343835939	7.96752296664716	-0.00592740309458467	8.20402104115689	0.0017317635938927
						7.97292532702189	0.396456562724063	7.97161785888434	-0.00592017849967371	8.20840704167935	0.00172779030854754
						7.97702021925907	0.393347977620824	7.97571275112151	-0.00591285022664502	8.21279304220182	0.00171991174709052
						7.98111511149625	0.390312930625246	7.97980764335869	-0.00590936118297164	8.21717904272429	0.00170732546041361
						7.98521000373342	0.387337651325661	7.98390253559586	-0.00590955136063235	8.22156504324675	0.00169379138517051
						7.9893048959706	0.384393289247976	7.98799742783304	-0.00591782380013957	8.22595104376922	0.00166693008546952
						7.99339978820777	0.381428730514354	7.99209232007022	-0.00592907267876363	8.23033704429168	0.00164859289299899
						7.99749468044495	0.37835992710617	7.99618721230739	-0.00594291370710407	8.23472304481415	0.00164083137807759
						8.00158957268212	0.375102955437472	8.00028210454457	-0.00595158873984128	8.23910904533662	0.00163626767316894
						8.0056844649193	0.371627803765843	8.00437699678174	-0.00595647318545953	8.24349504585908	0.00163470923810798
						8.00977935715648	0.367976530687659	8.00847188901892	-0.00596161524717421	8.24788104638155	0.00161697984899655
						8.01387424939365	0.364231637957115	8.01256678125609	-0.00597109210109169	8.25226704690401	0.00158526365636504
						8.01796914163083	0.360486386692678	8.01666167349327	-0.00598472356814693	8.25665304742648	0.0015730663859141
						8.022064033868	0.356841527643398	8.02075656573045	-0.00600285752333179	8.26103904794895	0.00156600997032277
						8.02615892610518	0.353402939991771	8.02485145796762	-0.00602984701149696	8.26542504847141	0.00155895355473131
						8.03025381834236	0.350243829520484	8.0289463502048	-0.00605162994187381	8.26981104899388	0.0015367225752862
						8.03434871057953	0.347349312219837	8.03304124244197	-0.00607215542875865	8.27419704951634	0.00151889440992965
						8.03844360281671	0.344601036405437	8.03713613467915	-0.006104913334302	8.27858305003881	0.00150241502577932
						8.04253849505388	0.341829923419153	8.04123102691633	-0.00614944802992914	8.28296905056128	0.00150759194080635
						8.04663338729106	0.338898661989471	8.0453259191535	-0.00616753705179301	8.28735505108374	0.00151288829948697
						8.05072827952823	0.335744112372406	8.04942081139068	-0.00616683996812071	8.29174105160621	0.00151515677314256
						8.05482317176541	0.332351996581372	8.05351570362785	-0.00617020855888613	8.29612705212867	0.00151208548431734
						8.05891806400258	0.328712909522808	8.05761059586503	-0.00617802508478508	8.30051305265114	0.00150901419549197
						8.06301295623976	0.324821371753507	8.0617054881022	-0.00619342183828374	8.30489905317361	0.00149929961880482
						8.06710784847694	0.320721523419529	8.06580038033938	-0.00622108531578591	8.30928505369607	0.00151652460079425
						8.07120274071411	0.316535592619228	8.06989527257655	-0.00624203448740563	8.31367105421854	0.00151874671048769
						8.07529763295129	0.312418665229742	8.07399016481373	-0.00625672565589106	8.318057054741	0.00151612615548002
						8.07939252518846	0.308464812842914	8.07808505705091	-0.00626946446153632	8.32244305526347	0.00151350560047262
						8.08348741742564	0.304650772652242	8.08217994928808	-0.00628276407942235	8.32682905578594	0.00150773666004614
						8.08758230966282	0.300866387015312	8.08627484152526	-0.00629665512156852	8.3312150563084	0.00149607570252876
						8.09167720189999	0.297006767665202	8.09036973376243	-0.00631058343573754	8.33560105683087	0.00151377007467168
						8.09577209413717	0.293052755507903	8.09446462599961	-0.00633049539778352	8.33998705735334	0.00152320985515722
						8.09986698637434	0.289075670474094	8.09855951823678	-0.00635614835436912	8.3443730578758	0.00152522091277753
						8.10396187861152	0.285168260665629	8.10265441047396	-0.00639953169369207	8.34875905839827	0.00152570237716894
						8.1080567708487	0.281367773355182	8.10674930271114	-0.00643972166030506	8.35314505892073	0.00152618384156021
						8.11215166308587	0.277633148926743	8.11084419494831	-0.00647821526758534	8.3575310594432	0.00153201463988416
						8.11624655532305	0.273876393024857	8.11493908718549	-0.00652550301747994	8.36191705996566	0.00155584567121803
						8.12034144756022	0.270026747522354	8.11903397942266	-0.00658128736486126	8.36630306048813	0.00157816332660823
						8.1244363397974	0.266090497996559	8.12312887165984	-0.00664054150631572	8.3706890610106	0.0015795041018705
						8.12853123203457	0.262164923050483	8.12722376389702	-0.00668012748765758	8.37507506153306	0.0015889829893961
						8.13262612427175	0.258395909117172	8.13131865613419	-0.00671713189779059	8.37946106205553	0.00160976765574324
						8.13672101650892	0.254909017337127	8.13541354837137	-0.00675225995554084	8.383847062578	0.00163202405351961
						8.1408159087461	0.25176337025191	8.13950844060854	-0.00678790151750862	8.38823306310046	0.00165778024308433
						8.14491080098328	0.248933591165372	8.14360333284572	-0.00682408824239323	8.39261906362293	0.00167637655926574
						8.14900569322045	0.246322764094836	8.14769822508289	-0.00686193040710057	8.39700506414539	0.0016832166347878
						8.15310058545763	0.243799531460105	8.15179311732007	-0.00689603552608586	8.40139106466786	0.00170352002558806
						8.1571954776948	0.24123944249498	8.15588800955724	-0.00692418527696259	8.40577706519032	0.00173984289826742
						8.16129036993198	0.238555229478905	8.15998290179442	-0.00695057096665867	8.41016306571279	0.00177749528881084
						8.16538526216915	0.235712116256316	8.1640777940316	-0.00697881422061012	8.41454906623526	0.00181896012140744
						8.16948015440633	0.232729299402341	8.16817268626877	-0.00700888843131838	8.41893506675772	0.00184689755402977
						8.17357504664351	0.22966403857131	8.17226757850595	-0.00703935011476704	8.42332106728019	0.00185791600062761
						8.17766993888068	0.22658134534403	8.17636247074312	-0.00707078760596221	8.42770706780266	0.00187808367506281
						8.18176483111786	0.223516428260078	8.1804573629803	-0.00710963759847538	8.43209306832512	0.00193914940034886
						8.18585972335503	0.220458947232764	8.18455225521748	-0.00714686161572438	8.43647906884759	0.00200194448598906
						8.18995461559221	0.217382827182865	8.18864714745465	-0.00718618791608012	8.44086506937005	0.0020295246865238
						8.19404950782938	0.214285525991833	8.19274203969183	-0.00722758852965447	8.44525106989252	0.00205316225692492
						8.19814440006656	0.211195924580035	8.196836931929	-0.00727467125248137	8.44963707041498	0.00208243478468178
						8.20223929230374	0.208137563964268	8.20093182416618	-0.00732196301295683	8.45402307093745	0.00210947749101259
						8.20633418454091	0.205097075905386	8.20502671640335	-0.00735523290850596	8.45840907145992	0.00215996904697073
						8.21042907677809	0.202036617319593	8.20912160864053	-0.00738870429374788	8.46279507198238	0.00220607786427059
						8.21452396901526	0.198944593772602	8.21321650087771	-0.00742279691948677	8.46718107250485	0.00223028401102866
						8.21861886125244	0.195864558682851	8.21731139311488	-0.0074595270751036	8.47156707302732	0.00225767575333422
						8.22271375348961	0.1928709009232	8.22140628535206	-0.0075006713468895	8.47595307354978	0.00228831759159959
						8.22680864572679	0.190017822949162	8.22550117758923	-0.00753770288227492	8.48033907407225	0.0023209380908693
						8.23090353796397	0.187310051443651	8.22959606982641	-0.00757045942522547	8.48472507459471	0.00237673797871363
						8.23499843020114	0.184705043087645	8.23369096206358	-0.00760381233729562	8.48911107511718	0.00242706510922616
						8.23909332243832	0.182129126230637	8.23778585430076	-0.00763786451175712	8.49349707563965	0.00245942769998796
						8.24318821467549	0.179499804203896	8.24188074653794	-0.00768624570807335	8.49788307616211	0.00250666829422103
						8.24728310691267	0.176760655460015	8.24597563877511	-0.00773142230868845	8.50226907668458	0.00254467265015266
						8.25137799914985	0.173922605189455	8.25007053101229	-0.00776419531958676	8.50665507720705	0.00258500026245751
						8.25547289138702	0.171081918954466	8.25416542324946	-0.00779608210434703	8.51104107772951	0.00264803538929983
						8.2595677836242	0.168379991860438	8.25826031548664	-0.00782547889088592	8.51542707825198	0.00268967088034976
						8.26366267586137	0.16591343877254	8.26235520772381	-0.00784761090950383	8.51981307877444	0.00271281890673423
						8.26775756809855	0.16367258081625	8.26645009996099	-0.00786126945695974	8.52419907929691	0.00275115826496347
						8.27185246033572	0.161575895907754	8.27054499219817	-0.0078717036587634	8.52858507981937	0.00280661914259582
						8.2759473525729	0.159567037444159	8.27463988443534	-0.00788129550875982	8.53297108034184	0.00285849053453832
						8.28004224481007	0.15766277098761	8.27873477667252	-0.00789172850871943	8.53735708086431	0.00291411099241874
						8.28413713704725	0.155900232490304	8.28282966890969	-0.00790299162115751	8.54174308138677	0.00296938792761229
						8.28823202928443	0.154250660239623	8.28692456114687	-0.00790698813197221	8.54612908190924	0.00300331458351139
						8.2923269215216	0.152600866355882	8.29101945338404	-0.00790311096763292	8.5505150824317	0.00304096556642512
						8.29642181375878	0.150809056112983	8.29511434562122	-0.00790356714562364	8.55490108295417	0.00309524342802077
						8.30051670599595	0.148772240755414	8.29920923785839	-0.00790842430488744	8.55928708347664	0.00316915139654527
						8.30461159823313	0.146460570680443	8.30330413009557	-0.0079271394829571	8.5636730839991	0.00323766688176715
						8.30870649047031	0.143921657905467	8.30739902233275	-0.00795875421232291	8.56805908452157	0.00328378851963237
						8.31280138270748	0.141260757168573	8.31149391456992	-0.00797959464087747	8.57244508504404	0.00331702105901639
						8.31689627494466	0.138599850751606	8.3155888068071	-0.0079970661003363	8.5768310855665	0.00335676196036041
						8.32099116718183	0.136029639665789	8.31968369904427	-0.00801142085413586	8.58121708608897	0.00341714527049011
						8.32508605941901	0.133593512360714	8.32377859128145	-0.0080251052085543	8.58560308661143	0.00347609251737656
						8.32918095165618	0.13130955781641	8.32787348351863	-0.00803823830342153	8.5899890871339	0.0035232317512321
						8.33327584389336	0.129196899868595	8.3319683757558	-0.00805150738256397	8.59437508765636	0.00357464973749781
						8.33737073613054	0.127270496632297	8.33606326799298	-0.00806585605179118	8.59876108817883	0.00362025791795299
						8.34146562836771	0.1255145101918	8.34015816023015	-0.00808123590923757	8.6031470887013	0.00366912752644998
						8.34556052060489	0.123868259183421	8.34425305246733	-0.00810513035017564	8.60753308922376	0.00374515868910799
						8.34965541284206	0.122251946286122	8.34834794470451	-0.00814364548025626	8.61191908974623	0.00380532251074841
						8.35375030507924	0.120614585569984	8.35244283694168	-0.00817717020238588	8.6163050902687	0.00384854556805838
						8.35784519731641	0.11895794310719	8.35653772917886	-0.00820631948239214	8.62069109079116	0.00390114906475399
						8.36194008955359	0.117317554312999	8.36063262141603	-0.00823456575744313	8.62507709131363	0.00394366715295242
						8.36603498179076	0.115726353436888	8.36472751365321	-0.00826389320771504	8.62946309183609	0.00399498538348415
						8.37012987402794	0.11420117289374	8.36882240589038	-0.00829427831246478	8.63384909235856	0.0040611671573608
						8.37422476626512	0.112740253077602	8.37291729812756	-0.00831830554575456	8.63823509288103	0.00410962940145054
						8.37831965850229	0.111323461608148	8.37701219036473	-0.00833309772203365	8.64262109340349	0.00415439604978229
						8.38241455073947	0.109923001062157	8.38110708260191	-0.00834431680606794	8.64700709392596	0.00420383930726273
						8.38650944297664	0.1085242768648	8.38520197483909	-0.00835734459028007	8.65139309444842	0.00422768177976414
						8.39060433521382	0.107136584316791	8.38929686707626	-0.00837220527209397	8.65577909497089	0.00427163944898995
						8.394699227451	0.105778037393178	8.39339175931344	-0.00840072169737386	8.66016509549336	0.00434418100123364
						8.39879411968817	0.104452204108246	8.39748665155061	-0.00842339912264304	8.66455109601582	0.00439737316024166
						8.40288901192535	0.103142188319045	8.40158154378779	-0.00843842784865469	8.66893709653829	0.00443600458350174
						8.40698390416252	0.101818654315232	8.40567643602497	-0.00845397341580474	8.67332309706075	0.00448373643229112
						8.4110787963997	0.100455875844498	8.40977132826214	-0.00847024007657526	8.67770909758322	0.00453357205375756
						8.41517368863687	0.0990513145228284	8.41386622049932	-0.00848581051102713	8.68209509810569	0.00459223743648667
						8.41926858087405	0.0976377609677008	8.41796111273649	-0.00850292542067421	8.68648109862815	0.0046596255298488
						8.42336347311123	0.0962670035006016	8.42205600497367	-0.00852154876659513	8.69086709915062	0.00470278061419649
						8.4274583653484	0.0949738048192895	8.42615089721084	-0.00854200872103148	8.69525309967309	0.00473926234772224
						8.43155325758558	0.0937536561008711	8.43024578944802	-0.00855728496106758	8.69963910019555	0.00478008808042026
						8.43564814982275	0.0925779906864483	8.4343406816852	-0.00855880870977043	8.70402510071802	0.00481467765283614
						8.43974304205993	0.0914333899814207	8.43843557392237	-0.00854551816689108	8.70841110124048	0.0048657133791028
						8.4438379342971	0.0903462829960924	8.44253046615955	-0.00853325672290594	8.71279710176295	0.0049272289689981
						8.44793282653428	0.089363814036638	8.44662535839672	-0.00852537268628807	8.71718310228541	0.00496533650146967
						8.45202771877146	0.0885106658131854	8.4507202506339	-0.00852165290842945	8.72156910280788	0.00498920277018897
						8.45612261100863	0.0877650971293139	8.45481514287107	-0.00852877109405948	8.72595510333035	0.0050275988246184
						8.46021750324581	0.087070891694534	8.45891003510825	-0.00854302471952329	8.73034110385281	0.00507724512547749
						8.46431239548298	0.0863694184407788	8.46300492734542	-0.00855244214732589	8.73472710437528	0.00512446716095262
						8.46840728772016	0.0856199967686221	8.4670998195826	-0.00856223828870432	8.73911310489775	0.00518450213283728
						8.47250217995734	0.084798669537305	8.47119471181978	-0.0085783334585414	8.74349910542021	0.00522530200207274
						8.47659707219451	0.0838882249398802	8.47528960405695	-0.00860044923190927	8.74788510594268	0.00524713509378782
						8.48069196443169	0.0828849246874432	8.47938449629413	-0.00862072334601642	8.75227110646514	0.00529295329587791
						8.48478685666886	0.0818208954638948	8.4834793885313	-0.00864106836037605	8.75665710698761	0.00534782241491963
						8.48888174890604	0.0807644820354367	8.48757428076848	-0.00867323094849316	8.76104310751007	0.00538983912764505
						8.49297664114321	0.0797857132956868	8.49166917300566	-0.00871674344240889	8.76542910803254	0.00543491501231945
						8.49707153338039	0.0789189701556704	8.49576406524283	-0.00875173622328003	8.76981510855501	0.00546335651252894
						8.50116642561757	0.0781502417500646	8.49985895748001	-0.00877899035530688	8.77420110907747	0.00548159138358158
						8.50526131785474	0.0774291471937955	8.50395384971718	-0.00880426316439533	8.77858710959994	0.00552152192085482
						8.50935621009192	0.0766914459309444	8.50804874195436	-0.00882786113366743	8.78297311012241	0.00556965998993047
						8.51345110232909	0.0758892822121377	8.51214363419154	-0.00884757259764898	8.78735911064487	0.00560385405786639
						8.51754599456627	0.0750243537920152	8.51623852642871	-0.0088705439707475	8.79174511116734	0.00563262831282894
						8.52164088680344	0.0741547611800158	8.52033341866589	-0.0088967623560277	8.7961311116898	0.00566325507712765
						8.52573577904062	0.0733588203984564	8.52442831090306	-0.00893101802550945	8.80051711221227	0.00566810630772434
						8.52983067127779	0.072686041524293	8.52852320314024	-0.0089525046901527	8.80490311273474	0.00568892984753954
						8.53392556351497	0.0721421546399208	8.53261809537741	-0.00897214091639234	8.8092891132572	0.00573119205366841
						8.53802045575215	0.0717144427512629	8.53671298761459	-0.00899928155718324	8.81367511377967	0.00575699149147898
						8.54211534798932	0.0713972798337304	8.54080787985176	-0.00903367033524659	8.81806111430213	0.00576975194068815
						8.5462102402265	0.0711792162102191	8.54490277208894	-0.00905715784798372	8.8224471148246	0.00579012917069857
						8.55030513246367	0.0710116268422298	8.54899766432612	-0.00907341942732035	8.82683311534707	0.00579565904991209
						8.55440002470085	0.0708015179834147	8.55309255656329	-0.00908714564198774	8.83121911586953	0.00581394392740497
						8.55849491693802	0.0704535523646378	8.55718744880047	-0.00909864778492431	8.835605116392	0.00585533065438919
						8.5625898091752	0.0699337056496923	8.56128234103764	-0.0091133347866676	8.83999111691446	0.00586924398949173
						8.56668470141238	0.0693002535763671	8.56537723327482	-0.00913114557151624	8.84437711743693	0.00588432004727903
						8.57077959364955	0.0686682280159129	8.56947212551199	-0.00916393430566326	8.84876311795939	0.00590040782379145
						8.57487448588673	0.0681345856151949	8.57356701774917	-0.00919524262479493	8.85314911848186	0.00591200340182695
						8.5789693781239	0.0677218907054349	8.57766190998635	-0.0092005111965644	8.85753511900433	0.0059441816066723
						8.58306427036108	0.0673745612863919	8.58175680222352	-0.00919557018709977	8.86192111952679	0.00598078500179083
						8.58715916259826	0.0670042285613791	8.5858516944607	-0.00918948267819932	8.86630712004926	0.00598608971239565
						8.59125405483543	0.0665575646474488	8.58994658669787	-0.00918258033425826	8.87069312057173	0.00598717039860146
						8.59534894707261	0.066060493960643	8.59404147893505	-0.00916472726466555	8.87507912109419	0.00600319103058626
						8.59944383930978	0.0656004876177243	8.59813637117223	-0.00914731805500971	8.87946512161666	0.00601456147551697
						8.60353873154696	0.065254985924924	8.6022312634094	-0.00913417869875826	8.88385112213912	0.00604392110728856
						8.60763362378414	0.0650330467767486	8.60632615564658	-0.00912511922016479	8.88823712266159	0.00605615261783994
						8.61172851602131	0.0648820257116718	8.61042104788375	-0.00912736222307575	8.89262312318406	0.00606124251838711
						8.61582340825849	0.0647391171116397	8.61451594012093	-0.00913206284233119	8.89700912370652	0.00606633241893456
						8.61991830049566	0.0645736448213817	8.6186108323581	-0.00913878027790363	8.90139512422899	0.00607043170419003
						8.62401319273284	0.0643942882106562	8.62270572459528	-0.00914867939685909	8.90578112475145	0.00608144658294607
						8.62810808497001	0.0642299501173406	8.62680061683245	-0.00915617586289041	8.91016712527392	0.00610488620901016
						8.63220297720719	0.0640990531186759	8.63089550906963	-0.00916126352307359	8.91455312579639	0.00611560206749814
						8.63629786944436	0.063984370218691	8.63499040130681	-0.0091624419150353	8.91893912631885	0.0061155938494404
						8.64039276168154	0.0638360738093832	8.63908529354398	-0.00916344747340996	8.92332512684132	0.00611558563138265
						8.64448765391872	0.0636001591971109	8.64318018578116	-0.00916440306920495	8.92771112736378	0.00611532061905667
						8.64858254615589	0.0632539121562452	8.64727507801833	-0.00916225193236653	8.93209712788625	0.00613354585708393
						8.65267743839307	0.0628272517061051	8.65136997025551	-0.00915711972000288	8.93648312840872	0.00615320277855822
						8.65677233063024	0.0623957408682329	8.65546486249269	-0.00915420817237168	8.94086912893118	0.0061534572774516
						8.66086722286742	0.0620401171788195	8.65955975472986	-0.00915355840089153	8.94525512945365	0.00615192749843376
						8.6649621151046	0.0617959072927544	8.66365464696704	-0.00915500303674708	8.94964112997612	0.00615039771941566
						8.66905700734177	0.0616348888619132	8.66774953920421	-0.00916129631146836	8.95402713049858	0.00615831622032927
						8.67315189957895	0.0614861081019153	8.67184443144139	-0.0091810843886031	8.95841313102105	0.00618070636501818
						8.67724679181612	0.0612704819699466	8.67593932367856	-0.00920209335976329	8.96279913154351	0.00619296524999421
						8.6813416840533	0.0609310728020809	8.68003421591574	-0.00921583562988513	8.96718513206598	0.0061923747109443
						8.68543657629047	0.060459100060312	8.68412910815292	-0.00922637786054187	8.97157113258844	0.00619178417189453
						8.68953146852765	0.059901568044311	8.68822400039009	-0.00922870587860943	8.97595713311091	0.00618867298268545
						8.69362636076482	0.059338224732487	8.69231889262727	-0.00922411825141671	8.98034313363338	0.00620036100541121
						8.697721253002	0.0588415196276112	8.69641378486444	-0.00921823959075719	8.98472913415584	0.00620387412088659
						8.70181614523918	0.0584466418889053	8.70050867710162	-0.00921708983546372	8.98911513467831	0.00620738723636198
						8.70591103747635	0.0581486858477027	8.70460356933879	-0.00922051331026127	8.99350113520078	0.00620512051411472
						8.71000592971353	0.0579187450848393	8.70869846157597	-0.0092327248077605	8.99788713572324	0.00620285379186745
						8.7141008219507	0.0577310088033288	8.71279335381315	-0.00924610471598235	9.00227313624571	0.00619818454599724
						8.71819571418788	0.0575796115927805	8.71688824605032	-0.00926033692462664	9.00665913676817	0.00621784968092947
						8.72229060642505	0.0574770954881465	8.7209831382875	-0.00927466762142895	9.01104513729064	0.00621812410201502
						8.72638549866223	0.0574366133799235	8.72507803052467	-0.00928577222240868	9.0154311378131	0.00621638890547945
						8.73048039089941	0.0574487596538379	8.72917292276185	-0.00929685487679414	9.01981713833557	0.00621465370894373
						8.73457528313658	0.0574741587338383	8.73326781499902	-0.00930802573024565	9.02420313885804	0.00622163293306743
						8.73867017537376	0.0574644283567904	8.7373627072362	-0.0093126039838369	9.0285891393805	0.00622985230823495
						8.74276506761093	0.0573973674085358	8.74145759947337	-0.00930882285479147	9.03297513990297	0.00625441449269968
						8.74685995984811	0.057292686189229	8.74555249171055	-0.00930520833834337	9.03736114042543	0.00625923802283478
						8.75095485208529	0.0571848690857116	8.74964738394773	-0.009307778952558	9.0417471409479	0.00626406155297001
						8.75504974432246	0.057079979637393	8.7537422761849	-0.00931627494958387	9.04613314147037	0.00627322246749527
						8.75914463655964	0.0569483788544423	8.75783716842208	-0.00934303620830033	9.05051914199283	0.00627653346542919
						8.76323952879681	0.0567613524666608	8.76193206065925	-0.00936085168540007	9.0549051425153	0.00628004506193736
						8.76733442103399	0.0565272942125402	8.76602695289643	-0.0093672921536647	9.05929114303777	0.0062925456049413
						8.77142931327116	0.0562939072425572	8.77012184513361	-0.00937529752202433	9.06367714356023	0.00629798171224799
						8.77552420550834	0.0561226854270383	8.77421673737078	-0.00938515241116912	9.0680631440827	0.00630341781955469
						8.77961909774552	0.0560628363144631	8.77831162960796	-0.00940098161031545	9.07244914460516	0.00632031005287694
						8.78371398998269	0.0561295135613688	8.78240652184513	-0.009402913175735	9.07683514512763	0.00632873353892142
						8.78780888221987	0.0562911450522401	8.78650141408231	-0.00939199172221104	9.0812211456501	0.00633321505195239
						8.79190377445704	0.0564713595964402	8.79059630631948	-0.00938536778913934	9.08560714617256	0.00635856514414587
						8.79599866669422	0.0565725696354778	8.79469119855666	-0.00938325194262661	9.08999314669503	0.00637170951466557
						8.80009355893139	0.0565156888325546	8.79878609079384	-0.00939069438863504	9.09437914721749	0.00638080243732943
						8.80418845116857	0.0562804864807955	8.80288098303101	-0.00939028588801797	9.09876514773996	0.00638718287244703
						8.80828334340575	0.0559196916283054	8.80697587526819	-0.00939465437790458	9.10315114826243	0.0063954309600517
						8.81237823564292	0.0555297999546422	8.81107076750536	-0.00940385810399502	9.10753714878489	0.0064239380822292
						8.8164731278801	0.0551970774336065	8.81516565974254	-0.00942568350248166	9.11192314930736	0.00645005720128504
						8.82056802011727	0.0549570120760545	8.81926055197971	-0.0094398635619849	9.11630914982982	0.00646204148471962
						8.82466291235445	0.0547901769733854	8.82335544421689	-0.00944967623838233	9.12069515035229	0.00646272904272642
						8.82875780459162	0.0546575855518183	8.82745033645407	-0.00945150812091048	9.12508115087476	0.00647980368102588
						8.8328526968288	0.0545471621782216	8.83154522869124	-0.00945267628546699	9.12946715139722	0.00651593967424536
						8.83694758906598	0.054483771655173	8.83564012092842	-0.00945464489950668	9.13385315191969	0.00654961250268031
						8.84104248130315	0.0544898916173286	8.83973501316559	-0.00945739365321144	9.13823915244215	0.00656781466238704
						8.84513737354033	0.0545387140276559	8.84382990540277	-0.00946401361009109	9.14262515296462	0.00657541381347725
						8.8492322657775	0.0545528061621429	8.84792479763994	-0.00947432710123256	9.14701115348709	0.0065904926776644
						8.85332715801468	0.0544481569258037	8.85201968987712	-0.00949080373533667	9.15139715400955	0.00661107483750149
						8.85742205025185	0.0541806259700343	8.8561145821143	-0.00950171938853897	9.15578315453202	0.00664996798306931
						8.86151694248903	0.0537637462159265	8.86020947435147	-0.0095108491406873	9.16016915505448	0.00667932047075805
						8.86561183472621	0.0532522355078838	8.86430436658865	-0.00952118545359027	9.16455515557695	0.0066869470246684
						8.86970672696338	0.0527104608792062	8.86839925882582	-0.00953272783994652	9.16894115609942	0.00670214712309191
						8.87380161920056	0.0521882805635394	8.872494151063	-0.00954520374460682	9.17332715662188	0.00671155397115121
						8.87789651143773	0.051715435244351	8.87658904330018	-0.00956229738927104	9.17771315714435	0.0067253290344826
						8.88199140367491	0.0513024745169368	8.88068393553735	-0.00958379818334406	9.18209915766681	0.00676267875845184
						8.88608629591208	0.0509435960820734	8.88477882777453	-0.00959521757542469	9.18648515818928	0.00678836622359609
						8.89018118814926	0.0506277874771722	8.8888737200117	-0.00960562138361047	9.19087115871175	0.00679347194710089
						8.89427608038644	0.050349865864899	8.89296861224888	-0.00961535908780141	9.19525715923421	0.0068001707717006
						8.89837097262361	0.0501045921547794	8.89706350448605	-0.00962581931629039	9.19964315975668	0.00680775273297291
						8.90246586486079	0.0498715661197071	8.90115839672323	-0.00963749794627197	9.20402916027914	0.00682539119233667
						8.90656075709796	0.0496188977910817	8.9052532889604	-0.00965032234744266	9.20841516080161	0.00685316573591269
						8.91065564933514	0.0493309574121641	8.90934818119758	-0.00965801381168218	9.21280116132408	0.00687025152972566
						8.91475054157232	0.0490289088266875	8.91344307343476	-0.00966386659036547	9.21718716184654	0.0068738845993197
						8.91884543380949	0.0487588758925249	8.91753796567193	-0.00966946189471275	9.22157316236901	0.00688588215817455
						8.92294032604667	0.048556264037157	8.92163285790911	-0.00967853854859305	9.22595916289148	0.00689254697545119
						8.92703521828384	0.0484201547296699	8.92572775014628	-0.00969096141886936	9.23034516341394	0.00691032684569104
						8.93113011052102	0.0483158445196306	8.92982264238346	-0.00970972459511179	9.23473116393641	0.00695964387798756
						8.93522500275819	0.0481945167127797	8.93391753462063	-0.00972218648943271	9.23911716445887	0.00698351003512076
						8.93931989499537	0.0480145073059152	8.93801242685781	-0.00972548709050003	9.24350316498134	0.00699448722886322
						8.94341478723255	0.0477661757833443	8.94210731909499	-0.00972595627351711	9.24788916550381	0.00701784746194655
						8.94750967946972	0.047489798995373	8.94620221133216	-0.00972791321456158	9.25227516602627	0.00703880933485346
						8.9516045717069	0.0472636294670234	8.95029710356934	-0.00973138588222823	9.25666116654874	0.00706985494319252
						8.95569946394407	0.0471556631155499	8.95439199580651	-0.00972777396906897	9.2610471670712	0.00710759551460433
						8.95979435618125	0.0471774873591174	8.95848688804369	-0.00972415076308715	9.26543316759367	0.00711782186754314
						8.96388924841842	0.0472814256206961	8.96258178028086	-0.00973400683984057	9.26981916811614	0.00712804822048223
						8.9679841406556	0.0473930574449936	8.96667667251804	-0.00975680555831646	9.2742051686386	0.00714221672710226
						8.97207903289278	0.0474390831527505	8.97077156475522	-0.0097779197943166	9.27859116916107	0.0071763384165157
						8.97617392512995	0.0473617191165954	8.97486645699239	-0.00979501585643086	9.28297716968353	0.00720154188478116
						8.98026881736713	0.0471285067107973	8.97896134922957	-0.00980476576375797	9.287363170206	0.00722791662738291
						8.9843637096043	0.046738880104345	8.98305624146674	-0.00981448217804627	9.29174917072847	0.00724690059855835
						8.98845860184148	0.0462283687001496	8.98715113370392	-0.00982438664699486	9.29613517125093	0.00725501833594151
						8.99255349407865	0.0456718103777091	8.99124602594109	-0.00983179015045245	9.3005211717734	0.00727956357831766
						8.99664838631583	0.0451801003395337	8.99534091817827	-0.00981246124233223	9.30490717229586	0.00731317560952413
						9.000743278553	0.044864256654809	8.99943581041545	-0.00979155961637045	9.30929317281833	0.00733866035615264
						9.00483817079018	0.0447692039068357	9.00353070265262	-0.00977620835325833	9.3136791733408	0.00736706709940308
						9.00893306302736	0.0448369407655232	9.0076255948898	-0.00976620451164594	9.31806517386326	0.00737875177891674
						9.01302795526453	0.0449452194161475	9.01172048712697	-0.00976357170672952	9.32245117438573	0.00737990061692083
						9.01712284750171	0.0449859822591696	9.01581537936415	-0.00977470436169274	9.32683717490819	0.00740311239434357
						9.02121773973888	0.0449182948100673	9.01991027160133	-0.00979879986496787	9.33122317543066	0.00744425153968009
						9.02531263197606	0.0447669304782485	9.0240051638385	-0.00981621341788589	9.33560917595313	0.00746407321155739
						9.02940752421324	0.0445852979387386	9.02810005607568	-0.00983265025465876	9.33999517647559	0.007474970401044
						9.03350241645041	0.0444108017714489	9.03219494831285	-0.0098502150097572	9.34438117699806	0.00749512340013719
						9.03759730868759	0.0442386557549736	9.03628984055003	-0.00986888941581011	9.34876717752052	0.0075024391135351
						9.04169220092476	0.04403560869482	9.04038473278721	-0.00988035674356846	9.35315317804299	0.00753642650922489
						9.04578709316194	0.0437809306260268	9.04447962502438	-0.00988928188283921	9.35753917856546	0.00757296902803553
						9.04988198539911	0.0434871154422131	9.04857451726156	-0.00989885780488934	9.36192517908792	0.00758775071285493
						9.05397687763629	0.0431770459960712	9.05266940949873	-0.00990967283907459	9.36631117961039	0.00760316490480337
						9.05807176987347	0.0428509121603986	9.05676430173591	-0.00992246295142553	9.37069718013285	0.00761088255272403
						9.06216666211064	0.0424888401090344	9.06085919397308	-0.00993710977589534	9.37508318065532	0.00761860020064469
						9.06626155434782	0.0420842591848453	9.06495408621026	-0.00993494629545788	9.37946918117779	0.00763835671864374
						9.07035644658499	0.0416647068112679	9.06904897844743	-0.00992594712815098	9.38385518170025	0.007649154880875
						9.07445133882217	0.0412756830470739	9.07314387068461	-0.0099108998241643	9.38824118222272	0.00765995304310652
						9.07854623105934	0.0409468658761395	9.07723876292179	-0.00989668950761362	9.39262718274519	0.00766604587397537
						9.08264112329652	0.0406809639439826	9.08133365515896	-0.00988427988897938	9.39701318326765	0.00768875080838573
						9.0867360155337	0.0404677461744329	9.08542854739614	-0.00988016242500882	9.40139918379012	0.00769771966061512
						9.09083090777087	0.0403000799716046	9.08952343963331	-0.00988395082513501	9.40578518431258	0.0077229270885667
						9.09492580000805	0.0401733625652115	9.09361833187049	-0.00989769770263085	9.41017118483505	0.00775469724746943
						9.09902069224522	0.0400790939237661	9.09771322410766	-0.00991163969180806	9.41455718535751	0.00775655099248415
						9.1031155844824	0.0400045489212179	9.10180811634484	-0.00992277835904919	9.41894318587998	0.0077584047374986
						9.10721047671957	0.0399355559514476	9.10590300858201	-0.00991342895862519	9.42332918640245	0.00776093921361184
						9.11130536895675	0.0398595146766087	9.10999790081919	-0.00990052805392925	9.42771518692491	0.00776606286452183
						9.11540026119393	0.0397655878573113	9.11409279305637	-0.00989409842706179	9.43210118744738	0.00779068765975437
						9.1194951534311	0.0396475517429972	9.11818768529354	-0.00989396831707203	9.43648718796985	0.00779195123525362
						9.12359004566828	0.0395114902493247	9.12228257753072	-0.00991317686896999	9.44087318849231	0.0077932148107526
						9.12768493790545	0.0393802334562966	9.12637746976789	-0.00993046937317262	9.44525918901478	0.00779712569807584
						9.13177983014263	0.0392826622647131	9.13047236200507	-0.00994645190342247	9.44964518953724	0.00779795353070241
						9.13587472237981	0.0392299045479766	9.13456725424225	-0.00996360115726377	9.45403119005971	0.00780920608603148
						9.13996961461698	0.0392048168732465	9.13866214647942	-0.00998190814647299	9.45841719058217	0.0078174400680957
						9.14406450685416	0.0391819977646391	9.1427570387166	-0.0100065315993877	9.46280319110464	0.00781775620352442
						9.14815939909133	0.0391555338676684	9.14685193095377	-0.0100313787395528	9.46718919162711	0.00781764536880934
						9.15225429132851	0.0391386200022751	9.15094682319095	-0.0100513515721873	9.47157519214957	0.00781753453409439
						9.15634918356568	0.0391377233855222	9.15504171542812	-0.0100577002592121	9.47596119267204	0.00781792710236615
						9.16044407580286	0.0391395601580976	9.1591366076653	-0.0100458082985503	9.48034719319451	0.00781831967063804
						9.16453896804003	0.0391261629888723	9.16323149990248	-0.0100350773277062	9.48473319371697	0.00782761648743355
						9.16863386027721	0.0390946433289296	9.16732639213965	-0.0100260002385031	9.48911919423944	0.00782705568488508
						9.17272875251439	0.0390557622229233	9.17142128437683	-0.0100148976256986	9.4935051947619	0.0078264948823366
						9.17682364475156	0.0390154884750687	9.175516176614	-0.00999888681200157	9.49789119528437	0.00782333509868031
						9.18091853698874	0.0389674119107774	9.17961106885118	-0.00998464768320492	9.50227719580684	0.00782545922926929
						9.18501342922591	0.0389033905427697	9.18370596108836	-0.00997759044941512	9.5066631963293	0.00782560389281111
						9.18910832146309	0.0388270712620987	9.18780085332553	-0.00997736987709993	9.51104919685177	0.00782460357483452
						9.19320321370026	0.0387602016816686	9.19189574556271	-0.00997131672675753	9.51543519737423	0.00782360325685779
						9.19729810593744	0.038739264308453	9.19599063779988	-0.00996544993267056	9.5198211978967	0.00782106650163061
						9.20139299817462	0.0387968318788191	9.20008553003706	-0.00996277011626796	9.52420719841917	0.00780510936630636
						9.20548789041179	0.0389317527421447	9.20418042227423	-0.0099631479705085	9.52859319894163	0.00780446951940782
						9.20958278264897	0.0390974193728164	9.20827531451141	-0.00996311543412063	9.5329791994641	0.00780393120265933
						9.21367767488614	0.0392289060101009	9.21237020674858	-0.00996259564910438	9.53736519998656	0.00780339288591057
						9.21777256712332	0.0392868931876623	9.21646509898576	-0.00995671257639577	9.54175120050903	0.00778617628861929
						9.2218674593605	0.039272855558687	9.22055999122294	-0.00994948413143919	9.5461372010315	0.00776558130161254
						9.22596235159767	0.0392036767748527	9.22465488346011	-0.00994113554404705	9.55052320155396	0.00773326651262598
						9.23005724383485	0.0390834913217091	9.22874977569729	-0.00993430710550834	9.55490920207643	0.00772656744698414
						9.23415213607202	0.0389023076794674	9.23284466793446	-0.00993159195937622	9.55929520259889	0.00771323882275875
						9.2382470283092	0.0386598338952873	9.23693956017164	-0.00993277420931157	9.56368120312136	0.00767798152351466
						9.24234192054637	0.0383830322472602	9.24103445240882	-0.00992948581010956	9.56806720364383	0.00764949088904676
						9.24643681278355	0.0381137250778421	9.24512934464599	-0.00993259461982326	9.57245320416629	0.00762074122026711
						9.25053170502072	0.0378807417950805	9.24922423688317	-0.0099419874498905	9.57683920468876	0.00759660428479695
						9.2546265972579	0.0376849561153403	9.25331912912034	-0.00996207611567497	9.58122520521122	0.00759138990356603
						9.25872148949508	0.0375072652310714	9.25741402135752	-0.00996946202458109	9.58561120573369	0.00756083210636002
						9.26281638173225	0.0373312361578117	9.26150891359469	-0.00995160525186118	9.58999720625616	0.0075077431577038
						9.26691127396943	0.0371608798688756	9.26560380583187	-0.00993791760215248	9.59438320677862	0.00747554872520594
						9.2710061662066	0.0370204340153974	9.26969869806904	-0.00992899012096438	9.59876920730109	0.00744726383656447
						9.27510105844378	0.0369332553346638	9.27379359030622	-0.00992905667401566	9.60315520782355	0.00741775802509412
						9.27919595068096	0.0369005066867161	9.2778884825434	-0.00995341157982079	9.60754120834602	0.00739715826693922
						9.28329084291813	0.0369018451663667	9.28198337478057	-0.00998271897611143	9.61192720886849	0.00736804198908072
						9.28738573515531	0.0369146208596361	9.28607826701775	-0.0100160479675493	9.61631320939095	0.00732044209134538
						9.29148062739248	0.0369298103861449	9.29017315925492	-0.0100617661026849	9.62069920991342	0.00727381307133752
						9.29557551962966	0.0369516086741765	9.2942680514921	-0.0101097347885701	9.62508521043588	0.00723789798612396
						9.29967041186684	0.0369850758639844	9.29836294372927	-0.0101312265522934	9.62947121095835	0.00721055227281668
						9.30376530410401	0.0370308325946729	9.30245783596645	-0.0101392428049975	9.63385721148082	0.00719066722779546
						9.30786019634119	0.0370966825453748	9.30655272820363	-0.0101421839625501	9.63824321200328	0.00715784350382143
						9.31195508857836	0.037211282631121	9.3106476204408	-0.0101443585956294	9.64262921252575	0.00710274527506081
						9.31604998081554	0.0374105328285469	9.31474251267798	-0.0101459396245875	9.64701521304822	0.00705102057542125
						9.32014487305271	0.0377020231286398	9.31883740491515	-0.010136895239798	9.65140121357068	0.00700985498161108
						9.32423976528989	0.0380439079396401	9.32293229715233	-0.0101251797233159	9.65578721409315	0.00697716639890632
						9.32833465752706	0.0383631961365913	9.32702718938951	-0.010113873586927	9.66017321461561	0.0069512802520429
						9.33242954976424	0.0385905481022498	9.33112208162668	-0.0101087531655589	9.66455921513808	0.00689935384235042
						9.33652444200142	0.0386828371990515	9.33521697386386	-0.0101095543278255	9.66894521566054	0.00683176388015497
						9.34061933423859	0.0386299725513675	9.33931186610103	-0.0100939559575831	9.67333121618301	0.00677837448665776
						9.34471422647577	0.038452169520167	9.34340675833821	-0.0100806966616484	9.67771721670548	0.00674253019475291
						9.34880911871294	0.0381916475714561	9.34750165057538	-0.0100701885153295	9.68210321722794	0.0067084509696267
						9.35290401095012	0.0379010809294438	9.35159654281256	-0.0100533287480181	9.68648921775041	0.00666983303331542
						9.35699890318729	0.0376301663831934	9.35569143504974	-0.0100321822061162	9.69087521827288	0.00662451778251702
						9.36109379542447	0.0374117971716305	9.35978632728691	-0.0100110795206898	9.69526121879534	0.00655420252820729
						9.36518868766165	0.0372537307456197	9.36388121952409	-0.00999669203397992	9.69964721931781	0.0064863991927178
						9.36928357989882	0.0371413697657195	9.36797611176126	-0.00998874457284269	9.70403321984027	0.00645138211283319
						9.373378472136	0.0370481970789232	9.37207100399844	-0.00998774382992715	9.70841922036274	0.00640453464066452
						9.37747336437317	0.0369469464265514	9.37616589623561	-0.0099847544033933	9.7128052208852	0.00632693129743866
						9.38156825661035	0.0368168825880823	9.38026078847279	-0.00998232424914099	9.71719122140767	0.00626221521739751
						9.38566314884752	0.0366487758057301	9.38435568070997	-0.00998116027943169	9.72157722193014	0.00619172829942519
						9.3897580410847	0.0364482312121373	9.38845057294714	-0.00997963344725196	9.7259632224526	0.00612405710572971
						9.39385293332188	0.0362389293592532	9.39254546518432	-0.00997772665250436	9.73034922297507	0.00607946458256667
						9.39794782555905	0.0360609325213879	9.39664035742149	-0.00996921364178197	9.73473522349754	0.00602544796117966
						9.40204271779623	0.035960198145439	9.40073524965867	-0.00995146955598069	9.73912122402	0.00595867185421672
						9.4061376100334	0.0359775203143663	9.40483014189585	-0.00992508602432256	9.74350722454247	0.00588808639590046
						9.41023250227058	0.0361388967805232	9.40892503413302	-0.00990260431672563	9.74789322506493	0.00581817472191799
						9.41432739450775	0.0364427962767086	9.4130199263702	-0.0098841247455151	9.7522792255874	0.00575710629967512
						9.41842228674493	0.0368501720675488	9.41711481860737	-0.009870156522222	9.75666522610987	0.00571769328342071
						9.42251717898211	0.0372933870939534	9.42120971084455	-0.0098788954831996	9.76105122663233	0.00565906885446138
						9.42661207121928	0.037702705997843	9.42530460308172	-0.00989590765424392	9.7654372271548	0.00558379797190858
						9.43070696345646	0.0380278187143494	9.4293994953189	-0.00990746476265414	9.76982322767726	0.00552397553626976
						9.43480185569363	0.0382447510348522	9.43349438755607	-0.00991512405022076	9.77420922819973	0.00545866641291052
						9.43889674793081	0.0383504517249914	9.43758927979325	-0.00991317831592697	9.7785952287222	0.00541320629356436
						9.44299164016799	0.0383571792821087	9.44168417203043	-0.00990658028416278	9.78298122924466	0.00537098125300889
						9.44708653240516	0.0382884808459408	9.4457790642676	-0.00989795280451257	9.78736722976713	0.00530602615205181
						9.45118142464234	0.038177431593612	9.44987395650478	-0.00989068331505408	9.79175323028959	0.00523557041515567
						9.45527631687951	0.0380663506501197	9.45396884874195	-0.00988903191431616	9.79613923081206	0.00516229594116137
						9.45937120911669	0.0379955010013708	9.45806374097913	-0.00989273111006916	9.80052523133453	0.00510461163123787
						9.46346610135386	0.0379772184926521	9.4621586332163	-0.00990209411025027	9.80491123185699	0.0050720327404728
						9.46756099359104	0.0379695395598255	9.46625352545348	-0.00991104974257875	9.80929723237946	0.00503489770668653
						9.47165588582822	0.0378840706401966	9.47034841769066	-0.00992061249910973	9.81368323290193	0.00496670048671691
						9.47575077806539	0.0376366558509438	9.47444330992783	-0.00993077518515478	9.81806923342439	0.00488799529685947
						9.47984567030257	0.0372069192303133	9.47853820216501	-0.00992841280061919	9.82245523394686	0.00482170510272197
						9.48394056253974	0.0366533075914839	9.48263309440218	-0.00993183568278047	9.82684123446932	0.00478268275137884
						9.48803545477692	0.0360678570479519	9.48672798663936	-0.00994120474646277	9.83122723499179	0.00474877005988672
						9.49213034701409	0.0355189122236012	9.49082287887653	-0.00996389547346292	9.83561323551425	0.00468488643870112
						9.49622523925127	0.0350348706036996	9.49491777111371	-0.00997799576598361	9.83999923603672	0.00461371955934216
						9.50032013148845	0.0346260274981797	9.49901266335089	-0.0099779014030775	9.84438523655919	0.00454823721269981
						9.50441502372562	0.0343062357536066	9.50310755558806	-0.00997547569426121	9.84877123708165	0.00449042974394098
						9.5085099159628	0.0340903462852059	9.50720244782524	-0.0099712328612767	9.85315723760412	0.00445301752785842
						9.51260480819997	0.0339774744369311	9.51129734006241	-0.00996892859878744	9.85754323812658	0.0044146391754443
						9.51669970043715	0.0339443346339765	9.51539223229959	-0.00996906842770813	9.86192923864905	0.00436690450975631
						9.52079459267432	0.0339587777791653	9.51948712453676	-0.00997149796167044	9.86631523917152	0.00431520880702667
						9.5248894849115	0.033997214025476	9.52358201677394	-0.00996353413955147	9.87070123969398	0.00425607620592416
						9.52898437714867	0.0340469932839617	9.52767690901112	-0.00995456822795586	9.87508724021645	0.00421669740682509
						9.53307926938585	0.0340990738804805	9.53177180124829	-0.00994495132751609	9.87947324073892	0.00419545342935202
						9.53717416162303	0.0341503235375856	9.53586669348547	-0.00993528338067695	9.88385924126138	0.00415409918826556
						9.5412690538602	0.0342135211576883	9.53996158572264	-0.00992814788983565	9.88824524178385	0.00410258284494577
						9.54536394609738	0.0343111558067089	9.54405647795982	-0.00992343771087735	9.89263124230631	0.00404445446615245
						9.54945883833455	0.0344481053817858	9.548151370197	-0.00990971110617304	9.89701724282878	0.00399113147134645
						9.55355373057173	0.0345915505787103	9.55224626243417	-0.00990030156133776	9.90140324335124	0.00396260494738544
						9.5576486228089	0.0346817582567385	9.55634115467135	-0.0098953130592695	9.90578924387371	0.00393581850261625
						9.56174351504608	0.034663373913196	9.56043604690852	-0.00989907638882492	9.91017524439618	0.00389113825132253
						9.56583840728326	0.0345121828286265	9.5645309391457	-0.00992510880487554	9.91456124491864	0.00383880416731688
						9.56993329952043	0.0342433368311032	9.56862583138287	-0.00997226241630724	9.91894724544111	0.00379217356180391
						9.57402819175761	0.0339060643256107	9.57272072362005	-0.0100671260692143	9.92333324596358	0.00374573124051157
						9.57812308399478	0.0335716125300319	9.57681561585722	-0.0101575874714366	9.92771924648604	0.00372862191249504
						9.58221797623196	0.0333123475186072	9.5809105080944	-0.010196878886509	9.93210524700851	0.00372355360582424
						9.58631286846914	0.0331694113830813	9.58500540033158	-0.0101872157920586	9.93649124753097	0.0036788408364235
						9.59040776070631	0.033134317184773	9.58910029256875	-0.0101776773970908	9.94087724805344	0.00363390207587741
						9.59450265294349	0.0331667167395822	9.59319518480593	-0.010161249599484	9.94526324857591	0.00359328388064011
						9.59859754518066	0.0332276479543726	9.5972900770431	-0.0101432600706514	9.94964924909837	0.0035546666991432
						9.60269243741784	0.0332956033495752	9.60138496928028	-0.0101032535349731	9.95403524962084	0.00354051653126483
						9.60678732965501	0.0333596818607133	9.60547986151746	-0.01006786025757	9.9584212501433	0.00352311960594418
						9.61088222189219	0.0334110013488102	9.60957475375463	-0.0100375665126144	9.96280725066577	0.00348385665311513
						9.61497711412937	0.0334500475143789	9.61366964599181	-0.0100160767981153	9.96719325118824	0.00345175625614813
						9.61907200636654	0.0335033603980853	9.61776453822898	-0.0100128177044365	9.9715792517107	0.00342125369112117
						9.62316689860372	0.0336200471714496	9.62185943046616	-0.0100160852427835	9.97596525223317	0.00339786793268502
						9.62726179084089	0.033833358773255	9.62595432270333	-0.0100250708342029	9.98035125275563	0.00338825257523857
						9.63135668307807	0.0341215089014817	9.63004921494051	-0.0100286434624655	9.9847372532781	0.00337863721779212
						9.63545157531524	0.0344141248638381	9.63414410717769	-0.0100247560460429	9.98912325380057	0.00333813579988669
						9.63954646755242	0.0346409234315671	9.63823899941486	-0.0100221756138955	9.99350925432303	0.00330220931503345
						9.6436413597896	0.0347735376519546	9.64233389165204	-0.0100210700634481	9.9978952548455	0.00327787609242135
						9.64773625202677	0.0348283564993487	9.64642878388921	-0.0100181098055846	10.002281255368	0.00327473622061939
						9.65183114426395	0.0348418105698909	9.65052367612639	-0.0100176971708455	10.0066672558904	0.00326608707207191
						9.65592603650112	0.0348438145773001	9.65461856836356	-0.0100197870501262	10.0110532564129	0.00324148380076027
						9.6600209287383	0.0348427533989933	9.65871346060074	-0.010021103010545	10.0154392569354	0.0032075924180718
						9.66411582097548	0.0348255239495953	9.66280835283791	-0.0100073280458144	10.0198252574578	0.00316719134152215
						9.66821071321265	0.0347656663519997	9.66690324507509	-0.00999908685351381	10.0242112579803	0.00314562717402466
						9.67230560544983	0.0346349468219628	9.67099813731227	-0.00999661832001732	10.0285972585028	0.00314203380649685
						9.676400497687	0.034414244902071	9.67509302954944	-0.0100046643757388	10.0329832590252	0.00313844043896903
						9.68049538992418	0.0341021342142204	9.67918792178662	-0.0100264710791664	10.0373692595477	0.00311719022267424
						9.68459028216135	0.0337175103176458	9.68328281402379	-0.010050728208281	10.0417552600702	0.00308679168986377
						9.68868517439853	0.0332928380166539	9.68737770626097	-0.0100944951239479	10.0461412605926	0.00304969711954373
						9.6927800666357	0.0328599419871655	9.69147259849815	-0.0101212564460839	10.0505272611151	0.0030505500409072
						9.69687495887288	0.0324298152603437	9.69556749073532	-0.0101285485910766	10.0549132616376	0.00304814672575843
						9.70096985111006	0.031981511439287	9.6996623829725	-0.0101281047625312	10.05929926216	0.00304574341060993
						9.70506474334723	0.0314803481156516	9.70375727520967	-0.0101297038308919	10.0636852626825	0.0030399350890809
						9.70915963558441	0.0309194531466032	9.70785216744685	-0.0101334813754886	10.068071263205	0.00302740517459948
						9.71325452782158	0.0303428003666797	9.71194705968403	-0.0101339072934367	10.0724572637274	0.00301256143430569
						9.71734942005876	0.0298196812770158	9.7160419519212	-0.0101359511223289	10.0768432642499	0.00301531460364011
						9.72144431229593	0.0293960514216425	9.72013684415838	-0.0101356604782518	10.0812292647724	0.00301626360985567
						9.72553920453311	0.0290701298754554	9.72423173639555	-0.0101292696832759	10.0856152652948	0.00301258980383073
						9.72963409677029	0.028804988064169	9.72832662863273	-0.0101217244802915	10.0900012658173	0.00300891599780564
						9.73372898900746	0.0285585568202659	9.7324215208699	-0.0101155693517106	10.0943872663398	0.00299801017921044
						9.73782388124464	0.02831176019168	9.73651641310708	-0.010114216671337	10.0987732668622	0.0029949142146285
						9.74191877348181	0.0280790274840819	9.74061130534425	-0.0101174358401111	10.1031592673847	0.0030201290428717
						9.74601366571899	0.027892281268005	9.74470619758143	-0.0101131621741539	10.1075452679071	0.0030241301459287
						9.75010855795617	0.0277709046761768	9.74880108981861	-0.0100983407427847	10.1119312684296	0.00302349848556397
						9.75420345019334	0.0277082379847665	9.75289598205578	-0.0100736231643175	10.1163172689521	0.00302286682519924
						9.75829834243052	0.0276870102378296	9.75699087429296	-0.0100517015190774	10.1207032694745	0.00301966458093293
						9.76239323466769	0.0276992588813819	9.76108576653013	-0.0100346927557627	10.125089269997	0.00302087804932541
						9.76648812690487	0.0277457049744627	9.76518065876731	-0.0100222969957372	10.1294752705195	0.00303677565935908
						9.77058301914204	0.0278168088334888	9.76927555100449	-0.010014879189047	10.1338612710419	0.00304441829837278
						9.77467791137922	0.0278819701514999	9.77337044324166	-0.0100103245371252	10.1382472715644	0.00305206093738648
						9.77877280361639	0.0279045447006395	9.77746533547884	-0.0100094335654929	10.1426332720869	0.00305221272965895
						9.78286769585357	0.027869540775969	9.78156022771601	-0.0100119757711145	10.1470192726093	0.00305280464222909
						9.78696258809075	0.0277958419607402	9.78565511995319	-0.01002566068587	10.1514052731318	0.00305892733942949
						9.79105748032792	0.0277209357668329	9.78975001219036	-0.0100203750769104	10.1557912736543	0.00306760174037859
						9.7951523725651	0.027675836683043	9.79384490442754	-0.0100090676061378	10.1601772741767	0.00307168183806274
						9.79924726480227	0.0276737881953743	9.79793979666471	-0.00999769521489125	10.1645632746992	0.00306912711432632
						9.80334215703945	0.0277139239595028	9.80203468890189	-0.0099878701743111	10.1689492752217	0.00306657239059003
						9.80743704927663	0.0277911864532001	9.80612958113907	-0.00997952704271586	10.1733352757441	0.00306436388139106
						9.8115319415138	0.0279063712661497	9.81022447337624	-0.00996915260003468	10.1777212762666	0.00307162950380765
						9.81562683375098	0.0280693782193642	9.81431936561342	-0.00996005600384273	10.1821072767891	0.0030771697244565
						9.81972172598815	0.0282906024544922	9.81841425785059	-0.00996206590746454	10.1864932773115	0.00307851093132742
						9.82381661822533	0.028565266166488	9.82250915008777	-0.00997469834398673	10.190879277834	0.00307557617828161
						9.8279115104625	0.0288701703708053	9.82660404232494	-0.00997336682064	10.1952652783565	0.0030726414252358
						9.83200640269968	0.029176909978316	9.83069893456212	-0.00996318708599558	10.1996512788789	0.00307939356182533
						9.83610129493686	0.0294645390316117	9.8347938267993	-0.00994182013418684	10.2040372794014	0.00309440539224884
						9.84019618717403	0.0297163071469165	9.83888871903647	-0.00990644175196102	10.2084232799239	0.00309526058029814
						9.84429107941121	0.0299128667400265	9.84298361127365	-0.00987486263122326	10.2128092804463	0.00309368934191986
						9.84838597164838	0.0300395302858906	9.84707850351082	-0.0098475777619682	10.2171952809688	0.00309211810354172
						9.85248086388556	0.0300974751001084	9.851173395748	-0.00982686980368484	10.2215812814913	0.00308941785226785
						9.85657575612273	0.0300937592877238	9.85526828798518	-0.00981234890925456	10.2259672820137	0.00309284772504597
						9.86067064835991	0.0300203905952344	9.85936318022235	-0.00981837303759205	10.2303532825362	0.00309256029966098
						9.86476554059709	0.0298606830799047	9.86345807245953	-0.00983413612258408	10.2347392830587	0.00309227287427598
						9.86886043283426	0.0296215218128527	9.8675529646967	-0.00984280850517768	10.2391252835811	0.00308995116586666
						9.87295532507144	0.0293460776683316	9.87164785693388	-0.00983813264351647	10.2435112841036	0.00308401903277409
						9.87705021730861	0.0290845039331234	9.87574274917106	-0.00983236501985395	10.2478972846261	0.00307577161191199
						9.88114510954579	0.0288554194683092	9.87983764140823	-0.00982812643155854	10.2522832851485	0.0030775509427046
						9.88524000178296	0.0286403638389497	9.88393253364541	-0.00983816517580664	10.256669285671	0.00307581065295435
						9.88933489402014	0.0284113192302416	9.88802742588258	-0.00986186651090072	10.2610552861935	0.00307407036320424
						9.89342978625732	0.0281607203249626	9.89212231811976	-0.00989206861239882	10.2654412867159	0.00305376202247252
						9.89752467849449	0.0279073508534146	9.89621721035693	-0.00989153541997138	10.2698272872384	0.003035568710596
						9.90161957073167	0.0276783922142555	9.90031210259411	-0.00987361776046531	10.2742132877609	0.00303251861588888
						9.90571446296884	0.0274864224454493	9.90440699483128	-0.00985798020229022	10.2785992882833	0.00303113698821931
						9.90980935520602	0.0273245305801938	9.90850188706846	-0.00983566819010958	10.2829852888058	0.00302975536054974
						9.91390424744319	0.0271801344145466	9.91259677930564	-0.00981578942788724	10.2873712893283	0.0030075419949723
						9.91799913968037	0.0270480832046732	9.91669167154281	-0.00980025234998115	10.2917572898507	0.00299650075580678
						9.92209403191754	0.026927350359767	9.92078656377999	-0.00978880528600633	10.2961432903732	0.00297107315435224
						9.92618892415472	0.026809061328763	9.92488145601716	-0.00978293979525751	10.3005292908957	0.00297052260458816
						9.9302838163919	0.0266743363865344	9.92897634825434	-0.0098166389066319	10.3049152914181	0.0029673012473649
						9.93437870862907	0.0265068741400752	9.93307124049151	-0.00985626076986283	10.3093012919406	0.00296407989014164
						9.93847360086625	0.0263060568936782	9.93716613272869	-0.00988072422764707	10.3136872924631	0.00293454568985235
						9.94256849310342	0.026084363094922	9.94126102496586	-0.00987983770370616	10.3180732929855	0.00291539339762728
						9.9466633853406	0.0258516533566746	9.94535591720304	-0.0098808439830706	10.322459293508	0.00290279411634063
						9.95075827757778	0.0256049649862624	9.94945080944022	-0.00988442133119345	10.3268452940304	0.00289266835493399
						9.95485316981495	0.0253337904455899	9.95354570167739	-0.0098924180852903	10.3312312945529	0.00288351358573263
						9.95894806205213	0.0250352042128591	9.95764059391457	-0.0098780850433285	10.3356172950754	0.00284676622585434
						9.9630429542893	0.0247244157387568	9.96173548615174	-0.00984822135183579	10.3400032955978	0.00280986924246631
						9.96713784652648	0.0244346245054538	9.96583037838892	-0.00982780519589053	10.3443892961203	0.00278456384439968
						9.97123273876366	0.0242045282442088	9.9699252706261	-0.00981691706096603	10.3487752966428	0.00275204423472944
						9.97532763100083	0.0240611212167331	9.97402016286327	-0.00982190868163735	10.3531612971652	0.00274269064444617
						9.97942252323801	0.0240083199833757	9.97811505510045	-0.00983099236867299	10.3575472976877	0.00272751227551799
						9.98351741547518	0.0240271834133232	9.98220994733762	-0.00982322486924168	10.3619332982102	0.0026778485187665
						9.98761230771236	0.024086062443222	9.9863048395748	-0.00980320380527395	10.3663192987326	0.0026306358539871
						9.99170719994953	0.0241543279567662	9.99039973181197	-0.00977883485647719	10.3707052992551	0.00259343630914625
						9.99580209218671	0.02421024809564	9.99449462404915	-0.00975699611167988	10.3750912997776	0.00255911833738264
						9.99989698442388	0.0242372816738766	9.99858951628633	-0.00974424682631179	10.3794773003	0.00252404305304939
						10.0039918766611	0.0242160467114795	10.0026844085235	-0.0097401642568494	10.3838633008225	0.00249348084279427
						10.0080867688982	0.024126145959538	10.0067793007607	-0.00973895064358001	10.388249301345	0.00244004564398968
						10.0121816611354	0.0239660138214575	10.0108741929979	-0.0097402137186769	10.3926353018674	0.00238653403943063
						10.0162765533726	0.0237717720450746	10.014969085235	-0.00974433468287707	10.3970213023899	0.00235084893203041
						10.0203714456098	0.0236057276055727	10.0190639774722	-0.00975112337256079	10.4014073029124	0.00231775921426143
						10.0244663378469	0.0235188715890164	10.0231588697094	-0.00974922548904436	10.4057933034348	0.00227230184908621
						10.0285612300841	0.0235241517739775	10.0272537619466	-0.0097487078044133	10.4101793039573	0.00222149739878238
						10.0326561223213	0.0236010456029807	10.0313486541837	-0.00975026718553517	10.4145653044798	0.00216367622395384
						10.0367510145585	0.0237135415771802	10.0354435464209	-0.00975376769576379	10.4189513050022	0.0020837186829739
						10.0408459067956	0.0238210387689596	10.0395384386581	-0.00974746809181903	10.4233373055247	0.0020271274073938
						10.0449407990328	0.0238846082742104	10.0436333308953	-0.0097426167080914	10.4277233060472	0.00198573357985744
						10.04903569127	0.0238822047176728	10.0477282231324	-0.00973949134920003	10.4321093065696	0.00193194790467935
						10.0531305835072	0.0238233738032875	10.0518231153696	-0.00973882448501356	10.4364953070921	0.00186971285707497
						10.0572254757443	0.0237447177335911	10.0559180076068	-0.00974046791393537	10.4408813076146	0.00180751876042411
						10.0613203679815	0.0236844521053315	10.060012899844	-0.00974515504095339	10.445267308137	0.00173335094232842
						10.0654152602187	0.0236596942712165	10.0641077920811	-0.0097542558558873	10.4496533086595	0.0016739247386846
						10.0695101524559	0.0236636467547843	10.0682026843183	-0.00976148921422856	10.454039309182	0.00162309466727583
						10.073605044693	0.0236737874551395	10.0722975765555	-0.00976053966709484	10.4584253097044	0.00154753185943229
						10.0776999369302	0.023660067993628	10.0763924687927	-0.00976306717306288	10.4628113102269	0.00147805138778782
						10.0817948291674	0.0235950082055497	10.0804873610298	-0.00976918226896203	10.4671973107494	0.00139558530178433
						10.0858897214046	0.0234665217105999	10.084582253267	-0.0097843208757532	10.4715833112718	0.00131417018787435
						10.0899846136418	0.023285012110899	10.0886771455042	-0.00979903048403112	10.4759693117943	0.00126637052034957
						10.0940795058789	0.0230782884529119	10.0927720377414	-0.00981548532487311	10.4803553123168	0.00120766374241019
						10.0981743981161	0.0228826521225801	10.0968669299785	-0.00983363501948813	10.4847413128392	0.00112423623787533
						10.1022692903533	0.0227392024817743	10.1009618222157	-0.00985588502561418	10.4891273133617	0.00104333954555171
						10.1063641825905	0.0226863765629865	10.1050567144529	-0.00986239062985554	10.4935133138842	0.000959040496191049
						10.1104590748276	0.022737896711731	10.1091516066901	-0.00987094916854563	10.4978993144066	0.000884771834417842
						10.1145539670648	0.0228617157815865	10.1132464989272	-0.00988198059793047	10.5022853149291	0.000822542096885898
						10.118648859302	0.0229885868442858	10.1173413911644	-0.00989965387981549	10.5066713154516	0.000754302246767346
						10.1227437515392	0.0230461422467097	10.1214362834016	-0.00992028962304591	10.511057315974	0.000666688941498375
						10.1268386437763	0.0229901093042972	10.1255311756388	-0.00994356543670915	10.5154433164965	0.000578311127533962
						10.1309335360135	0.0228126000072293	10.129626067876	-0.00997730645877009	10.519829317019	0.000490708836669264
						10.1350284282507	0.0225372164138352	10.1337209601131	-0.0100080934955576	10.5242153175414	0.000395613497757677
						10.1391233204879	0.0222106038265586	10.1378158523503	-0.0100325791478619	10.5286013180639	0.000332232635221954
						10.143218212725	0.0218928466334249	10.1419107445875	-0.0100330659019495	10.5329873185864	0.000260422749929017
						10.1473131049622	0.0216392176203609	10.1460056368247	-0.0100359770504641	10.5373733191088	0.000158680557846539
						10.1514079971994	0.0214780655930359	10.1501005290618	-0.010041939583333	10.5417593196313	7.41065859128353E-5
						10.1555028894366	0.0214029522056537	10.154195421299	-0.0100541271845894	10.5461453201538	1.94203108492372E-6
						10.1595977816737	0.0213849721943808	10.1582903135362	-0.0100627118286739	10.5505313206762	-7.1117097358379E-5
						10.1636926739109	0.0213881667528713	10.1623852057734	-0.0100757695398478	10.5549173211987	-0.00014824475066026
						10.1677875661481	0.0213766914881517	10.1664800980105	-0.0100932434311349	10.5593033217212	-0.000233109634830939
						10.1718824583853	0.0213165190140816	10.1705749902477	-0.0101190211382567	10.5636893222436	-0.000329971477125072
						10.1759773506224	0.021184756123982	10.1746698824849	-0.0101265184191201	10.5680753227661	-0.000419441411773454
						10.1800722428596	0.0209888328410865	10.1787647747221	-0.0101360112279815	10.5724613232886	-0.000499825460332837
						10.1841671350968	0.0207797820557505	10.1828596669592	-0.0101479846911963	10.576847323811	-0.00057202623970025
						10.188262027334	0.0206371341044056	10.1869545591964	-0.0101643494247967	10.5812333243335	-0.000634806189041452
						10.1923569195711	0.0206232679465203	10.1910494514336	-0.0101877108892346	10.5856193248559	-0.000718781576277408
						10.1964518118083	0.0207434917312815	10.1951443436708	-0.0102198722372987	10.5900053253784	-0.000819135162490963
						10.2005467040455	0.0209522512382551	10.1992392359079	-0.0102459996166357	10.5943913259009	-0.000906359239024428
						10.2046415962827	0.0211970515557651	10.2033341281451	-0.010248006325446	10.5987773264233	-0.000970573136399939
						10.2087364885198	0.0214552339739239	10.2074290203823	-0.0102497829738931	10.6031633269458	-0.00104477819949803
						10.212831380757	0.0217292661912498	10.2115239126195	-0.0102536860134	10.6075493274683	-0.00113168235169645
						10.2169262729942	0.0220138708011985	10.2156188048566	-0.0102596082014176	10.6119353279907	-0.00121409161390662
						10.2210211652314	0.0222726378227106	10.2197136970938	-0.0102771727567318	10.6163213285132	-0.0012941837296997
						10.2251160574686	0.02245022539182	10.223808589331	-0.0102874710586509	10.6207073290357	-0.00138144642021971
						10.2292109497057	0.0225147687659538	10.2279034815682	-0.0102960730804556	10.6250933295581	-0.00144657457638909
						10.2333058419429	0.0224981279632195	10.2319983738053	-0.0103032806938747	10.6294793300806	-0.00150388506962204
						10.2374007341801	0.0224908499379572	10.2360932660425	-0.0102998581304112	10.6338653306031	-0.00158090019598889
						10.2414956264173	0.0225806130628666	10.2401881582797	-0.0102900932453173	10.6382513311255	-0.00165277039865503
						10.2455905186544	0.022784167576187	10.2442830505169	-0.0102809123981967	10.642637331648	-0.00173738178285546
						10.2496854108916	0.0230377401753675	10.248377942754	-0.0102787891829796	10.6470233321705	-0.0018086439098009
						10.2537803031288	0.0232459719927601	10.2524728349912	-0.0102834154318184	10.6514093326929	-0.00185089025846041
						10.257875195366	0.0233336787064371	10.2565677272284	-0.0102934566726619	10.6557953332154	-0.00192278225050469
						10.2619700876031	0.0232624581701483	10.2606626194656	-0.0103092880630045	10.6601813337379	-0.00200499967286451
						10.2660649798403	0.0230182633524063	10.2647575117027	-0.0103305106183642	10.6645673342603	-0.00207016197929792
						10.2701598720775	0.02260529530653	10.2688524039399	-0.0103378419943534	10.6689533347828	-0.00214964042777684
						10.2742547643147	0.0220657176379146	10.2729472961771	-0.0103088057639222	10.6733393353053	-0.00221891056600818
						10.2783496565518	0.0214982175648674	10.2770421884143	-0.0102809206307117	10.6777253358277	-0.00226532114158456
						10.282444548789	0.0210310836848771	10.2811370806515	-0.0102582426955955	10.6821113363502	-0.00232186063914695
						10.2865394410262	0.020762601999901	10.2852319728886	-0.0102404998370795	10.6864973368727	-0.00238015905197786
						10.2906343332634	0.0207179023348113	10.2893268651258	-0.0102457495876104	10.6908833373951	-0.00243230314406496
						10.2947292255005	0.0208567063029319	10.293421757363	-0.0102668850870374	10.6952693379176	-0.00249348370608342
						10.2988241177377	0.0211198898096508	10.2975166496002	-0.0103039194039398	10.6996553384401	-0.00253080075802698
						10.3029190099749	0.0214733120531042	10.3016115418373	-0.0103388085258309	10.7040413389625	-0.00255816898537171
						10.3070139022121	0.0219132788287124	10.3057064340745	-0.0103622356690047	10.708427339485	-0.002619590299256
						10.3111087944492	0.0224330104701282	10.3098013263117	-0.0103813201495315	10.7128133400075	-0.00267298376171275
						10.3152036866864	0.0229845639510394	10.3138962185489	-0.0103965846918668	10.7171993405299	-0.00272272047199921
						10.3192985789236	0.0234728812592846	10.317991110786	-0.0103899047146953	10.7215853410524	-0.00277246494366073
						10.3233934711608	0.0237914034541043	10.3220860030232	-0.0103848950122451	10.7259713415749	-0.00280652947108398
						10.3274883633979	0.0238760432334023	10.3261808952604	-0.0103831337549294	10.7303573420973	-0.00284915371678376
						10.3315832556351	0.0237396408724393	10.3302757874976	-0.0103844239865351	10.7347433426198	-0.00289825906977337
						10.3356781478723	0.0234536880967105	10.3343706797347	-0.010388502685835	10.7391293431423	-0.00294374452974502
						10.3397730401095	0.0230951922585819	10.3384655719719	-0.0103951678810632	10.7435153436647	-0.0029829927827712
						10.3438679323466	0.022714761680369	10.3425604642091	-0.0104062686531024	10.7479013441872	-0.00300757893149359
						10.3479628245838	0.0223439103085871	10.3466553564463	-0.010422933970658	10.7522873447097	-0.00302173279785227
						10.352057716821	0.0220080776801909	10.3507502486834	-0.0104371944192111	10.7566733452321	-0.00305059047657407
						10.3561526090582	0.0217223065211816	10.3548451409206	-0.0104323123945591	10.7610593457546	-0.00309672922281772
						10.3602475012954	0.0214830496647251	10.3589400331578	-0.0104280480340044	10.7654453462771	-0.00313995770775694
						10.3643423935325	0.0212728817980756	10.363034925395	-0.0104270097600025	10.7698313467995	-0.00316062238973982
						10.3684372857697	0.0210707370771672	10.3671298176321	-0.0104290188280779	10.774217347322	-0.00317283560812073
						10.3725321780069	0.020857128363673	10.3712247098693	-0.0104349582683207	10.7786033478445	-0.00317587700365215
						10.3766270702441	0.0206147099937398	10.3753196021065	-0.0104407916818544	10.7829893483669	-0.00319377912300433
						10.3807219624812	0.0203320395355314	10.3794144943437	-0.0104301258470079	10.7873753488894	-0.00323280507302352
						10.3848168547184	0.0200126013734207	10.3835093865808	-0.0104140068760404	10.7917613494119	-0.0032620437632071
						10.3889117469556	0.0196793691778876	10.387604278818	-0.0103931442129661	10.7961473499343	-0.00327515114970464
						10.3930066391928	0.019365336035606	10.3916991710552	-0.0103715521431376	10.8005333504568	-0.00328385328392957
						10.3971015314299	0.019097513038403	10.3957940632924	-0.0103525235814116	10.8049193509792	-0.00329866892060578
						10.4011964236671	0.0188900403241449	10.3998889555295	-0.0103365363585533	10.8093053515017	-0.00331083717726061
						10.4052913159043	0.0187498591289149	10.4039838477667	-0.0103236784866078	10.8136913520242	-0.00332686257272156
						10.4093862081415	0.0186811154788121	10.4080787400039	-0.0103137323349788	10.8180773525466	-0.00334860888014442
						10.4134811003786	0.0186802160554061	10.4121736322411	-0.0103020787567525	10.8224633530691	-0.00334732973898676
						10.4175759926158	0.0187282381118325	10.4162685244783	-0.0102929387809048	10.8268493535916	-0.00334770129014278
						10.421670884853	0.0187893004351177	10.4203634167154	-0.0102928368073065	10.831235354114	-0.0033480728412988
						10.4257657770902	0.0188173049294459	10.4244583089526	-0.0103013330664727	10.8356213546365	-0.00335034424117529
						10.4298606693273	0.0187739357076882	10.4285532011898	-0.0103007676842965	10.840007355159	-0.003359271805117
						10.4339555615645	0.0186547553874751	10.432648093427	-0.0102852077977503	10.8443933556814	-0.00336427363241322
						10.4380504538017	0.0185028354907085	10.4367429856641	-0.0102707115098113	10.8487793562039	-0.00333139781385315
						10.4421453460389	0.0183851755139974	10.4408378779013	-0.0102604164568121	10.8531653567264	-0.00333168783636743
						10.446240238276	0.0183442500442117	10.4449327701385	-0.0102541137326195	10.8575513572488	-0.00333197785888199
						10.4503351305132	0.0183752622386185	10.4490276623757	-0.0102533496397068	10.8619373577713	-0.00333614351563513
						10.4544300227504	0.0184457756245727	10.4531225546128	-0.0102562389345334	10.8663233582938	-0.00333636190813066
						10.4585249149876	0.0185262247425926	10.45721744685	-0.0102624712438918	10.8707093588162	-0.00332722010280959
						10.4626198072247	0.0186030734836213	10.4613123390872	-0.0102897311760463	10.8750953593387	-0.0033045653079309
						10.4667146994619	0.0186769673500166	10.4654072313244	-0.0103018348897356	10.8794813598612	-0.00329679340984866
						10.4708095916991	0.0187593387026302	10.4695021235615	-0.010285393226832	10.8838673603836	-0.00329494855654893
						10.4749044839363	0.0188678733416998	10.4735970157987	-0.0102623290237761	10.8882533609061	-0.00329310370324907
						10.4789993761734	0.0190213492172881	10.4776919080359	-0.0102434610504154	10.8926393614286	-0.00328752316073917
						10.4830942684106	0.0192350953180845	10.4817868002731	-0.0102287964844313	10.897025361951	-0.00326779187049138
						10.4871891606478	0.0195175252832578	10.4858816925102	-0.0102268476904503	10.9014113624735	-0.00323326748140268
						10.491284052885	0.0198616440132173	10.4899765847474	-0.0102503469970033	10.905797362996	-0.00321020699910702
						10.4953789451222	0.0202336167812056	10.4940714769846	-0.010274266708276	10.9101833635184	-0.00320759817215363
						10.4994738373593	0.0205732037074355	10.4981663692218	-0.0102920132846742	10.9145693640409	-0.00319858509146051
						10.5035687295965	0.0208168434468333	10.5022612614589	-0.0103079204691212	10.9189553645634	-0.00318286562973101
						10.5076636218337	0.0209296779696721	10.5063561536961	-0.0103256135504125	10.9233413650858	-0.00315566504056314
						10.5117585140709	0.0209146603453264	10.5104510459333	-0.0103450753351529	10.9277273656083	-0.00311814557992114
						10.515853406308	0.0207926936565122	10.5145459381705	-0.0103532891323824	10.9321133661308	-0.00309906407561238
						10.5199482985452	0.0205866486609147	10.5186408304076	-0.0103573892374602	10.9364993666532	-0.00309702433064391
						10.5240431907824	0.0203317402455093	10.5227357226448	-0.0103578834242061	10.9408853671757	-0.00307588822117972
						10.5281380830196	0.0200852336741103	10.526830614882	-0.0103564421635255	10.9452713676982	-0.00305266965744522
						10.5322329752567	0.0199056713210214	10.5309255071192	-0.0103575858352631	10.9496573682206	-0.00302841482059156
						10.5363278674939	0.0198149681554933	10.5350203993563	-0.0103612671327018	10.9540433687431	-0.0029886853581842
						10.5404227597311	0.0197870292134591	10.5391152915935	-0.01036628856521	10.9584293692656	-0.00296779366699766
						10.5445176519683	0.0197699366378325	10.5432101838307	-0.0103725231598446	10.962815369788	-0.00294819992024632
						10.5486125442054	0.0197151386645014	10.5473050760679	-0.0103711981302483	10.9672013703105	-0.00292469613684879
						10.5527074364426	0.0195966221285329	10.5513999683051	-0.0103494024332098	10.971587370833	-0.00289128751049323
						10.5568023286798	0.0194222994908886	10.5554948605422	-0.0103324877701758	10.9759733713554	-0.0028445913226064
						10.560897220917	0.0192385519919419	10.5595897527794	-0.0103208777401319	10.9803593718779	-0.00280941292633685
						10.5649921131541	0.0191186275890026	10.5636846450166	-0.01031807454806	10.9847453724004	-0.00277787420438073
						10.5690870053913	0.0191349030903387	10.5677795372538	-0.0103228197256032	10.9891313729228	-0.00276057197058043
						10.5731818976285	0.0193295305339721	10.5718744294909	-0.0103048720519409	10.9935173734453	-0.00273842726471961
						10.5772767898657	0.0196966724835653	10.5759693217281	-0.0102885500193349	10.9979033739678	-0.00269567451349373
						10.5813716821028	0.0201773135176025	10.5800642139653	-0.0102759792829313	11.0022893744902	-0.00265278048003639
						10.58546657434	0.0206733616664349	10.5841591062025	-0.0102669341040376	11.0066753750127	-0.00262395621794665
						10.5895614665772	0.0210862649525594	10.5882539984396	-0.010258906013065	11.0110613755352	-0.00259009765834881
						10.5936563588144	0.0213592700827424	10.5923488906768	-0.0102561910856554	11.0154473760576	-0.00255250530806513
						10.5977512510515	0.0214899167139485	10.596443782914	-0.010258562209849	11.0198333765801	-0.00251324460258457
						10.6018461432887	0.0215080785791029	10.6005386751512	-0.0102644474874814	11.0242193771026	-0.00244371603505412
						10.6059410355259	0.0214461036383293	10.6046335673883	-0.0102641853817211	11.028605377625	-0.00238188547239229
						10.6100359277631	0.021326130528093	10.6087284596255	-0.0102570433880652	11.0329913781475	-0.00234248995058517
						10.6141308200002	0.0211642221836139	10.6128233518627	-0.0102401237983891	11.0373773786699	-0.0023035357473597
						10.6182257122374	0.0209795697825958	10.6169182440999	-0.0102271018651438	11.0417633791924	-0.00226678636791214
						10.6223206044746	0.0208046202966962	10.621013136337	-0.0102181207991386	11.0461493797149	-0.00220895458138945
						10.6264154967118	0.0206887514655604	10.6251080285742	-0.0102156009998644	11.0505353802373	-0.00214027703661916
						10.6305103889489	0.0206837645266928	10.6292029208114	-0.0102065088763125	11.0549213807598	-0.00209667777320686
						10.6346052811861	0.0208168779813725	10.6332978130486	-0.0101730497546478	11.0593073812823	-0.00206268833121671
						10.6387001734233	0.0210748397712436	10.6373927052857	-0.0101427352065928	11.0636933818047	-0.00201201490014693
						10.6427950656605	0.0214149303669625	10.6414875975229	-0.0101161714923449	11.0680793823272	-0.00196412014509656
						10.6468899578977	0.021789585191997	10.6455824897601	-0.0100910317219494	11.0724653828497	-0.00191172751886347
						10.6509848501348	0.0221605474585436	10.6496773819973	-0.0100686798139689	11.0768513833721	-0.00184259645356557
						10.655079742372	0.022496993851774	10.6537722742344	-0.0100489646591379	11.0812373838946	-0.00179350815374693
						10.6591746346092	0.0227675067766211	10.6578671664716	-0.0100320095302573	11.0856233844171	-0.00174811529377198
						10.6632695268464	0.0229405320482005	10.6619620587088	-0.0100176243645913	11.0900093849395	-0.00169507963042078
						10.6673644190835	0.0229968967488439	10.666056950946	-0.0100027160632491	11.094395385462	-0.00164535601531121
						10.6714593113207	0.0229473087154942	10.6701518431831	-0.00999008690920622	11.0987813859845	-0.00158528832310579
						10.6755542035579	0.0228330854223205	10.6742467354203	-0.00998398964335658	11.1031673865069	-0.00151866875363695
						10.6796490957951	0.0227057206515944	10.6783416276575	-0.00998409490731324	11.1075533870294	-0.00146351679903109
						10.6837439880322	0.0226049628822411	10.6824365198947	-0.0100195413101774	11.1119393875519	-0.00141969837788567
						10.6878388802694	0.0225468135750941	10.6865314121318	-0.0100631143354756	11.1163253880743	-0.00137243112932394
						10.6919337725066	0.0225182227474809	10.690626304369	-0.0100728298867401	11.1207113885968	-0.00130601066663896
						10.6960286647438	0.02247911561679	10.6947211966062	-0.0100761705038116	11.1250973891193	-0.00123180465855817
						10.7001235569809	0.0223864657177646	10.6988160888434	-0.0100744126216453	11.1294833896417	-0.00117655313039771
						10.7042184492181	0.0222278235350007	10.7029109810806	-0.0100721221640703	11.1338693901642	-0.00113519077165867
						10.7083133414553	0.0220363522755169	10.7070058733177	-0.0100717361032504	11.1382553906867	-0.00109041158273049
						10.7124082336925	0.0218699746476411	10.7111007655549	-0.0100731807649311	11.1426413912091	-0.00103149096698949
						10.7165031259296	0.0217713938348474	10.7151956577921	-0.0100720427944236	11.1470273917316	-0.000961373756215771
						10.7205980181668	0.0217414956526515	10.7192905500293	-0.0100737976796191	11.1514133922541	-0.000887500623308919
						10.724692910404	0.0217397198246561	10.7233854422664	-0.0100784183502012	11.1557993927765	-0.000827439799572427
						10.7287878026412	0.0217081066187247	10.7274803345036	-0.0100768748452932	11.160185393299	-0.000779826688154509
						10.7328826948783	0.021606140613952	10.7315752267408	-0.0100693256861126	11.1645713938215	-0.000728962885841015
						10.7369775871155	0.0214329270952546	10.735670118978	-0.0100637181984599	11.1689573943439	-0.000667101749718043
						10.7410724793527	0.0212231994285573	10.7397650112151	-0.0100631959317793	11.1733433948664	-0.000589831815050156
						10.7451673715899	0.0210214552977584	10.7438599034523	-0.0100674794516266	11.1777293953889	-0.000520635127705424
						10.749262263827	0.0208562840052834	10.7479547956895	-0.0100687902787744	11.1821153959113	-0.000451297819721055
						10.7533571560642	0.0207354738705824	10.7520496879267	-0.0100708376358599	11.1865013964338	-0.000378835902202726
						10.7574520483014	0.0206577264151177	10.7561445801638	-0.0100811299061124	11.1908873969563	-0.000330021182875872
						10.7615469405386	0.0206207301085936	10.760239472401	-0.0100993114930097	11.1952733974787	-0.00026205986248396
						10.7656418327757	0.0206127709292176	10.7643343646382	-0.0100994485538077	11.1996593980012	-0.000166848200843151
						10.7697367250129	0.0205997002791634	10.7684292568754	-0.0100900944526334	11.2040453985237	-0.000105181038034389
						10.7738316172501	0.0205330978430772	10.7725241491125	-0.0100721898793187	11.2084313990461	-5.11712748685867E-5
						10.7779265094873	0.0203782669346104	10.7766190413497	-0.0100545940895539	11.2128173995686	1.07739601225169E-5
						10.7820214017245	0.0201336305368705	10.7807139335869	-0.0100428392716719	11.2172034000911	5.47720987858118E-5
						10.7861162939616	0.0198224612812357	10.7848088258241	-0.0100366742337337	11.2215894006135	0.000129591589123978
						10.7902111861988	0.0194709032947263	10.7889037180612	-0.0100389824538263	11.225975401136	0.000210139721334271
						10.794306078436	0.0190956398147045	10.7929986102984	-0.0100502542475312	11.2303614016585	0.0002428618865388
						10.7984009706732	0.018708147836999	10.7970935025356	-0.0100518328743752	11.2347474021809	0.000286826757808289
						10.8024958629103	0.0183250706576532	10.8011883947728	-0.0100529895578316	11.2391334027034	0.000346139961490298
						10.8065907551475	0.0179697876088097	10.8052832870099	-0.0100555987783525	11.2435194032259	0.000392290028729476
						10.8106856473847	0.0176627843030818	10.8093781792471	-0.0100596059153505	11.2479054037483	0.000459151533058282
						10.8147805396219	0.0174134330657671	10.8134730714843	-0.0100646830507111	11.2522914042708	0.000521577587182447
						10.818875431859	0.0172226439682493	10.8175679637215	-0.0100678338024282	11.2566774047933	0.000579557645730345
						10.8229703240962	0.0170885438823948	10.8216628559586	-0.0100617684706759	11.2610634053157	0.000627762325480719
						10.8270652163334	0.0170028954883682	10.8257577481958	-0.010048457552055	11.2654494058382	0.000666343850811331
						10.8311601085706	0.0169449184278497	10.829852640433	-0.0100313824037715	11.2698354063606	0.000726101264237567
						10.8352550008077	0.0168881567378236	10.8339475326702	-0.010012010552313	11.2742214068831	0.000793419630731509
						10.8393498930449	0.0168192501847881	10.8380424249074	-0.00999383421992618	11.2786074074056	0.000840527910686059
						10.8434447852821	0.016750271288122	10.8421373171445	-0.00997818055941221	11.282993407928	0.000860424488682084
						10.8475396775193	0.0167113979591824	10.8462322093817	-0.00996491040954216	11.2873794084505	0.000897885694515831
						10.8516345697564	0.0167324024857284	10.8503271016189	-0.0099547271626696	11.291765408973	0.000933943547102581
						10.8557294619936	0.016828177226559	10.8544219938561	-0.00994743998385786	11.2961514094954	0.000968860106291582
						10.8598243542308	0.0169913088353212	10.8585168860932	-0.00994339976915671	11.3005374100179	0.00103072621718126
						10.863919246468	0.0171879984671517	10.8626117783304	-0.00995574667363961	11.3049234105404	0.00108556972788908
						10.8680141387051	0.0173567449077904	10.8667066705676	-0.00998218705785949	11.3093094110628	0.00111560187075548
						10.8721090309423	0.0174249777124832	10.8708015628048	-0.0100064833142311	11.3136954115853	0.00114378840772343
						10.8762039231795	0.0173476120800225	10.8748964550419	-0.0100245300916062	11.3180814121078	0.00118229167387124
						10.8802988154167	0.0171500288434039	10.8789913472791	-0.0100310572683135	11.3224674126302	0.00124364756943696
						10.8843937076538	0.0169341921133938	10.8830862395163	-0.0100218324039125	11.3268534131527	0.00130694882767727
						10.888488599891	0.016826069756681	10.8871811317535	-0.0100161168106172	11.3312394136752	0.00134118424918506
						10.8925834921282	0.0169059703372032	10.8912760239906	-0.0100142459034593	11.3356254141976	0.00136538754129748
						10.8966783843654	0.0171811197292466	10.8953709162278	-0.0100188301488551	11.3400114147201	0.00138130324815954
						10.9007732766025	0.0176061502638877	10.899465808465	-0.0100310638368012	11.3443974152426	0.00141545833484075
						10.9048681688397	0.0181180827614946	10.9035607007022	-0.0100493166282056	11.348783415765	0.00146221808268295
						10.9089630610769	0.0186594756448148	10.9076555929393	-0.0100628725325137	11.3531694162875	0.00148192061666652
						10.9130579533141	0.0191823392252117	10.9117504851765	-0.0100716786461719	11.35755541681	0.00147982268065539
						10.9171528455512	0.0196383470199687	10.9158453774137	-0.0100799634673334	11.3619414173324	0.00147772474464413
						10.9212477377884	0.0199661326735558	10.9199402696509	-0.0100946736598681	11.3663274178549	0.00147309376327019
						10.9253426300256	0.020097831038514	10.924035161888	-0.0101155618938958	11.3707134183774	0.00147901979129682
						10.9294375222628	0.0199923921121339	10.9281300541252	-0.0101369289617444	11.3750994188998	0.00149066582253983
						10.9335324145	0.019671902048651	10.9322249463624	-0.0101560968199015	11.3794854194223	0.00148968002168411
						10.9376273067371	0.0192155310148953	10.9363198385996	-0.0101694474166738	11.3838714199448	0.00148869422082811
						10.9417221989743	0.0187125477798737	10.9404147308367	-0.0101862170770388	11.3882574204672	0.00148485418195053
						10.9458170912115	0.0182207263938476	10.9445096230739	-0.010206444164047	11.3926434209897	0.0014733068727488
						10.9499119834487	0.0177604249354356	10.9486045153111	-0.0102155352909657	11.3970294215122	0.00146873458910191
						10.9540068756858	0.0173342414482857	10.9526994075483	-0.0102097911648871	11.4014154220346	0.00146416230545503
						10.958101767923	0.0169442539395821	10.9567942997854	-0.010192850922643	11.4058014225571	0.00145375268897091
						10.9621966601602	0.0165965884375286	10.9608891920226	-0.0101792770531107	11.4101874230796	0.00143624511332734
						10.9662915523974	0.0162954437931375	10.9649840842598	-0.0101692627046544	11.414573423602	0.00141127767576738
						10.9703864446345	0.0160374233438356	10.969078976497	-0.0101654252973121	11.4189594241245	0.00139575403871878
						10.9744813368717	0.0158112297047812	10.9731738687342	-0.0101651377780444	11.423345424647	0.0013947225864173
						10.9785762291089	0.0156014729273983	10.9772687609713	-0.0101779852536871	11.4277314251694	0.00136857887264873
						10.9826711213461	0.0153958496533892	10.9813636532085	-0.0102033400128147	11.4321174256919	0.00132087880323784
						10.9867660135832	0.0151960007468336	10.9854585454457	-0.0102051543941478	11.4365034262144	0.00128507382785027
						10.9908609058204	0.0150199286602441	10.9895534376829	-0.0102077852898335	11.4408894267368	0.00124922300249756
						10.9949557980576	0.0148875588547622	10.99364832992	-0.0102119437848804	11.4452754272593	0.00121112771103052
						10.9990506902948	0.0147983060295171	10.9977432221572	-0.010205769789474	11.4496614277818	0.00118839783095233
						11.0031455825319	0.0147233975611787	11.0018381143944	-0.0102012033354957	11.4540474283042	0.00114985245678012
						11.0072404747691	0.0146191097781999	11.0059330066316	-0.0101999155380001	11.4584334288267	0.00109226377535359
						11.0113353670063	0.0144503642095988	11.0100278988687	-0.0102017176603154	11.4628194293492	0.00103670885701294
						11.0154302592435	0.0142070169489785	11.0141227911059	-0.0102103652400743	11.4672054298716	0.000980154966255128
						11.0195251514806	0.0139093329808144	11.0182176833431	-0.010217741461618	11.4715914303941	0.00093166388680366
						11.0236200437178	0.013601534227417	11.0223125755803	-0.0102266243279731	11.4759774309166	0.000902300667551126
						11.027714935955	0.0133337843959213	11.0264074678174	-0.0102370035082103	11.480363431439	0.000858929742201407
						11.0318098281922	0.0131380491354277	11.0305023600546	-0.0102477672492988	11.4847494319615	0.000790788839458466
						11.0359047204293	0.0130156630619002	11.0345972522918	-0.0102523157253501	11.489135432484	0.000729120753643909
						11.0399996126665	0.0129450182059469	11.038692144529	-0.010250880590067	11.4935214330064	0.000681513798591976
						11.0440945049037	0.012899591480499	11.0427870367661	-0.0102509075098266	11.4979074335289	0.000639536014118145
						11.0481893971409	0.0128615823736166	11.0468819290033	-0.0102531825883206	11.5022934340514	0.000593308011757638
						11.052284289378	0.0128265236363719	11.0509768212405	-0.0102575722051819	11.5066794345738	0.000516661376921495
						11.0563791816152	0.0127999568251858	11.0550717134777	-0.0102677146536382	11.5110654350963	0.000452568717669199
						11.0604740738524	0.0127894674276127	11.0591666057148	-0.010268127178232	11.5154514356187	0.000403674867104877
						11.0645689660896	0.0127989728634599	11.063261497952	-0.0102610583275073	11.5198374361412	0.000332366280531056
						11.0686638583268	0.0128284109033736	11.0673563901892	-0.0102471103512745	11.5242234366637	0.000262885682066318
						11.0727587505639	0.0128772235190478	11.0714512824264	-0.0102349065583607	11.5286094371861	0.000200628722440764
						11.0768536428011	0.0129480617009515	11.0755461746635	-0.0102258654486123	11.5329954377086	0.00012426148458573
						11.0809485350383	0.0130474566610795	11.0796410669007	-0.0102198009063278	11.5373814382311	3.99191871515639E-5
						11.0850434272755	0.0131812845006802	11.0837359591379	-0.0102149369502891	11.5417674387535	-2.89157380702109E-5
						11.0891383195126	0.0133466238592784	11.0878308513751	-0.0102129480961378	11.546153439276	-8.61582525987448E-5
						11.0932332117498	0.0135281738779028	11.0919257436122	-0.010213684355935	11.5505394397985	-0.000146196314478893
						11.097328103987	0.0137042715804321	11.0960206358494	-0.0102185720472195	11.5549254403209	-0.000219788318943133
						11.1014229962242	0.0138546047465629	11.1001155280866	-0.0102273652576426	11.5593114408434	-0.000299829384563548
						11.1055178884613	0.0139620998293836	11.1042104203238	-0.0102431334442211	11.5636974413659	-0.000389934228223339
						11.1096127806985	0.0140146237440499	11.108305312561	-0.0102570905236634	11.5680834418883	-0.000458264548117937
						11.1137076729357	0.0140161262042449	11.1124002047981	-0.0102706779301517	11.5724694424108	-0.000502535723034904
						11.1178025651729	0.0139948262384676	11.1164950970353	-0.0102839582665493	11.5768554429333	-0.000567122612265902
						11.12189745741	0.0139903336363044	11.1205899892725	-0.0102804304455754	11.5812414434557	-0.000642742507250839
						11.1259923496472	0.0140241801541035	11.1246848815097	-0.0102683219044923	11.5856274439782	-0.000721899113506063
						11.1300872418844	0.0140848780596866	11.1287797737468	-0.0102545968721523	11.5900134445007	-0.000801884688324397
						11.1341821341216	0.0141381929369668	11.132874665984	-0.0102533606807078	11.5943994450231	-0.000855405987029809
						11.1382770263587	0.0141516091103822	11.1369695582212	-0.0102641577840756	11.5987854455456	-0.000890998777917597
						11.1423719185959	0.0141207440749191	11.1410644504584	-0.0102716190102087	11.6031714460681	-0.000958986330110545
						11.1464668108331	0.0140861841270018	11.1451593426955	-0.0102654837380441	11.6075574465905	-0.00102936064902627
						11.1505617030703	0.0141241101259321	11.1492542349327	-0.0102560107131636	11.611943447113	-0.00109895125096673
						11.1546565953074	0.0143031067184129	11.1533491271699	-0.0102478093385294	11.6163294476355	-0.00118115984056047
						11.1587514875446	0.014636639923776	11.1574440194071	-0.0102418349743527	11.6207154481579	-0.00123086608242751
						11.1628463797818	0.0150708884923452	11.1615389116442	-0.0102444998416964	11.6251014486804	-0.00127555580915837
						11.166941272019	0.0155123137019133	11.1656338038814	-0.0102553928011204	11.6294874492029	-0.00134893200343184
						11.1710361642561	0.0158681864562661	11.1697286961186	-0.0102826697921241	11.6338734497253	-0.00141400695921248
						11.1751310564933	0.0160810264517696	11.1738235883558	-0.0102852804863455	11.6382594502478	-0.00146906353894545
						11.1792259487305	0.0161496460276761	11.1779184805929	-0.0102864659431518	11.6426454507703	-0.00153712424308439
						11.1833208409677	0.016120822921776	11.1820133728301	-0.0102885411922312	11.6470314512927	-0.00157771947748581
						11.1874157332048	0.0160481399148417	11.1861082650673	-0.0102936652752502	11.6514174518152	-0.0016085677322476
						11.191510625442	0.0159517165176368	11.1902031573045	-0.0103016844941289	11.6558034523377	-0.0016689062132806
						11.1956055176792	0.0158155181188596	11.1942980495416	-0.0103145541965666	11.6601894528601	-0.0017331853836931
						11.1997004099164	0.0156142493546584	11.1983929417788	-0.0103251073160237	11.6645754533826	-0.00178788693281405
						11.2037953021536	0.0153371322778902	11.202487834016	-0.0103352518701211	11.6689614539051	-0.00183330864410246
						11.2078901943907	0.0149918340558836	11.2065827262532	-0.0103450797143029	11.6733474544275	-0.00185287881199341
						11.2119850866279	0.014597046294349	11.2106776184903	-0.0103598964757991	11.67773345495	-0.00187792434079171
						11.2160799788651	0.0141789611178568	11.2147725107275	-0.0103795122204691	11.6821194554725	-0.00193848156990075
						11.2201748711023	0.0137729548484484	11.2188674029647	-0.0104125246042962	11.6865054559949	-0.00198549298270504
						11.2242697633394	0.0134193216677537	11.2229622952019	-0.0104124175322076	11.6908914565174	-0.00201711285730303
						11.2283646555766	0.0131500710457504	11.227057187439	-0.0104100664759135	11.6952774570399	-0.00204376388383271
						11.2324595478138	0.0129751902342893	11.2311520796762	-0.0104065840618205	11.6996634575623	-0.00205631818188291
						11.236554440051	0.0128808020106712	11.2352469719134	-0.0104030613569368	11.7040494580848	-0.0020677196947294
						11.2406493322881	0.0128451760840111	11.2393418641506	-0.0104012049442718	11.7084354586073	-0.00209835316221446
						11.2447442245253	0.0128612402034744	11.2434367563877	-0.0104009518125843	11.7128214591297	-0.00214134466114247
						11.2488391167625	0.0129441739997068	11.2475316486249	-0.0103973835485993	11.7172074596522	-0.00215399116085959
						11.2529340089997	0.0131109921130719	11.2516265408621	-0.0103845557166824	11.7215934601747	-0.00215359724266113
						11.2570289012368	0.0133490983599992	11.2557214330993	-0.0103687620867987	11.7259794606971	-0.00215432199359171
						11.261123793474	0.0136053289536298	11.2598163253365	-0.0103541844341933	11.7303654612196	-0.00215504674452215
						11.2652186857112	0.0138085179741826	11.2639112175736	-0.0103408551100393	11.734751461742	-0.00216909022242971
						11.2693135779484	0.0139039039273785	11.2680061098108	-0.0103258837787458	11.7391374622645	-0.00218971339404112
						11.2734084701855	0.0138716025517686	11.272101002048	-0.0103092983823216	11.743523462787	-0.00217269692315444
						11.2775033624227	0.0137285537862904	11.2761958942852	-0.0102810928040685	11.7479094633094	-0.0021624926849657
						11.2815982546599	0.0135225258459701	11.2802907865223	-0.0102595533805869	11.7522954638319	-0.00215228844677682
						11.2856931468971	0.0133137812432692	11.2843856787595	-0.0102447605746109	11.7566814643544	-0.00214940781252738
						11.2897880391342	0.0131442386996525	11.2884805709967	-0.0102410734882513	11.7610674648768	-0.00214926683897729
						11.2938829313714	0.0130200231022861	11.2925754632339	-0.0102475216070768	11.7654534653993	-0.00214912586542721
						11.2979778236086	0.0129257908986256	11.296670355471	-0.0102522267750972	11.7698394659218	-0.00212196558883228
						11.3020727158458	0.0128510504513717	11.3007652477082	-0.0102516039834319	11.7742254664442	-0.00208733976626786
						11.3061676080829	0.0128023397779795	11.3048601399454	-0.0102410391542963	11.7786114669667	-0.00207825358919437
						11.3102625003201	0.0127957734222291	11.3089550321826	-0.0102326730194929	11.7829974674892	-0.00205400159365799
						11.3143573925573	0.0128460201450284	11.3130499244197	-0.0102268825425466	11.7873834680116	-0.00203387910820861
						11.3184522847945	0.0129613333733675	11.3171448166569	-0.0102242402490595	11.7917694685341	-0.0020200623244302
						11.3225471770316	0.0131363700617295	11.3212397088941	-0.0102245434158832	11.7961554690566	-0.0019689452088942
						11.3266420692688	0.0133442514180844	11.3253346011313	-0.0102224072709247	11.800541469579	-0.00191174052328625
						11.330736961506	0.0135398389125978	11.3294294933684	-0.0102082895140708	11.8049274701015	-0.00189413904757394
						11.3348318537432	0.0136798194598771	11.3335243856056	-0.0101905318000086	11.809313470624	-0.00186562416739201
						11.3389267459804	0.0137449304859493	11.3376192778428	-0.0101716568112727	11.8136994711464	-0.00182014185669544
						11.3430216382175	0.0137438742236556	11.34171417008	-0.010155594580374	11.8180854716689	-0.00177907883251169
						11.3471165304547	0.0136976097207729	11.3458090623171	-0.0101461623544905	11.8224714721914	-0.00171671568586969
						11.3512114226919	0.0136200866368162	11.3499039545543	-0.010143010595567	11.8268574727138	-0.00166397355575533
						11.3553063149291	0.0135124877355102	11.3539988467915	-0.0101288383147606	11.8312434732363	-0.00162846658333636
						11.3594012071662	0.0133693055156968	11.3580937390287	-0.0101136263610541	11.8356294737588	-0.00157859097547931
						11.3634960994034	0.0131905148888359	11.3621886312658	-0.0100977541030629	11.8400154742812	-0.00153479408732207
						11.3675909916406	0.012994264101156	11.366283523503	-0.0100881187127143	11.8444014748037	-0.00147363388174523
						11.3716858838778	0.0128206197761803	11.3703784157402	-0.0100844977696402	11.8487874753262	-0.00138851341424808
						11.3757807761149	0.0127177850189134	11.3744733079774	-0.0100898609695978	11.8531734758486	-0.00133510891628905
						11.3798756683521	0.0127144798475202	11.3785682002145	-0.0100905186721208	11.8575594763711	-0.00129507460405322
						11.3839705605893	0.0127985054080875	11.3826630924517	-0.010092127049809	11.8619454768936	-0.00124257849941072
						11.3880654528265	0.0129186411190044	11.3867579846889	-0.0100948004334594	11.866331477416	-0.00117883213478378
						11.3921603450636	0.0130080858164768	11.3908528769261	-0.0100992936445708	11.8707174779385	-0.00110206751310686
						11.3962552373008	0.0130113545969286	11.3949477691633	-0.010086543538456	11.875103478461	-0.00101521968851626
						11.400350129538	0.0129039995974638	11.3990426614004	-0.0100754344269924	11.8794894789834	-0.000945887440202079
						11.4044450217752	0.0127058415628902	11.4031375536376	-0.0100562214395311	11.8838754795059	-0.00089216893859063
						11.4085399140123	0.0124826816356301	11.4072324458748	-0.0100385374160851	11.8882614800284	-0.000819095555774033
						11.4126348062495	0.0123196835112284	11.411327338112	-0.0100225585973787	11.8926474805508	-0.000715506686703481
						11.4167296984867	0.0122688548915228	11.4154222303491	-0.0100108870197415	11.8970334810733	-0.000619794355416817
						11.4208245907239	0.0123099186656508	11.4195171225863	-0.010003306272301	11.9014194815958	-0.000534532426077183
						11.424919482961	0.0123675076887554	11.4236120148235	-0.0100029201196154	11.9058054821182	-0.00045146692803882
						11.4290143751982	0.0123736489203584	11.4277069070607	-0.0100016092802777	11.9101914826407	-0.000370774401252755
						11.4331092674354	0.0123163847720069	11.4318017992978	-0.009991969593186	11.9145774831632	-0.000284761022250681
						11.4372041596726	0.0122336329162173	11.435896691535	-0.00998798261832642	11.9189634836856	-0.000193272701517057
						11.4412990519097	0.012169407065725	11.4399915837722	-0.00998967966855621	11.9233494842081	-9.79126449874598E-5
						11.4453939441469	0.0121428466551773	11.4440864760094	-0.0100030678651614	11.9277354847306	-1.29455248271844E-5
						11.4494888363841	0.0121524960050398	11.4481813682465	-0.0100211356483461	11.932121485253	7.05918005460495E-5
						11.4535837286213	0.0121915861009201	11.4522762604837	-0.0100433458557899	11.9365074857755	0.000140150907656351
						11.4576786208584	0.0122530246376741	11.4563711527209	-0.0100809485313114	11.940893486298	0.000221690286566089
						11.4617735130956	0.0123268341901598	11.4604660449581	-0.0101080874268745	11.9452794868204	0.000329138843749757
						11.4658684053328	0.0124002224199093	11.4645609371952	-0.010108928378816	11.9496654873429	0.000414070568181206
						11.46996329757	0.0124620915984878	11.4686558294324	-0.0101125910784116	11.9540514878654	0.000491399597790418
						11.4740581898072	0.0125069935243811	11.4727507216696	-0.0101197544295077	11.9584374883878	0.000578205043723425
						11.4781530820443	0.0125349873734788	11.4768456139068	-0.0101320594010335	11.9628234889103	0.000656641336799416
						11.4822479742815	0.0125495155296343	11.4809405061439	-0.0101416241505204	11.9672094894328	0.000739213252325704
						11.4863428665187	0.0125596136808136	11.4850353983811	-0.0101490756688089	11.9715954899552	0.000850434368881838
						11.4904377587559	0.0125834928104541	11.4891302906183	-0.0101572599846915	11.9759814904777	0.000944833982307538
						11.494532650993	0.0126411598291582	11.4932251828555	-0.0101550464491987	11.9803674910001	0.0010292861829333
						11.4986275432302	0.0127372288956171	11.4973200750926	-0.0101444077468973	11.9847534915226	0.001128530057159
						11.5027224354674	0.0128531808151829	11.5014149673298	-0.0101378067384172	11.9891394920451	0.00121419739860719
						11.5068173277046	0.0129599387137409	11.505509859567	-0.0101353299204633	11.9935254925675	0.00131702045429196
						11.5109122199417	0.0130381799933674	11.5096047518042	-0.0101384663793804	11.99791149309	0.00144426879222731
						11.5150071121789	0.0130851144592827	11.5136996440413	-0.0101437359320932	12.0022974936125	0.00153368751516845
						11.5191020044161	0.0131059047956757	11.5177945362785	-0.0101384202012791	12.0066834941349	0.00160046760736939
						11.5231968966533	0.0131047008485514	11.5218894285157	-0.0101313709320268	12.0110694946574	0.00168948809110221
						11.5272917888904	0.013086872693816	11.5259843207529	-0.0101250559969553	12.0154554951799	0.0017730055635861
						11.5313866811276	0.0130623884898078	11.5300792129901	-0.0101194927048348	12.0198414957023	0.00186087420192456
						11.5354815733648	0.0130396599368567	11.5341741052272	-0.0101127385260987	12.0242274962248	0.00195304482100172
						11.539576465602	0.0130131657886909	11.5382689974644	-0.0101048870684126	12.0286134967473	0.00202981146229406
						11.5436713578391	0.0129600827678768	11.5423638897016	-0.0100995162244216	12.0329994972697	0.00210725705783199
						11.5477662500763	0.0128502950421924	11.5464587819388	-0.0101021350346721	12.0373854977922	0.00219113321258953
						11.5518611423135	0.0126676450424953	11.5505536741759	-0.0101123444140484	12.0417714983147	0.00226774325722524
						11.5559560345507	0.0124242514630777	11.5546485664131	-0.0101139926734876	12.0461574988371	0.00236205438043289
						11.5600509267878	0.0121520598321733	11.5587434586503	-0.0101147868397934	12.0505434993596	0.00245983604475548
						11.564145819025	0.0118788900626405	11.5628383508875	-0.0101150365941881	12.0549294998821	0.00254311989543875
						11.5682407112622	0.0116128575606168	11.5669332431246	-0.0101231214884404	12.0593155004045	0.00262701122134655
						11.5723356034994	0.0113521115367348	11.5710281353618	-0.0101387402730059	12.063701500927	0.00271261284815948
						11.5764304957365	0.0111147024385463	11.575123027599	-0.0101700215663008	12.0680875014495	0.00280879416207963
						11.5805253879737	0.0109601835713238	11.5792179198362	-0.0101946269956921	12.0724735019719	0.00291871326258512
						11.5846202802109	0.0109696829673356	11.5833128120733	-0.01020079410727	12.0768595024944	0.00301152073019385
						11.5887151724481	0.0111824830145948	11.5874077043105	-0.0101999352509645	12.0812455030169	0.00307470695313335
						11.5928100646852	0.0115466139612001	11.5915025965477	-0.0101966825723359	12.0856315035393	0.00314693387215609
						11.5969049569224	0.0119403996609762	11.5955974887849	-0.0101886595963994	12.0900175040618	0.00323796696606489
						11.6009998491596	0.012242159740248	11.599692381022	-0.0101815868440321	12.0944035045843	0.00333237840422436
						11.6050947413968	0.0123835624177815	11.6037872732592	-0.0101767412858506	12.0987895051067	0.00340971941912379
						11.609189633634	0.0123556783346944	11.6078821654964	-0.010178828906007	12.1031755056292	0.00347561049594238
						11.6132845258711	0.012189377359727	11.6119770577336	-0.0101875064561774	12.1075615061517	0.00353676115720031
						11.6173794181083	0.011930803359547	11.6160719499707	-0.0102124400634307	12.1119475066741	0.00358945069794466
						11.6214743103455	0.0116201346324263	11.6201668422079	-0.0102173370418863	12.1163335071966	0.00366431851866519
						11.6255692025827	0.0112851855417007	11.6242617344451	-0.0102065553254382	12.1207195077191	0.00375365463754065
						11.6296640948198	0.0109531767168543	11.6283566266823	-0.0101942536571094	12.1251055082415	0.0038169171371275
						11.633758987057	0.0106616227261808	11.6324515189194	-0.0101809062494705	12.129491508764	0.00387343341150286
						11.6378538792942	0.0104481184397889	11.6365464111566	-0.0101710184215294	12.1338775092865	0.00393454406580544
						11.6419487715314	0.0103283330233879	11.6406413033938	-0.0101644787036709	12.1382635098089	0.00399080830590387
						11.6460436637685	0.0102863905244657	11.644736195631	-0.0101640479551159	12.1426495103314	0.00406683064356093
						11.6501385560057	0.0102864325802245	11.6488310878681	-0.0101693685352297	12.1470355108539	0.00413693753404551
						11.6542334482429	0.0102926264648202	11.6529259801053	-0.0101871565090687	12.1514215113763	0.00418577127124222
						11.6583283404801	0.0102843212941133	11.6570208723425	-0.0101862215691669	12.1558075118988	0.00423609502173754
						11.6624232327172	0.0102637078259418	11.6611157645797	-0.0101698124288149	12.1601935124213	0.00427244213586031
						11.6665181249544	0.0102522355458596	11.6652106568168	-0.0101545231097575	12.1645795129437	0.00431315923244509
						11.6706130171916	0.0102719057106868	11.669305549054	-0.0101523574108791	12.1689655134662	0.00438329994193683
						11.6747079094288	0.010321949559539	11.6734004412912	-0.010162745169647	12.1733515139887	0.00444026845478962
						11.6788028016659	0.0103709995622796	11.6774953335284	-0.0101707395494056	12.1777375145111	0.00446444491252658
						11.6828976939031	0.0103750693463354	11.6815902257656	-0.010173380025489	12.1821235150336	0.00450455296757121
						11.6869925861403	0.0103072089379038	11.6856851180027	-0.010174734088615	12.1865095155561	0.00454177669061306
						11.6910874783775	0.0101740222577027	11.6897800102399	-0.0101590042333174	12.1908955160785	0.00457563603929769
						11.6951823706146	0.0100047701365809	11.6938749024771	-0.0101464574743588	12.195281516601	0.00464583617853836
						11.6992772628518	0.00982636165378425	11.6979697947143	-0.0101374917798426	12.1996675171235	0.00469124795537383
						11.703372155089	0.0096513849251482	11.7020646869514	-0.0101358020344322	12.2040535176459	0.00469576920500672
						11.7074670473262	0.00948772557750069	11.7061595791886	-0.0101386330204358	12.2084395181684	0.00471553927854541
						11.7115619395633	0.0093472290163515	11.7102544714258	-0.010142145994191	12.2128255186908	0.00473926239914509
						11.7156568318005	0.00924315126883366	11.714349363663	-0.0101510301744431	12.2172115192133	0.00476053435401896
						11.7197517240377	0.00918238196087224	11.7184442559001	-0.0101650601596202	12.2215975197358	0.00479913176118628
						11.7238466162749	0.00916147678083413	11.7225391481373	-0.010190952670337	12.2259835202582	0.00480079162864654
						11.727941508512	0.00916799320978635	11.7266340403745	-0.0102017505948806	12.2303695207807	0.00480106744067245
						11.7320364007492	0.00918459757840419	11.7307289326117	-0.0102129638505408	12.2347555213032	0.00480134325269863
						11.7361312929864	0.00919419638533023	11.7348238248488	-0.0102265936333038	12.2391415218256	0.00480671463125466
						11.7402261852236	0.00918339839281854	11.738918717086	-0.0102425155162375	12.2435275223481	0.00480998692332736
						11.7443210774607	0.00914435417641926	11.7430136093232	-0.0102624923008972	12.2479135228706	0.00481075118069619
						11.7484159696979	0.00907712472490514	11.7471085015604	-0.0102840520721355	12.252299523393	0.00479719138205246
						11.7525108619351	0.00899173909212	11.7512033937975	-0.0102887633510336	12.2566855239155	0.00478363158340886
						11.7566057541723	0.00890655959790174	11.7552982860347	-0.0102879372242702	12.261071524438	0.00476620976196385
						11.7607006464095	0.0088396506640919	11.7593931782719	-0.0102878821856286	12.2654575249604	0.00475650545437142
						11.7647955386466	0.00880081004477421	11.7634880705091	-0.0102896114612054	12.2698435254829	0.00475045864471434
						11.7688904308838	0.00879046228122512	11.7675829627462	-0.0102934702576152	12.2742295260054	0.00474004438718175
						11.772985323121	0.00880390128181648	11.7716778549834	-0.0102993198957344	12.2786155265278	0.00472447543397569
						11.7770802153582	0.0088334999743194	11.7757727472206	-0.0103016663122526	12.2830015270503	0.00469141072632231
						11.7811751075953	0.00886857881335716	11.7798676394578	-0.0102874226491203	12.2873875275728	0.00464801909482601
						11.7852699998325	0.00889628297512943	11.7839625316949	-0.0102724342545761	12.2917735280952	0.00462907722206368
						11.7893648920697	0.00890496985209776	11.7880574239321	-0.0102572301306074	12.2961595286177	0.00461280118354592
						11.7934597843069	0.00888995131188247	11.7921523161693	-0.0102434850400646	12.3005455291402	0.00457842594186321
						11.797554676544	0.00886115516478498	11.7962472084065	-0.0102309296504962	12.3049315296626	0.00455172245389563
						11.8016495687812	0.00884421222591708	11.8003421006437	-0.010220817061103	12.3093175301851	0.0045118710946087
						11.8057444610184	0.00886669271067544	11.8044369928808	-0.0102136812959064	12.3137035307076	0.00446664622957088
						11.8098393532556	0.00893512254389362	11.808531885118	-0.010209330248932	12.31808953123	0.00444268213738641
						11.8139342454927	0.00902321626408203	11.8126267773552	-0.0102086686442139	12.3224755317525	0.0044031253288038
						11.8180291377299	0.00908234202139699	11.8167216695924	-0.0102119351833175	12.326861532275	0.00435225326427808
						11.8221240299671	0.00906775505424765	11.8208165618295	-0.0102188539259912	12.3312475327974	0.00429305777061881
						11.8262189222043	0.00896509362677851	11.8249114540667	-0.0102284930319749	12.3356335333199	0.00421534518178788
						11.8303138144414	0.0088013625629454	11.8290063463039	-0.010239071621235	12.3400195338424	0.00416064158330498
						11.8344087066786	0.00862944157396118	11.8331012385411	-0.0102508069050894	12.3444055343648	0.00412207782137041
						11.8385035989158	0.00849391603016595	11.8371961307782	-0.010263624611807	12.3487915348873	0.0040699045297737
						11.842598491153	0.00840595503849139	11.8412910230154	-0.010260370290436	12.3531775354098	0.00399952356083456
						11.8466933833901	0.00834601062909224	11.8453859152526	-0.0102428004686358	12.3575635359322	0.00392776139137602
						11.8507882756273	0.00828503262768425	11.8494808074898	-0.0102261242547881	12.3619495364547	0.00384567229069537
						11.8548831678645	0.00820271515200999	11.8535756997269	-0.0102167139580391	12.3663355369772	0.0037800179202319
						11.8589780601017	0.00809574962793062	11.8576705919641	-0.010214232293924	12.3707215374996	0.00372830862798101
						11.8630729523388	0.00797438177523115	11.8617654842013	-0.0102223258685166	12.3751075380221	0.00365043417549675
						11.867167844576	0.00785368155014876	11.8658603764385	-0.0102432604376274	12.3794935385446	0.00356686839089889
						11.8712627368132	0.00774429011428369	11.8699552686756	-0.0102510505235406	12.383879539067	0.00348918578630484
						11.8753576290504	0.00764644899419637	11.8740501609128	-0.0102473718679852	12.3882655395895	0.00339461612666979
						11.8794525212875	0.00755050635308259	11.87814505315	-0.0102405850582021	12.392651540112	0.00331955664773742
						11.8835474135247	0.00744724116146278	11.8822399453872	-0.0102355660062517	12.3970375406344	0.00326039585390626
						11.8876423057619	0.00734162646200552	11.8863348376243	-0.0102376495706827	12.4014235411569	0.00316056881943709
						11.8917371979991	0.00725616945130487	11.8904297298615	-0.0102464811590048	12.4058095416794	0.00305994204444879
						11.8958320902362	0.00721888223908957	11.8945246220987	-0.0102421314601193	12.4101955422018	0.00296969363131511
						11.8999269824734	0.00724906354874407	11.8986195143359	-0.0102372147466823	12.4145815427243	0.00287988595062943
						11.9040218747106	0.00735346649730152	11.902714406573	-0.010240075311672	12.4189675432468	0.0028044180355835
						11.9081167669478	0.00753105748343473	11.9068092988102	-0.0102504056618755	12.4233535437692	0.00273563090209017
						11.912211659185	0.00777736590118515	11.9109041910474	-0.0102441633164914	12.4277395442917	0.00264401474767803
						11.9163065514221	0.00808657705683811	11.9149990832846	-0.0102310251724572	12.4321255448141	0.00254537785985435
						11.9204014436593	0.00845138274645576	11.9190939755217	-0.010218469245849	12.4365115453366	0.0024473765893577
						11.9244963358965	0.00885972274542613	11.9231888677589	-0.0102100061545626	12.4408975458591	0.00235013189260769
						11.9285912281337	0.00928818379552251	11.9272837599961	-0.0102054479334702	12.4452835463815	0.00227066573128778
						11.9326861203708	0.00969796912469577	11.9313786522333	-0.0101823517978022	12.449669546904	0.00219084715541325
						11.936781012608	0.0100382917700119	11.9354735444704	-0.010161088252289	12.4540555474265	0.00208703619412106
						11.9408759048452	0.0102613432989572	11.9395684367076	-0.0101445120117969	12.4584415479489	0.00197729087509332
						11.9449707970824	0.0103453685846671	11.9436633289448	-0.0101323578999122	12.4628275484714	0.00188455107769142
						11.9490656893195	0.0103081902399994	11.947758221182	-0.0101309579800761	12.4672135489939	0.0018019792697684
						11.9531605815567	0.0101939792715733	11.9518531134192	-0.0101397521891418	12.4715995495163	0.00171198423834583
						11.9572554737939	0.0100462428121693	11.9559480056563	-0.010148862927319	12.4759855500388	0.00161285251837704
						11.9613503660311	0.0098934231493896	11.9600428978935	-0.0101525210740552	12.4803715505613	0.00152088421701005
						11.9654452582682	0.0097507327848986	11.9641377901307	-0.0101580227261626	12.4847575510837	0.00141613626841324
						11.9695401505054	0.00962430291907132	11.9682326823679	-0.0101654579576239	12.4891435516062	0.00132424998257694
						11.9736350427426	0.00950854586756099	11.972327574605	-0.0101753566540218	12.4935295521287	0.00125351272581656
						11.9777299349798	0.00938487756839293	11.9764224668422	-0.0101875710906412	12.4979155526511	0.00116436813280564
						11.9818248272169	0.00922978030447299	11.9805173590794	-0.0102035499469451	12.5023015531736	0.00106488053695979
						11.9859197194541	0.00903062434379713	11.9846122513166	-0.0102258528762938	12.5066875536961	0.000967580009403467
						11.9900146116913	0.00879478291288006	11.9887071435537	-0.0102380467383321	12.5110735542185	0.000865862562307703
						11.9941095039285	0.00854660780574394	11.9928020357909	-0.0102446549743581	12.515459554741	0.000787388206349776
						11.9982043961656	0.00832013281913869	11.9968969280281	-0.0102505911669062	12.5198455552635	0.000716238093790041
						12.0022992884028	0.00815043465361005	12.0009918202653	-0.0102615229078075	12.5242315557859	0.000620749742871477
						12.00639418064	0.0080610395096775	12.0050867125024	-0.0102772710091243	12.5286175563084	0.000527291216752905
						12.0104890728772	0.00805569313241991	12.0091816047396	-0.0102857907477107	12.5330035568309	0.000442251197022053
						12.0145839651143	0.00812180990962756	12.0132764969768	-0.0102930219773405	12.5373895573533	0.000347302389389341
						12.0186788573515	0.00824529719184024	12.017371389214	-0.0102976896402511	12.5417755578758	0.000275520815398266
						12.0227737495887	0.00841552045293752	12.0214662814511	-0.010306752027435	12.5461615583983	0.000228297209074295
						12.0268686418259	0.00861974523827068	12.0255611736883	-0.0103201105380627	12.5505475589207	0.000138984760113926
						12.030963534063	0.00883811031075577	12.0296560659255	-0.0103419437142174	12.5549335594432	4.69996985652071E-5
						12.0350584263002	0.00904438738139929	12.0337509581627	-0.010358438392648	12.5593195599657	-4.04287198224496E-5
						12.0391533185374	0.00920956074473092	12.0378458503998	-0.0103570999975826	12.5637055604881	-0.000123327143798665
						12.0432482107746	0.00930607962134225	12.041940742637	-0.0103492842163732	12.5680915610106	-0.000170956932691137
						12.0473431030118	0.00931737674582724	12.0460356348742	-0.0103449402626373	12.5724775615331	-0.000234861843810263
						12.0514379952489	0.00924965796110279	12.0501305271114	-0.0103441040944344	12.5768635620555	-0.000317653285077056
						12.0555328874861	0.00913696493297663	12.0542254193485	-0.0103547753241313	12.581249562578	-0.000395977146678257
						12.0596277797233	0.00903101650170964	12.0583203115857	-0.0103683554647694	12.5856355631005	-0.000474121060990936
						12.0637226719605	0.00898125271824053	12.0624152038229	-0.0103703293565969	12.5900215636229	-0.000537107056386625
						12.0678175641976	0.00901567098354854	12.0665100960601	-0.0103728949720603	12.5944075641454	-0.000589839950734533
						12.0719124564348	0.00913084313392399	12.0706049882972	-0.0103706021534336	12.5987935646679	-0.000639876384764857
						12.076007348672	0.00929617070799797	12.0746998805344	-0.0103609124618676	12.6031795651903	-0.00069784714319219
						12.0801022409092	0.00947144414747938	12.0787947727716	-0.0103367372022404	12.6075655657128	-0.00076240141057906
						12.0841971331463	0.00962620004199171	12.0828896650088	-0.0103111090508769	12.6119515662353	-0.000823465575450238
						12.0882920253835	0.009747646333944	12.086984557246	-0.0102753700077734	12.6163375667577	-0.000866007099998826
						12.0923869176207	0.00983727449320244	12.0910794494831	-0.0102445480960237	12.6207235672802	-0.000901459473204308
						12.0964818098579	0.00990173791504243	12.0951743417203	-0.0102187546583351	12.6251095678027	-0.000947116166587583
						12.100576702095	0.00994342995985246	12.0992692339575	-0.0101993881930014	12.6294955683251	-0.000994037902935796
						12.1046715943322	0.0099554420450487	12.1033641261947	-0.0101893344227359	12.6338815688476	-0.00104545440887235
						12.1087664865694	0.00992626077127454	12.1074590184318	-0.0101788746424274	12.6382675693701	-0.00108534030716753
						12.1128613788066	0.00985212690355665	12.111553910669	-0.0101689942604906	12.6426535698925	-0.00111276281286704
						12.1169562710437	0.00974599551881319	12.1156488029062	-0.0101620780679743	12.647039570415	-0.0011446491475285
						12.1210511632809	0.00963535568009174	12.1197436951434	-0.0101579898279934	12.6514255709375	-0.00119191498360779
						12.1251460555181	0.00955603706983227	12.1238385873805	-0.010160251204558	12.6558115714599	-0.00124845143166626
						12.1292409477553	0.00954342102031976	12.1279334796177	-0.0101651995394708	12.6601975719824	-0.00128088337370262
						12.1333358399924	0.00961870276657638	12.1320283718549	-0.0101845547096635	12.6645835725048	-0.00129863981351524
						12.1374307322296	0.00977675733285341	12.1361232640921	-0.0102067512991655	12.6689695730273	-0.0013111453639324
						12.1415256244668	0.00998923098415251	12.1402181563292	-0.0102294515987286	12.6733555735498	-0.00132437078438632
						12.145620516704	0.01021731533203	12.1443130485664	-0.0102525589037645	12.6777415740722	-0.00135022994597664
						12.1497154089411	0.010416278187804	12.1484079408036	-0.010266227497388	12.6821275745947	-0.00137472516968731
						12.1538103011783	0.0105332988072281	12.1525028330408	-0.0102632668896045	12.6865135751172	-0.00140966562183101
						12.1579051934155	0.0105199880936753	12.1565977252779	-0.0102619955044392	12.6908995756396	-0.001416318451184
						12.1620000856527	0.0103657747082164	12.1606926175151	-0.0102532540867834	12.6952855761621	-0.00142513870531624
						12.1660949778899	0.0101206711438194	12.1647875097523	-0.0102366246701369	12.6996715766846	-0.0014339589594482
						12.170189870127	0.00987355526699431	12.1688824019895	-0.0102167079064767	12.704057577207	-0.00145680112982496
						12.1742847623642	0.00970213478255375	12.1729772942266	-0.0102014922693782	12.7084435777295	-0.00148055440581992
						12.1783796546014	0.00964145306007141	12.1770721864638	-0.0101908767488695	12.712829578252	-0.00149331086030082
						12.1824745468386	0.00968544956481459	12.181167078701	-0.0101657058113192	12.7172155787744	-0.00148993780774133
						12.1865694390757	0.00980161136266936	12.1852619709382	-0.0101437184223023	12.7216015792969	-0.0014925205613856
						12.1906643313129	0.0099441452182914	12.1893568631753	-0.0101286930277618	12.7259875798194	-0.00149510331502987
						12.1947592235501	0.0100653217328111	12.1934517554125	-0.0101202404791243	12.7303735803418	-0.0015069335616174
						12.1988541157873	0.0101274775663439	12.1975466476497	-0.0101213500375808	12.7347595808643	-0.00152322009284237
						12.2029490080244	0.010115095448019	12.2016415398869	-0.0101413687297563	12.7391455813868	-0.00152666879305504
						12.2070439002616	0.0100437044835744	12.205736432124	-0.010158514967317	12.7435315819092	-0.00152780006701795
						12.2111387924988	0.00995666052159838	12.2098313243612	-0.0101696578586339	12.7479175824317	-0.00152893134098059
						12.215233684736	0.0099031683318364	12.2139262165984	-0.0101816048328365	12.7523035829542	-0.00153697354662841
						12.2193285769731	0.00990808458650605	12.2180211088356	-0.0101945030332112	12.7566895834766	-0.00154916263154138
						12.2234234692103	0.00995571287138674	12.2221160010728	-0.0101913100218235	12.7610755839991	-0.00155106004018184
						12.2275183614475	0.00999998423154709	12.2262108933099	-0.010189657645433	12.7654615845216	-0.00153420464504787
						12.2316132536847	0.00999134123224186	12.2303057855471	-0.0101946165248662	12.769847585044	-0.00151773022072033
						12.2357081459218	0.00990209603084875	12.2344006777843	-0.0102058597365515	12.7742335855665	-0.00150945078499964
						12.239803038159	0.00973803067488559	12.2384955700215	-0.0102273891892474	12.778619586089	-0.00150540714621904
						12.2438979303962	0.00953275555400141	12.2425904622586	-0.0102407590405542	12.7830055866114	-0.00150136350743831
						12.2479928226334	0.00932648216529911	12.2466853544958	-0.010231714646323	12.7873915871339	-0.00148257026341572
						12.2520877148705	0.00914009564351596	12.250780246733	-0.0102056878132388	12.7917775876564	-0.00145185424388273
						12.2561826071077	0.0089645039869235	12.2548751389702	-0.0101812926320864	12.7961635881788	-0.00141505303296455
						12.2602774993449	0.0087795186739573	12.2589700312073	-0.010160912841182	12.8005495887013	-0.00140304289512924
						12.2643723915821	0.00858691376981283	12.2630649234445	-0.0101443308469668	12.8049355892238	-0.0013989142486903
						12.2684672838192	0.00842203784683332	12.2671598156817	-0.0101298669716503	12.8093215897462	-0.00138223525970502
						12.2725621760564	0.00832711212418465	12.2712547079189	-0.0101170008284253	12.8137075902687	-0.00136669144485979
						12.2766570682936	0.00831130885904484	12.275349600156	-0.0101056049623482	12.8180935907912	-0.0013468770648329
						12.2807519605308	0.00833788878415139	12.2794444923932	-0.0100974119693148	12.8224795913136	-0.00131466554258986
						12.2848468527679	0.00835086734045239	12.2835393846304	-0.0100922487114464	12.8268655918361	-0.0013066030863098
						12.2889417450051	0.00831525392595676	12.2876342768676	-0.0100927407750999	12.8312515923586	-0.00129854063002961
						12.2930366372423	0.00823818909494887	12.2917291691047	-0.0101011391427853	12.835637592881	-0.00127914637613383
						12.2971315294795	0.00815719442690212	12.2958240613419	-0.0100866138578911	12.8400235934035	-0.00124190455521629
						12.3012264217166	0.00810822824797186	12.2999189535791	-0.0100736464260776	12.844409593926	-0.0012099099246473
						12.3053213139538	0.00810252333448974	12.3040138458163	-0.0100665717680411	12.8487955944484	-0.00119011693213588
						12.309416206191	0.00812775775440392	12.3081087380534	-0.0100650820479721	12.8531815949709	-0.00118431867114016
						12.3135110984282	0.00816337787550048	12.3122036302906	-0.0100662754603274	12.8575675954934	-0.00118196180949481
						12.3176059906654	0.008193912326671	12.3162985225278	-0.0100462334166678	12.8619535960158	-0.00115521636733314
						12.3217008829025	0.00821347866715763	12.320393414765	-0.0100278798888613	12.8663395965383	-0.00110634184190544
						12.3257957751397	0.00822250518656072	12.3244883070021	-0.0100147213593609	12.8707255970608	-0.00107995827903609
						12.3298906673769	0.00822000307654899	12.3285831992393	-0.0100064786271645	12.8751115975832	-0.00106532817132128
						12.3339855596141	0.00819737446418809	12.3326780914765	-0.0100091785607265	12.8794975981057	-0.00104210364389391
						12.3380804518512	0.00813775634143597	12.3367729837137	-0.0100113151342158	12.8838835986282	-0.00102719036082841
						12.3421753440884	0.00802352882674616	12.3408678759508	-0.0100140284109882	12.8882695991506	-0.000997255794481992
						12.3462702363256	0.00785074002570553	12.344962768188	-0.0100173210330132	12.8926555996731	-0.000955353671215986
						12.3503651285628	0.00763962662167897	12.3490576604252	-0.0100092148502457	12.8970416001956	-0.00093766931320427
						12.3544600207999	0.00743246611771052	12.3531525526624	-0.00999841296013286	12.901427600718	-0.000927134343930552
						12.3585549130371	0.00728359812897783	12.3572474448995	-0.00998536076382151	12.9058136012405	-0.000913111082077182
						12.3626498052743	0.00724792635836412	12.3613423371367	-0.0099572658955496	12.9101996017629	-0.000904762121741402
						12.3667446975115	0.00735980981361295	12.3654372293739	-0.00993801587563136	12.9145856022854	-0.000864251949606505
						12.3708395897486	0.00760830351615884	12.3695321216111	-0.00992771135434478	12.9189716028079	-0.000826002921287695
						12.3749344819858	0.00792913099499711	12.3736270138483	-0.00993394627608685	12.9233576033303	-0.000819649382309248
						12.379029374223	0.00823128569381375	12.3777219060854	-0.00993825890087574	12.9277436038528	-0.000798538204209901
						12.3831242664602	0.00844437884010022	12.3818167983226	-0.00994750313379509	12.9321296043753	-0.000794268568079082
						12.3872191586973	0.00855570383750978	12.3859116905598	-0.0099615521254296	12.9365156048977	-0.000789998931948128
						12.3913140509345	0.00860814328674691	12.390006582797	-0.00995777271713044	12.9409016054202	-0.000756015610131339
						12.3954089431717	0.0086591594175502	12.3941014750341	-0.00994488990454702	12.9452876059427	-0.000742476464401948
						12.3995038354089	0.00874211314908051	12.3981963672713	-0.00993653978925078	12.9496736064651	-0.000737695232307509
						12.403598727646	0.00886645589407281	12.4022912595085	-0.00993280100833405	12.9540596069876	-0.000732914000212933
						12.4076936198832	0.00904076904402875	12.4063861517457	-0.00993730731183843	12.9584456075101	-0.000704726146813217
						12.4117885121204	0.00927761816906898	12.4104810439828	-0.00992141080131133	12.9628316080325	-0.00069065746078553
						12.4158834043576	0.00957188781367263	12.41457593622	-0.00988546572207161	12.967217608555	-0.000670968012827024
						12.4199782965947	0.00988544731802008	12.4186708284572	-0.00985253166484733	12.9716036090775	-0.000658178347666677
						12.4240731888319	0.0101650096734768	12.4227657206944	-0.00982469509310881	12.9759896095999	-0.000651745055784592
						12.4281680810691	0.0103796449895329	12.4268606129315	-0.00980164201532413	12.9803756101224	-0.000645311763902643
						12.4322629733063	0.0105380388691189	12.4309555051687	-0.00978465310857789	12.9847616106449	-0.00062862336957456
						12.4363578655434	0.0106692892135753	12.4350503974059	-0.00977655211994809	12.9891476111673	-0.000609093116746463
						12.4404527577806	0.0107865810566808	12.4391452896431	-0.0097626152361941	12.9935336116898	-0.000576331217480197
						12.4445476500178	0.0108701364389945	12.4432401818802	-0.00974806901989686	12.9979196122123	-0.000572118376444419
						12.448642542255	0.0108835857101591	12.4473350741174	-0.00973312418023933	13.0023056127347	-0.00056790553540837
						12.4527374344922	0.0108075118255386	12.4514299663546	-0.00971382281561143	13.0066916132572	-0.000565870103364028
						12.4568323267293	0.0106594764081726	12.4555248585918	-0.00968221302324473	13.0110776137797	-0.000543024457158039
						12.4609272189665	0.0104830040048333	12.4596197508289	-0.00965013618514123	13.0154636143021	-0.000525134809951534
						12.4650221112037	0.0103188842291222	12.4637146430661	-0.00962346299927073	13.0198496148246	-0.000521516240797066
						12.4691170034409	0.0101871221110811	12.4678095353033	-0.00960197592107279	13.0242356153471	-0.000521626071226304
						12.473211895678	0.010089738270853	12.4719044275405	-0.00958581007498853	13.0286216158695	-0.000521735901655814
						12.4773067879152	0.0100202725232297	12.4759993197776	-0.0095745961818782	13.033007616392	-0.000525439361117784
						12.4814016801524	0.0099665839211052	12.4800942120148	-0.00957112796529972	13.0373936169145	-0.000502563590966123
						12.4854965723896	0.00991024485257515	12.484189104252	-0.0095690521524444	13.0417796174369	-0.000500591237867973
						12.4895914646267	0.00983466045143739	12.4882839964892	-0.00956944047187711	13.0461656179594	-0.000498618884769823
						12.4936863568639	0.00974261559503186	12.4923788887263	-0.0095721621605959	13.0505516184819	-0.000499777138381318
						12.4977812491011	0.0096670589108706	12.4964737809635	-0.00956958831960502	13.0549376190043	-0.000500935391992949
						12.5018761413383	0.00965895033449863	12.5005686732007	-0.00955792703235573	13.0593236195268	-0.000504827968298463
						12.5059710335754	0.00975465312180853	12.5046635654379	-0.00954453574194282	13.0637096200493	-0.000480302807308324
						12.5100659258126	0.00994956622687164	12.5087584576751	-0.00953545286467258	13.0680956205717	-0.000477504717145765
						12.5141608180498	0.0102024668171869	12.5128533499122	-0.00953054296767405	13.0724816210942	-0.000476186767958092
						12.518255710287	0.01046326160395	12.5169482421494	-0.00952132337729965	13.0768676216167	-0.000478549458242725
						12.5223506025241	0.0106962850754576	12.5210431343866	-0.00951249850159928	13.0812536221391	-0.000480912148527358
						12.5264454947613	0.0108857822868335	12.5251380266238	-0.0095041862681926	13.0856396226616	-0.000493832907559254
						12.5305403869985	0.0110328695818722	12.5292329188609	-0.00949376152576656	13.0900256231841	-0.000490094921980549
						12.5346352792357	0.0111532694901823	12.5333278110981	-0.00948597700863579	13.0944116237065	-0.000492288731043378
						12.5387301714728	0.0112751937588284	12.5374227033353	-0.00948926717551798	13.098797624229	-0.000494482540106479
						12.54282506371	0.0114299300957427	12.5415175955725	-0.00949439811671156	13.1031836247515	-0.000501502368208413
						12.5469199559472	0.0116403562396942	12.5456124878096	-0.00949785262620784	13.1075696252739	-0.000521349430603723
						12.5510148481844	0.0119180214190659	12.5497073800468	-0.00950199433385958	13.1119556257964	-0.0005403605113043
						12.5551097404215	0.0122647563202233	12.553802272284	-0.0095093432495918	13.1163416263189	-0.000534584950140794
						12.5592046326587	0.0126631145858316	12.5578971645212	-0.00951975330026627	13.1207276268413	-0.000537227581268374
						12.5632995248959	0.0130672655675133	12.5619920567583	-0.00950896434282649	13.1251136273638	-0.000539870212395953
						12.5673944171331	0.0134163348234369	12.5660869489955	-0.0094994187103629	13.1294996278863	-0.000558895902343644
						12.5714893093702	0.0136648850046147	12.5701818412327	-0.00949479991925349	13.1338856284087	-0.000571777955990132
						12.5755842016074	0.0137992946264528	12.5742767334699	-0.00949485636452895	13.1382716289312	-0.000580847302117886
						12.5796790938446	0.0138291821244297	12.578371625707	-0.00950258679317482	13.1426576294536	-0.000585232075550468
						12.5837739860818	0.0137716497137547	12.5824665179442	-0.00950930803561197	13.1470436299761	-0.000599107008187105
						12.587868878319	0.0136490122741958	12.5865614101814	-0.00951483053335665	13.1514296304986	-0.000632315160012709
						12.5919637705561	0.0134903659948948	12.5906563024186	-0.00951037045121195	13.155815631021	-0.00066412215628417
						12.5960586627933	0.0133241752630042	12.5947511946557	-0.00950319166602065	13.1602016315435	-0.000689744129507948
						12.6001535550305	0.0131686440484553	12.5988460868929	-0.00949370612794356	13.164587632066	-0.000705284320387863
						12.6042484472677	0.0130324052609164	12.6029409791301	-0.00948071939932888	13.1689736325884	-0.000711650940243756
						12.6083433395048	0.0129197238409358	12.6070358713673	-0.00946774904173562	13.1733596331109	-0.000732771467601584
						12.612438231742	0.0128265248936183	12.6111307636044	-0.00945489776508997	13.1777456336334	-0.000777308821677553
						12.6165331239792	0.0127344504470447	12.6152256558416	-0.00944600458685442	13.1821316341558	-0.000816974029344881
						12.6206280162164	0.0126216488396191	12.6193205480788	-0.00944090647921939	13.1865176346783	-0.000835983442512909
						12.6247229084535	0.0124846098224072	12.623415440316	-0.00944431334338859	13.1909036352008	-0.000841423470722825
						12.6288178006907	0.0123465548054985	12.6275103325531	-0.00944050823317827	13.1952896357232	-0.000853861716395051
						12.6329126929279	0.0122455842579658	12.6316052247903	-0.00943473756485641	13.1996756362457	-0.000885408018453795
						12.6370075851651	0.0122185232820606	12.6357001170275	-0.00942730481853258	13.2040616367682	-0.000923987905444581
						12.6411024774022	0.0122881049323385	12.6397950092647	-0.00942073405599354	13.2084476372906	-0.000957042572830314
						12.6451973696394	0.0124502294524659	12.6438899015018	-0.00941687083869038	13.2128336378131	-0.000973767744865533
						12.6492922618766	0.0126655094913815	12.647984793739	-0.00941557063191661	13.2172196383356	-0.000990955658267907
						12.6533871541138	0.0128694152526521	12.6520796859762	-0.00941518242806763	13.221605638858	-0.00102361592570472
						12.6574820463509	0.0130016364769067	12.6561745782134	-0.00941559384311224	13.2259916393805	-0.00105909670864364
						12.6615769385881	0.013037476755318	12.6602694704506	-0.0094043821630759	13.230377639903	-0.00109086655383555
						12.6656718308253	0.0129967024180079	12.6643643626877	-0.00938197429959457	13.2347636404254	-0.00112069898234677
						12.6697667230625	0.0129210615483934	12.6684592549249	-0.00936223475774927	13.2391496409479	-0.00114192324797562
						12.6738616152996	0.0128434369485093	12.6725541471621	-0.00934538487849854	13.2435356414704	-0.00116544902180706
						12.6779565075368	0.0127744212743575	12.6766490393993	-0.00933020147140994	13.2479216419928	-0.00119564343882846
						12.682051399774	0.012710361295323	12.6807439316364	-0.00931798646245736	13.2523076425153	-0.00123317404314303
						12.6861462920112	0.0126447113021869	12.6848388238736	-0.00930857304124975	13.2566936430378	-0.00128618154889021
						12.6902411842483	0.0125733955888898	12.6889337161108	-0.00929628896524927	13.2610796435602	-0.00131450852156571
						12.6943360764855	0.0124976364971071	12.693028608348	-0.00928931423769878	13.2654656440827	-0.00132455466874694
						12.6984309687227	0.0124284051066693	12.6971235005851	-0.00928752717142318	13.2698516446052	-0.00134659690172333
						12.7025258609599	0.0123866605480196	12.7012183928223	-0.00929333497711153	13.2742376451276	-0.00139170224483464
						12.706620753197	0.0123937832448479	12.7053132850595	-0.00928912497775319	13.2786236456501	-0.00143570757777798
						12.7107156454342	0.0124572486549952	12.7094081772967	-0.00925899111088905	13.2830096461726	-0.00147104246192561
						12.7148105376714	0.0125639287408447	12.7135030695338	-0.00923147612944825	13.287395646695	-0.00149687502906042
						12.7189054299086	0.0126857269832894	12.717597961771	-0.00920786963964672	13.2917816472175	-0.00150586749218152
						12.7230003221457	0.0127886959195685	12.7216928540082	-0.00918805763374021	13.29616764774	-0.00153695128928031
						12.7270952143829	0.0128426961262839	12.7257877462454	-0.00917177186452044	13.3005536482624	-0.00158273055469832
						12.7311901066201	0.0128357715665889	12.7298826384825	-0.00917319597681797	13.3049396487849	-0.00161476524049243
						12.7352849988573	0.0127903580078682	12.7339775307197	-0.00917988486188972	13.3093256493074	-0.00165699600359926
						12.7393798910945	0.012761512567797	12.7380724229569	-0.00916908063629673	13.3137116498298	-0.00168321446136031
						12.7434747833316	0.0128072532256723	12.7421673151941	-0.00915222773887528	13.3180976503523	-0.00168913780382986
						12.7475696755688	0.0129581389505371	12.7462622074312	-0.00913412678398473	13.3224836508748	-0.00173027234313798
						12.751664567806	0.0132149497176531	12.7503570996684	-0.0091076225991845	13.3268696513972	-0.00177154391233382
						12.7557594600432	0.0135659789058939	12.7544519919056	-0.00907642180447052	13.3312556519197	-0.00180389733234246
						12.7598543522803	0.0139954657455032	12.7585468841428	-0.00904500612205546	13.3356416524422	-0.00185085571920861
						12.7639492445175	0.0144776807874156	12.7626417763799	-0.00901697191382424	13.3400276529646	-0.00187980785976125
						12.7680441367547	0.0149713316290814	12.7667366686171	-0.00899402682097988	13.3444136534871	-0.0019079880076196
						12.7721390289919	0.0154240352321451	12.7708315608543	-0.00897587032752982	13.3487996540096	-0.00196212604698834
						12.776233921229	0.015780049831291	12.7749264530915	-0.00896377802831852	13.353185654532	-0.00201616805269122
						12.7803288134662	0.0159904310603721	12.7790213453286	-0.00896247709359751	13.3575716550545	-0.00205649029654187
						12.7844237057034	0.016027078409288	12.7831162375658	-0.0089599836942833	13.361957655577	-0.00209374297533323
						12.7885185979406	0.0158947176803246	12.787211129803	-0.00894466592878662	13.3663436560994	-0.00212252423174793
						12.7926134901777	0.0156317766640859	12.7913060220402	-0.00892631808920314	13.3707296566219	-0.00216037161413082
						12.7967083824149	0.0153045651587589	12.7954009142774	-0.008908739299578	13.3751156571443	-0.00220876998684977
						12.8008032746521	0.014997618085967	12.7994958065145	-0.00889198750198553	13.3795016576668	-0.00225314714801453
						12.8048981668893	0.014790631217317	12.8035906987517	-0.00887459113351959	13.3838876581893	-0.00228888451113758
						12.8089930591264	0.0147271275369758	12.8076855909889	-0.00886019190522429	13.3882736587117	-0.00231337600749746
						12.8130879513636	0.014802347755551	12.8117804832261	-0.00885039728112732	13.3926596592342	-0.00234351277326291
						12.8171828436008	0.0149768261843355	12.8158753754632	-0.00884492603892445	13.3970456597567	-0.00237496588297784
						12.821277735838	0.0151989243302367	12.8199702677004	-0.00881609140913763	13.4014316602791	-0.00242517383293245
						12.8253726280751	0.0154187472978113	12.8240651599376	-0.00878811657695443	13.4058176608016	-0.00247984146822326
						12.8294675203123	0.0155924531641493	12.8281600521748	-0.00876442462426232	13.4102036613241	-0.00250409980494471
[truncated: 1,659 more rows]
