# Supplementary material for: Insects evolved a monomeric histone-fold domain in the CENP-T protein family
Source: EMBO Rep. 2025 Oct 29;26(23):5799–825. doi: 10.1038/s44319-025-00603-5 (PMC12678787; doi:10.1038/s44319-025-00603-5)
Supplement: Supplementary file 4 — Source data Fig. 1 [file 44319_2025_603_MOESM4_ESM.zip › Figure 1/Figure 1C/Figure 1C.xlsx]

## Sheet: Sheet1
Ve	A280
0	38.76
0.27	32.036
0.53	32.192
0.8	32.248
1.07	32.581
1.33	30.736
1.6	25.668
1.87	15.769
2.13	14.555
2.4	18.089
2.67	19.686
2.93	20.37
3.2	20.478
3.47	19.775
3.73	19.68
4	19.4
4.26	19.353
4.53	19.266
4.8	18.847
5.06	18.53
5.33	17.96
5.6	18.133
5.86	17.667
6.13	17.434
6.4	354.749
6.66	606.782
6.93	21.719
7.2	17.196
7.46	16.963
7.73	16.76
8	16.556
8.26	16.163
8.53	15.967
8.8	15.726
9.06	15.525
9.33	15.388
9.6	14.983
9.86	15.038
10.13	14.702
10.4	14.395
10.66	14.269
10.93	14.026
11.19	13.997
11.46	13.654
11.73	13.474
11.99	13.081
12.26	13.048
12.53	12.812
12.79	12.645
13.06	12.298
13.33	12.126
13.59	11.827
13.86	11.832
14.13	11.428
14.39	11.288
14.66	11.226
14.93	10.984
15.19	10.868
15.46	10.564
15.73	10.285
15.99	10.368
16.26	10.071
16.53	9.938
16.79	9.761
17.06	9.422
17.33	9.374
17.59	9.212
17.86	9.039
18.12	8.519
18.39	8.757
18.66	8.375
18.92	8.456
19.19	8.184
19.46	7.851
19.72	7.616
19.99	7.666
20.26	7.346
20.52	7.318
20.79	6.985
21.06	6.898
21.32	7.014
21.59	6.518
21.86	6.549
22.12	6.237
22.39	6.18
22.66	6.007
22.92	5.847
23.19	5.644
23.46	5.4
23.72	5.557
23.99	4.903
24.26	4.74
24.52	5.106
24.79	4.693
25.05	4.455
25.32	4.27
25.59	4.331
25.85	3.858
26.12	4.179
26.39	3.781
26.65	3.641
26.92	3.873
27.19	3.595
27.45	3.274
27.72	3.177
27.99	3.188
28.25	3.081
28.52	2.889
28.79	2.935
29.05	2.516
29.32	2.712
29.59	2.234
29.85	2.094
30.12	2.181
30.39	2.03
30.65	1.672
30.92	1.363
31.19	1.494
31.45	1.127
31.72	1.117
31.98	1.085
32.25	0.9
32.52	0.943
32.78	0.638
33.05	0.499
33.32	0.699
33.58	0.313
33.85	0.22
34.12	0.036
34.38	-0.013
34.65	-0.258
34.92	-0.382
35.18	-0.122
35.45	-0.18
35.72	-0.399
35.98	-0.454
36.25	-0.531
36.52	-0.557
36.78	-0.964
37.05	-0.97
37.32	-1.109
37.58	-1.48
37.85	-1.666
38.12	-1.662
38.38	-1.823
38.65	-1.694
38.91	-2.012
39.18	-2.151
39.45	-2.253
39.71	-2.178
39.98	-2.299
40.25	-2.335
40.51	-2.597
40.78	-2.441
41.05	-2.608
41.31	-2.649
41.58	-2.621
41.85	-2.59
42.11	-2.391
42.38	-1.977
42.65	-1.097
42.91	0.799
43.18	5.061
43.45	13.331
43.71	28.657
43.98	54.162
44.25	92.762
44.51	141.999
44.78	200.029
45.05	259.196
45.31	311.359
45.58	354.476
45.84	385.973
46.11	406.205
46.38	415.401
46.64	413.973
46.91	400.082
47.18	374.164
47.44	338.182
47.71	296.685
47.98	254.305
48.24	215.048
48.51	181.927
48.78	154.131
49.04	130.818
49.31	112.155
49.58	96.691
49.84	84.239
50.11	73.841
50.38	65.488
50.64	58.219
50.91	52.198
51.18	46.978
51.44	42.545
51.71	38.533
51.98	35.414
52.24	31.881
52.51	29.307
52.78	26.939
53.04	24.753
53.31	22.907
53.57	21.232
53.84	19.707
54.11	18.132
54.37	16.71
54.64	15.567
54.91	14.498
55.17	13.538
55.44	12.624
55.71	12.135
55.97	11.297
56.24	10.74
56.51	10.236
56.77	9.661
57.04	9.302
57.31	8.878
57.57	8.817
57.84	8.349
58.11	8.079
58.37	7.988
58.64	7.841
58.91	7.573
59.17	7.49
59.44	7.578
59.71	7.462
59.97	7.44
60.24	7.019
60.5	6.954
60.77	6.735
61.04	6.894
61.3	6.719
61.57	7.27
61.84	7.825
62.1	8.532
62.37	10.243
62.64	11.94
62.9	14.367
63.17	17.428
63.44	21.107
63.7	24.893
63.97	29.175
64.24	33.297
64.5	37.134
64.77	40.749
65.04	43.726
65.3	45.416
65.57	46.582
65.84	46.347
66.1	45.237
66.37	43.594
66.64	40.843
66.9	37.553
67.17	33.993
67.43	29.992
67.7	25.948
67.97	22.302
68.23	18.833
68.5	15.428
68.77	12.374
69.03	10.039
69.3	7.603
69.57	5.857
69.83	4.164
70.1	2.982
70.37	1.783
70.63	0.933
70.9	0.248
71.17	-0.142
71.43	-0.855
71.7	-1.403
71.97	-1.727
72.23	-1.776
72.5	-2.25
72.77	-2.548
73.03	-2.894
73.3	-2.882
73.57	-2.961
73.83	-3.157
74.1	-3.348
74.36	-3.244
74.63	-3.46
74.9	-3.259
75.16	-3.265
75.43	-3.423
75.7	-3.727
75.96	-3.594
76.23	-3.71
76.5	-3.917
76.76	-3.72
77.03	-3.71
77.3	-3.988
77.56	-4.039
77.83	-3.861
78.1	-3.96
78.36	-4.113
78.63	-4.27
78.9	-4.272
79.16	-4.106
79.43	-4.274
79.7	-4.478
79.96	-4.366
80.23	-4.431
80.5	-4.634
80.76	-4.514
81.03	-4.754
81.29	-4.534
81.56	-4.631
81.83	-4.691
82.09	-4.697
82.36	-4.806
82.63	-4.851
82.89	-4.793
83.16	-5.108
83.43	-4.856
83.69	-4.748
83.96	-4.941
84.23	-5.151
84.49	-4.991
84.76	-4.945
85.03	-5.113
85.29	-4.978
85.56	-5.324
85.83	-5.25
86.09	-5.079
86.36	-5.107
86.63	-4.983
86.89	-5.256
87.16	-5.339
87.43	-4.939
87.69	-5.412
87.96	-5.225
88.22	-5.331
88.49	-5.248
88.76	-5.207
89.02	-5.371
89.29	-5.347
89.56	-5.19
89.82	-5.34
90.09	-5.291
90.36	-5.336
90.62	-5.312
90.89	-5.387
91.16	-5.243
91.42	-5.232
91.69	-5.172
91.96	-5.24
92.22	-5.488
92.49	-5.209
92.76	-5.217
93.02	-5.355
93.29	-5.3
93.56	-5.356
93.82	-5.213
94.09	-5.26
94.36	-5.284
94.62	-5.488
94.89	-5.246
95.15	-5.287
95.42	-5.159
95.69	-5.332
95.95	-5.222
96.22	-5.19
96.49	-5.296
96.75	-5.05
97.02	-4.971
97.29	-5.004
97.55	-4.944
97.82	-5.089
98.09	-4.914
98.35	-4.916
98.62	-4.728
98.89	-4.902
99.15	-5.015
99.42	-4.802
99.69	-4.691
99.95	-4.593
100.22	-4.789
100.49	-4.719
100.75	-4.801
101.02	-4.579
101.29	-4.335
101.55	-4.371
101.82	-3.914
102.08	-3.007
102.35	-0.536
102.62	3.219
102.88	8.213
103.15	13.419
103.42	16.827
103.68	19.234
103.95	20.203
104.22	20.031
104.48	17.965
104.75	11.451
105.02	0.195
105.28	-9.412
105.55	-12.65
105.82	-24.638
106.08	-39.133
106.35	-51.421
106.62	-60.474
106.88	-65.041
107.15	-67.291
107.42	-67.417
107.68	-65.747
107.95	-63.05
108.22	-59.863
108.48	-55.71
108.75	-50.753
109.02	-44.475
109.28	-37.164
109.55	-28.239
109.81	-17.741
110.08	-7.149
110.35	2.474
110.61	9.065
110.88	12.379
111.15	13.363
111.41	12.584
111.68	9.961
111.95	6.126
112.21	2.324
112.48	-1.01
112.75	-3.804
113.01	-5.357
113.28	-6.74
113.55	-7.724
113.81	-8.696
114.08	-9.14
114.35	-9.454
114.61	-9.556
114.88	-8.851
115.15	-8.266
115.41	-7.052
115.68	-5.352
115.95	-3.828
116.21	-2.886
116.48	-1.487
116.74	-0.723
117.01	0.432
117.28	1.47
117.54	2.392
117.81	3.07
118.08	3.22
118.34	3.456
118.61	3.388
118.88	2.839
119.14	2.507
119.41	1.776
119.68	1.503
119.94	1.152
120.21	0.533
120.48	0.096
120.74	0.004
