# Supplementary material for: Insects evolved a monomeric histone-fold domain in the CENP-T protein family
Source: EMBO Rep. 2025 Oct 29;26(23):5799–825. doi: 10.1038/s44319-025-00603-5 (PMC12678787; doi:10.1038/s44319-025-00603-5)
Supplement: Supplementary file 5 — Source data Fig. 2 [file 44319_2025_603_MOESM5_ESM.zip]

Archive with 18 entries (15 files):
- Figure 2/
- __MACOSX/._Figure 2
- Figure 2/Figure 2G/
- __MACOSX/Figure 2/._Figure 2G
- Figure 2/.DS_Store
- __MACOSX/Figure 2/._.DS_Store
- Figure 2/Figure 2E/
- __MACOSX/Figure 2/._Figure 2E
- Figure 2/Figure 2G/Figure 2G_CM-leu-trp.scn
- __MACOSX/Figure 2/Figure 2G/._Figure 2G_CM-leu-trp.scn
- Figure 2/Figure 2G/Figure 2G_CM-leu-trp-his.scn
- __MACOSX/Figure 2/Figure 2G/._Figure 2G_CM-leu-trp-his.scn
- Figure 2/Figure 2G/Figure 2G_CM-leu-trp-his-ade.scn
- __MACOSX/Figure 2/Figure 2G/._Figure 2G_CM-leu-trp-his-ade.scn
- Figure 2/Figure 2E/Dataset EV1-crosslink_visualization.pdf
- __MACOSX/Figure 2/Figure 2E/._Dataset EV1-crosslink_visualization.pdf
- Figure 2/Figure 2E/Dataset EV1_crosslink_visualization.rtf
- __MACOSX/Figure 2/Figure 2E/._Dataset EV1_crosslink_visualization.rtf
