# Supplementary material for: Insects evolved a monomeric histone-fold domain in the CENP-T protein family
Source: EMBO Rep. 2025 Oct 29;26(23):5799–825. doi: 10.1038/s44319-025-00603-5 (PMC12678787; doi:10.1038/s44319-025-00603-5)
Supplement: Supplementary file 5 — Source data Fig. 2 [file 44319_2025_603_MOESM5_ESM.zip › Figure 2/Figure 2G/Figure 2G_CM-leu-trp.scn]

MIME-Version: 1.0 (Generated by Image Lab 5.2.1)
Content-Type: multipart/mixed; boundary="20230912-102811-0x39c8840"
Content-Description: Image Lab Image File
X-EntityRank: middle
X-LastSaveDate: 2023.09.12.10.28.11.125

--20230912-102811-0x39c8840
Content-Type: text/xml; charset="utf8"
Content-Length: 1866
Content-Description: ItemHeaderTag
X-EntityRank: first
X-LastSaveDate: 2023.09.12.10.28.11.125

<!DOCTYPE XML>
<root version="2">
 <FileAuthoringInfo>
  <applicationName>Image Lab Touch</applicationName>
  <applicationSchema>3</applicationSchema>
  <majorVer>2</majorVer>
  <minorVer>4</minorVer>
  <subMinorVer>0</subMinorVer>
  <buildNumber>3</buildNumber>
  <changeList>212709</changeList>
  <buildType></buildType>
  <version>2.4.0.03</version>
 </FileAuthoringInfo>
 <name>sundar_ram 2023-09-12 10h28m11s</name>
 <scan_id>55525614910433002</scan_id>
 <description></description>
 <user>sundar_ram</user>
 <document_control_sign>0</document_control_sign>
 <document_controlled>0</document_controlled>
 <frame_sync_type>sync_frames_and_lanes</frame_sync_type>
 <normalization_channel>-1</normalization_channel>
 <normalization_use_bands>0</normalization_use_bands>
 <DisplaySettings>
  <showAnnotations>true</showAnnotations>
  <showLaneFrame>true</showLaneFrame>
  <showLanes>true</showLanes>
  <showBands>true</showBands>
  <showLaneLabels>true</showLaneLabels>
  <showBandsAttributes>true</showBandsAttributes>
  <bandsAttributes>1</bandsAttributes>
  <selectedLaneAttr>true</selectedLaneAttr>
  <showMWLegend>true</showMWLegend>
  <showVolumes>true</showVolumes>
  <showVolumesLabel>true</showVolumesLabel>
  <showBandEdges>false</showBandEdges>
 </DisplaySettings>
 <channel_count>1</channel_count>
 <rgb_composite>true</rgb_composite>
 <RGBDisplaySettings>
  <Red>
   <Channel>-1</Channel>
   <Enable>false</Enable>
  </Red>
  <Green>
   <Channel>-1</Channel>
   <Enable>false</Enable>
  </Green>
  <Blue>
   <Channel>-1</Channel>
   <Enable>false</Enable>
  </Blue>
 </RGBDisplaySettings>
 <scan_0>
  <transform high_frac="0.999207" invert="false" gamma="1" low_frac="0.924041" highlight_saturate="true"/>
  <colormap>Gray</colormap>
  <zoom>-1.0000000000000000</zoom>
  <image_anchor y="0.0000000000000000" x="0.0000000000000000"/>
 </scan_0>
</root>
--20230912-102811-0x39c8840
Content-Type: multipart/mixed; boundary="20230912-102811-0x38a84b0"
Content-Description: ScanImageTag0
X-EntityRank: first
X-LastSaveDate: 2023.09.12.10.28.11.125

--20230912-102811-0x38a84b0
Content-Type: application/octet-stream
Content-Length: 12100000
Content-Description: ImageData
X-EntityRank: first
X-LastSaveDate: 2023.09.12.10.28.11.125

¼ÿ¼ÿºÿºÿ¸ÿ³ÿÆÿÁÿÃÿÁÿ¾ÿ¹ÿ¸ÿºÿ´ÿ»ÿÃÿºÿ»ÿ¼ÿ¸ÿ²ÿ³ÿºÿ°ÿ¯ÿ»ÿ¿ÿ¾ÿ½ÿ¾ÿÆÿÅÿºÿ½ÿ¿ÿÁÿ¼ÿ·ÿ»ÿ¿ÿºÿ¹ÿ¾ÿÂÿÁÿÃÿ½ÿµÿ¾ÿ½ÿËÿµÿµÿ»ÿ³ÿ°ÿ¼ÿ¸ÿ¾ÿ¼ÿÁÿºÿ¹ÿ»ÿ»ÿ»ÿÂÿÉÿ¿ÿ¶ÿµÿ¼ÿ·ÿ´ÿ¸ÿ·ÿ¶ÿºÿ½ÿ¶ÿ¾ÿÃÿ¼ÿ¸ÿ¾ÿ¼ÿ¸ÿ¹ÿ¶ÿÀÿ¶ÿ°ÿ¼ÿÄÿ·ÿµÿ°ÿºÿ°ÿ¸ÿ½ÿ¼ÿ»ÿ»ÿ¾ÿÂÿ¾ÿ»ÿ´ÿ³ÿ³ÿ·ÿ¼ÿ¼ÿ»ÿ¶ÿÿ¶ÿ¶ÿ³ÿ¼ÿÂÿ¾ÿ»ÿ¸ÿ³ÿ¾ÿ¼ÿÀÿºÿ·ÿ¼ÿ¼ÿ²ÿ²ÿ¶ÿ¹ÿ·ÿ»ÿ¸ÿ³ÿµÿºÿ¹ÿ·ÿ¾ÿ¸ÿ»ÿÀÿ¼ÿ¹ÿ¸ÿ¹ÿ»ÿ¾ÿÂÿÀÿµÿ»ÿ»ÿ½ÿ¾ÿÀÿ¿ÿ®ÿÿ½ÿÀÿ²ÿ¸ÿ¸ÿ²ÿ¶ÿ¾ÿ½ÿ¸ÿ¸ÿ²ÿ¹ÿÀÿºÿ¹ÿ»ÿ½ÿÄÿÉÿºÿ·ÿ»ÿ·ÿ¾ÿÀÿ¿ÿ¿ÿ½ÿ»ÿ¼ÿ¾ÿ·ÿ´ÿ½ÿºÿ¹ÿ¸ÿ¶ÿ¶ÿ¹ÿ¼ÿ¿ÿ´ÿºÿºÿÂÿ»ÿ¹ÿÂÿÇÿÁÿ¿ÿÀÿ¼ÿµÿ¹ÿ¿ÿ¹ÿ·ÿ¸ÿ½ÿÆÿÂÿ³ÿ·ÿ©ÿ¶ÿ´ÿ»ÿºÿ¹ÿ¼ÿ¼ÿ¹ÿºÿ¿ÿ¾ÿ½ÿ»ÿ²ÿ¶ÿ¸ÿ½ÿÀÿºÿ½ÿ»ÿÁÿ¶ÿ¶ÿÀÿ¿ÿ¸ÿºÿ¼ÿºÿ¹ÿ¹ÿÀÿÄÿ¾ÿ¿ÿ¹ÿ¼ÿ¸ÿ´ÿ¸ÿ½ÿ¾ÿ¼ÿ´ÿ²ÿÂÿ·ÿÃÿ¿ÿ¿ÿ½ÿ·ÿ´ÿµÿ´ÿ»ÿ¿ÿºÿÆÿ»ÿ¸ÿºÿµÿ¶ÿ»ÿ¸ÿ³ÿ¿ÿÄÿºÿ¶ÿ½ÿµÿ²ÿ°ÿ·ÿ¾ÿ¿ÿ¾ÿÿ®ÿºÿ¸ÿ½ÿ¼ÿ¼ÿ»ÿ¼ÿ¼ÿ¸ÿ¶ÿ¹ÿ·ÿ·ÿºÿºÿ»ÿ¶ÿ½ÿ¹ÿ´ÿ´ÿ·ÿ¸ÿ±ÿ¼ÿ´ÿ¼ÿ»ÿµÿ¼ÿ¾ÿ½ÿ¾ÿ»ÿºÿ¼ÿµÿ°ÿ­ÿ½ÿÆÿÁÿ¼ÿ¸ÿÁÿÀÿ½ÿ½ÿ¼ÿÄÿ¹ÿ·ÿÁÿºÿºÿ¯ÿ°ÿ¸ÿ»ÿ¹ÿ¶ÿ·ÿ¸ÿ¹ÿ¾ÿ¿ÿ¬ÿ¾ÿ±ÿ¹ÿ¼ÿ¼ÿ¾ÿÀÿ¾ÿ¿ÿ¿ÿ¸ÿºÿÊÿÂÿ¶ÿÅÿ¾ÿ·ÿ¹ÿ½ÿ½ÿ·ÿ´ÿ´ÿ´ÿ¹ÿ½ÿÄÿÆÿºÿºÿ¼ÿ¿ÿ¸ÿ¸ÿ¿ÿ½ÿ¸ÿ¾ÿ¾ÿ·ÿ½ÿÅÿ¼ÿºÿÀÿÃÿÂÿÀÿºÿ¶ÿ·ÿ·ÿ½ÿ¸ÿ²ÿºÿ¸ÿ¿ÿ·ÿºÿ¶ÿºÿ¾ÿ½ÿ¾ÿ¸ÿ¯ÿ´ÿ·ÿ³ÿÍÿ¼ÿ½ÿºÿÂÿ¹ÿºÿ¼ÿ¸ÿ³ÿ­ÿ°ÿ¹ÿ¿ÿ»ÿ»ÿ»ÿ¾ÿ¹ÿ½ÿ¸ÿ´ÿ³ÿ·ÿ¹ÿ·ÿ¶ÿ±ÿ®ÿ°ÿµÿ½ÿ¾ÿ²ÿºÿ¹ÿµÿ²ÿ·ÿ¾ÿºÿµÿ¸ÿ¶ÿ´ÿ¸ÿ·ÿºÿµÿ·ÿ¶ÿÁÿ¾ÿÃÿÀÿ·ÿ¶ÿ·ÿ´ÿ¶ÿ½ÿ°ÿ¶ÿ¹ÿ¶ÿºÿÃÿÄÿÁÿ·ÿºÿºÿºÿ¿ÿ»ÿµÿ¶ÿ³ÿ¶ÿ´ÿ±ÿ³ÿºÿ±ÿ´ÿ®ÿ±ÿ¹ÿ»ÿ¾ÿ¿ÿ¸ÿ¸ÿ½ÿ½ÿ»ÿ½ÿÃÿ°ÿ¼ÿÁÿ³ÿºÿ³ÿ±ÿ¹ÿ¼ÿ¿ÿ¿ÿ´ÿ»ÿÀÿÁÿ¹ÿ±ÿ¶ÿ³ÿ¸ÿ¶ÿ·ÿ±ÿ²ÿ¸ÿµÿ·ÿÀÿ¼ÿ¼ÿ½ÿ½ÿ¾ÿ¿ÿ·ÿºÿÂÿ³ÿ·ÿ¸ÿºÿ·ÿºÿ¼ÿ½ÿÁÿÆÿÁÿ¬ÿÿÿ³ÿÁÿ¿ÿÄÿ¼ÿ°ÿ¶ÿ·ÿ¶ÿºÿ¼ÿ½ÿ¿ÿ¿ÿ»ÿ¬ÿ¹ÿ±ÿ·ÿªÿ±ÿ²ÿÁÿµÿ¾ÿºÿÉÿ¼ÿ³ÿºÿ·ÿ´ÿ½ÿºÿºÿºÿ¶ÿ¶ÿ»ÿ¶ÿºÿ¼ÿ±ÿµÿ³ÿÀÿÁÿ½ÿ¸ÿ¶ÿ±ÿ±ÿ¸ÿ²ÿºÿ·ÿ·ÿ´ÿÿÆÿ´ÿ´ÿ¸ÿ´ÿ¹ÿ½ÿ¸ÿ»ÿ¾ÿ¼ÿ·ÿ³ÿ¸ÿ¿ÿ·ÿ³ÿ¾ÿ¾ÿ»ÿ¹ÿ´ÿµÿ®ÿ¸ÿ²ÿ´ÿºÿµÿ»ÿ¼ÿ¼ÿ¾ÿ¶ÿ¸ÿ»ÿºÿ¿ÿ¿ÿ®ÿ±ÿ½ÿ·ÿ¼ÿ»ÿ­ÿ²ÿ¸ÿ²ÿ´ÿ­ÿyÿtÿªÿ¼ÿ¸ÿ¶ÿ»ÿ­ÿ´ÿ³ÿ·ÿµÿ¹ÿ¸ÿÂÿ¼ÿµÿºÿ²ÿ²ÿ´ÿ¶ÿ¾ÿ¿ÿ¹ÿ¹ÿ¹ÿ´ÿ¶ÿ²ÿ©ÿ¾ÿÁÿ°ÿ¹ÿÈÿ¼ÿÂÿ»ÿ²ÿ¶ÿ¶ÿµÿ»ÿ·ÿ·ÿ·ÿ¸ÿÁÿ¹ÿ®ÿµÿ¶ÿ¸ÿµÿ¶ÿ´ÿ³ÿµÿ¸ÿ³ÿ¶ÿ´ÿ¿ÿÀÿÀÿÃÿ»ÿ´ÿ¸ÿ½ÿ³ÿÿ½ÿ¾ÿºÿ·ÿÂÿ³ÿ°ÿ¼ÿ¿ÿ¾ÿ¯ÿ¸ÿ¾ÿ¼ÿºÿ»ÿ¼ÿ¹ÿµÿ¶ÿ¶ÿ²ÿ¶ÿ¿ÿ¿ÿºÿ¶ÿ¹ÿ¶ÿ¸ÿ¸ÿ´ÿ­ÿ²ÿ´ÿµÿ±ÿ¶ÿ»ÿ³ÿ´ÿ½ÿ¼ÿ»ÿµÿ³ÿ¼ÿ¸ÿ´ÿ±ÿ³ÿ½ÿÀÿ½ÿ³ÿ¸ÿ´ÿ¿ÿ«ÿ¹ÿ½ÿµÿ»ÿ¾ÿ¼ÿµÿ¸ÿ¼ÿ¼ÿ¸ÿ³ÿ³ÿ±ÿ¬ÿ³ÿ¶ÿ´ÿ¸ÿ·ÿ°ÿ¯ÿ·ÿÿ·ÿ¿ÿ²ÿÃÿ»ÿµÿ½ÿ»ÿ»ÿ¸ÿ»ÿ¼ÿ³ÿ´ÿ³ÿ²ÿ¼ÿ¹ÿ¸ÿ¶ÿ±ÿ­ÿ¸ÿ¶ÿµÿ¼ÿ¶ÿ¹ÿ¼ÿ¬ÿ³ÿ²ÿ¶ÿ­ÿµÿ®ÿ¬ÿ²ÿºÿ¹ÿ¶ÿµÿ¶ÿ³ÿ²ÿ»ÿ·ÿ²ÿÿ®ÿ¬ÿ¼ÿºÿÀÿ¸ÿ¶ÿ¯ÿ¶ÿ¾ÿ¹ÿ¾ÿµÿ¹ÿºÿ¾ÿ¾ÿºÿºÿ½ÿ»ÿ·ÿ¸ÿ¶ÿµÿ±ÿ¶ÿ¾ÿ¿ÿ¿ÿ³ÿµÿ¹ÿ³ÿ¯ÿ¶ÿ´ÿÁÿµÿ·ÿ·ÿ½ÿ·ÿºÿ½ÿ¾ÿ²ÿ¶ÿÆÿÄÿ´ÿ©ÿ°ÿ½ÿ±ÿ°ÿ¶ÿ¶ÿ¼ÿ´ÿ´ÿºÿ³ÿÇÿºÿ½ÿµÿµÿÁÿ·ÿ·ÿ·ÿ°ÿ¯ÿµÿ·ÿ¸ÿ¼ÿ»ÿ°ÿ±ÿºÿ·ÿ¹ÿµÿ¶ÿ¿ÿ¹ÿ¸ÿ³ÿ¬ÿ°ÿ´ÿ·ÿ»ÿ¾ÿ»ÿ¼ÿºÿ°ÿµÿ¿ÿ´ÿ»ÿºÿ®ÿ©ÿ¯ÿ·ÿ»ÿ¼ÿ»ÿ¹ÿµÿ´ÿºÿ½ÿ¶ÿ±ÿµÿ¯ÿ»ÿÂÿ®ÿ³ÿ»ÿÿ¸ÿ°ÿ½ÿ»ÿ­ÿ³ÿ©ÿµÿµÿ²ÿºÿ¼ÿ²ÿ²ÿ¼ÿ¿ÿ¿ÿºÿ³ÿ²ÿµÿ·ÿ²ÿ¶ÿºÿµÿ¹ÿ°ÿ´ÿÄÿ¯ÿ·ÿ°ÿ³ÿ¹ÿ¹ÿ°ÿ·ÿ²ÿ´ÿ»ÿ´ÿ´ÿ°ÿ­ÿ·ÿ»ÿ¹ÿ¸ÿ¸ÿ¼ÿ¼ÿ·ÿºÿ¸ÿ±ÿ·ÿ·ÿÀÿ·ÿ¼ÿ¸ÿ½ÿºÿ·ÿ·ÿ¸ÿ³ÿ´ÿ°ÿ¸ÿÀÿ¼ÿµÿ¬ÿ³ÿ»ÿ´ÿ±ÿ³ÿµÿ·ÿµÿ¯ÿ³ÿ¾ÿÂÿ»ÿ®ÿ±ÿ»ÿ³ÿµÿ´ÿ¶ÿ½ÿ±ÿµÿ¸ÿ¾ÿ±ÿ®ÿ©ÿÂÿ¯ÿ¶ÿµÿºÿÿµÿºÿÂÿÃÿ¸ÿ¹ÿ¼ÿ·ÿ´ÿ¹ÿ¾ÿ¼ÿ²ÿ­ÿ²ÿ²ÿ¯ÿ­ÿ±ÿºÿ½ÿ»ÿ³ÿ©ÿÇÿÂÿ¯ÿ¸ÿ¿ÿ¶ÿ°ÿ¾ÿ²ÿ²ÿ»ÿ³ÿ»ÿ¶ÿ·ÿ·ÿ¸ÿ¶ÿ·ÿ¾ÿ½ÿ·ÿ¶ÿ³ÿ²ÿ¸ÿºÿµÿ­ÿ®ÿ¸ÿ¸ÿ¼ÿ¶ÿ·ÿ´ÿ²ÿ´ÿ¼ÿ½ÿ·ÿ¹ÿ´ÿ¾ÿµÿ¹ÿµÿ­ÿÂÿµÿ¶ÿ¶ÿ¶ÿ°ÿ·ÿÀÿºÿ°ÿ·ÿºÿ´ÿ±ÿ±ÿ·ÿ»ÿ¼ÿ»ÿ¶ÿ»ÿ¿ÿ·ÿ¼ÿ´ÿ©ÿ·ÿ»ÿºÿ¸ÿ²ÿ¹ÿ¸ÿ¹ÿ³ÿ¬ÿ¶ÿ¸ÿ¶ÿÀÿ¶ÿ®ÿºÿ¶ÿºÿ´ÿ®ÿ­ÿ²ÿ¼ÿÂÿºÿ·ÿµÿ³ÿ½ÿÅÿÁÿ¿ÿ»ÿ»ÿ¼ÿµÿ¶ÿ¯ÿ®ÿµÿ·ÿ°ÿ±ÿ±ÿ¶ÿ¶ÿ¹ÿ°ÿ·ÿ¿ÿºÿ²ÿ¶ÿ±ÿ¸ÿµÿ¹ÿ¶ÿ¹ÿ¿ÿ»ÿ·ÿ¼ÿ¾ÿ·ÿ°ÿ¯ÿ°ÿ·ÿ¾ÿ¹ÿ¶ÿ½ÿ¿ÿµÿªÿ­ÿºÿ·ÿ½ÿ·ÿ½ÿµÿºÿµÿ·ÿÁÿÿ¹ÿ½ÿ¹ÿ¶ÿÁÿ°ÿ²ÿ¸ÿ²ÿ²ÿ®ÿ±ÿ¾ÿ¸ÿ³ÿ·ÿ²ÿ³ÿ·ÿ¬ÿ«ÿ½ÿ¹ÿ¯ÿ°ÿ½ÿ»ÿ«ÿ¸ÿ³ÿ¬ÿ¸ÿ²ÿ°ÿ»ÿ­ÿ¹ÿ²ÿ·ÿ±ÿ·ÿºÿ³ÿ»ÿ´ÿ°ÿ¶ÿºÿºÿ¸ÿ¶ÿ¹ÿ´ÿ²ÿ½ÿ·ÿ±ÿ¸ÿ´ÿ¶ÿ´ÿ·ÿµÿ¸ÿÂÿºÿµÿ·ÿµÿ¯ÿ¼ÿ¬ÿÿ»ÿ»ÿ·ÿÿ¯ÿÃÿ¹ÿÁÿ¶ÿ·ÿ±ÿ­ÿ³ÿ½ÿ·ÿ³ÿµÿ²ÿ³ÿ¾ÿ¼ÿ²ÿ±ÿ²ÿ¶ÿ­ÿ«ÿ·ÿ¶ÿ°ÿ¶ÿ¹ÿºÿµÿ«ÿ´ÿÿ¬ÿ»ÿ¹ÿ´ÿ³ÿ³ÿµÿ²ÿ¸ÿ¸ÿ´ÿºÿ¹ÿ·ÿ¶ÿ·ÿ¼ÿºÿ¾ÿÂÿºÿ±ÿ²ÿ¸ÿ´ÿ°ÿ³ÿ±ÿ³ÿµÿ±ÿ«ÿ°ÿ·ÿ¿ÿ¾ÿ³ÿÁÿ¶ÿ°ÿ²ÿ½ÿ¶ÿ­ÿ¸ÿ­ÿ¶ÿ¹ÿ±ÿ»ÿµÿ³ÿ³ÿºÿ¸ÿµÿ¶ÿ´ÿ·ÿ½ÿ¸ÿ®ÿ°ÿ³ÿ²ÿ¼ÿ»ÿºÿµÿµÿ¸ÿ½ÿ³ÿºÿ²ÿ½ÿ¶ÿ»ÿ³ÿ·ÿ³ÿ´ÿ©ÿ°ÿ¹ÿ¶ÿ·ÿ°ÿ¼ÿ¾ÿºÿ¾ÿ²ÿ±ÿ·ÿ´ÿ·ÿ±ÿ¬ÿ¸ÿµÿ®ÿ±ÿ¯ÿ¸ÿ¸ÿ²ÿ¶ÿ·ÿ¹ÿ²ÿ½ÿ³ÿ·ÿÿ­ÿ¿ÿÿ¯ÿÿ·ÿ´ÿ´ÿ°ÿ­ÿ¬ÿºÿ³ÿ¬ÿ¯ÿ¹ÿ»ÿ¹ÿ¬ÿ«ÿ¹ÿ»ÿ¹ÿ²ÿ­ÿ¯ÿºÿºÿ²ÿ®ÿ±ÿ·ÿ¶ÿ·ÿªÿ¶ÿ¬ÿ¬ÿ©ÿÃÿÁÿ°ÿÃÿ¾ÿ¿ÿ¾ÿ®ÿªÿ²ÿ°ÿ¸ÿ®ÿÿ±ÿ¼ÿºÿ±ÿ¶ÿ¾ÿ¹ÿ´ÿ¾ÿÅÿ²ÿ¸ÿÿ¸ÿ¸ÿ¹ÿ¹ÿ¯ÿºÿ¾ÿ¿ÿ¼ÿ±ÿ´ÿºÿµÿ¸ÿ¾ÿ½ÿ²ÿµÿºÿºÿ¸ÿ´ÿ´ÿ¹ÿ·ÿ°ÿ®ÿ²ÿºÿ»ÿ³ÿ¹ÿÃÿ²ÿ¶ÿ¿ÿµÿ®ÿ¼ÿ­ÿµÿ²ÿ¸ÿ¶ÿ»ÿ±ÿ¾ÿ¾ÿ¹ÿ²ÿªÿ­ÿ«ÿ¶ÿºÿ±ÿ«ÿ³ÿ¹ÿ¶ÿ»ÿ¶ÿ²ÿºÿ¶ÿ°ÿ«ÿ´ÿ¬ÿ»ÿ³ÿ­ÿ²ÿ·ÿ°ÿ¶ÿ»ÿ¶ÿ²ÿ¹ÿºÿ´ÿ´ÿ°ÿ®ÿºÿ·ÿ¼ÿ¾ÿ¶ÿµÿµÿ¶ÿµÿºÿºÿ±ÿ¯ÿ³ÿ´ÿ¸ÿ´ÿºÿÂÿ¾ÿ´ÿµÿµÿ´ÿ¹ÿ´ÿ·ÿ²ÿ¶ÿµÿ¹ÿºÿºÿ·ÿµÿ·ÿ¹ÿ¯ÿÿ±ÿ´ÿ³ÿ²ÿ²ÿ³ÿ³ÿ¹ÿ¿ÿ¸ÿ¼ÿ¹ÿÂÿ¹ÿºÿ«ÿ´ÿ´ÿ»ÿ»ÿ¾ÿ·ÿ¼ÿ·ÿ·ÿÃÿÄÿ·ÿ²ÿ·ÿ¸ÿ¶ÿ²ÿ²ÿ²ÿ¯ÿµÿ¾ÿ½ÿ·ÿ¹ÿµÿºÿ¯ÿ»ÿ¼ÿ¶ÿ®ÿ¬ÿ°ÿµÿ¹ÿµÿµÿ²ÿ®ÿ³ÿ¶ÿ¹ÿ¹ÿ®ÿ°ÿ»ÿ¿ÿ¶ÿ´ÿÀÿ³ÿ¿ÿ±ÿ­ÿ·ÿªÿ³ÿºÿ¹ÿºÿ»ÿ¸ÿ·ÿºÿ¹ÿ³ÿ®ÿ²ÿ¼ÿ¸ÿ²ÿµÿ®ÿµÿÂÿ»ÿ¼ÿ´ÿ¬ÿ½ÿ¯ÿ²ÿÁÿ¾ÿ¶ÿµÿÄÿ³ÿ²ÿ·ÿ¶ÿ³ÿµÿµÿ¸ÿ¼ÿ¼ÿ·ÿ¶ÿ»ÿ»ÿ³ÿ¶ÿ½ÿ¶ÿ·ÿ¶ÿ²ÿ¶ÿ¶ÿÁÿºÿ·ÿ·ÿ¹ÿ»ÿ¶ÿ»ÿ·ÿ²ÿ±ÿºÿÀÿ½ÿ»ÿ¹ÿ¶ÿ´ÿÿµÿ·ÿ¬ÿ½ÿÿ´ÿÿ¯ÿ¶ÿ´ÿ¶ÿºÿªÿ¯ÿµÿ·ÿ¸ÿ¸ÿ¸ÿµÿ»ÿÂÿºÿ¶ÿ¸ÿ¹ÿ·ÿ¾ÿ¹ÿµÿ´ÿ¸ÿ¿ÿ³ÿ¸ÿµÿ°ÿ¹ÿ½ÿ¾ÿ¼ÿ·ÿ¶ÿµÿ³ÿ´ÿ²ÿµÿ·ÿ¸ÿ´ÿ¿ÿ¸ÿÁÿÁÿ´ÿ¸ÿ¿ÿ½ÿ¶ÿ·ÿ¼ÿÂÿ½ÿµÿ¶ÿ¶ÿ´ÿ¹ÿ¹ÿ¼ÿÅÿºÿ¸ÿµÿ¸ÿµÿ¹ÿ»ÿ·ÿ±ÿ¸ÿ°ÿµÿµÿ´ÿ¸ÿºÿÁÿ»ÿ¶ÿµÿ°ÿ¸ÿ»ÿ¼ÿºÿ¼ÿµÿ°ÿ¯ÿ¸ÿ²ÿºÿºÿ¶ÿ¸ÿ½ÿ²ÿ²ÿ¹ÿ»ÿ¶ÿ°ÿ³ÿµÿ±ÿ´ÿÁÿ¿ÿ¾ÿ´ÿÁÿ¿ÿÃÿºÿ°ÿ½ÿ¾ÿÀÿµÿ½ÿÀÿºÿ·ÿ³ÿ°ÿ°ÿ°ÿ´ÿ¸ÿºÿ°ÿÿ¯ÿÊÿ±ÿ¿ÿºÿ¯ÿ´ÿ¶ÿ´ÿ¸ÿ¹ÿ¼ÿ¾ÿ»ÿ¸ÿ³ÿ¿ÿ»ÿ¸ÿ¸ÿ¿ÿ¼ÿ·ÿ°ÿ±ÿ­ÿ¹ÿ¹ÿ¶ÿ·ÿ½ÿÀÿºÿ·ÿ½ÿÁÿÃÿÁÿ»ÿ¶ÿ±ÿ»ÿµÿ´ÿºÿ¾ÿÂÿ»ÿ¹ÿ¸ÿµÿµÿ´ÿ¶ÿ¾ÿºÿ±ÿ·ÿ³ÿÁÿ·ÿ»ÿÃÿºÿ³ÿ»ÿ´ÿ²ÿµÿ¹ÿ»ÿºÿ´ÿ´ÿÃÿÃÿ°ÿ¹ÿ¿ÿ·ÿ²ÿ©ÿµÿÿ¶ÿ»ÿºÿ¹ÿ´ÿ±ÿµÿ»ÿ¼ÿºÿ¼ÿºÿ¯ÿ¹ÿµÿ´ÿ¸ÿºÿ¹ÿ½ÿºÿ¸ÿ½ÿ»ÿ·ÿ´ÿ´ÿ¹ÿ»ÿ¶ÿºÿÌÿÉÿÀÿÿÁÿµÿ²ÿ¸ÿ¹ÿÃÿ¾ÿ¼ÿÇÿÈÿ½ÿ¶ÿ¸ÿ´ÿ¶ÿ¹ÿ³ÿ·ÿµÿ½ÿºÿ¶ÿ»ÿ½ÿ¸ÿ½ÿÇÿÇÿÁÿ¶ÿ·ÿ¾ÿ±ÿ¼ÿµÿ·ÿ»ÿ¾ÿ·ÿ¾ÿ¹ÿ±ÿ±ÿ·ÿ»ÿºÿ¹ÿÁÿ¹ÿ«ÿ¸ÿ¹ÿµÿ¸ÿ¶ÿ¶ÿ¿ÿ½ÿ¸ÿ´ÿ¸ÿ¼ÿ¹ÿ¸ÿ²ÿ´ÿÃÿ¿ÿ»ÿ¾ÿ¿ÿ¼ÿÀÿ»ÿµÿºÿ½ÿºÿ¼ÿ¼ÿ²ÿ±ÿ³ÿ´ÿ±ÿ»ÿÄÿ»ÿ¶ÿ²ÿ¯ÿ®ÿµÿ¶ÿ®ÿµÿ»ÿµÿ¸ÿ¾ÿºÿ»ÿ­ÿ³ÿºÿ¾ÿ¹ÿ¸ÿµÿ´ÿ½ÿ»ÿÁÿ´ÿºÿ¹ÿ»ÿ¹ÿ¹ÿµÿ¼ÿ¼ÿ¼ÿ»ÿ±ÿ­ÿ»ÿ¼ÿ²ÿ±ÿ¼ÿÃÿÅÿ»ÿ¿ÿÁÿ¿ÿ¿ÿ¾ÿ¼ÿ¾ÿ¼ÿ²ÿ±ÿµÿ¹ÿ¶ÿ»ÿ¼ÿ¶ÿ±ÿ¸ÿºÿ»ÿÀÿ¾ÿÁÿÉÿÁÿ¼ÿÊÿµÿ¼ÿ´ÿ¶ÿ·ÿ±ÿ·ÿÃÿ¾ÿ¸ÿ¾ÿ¹ÿ³ÿµÿ»ÿ»ÿ°ÿ±ÿ¯ÿ¶ÿ¿ÿ¿ÿ¸ÿ¶ÿ³ÿ¼ÿµÿ¾ÿÄÿ´ÿ½ÿµÿ¹ÿºÿ¹ÿ¼ÿÂÿÄÿ¿ÿ½ÿ»ÿ¸ÿ»ÿÂÿÁÿÂÿ¼ÿ¼ÿ¼ÿ½ÿÂÿ½ÿµÿÄÿ¼ÿµÿ·ÿ¼ÿ¼ÿ»ÿ¼ÿ»ÿ¿ÿÂÿ¹ÿ±ÿ·ÿ¹ÿÇÿ¿ÿ¹ÿ¸ÿ½ÿÀÿ½ÿ¸ÿ´ÿµÿ²ÿºÿ½ÿ´ÿ¾ÿ¸ÿ¸ÿµÿªÿ¸ÿ¼ÿ·ÿÄÿÅÿµÿÃÿ¿ÿ»ÿ¼ÿ¾ÿ·ÿ¸ÿ¼ÿ½ÿ»ÿ¸ÿ½ÿÂÿÄÿ·ÿ¼ÿÀÿ´ÿµÿÀÿÄÿÃÿÀÿ»ÿ¿ÿÁÿÄÿ¸ÿ¾ÿ¾ÿºÿ¼ÿ¼ÿ¸ÿ·ÿºÿºÿ½ÿ»ÿ¯ÿ¶ÿÂÿÉÿÃÿµÿºÿÈÿÁÿ¸ÿ·ÿ´ÿ­ÿ½ÿ¯ÿ»ÿ½ÿ»ÿÁÿ½ÿ²ÿ¿ÿ½ÿÁÿ¿ÿ»ÿÀÿºÿ®ÿ­ÿ¸ÿÁÿ¿ÿÀÿ»ÿ²ÿ³ÿ·ÿ¶ÿ¿ÿ½ÿºÿºÿµÿ³ÿÄÿÆÿ»ÿ¹ÿºÿ´ÿ½ÿ¾ÿÀÿ½ÿ¯ÿµÿ·ÿ·ÿ¾ÿ¾ÿµÿ¾ÿºÿ¾ÿÂÿ½ÿ¿ÿ¶ÿµÿ¼ÿ«ÿÀÿºÿ½ÿºÿ¶ÿÁÿÅÿ¾ÿ¾ÿ½ÿ³ÿ¶ÿ¿ÿÅÿ¼ÿ¸ÿºÿ³ÿÃÿ¹ÿÀÿ¼ÿ¹ÿ¾ÿÄÿÀÿ¾ÿÃÿÂÿ¼ÿ°ÿ³ÿ»ÿµÿ¾ÿ¿ÿ½ÿ¾ÿ½ÿ¼ÿ»ÿÇÿÄÿÂÿÁÿ´ÿ·ÿ»ÿµÿ³ÿµÿºÿ½ÿºÿ¾ÿºÿ¸ÿ»ÿºÿ´ÿ·ÿºÿÀÿ´ÿ²ÿ·ÿ±ÿ´ÿ·ÿ´ÿ·ÿºÿ½ÿ»ÿ°ÿ¹ÿÁÿ¹ÿ·ÿ½ÿ·ÿ»ÿÀÿ³ÿÆÿ¾ÿ¹ÿ¼ÿ»ÿ¶ÿ·ÿ¼ÿºÿµÿ¼ÿ¸ÿ¼ÿ¼ÿ¼ÿ½ÿ»ÿÃÿ¿ÿÁÿ»ÿÃÿÃÿÃÿ¹ÿµÿÃÿ¼ÿÀÿ·ÿ¾ÿºÿ»ÿ¼ÿ¾ÿÂÿÃÿµÿºÿ½ÿ½ÿ»ÿ¿ÿÀÿ¼ÿ¸ÿ¶ÿ´ÿ·ÿ¾ÿ³ÿ³ÿ·ÿ³ÿ°ÿºÿÀÿÅÿÄÿºÿ½ÿ½ÿ¶ÿµÿ½ÿ¹ÿ°ÿ¸ÿ²ÿ»ÿÀÿ¿ÿ¾ÿ½ÿ¼ÿ¾ÿ¾ÿ¼ÿÀÿ¾ÿ½ÿ»ÿ¸ÿ»ÿ¸ÿÃÿÈÿ»ÿ½ÿ»ÿ¶ÿ¹ÿ½ÿ¹ÿ»ÿ®ÿµÿ¾ÿ¸ÿ¸ÿ½ÿ±ÿ»ÿ´ÿ²ÿ»ÿ³ÿ±ÿ½ÿÃÿ¼ÿÁÿÄÿ¸ÿ»ÿÂÿ¿ÿ»ÿ¿ÿ¿ÿ¹ÿ½ÿ·ÿ³ÿ¸ÿ¿ÿÁÿ½ÿÃÿÂÿµÿ±ÿ²ÿµÿ·ÿ¼ÿ¼ÿ¿ÿ¼ÿ¸ÿ·ÿ¿ÿÏÿÆÿ¶ÿ´ÿ»ÿ¼ÿµÿ¶ÿ»ÿ·ÿ¿ÿ¼ÿ½ÿ½ÿ·ÿ²ÿ¹ÿ¼ÿ¸ÿ¹ÿ´ÿ¸ÿ¶ÿ°ÿ¼ÿÌÿÆÿ²ÿµÿ¿ÿ½ÿ¹ÿ¹ÿ¹ÿ¼ÿºÿ·ÿºÿÂÿ¾ÿ¿ÿÄÿ¼ÿ½ÿ·ÿ¼ÿµÿ²ÿ·ÿ¼ÿ»ÿ¹ÿ¸ÿÀÿ½ÿÂÿ¹ÿ¶ÿ¶ÿ³ÿ²ÿÂÿ»ÿÀÿÿ¾ÿÆÿÃÿÀÿ½ÿ¶ÿ´ÿºÿ¼ÿ¸ÿµÿ¼ÿ¿ÿ½ÿÃÿ»ÿ¸ÿ½ÿ¸ÿ¿ÿ¼ÿ»ÿ¿ÿÃÿÃÿ¾ÿ¼ÿ½ÿ¹ÿºÿ¿ÿ½ÿ¸ÿ¾ÿÁÿ¹ÿµÿ½ÿ¸ÿ¹ÿµÿ¶ÿ¿ÿÄÿ»ÿ¸ÿµÿ´ÿ¹ÿ·ÿ´ÿ·ÿ¿ÿÁÿ¼ÿ·ÿ»ÿÁÿ¾ÿ»ÿ³ÿ²ÿ·ÿ³ÿ¸ÿ³ÿÇÿÆÿ¼ÿÄÿ¿ÿ¶ÿºÿ»ÿ¼ÿ¾ÿ³ÿ¼ÿ»ÿµÿ·ÿ¹ÿ¼ÿÅÿ¾ÿ¹ÿºÿ­ÿ¼ÿ»ÿ¼ÿÁÿÂÿ¾ÿ¹ÿ¸ÿ®ÿ±ÿ¶ÿ·ÿ²ÿ®ÿ´ÿ½ÿ¸ÿ½ÿ±ÿ²ÿÀÿ¼ÿ½ÿ¿ÿ¼ÿºÿ»ÿ¼ÿµÿ»ÿ¶ÿ³ÿ½ÿ·ÿ³ÿ¹ÿ¼ÿ¸ÿÀÿ»ÿ¯ÿ²ÿ»ÿ¶ÿ¹ÿ»ÿ¶ÿ¹ÿÀÿ¶ÿµÿ¶ÿ»ÿµÿÀÿÄÿÁÿÂÿÃÿÀÿ¿ÿ¶ÿ¹ÿ³ÿ¶ÿ¼ÿ¹ÿ·ÿºÿ»ÿ½ÿÃÿ¹ÿ»ÿ¿ÿ¿ÿÆÿ¾ÿÂÿ½ÿ¼ÿÁÿ³ÿ´ÿÂÿÃÿÅÿ¾ÿµÿ´ÿ¸ÿ¹ÿ¸ÿ¹ÿ½ÿ¼ÿÁÿÇÿºÿµÿ¾ÿ»ÿ¼ÿÁÿ¾ÿ¸ÿ¸ÿÀÿ¹ÿ»ÿÆÿÀÿ¼ÿµÿ°ÿ·ÿÀÿÂÿÉÿ»ÿÀÿ·ÿ¸ÿ¾ÿ¹ÿÁÿÈÿÃÿ¾ÿ¾ÿ´ÿ¸ÿÁÿ´ÿ½ÿ¹ÿµÿ¼ÿ¾ÿ½ÿÀÿ¸ÿªÿ¸ÿÃÿ¾ÿÁÿÆÿ»ÿ´ÿ´ÿµÿ¶ÿ»ÿÁÿ·ÿ»ÿ²ÿ±ÿ±ÿ·ÿ¶ÿ¶ÿ¼ÿ¼ÿµÿ·ÿ¾ÿºÿ½ÿ¸ÿ¶ÿ·ÿ·ÿÀÿÁÿ¾ÿ¼ÿ»ÿ¿ÿÂÿÂÿ»ÿ¹ÿºÿ³ÿ¸ÿ¾ÿÂÿ¿ÿºÿºÿºÿ±ÿ³ÿ¶ÿ¸ÿ³ÿ¿ÿÀÿÂÿÄÿÂÿ¾ÿ»ÿ´ÿ¹ÿ²ÿºÿ¶ÿÀÿÁÿ¹ÿ¶ÿ¶ÿ¹ÿ¹ÿµÿ¹ÿÁÿ¹ÿÂÿÇÿ²ÿ»ÿÿ´ÿ³ÿ´ÿ¹ÿ¼ÿ¼ÿÀÿÃÿ¹ÿ»ÿ¾ÿ¹ÿ³ÿÁÿ¾ÿ¿ÿºÿ·ÿ»ÿ»ÿ¶ÿ·ÿ±ÿ¸ÿÀÿÅÿ½ÿ¿ÿÁÿ´ÿ·ÿ¾ÿÁÿ¿ÿ¸ÿ·ÿ±ÿ¶ÿÇÿ¹ÿÁÿºÿ·ÿºÿÂÿ½ÿ»ÿ¹ÿ´ÿ¹ÿ¼ÿ¼ÿ¸ÿ²ÿ½ÿ±ÿÂÿÃÿ»ÿ½ÿ¹ÿ½ÿÈÿÅÿ½ÿ·ÿ°ÿÅÿ¸ÿ½ÿ¼ÿ¶ÿ³ÿ²ÿ¸ÿ¾ÿÁÿ½ÿ¶ÿ³ÿ³ÿ¿ÿ¼ÿ¼ÿ¼ÿºÿ»ÿ¶ÿ½ÿ¹ÿ¸ÿ¹ÿ³ÿ®ÿ´ÿºÿÀÿÂÿ¾ÿ®ÿÈÿÄÿ½ÿÃÿ´ÿµÿ®ÿ²ÿ¼ÿ´ÿ±ÿ½ÿºÿ´ÿ¸ÿ´ÿ¼ÿºÿ®ÿ±ÿ¾ÿ¿ÿ¼ÿ´ÿ°ÿ¶ÿ´ÿ±ÿºÿ­ÿ¶ÿÀÿ½ÿ°ÿ°ÿ·ÿ¾ÿ´ÿ´ÿ¶ÿ¶ÿ¸ÿ¹ÿºÿ»ÿ¸ÿ·ÿ½ÿ¼ÿºÿ°ÿ¾ÿ½ÿ¹ÿ·ÿ³ÿ·ÿÁÿÀÿ·ÿµÿ¹ÿ¿ÿµÿ°ÿ¶ÿÂÿ¯ÿ½ÿÉÿ¸ÿ¶ÿ·ÿ³ÿ²ÿ¶ÿÀÿÂÿ¶ÿÁÿÅÿ¹ÿ¾ÿµÿ¹ÿ»ÿ³ÿ±ÿºÿºÿ¾ÿºÿ³ÿ¹ÿÀÿÁÿÂÿÀÿ¸ÿ¶ÿÁÿ½ÿÁÿ¼ÿÂÿ¾ÿ¼ÿµÿ²ÿ¹ÿ¿ÿ»ÿ¸ÿ¾ÿ¹ÿ«ÿ®ÿÿ»ÿºÿ¹ÿ¾ÿ¶ÿ¯ÿµÿÂÿ¹ÿ³ÿ¶ÿ¸ÿ¹ÿ¶ÿ¹ÿµÿ¿ÿ·ÿ³ÿ¹ÿ·ÿ¿ÿÀÿ·ÿ·ÿ¹ÿÀÿÁÿ½ÿºÿ¶ÿ¶ÿ»ÿºÿ»ÿ¸ÿ«ÿ³ÿªÿ³ÿ½ÿ¹ÿ®ÿµÿÀÿ½ÿ»ÿ½ÿ·ÿ¶ÿ¸ÿ¶ÿ¸ÿ°ÿ¸ÿÀÿÍÿ¾ÿºÿ¹ÿ°ÿ°ÿ¼ÿ¿ÿ»ÿ¾ÿ½ÿ½ÿÂÿÁÿ»ÿºÿ¶ÿ®ÿ´ÿ¶ÿÀÿÉÿµÿ»ÿ¬ÿ¶ÿºÿ¹ÿ¼ÿ±ÿ¶ÿ²ÿµÿ¿ÿ¿ÿÀÿÃÿÃÿÊÿ¶ÿ½ÿ°ÿ¹ÿÄÿ«ÿÅÿ¿ÿ³ÿ¾ÿ»ÿ»ÿ³ÿ¸ÿºÿÿÿ¯ÿ¼ÿ»ÿµÿÁÿ³ÿ³ÿ´ÿ³ÿ¾ÿ¶ÿ¶ÿÁÿ¶ÿ·ÿºÿ¶ÿ¸ÿ»ÿ¹ÿ¼ÿÀÿ¶ÿ­ÿ¯ÿÿ¯ÿ¹ÿ´ÿ¿ÿ¯ÿ¹ÿÂÿ¯ÿ¾ÿÄÿ»ÿ·ÿ·ÿ¹ÿ¼ÿ½ÿ±ÿ¯ÿ¹ÿ¶ÿ¹ÿ½ÿ·ÿÁÿ¾ÿ·ÿ´ÿ³ÿ´ÿ¶ÿ»ÿ¾ÿ´ÿ±ÿ±ÿ¶ÿ¿ÿÅÿ¿ÿ¼ÿ¾ÿ¼ÿ»ÿ·ÿ°ÿ¾ÿ¼ÿ¯ÿ¶ÿ¹ÿÿ´ÿ¶ÿ¾ÿ±ÿ½ÿ½ÿ¸ÿ´ÿ¹ÿ½ÿ¶ÿ²ÿ¶ÿ·ÿ³ÿ°ÿ²ÿ¹ÿ½ÿ¼ÿ¼ÿºÿ¸ÿ»ÿ²ÿ«ÿÿµÿ±ÿµÿ¹ÿ¼ÿºÿ»ÿ¼ÿ¿ÿ¹ÿ·ÿ²ÿ®ÿ»ÿºÿµÿÄÿ¾ÿ©ÿÿ¹ÿ³ÿ¯ÿ¿ÿ·ÿºÿ¹ÿ¶ÿ¶ÿ¿ÿ½ÿµÿ»ÿ½ÿ¾ÿ¸ÿ³ÿµÿ¶ÿ¶ÿ´ÿ¹ÿ¹ÿ³ÿ²ÿµÿ«ÿ¼ÿ²ÿÿ¼ÿ»ÿ°ÿÅÿ»ÿ¹ÿ¼ÿ¶ÿ·ÿ´ÿ¶ÿºÿ´ÿ¬ÿ­ÿ·ÿ½ÿ´ÿ²ÿ¶ÿ¿ÿ»ÿµÿ±ÿ³ÿÇÿ¿ÿ¶ÿµÿ¶ÿ¼ÿ·ÿ¯ÿ³ÿ·ÿ³ÿ²ÿ¹ÿ¼ÿ·ÿ¹ÿ»ÿ³ÿ®ÿ²ÿºÿºÿÂÿ¸ÿ²ÿ²ÿ¸ÿ¿ÿ¯ÿ¼ÿºÿ©ÿ³ÿ´ÿ¹ÿºÿ³ÿ¹ÿ¹ÿºÿ¶ÿ¶ÿºÿ·ÿ»ÿ¾ÿ³ÿ³ÿ·ÿ´ÿ»ÿ¼ÿÃÿºÿ´ÿ·ÿÃÿµÿµÿÿ·ÿ¾ÿ®ÿ«ÿ¼ÿ¿ÿºÿ·ÿ³ÿ¶ÿ»ÿ³ÿ°ÿ²ÿ²ÿ¸ÿºÿ»ÿ¿ÿ¹ÿ²ÿ³ÿ·ÿ»ÿ¼ÿ·ÿÿºÿºÿºÿ¶ÿ´ÿ·ÿ­ÿ¸ÿ³ÿ¬ÿ±ÿ±ÿ³ÿ³ÿ¹ÿ»ÿ¸ÿ³ÿ²ÿ¸ÿ·ÿ¶ÿºÿ´ÿ¹ÿ»ÿ¶ÿ¸ÿµÿ·ÿ¹ÿ±ÿ¸ÿ¶ÿ¼ÿ³ÿ¾ÿÁÿÄÿ·ÿ¶ÿ²ÿ®ÿµÿµÿ¼ÿ½ÿºÿ½ÿ¼ÿ´ÿ°ÿ¹ÿºÿÃÿ«ÿºÿÁÿÂÿÄÿ¹ÿ±ÿ¾ÿ¸ÿÄÿ¬ÿ¾ÿÂÿ³ÿ³ÿ©ÿ¹ÿ»ÿ½ÿ¾ÿ¸ÿ­ÿ°ÿ¸ÿ»ÿºÿ¹ÿ¸ÿ´ÿ´ÿ´ÿ¶ÿ¹ÿ·ÿ½ÿ¾ÿ«ÿ¸ÿºÿ®ÿ½ÿ³ÿ¯ÿ»ÿ·ÿ²ÿ·ÿºÿÁÿÀÿµÿºÿ²ÿ¬ÿµÿ¹ÿ¹ÿ²ÿ¶ÿÂÿÁÿµÿ±ÿ·ÿ±ÿ¶ÿ¼ÿ¿ÿ¹ÿ¹ÿºÿ½ÿºÿ¼ÿÇÿ³ÿºÿ¶ÿ½ÿ½ÿÂÿ¶ÿ¯ÿ«ÿµÿÀÿ¾ÿ»ÿ¾ÿ»ÿÀÿ¿ÿ³ÿ¶ÿ½ÿ¶ÿ²ÿ´ÿ°ÿ­ÿ¯ÿ®ÿ«ÿÿ²ÿºÿÀÿ½ÿÄÿ¶ÿ¹ÿ´ÿ¸ÿ»ÿ¾ÿ²ÿµÿ°ÿ³ÿ±ÿ´ÿ¹ÿ»ÿÀÿ¶ÿ¶ÿ»ÿµÿ¯ÿ®ÿ¯ÿ°ÿ±ÿ´ÿºÿ¸ÿ­ÿ¾ÿ³ÿ®ÿ¹ÿµÿ¹ÿÁÿ·ÿ¹ÿÀÿ¸ÿ­ÿÇÿÃÿ±ÿ¸ÿµÿ±ÿ±ÿ¾ÿ½ÿ»ÿ»ÿ²ÿºÿ¶ÿ¶ÿ·ÿ¶ÿ´ÿ±ÿ¹ÿ»ÿ­ÿ®ÿ¸ÿ¹ÿ¸ÿ·ÿÂÿ»ÿ®ÿ¸ÿÂÿ»ÿ®ÿ®ÿ°ÿ¼ÿµÿ®ÿ·ÿ²ÿ¾ÿ¶ÿ²ÿ«ÿ¹ÿ¾ÿ»ÿÁÿºÿµÿ¾ÿ¼ÿµÿµÿ¶ÿ¼ÿÁÿºÿ·ÿ°ÿ¸ÿºÿ¸ÿ»ÿ´ÿ±ÿ¶ÿ»ÿµÿ®ÿ´ÿ»ÿ¹ÿÀÿÃÿ¶ÿ¼ÿ·ÿ¼ÿ¹ÿ±ÿÿ°ÿ´ÿÄÿ¸ÿ­ÿ¬ÿ¬ÿ°ÿ»ÿ»ÿ¶ÿ³ÿµÿÀÿ¼ÿ¯ÿ´ÿ³ÿ´ÿ»ÿ½ÿ´ÿºÿ´ÿ²ÿÃÿµÿ·ÿ©ÿ·ÿµÿ±ÿ¼ÿºÿ»ÿ®ÿµÿ¾ÿ¶ÿ¶ÿ½ÿ¾ÿºÿºÿ½ÿ²ÿ¹ÿ¼ÿ¿ÿ¿ÿ¯ÿ°ÿµÿ²ÿ´ÿ¶ÿÂÿÁÿ½ÿ»ÿ«ÿ´ÿ´ÿ³ÿ¿ÿµÿÁÿÇÿ²ÿÀÿªÿ«ÿ½ÿ·ÿ¸ÿÂÿ½ÿÂÿ²ÿ´ÿ½ÿ¶ÿ¸ÿ²ÿµÿ±ÿ¯ÿ«ÿ®ÿ»ÿ»ÿ¸ÿ»ÿ¸ÿ¹ÿ¼ÿ¯ÿ±ÿ¼ÿ¬ÿ«ÿ°ÿµÿ«ÿ°ÿ±ÿ´ÿ«ÿ«ÿºÿ°ÿ¶ÿ¹ÿ³ÿÁÿ½ÿ²ÿ°ÿ½ÿ·ÿ¹ÿ¶ÿ¿ÿÂÿ»ÿµÿ³ÿ´ÿ¶ÿºÿºÿ¼ÿ½ÿ²ÿ­ÿ¯ÿ¬ÿ¸ÿ¸ÿ¹ÿ¹ÿÇÿ¶ÿºÿ±ÿ¹ÿ¶ÿ°ÿªÿÊÿµÿÿ­ÿ¼ÿµÿ´ÿµÿ³ÿÈÿÃÿµÿºÿ¼ÿ­ÿ«ÿµÿ·ÿ¹ÿ½ÿ±ÿÿ¹ÿ¼ÿ¹ÿ°ÿ´ÿ½ÿ­ÿ¸ÿ¹ÿÇÿ¼ÿ«ÿÂÿ­ÿ¶ÿ¸ÿ·ÿ¸ÿ°ÿÿ¸ÿ·ÿ¸ÿ¹ÿ¬ÿ®ÿÀÿ¿ÿ·ÿµÿ¹ÿ¹ÿ·ÿ®ÿÿ²ÿ¼ÿ¾ÿ¶ÿ±ÿ¿ÿ¹ÿ»ÿ®ÿ¯ÿµÿÇÿÿµÿ°ÿ¹ÿ¸ÿ¼ÿ´ÿ®ÿ®ÿ´ÿ»ÿ·ÿ¾ÿ·ÿÀÿ¹ÿ¶ÿ¸ÿ½ÿ±ÿ³ÿ³ÿ¯ÿµÿ·ÿ²ÿ´ÿ¹ÿ²ÿ³ÿ¶ÿµÿ½ÿ¾ÿ°ÿ´ÿ¼ÿºÿ¶ÿ´ÿ»ÿ¾ÿ¼ÿ¶ÿµÿÁÿ°ÿ­ÿ°ÿ¹ÿ¸ÿ¸ÿµÿ»ÿºÿ·ÿ¶ÿ³ÿ²ÿ´ÿ°ÿ²ÿµÿ¶ÿ¸ÿ°ÿ¬ÿ¶ÿ»ÿ¸ÿ»ÿ²ÿ¶ÿºÿ¼ÿ±ÿ»ÿ¯ÿ¸ÿ¶ÿ­ÿÂÿ²ÿ´ÿ»ÿµÿºÿµÿµÿ±ÿ«ÿ¶ÿ³ÿ³ÿµÿºÿ·ÿ·ÿ³ÿºÿ¿ÿµÿ¹ÿ¼ÿ¼ÿ°ÿ²ÿµÿ¶ÿ¶ÿ¯ÿµÿ´ÿ´ÿ³ÿ¿ÿ¼ÿ³ÿ±ÿ±ÿ»ÿ²ÿ´ÿÀÿÁÿ½ÿ¶ÿ±ÿ²ÿ¸ÿ¶ÿÁÿÀÿµÿ³ÿ¶ÿ¼ÿ½ÿ¼ÿ¼ÿ»ÿ¶ÿ»ÿ²ÿ¸ÿ½ÿ±ÿ¾ÿ¿ÿ³ÿ¾ÿªÿ¿ÿ¿ÿ·ÿ±ÿµÿµÿ»ÿ¹ÿ·ÿ·ÿ»ÿ¼ÿ¹ÿ¹ÿ»ÿÀÿ·ÿ´ÿ·ÿ®ÿ¯ÿ·ÿºÿ¸ÿ±ÿ¸ÿÀÿ±ÿ¶ÿ¿ÿ¹ÿ¶ÿµÿºÿ¸ÿ°ÿ¿ÿ¼ÿºÿ¶ÿÂÿÀÿ´ÿ·ÿ±ÿ®ÿ±ÿ¸ÿ¸ÿ´ÿ³ÿºÿ·ÿ¸ÿÆÿ»ÿ·ÿ¼ÿ°ÿ¬ÿªÿºÿ½ÿ»ÿÀÿ°ÿ³ÿ³ÿ»ÿ³ÿ¶ÿ¶ÿ¯ÿ¾ÿ®ÿ¶ÿ¹ÿ·ÿ¶ÿ·ÿ¸ÿ´ÿ´ÿ¶ÿ¼ÿ¿ÿºÿ·ÿ·ÿ¼ÿ·ÿ¯ÿ°ÿ¹ÿ¿ÿ½ÿÀÿ³ÿ½ÿµÿ¸ÿ¶ÿ±ÿ¹ÿ¹ÿ¾ÿ·ÿ³ÿ±ÿµÿºÿ·ÿ³ÿ¸ÿºÿ¶ÿ±ÿ¯ÿµÿ·ÿµÿ´ÿ¶ÿ¶ÿ½ÿ¹ÿ¼ÿ·ÿ¸ÿ·ÿºÿ¼ÿ¾ÿ¿ÿ½ÿºÿ¶ÿ¸ÿµÿºÿ½ÿ­ÿ´ÿ¾ÿµÿ°ÿ´ÿºÿ»ÿ®ÿ°ÿÊÿÅÿ¶ÿ¶ÿ°ÿ®ÿÿ»ÿ±ÿ¯ÿ²ÿÂÿ·ÿªÿÿªÿ­ÿ¼ÿµÿ·ÿ»ÿ´ÿ±ÿ¶ÿ±ÿ±ÿ·ÿ°ÿ°ÿ³ÿ¶ÿ¹ÿºÿ¼ÿ¯ÿºÿÿ¯ÿ·ÿ´ÿºÿ¼ÿ¹ÿ¸ÿÁÿºÿ¼ÿ²ÿ³ÿ¸ÿ¼ÿ¸ÿ²ÿ³ÿµÿ³ÿ²ÿ¼ÿ¶ÿ´ÿ®ÿµÿ¼ÿÿ±ÿ°ÿ¶ÿÂÿ¹ÿ¶ÿ¸ÿ±ÿ¶ÿÀÿ·ÿ½ÿ¹ÿ¹ÿ¹ÿ¹ÿ¼ÿ¸ÿ¸ÿÀÿ¿ÿ·ÿ»ÿ¼ÿ²ÿ¯ÿ»ÿ¯ÿ·ÿ²ÿ¶ÿ±ÿ·ÿºÿ½ÿ·ÿ³ÿµÿ½ÿ¼ÿºÿ·ÿ±ÿ°ÿ¶ÿ½ÿ¹ÿ¼ÿ½ÿ¯ÿ¯ÿ¶ÿ¾ÿµÿ°ÿºÿÔÿ¼ÿ¹ÿ½ÿ³ÿ·ÿ¼ÿ¶ÿ³ÿºÿ»ÿ¶ÿ´ÿ¹ÿ»ÿ¶ÿ¾ÿ¼ÿ¿ÿ¿ÿºÿ³ÿ±ÿµÿµÿµÿ³ÿºÿ·ÿ²ÿ¿ÿÀÿ»ÿ¼ÿµÿµÿ·ÿ²ÿ¶ÿ¹ÿºÿºÿ³ÿµÿ¶ÿºÿ¸ÿ©ÿ»ÿÃÿ¬ÿÇÿ°ÿ¶ÿ¾ÿ¹ÿ·ÿ³ÿ´ÿ¶ÿ¹ÿ¹ÿ¬ÿ°ÿÁÿ¶ÿ»ÿ¼ÿ½ÿºÿÀÿ½ÿ¿ÿµÿ·ÿ¾ÿ·ÿ®ÿ±ÿ²ÿ¹ÿÆÿ½ÿ°ÿ´ÿ·ÿ¹ÿ·ÿ¬ÿ·ÿ½ÿºÿÿÂÿ´ÿ¹ÿ«ÿÇÿ«ÿ³ÿ»ÿ¸ÿ±ÿ¹ÿ½ÿ¸ÿ¸ÿ·ÿ´ÿ¹ÿ¾ÿÁÿ¼ÿ»ÿ·ÿ»ÿ»ÿ¹ÿ¶ÿ¹ÿÁÿ½ÿºÿ°ÿ¸ÿ·ÿ·ÿ´ÿ®ÿ±ÿ¯ÿ³ÿµÿ²ÿÇÿ°ÿ±ÿ¸ÿµÿ·ÿ´ÿ¸ÿ¹ÿ¸ÿ·ÿ¹ÿÁÿÀÿ¸ÿ»ÿÀÿºÿ¹ÿ¼ÿ´ÿ¯ÿ¸ÿÅÿ¾ÿµÿ´ÿ±ÿ·ÿ³ÿ³ÿµÿ·ÿ¸ÿ»ÿ¹ÿ¶ÿ·ÿºÿºÿ´ÿ¯ÿÁÿ¹ÿÀÿ±ÿÿ¶ÿ±ÿ·ÿ°ÿ²ÿ»ÿ´ÿ´ÿ´ÿ²ÿ¶ÿµÿ´ÿ¸ÿµÿ»ÿ¯ÿ¶ÿ»ÿ·ÿ¹ÿºÿºÿºÿ¸ÿ´ÿ³ÿ¶ÿºÿÂÿÆÿµÿ®ÿÁÿ³ÿ¶ÿÊÿ¶ÿ³ÿµÿ´ÿ¿ÿÀÿ®ÿ¬ÿ¯ÿ¬ÿ®ÿ´ÿ¸ÿ¹ÿ¾ÿµÿ¹ÿ¼ÿ¾ÿ¼ÿ¼ÿ¸ÿµÿ²ÿ»ÿ½ÿ»ÿ¹ÿ¶ÿ²ÿ²ÿ·ÿ¶ÿ»ÿ²ÿ¹ÿÿ·ÿÃÿ²ÿ»ÿ·ÿ¶ÿ·ÿ·ÿ¶ÿ¹ÿ»ÿ·ÿºÿ½ÿ¼ÿ¼ÿ¶ÿ·ÿ¼ÿ»ÿ¼ÿ½ÿ»ÿ¹ÿ¸ÿ³ÿºÿÃÿ¾ÿ¶ÿºÿ¿ÿ³ÿÂÿ¶ÿ¬ÿÆÿµÿ±ÿµÿ¿ÿ¸ÿ´ÿ´ÿ³ÿµÿ¸ÿ¶ÿ»ÿºÿµÿÅÿÁÿ·ÿ¼ÿ¼ÿ·ÿ´ÿ·ÿµÿ´ÿ»ÿ½ÿºÿºÿ·ÿ·ÿ»ÿ·ÿ¾ÿ·ÿ´ÿ¸ÿ²ÿÂÿ»ÿ´ÿµÿ¹ÿ¿ÿ»ÿ´ÿ®ÿµÿ·ÿ°ÿ¼ÿÁÿ¿ÿ¾ÿ¶ÿµÿ·ÿ·ÿ¹ÿ»ÿ¶ÿ´ÿ³ÿ¯ÿÁÿ´ÿ·ÿ³ÿ¶ÿ¹ÿ»ÿ¶ÿ¹ÿ½ÿ¾ÿ¾ÿ¼ÿ¾ÿ·ÿ½ÿ´ÿ¸ÿ³ÿ¸ÿ´ÿ¹ÿ½ÿ»ÿ¹ÿ·ÿ´ÿ³ÿ¸ÿÆÿÁÿ¿ÿÅÿ­ÿÿ·ÿÁÿÃÿÃÿ½ÿ·ÿ¸ÿ¸ÿ³ÿºÿ³ÿ¹ÿµÿÅÿ·ÿ²ÿ®ÿ»ÿÄÿÀÿ½ÿÀÿ½ÿ¾ÿÀÿ»ÿ²ÿ¼ÿ¯ÿ¶ÿ¹ÿ½ÿºÿ»ÿ¼ÿ¶ÿ³ÿºÿ¾ÿºÿ¿ÿ»ÿ³ÿ±ÿ²ÿªÿ¯ÿ¹ÿ¼ÿ¿ÿ»ÿ°ÿºÿ»ÿ¼ÿ·ÿ»ÿÂÿÀÿºÿÁÿÂÿºÿ¸ÿ½ÿ¾ÿ¼ÿ¿ÿ¸ÿËÿÅÿ½ÿ·ÿ¹ÿµÿ²ÿ¸ÿ½ÿ¹ÿ·ÿ¼ÿ»ÿ»ÿ»ÿ¸ÿªÿ±ÿ¶ÿÀÿ½ÿµÿ¸ÿ¼ÿÀÿµÿ¿ÿ»ÿ±ÿ³ÿ»ÿ·ÿ»ÿ¿ÿ»ÿµÿ¹ÿ¾ÿ¾ÿÂÿµÿ±ÿ¼ÿ±ÿ¸ÿ¹ÿ»ÿÀÿ¿ÿ½ÿ¼ÿÀÿ¼ÿµÿ¿ÿ»ÿ¶ÿ¸ÿ¶ÿ¼ÿ¾ÿ¶ÿÀÿÀÿ³ÿ·ÿÄÿ¾ÿÂÿ½ÿ½ÿ¾ÿ¼ÿºÿ·ÿ¶ÿÆÿ½ÿºÿÊÿÂÿ¹ÿ¶ÿ¶ÿºÿÁÿÁÿ¿ÿ¼ÿ¶ÿ·ÿ¾ÿ³ÿÃÿÌÿÅÿ¿ÿ¹ÿ´ÿ»ÿÀÿÅÿ¼ÿ¶ÿ·ÿ½ÿ¾ÿ¼ÿ¿ÿ»ÿ·ÿÀÿºÿÃÿÂÿ´ÿÂÿÀÿ½ÿ»ÿ¼ÿ·ÿ²ÿ¾ÿÅÿ»ÿÆÿ³ÿ·ÿ½ÿ¼ÿ»ÿ¿ÿ¼ÿ¶ÿÅÿ¼ÿ¾ÿ²ÿ¼ÿ¹ÿºÿÄÿÅÿ¿ÿÀÿºÿ¯ÿ¼ÿÂÿ»ÿÀÿ±ÿµÿ¾ÿºÿ¶ÿ¹ÿ¶ÿ»ÿ¸ÿ´ÿ½ÿºÿÀÿÃÿ¿ÿ¸ÿ¹ÿ·ÿ½ÿËÿ·ÿ²ÿ¾ÿ¼ÿµÿ½ÿÄÿ½ÿÀÿµÿ¼ÿ¹ÿ½ÿ»ÿ½ÿ¹ÿ»ÿ¿ÿ¹ÿ¸ÿªÿµÿ»ÿÉÿÀÿµÿµÿ·ÿ·ÿºÿ¾ÿ¿ÿÁÿÂÿ¾ÿµÿ¹ÿ½ÿ¼ÿ»ÿºÿµÿºÿºÿ½ÿ¹ÿ²ÿ¯ÿ°ÿ·ÿÂÿµÿ·ÿÄÿ¬ÿ´ÿ»ÿ½ÿ¸ÿ²ÿµÿºÿ»ÿ´ÿÿ¸ÿ»ÿ´ÿ¸ÿÀÿ¼ÿ°ÿÀÿ²ÿÆÿ³ÿ¸ÿ¾ÿ¼ÿ·ÿ·ÿ½ÿºÿ¹ÿ¿ÿ¹ÿºÿ¿ÿ¿ÿ¹ÿ¹ÿÀÿÇÿºÿÈÿÄÿÇÿ¹ÿ³ÿºÿ¼ÿ½ÿÄÿ·ÿÀÿÀÿ¼ÿ½ÿÂÿÄÿÀÿ¸ÿ¶ÿ´ÿµÿµÿ²ÿ»ÿÃÿºÿ¶ÿ¹ÿ¿ÿ½ÿ´ÿ³ÿ´ÿ³ÿ¶ÿ½ÿ½ÿºÿ´ÿ²ÿ¼ÿ»ÿ³ÿ³ÿ¹ÿ³ÿµÿ¾ÿ¾ÿ¿ÿ·ÿ³ÿµÿ»ÿÂÿ½ÿ¸ÿ»ÿ¼ÿ·ÿ¶ÿ¶ÿ´ÿ¯ÿ«ÿ¿ÿ»ÿÀÿ¶ÿµÿºÿ¼ÿ¹ÿ±ÿ»ÿ¶ÿ¹ÿ½ÿ·ÿ¹ÿ¼ÿ´ÿµÿ½ÿ¾ÿ¸ÿ±ÿ´ÿ¹ÿ¹ÿµÿ¹ÿÁÿ²ÿÁÿÁÿÂÿÂÿ¿ÿÁÿ¹ÿ¹ÿ¹ÿºÿ½ÿ¿ÿ»ÿ¶ÿ¼ÿ¼ÿ¸ÿ¸ÿ¸ÿºÿ·ÿµÿ»ÿ¹ÿ·ÿ´ÿ«ÿ·ÿÊÿÄÿ¹ÿ¹ÿ½ÿ¾ÿºÿ¸ÿ¸ÿ¸ÿ¸ÿ¾ÿÄÿÂÿ¾ÿºÿ©ÿÿµÿÃÿ½ÿºÿ»ÿ¸ÿ¹ÿ¸ÿ¿ÿºÿ¶ÿ¹ÿ¹ÿºÿÀÿ½ÿÄÿ¿ÿ¾ÿ³ÿ»ÿÁÿ¾ÿ»ÿ»ÿÄÿ¾ÿ»ÿÅÿ¾ÿ·ÿºÿ¿ÿ¹ÿ¶ÿÀÿ¿ÿ¿ÿ¶ÿ¹ÿ»ÿ³ÿ¶ÿÂÿ°ÿ´ÿ¹ÿºÿ½ÿ¶ÿ³ÿ¹ÿµÿ»ÿ½ÿ·ÿ¹ÿ²ÿµÿÃÿÂÿ¹ÿÈÿ¯ÿÁÿ¼ÿ·ÿ¼ÿ¿ÿ½ÿ¼ÿ·ÿ¼ÿºÿ¶ÿ¼ÿÁÿÀÿ»ÿ¶ÿ½ÿÉÿ´ÿ¬ÿ°ÿºÿÅÿÄÿ¾ÿ¿ÿ¿ÿ¾ÿÅÿ±ÿ²ÿ½ÿ½ÿ·ÿ¸ÿ¾ÿ½ÿ¼ÿÃÿÁÿÆÿ¾ÿ¼ÿ½ÿ½ÿÁÿ½ÿºÿ²ÿ¸ÿ¼ÿ¹ÿ»ÿ¾ÿºÿ¸ÿ¸ÿºÿµÿ¿ÿ¶ÿ¯ÿ®ÿ¶ÿÁÿÃÿÀÿºÿ¶ÿÈÿÀÿ¹ÿ¼ÿ½ÿ½ÿ½ÿ¹ÿ·ÿ¼ÿ¹ÿµÿ°ÿµÿ´ÿ´ÿ¹ÿ¼ÿ»ÿÁÿ®ÿ½ÿ½ÿ¹ÿºÿ¼ÿ¹ÿ¸ÿÁÿÀÿµÿÆÿ¶ÿ²ÿ±ÿµÿ¶ÿºÿ¾ÿ¹ÿ·ÿ¸ÿ°ÿ·ÿ³ÿ·ÿ¾ÿÁÿºÿ²ÿºÿÂÿºÿ¶ÿ³ÿµÿ·ÿ¾ÿ½ÿ¹ÿ»ÿ¾ÿ¿ÿ±ÿ´ÿ·ÿºÿ¼ÿ´ÿ±ÿ²ÿ²ÿ¶ÿÃÿÀÿÃÿ°ÿÃÿÀÿºÿºÿ¿ÿ¼ÿ³ÿ²ÿµÿ¿ÿ¼ÿÃÿ½ÿµÿ¶ÿ»ÿ¶ÿ¯ÿ´ÿ»ÿ»ÿ´ÿ´ÿ¯ÿºÿÆÿÁÿºÿ½ÿ¾ÿ·ÿ²ÿ¹ÿ¾ÿ»ÿÉÿ¾ÿ·ÿµÿ·ÿºÿ»ÿ»ÿ·ÿ·ÿÀÿ¸ÿÅÿÄÿ¹ÿ¶ÿ¾ÿÁÿ¾ÿÁÿ¼ÿµÿºÿ¹ÿ¼ÿ·ÿ¹ÿ½ÿÂÿÃÿÂÿÃÿ°ÿºÿ«ÿ³ÿ¶ÿÀÿ¾ÿ¶ÿ³ÿ·ÿ¹ÿ¶ÿ»ÿÂÿÄÿºÿ·ÿ±ÿ¶ÿ¸ÿ´ÿ·ÿºÿµÿ¹ÿ¹ÿÂÿ´ÿ³ÿ¹ÿ¿ÿÃÿÄÿ½ÿ¼ÿºÿ²ÿ»ÿ½ÿºÿ¹ÿ¿ÿ³ÿ²ÿ³ÿ¼ÿÀÿ½ÿ¹ÿºÿ¸ÿ±ÿºÿÂÿ¸ÿµÿ¶ÿ»ÿÂÿÄÿÃÿÀÿ½ÿ¿ÿ²ÿ´ÿÃÿ¹ÿÀÿ¾ÿÀÿ·ÿ´ÿ¹ÿºÿ·ÿ¾ÿÁÿ¬ÿ¾ÿ·ÿÀÿ¾ÿ°ÿºÿ¹ÿ¼ÿ¼ÿºÿ½ÿ·ÿµÿ»ÿ²ÿÁÿ»ÿÁÿÂÿÁÿ½ÿ»ÿºÿºÿ¾ÿ¿ÿ¼ÿ´ÿµÿ»ÿºÿ·ÿ¹ÿ½ÿ¾ÿ¼ÿ»ÿ·ÿ²ÿ¸ÿ¶ÿªÿ½ÿ¸ÿ¼ÿ¿ÿ²ÿ®ÿ¶ÿÃÿ»ÿ´ÿºÿ·ÿ¶ÿ¾ÿ¹ÿºÿµÿ¼ÿµÿ¼ÿ½ÿÀÿ»ÿµÿ¾ÿÄÿ½ÿ·ÿ¶ÿÁÿÆÿÊÿ»ÿÂÿ·ÿ²ÿ­ÿ³ÿ¼ÿºÿ¸ÿ¸ÿ²ÿ¸ÿ¾ÿµÿ´ÿ»ÿ¸ÿ¼ÿ¸ÿµÿ¶ÿ¹ÿ¹ÿ»ÿÀÿ¼ÿ®ÿ²ÿ«ÿ»ÿ¸ÿºÿ¸ÿµÿÁÿ¶ÿ¯ÿ´ÿ´ÿ°ÿ³ÿ¹ÿ¼ÿ½ÿ»ÿ±ÿ»ÿÅÿºÿ¹ÿ´ÿ³ÿ¯ÿ¸ÿ¸ÿ­ÿ³ÿºÿ¼ÿ¿ÿ½ÿ¾ÿ¿ÿ°ÿ¯ÿ·ÿ±ÿ²ÿ²ÿµÿ·ÿ°ÿ±ÿºÿ¸ÿ¸ÿ´ÿ¿ÿ¾ÿ½ÿ¿ÿ³ÿ¾ÿ½ÿ½ÿÀÿ¸ÿ´ÿ¾ÿ½ÿ´ÿ»ÿ¾ÿ´ÿÀÿ·ÿºÿÂÿ»ÿ»ÿ½ÿ·ÿ¹ÿ¹ÿ¶ÿ´ÿ²ÿ·ÿÀÿ·ÿºÿ¶ÿ´ÿÀÿ·ÿÅÿÂÿ²ÿ­ÿ¸ÿ¹ÿºÿ¹ÿ±ÿªÿªÿ¶ÿ»ÿÂÿ¸ÿ¯ÿÁÿ±ÿºÿÀÿ·ÿ±ÿ±ÿ±ÿ±ÿ´ÿ¸ÿ»ÿ·ÿ²ÿ¼ÿ¶ÿ¹ÿ´ÿ»ÿ³ÿ¸ÿ²ÿ¹ÿ»ÿ±ÿ¶ÿ¹ÿ¸ÿ³ÿ²ÿºÿ¶ÿ±ÿ­ÿ±ÿ¶ÿ»ÿÃÿ´ÿ´ÿÂÿ»ÿ»ÿºÿ¶ÿµÿ¶ÿ±ÿ¯ÿ·ÿ·ÿºÿ½ÿ¯ÿ®ÿ´ÿÿ¶ÿºÿµÿ³ÿ¹ÿ½ÿ¼ÿ¾ÿ¸ÿ²ÿ·ÿ·ÿ³ÿÀÿÂÿ¶ÿ¸ÿ»ÿ¿ÿ¶ÿ¾ÿºÿ¯ÿ¾ÿÃÿ¾ÿ½ÿ¹ÿ¹ÿÂÿÄÿ¼ÿºÿ³ÿªÿµÿºÿ¼ÿÉÿ²ÿ¹ÿ¹ÿµÿºÿºÿÂÿÂÿÀÿ¼ÿºÿ»ÿ¹ÿ·ÿ¸ÿ»ÿ¼ÿ½ÿ¶ÿ»ÿ³ÿ´ÿ®ÿÃÿ½ÿ®ÿ¶ÿºÿ¹ÿ¸ÿºÿ¾ÿ¹ÿµÿ¹ÿ¼ÿ»ÿ·ÿÃÿ¹ÿ·ÿ´ÿµÿ¾ÿ¿ÿ¹ÿÀÿ´ÿ¿ÿºÿ²ÿ¼ÿ½ÿ»ÿ¿ÿ¹ÿ±ÿºÿ»ÿ²ÿ³ÿ·ÿ¹ÿºÿÿ¾ÿ¾ÿ±ÿ¶ÿ»ÿ¹ÿ¾ÿ¹ÿºÿ¿ÿ¼ÿ²ÿ´ÿ·ÿ²ÿ·ÿ·ÿ»ÿ¾ÿÀÿ¹ÿ±ÿ´ÿ¾ÿ¸ÿ·ÿ·ÿ«ÿ¯ÿ±ÿ»ÿ½ÿ¹ÿ¸ÿ½ÿ¾ÿ¸ÿºÿ¹ÿ¶ÿ¼ÿ¹ÿµÿ¬ÿ¾ÿ¬ÿµÿ²ÿ¸ÿ·ÿ½ÿ»ÿÄÿ¹ÿ¯ÿ·ÿ¸ÿ¶ÿ¸ÿ¸ÿµÿ±ÿ±ÿ½ÿ¸ÿ¼ÿÀÿ·ÿ»ÿ¼ÿ­ÿ¬ÿÿ¸ÿÂÿ¼ÿ¾ÿ¼ÿ¬ÿ±ÿ¸ÿ»ÿºÿ¸ÿ¹ÿ¹ÿ»ÿºÿ¶ÿ¹ÿ¼ÿÄÿ³ÿ¶ÿµÿ­ÿ·ÿÁÿ¸ÿ±ÿºÿ¶ÿ»ÿµÿ´ÿ®ÿ³ÿµÿ³ÿ¸ÿ»ÿ»ÿ½ÿ¹ÿ¾ÿ¿ÿ°ÿ¬ÿ±ÿ¬ÿÁÿ·ÿµÿÂÿ´ÿ°ÿÀÿ¿ÿÂÿÂÿ¹ÿ²ÿµÿºÿ¼ÿºÿ¸ÿ¹ÿ¶ÿ¸ÿ½ÿ»ÿ·ÿ»ÿ»ÿÈÿÀÿÿ±ÿ³ÿ¿ÿ·ÿ±ÿ¼ÿ¸ÿ¼ÿ¼ÿ¶ÿ½ÿ¿ÿ²ÿ°ÿ³ÿ³ÿ»ÿ¸ÿ¬ÿµÿºÿ¸ÿ»ÿºÿ½ÿ¾ÿÂÿ·ÿ±ÿ¼ÿ·ÿ°ÿ¶ÿ²ÿ¸ÿºÿµÿ¶ÿ³ÿ±ÿ²ÿ´ÿ´ÿ¯ÿ°ÿ·ÿ²ÿ±ÿ¹ÿ¹ÿ»ÿºÿÂÿ¹ÿ¹ÿ¬ÿ­ÿÄÿ·ÿµÿ¸ÿ¾ÿ³ÿÃÿÃÿ¶ÿ¯ÿ°ÿ´ÿ¸ÿ½ÿ·ÿºÿºÿ³ÿ¹ÿ¸ÿºÿ¾ÿ»ÿ´ÿ®ÿÿÇÿºÿ°ÿ©ÿÿÿºÿÂÿ¯ÿ±ÿ±ÿºÿµÿ´ÿ·ÿ°ÿ¯ÿ´ÿ·ÿ¶ÿºÿ¹ÿ°ÿ¶ÿµÿ±ÿ·ÿ±ÿ´ÿÉÿ¼ÿ¼ÿ¹ÿ»ÿ¹ÿ°ÿ½ÿªÿ¼ÿ¼ÿ¾ÿ»ÿÃÿ½ÿ²ÿ·ÿºÿ¶ÿ¶ÿ¹ÿºÿ¼ÿ¼ÿ¼ÿ·ÿ¬ÿ±ÿ¯ÿ¹ÿµÿ¶ÿ¿ÿºÿ¿ÿºÿÿ¿ÿ±ÿ¾ÿ®ÿ³ÿÁÿ¾ÿ±ÿµÿ±ÿºÿ»ÿ²ÿ´ÿ³ÿ±ÿ´ÿ·ÿ´ÿ·ÿ¹ÿ³ÿ¶ÿ¸ÿ²ÿ·ÿ½ÿ¼ÿÀÿ¯ÿµÿ¯ÿ³ÿ¾ÿ±ÿ©ÿ¼ÿ¿ÿ³ÿ´ÿ¹ÿÀÿ±ÿµÿºÿµÿ³ÿ¸ÿ½ÿ»ÿ²ÿµÿÁÿÄÿ»ÿ¸ÿ¼ÿµÿ»ÿºÿµÿ»ÿ°ÿ¸ÿ³ÿ¶ÿ¹ÿÀÿÁÿÿÿ«ÿ¸ÿ·ÿ¹ÿ»ÿ¾ÿ®ÿ·ÿ³ÿ½ÿ¾ÿÁÿ¿ÿ¹ÿµÿ´ÿ´ÿµÿºÿ¹ÿ³ÿ´ÿ·ÿµÿ²ÿ²ÿ¾ÿ¿ÿ±ÿ´ÿÂÿ¾ÿ·ÿ¸ÿ¶ÿ¹ÿ¾ÿ¯ÿÃÿÀÿ¸ÿµÿ­ÿ½ÿ¸ÿ¸ÿ´ÿ¯ÿ³ÿ¶ÿ´ÿ±ÿ±ÿ°ÿ¯ÿ³ÿ¸ÿ¶ÿ³ÿ¾ÿµÿ¯ÿ¸ÿ¶ÿ±ÿ²ÿµÿ±ÿ¹ÿ±ÿ²ÿ¾ÿ¼ÿ¿ÿ¶ÿ¸ÿ®ÿ±ÿµÿ¼ÿÀÿ¹ÿ±ÿ¶ÿ³ÿ·ÿ·ÿ·ÿ»ÿ´ÿ¶ÿ½ÿ¶ÿ±ÿ±ÿ´ÿ´ÿ¶ÿµÿ¶ÿ´ÿ¾ÿ½ÿºÿÿ®ÿ±ÿ¶ÿ°ÿÿ·ÿ¼ÿ·ÿ´ÿ¶ÿµÿµÿ»ÿ½ÿ¾ÿ¶ÿ²ÿºÿ»ÿ¹ÿ¿ÿ¾ÿºÿ¿ÿ¾ÿ½ÿµÿ´ÿµÿ¶ÿÂÿ¾ÿ¼ÿ´ÿ»ÿ¸ÿÿµÿ´ÿ¹ÿÃÿ°ÿ·ÿ¼ÿµÿ¶ÿÁÿ¹ÿ¬ÿ²ÿ²ÿ·ÿ³ÿ±ÿ¹ÿµÿ¹ÿ¿ÿ¸ÿ¾ÿÀÿ¹ÿ»ÿ´ÿµÿ²ÿ²ÿ²ÿ²ÿ­ÿÀÿ¿ÿ¶ÿªÿ¹ÿµÿªÿÃÿ¬ÿ¯ÿÉÿ±ÿ®ÿ¯ÿ¶ÿÿ¸ÿ¿ÿ·ÿºÿºÿ¾ÿºÿ³ÿ°ÿ³ÿ¶ÿºÿ¿ÿ·ÿ±ÿ¸ÿµÿ±ÿ´ÿÃÿ¿ÿ¸ÿ½ÿ®ÿ«ÿ¸ÿ²ÿ±ÿ¼ÿÀÿ±ÿºÿ¿ÿ·ÿ»ÿ¶ÿ³ÿ®ÿ³ÿ½ÿÄÿ³ÿ´ÿ²ÿ¶ÿ¸ÿ¸ÿºÿºÿ¹ÿ»ÿ¶ÿ³ÿ¸ÿ³ÿ²ÿ¸ÿµÿ­ÿ°ÿ³ÿ¹ÿ¹ÿ·ÿÃÿºÿÿ¶ÿ´ÿÁÿ»ÿ½ÿ¾ÿ¼ÿ¹ÿ´ÿµÿºÿ¼ÿ¹ÿ»ÿºÿ¹ÿ¯ÿ¯ÿµÿ©ÿ©ÿµÿ¹ÿ´ÿ¯ÿ³ÿ±ÿ°ÿ½ÿ½ÿ»ÿ¾ÿµÿ»ÿ¸ÿ¹ÿ·ÿ®ÿ·ÿ¸ÿ®ÿ¿ÿ»ÿÀÿ¿ÿ±ÿÀÿÃÿ¶ÿ¹ÿµÿµÿ¿ÿ°ÿµÿ¿ÿºÿ±ÿ¯ÿµÿ³ÿ¯ÿµÿµÿ³ÿ°ÿÿ³ÿ¼ÿ¯ÿ­ÿ½ÿÃÿÿ¬ÿ¯ÿ²ÿ¿ÿÄÿ»ÿÆÿ³ÿ±ÿ¶ÿµÿºÿµÿ»ÿ·ÿ³ÿºÿ²ÿ¯ÿ²ÿ¼ÿ±ÿªÿ°ÿ³ÿ¯ÿ®ÿ·ÿµÿ±ÿ¼ÿ¸ÿ±ÿ²ÿ°ÿ´ÿ³ÿ¹ÿ¸ÿÀÿ¾ÿ¶ÿ»ÿºÿ«ÿ¼ÿ´ÿÿ¾ÿ½ÿ´ÿ®ÿÿ¹ÿ»ÿ¶ÿ·ÿ¼ÿ½ÿµÿºÿ»ÿ¸ÿ³ÿ±ÿ²ÿµÿ¾ÿ»ÿ²ÿ°ÿ·ÿÀÿ¾ÿµÿ·ÿ°ÿ¯ÿ¬ÿ±ÿ¸ÿÂÿ½ÿ½ÿ½ÿ»ÿÿ´ÿ¯ÿ½ÿÁÿµÿ¶ÿ¯ÿµÿ»ÿµÿ³ÿ³ÿ²ÿ¯ÿ²ÿ¹ÿ¼ÿ¾ÿ¹ÿ³ÿ»ÿÃÿµÿ³ÿ²ÿºÿ¶ÿ¹ÿ¸ÿµÿ²ÿ¶ÿ½ÿ¯ÿºÿ¸ÿ¾ÿÂÿ´ÿ¶ÿµÿ¹ÿ¸ÿ¯ÿ±ÿµÿ½ÿÂÿºÿ²ÿ¹ÿ¹ÿ·ÿ·ÿ´ÿ¹ÿ¼ÿ¸ÿ¸ÿµÿµÿ²ÿ»ÿ·ÿ³ÿªÿ¾ÿºÿ³ÿ¯ÿ¸ÿ­ÿÂÿºÿÈÿ»ÿ¼ÿ±ÿ±ÿ°ÿ¯ÿºÿÄÿµÿ·ÿ·ÿµÿ´ÿ³ÿ·ÿ±ÿ°ÿ¶ÿ²ÿ©ÿ¯ÿµÿ²ÿ¶ÿ­ÿ·ÿµÿ·ÿ¾ÿ­ÿºÿ¶ÿ²ÿ°ÿ³ÿ¸ÿ¼ÿ¾ÿ¶ÿºÿºÿ»ÿ¹ÿ¸ÿµÿµÿ´ÿ²ÿµÿµÿ´ÿ¶ÿ±ÿ±ÿ´ÿµÿµÿµÿºÿºÿ¿ÿ¸ÿ®ÿºÿ¾ÿ¯ÿ»ÿ´ÿ·ÿµÿ¸ÿ¶ÿ®ÿ´ÿ¶ÿ¶ÿ³ÿ·ÿ¶ÿ²ÿ³ÿ¶ÿµÿ·ÿ»ÿµÿ¶ÿ¸ÿ³ÿ°ÿ»ÿÆÿ¼ÿ¹ÿ³ÿÀÿ³ÿ¾ÿ¾ÿ°ÿÆÿ¹ÿµÿ·ÿ®ÿ²ÿªÿ±ÿ·ÿ·ÿ²ÿ°ÿ±ÿ·ÿ¼ÿ²ÿ¬ÿ±ÿ¸ÿ¼ÿ¹ÿ»ÿ´ÿ´ÿ´ÿ®ÿ¿ÿÿµÿÂÿ¼ÿ´ÿ¹ÿ»ÿ®ÿ¶ÿµÿ°ÿ±ÿ±ÿµÿ¶ÿµÿ¹ÿµÿ²ÿ·ÿºÿ»ÿ¶ÿ°ÿ³ÿ¶ÿºÿÃÿµÿ·ÿ·ÿ¹ÿ½ÿ¼ÿ´ÿ±ÿ·ÿ²ÿ¹ÿÃÿ»ÿ¶ÿ³ÿ±ÿºÿ»ÿ¶ÿµÿµÿ·ÿµÿ±ÿ¯ÿ´ÿÃÿºÿ±ÿÿ«ÿºÿ¼ÿ´ÿ­ÿªÿ¬ÿ¸ÿÉÿ³ÿ³ÿ³ÿ·ÿ¸ÿµÿ¸ÿ»ÿºÿ·ÿ¼ÿ´ÿ¬ÿ¹ÿ¼ÿ¶ÿ¹ÿ´ÿ¹ÿ¹ÿ´ÿ±ÿ·ÿªÿ¶ÿ·ÿ»ÿ·ÿ¹ÿ¿ÿºÿ¹ÿ¸ÿºÿ±ÿµÿ¹ÿµÿºÿ¼ÿ´ÿµÿºÿ³ÿ·ÿ¿ÿ¼ÿ©ÿ¯ÿºÿ·ÿ°ÿºÿ¿ÿ°ÿ´ÿ±ÿÂÿ²ÿºÿ·ÿ´ÿ¹ÿ¸ÿ¸ÿ»ÿºÿ´ÿ²ÿ¶ÿ¼ÿ½ÿ¹ÿ¹ÿ¹ÿ¸ÿ·ÿ½ÿµÿ³ÿªÿ²ÿ¬ÿ¼ÿ¶ÿºÿµÿ¹ÿÀÿ»ÿ¹ÿµÿºÿ¾ÿ´ÿ³ÿµÿ¹ÿÄÿ¹ÿ¼ÿ¶ÿ»ÿ¹ÿ³ÿ½ÿ±ÿ¸ÿ·ÿ´ÿ·ÿ¶ÿ¾ÿ´ÿ¯ÿ¹ÿ¹ÿ¹ÿ¶ÿ¶ÿ¼ÿ¼ÿºÿ¸ÿ¶ÿ¹ÿ·ÿ·ÿ²ÿ±ÿ¸ÿµÿ¶ÿ¼ÿÁÿ·ÿ±ÿÂÿ¸ÿ¶ÿ¹ÿµÿ·ÿ¹ÿ»ÿÂÿ¾ÿ·ÿ·ÿ³ÿ¹ÿ¸ÿ´ÿ¹ÿ¶ÿ¹ÿ¶ÿ»ÿºÿÿµÿÁÿ¿ÿ¬ÿµÿ·ÿ¶ÿ½ÿ»ÿµÿµÿ´ÿµÿ±ÿºÿ¹ÿ¼ÿÄÿ¾ÿÆÿ¿ÿ¶ÿÂÿ¯ÿ¯ÿ¾ÿ´ÿ¸ÿ¸ÿ¶ÿ¶ÿ´ÿ¸ÿ¸ÿ±ÿ¯ÿ²ÿµÿ°ÿµÿ®ÿ±ÿ³ÿ¼ÿ»ÿºÿ¸ÿ±ÿ­ÿ²ÿ¶ÿ¶ÿ°ÿ´ÿ½ÿÀÿ¿ÿ¼ÿ½ÿ¼ÿ¸ÿ¹ÿ¶ÿ°ÿ±ÿµÿÄÿÁÿ¾ÿ¸ÿ²ÿµÿ°ÿ¹ÿ¸ÿ²ÿ¶ÿ±ÿ²ÿ·ÿ³ÿ½ÿÁÿ¼ÿ²ÿµÿ±ÿÅÿ¹ÿÿ­ÿ³ÿµÿ½ÿ¿ÿ½ÿ¿ÿºÿ·ÿÁÿ½ÿ²ÿ²ÿºÿÁÿ¾ÿªÿ»ÿ³ÿ»ÿµÿ´ÿ±ÿ´ÿ³ÿ³ÿ·ÿ¸ÿºÿÀÿ¼ÿµÿ²ÿµÿÀÿ½ÿÁÿ±ÿ´ÿºÿ¼ÿ²ÿ·ÿ¶ÿ¾ÿ¿ÿ½ÿ¾ÿ»ÿ·ÿ½ÿ¾ÿºÿ¶ÿ°ÿ´ÿ¶ÿ·ÿ¾ÿµÿ¹ÿÀÿ½ÿ¹ÿ·ÿ·ÿ»ÿÇÿÅÿ·ÿ»ÿ¸ÿ´ÿ²ÿ¼ÿÉÿ´ÿÌÿÃÿÈÿÉÿ¾ÿ´ÿ«ÿ®ÿ«ÿ¬ÿ¸ÿ·ÿµÿ³ÿ³ÿºÿÇÿÁÿ½ÿ³ÿ°ÿ´ÿ»ÿ¸ÿÀÿ»ÿ´ÿ¹ÿ¾ÿ¹ÿ³ÿ¸ÿÀÿ®ÿ¼ÿ±ÿ»ÿ®ÿ¼ÿ¼ÿ´ÿªÿ°ÿµÿ»ÿ¿ÿ¹ÿ»ÿÀÿ¹ÿÄÿ´ÿ¹ÿ¾ÿ¶ÿ·ÿ¼ÿ¿ÿ¶ÿ´ÿ¯ÿ¯ÿ²ÿµÿ·ÿ¶ÿ¹ÿ³ÿ»ÿºÿ´ÿÿ«ÿºÿ¼ÿ¹ÿ¶ÿ²ÿ¸ÿ¶ÿ°ÿ³ÿ´ÿºÿÃÿÁÿ¿ÿ»ÿ·ÿ¹ÿ½ÿ°ÿ´ÿºÿºÿºÿµÿ¶ÿ»ÿ³ÿ­ÿ¸ÿ¼ÿ³ÿ´ÿ²ÿ¹ÿ¿ÿºÿ¼ÿ³ÿ®ÿµÿ¼ÿ»ÿ¶ÿ²ÿµÿ½ÿ½ÿ¶ÿ·ÿ´ÿ¸ÿ¹ÿµÿ·ÿ½ÿ¸ÿ°ÿ·ÿ¾ÿµÿ®ÿµÿ¾ÿ¼ÿ¼ÿ¸ÿºÿ¶ÿºÿÁÿ¼ÿ´ÿ·ÿ¹ÿ³ÿµÿ¹ÿ½ÿµÿ²ÿµÿ¼ÿ±ÿ°ÿ¸ÿ¾ÿ»ÿ·ÿµÿ·ÿ½ÿ½ÿ³ÿµÿÁÿµÿ¸ÿ¿ÿÀÿºÿ°ÿ·ÿ¿ÿ¾ÿ¿ÿÁÿ¼ÿ°ÿ¹ÿ¹ÿÂÿ»ÿ±ÿ¯ÿ³ÿ»ÿ¹ÿ¶ÿ¹ÿ¿ÿÂÿ¶ÿ·ÿ¹ÿÃÿªÿºÿ»ÿÁÿÁÿ½ÿ¹ÿ¸ÿºÿ»ÿ¾ÿ½ÿ½ÿºÿ¶ÿ¸ÿ·ÿ²ÿ¸ÿ¸ÿ»ÿÄÿÁÿ¸ÿ»ÿ¸ÿ¶ÿºÿµÿ¸ÿµÿÀÿ»ÿºÿÀÿÂÿÃÿÁÿ½ÿÀÿ´ÿ¾ÿ½ÿ»ÿ´ÿµÿ´ÿ·ÿ¹ÿ¸ÿ·ÿ³ÿ·ÿ½ÿ¼ÿ²ÿ¾ÿ¾ÿ¸ÿµÿ¼ÿ¿ÿ¿ÿ¿ÿºÿ¸ÿÇÿ²ÿ¹ÿ°ÿ°ÿ¹ÿ¸ÿ¿ÿÁÿºÿºÿÀÿÁÿÃÿÀÿ¹ÿ¸ÿÁÿÆÿ¸ÿ±ÿ·ÿ¼ÿ¶ÿ²ÿ¼ÿ¹ÿºÿ±ÿ½ÿ»ÿ¼ÿ¾ÿ¸ÿ¾ÿÀÿºÿ¼ÿ¼ÿ²ÿ¸ÿÅÿ½ÿÂÿºÿ»ÿ¿ÿ¸ÿ±ÿ´ÿ¹ÿÂÿµÿ¬ÿ¿ÿÁÿµÿ½ÿºÿ»ÿ¾ÿ»ÿ¹ÿ·ÿ´ÿÁÿ²ÿ¶ÿ¾ÿÂÿÁÿ¹ÿ·ÿÁÿÁÿ²ÿ¼ÿ¶ÿ¶ÿÃÿ¹ÿ¾ÿ¸ÿ·ÿ¹ÿ»ÿ¼ÿµÿ¿ÿ¿ÿ¸ÿ½ÿ¶ÿ¸ÿ¾ÿ¿ÿ¼ÿ½ÿÂÿ·ÿ­ÿ¹ÿ½ÿÀÿ¼ÿ·ÿ¶ÿÁÿÁÿ¹ÿ¾ÿ±ÿ·ÿ³ÿ½ÿ»ÿ»ÿ¿ÿ½ÿ½ÿ¿ÿ¸ÿ³ÿÇÿ¿ÿ·ÿªÿ»ÿÁÿ¼ÿµÿ³ÿ¶ÿ»ÿ¿ÿ¼ÿÇÿÁÿ¿ÿ¾ÿ¿ÿ½ÿ»ÿ»ÿ¿ÿÇÿºÿºÿ±ÿ±ÿ¸ÿ¼ÿºÿ¿ÿÁÿ¸ÿÀÿ´ÿ¶ÿ»ÿ·ÿ´ÿ³ÿ»ÿ¾ÿ¹ÿºÿ°ÿ²ÿ¿ÿÂÿÀÿ¶ÿ·ÿ¼ÿ½ÿ¾ÿÁÿ»ÿ¸ÿÁÿ°ÿµÿ¼ÿÀÿÂÿ¿ÿºÿ´ÿ¼ÿµÿ»ÿ¾ÿ·ÿ³ÿ°ÿ´ÿÁÿÀÿ¶ÿÉÿ¹ÿ·ÿ¼ÿ¸ÿ¯ÿ²ÿ¼ÿ¾ÿÂÿµÿ­ÿ»ÿ¹ÿ´ÿ°ÿ¶ÿÂÿÄÿÃÿºÿ¼ÿÇÿÂÿ¾ÿ¼ÿ»ÿ¼ÿ¹ÿ¹ÿÄÿ½ÿ¼ÿºÿ¾ÿ½ÿºÿ¼ÿ¿ÿÂÿ¹ÿ¼ÿºÿ¿ÿÀÿ½ÿ»ÿ»ÿ½ÿ½ÿ¿ÿ¾ÿºÿ³ÿ¸ÿ¾ÿ½ÿºÿµÿ»ÿÂÿµÿµÿ¸ÿ¶ÿ³ÿ·ÿ¾ÿ½ÿ«ÿÀÿ²ÿ¶ÿ¸ÿ¸ÿ»ÿ¾ÿ·ÿµÿ¹ÿ´ÿ·ÿ·ÿ¾ÿ¿ÿµÿ¶ÿ¸ÿ·ÿ¸ÿ¹ÿ¾ÿ¿ÿºÿ¼ÿÁÿ·ÿ²ÿºÿ»ÿµÿ·ÿ¹ÿ¾ÿÇÿ¿ÿ¹ÿ¼ÿºÿ¶ÿ¶ÿ¸ÿ¼ÿ»ÿµÿ¼ÿ¿ÿÀÿÀÿ¹ÿ·ÿ¼ÿ¾ÿ¹ÿ­ÿ»ÿ¸ÿ·ÿ¸ÿÀÿÄÿ»ÿµÿ¹ÿ¼ÿÀÿÃÿÆÿÃÿÁÿÃÿ·ÿ³ÿ·ÿ¼ÿ¼ÿ½ÿ¼ÿ·ÿ´ÿ¶ÿ¹ÿ·ÿµÿºÿµÿ³ÿµÿ°ÿ«ÿ²ÿ´ÿ»ÿ½ÿ»ÿ¶ÿ¸ÿ½ÿ½ÿ¼ÿ»ÿ¯ÿ¶ÿ³ÿ½ÿÇÿÄÿ¿ÿÇÿ²ÿ·ÿ³ÿºÿÃÿÀÿ¼ÿÀÿ¸ÿÿ»ÿÂÿ¸ÿ¶ÿ»ÿ¾ÿ¼ÿ¸ÿ¹ÿÂÿºÿ±ÿ³ÿ±ÿ®ÿºÿÁÿ¸ÿ±ÿ¾ÿÄÿÂÿÀÿ¿ÿ»ÿºÿ¹ÿ¹ÿÀÿ½ÿ·ÿµÿµÿ¼ÿÐÿ·ÿ¹ÿ½ÿ½ÿ¿ÿ¼ÿ·ÿµÿºÿ¹ÿÀÿºÿ´ÿºÿºÿ·ÿ½ÿÈÿ¿ÿ¾ÿ½ÿ¼ÿ¼ÿ¬ÿ²ÿÂÿÀÿºÿ´ÿºÿ±ÿ³ÿ¼ÿÁÿÀÿ»ÿ¸ÿ¼ÿ¾ÿÁÿÆÿ¼ÿ¸ÿ¸ÿÃÿÇÿ»ÿ»ÿ²ÿÃÿ±ÿ²ÿ¸ÿ¾ÿ¿ÿÀÿÂÿ»ÿ»ÿ¾ÿ»ÿºÿ¼ÿ¸ÿ¹ÿ¿ÿ¶ÿ­ÿ­ÿ¼ÿ·ÿ½ÿ¶ÿ±ÿºÿ¾ÿ³ÿµÿ¼ÿµÿÁÿ²ÿ­ÿµÿ¸ÿ¸ÿÀÿÄÿ»ÿ³ÿ¼ÿ²ÿ¸ÿ»ÿºÿ»ÿ»ÿ²ÿ²ÿ¸ÿ»ÿ·ÿ²ÿºÿ½ÿ»ÿ¼ÿ¿ÿ½ÿºÿ­ÿÂÿºÿ¶ÿ´ÿ¶ÿ·ÿµÿ¼ÿÀÿ°ÿÂÿºÿµÿ¬ÿ¶ÿ¿ÿ½ÿ¿ÿºÿ°ÿ°ÿ´ÿÃÿÁÿ¹ÿ·ÿ¿ÿÂÿ¹ÿºÿ¶ÿ¹ÿ¸ÿ³ÿ·ÿ¹ÿ¹ÿ·ÿ³ÿ·ÿÁÿ¿ÿ¾ÿ°ÿ·ÿ»ÿ¿ÿ¶ÿ¶ÿ½ÿºÿ½ÿ¾ÿ¸ÿ¹ÿ¸ÿ½ÿ½ÿ¹ÿ´ÿµÿ²ÿÿºÿ´ÿÀÿ¿ÿ¾ÿ¹ÿ¶ÿ¿ÿ¾ÿ±ÿ±ÿ¼ÿºÿ¸ÿµÿÀÿºÿºÿ¾ÿÀÿ»ÿ»ÿÃÿ·ÿ´ÿ¼ÿ¿ÿ¿ÿÆÿ·ÿ¶ÿ´ÿ³ÿ»ÿ´ÿ´ÿ¹ÿÏÿ¿ÿÀÿÂÿÄÿ¯ÿÿ·ÿ¾ÿ¸ÿ»ÿ¸ÿ¶ÿ¹ÿ¿ÿ¾ÿ¸ÿ¾ÿÀÿ½ÿ¾ÿ¼ÿ¸ÿ³ÿ°ÿ½ÿ³ÿ»ÿµÿºÿ¾ÿºÿ¹ÿ¸ÿ³ÿ¹ÿ¿ÿÀÿ¼ÿ¸ÿ´ÿ»ÿ¿ÿ¹ÿµÿ¸ÿ¶ÿ²ÿ¹ÿ·ÿÀÿÇÿÆÿ¹ÿ¸ÿ¯ÿªÿ¸ÿÀÿ´ÿ¶ÿ´ÿÆÿÂÿÂÿ¸ÿ¶ÿ³ÿ¹ÿ»ÿ·ÿºÿ½ÿ·ÿ¿ÿÀÿÀÿÀÿÃÿ½ÿ½ÿ±ÿ¯ÿ´ÿ·ÿ¿ÿ¾ÿ³ÿÄÿ¾ÿ»ÿÂÿ¸ÿ¼ÿ·ÿ¸ÿ¿ÿ¾ÿ¹ÿ·ÿ·ÿÿ½ÿ¾ÿÀÿºÿ²ÿ³ÿ¸ÿ´ÿ­ÿ²ÿÀÿÂÿ¹ÿ·ÿ´ÿºÿ»ÿ¾ÿÂÿÁÿ¸ÿ»ÿÄÿÃÿ¿ÿÁÿ½ÿµÿ¹ÿ¿ÿ¹ÿ¾ÿ»ÿÃÿÀÿÂÿÄÿ¾ÿºÿ·ÿ¶ÿºÿÆÿ±ÿ¾ÿ»ÿ²ÿ¹ÿ¸ÿºÿºÿºÿ»ÿµÿ²ÿ¾ÿ³ÿ¸ÿºÿ¸ÿÈÿÃÿÂÿ²ÿºÿ¿ÿ¶ÿ¸ÿ¾ÿ¿ÿ´ÿ»ÿ´ÿÂÿ»ÿ»ÿ¹ÿ»ÿ½ÿ»ÿ¼ÿ¼ÿ»ÿ¿ÿºÿµÿµÿ´ÿ°ÿ¾ÿÅÿ½ÿºÿ»ÿ³ÿ®ÿ«ÿ­ÿºÿÅÿÅÿ¿ÿ­ÿºÿ´ÿ¹ÿ·ÿ°ÿ»ÿ¶ÿ´ÿ»ÿ¶ÿ¬ÿ³ÿÁÿ¹ÿ¾ÿ¼ÿµÿÂÿÁÿ¸ÿ¹ÿµÿ³ÿµÿ·ÿ¼ÿÁÿ¿ÿ¿ÿºÿÄÿ¸ÿ«ÿÁÿ¸ÿµÿ·ÿ¾ÿ¾ÿ¿ÿºÿ¶ÿ´ÿ´ÿ¾ÿ¹ÿµÿ¯ÿ»ÿ½ÿ¶ÿ¼ÿ¸ÿµÿ©ÿ¸ÿÁÿ»ÿ·ÿ¹ÿºÿ¼ÿµÿÁÿ½ÿ¯ÿÂÿ½ÿ¿ÿÂÿ³ÿ¶ÿ¸ÿ¹ÿ·ÿ¹ÿ»ÿ¹ÿ¾ÿÀÿ¾ÿ¹ÿ«ÿ»ÿ¸ÿ³ÿ±ÿ±ÿµÿ·ÿµÿ¶ÿ·ÿ³ÿ¹ÿÁÿ´ÿÁÿ¿ÿ¶ÿ°ÿ±ÿ¸ÿ·ÿ´ÿ¶ÿ¸ÿ´ÿ³ÿ¶ÿ¶ÿ´ÿ´ÿ·ÿ¸ÿªÿ¿ÿ¿ÿÀÿ¿ÿ»ÿµÿ¿ÿ»ÿ¿ÿÃÿ±ÿ¸ÿ¿ÿ¼ÿ»ÿ¼ÿÄÿÂÿ¾ÿ¶ÿ±ÿ©ÿ´ÿÀÿ°ÿ±ÿºÿºÿµÿ·ÿ¹ÿ·ÿ¾ÿºÿ²ÿºÿ·ÿ·ÿ½ÿ­ÿ½ÿ¹ÿªÿ¸ÿ·ÿ®ÿ¹ÿ½ÿ®ÿ¯ÿ¹ÿ¹ÿºÿºÿºÿÃÿ¿ÿÅÿ¼ÿÃÿÂÿ²ÿ³ÿ¶ÿ¸ÿ²ÿ¸ÿ·ÿ³ÿºÿºÿ¹ÿÂÿÅÿ½ÿ¶ÿ²ÿµÿ´ÿºÿ¸ÿÆÿ·ÿ¾ÿ¼ÿ¶ÿ³ÿºÿ¹ÿ¾ÿÀÿ¼ÿ¸ÿ²ÿ«ÿ®ÿ¸ÿ¹ÿÂÿµÿ·ÿ¬ÿ¾ÿ¸ÿ°ÿ½ÿ·ÿ®ÿ°ÿ³ÿ´ÿ°ÿ»ÿÂÿºÿ¸ÿ»ÿºÿ¼ÿ»ÿ½ÿ¹ÿ¸ÿµÿ°ÿ»ÿÅÿÀÿÈÿ¼ÿÃÿ½ÿ¹ÿ¾ÿ¼ÿ·ÿ³ÿ´ÿ»ÿºÿºÿ¶ÿ»ÿÆÿÁÿ½ÿÿ¹ÿ¼ÿ½ÿ±ÿ¶ÿ»ÿÀÿÀÿ¸ÿ¸ÿºÿ»ÿ»ÿµÿ²ÿ¹ÿ¹ÿ¾ÿ»ÿ½ÿ¼ÿ²ÿµÿ¸ÿ½ÿ±ÿ±ÿ®ÿ±ÿºÿ½ÿºÿ¼ÿÀÿ¶ÿ²ÿ¸ÿ¶ÿ¹ÿ´ÿ¸ÿ¿ÿ¼ÿºÿÀÿ¹ÿµÿ¶ÿ¾ÿ¼ÿµÿ·ÿ½ÿ¿ÿ¶ÿ±ÿ²ÿ´ÿºÿ¼ÿºÿ¹ÿ¸ÿÂÿºÿ½ÿÀÿ¯ÿÁÿ¸ÿ¸ÿµÿ¶ÿ²ÿºÿ½ÿ¿ÿ´ÿÿÿ¶ÿ½ÿºÿ³ÿ²ÿ¶ÿ¶ÿ»ÿ¹ÿ¸ÿ¹ÿ¹ÿ°ÿ²ÿ­ÿ´ÿÁÿµÿ¹ÿ³ÿ¬ÿ¸ÿ»ÿ·ÿ·ÿ¯ÿ³ÿ²ÿ³ÿ¾ÿºÿ´ÿ¸ÿ±ÿµÿÃÿ¶ÿ³ÿºÿµÿºÿ½ÿÁÿÁÿ³ÿ®ÿ«ÿºÿÄÿÁÿ»ÿ·ÿ·ÿ¶ÿ¹ÿ¼ÿ¼ÿ»ÿºÿ¹ÿ·ÿ¾ÿ½ÿ½ÿ¾ÿ¶ÿ¬ÿ®ÿÿ®ÿ±ÿ»ÿ»ÿ²ÿÁÿ¼ÿ·ÿ³ÿºÿ·ÿ´ÿµÿµÿ³ÿºÿÀÿ³ÿ´ÿºÿ¸ÿ´ÿ³ÿ¸ÿ½ÿÇÿµÿºÿ°ÿºÿ¶ÿ¹ÿ·ÿ¹ÿ¹ÿ¼ÿ¸ÿ·ÿ´ÿ¹ÿ¶ÿ³ÿ·ÿ³ÿ±ÿ´ÿ·ÿ¸ÿªÿÀÿ±ÿ¹ÿºÿÀÿÄÿºÿ¸ÿ¸ÿ±ÿ±ÿ¶ÿºÿÁÿ¶ÿ®ÿ²ÿ²ÿ°ÿ²ÿ°ÿ¸ÿÀÿ»ÿ²ÿ²ÿ¼ÿ½ÿ¶ÿ¶ÿ³ÿ°ÿ¶ÿ¼ÿ¸ÿ¯ÿ¯ÿ«ÿ©ÿ±ÿ¶ÿªÿ²ÿ¹ÿ¹ÿºÿ½ÿ¸ÿ²ÿ­ÿ­ÿ´ÿ´ÿ´ÿ¶ÿµÿ¶ÿµÿ°ÿ´ÿ»ÿºÿÅÿ¾ÿÁÿ³ÿ³ÿ¸ÿ²ÿÆÿ¸ÿ´ÿ¸ÿ¯ÿÁÿ¼ÿ¸ÿ²ÿµÿµÿµÿ¹ÿµÿµÿ·ÿ¶ÿ»ÿ½ÿ¿ÿ¿ÿ³ÿ°ÿµÿ´ÿºÿ³ÿ»ÿ¿ÿÿ¹ÿ¯ÿ²ÿ¹ÿ²ÿ¾ÿÇÿ¶ÿ³ÿ®ÿ¶ÿ¸ÿ³ÿ¯ÿ¯ÿ´ÿ¹ÿ¸ÿ±ÿ¬ÿ°ÿµÿ¹ÿ»ÿ¯ÿ´ÿ»ÿ´ÿ¸ÿ·ÿ³ÿ´ÿ²ÿ´ÿ«ÿ±ÿ¶ÿÁÿ·ÿ±ÿ¶ÿ»ÿ±ÿ¶ÿ³ÿ·ÿ´ÿ·ÿÁÿºÿºÿ»ÿºÿÁÿ¼ÿºÿºÿ®ÿ­ÿ³ÿ²ÿ±ÿ°ÿ·ÿÀÿ¹ÿ·ÿ¾ÿ¼ÿ½ÿµÿ°ÿ¶ÿ®ÿ¸ÿ¸ÿ½ÿ­ÿ°ÿ´ÿºÿ½ÿ³ÿ³ÿ·ÿ¾ÿ¿ÿ±ÿ­ÿ³ÿ·ÿ¸ÿ¸ÿ»ÿ¸ÿ²ÿ¹ÿ¼ÿµÿ´ÿ»ÿ¾ÿÀÿ·ÿ·ÿ¸ÿ·ÿ»ÿ¬ÿ½ÿ¾ÿ¼ÿ¶ÿ¸ÿ¿ÿ´ÿ¼ÿºÿ²ÿ´ÿ´ÿ´ÿ¸ÿ¸ÿ²ÿ¯ÿ²ÿ¸ÿ¶ÿ¸ÿ¼ÿ»ÿ»ÿµÿºÿ·ÿ¯ÿ³ÿ´ÿ¯ÿµÿ¸ÿ¶ÿ¸ÿÆÿ¶ÿ¶ÿ±ÿ´ÿ°ÿºÿºÿ¶ÿ³ÿ¹ÿºÿµÿ°ÿ¶ÿ¼ÿ´ÿ®ÿ³ÿ¶ÿ³ÿµÿ·ÿµÿ®ÿ®ÿ¸ÿ°ÿ½ÿ°ÿ²ÿÿµÿ¼ÿ·ÿ·ÿªÿ¶ÿÀÿ²ÿ¸ÿ¹ÿ¸ÿ¸ÿ¹ÿ¹ÿ´ÿ´ÿ´ÿ¶ÿ´ÿ¿ÿ»ÿ«ÿ¬ÿ°ÿ¶ÿ·ÿ¶ÿ±ÿ­ÿ®ÿ³ÿ¶ÿ´ÿ·ÿ´ÿ¸ÿ¾ÿ¯ÿ½ÿ½ÿÀÿ´ÿºÿ»ÿ°ÿ¶ÿ¹ÿ¼ÿÂÿ½ÿµÿ¾ÿ¸ÿ°ÿ¬ÿ®ÿ·ÿÃÿÀÿ½ÿ¼ÿ®ÿ­ÿ±ÿ¹ÿÀÿ½ÿ³ÿ´ÿÀÿ´ÿ¶ÿ®ÿ©ÿ«ÿ³ÿ¸ÿ²ÿÿ»ÿºÿ¸ÿ½ÿÀÿ¬ÿ¬ÿµÿ½ÿ¾ÿ¬ÿ­ÿ³ÿ±ÿ´ÿµÿºÿ¶ÿ²ÿ·ÿ·ÿ¹ÿºÿ¶ÿ´ÿ¶ÿ±ÿ¹ÿÀÿ¹ÿ¶ÿ·ÿºÿ³ÿ·ÿ½ÿ¬ÿ²ÿ°ÿ¼ÿ¾ÿªÿ©ÿ¹ÿ»ÿ´ÿ¶ÿ¼ÿ»ÿ±ÿ³ÿ¸ÿ·ÿ´ÿ¯ÿ²ÿ±ÿ´ÿ³ÿ­ÿ²ÿ¶ÿ²ÿ¬ÿ³ÿ¸ÿµÿ³ÿ´ÿ¹ÿ¸ÿ¾ÿ¶ÿ¾ÿºÿ´ÿºÿ¶ÿ¯ÿ°ÿ­ÿ½ÿ¶ÿ³ÿ¶ÿºÿ³ÿ¼ÿ¸ÿ¸ÿ»ÿµÿ¿ÿ´ÿ¬ÿ»ÿ½ÿ¸ÿ·ÿ¹ÿ½ÿµÿ¶ÿ·ÿ²ÿ¿ÿ¸ÿ¹ÿ¸ÿ°ÿ¸ÿ´ÿÁÿºÿ»ÿÄÿ·ÿ½ÿÁÿ¼ÿ­ÿ²ÿ´ÿºÿ´ÿ·ÿ¹ÿÃÿºÿºÿ»ÿ±ÿ±ÿµÿµÿ²ÿ´ÿ¶ÿ¸ÿ»ÿ´ÿµÿ¼ÿµÿµÿ°ÿÃÿ¾ÿ²ÿ¶ÿÃÿÂÿ±ÿÂÿ°ÿºÿ²ÿºÿ¼ÿµÿ¸ÿ°ÿ¸ÿÇÿ·ÿ¹ÿ¯ÿ²ÿ³ÿµÿµÿ¶ÿµÿ·ÿºÿ¾ÿ¾ÿ¾ÿ½ÿ±ÿ¹ÿ¹ÿ±ÿ³ÿ¿ÿÄÿ»ÿ¼ÿ¾ÿ®ÿ¸ÿ¸ÿ·ÿ¯ÿ³ÿ¬ÿµÿ¾ÿ·ÿ·ÿ«ÿ´ÿ³ÿ¯ÿ±ÿºÿ»ÿ¼ÿ¹ÿ´ÿ½ÿÁÿ¹ÿ±ÿ¶ÿÅÿÁÿ·ÿ¶ÿµÿ»ÿ¹ÿ¸ÿ¾ÿ®ÿ±ÿ­ÿÿ¼ÿÁÿ¸ÿ»ÿÄÿ·ÿ®ÿµÿ¬ÿºÿ¶ÿ·ÿµÿ´ÿ¼ÿ»ÿ´ÿ³ÿ³ÿ²ÿ³ÿ·ÿ¶ÿ¸ÿ½ÿºÿµÿ¶ÿ¿ÿµÿ¯ÿ²ÿ´ÿ³ÿ³ÿ·ÿ¶ÿ³ÿ¸ÿ·ÿ²ÿ¸ÿ´ÿ¶ÿ»ÿµÿ®ÿ±ÿ½ÿ¼ÿ¹ÿºÿ·ÿµÿ¼ÿ»ÿ¶ÿ·ÿºÿ·ÿµÿ³ÿ·ÿ¾ÿ·ÿµÿ±ÿ´ÿ¯ÿ¬ÿ¯ÿ¬ÿ±ÿºÿÀÿ·ÿ¿ÿ¶ÿ´ÿÄÿ¬ÿ®ÿºÿ±ÿ»ÿ±ÿ¯ÿ²ÿ·ÿ»ÿÂÿ»ÿ®ÿ°ÿ¸ÿ¾ÿ½ÿ¹ÿ¼ÿ¾ÿ¹ÿ±ÿ²ÿ²ÿ¸ÿ½ÿ¸ÿªÿ´ÿ½ÿ¼ÿ¯ÿ¯ÿ°ÿµÿÀÿÁÿ±ÿ¬ÿ®ÿ¸ÿ¶ÿÇÿ¹ÿÄÿºÿªÿ©ÿ¶ÿÀÿ¸ÿ°ÿ³ÿ²ÿ®ÿ²ÿ½ÿ·ÿ°ÿ±ÿ¼ÿºÿÆÿ¬ÿ°ÿ¶ÿ½ÿ¶ÿ¸ÿ®ÿ³ÿµÿ¶ÿ²ÿ¯ÿ°ÿ³ÿ¶ÿ®ÿºÿºÿµÿ¶ÿ±ÿ®ÿ´ÿ¸ÿ¶ÿ¹ÿ³ÿ³ÿ¾ÿ¼ÿÂÿ¸ÿ´ÿ©ÿ²ÿªÿ´ÿ«ÿ´ÿµÿ¼ÿÇÿ³ÿ¸ÿ¶ÿ¶ÿ°ÿ´ÿ¸ÿ»ÿ¹ÿºÿ¹ÿ»ÿÂÿ¹ÿ¯ÿ´ÿºÿ¾ÿ¶ÿÿ·ÿ¯ÿ·ÿ¹ÿÿÿ´ÿ¯ÿ·ÿÁÿ±ÿ¼ÿ´ÿ·ÿ±ÿ­ÿ³ÿ½ÿ¸ÿ¶ÿµÿ²ÿ¶ÿ¹ÿ¸ÿ»ÿ¸ÿ±ÿ²ÿ³ÿ»ÿ¿ÿ¼ÿ»ÿ³ÿµÿºÿ¸ÿ½ÿ­ÿ»ÿ´ÿ¹ÿ¼ÿ»ÿºÿ±ÿ°ÿ³ÿ·ÿ²ÿ´ÿ·ÿ¶ÿ´ÿ³ÿ·ÿ»ÿÁÿ¿ÿ®ÿ¸ÿµÿ¹ÿ¾ÿ²ÿ²ÿ½ÿ«ÿ¸ÿ¼ÿ¯ÿ´ÿºÿ¹ÿ®ÿ¶ÿ»ÿ»ÿ½ÿºÿºÿ»ÿ·ÿ¹ÿºÿ¹ÿ¿ÿ¸ÿ¶ÿ»ÿ¬ÿ´ÿºÿ®ÿ¾ÿ¶ÿ´ÿ¬ÿ¸ÿÁÿ¾ÿ±ÿ¸ÿ·ÿµÿ³ÿ¸ÿ¸ÿ¶ÿ·ÿ²ÿ°ÿ·ÿ¸ÿ¼ÿÀÿ¼ÿ¶ÿ´ÿ¸ÿ·ÿ­ÿÃÿ½ÿ±ÿ¸ÿ¹ÿºÿ·ÿªÿºÿ¿ÿµÿ±ÿ·ÿ¹ÿ³ÿ´ÿµÿ±ÿ³ÿ¸ÿ»ÿ¾ÿ¶ÿ¶ÿ¶ÿ¿ÿ¹ÿ³ÿÿ´ÿ±ÿºÿ´ÿ³ÿµÿ¶ÿÄÿ»ÿ³ÿµÿ¼ÿºÿ±ÿ­ÿ³ÿ¼ÿ¸ÿ³ÿºÿµÿ·ÿ¼ÿ´ÿÄÿµÿÅÿÀÿ¶ÿ·ÿÁÿ¸ÿ³ÿ­ÿ¯ÿ·ÿºÿºÿµÿ²ÿ¶ÿ»ÿ½ÿ°ÿÂÿ¾ÿ´ÿµÿ¹ÿ¼ÿºÿ»ÿÀÿµÿ¹ÿµÿ¾ÿ¶ÿºÿºÿ´ÿ·ÿ·ÿ¼ÿÄÿÀÿ¼ÿºÿ½ÿ¼ÿ¸ÿ¶ÿºÿ¸ÿ¾ÿ±ÿ¯ÿ²ÿ½ÿ¹ÿ»ÿ´ÿ±ÿ¾ÿ¼ÿ­ÿ³ÿ½ÿ½ÿ»ÿ¶ÿ´ÿ¹ÿ¸ÿ¬ÿ¹ÿ²ÿ¸ÿ¿ÿ¼ÿ´ÿ±ÿ´ÿ·ÿ¾ÿ»ÿ¸ÿ±ÿ´ÿ·ÿ³ÿ¸ÿ¾ÿ·ÿ³ÿ³ÿ½ÿ¸ÿ²ÿ»ÿ¿ÿµÿ¿ÿ»ÿÀÿªÿ³ÿ¶ÿ¬ÿ¯ÿ«ÿ´ÿ»ÿ¸ÿ¹ÿ¶ÿ·ÿ½ÿ¿ÿÁÿ³ÿ³ÿµÿ³ÿ½ÿÂÿ¸ÿ½ÿ¶ÿµÿ¹ÿ¶ÿ¾ÿºÿ³ÿµÿ±ÿ¯ÿ·ÿ½ÿÅÿ¿ÿ¶ÿ´ÿ²ÿµÿ¸ÿ¯ÿ´ÿ»ÿºÿ°ÿ´ÿ³ÿ²ÿ³ÿ³ÿ·ÿ¿ÿ¹ÿ³ÿ¼ÿ¸ÿªÿ¸ÿªÿ¸ÿ¸ÿ¸ÿ»ÿµÿ¸ÿµÿ¶ÿ³ÿ³ÿ¸ÿ»ÿ¼ÿ¹ÿµÿ¶ÿ·ÿ¶ÿ¼ÿÁÿ®ÿ½ÿ»ÿ¼ÿ°ÿ²ÿ´ÿºÿÂÿÄÿÂÿ»ÿµÿ¶ÿ³ÿµÿ³ÿµÿ¹ÿ¼ÿ·ÿÂÿ²ÿºÿ¼ÿºÿ¾ÿ¸ÿµÿÁÿÃÿ¿ÿÃÿ½ÿ»ÿ¯ÿ²ÿ·ÿÄÿ¾ÿÈÿÃÿºÿºÿ¼ÿµÿ¹ÿ¼ÿ¸ÿ¹ÿÁÿÀÿµÿ³ÿµÿ²ÿ»ÿ½ÿµÿ°ÿ¹ÿÁÿ½ÿµÿ¾ÿ¼ÿ¹ÿ¿ÿÀÿ¼ÿ¸ÿ¸ÿºÿ°ÿ¼ÿÀÿ½ÿ¸ÿ¿ÿÁÿ¾ÿ³ÿ­ÿ³ÿ³ÿ»ÿÁÿ¶ÿ²ÿ¶ÿ½ÿ¿ÿ°ÿ¼ÿ¬ÿºÿ»ÿ»ÿ·ÿ°ÿ®ÿ²ÿ´ÿ·ÿ·ÿ¶ÿ¹ÿµÿ¹ÿ¸ÿ´ÿ¶ÿ±ÿ¸ÿÿ¬ÿµÿ¼ÿ¿ÿ·ÿ³ÿµÿ¶ÿ¶ÿ¸ÿ¾ÿ³ÿ¸ÿ´ÿ²ÿºÿ²ÿ¹ÿ½ÿ¶ÿ´ÿ¶ÿ·ÿ¶ÿ³ÿµÿ¿ÿ»ÿ´ÿ¸ÿ´ÿÁÿ¹ÿ½ÿ¼ÿ°ÿ¾ÿÀÿ³ÿ´ÿ¶ÿ­ÿ­ÿ»ÿ¿ÿÀÿ·ÿ¶ÿ®ÿµÿ±ÿµÿ¾ÿ¶ÿ®ÿµÿ¸ÿ´ÿ»ÿÃÿ¼ÿ·ÿ¹ÿ³ÿ±ÿ¹ÿ³ÿ²ÿ½ÿ½ÿ²ÿ¯ÿ³ÿ²ÿµÿ¼ÿ¿ÿ¸ÿ¸ÿ¼ÿ¶ÿ¯ÿ³ÿÀÿÃÿ»ÿ¶ÿ¸ÿ¼ÿ¹ÿ·ÿ²ÿ´ÿ»ÿµÿ¼ÿ¹ÿ´ÿ·ÿ½ÿ¼ÿ·ÿµÿµÿ·ÿªÿ·ÿÁÿ¸ÿÃÿ»ÿ¶ÿ´ÿ¶ÿ·ÿ¶ÿ´ÿ¸ÿ¿ÿºÿÃÿ¿ÿ¾ÿ¬ÿ¶ÿ­ÿ½ÿÂÿÃÿ¸ÿ´ÿ¾ÿ»ÿ±ÿµÿ¿ÿ¶ÿÂÿÁÿÅÿ»ÿ½ÿ½ÿ½ÿÀÿÀÿÁÿÅÿ¸ÿ¹ÿÁÿ¼ÿÄÿ¼ÿ¾ÿ·ÿµÿ·ÿ¹ÿ¾ÿÀÿ»ÿ¹ÿ¹ÿ²ÿ²ÿ¹ÿ¼ÿºÿ½ÿ¼ÿ¹ÿ·ÿ´ÿµÿ¸ÿ·ÿ¼ÿ¹ÿ»ÿ½ÿ¯ÿ·ÿ¶ÿ·ÿ¹ÿ¼ÿ»ÿ±ÿ¹ÿ¯ÿ¼ÿ²ÿ·ÿ¶ÿ½ÿÅÿÀÿ¿ÿÀÿ¼ÿ¼ÿÀÿµÿ¹ÿ´ÿÂÿÈÿ±ÿ´ÿµÿ´ÿµÿ¹ÿÆÿ¼ÿÄÿÃÿ¸ÿ·ÿµÿºÿ½ÿÀÿÀÿ¸ÿµÿºÿ¸ÿ¸ÿÁÿ»ÿÇÿÁÿ³ÿ´ÿ»ÿ¿ÿ¼ÿµÿ»ÿºÿºÿÈÿ¼ÿ¸ÿÀÿ½ÿ·ÿµÿµÿµÿ·ÿ´ÿÁÿ¶ÿ»ÿÀÿ»ÿ¼ÿµÿ¶ÿ»ÿ»ÿÆÿ¾ÿ³ÿ¶ÿ¹ÿ·ÿ¿ÿ¸ÿ¹ÿºÿ¹ÿºÿ·ÿµÿ¹ÿ½ÿ·ÿ¹ÿ¸ÿ¶ÿÂÿÃÿ½ÿÁÿÃÿÁÿºÿµÿºÿµÿ¸ÿÁÿÁÿ¹ÿ´ÿ±ÿ±ÿ³ÿµÿ½ÿÀÿ¿ÿ½ÿ¿ÿÁÿ¿ÿ»ÿ»ÿ·ÿ¸ÿºÿ¸ÿ±ÿµÿºÿ¸ÿ´ÿ³ÿ²ÿºÿ»ÿÆÿÄÿ»ÿºÿ¶ÿ¹ÿºÿ»ÿÃÿÅÿ¾ÿ³ÿ±ÿ»ÿ¼ÿÀÿÊÿÁÿ³ÿ»ÿ²ÿµÿ»ÿºÿ³ÿ³ÿ·ÿ¿ÿÂÿ¾ÿ¼ÿ¼ÿ´ÿÁÿÁÿÁÿ·ÿºÿ·ÿ³ÿ½ÿÃÿ¸ÿºÿ¿ÿ»ÿÂÿ¾ÿ¼ÿ¾ÿ¾ÿ¼ÿºÿ¾ÿ·ÿ´ÿ¼ÿ¼ÿºÿ±ÿ­ÿ°ÿ°ÿÀÿÊÿÂÿºÿ½ÿ²ÿ®ÿ·ÿ¾ÿ¾ÿÃÿ¶ÿºÿ¾ÿ¶ÿ´ÿ´ÿ·ÿ»ÿºÿºÿ¿ÿ¸ÿ¾ÿÀÿÅÿ»ÿ¶ÿ¹ÿºÿ»ÿ¾ÿ½ÿ¼ÿ·ÿµÿ¸ÿ¾ÿ¿ÿ·ÿµÿ¸ÿ²ÿ³ÿºÿ¶ÿ»ÿ¹ÿ¶ÿÃÿ½ÿ¼ÿ»ÿ½ÿ³ÿ·ÿ¸ÿºÿ»ÿ²ÿ¼ÿÄÿ´ÿ¸ÿ¿ÿ·ÿ·ÿ¾ÿ½ÿÀÿµÿÁÿ¶ÿ½ÿºÿ´ÿºÿÀÿ¼ÿºÿ¹ÿ³ÿºÿ»ÿºÿ½ÿ¾ÿ·ÿ¸ÿºÿ²ÿ¶ÿÃÿÂÿ½ÿ¾ÿ¿ÿ¸ÿ¼ÿºÿÀÿ±ÿºÿÁÿÅÿÆÿ½ÿ½ÿ­ÿ¹ÿµÿµÿ·ÿ³ÿ´ÿ¾ÿ¸ÿÆÿÇÿÁÿºÿ¶ÿºÿ½ÿ³ÿÿ±ÿ»ÿÀÿ¾ÿÂÿÄÿÄÿÈÿ­ÿ«ÿ»ÿ»ÿºÿ¿ÿÁÿ»ÿ´ÿ»ÿ¹ÿÀÿ½ÿ¾ÿºÿ¶ÿºÿºÿÄÿ¸ÿ´ÿÀÿÀÿºÿºÿ¸ÿ·ÿµÿ¹ÿ¶ÿ´ÿ¹ÿ¶ÿµÿ¶ÿµÿ¸ÿ¼ÿµÿºÿ³ÿ·ÿ¸ÿ´ÿ¼ÿ¾ÿ®ÿ¹ÿ·ÿ³ÿ¸ÿ¼ÿ¿ÿÇÿ¾ÿ°ÿ½ÿ¿ÿ·ÿµÿ¾ÿÁÿ¶ÿºÿµÿ¾ÿ»ÿ¹ÿµÿ´ÿ¶ÿ»ÿºÿºÿ°ÿ»ÿ»ÿ¹ÿÀÿÆÿ¿ÿºÿ¸ÿ¶ÿ³ÿ¶ÿÀÿÁÿ¹ÿµÿ·ÿ¹ÿ¿ÿ´ÿ¸ÿ¼ÿ»ÿ¹ÿ»ÿºÿºÿ½ÿ¹ÿ¶ÿ¾ÿ¾ÿ¹ÿ¶ÿ«ÿ³ÿ³ÿ»ÿ¸ÿ¹ÿ»ÿ»ÿ¿ÿ½ÿ®ÿ¶ÿ»ÿ·ÿ¹ÿ¾ÿ¹ÿ¶ÿºÿ¸ÿ¸ÿÅÿµÿÇÿ¾ÿºÿ½ÿÁÿÁÿ»ÿ½ÿ®ÿºÿ¹ÿ¹ÿ´ÿµÿ¼ÿ¿ÿ¿ÿ¾ÿµÿ¸ÿ¹ÿÀÿ»ÿ°ÿ¯ÿ·ÿ¶ÿ²ÿ±ÿ²ÿÁÿÃÿ»ÿ·ÿ¸ÿ¹ÿ´ÿ´ÿÀÿ½ÿ·ÿ´ÿ¶ÿºÿ¿ÿ¿ÿµÿ¿ÿÀÿ½ÿ¿ÿ¾ÿÀÿÀÿ»ÿ»ÿ¼ÿ´ÿ²ÿ¸ÿ¶ÿµÿ¼ÿÁÿ»ÿ´ÿ¸ÿ¾ÿ¹ÿ®ÿ¹ÿ³ÿ·ÿ¹ÿ·ÿ½ÿ½ÿ¯ÿ´ÿ½ÿ±ÿºÿ¾ÿ¾ÿ¶ÿºÿÀÿºÿ¸ÿ³ÿÃÿÂÿ½ÿÈÿ¶ÿ³ÿ¹ÿºÿ¹ÿ¸ÿ´ÿºÿ³ÿÃÿÂÿ¾ÿ¾ÿºÿ·ÿ·ÿ¸ÿ½ÿ±ÿ¿ÿÂÿ¶ÿ­ÿ¾ÿÂÿ½ÿ¿ÿ½ÿÄÿ°ÿ·ÿ´ÿºÿºÿ¸ÿ»ÿ¹ÿ¯ÿÿ­ÿÇÿ­ÿ¿ÿ¼ÿºÿ¹ÿ¹ÿ¶ÿ±ÿ®ÿµÿÃÿ¾ÿ³ÿ°ÿ³ÿ¹ÿÄÿ¿ÿ¾ÿ¼ÿ°ÿ·ÿµÿ¶ÿÃÿ±ÿ½ÿ¿ÿ±ÿ¯ÿºÿ¼ÿ»ÿÆÿºÿ²ÿÀÿ¿ÿ¿ÿ¼ÿ¹ÿ¶ÿ¶ÿ¸ÿºÿ½ÿ»ÿ¹ÿ¸ÿÀÿ¾ÿ¼ÿ¼ÿ»ÿ¿ÿ¾ÿ´ÿ´ÿ¹ÿÂÿÂÿÆÿºÿÄÿ¹ÿºÿ»ÿ¶ÿ·ÿ¸ÿµÿ¼ÿ´ÿ´ÿ½ÿ¸ÿµÿ½ÿ¼ÿ¸ÿºÿ¹ÿ¶ÿÂÿ³ÿ°ÿ°ÿÎÿËÿµÿ²ÿ»ÿºÿ½ÿÅÿµÿ´ÿ¸ÿÂÿ»ÿÂÿ¾ÿ¹ÿµÿ·ÿºÿ¹ÿ¸ÿºÿ·ÿ³ÿÇÿ¾ÿµÿÅÿ²ÿ¾ÿÄÿ½ÿ¼ÿ¶ÿ®ÿºÿ³ÿ¾ÿ¹ÿ»ÿ¹ÿ·ÿ»ÿ¹ÿ¼ÿÂÿ¿ÿ¼ÿºÿ¹ÿ½ÿ´ÿÑÿÀÿ³ÿµÿ³ÿ¯ÿ¶ÿ½ÿºÿ¸ÿ¹ÿ»ÿ¸ÿµÿºÿ´ÿºÿÃÿÁÿ¸ÿµÿ¾ÿÃÿ¾ÿ¼ÿ½ÿµÿºÿµÿ¼ÿ»ÿ¸ÿ½ÿºÿ²ÿ´ÿ¹ÿ·ÿµÿ»ÿ¸ÿºÿµÿ»ÿ½ÿ¸ÿ½ÿ¾ÿ¹ÿ¹ÿ»ÿ»ÿ·ÿ·ÿÁÿ¶ÿ¾ÿÄÿºÿ¾ÿ¿ÿÄÿ¸ÿµÿÁÿÅÿÀÿ¸ÿ·ÿ¹ÿ³ÿ»ÿ¼ÿ·ÿ½ÿ»ÿ·ÿ½ÿ¼ÿ»ÿ¿ÿ¾ÿÁÿÄÿ¿ÿ·ÿ¶ÿµÿ´ÿÆÿ¹ÿ³ÿ¹ÿ»ÿ·ÿ´ÿ¸ÿ¹ÿ·ÿÆÿ¾ÿ±ÿ¶ÿ¹ÿ¼ÿ¹ÿµÿ¹ÿ¶ÿ¸ÿ¼ÿ¶ÿ±ÿ·ÿ¾ÿ´ÿ¿ÿ´ÿ¸ÿ·ÿµÿ·ÿ¸ÿ¼ÿ¶ÿ´ÿÁÿÆÿ¾ÿ¿ÿ¼ÿ±ÿ½ÿ»ÿ­ÿ»ÿ±ÿ¼ÿÁÿÀÿ¼ÿ¼ÿ¸ÿ¶ÿºÿºÿ½ÿ¹ÿµÿºÿ°ÿ½ÿ·ÿ²ÿ¹ÿ±ÿ¯ÿÁÿÇÿºÿ±ÿ¶ÿ»ÿµÿ³ÿÃÿ¸ÿ³ÿ¯ÿºÿÁÿÁÿ»ÿµÿ²ÿµÿ¹ÿÀÿÀÿºÿÂÿÀÿÁÿÆÿµÿÄÿ±ÿ°ÿ¯ÿ°ÿ´ÿºÿ¸ÿ¾ÿ»ÿµÿ¼ÿ½ÿÆÿ»ÿ´ÿ¼ÿ¼ÿºÿÁÿ»ÿ°ÿ¿ÿ¿ÿ·ÿ´ÿ·ÿ¸ÿ·ÿ¸ÿ·ÿ¸ÿ°ÿ½ÿÀÿËÿÆÿ¼ÿÃÿÌÿ¹ÿ³ÿµÿ®ÿ²ÿºÿ¼ÿºÿ³ÿ»ÿÂÿ²ÿÁÿºÿ¬ÿ¿ÿ´ÿ°ÿ·ÿ»ÿ¸ÿ³ÿ´ÿ¶ÿ·ÿ¾ÿÁÿ¸ÿ¹ÿ·ÿ¸ÿ¸ÿ²ÿ¼ÿ¹ÿÿ²ÿ¹ÿ´ÿ·ÿ±ÿ²ÿ¼ÿÀÿºÿ¸ÿºÿ½ÿÈÿ¿ÿ»ÿ¶ÿ¸ÿ¬ÿ¼ÿµÿ¹ÿ¶ÿ¸ÿ·ÿ±ÿ³ÿ·ÿ¸ÿ¹ÿ¼ÿ¿ÿ¾ÿ¹ÿµÿ»ÿ²ÿ¼ÿ¯ÿ¼ÿ½ÿ½ÿºÿ¬ÿ°ÿ¼ÿ¼ÿÁÿÁÿ»ÿ»ÿ¶ÿªÿ­ÿ»ÿ¸ÿ¹ÿ¶ÿ¶ÿµÿÁÿºÿ·ÿ·ÿµÿ²ÿ½ÿÀÿºÿ´ÿ¸ÿ¿ÿ¿ÿ¾ÿ¼ÿ¼ÿ¼ÿºÿ·ÿ»ÿºÿÂÿ°ÿ½ÿÂÿ¹ÿ¹ÿÀÿ»ÿÁÿÁÿÁÿ¶ÿ¯ÿ»ÿÄÿÄÿ¶ÿ·ÿÄÿ¶ÿ¸ÿÁÿ»ÿµÿ®ÿ¼ÿÁÿ»ÿ·ÿ»ÿºÿºÿµÿ¹ÿºÿ¼ÿ½ÿµÿ¶ÿ¸ÿ¿ÿÂÿ¼ÿ½ÿ¹ÿ¸ÿ²ÿ¸ÿ²ÿ®ÿ¶ÿ¹ÿ¸ÿ¹ÿ®ÿ¸ÿ½ÿ·ÿ³ÿ·ÿ»ÿ³ÿºÿ¶ÿÃÿÀÿ·ÿ¯ÿÃÿ¾ÿ·ÿÀÿ¿ÿ»ÿºÿ³ÿ±ÿµÿ¸ÿ¶ÿ¯ÿ±ÿ¾ÿÁÿ¾ÿÁÿºÿ·ÿ¹ÿ¹ÿ·ÿ¹ÿÃÿ®ÿÁÿ½ÿ¾ÿ»ÿ±ÿ»ÿ½ÿ¼ÿ¸ÿ²ÿ¯ÿ­ÿ®ÿ´ÿÂÿÇÿµÿ¯ÿµÿ¸ÿ·ÿÀÿ³ÿ­ÿµÿ¯ÿ·ÿ¹ÿ¼ÿ¶ÿ®ÿµÿµÿ¯ÿ³ÿ´ÿ³ÿ²ÿ´ÿºÿµÿ®ÿ²ÿ¯ÿµÿ¿ÿ¼ÿ·ÿ¿ÿ¼ÿ´ÿµÿ½ÿµÿ¬ÿ²ÿ·ÿ¼ÿ»ÿ¹ÿÃÿ¾ÿ¸ÿ¶ÿ³ÿ¸ÿ¾ÿµÿ±ÿ¼ÿµÿ¶ÿ°ÿ´ÿ¼ÿ»ÿ¹ÿÁÿÂÿ¹ÿ±ÿ³ÿÆÿ½ÿ½ÿ¶ÿ°ÿ³ÿ¶ÿ·ÿ¸ÿ¶ÿ²ÿ²ÿ·ÿ¾ÿ¼ÿµÿ¶ÿ¹ÿ·ÿ¯ÿµÿºÿ¿ÿ¾ÿ·ÿ­ÿ¾ÿ·ÿµÿ¹ÿ¼ÿ·ÿ·ÿ¹ÿÀÿ»ÿºÿ¸ÿ±ÿ´ÿ³ÿ­ÿ¯ÿ²ÿ½ÿÄÿºÿ¸ÿÈÿ»ÿ¸ÿÄÿ¶ÿ¼ÿ¸ÿºÿ²ÿ²ÿ²ÿ¹ÿÄÿ³ÿ¹ÿ¹ÿµÿºÿ¶ÿ´ÿ¸ÿ´ÿ±ÿ´ÿ¶ÿµÿ·ÿ¼ÿ¼ÿ³ÿ¸ÿµÿÂÿ´ÿµÿ´ÿ´ÿ©ÿªÿ²ÿ°ÿ¼ÿ¹ÿ·ÿºÿºÿ¹ÿ³ÿ­ÿ¸ÿ¹ÿ²ÿºÿ·ÿ´ÿºÿ¼ÿ¸ÿ¼ÿ¹ÿ»ÿÄÿ¸ÿ²ÿ¯ÿ«ÿÁÿºÿ¸ÿÂÿ¯ÿ½ÿÍÿ¿ÿºÿÂÿ´ÿªÿ³ÿ¶ÿ±ÿ²ÿºÿ»ÿ¹ÿ¼ÿ¶ÿ¸ÿ·ÿ¯ÿ¾ÿ»ÿ¾ÿ¸ÿ»ÿÊÿ®ÿªÿ´ÿªÿ·ÿµÿ·ÿ¹ÿ·ÿ¹ÿ¹ÿ¶ÿ´ÿ°ÿ¬ÿ«ÿ´ÿ¹ÿ·ÿ´ÿ±ÿµÿºÿ¹ÿ»ÿ³ÿ²ÿ³ÿ´ÿ­ÿ³ÿºÿºÿ³ÿ´ÿ¯ÿ½ÿµÿÀÿ»ÿ·ÿ¯ÿ­ÿ¯ÿ³ÿ³ÿ®ÿ¬ÿ¶ÿ¼ÿ½ÿ½ÿ»ÿ·ÿ·ÿÃÿÅÿÃÿ½ÿ´ÿ·ÿ²ÿ±ÿ±ÿ¯ÿ´ÿ·ÿ¸ÿÄÿÿÀÿÄÿ´ÿÅÿ²ÿ·ÿ·ÿ¸ÿµÿªÿ¶ÿµÿ¶ÿ¶ÿ°ÿ¯ÿ´ÿ²ÿµÿ·ÿ­ÿ°ÿ²ÿ´ÿ²ÿ²ÿ¶ÿ¹ÿÃÿ°ÿ«ÿ®ÿ»ÿ´ÿ±ÿÿ¿ÿ·ÿ¹ÿ¬ÿÀÿºÿ´ÿ·ÿµÿºÿ²ÿ»ÿºÿ´ÿ¼ÿ»ÿ´ÿ²ÿ´ÿ¹ÿµÿ´ÿ¶ÿ³ÿ³ÿ¸ÿ¹ÿ¾ÿ³ÿÂÿÀÿ·ÿ³ÿ¼ÿ²ÿ·ÿ¼ÿ¶ÿÀÿ¶ÿ¯ÿ³ÿ±ÿ¶ÿµÿµÿ´ÿ¹ÿ¸ÿ¶ÿ¸ÿ±ÿ®ÿ³ÿ´ÿ±ÿ®ÿµÿ¸ÿ¯ÿ»ÿ¸ÿ¬ÿ´ÿ¸ÿ¾ÿ¶ÿ¶ÿ¼ÿ²ÿ¿ÿ²ÿ¸ÿÇÿµÿªÿ¾ÿºÿ¾ÿ¬ÿ¹ÿ¶ÿ±ÿ°ÿ¶ÿ²ÿ¬ÿ²ÿ¹ÿ³ÿ²ÿµÿ¸ÿ¼ÿ°ÿ«ÿ¸ÿ·ÿ®ÿ³ÿ°ÿ°ÿ®ÿ·ÿ¶ÿ·ÿÅÿ¶ÿÌÿºÿªÿ¹ÿ¸ÿ°ÿ¯ÿ¬ÿ³ÿºÿ¸ÿ·ÿÃÿ½ÿ½ÿ·ÿ·ÿ¸ÿ¹ÿ¹ÿ¼ÿºÿµÿ´ÿ·ÿ½ÿ¼ÿ¶ÿ³ÿ¿ÿÁÿ¯ÿ¬ÿ±ÿ¬ÿ²ÿ³ÿ¸ÿ±ÿ°ÿÁÿ«ÿËÿ¾ÿÂÿ¸ÿ³ÿ¹ÿµÿÀÿ¯ÿ©ÿ¬ÿ«ÿµÿ·ÿ´ÿ¯ÿ´ÿµÿ¶ÿ»ÿ»ÿ¿ÿ¹ÿ®ÿ³ÿ·ÿºÿ½ÿ·ÿ³ÿ®ÿ¬ÿ½ÿ¸ÿ·ÿÀÿ°ÿ­ÿ¶ÿ³ÿ±ÿ³ÿ´ÿ·ÿ­ÿ®ÿ°ÿºÿ¹ÿ­ÿ¼ÿ½ÿºÿµÿ²ÿ±ÿ«ÿ³ÿ¹ÿ¯ÿ´ÿÀÿ¸ÿ°ÿ°ÿ³ÿ¯ÿ³ÿ·ÿ»ÿ¾ÿ¶ÿ·ÿ·ÿ¹ÿºÿÃÿ»ÿÿ¬ÿ´ÿ¼ÿ¶ÿ±ÿ²ÿ»ÿ»ÿÀÿ¼ÿ¸ÿ»ÿµÿµÿ»ÿ¹ÿ·ÿ½ÿÅÿÄÿ¼ÿ½ÿ¼ÿ¿ÿÂÿºÿ¯ÿÿ±ÿ¶ÿ´ÿµÿ´ÿ¶ÿ¿ÿ¯ÿÃÿ½ÿ¿ÿ²ÿ»ÿ±ÿ¿ÿ®ÿ´ÿ¹ÿ·ÿ±ÿ¹ÿ¿ÿÁÿ¹ÿ³ÿ¶ÿ¶ÿµÿ³ÿ°ÿµÿ¹ÿ²ÿ´ÿ¼ÿ¶ÿ²ÿ»ÿ´ÿ·ÿ½ÿºÿ³ÿ¼ÿªÿ¼ÿµÿ³ÿ¸ÿ­ÿ²ÿ¾ÿ¾ÿ°ÿ¸ÿÀÿ¾ÿ¿ÿ·ÿ¹ÿµÿ®ÿµÿºÿºÿ³ÿ¶ÿ¹ÿ°ÿ·ÿÂÿ¹ÿµÿ³ÿ­ÿ°ÿ³ÿ¶ÿ³ÿ°ÿ³ÿ±ÿ«ÿ¯ÿ®ÿ´ÿºÿ­ÿ®ÿ±ÿ±ÿ¸ÿ¬ÿ³ÿ¿ÿ¼ÿ¿ÿ²ÿ±ÿ´ÿ¶ÿ¹ÿ»ÿÂÿÁÿ¹ÿºÿ¹ÿ¹ÿÀÿ¼ÿ±ÿ·ÿ¼ÿÀÿÄÿÁÿ½ÿ±ÿµÿ¸ÿ·ÿ²ÿÌÿ´ÿ¿ÿ¾ÿ²ÿ³ÿ²ÿ·ÿ¬ÿ¶ÿ±ÿ´ÿÄÿ¼ÿ±ÿ²ÿºÿ²ÿ³ÿ¸ÿ±ÿ¶ÿ·ÿ±ÿ²ÿ¬ÿ»ÿ¿ÿ¶ÿ¸ÿ²ÿ±ÿ³ÿ·ÿ¹ÿ³ÿ½ÿ»ÿ¶ÿ³ÿ±ÿ³ÿºÿµÿµÿ®ÿ¸ÿ¶ÿ¾ÿ·ÿ´ÿ²ÿµÿ·ÿ·ÿ°ÿ°ÿ·ÿ¶ÿ´ÿµÿ¶ÿ·ÿ¶ÿ³ÿ´ÿ¯ÿ¬ÿ­ÿ²ÿ¶ÿÀÿ¸ÿ¿ÿ¹ÿ³ÿÀÿ°ÿ´ÿ½ÿ¹ÿ²ÿ¾ÿ·ÿ¹ÿ¶ÿµÿ·ÿ¾ÿÀÿ°ÿ°ÿ¶ÿµÿ¶ÿ»ÿ¾ÿ½ÿ¸ÿ­ÿ´ÿÄÿ½ÿ­ÿµÿ»ÿ¾ÿ¿ÿ±ÿ¸ÿªÿÁÿ°ÿ±ÿ°ÿ°ÿ¹ÿ­ÿ²ÿºÿÀÿ·ÿºÿÂÿ½ÿ²ÿ·ÿ»ÿ·ÿ³ÿ¶ÿ½ÿ¹ÿ¸ÿ·ÿ¯ÿ°ÿµÿ¿ÿ¶ÿÁÿ²ÿ·ÿ¸ÿ¶ÿ¿ÿ·ÿ°ÿªÿ´ÿ·ÿµÿ·ÿ²ÿ·ÿ·ÿ®ÿ·ÿ¹ÿ´ÿ´ÿ´ÿ³ÿ¸ÿ¸ÿµÿ¼ÿµÿ±ÿ½ÿµÿµÿ´ÿ¯ÿ²ÿ¶ÿµÿ»ÿ»ÿºÿ°ÿ®ÿÁÿÀÿ¿ÿ½ÿ·ÿ¶ÿÄÿ¸ÿºÿÅÿÇÿ¾ÿºÿ²ÿ¯ÿ¾ÿºÿ´ÿ½ÿ¹ÿ¬ÿ¯ÿ¯ÿÂÿÀÿ±ÿ¾ÿ¸ÿ¿ÿ´ÿ·ÿ®ÿ¯ÿ®ÿ±ÿ¶ÿ²ÿ³ÿ½ÿ·ÿ´ÿ±ÿ³ÿ·ÿ¶ÿ´ÿ»ÿÀÿ¹ÿ¶ÿ³ÿºÿ»ÿÀÿ¾ÿ³ÿµÿ¯ÿ¬ÿ»ÿ«ÿ°ÿµÿ·ÿ¸ÿ¼ÿ¸ÿ½ÿ·ÿ«ÿ±ÿ°ÿµÿºÿ³ÿ±ÿ·ÿ¹ÿ¸ÿ¶ÿ¶ÿºÿ¯ÿ¸ÿÁÿ½ÿÂÿ¬ÿ¬ÿ»ÿÿ¹ÿ¸ÿºÿ³ÿÁÿ½ÿÃÿ·ÿµÿµÿ¶ÿÀÿÀÿ¼ÿ¸ÿ·ÿ¿ÿ¹ÿ²ÿ¯ÿ²ÿ¯ÿ½ÿ¹ÿ­ÿ¼ÿµÿ´ÿ«ÿ¸ÿ¸ÿ¹ÿ®ÿ¹ÿ¸ÿ´ÿ²ÿ·ÿ¸ÿ´ÿµÿ³ÿ¶ÿ¼ÿºÿºÿ¸ÿ°ÿ·ÿ½ÿ½ÿ¼ÿÿ¶ÿ¯ÿ­ÿ¸ÿºÿ´ÿ´ÿ³ÿ°ÿ©ÿ­ÿ·ÿÁÿ¿ÿ¸ÿ±ÿ«ÿ°ÿ¹ÿµÿ³ÿÁÿ»ÿ¹ÿ¶ÿ½ÿ¯ÿ¼ÿ­ÿ²ÿ·ÿ¸ÿ³ÿºÿ¹ÿ³ÿºÿºÿ´ÿ·ÿµÿ¯ÿ®ÿ°ÿ·ÿ¼ÿ¶ÿ¹ÿ¶ÿ±ÿµÿºÿ³ÿÅÿ¶ÿÿ¿ÿ²ÿ²ÿÂÿ«ÿ²ÿ´ÿ´ÿ²ÿ¸ÿ½ÿ¹ÿµÿ´ÿ¸ÿ¾ÿ·ÿ»ÿ·ÿ«ÿ»ÿºÿ¶ÿ²ÿÀÿµÿ¯ÿ½ÿ¾ÿ¶ÿ¶ÿ»ÿ½ÿ¹ÿ¸ÿ³ÿ¼ÿÃÿ¾ÿ¾ÿµÿµÿ¶ÿ¼ÿ¹ÿ±ÿ¾ÿ¾ÿ¼ÿ´ÿµÿºÿ½ÿÆÿÄÿºÿºÿ½ÿ¼ÿ¼ÿÁÿ»ÿ­ÿ°ÿ¿ÿÆÿºÿ³ÿ½ÿ¹ÿ¸ÿ½ÿ¬ÿ³ÿªÿÂÿºÿ³ÿºÿ»ÿ·ÿ·ÿ³ÿ¯ÿºÿÁÿ»ÿ¸ÿºÿ¼ÿ¸ÿ²ÿ»ÿÁÿ®ÿ¹ÿ²ÿ­ÿ³ÿ¾ÿ¼ÿ®ÿ¸ÿ¹ÿ¯ÿ¼ÿÂÿ·ÿ¶ÿ·ÿ¶ÿÂÿ¿ÿ²ÿ¹ÿ¹ÿºÿºÿ·ÿ©ÿ´ÿ¶ÿ¶ÿÀÿ¾ÿÀÿºÿ´ÿ¸ÿµÿ²ÿ¾ÿºÿ¹ÿ·ÿ¼ÿ®ÿ·ÿ¾ÿ¿ÿ¼ÿ¯ÿ»ÿ¹ÿ¾ÿ·ÿºÿ¹ÿ²ÿ³ÿ¼ÿ½ÿ¸ÿ¸ÿ°ÿ»ÿ¬ÿ¸ÿ¹ÿ¹ÿ¼ÿºÿ¾ÿµÿ¼ÿ±ÿ±ÿ³ÿ¶ÿ»ÿºÿºÿºÿ´ÿµÿ»ÿ¹ÿ¶ÿ½ÿ¼ÿÂÿ´ÿ±ÿµÿ¸ÿºÿ¾ÿ´ÿ¾ÿÊÿÂÿ¾ÿ¼ÿ´ÿ¶ÿ±ÿ²ÿ´ÿ¼ÿ¶ÿÀÿµÿÀÿÀÿ·ÿ¼ÿ·ÿ´ÿÀÿ¾ÿ¼ÿÃÿ¿ÿ¾ÿ¶ÿ¸ÿ±ÿºÿ½ÿ¹ÿ¸ÿ´ÿ´ÿ®ÿ¹ÿ¾ÿ½ÿ¸ÿ¹ÿ»ÿ·ÿ·ÿ¹ÿµÿ¾ÿºÿ¸ÿ±ÿ»ÿ¿ÿÆÿÁÿ·ÿ»ÿ½ÿ½ÿ»ÿ¸ÿµÿ´ÿ¸ÿ¹ÿ¼ÿ¼ÿ¸ÿÃÿÅÿÃÿ±ÿ½ÿ¸ÿ¹ÿÂÿ·ÿ±ÿ°ÿ¶ÿÀÿ´ÿ¹ÿ¾ÿ®ÿ¶ÿ¯ÿ¾ÿ¹ÿ½ÿ¹ÿ«ÿ²ÿºÿ½ÿ»ÿ³ÿ³ÿ·ÿ±ÿ¬ÿ¶ÿ·ÿ¹ÿ³ÿ¶ÿÁÿÁÿ»ÿ¿ÿ»ÿµÿÂÿÈÿ·ÿ®ÿµÿ¹ÿ¼ÿ­ÿ´ÿ³ÿ·ÿ¿ÿ¹ÿ½ÿ¶ÿµÿ¼ÿ¼ÿ¶ÿ¸ÿ¾ÿ»ÿ¸ÿ¶ÿ¹ÿ­ÿ¾ÿ±ÿ´ÿ´ÿ°ÿ¶ÿ³ÿ¶ÿ·ÿ´ÿ·ÿ¸ÿ½ÿ¹ÿ«ÿÀÿ¾ÿ¸ÿ¸ÿ­ÿ¶ÿ¼ÿµÿ±ÿ·ÿºÿºÿÃÿ¾ÿµÿ®ÿµÿ·ÿÀÿ¯ÿ³ÿ¿ÿ¹ÿ³ÿ´ÿÀÿÂÿ®ÿ­ÿºÿ±ÿ»ÿ¾ÿÀÿ¿ÿ¸ÿ´ÿ»ÿ¾ÿ¸ÿµÿ´ÿ´ÿ¸ÿ¶ÿ¸ÿ¶ÿ°ÿ±ÿÉÿ¼ÿ¹ÿ·ÿ©ÿÿ¬ÿ±ÿ«ÿ´ÿ±ÿ®ÿ¿ÿ¶ÿ¼ÿ¿ÿ»ÿ¹ÿ½ÿÁÿ»ÿµÿ¶ÿ±ÿ¶ÿÆÿ»ÿÀÿ·ÿ³ÿ½ÿ½ÿ¸ÿÃÿ¿ÿ¹ÿÃÿ»ÿ¬ÿ¾ÿ½ÿ¿ÿÁÿ¹ÿÂÿ²ÿµÿ¾ÿÀÿÀÿ¼ÿ½ÿÈÿÀÿµÿÂÿÀÿÆÿÉÿ´ÿ¶ÿ¾ÿºÿ¹ÿ¼ÿ¾ÿ¾ÿ²ÿ½ÿ¿ÿ²ÿ¼ÿ¿ÿÁÿ¾ÿ¸ÿºÿºÿ´ÿ²ÿ¸ÿ»ÿ´ÿµÿ»ÿ¸ÿºÿ¹ÿºÿºÿ¼ÿÀÿÀÿ»ÿ»ÿ·ÿ³ÿ²ÿÆÿµÿ½ÿÃÿÆÿÄÿ¼ÿ¸ÿ¸ÿ·ÿ´ÿ½ÿµÿ»ÿ¿ÿ·ÿ½ÿ»ÿ»ÿ³ÿ±ÿ½ÿ¯ÿ¼ÿÁÿ¸ÿºÿ¶ÿµÿ³ÿºÿ»ÿ³ÿ°ÿ¶ÿ¹ÿ¼ÿ¿ÿ»ÿºÿ¹ÿµÿºÿ¾ÿ½ÿ·ÿ¶ÿ¿ÿ¸ÿÂÿÂÿ¸ÿºÿ¸ÿ¾ÿ·ÿ¶ÿ½ÿ½ÿ¹ÿ·ÿÁÿ½ÿ¾ÿ¹ÿµÿµÿ¸ÿ¹ÿµÿ·ÿ»ÿ¹ÿ¸ÿÀÿºÿÊÿ¹ÿ¿ÿ¹ÿ¹ÿ¼ÿ¹ÿ´ÿµÿ»ÿ¿ÿ³ÿºÿ¶ÿ¶ÿºÿºÿ¼ÿÁÿÈÿÂÿ¶ÿ¹ÿÅÿ·ÿ¾ÿ¼ÿ·ÿºÿµÿ±ÿ¼ÿ´ÿ´ÿ¾ÿÁÿ¸ÿ½ÿ»ÿ½ÿ¾ÿ»ÿ½ÿ¸ÿ²ÿ¹ÿ³ÿ»ÿ¹ÿ·ÿ¶ÿ¹ÿ¾ÿÁÿÁÿ¼ÿÇÿ·ÿ¹ÿ¹ÿ¹ÿ¼ÿ»ÿ»ÿ¿ÿ½ÿÂÿ¹ÿ¯ÿ³ÿÁÿÂÿ¾ÿÀÿÂÿºÿ´ÿ¾ÿ¸ÿ¯ÿ³ÿ¼ÿ½ÿÀÿ¿ÿ¹ÿºÿÄÿÁÿ½ÿ½ÿºÿ½ÿ½ÿ¼ÿ·ÿ·ÿÅÿÀÿ¬ÿ¶ÿ¹ÿ½ÿ¿ÿ¾ÿÁÿÆÿÅÿÀÿ¾ÿ½ÿ¬ÿ²ÿ¸ÿ¸ÿµÿ²ÿµÿ¾ÿ¹ÿµÿ¯ÿ·ÿºÿºÿ¿ÿ¾ÿ¹ÿ¸ÿ·ÿ¼ÿÀÿÃÿ·ÿµÿºÿºÿ¶ÿ¸ÿ½ÿ³ÿ¯ÿ½ÿÄÿÃÿ¾ÿ¿ÿÂÿÀÿµÿ·ÿ²ÿ¼ÿµÿ°ÿºÿÄÿÀÿ·ÿ³ÿºÿ®ÿ³ÿµÿ¶ÿ¾ÿ½ÿ»ÿ¼ÿ¹ÿ¿ÿ·ÿ»ÿ¼ÿ¼ÿ½ÿÃÿ¾ÿ±ÿ³ÿ·ÿ·ÿ·ÿÀÿ·ÿ·ÿ¹ÿ¸ÿ½ÿºÿÅÿÇÿÇÿµÿ¸ÿ¾ÿ¼ÿ»ÿ¹ÿ¯ÿ³ÿ¸ÿµÿ¹ÿ¿ÿ»ÿ´ÿ´ÿÁÿ·ÿÂÿ¿ÿ¾ÿºÿºÿÁÿ¿ÿµÿ½ÿ¾ÿ¯ÿ¼ÿÃÿÁÿ½ÿ¸ÿ¼ÿ»ÿ»ÿ¹ÿÅÿ¾ÿºÿÅÿÆÿ±ÿÁÿºÿ¿ÿºÿ·ÿ·ÿµÿ°ÿ­ÿ´ÿºÿ¼ÿºÿ¶ÿ²ÿ¶ÿ¼ÿ»ÿ¶ÿ­ÿºÿ³ÿ²ÿ¸ÿ»ÿ½ÿ½ÿ¼ÿÁÿºÿ¼ÿ·ÿµÿ½ÿ¿ÿÄÿ¶ÿµÿÁÿ¾ÿ½ÿÃÿÄÿ½ÿºÿ¹ÿ½ÿµÿµÿ¸ÿ¹ÿ·ÿ³ÿ»ÿ½ÿ¼ÿÂÿ¸ÿ¶ÿ¹ÿ·ÿ½ÿÅÿ¹ÿÁÿºÿ¶ÿ¸ÿ¹ÿ¸ÿÀÿÃÿ¶ÿ¹ÿ¹ÿ¸ÿ´ÿµÿÀÿ¿ÿÂÿ¸ÿÄÿ¾ÿºÿ¾ÿ¼ÿ²ÿ·ÿ¹ÿ³ÿ²ÿºÿ·ÿ³ÿ¹ÿÃÿ¿ÿ¾ÿ·ÿ¸ÿÁÿ¼ÿ³ÿ¹ÿÀÿ¼ÿÆÿÆÿÃÿºÿ¼ÿ¹ÿµÿ¶ÿ·ÿºÿ¶ÿ»ÿÁÿ¸ÿ·ÿ³ÿÿÿ³ÿ¬ÿ´ÿ¹ÿ¹ÿ¿ÿÂÿÂÿ¾ÿ·ÿ¬ÿ³ÿ¸ÿ¿ÿ»ÿ¼ÿµÿ±ÿ¾ÿÂÿ²ÿ¼ÿ´ÿ´ÿ²ÿºÿÂÿÃÿ¿ÿ¼ÿ·ÿ³ÿ·ÿÀÿ¿ÿ·ÿ²ÿ·ÿ¾ÿ¹ÿ½ÿ·ÿ¶ÿ±ÿ¹ÿ¹ÿ¶ÿ¸ÿ¹ÿ¼ÿ³ÿ®ÿ¶ÿÁÿ¿ÿ»ÿ¼ÿºÿ³ÿ¼ÿ±ÿ¾ÿºÿ¯ÿ¾ÿÃÿºÿ¼ÿÂÿ³ÿµÿ°ÿ±ÿ¼ÿºÿÀÿÁÿ½ÿ»ÿ¼ÿÁÿ¶ÿ»ÿºÿ½ÿÀÿ¼ÿ¹ÿºÿ´ÿ¬ÿÄÿÃÿ¿ÿ¼ÿ³ÿ¶ÿ¶ÿ·ÿ¼ÿµÿ±ÿ¼ÿ¸ÿ»ÿÀÿÃÿ½ÿ¹ÿ¼ÿ»ÿºÿ½ÿ¾ÿ°ÿ·ÿ´ÿ²ÿ¸ÿºÿµÿ¶ÿ½ÿµÿ¼ÿºÿÀÿ¿ÿ¿ÿ¿ÿ¹ÿµÿ»ÿ½ÿÀÿ·ÿ½ÿºÿªÿ­ÿÃÿÂÿ±ÿ´ÿ¾ÿ»ÿ°ÿ¼ÿºÿ¾ÿÁÿºÿ»ÿ½ÿ´ÿ­ÿ¹ÿÅÿºÿºÿ²ÿ¸ÿÂÿ¾ÿºÿºÿµÿ´ÿ²ÿ³ÿ±ÿ¿ÿ·ÿ¹ÿ¿ÿ¾ÿ»ÿ¸ÿ°ÿ²ÿ²ÿ²ÿÁÿ³ÿ½ÿÀÿ¿ÿ¶ÿ´ÿÀÿÃÿ¿ÿ¼ÿµÿ¾ÿºÿ»ÿ¸ÿ¶ÿ¸ÿ¾ÿÀÿºÿ»ÿºÿÀÿ»ÿ¿ÿ¼ÿ»ÿÁÿ¹ÿµÿ½ÿºÿ»ÿ·ÿ¶ÿ·ÿ½ÿ°ÿ»ÿ½ÿÀÿÀÿ¶ÿ¯ÿ°ÿ¶ÿÀÿµÿ¶ÿÂÿºÿ¿ÿÂÿ¸ÿ²ÿ·ÿ¸ÿÀÿÆÿÑÿ¾ÿ²ÿÄÿÃÿµÿ´ÿ¸ÿºÿ¾ÿÃÿ¼ÿµÿÂÿÂÿ¼ÿÄÿ»ÿ¶ÿ·ÿ¸ÿ¼ÿ¿ÿ¸ÿµÿ·ÿÄÿ®ÿ¾ÿ¹ÿ¹ÿ½ÿ¿ÿ½ÿ»ÿ¿ÿ¾ÿ³ÿ¶ÿ¹ÿÀÿµÿºÿ¸ÿ»ÿ¾ÿ½ÿºÿ»ÿ¼ÿ·ÿ¸ÿÅÿÈÿ»ÿ½ÿ»ÿ¼ÿ¸ÿ·ÿ¶ÿ¹ÿ·ÿ¯ÿ´ÿ¹ÿ¼ÿ¸ÿ·ÿ¶ÿµÿ»ÿ¾ÿ¿ÿ¼ÿ²ÿ°ÿ¹ÿ»ÿÆÿ·ÿ¯ÿ»ÿ±ÿ²ÿ½ÿ¿ÿ½ÿ¹ÿ¶ÿ·ÿ¿ÿÅÿµÿ¶ÿ¹ÿ»ÿÄÿÅÿ·ÿ²ÿ·ÿÁÿ¾ÿ¸ÿ¸ÿ½ÿÅÿÀÿÂÿÃÿ°ÿºÿ±ÿ²ÿ´ÿÀÿ¸ÿ²ÿ¸ÿ¾ÿÀÿ¸ÿ½ÿ¼ÿ·ÿ³ÿ¸ÿ¶ÿ¸ÿ»ÿ»ÿ¶ÿ´ÿ·ÿ¹ÿ¶ÿ¸ÿºÿÁÿ¹ÿºÿ´ÿ·ÿ¹ÿ´ÿ´ÿ¸ÿµÿ»ÿÁÿ¸ÿµÿ¸ÿ¿ÿ¾ÿ¸ÿºÿÁÿ·ÿµÿµÿ¸ÿ¸ÿ¸ÿ¸ÿµÿ¶ÿ½ÿ¹ÿªÿ·ÿµÿ½ÿ°ÿ´ÿÄÿÅÿÂÿ¼ÿ¿ÿ½ÿ³ÿ´ÿºÿºÿ·ÿºÿ´ÿ¶ÿ¹ÿ¶ÿÁÿÃÿ½ÿ¹ÿ¶ÿ°ÿ´ÿ½ÿºÿºÿ¶ÿ¸ÿÂÿ¸ÿÅÿºÿ¯ÿ¾ÿºÿ«ÿ¹ÿÈÿÀÿ¶ÿ¸ÿ¿ÿºÿ³ÿ¶ÿ¸ÿ¹ÿ´ÿÀÿ½ÿ½ÿ»ÿ´ÿ°ÿ¶ÿ½ÿ¾ÿ»ÿ³ÿ²ÿ¸ÿµÿÆÿ·ÿÁÿ±ÿ¸ÿµÿ¶ÿ¸ÿ²ÿµÿºÿ¸ÿ¸ÿÂÿÉÿºÿ²ÿªÿµÿºÿ½ÿ³ÿÄÿºÿ½ÿ½ÿµÿ¶ÿ·ÿ¹ÿ¼ÿ»ÿ½ÿ»ÿ»ÿ¾ÿ¸ÿÃÿÂÿÅÿ¸ÿ¼ÿ«ÿ±ÿ¯ÿ­ÿ´ÿ»ÿÀÿÃÿÁÿ½ÿ·ÿ¶ÿ·ÿ»ÿ¸ÿ³ÿ·ÿ²ÿ¸ÿ½ÿ»ÿ¸ÿ´ÿ²ÿ²ÿ·ÿ½ÿ½ÿ½ÿ¹ÿ¾ÿ²ÿ­ÿ·ÿ¼ÿµÿµÿ³ÿ½ÿ¸ÿ»ÿµÿ¯ÿ³ÿ²ÿ²ÿ¼ÿÁÿ¾ÿ»ÿ·ÿ°ÿµÿ¯ÿÂÿºÿ¹ÿ²ÿ¼ÿ¼ÿ¸ÿ½ÿ¹ÿ´ÿ·ÿ¶ÿ³ÿ·ÿ¹ÿ´ÿ¿ÿ¸ÿ»ÿ­ÿ®ÿÅÿ¶ÿºÿ·ÿ´ÿ´ÿ°ÿ¾ÿºÿ·ÿ¿ÿ¹ÿ¶ÿ·ÿ¸ÿ·ÿ¼ÿ¬ÿ·ÿµÿ»ÿ¸ÿµÿºÿ°ÿ«ÿ¸ÿ¿ÿ¾ÿ¿ÿ»ÿ½ÿÃÿÁÿ¾ÿ¿ÿ»ÿºÿ¿ÿ´ÿ·ÿ¿ÿµÿ´ÿ½ÿ·ÿÂÿÃÿÁÿ¾ÿºÿ¹ÿ¾ÿÁÿ¹ÿ³ÿºÿ´ÿµÿ»ÿºÿÁÿºÿ³ÿ¹ÿ¬ÿÃÿµÿ³ÿ´ÿ·ÿµÿ¶ÿºÿÀÿ»ÿ²ÿ¹ÿ¸ÿµÿ¾ÿÂÿ¿ÿ¶ÿ¼ÿ¿ÿ¶ÿ®ÿ¯ÿ»ÿ´ÿ¶ÿ²ÿ«ÿ±ÿµÿ³ÿ±ÿ¶ÿ¼ÿ¼ÿ»ÿ¼ÿÂÿ½ÿ¶ÿ¸ÿ¬ÿ¬ÿºÿÀÿ·ÿ¸ÿ¶ÿªÿ°ÿ±ÿ¯ÿ¶ÿ¹ÿ¹ÿ²ÿ¶ÿ¿ÿºÿ¹ÿ½ÿ¶ÿ²ÿ²ÿµÿ·ÿ»ÿ¶ÿ¹ÿÃÿ´ÿ´ÿ¹ÿ®ÿ¾ÿºÿ´ÿ°ÿ¯ÿ«ÿ±ÿ±ÿ¯ÿ¿ÿÄÿ½ÿ¶ÿ¬ÿ¯ÿ´ÿµÿºÿ²ÿÀÿÂÿ¹ÿ¾ÿ·ÿ²ÿ³ÿ°ÿ°ÿ¬ÿ­ÿ³ÿµÿ¶ÿ¶ÿ·ÿµÿ°ÿ²ÿ³ÿ½ÿ¼ÿ¹ÿ²ÿ±ÿ¼ÿºÿ¾ÿ²ÿ±ÿ¹ÿÂÿ»ÿ¾ÿ¿ÿ½ÿ²ÿ¶ÿ¹ÿµÿºÿ¿ÿ¸ÿ³ÿ¶ÿ³ÿ¯ÿ´ÿ³ÿ¸ÿ³ÿ¹ÿ¸ÿÅÿÇÿ¿ÿ¾ÿ³ÿ¸ÿ·ÿºÿ¶ÿ½ÿ¹ÿ²ÿ·ÿ·ÿ³ÿ¶ÿ¹ÿ¸ÿ½ÿ¼ÿµÿ·ÿ¼ÿ·ÿ°ÿ»ÿ¼ÿ´ÿºÿ¾ÿÁÿ±ÿ»ÿ±ÿ´ÿ¾ÿ³ÿ±ÿ·ÿ½ÿÂÿºÿ¶ÿ»ÿºÿ²ÿ­ÿ¯ÿ¯ÿ¹ÿ¹ÿµÿ±ÿ¿ÿÿ´ÿ¸ÿ¶ÿ¿ÿ«ÿ²ÿ¸ÿ°ÿ°ÿ¬ÿ»ÿÁÿºÿµÿ³ÿ»ÿºÿ·ÿ»ÿ¶ÿ³ÿ³ÿ®ÿ±ÿµÿ»ÿ½ÿ´ÿ¯ÿ¸ÿÂÿ»ÿºÿ¶ÿ³ÿ²ÿ³ÿ¼ÿ²ÿ¼ÿ½ÿ´ÿ¶ÿ½ÿ¹ÿ¹ÿ½ÿ½ÿ´ÿ²ÿ¸ÿ°ÿ¯ÿ¯ÿ®ÿ´ÿ¹ÿ¶ÿ¼ÿ¾ÿºÿ¼ÿµÿ·ÿ¿ÿ¿ÿ¯ÿ²ÿ«ÿµÿ½ÿ»ÿ¬ÿ¯ÿ´ÿºÿ³ÿ°ÿ²ÿ´ÿ·ÿ´ÿ´ÿ¸ÿ¾ÿÂÿ»ÿ±ÿ¿ÿ¾ÿ²ÿµÿºÿÁÿ¬ÿ±ÿ·ÿ­ÿ°ÿ·ÿ¸ÿ³ÿ³ÿ»ÿ½ÿµÿ·ÿ²ÿ¯ÿ¯ÿ±ÿ¸ÿ¸ÿ·ÿ»ÿ¼ÿ¹ÿ·ÿ¶ÿ±ÿ¶ÿ»ÿµÿ³ÿ¯ÿ³ÿµÿ¼ÿ¾ÿ«ÿ¹ÿ®ÿ¼ÿ¾ÿ·ÿ®ÿ»ÿ¾ÿ´ÿ¹ÿµÿ¶ÿ¸ÿ±ÿ®ÿ²ÿ¸ÿ¸ÿ´ÿ¹ÿ½ÿ¹ÿµÿ¸ÿ¹ÿ·ÿ´ÿÿ»ÿ¹ÿ¾ÿ½ÿ²ÿÿ¸ÿ¬ÿ¼ÿ¼ÿÄÿ½ÿ¼ÿµÿ°ÿ¸ÿ¼ÿ¾ÿºÿ·ÿ¹ÿºÿ·ÿµÿ·ÿ½ÿ»ÿµÿÂÿ¼ÿ¸ÿ¼ÿ¿ÿ·ÿ¼ÿ´ÿ­ÿ¶ÿ¹ÿ¶ÿ¶ÿ­ÿºÿ¿ÿ½ÿ³ÿ¸ÿ´ÿ«ÿ¼ÿµÿºÿµÿ¶ÿ¸ÿµÿ¸ÿºÿ´ÿ¯ÿ³ÿºÿ»ÿ·ÿµÿ³ÿ¸ÿ¸ÿ³ÿ¸ÿ¶ÿ¿ÿÀÿ¸ÿ±ÿºÿ¹ÿ®ÿ»ÿ¯ÿ¾ÿ®ÿÿµÿ®ÿ¹ÿ¯ÿ´ÿµÿ¶ÿ²ÿ²ÿºÿµÿºÿ¼ÿ¶ÿ·ÿ°ÿ²ÿµÿ­ÿ¸ÿ´ÿ´ÿºÿ·ÿ·ÿ´ÿÿ¯ÿºÿ½ÿ±ÿ¾ÿÈÿ¶ÿÃÿ´ÿ±ÿ´ÿªÿÿ³ÿ°ÿ³ÿ¯ÿµÿ´ÿªÿ±ÿ´ÿµÿ¶ÿÿÿ¹ÿ¶ÿÃÿÈÿ¼ÿ¸ÿ³ÿºÿµÿÿ®ÿ¯ÿºÿÇÿ±ÿ¯ÿÿ¿ÿ³ÿ±ÿ³ÿ³ÿ»ÿ¹ÿ²ÿ¾ÿ½ÿ¼ÿ¸ÿ»ÿÂÿ½ÿ³ÿµÿ»ÿºÿºÿ¼ÿ½ÿºÿ´ÿ²ÿ¸ÿ¾ÿÀÿ´ÿ²ÿ¯ÿ¹ÿ»ÿÁÿ¸ÿ´ÿ¶ÿÿ¸ÿºÿ°ÿ¶ÿÆÿºÿ¾ÿ°ÿ´ÿºÿ¶ÿµÿ¶ÿ²ÿºÿ·ÿ±ÿ¶ÿ¹ÿ¶ÿ¶ÿ»ÿ»ÿ´ÿºÿÁÿºÿ´ÿ¶ÿ¯ÿ¸ÿµÿ·ÿ¶ÿ±ÿ²ÿ°ÿ±ÿ°ÿ¼ÿ¶ÿ­ÿ¹ÿ»ÿ®ÿµÿ³ÿ¹ÿ¸ÿ²ÿ¯ÿ²ÿ¶ÿ³ÿ²ÿ®ÿ«ÿ³ÿ·ÿ³ÿ±ÿµÿ½ÿºÿ®ÿ²ÿ·ÿ³ÿµÿ·ÿ³ÿÁÿºÿ»ÿ¾ÿ±ÿÁÿ¾ÿ¾ÿµÿ¶ÿÂÿ¼ÿ³ÿ³ÿºÿ·ÿ¹ÿ¾ÿ³ÿ«ÿ¬ÿ²ÿ¸ÿºÿ·ÿ¹ÿºÿ¹ÿºÿ´ÿ²ÿµÿµÿ²ÿ³ÿµÿ«ÿ°ÿ¯ÿ¸ÿ²ÿ·ÿ¼ÿ¿ÿ´ÿ³ÿÿ·ÿ¯ÿ½ÿÂÿ¹ÿ¸ÿ¼ÿ½ÿ¸ÿ´ÿ±ÿ·ÿ¼ÿ³ÿ¹ÿ¾ÿ»ÿºÿ¹ÿ¹ÿ³ÿ³ÿ¸ÿµÿ¸ÿ¸ÿ²ÿºÿ½ÿ½ÿ¼ÿ¹ÿ±ÿ©ÿÿ©ÿ°ÿ¾ÿÿ¼ÿ³ÿ­ÿ¸ÿ´ÿ­ÿ­ÿ´ÿ·ÿ·ÿºÿ»ÿ¾ÿ·ÿÿ°ÿ¾ÿ¹ÿ·ÿ²ÿ±ÿ¶ÿ³ÿ³ÿ²ÿÀÿÁÿ©ÿ³ÿÂÿºÿ´ÿµÿ¶ÿ²ÿ´ÿ¾ÿµÿ±ÿµÿ¿ÿ¼ÿ¶ÿ²ÿ»ÿ»ÿ»ÿ²ÿ¶ÿ°ÿ»ÿÃÿ¿ÿ±ÿ©ÿ°ÿ·ÿ¶ÿ¹ÿ¶ÿ±ÿ·ÿºÿ·ÿ²ÿ±ÿ·ÿºÿ¹ÿ²ÿ½ÿ½ÿ´ÿ¿ÿÀÿµÿ·ÿ¯ÿµÿ³ÿ²ÿÃÿºÿ±ÿ²ÿ·ÿÄÿ¾ÿµÿ´ÿÀÿºÿµÿºÿ¶ÿ³ÿ¶ÿ¶ÿ¶ÿ°ÿ¸ÿÂÿ³ÿ»ÿ¹ÿ´ÿ´ÿºÿ·ÿ·ÿ»ÿ¼ÿ»ÿÿ²ÿ¸ÿ»ÿµÿ½ÿ¯ÿ°ÿ°ÿ¸ÿ±ÿµÿ·ÿ´ÿ±ÿ´ÿ°ÿ¯ÿ¹ÿ¼ÿ¸ÿ´ÿ±ÿ²ÿ¶ÿ·ÿ´ÿ°ÿ´ÿ³ÿ®ÿµÿÁÿ³ÿÄÿ¹ÿ¯ÿÁÿ¬ÿ½ÿ¸ÿ¯ÿ±ÿ¼ÿ¶ÿ¼ÿ´ÿµÿ¹ÿ¶ÿ¹ÿ¶ÿ°ÿ°ÿ¶ÿ¸ÿ½ÿ½ÿ´ÿ¸ÿ¹ÿ¸ÿ·ÿ¹ÿ´ÿ·ÿµÿÿ©ÿ°ÿ¹ÿ±ÿ¸ÿµÿÿµÿ¿ÿÊÿÀÿ½ÿ´ÿ¹ÿ¶ÿ´ÿÀÿ¿ÿ·ÿ¸ÿ¹ÿ·ÿ¼ÿÁÿ¹ÿ´ÿ½ÿµÿ¬ÿ¹ÿ½ÿ¸ÿ¹ÿ¸ÿ¸ÿ¹ÿ¯ÿ·ÿºÿ¸ÿÿªÿ¯ÿ´ÿ¼ÿ¾ÿµÿ»ÿ¹ÿ³ÿµÿ¹ÿ·ÿµÿ¸ÿºÿ¼ÿ¹ÿ´ÿ¹ÿºÿµÿ¶ÿ¹ÿµÿµÿ´ÿºÿ³ÿ½ÿÄÿ´ÿ¸ÿ¯ÿ©ÿ·ÿ»ÿ¶ÿ¼ÿ·ÿ¶ÿ½ÿ·ÿºÿ¹ÿ¹ÿ»ÿµÿ«ÿ¬ÿ´ÿ¶ÿ¶ÿºÿ»ÿ¸ÿ·ÿ¸ÿ¶ÿ´ÿ¬ÿ²ÿ¹ÿ²ÿ«ÿ¼ÿÿ¼ÿµÿ°ÿ¶ÿ¼ÿ¹ÿ·ÿÁÿ½ÿ²ÿ°ÿ¯ÿ´ÿ¹ÿ»ÿ½ÿ¼ÿ¸ÿ±ÿ¹ÿ·ÿ»ÿ¹ÿ¹ÿ¹ÿ°ÿ¯ÿ´ÿ±ÿ¯ÿ²ÿ¼ÿºÿ±ÿ³ÿºÿ°ÿ°ÿ¼ÿ²ÿ³ÿ·ÿ³ÿ¹ÿ¿ÿ¸ÿ±ÿ³ÿ±ÿ´ÿ´ÿ´ÿ¶ÿ·ÿ¯ÿÿ¹ÿ¯ÿºÿ­ÿ¯ÿÇÿÆÿ¿ÿ½ÿ¹ÿ·ÿ©ÿ®ÿ´ÿ¸ÿ¿ÿ¼ÿ¶ÿ¿ÿÂÿ´ÿ¯ÿ³ÿ±ÿµÿºÿ¿ÿ¾ÿºÿ·ÿºÿ³ÿ±ÿ°ÿ°ÿ®ÿ´ÿ³ÿ°ÿ·ÿµÿ²ÿ¶ÿ¸ÿ¶ÿºÿ¾ÿ¸ÿ³ÿ·ÿ¼ÿ¾ÿ¶ÿºÿºÿµÿ«ÿªÿ»ÿ·ÿ½ÿÁÿ½ÿ³ÿ½ÿ¹ÿµÿµÿºÿ½ÿÁÿ¿ÿÀÿ½ÿ¹ÿ¿ÿºÿ³ÿ¸ÿÇÿ½ÿ½ÿºÿ¸ÿ°ÿ±ÿ´ÿÁÿ³ÿÂÿ½ÿ·ÿ¶ÿ·ÿ²ÿ´ÿ¶ÿ´ÿ°ÿ¯ÿ¶ÿºÿ´ÿ°ÿ²ÿ±ÿºÿ¸ÿ¶ÿ·ÿÂÿÿ°ÿ¯ÿ¶ÿÀÿ¾ÿÀÿ¿ÿ¼ÿµÿ¶ÿÁÿÁÿ¸ÿºÿ·ÿ´ÿ»ÿ·ÿ³ÿ¶ÿ»ÿ¼ÿ²ÿªÿ¼ÿ¶ÿÂÿ¸ÿ¼ÿµÿµÿµÿ¸ÿ¼ÿ¹ÿµÿ¼ÿºÿ¶ÿºÿµÿ²ÿ´ÿºÿ¸ÿ®ÿµÿ¹ÿ¼ÿºÿ²ÿ¶ÿ´ÿ¿ÿ»ÿµÿÀÿ½ÿ¶ÿ»ÿ»ÿ¹ÿ¼ÿ¿ÿÃÿºÿ·ÿ¼ÿÁÿ·ÿ·ÿ¸ÿ¯ÿ«ÿµÿ¼ÿºÿ´ÿµÿ¼ÿµÿ¸ÿ´ÿ±ÿ¶ÿ·ÿ¶ÿºÿ¿ÿ»ÿ¹ÿµÿ¼ÿ°ÿ´ÿ©ÿ¯ÿ´ÿ¼ÿÅÿ»ÿµÿ¾ÿºÿ´ÿ´ÿ»ÿ½ÿ¾ÿ¼ÿ®ÿ¾ÿ·ÿ¹ÿÁÿ»ÿÃÿ²ÿµÿ±ÿ³ÿ¶ÿ´ÿ¿ÿ¾ÿÁÿ½ÿºÿÀÿ»ÿ¸ÿ¾ÿ´ÿ³ÿ´ÿµÿ·ÿ·ÿºÿ²ÿ¸ÿ±ÿ¶ÿºÿ¹ÿ¹ÿ³ÿ³ÿ·ÿºÿ½ÿ´ÿ¬ÿºÿ»ÿ·ÿ¸ÿ¾ÿ·ÿ¯ÿ¸ÿ´ÿÀÿ·ÿ²ÿ®ÿ¯ÿ´ÿ¸ÿ¹ÿ¶ÿ¸ÿ»ÿ¹ÿ¹ÿ¿ÿºÿµÿµÿ³ÿ¿ÿ»ÿÁÿ½ÿºÿ´ÿ¸ÿ¸ÿ»ÿ½ÿºÿ´ÿ¶ÿ¼ÿ¸ÿ´ÿ±ÿ¸ÿ¿ÿ¼ÿ¶ÿ¼ÿºÿÃÿ»ÿ¸ÿ»ÿ¼ÿ¹ÿ¸ÿºÿºÿ»ÿ¾ÿ¼ÿºÿ°ÿ´ÿ®ÿ±ÿÃÿ°ÿ¹ÿÀÿ·ÿ¿ÿµÿ´ÿÿÿºÿ¸ÿ¶ÿºÿ¼ÿ¿ÿ¿ÿÂÿ°ÿ±ÿ»ÿÂÿ¶ÿ½ÿÀÿ»ÿµÿ²ÿ±ÿ´ÿ¶ÿ¶ÿ¿ÿ¾ÿ³ÿºÿ¿ÿºÿ¸ÿ¾ÿ¼ÿµÿ¼ÿ¿ÿÂÿ±ÿ©ÿ´ÿ©ÿ©ÿ³ÿ³ÿ¶ÿ±ÿ¼ÿ»ÿ»ÿ²ÿ­ÿ´ÿºÿ¾ÿ½ÿµÿ¯ÿ´ÿ³ÿ±ÿºÿ¸ÿ»ÿ¿ÿ½ÿÂÿ¸ÿ²ÿ¿ÿÂÿ¶ÿºÿ¾ÿ»ÿ¿ÿ»ÿ´ÿ¼ÿµÿ·ÿµÿºÿ¾ÿ»ÿ¸ÿÀÿ¹ÿ¶ÿ¶ÿµÿ¸ÿ½ÿÂÿÀÿ»ÿ½ÿ±ÿ´ÿ·ÿ³ÿ°ÿ¹ÿÈÿ¹ÿ®ÿ¸ÿ»ÿ´ÿ»ÿ¾ÿ´ÿ´ÿ°ÿ³ÿÈÿ²ÿ®ÿµÿºÿ¼ÿ·ÿ¹ÿÀÿÃÿ¿ÿ´ÿ¶ÿºÿ³ÿÃÿ¿ÿ¼ÿ´ÿ±ÿ¹ÿ²ÿ­ÿ²ÿµÿ·ÿ¾ÿÇÿ¹ÿ¸ÿ·ÿÅÿ»ÿ¼ÿ·ÿ¹ÿ¶ÿ´ÿµÿ¶ÿ¸ÿ¹ÿµÿ´ÿ±ÿ¾ÿ°ÿºÿ¬ÿ·ÿ¾ÿ·ÿ³ÿÿÿ±ÿ´ÿ²ÿ¸ÿÁÿÿÂÿ¼ÿ¹ÿ¬ÿ·ÿÂÿ»ÿ¼ÿ¸ÿ­ÿºÿÁÿÁÿ½ÿÈÿ¸ÿµÿ¸ÿ´ÿºÿ¾ÿ¼ÿ¹ÿ¶ÿµÿ²ÿ³ÿÁÿÅÿ©ÿµÿ»ÿ½ÿ¹ÿ½ÿÀÿºÿ¹ÿÁÿÀÿ·ÿ¼ÿ¿ÿÀÿÅÿ·ÿºÿ½ÿºÿÀÿÃÿ¹ÿ¶ÿ¾ÿ¸ÿ»ÿºÿ¶ÿ±ÿ·ÿ¼ÿ½ÿ¼ÿ¿ÿ¸ÿ±ÿ¼ÿ¼ÿ°ÿ¹ÿ¹ÿºÿ¾ÿ½ÿ»ÿµÿ¶ÿ¼ÿºÿ¸ÿ¾ÿ­ÿ»ÿ¼ÿÆÿ¾ÿ²ÿ±ÿ¾ÿºÿ·ÿ»ÿ·ÿ³ÿºÿÀÿ·ÿ¸ÿ¸ÿ´ÿ¸ÿ¼ÿ¼ÿ°ÿ±ÿÁÿÂÿ»ÿ¹ÿ°ÿ»ÿ¸ÿµÿ³ÿ²ÿ¸ÿ¸ÿ´ÿ¸ÿºÿ½ÿ»ÿ¼ÿ³ÿ®ÿ·ÿ½ÿ¹ÿ·ÿ¸ÿ¹ÿ¼ÿ½ÿ·ÿ¶ÿÿ·ÿÈÿÁÿ·ÿ·ÿ¿ÿÁÿ¼ÿ¹ÿ¿ÿµÿÃÿ´ÿ·ÿ»ÿ¼ÿ¹ÿ¶ÿ·ÿ¾ÿ¿ÿºÿÆÿÄÿÍÿ®ÿµÿÅÿ¾ÿ¾ÿ½ÿ·ÿÁÿ»ÿÂÿ±ÿ³ÿ¸ÿ¼ÿ·ÿºÿ¼ÿ»ÿ½ÿ½ÿ¶ÿ¾ÿÁÿ½ÿ¹ÿ±ÿ»ÿÁÿ¾ÿ¼ÿ»ÿºÿ¹ÿÄÿ¹ÿ´ÿ»ÿ´ÿ¼ÿ¿ÿ¼ÿÀÿ½ÿµÿ¾ÿ¶ÿ½ÿµÿ²ÿ¸ÿÀÿ¿ÿºÿ½ÿ¼ÿ¼ÿ·ÿÁÿÀÿ»ÿ¿ÿ¾ÿ½ÿÀÿ¾ÿ¼ÿ¼ÿ¹ÿ¼ÿÀÿ¸ÿ¹ÿ¹ÿ¼ÿ¿ÿ»ÿÃÿ¸ÿ´ÿ¶ÿ¹ÿÀÿ¾ÿ·ÿ³ÿ¸ÿÁÿÄÿ¶ÿ»ÿ¶ÿ¸ÿ¸ÿºÿ¸ÿ»ÿÁÿµÿ­ÿ¼ÿ¶ÿ¶ÿ¿ÿ»ÿ»ÿÀÿÃÿ¾ÿ¼ÿÀÿ±ÿ»ÿ»ÿ¸ÿµÿ¸ÿ¼ÿ¼ÿÀÿ»ÿÿ³ÿ¾ÿ½ÿ½ÿÁÿÃÿÀÿ¼ÿÇÿÃÿÃÿºÿ´ÿ¶ÿ¸ÿ¹ÿ½ÿÁÿºÿºÿ³ÿ¸ÿ¸ÿ¼ÿ·ÿ¸ÿÁÿÁÿ»ÿ¼ÿÀÿ¿ÿ°ÿ¿ÿÄÿ¼ÿ·ÿ¸ÿ¾ÿ¼ÿ¯ÿ¶ÿ»ÿ¾ÿÂÿÃÿ¿ÿ»ÿÀÿ©ÿµÿ¾ÿ¾ÿÀÿÀÿºÿ±ÿ°ÿ²ÿ¶ÿ·ÿ·ÿ·ÿ¸ÿ¸ÿ»ÿÄÿÍÿËÿ¹ÿÃÿ¶ÿ²ÿµÿ¸ÿ·ÿµÿ¼ÿºÿ´ÿ´ÿÅÿÄÿ¸ÿ´ÿ·ÿºÿ¶ÿµÿºÿÀÿ¼ÿºÿ»ÿ¹ÿºÿÊÿ»ÿµÿ¿ÿºÿ¶ÿ·ÿ·ÿ»ÿÂÿÂÿ¸ÿ¿ÿ¼ÿ¹ÿ¹ÿ·ÿ¯ÿ°ÿ°ÿ°ÿ®ÿ´ÿ¸ÿ·ÿ¸ÿ»ÿ¾ÿºÿ½ÿ·ÿ·ÿºÿ¹ÿµÿ´ÿ³ÿ»ÿ»ÿ»ÿ¸ÿºÿ¼ÿ¶ÿ¯ÿµÿ¸ÿ°ÿ¾ÿ»ÿ¶ÿ»ÿÀÿ¾ÿ¸ÿ´ÿ½ÿ½ÿÁÿ»ÿ¿ÿÁÿ´ÿ¸ÿÃÿ·ÿ²ÿ¶ÿ¼ÿ¿ÿ¿ÿÂÿ°ÿ¶ÿ¸ÿ¸ÿ½ÿÀÿºÿ½ÿ¾ÿ·ÿ¸ÿ·ÿºÿºÿ¶ÿ³ÿ¸ÿ¿ÿ²ÿ°ÿ³ÿ³ÿ´ÿµÿµÿµÿ½ÿºÿºÿÁÿÀÿºÿµÿ¯ÿ³ÿ»ÿ²ÿ¶ÿ¾ÿ»ÿµÿ¼ÿÇÿºÿ»ÿÆÿºÿ¹ÿ¾ÿµÿ¶ÿÆÿ³ÿ¹ÿ»ÿÁÿºÿ½ÿ»ÿ´ÿ¶ÿ¸ÿ¹ÿ³ÿ½ÿ¼ÿ¶ÿ³ÿ¹ÿ¼ÿ¼ÿÂÿ¯ÿ­ÿ¿ÿÂÿÃÿÀÿÀÿÃÿºÿºÿ¸ÿ±ÿºÿ¹ÿºÿ»ÿ»ÿÄÿ¿ÿ½ÿ¼ÿºÿ¶ÿ±ÿ¶ÿ¾ÿÁÿÁÿºÿ²ÿµÿ¹ÿ¿ÿ¼ÿ·ÿ¹ÿ¿ÿ¾ÿµÿºÿ¸ÿÃÿºÿ½ÿÂÿ½ÿ¹ÿ¸ÿµÿ¶ÿ³ÿ½ÿ³ÿ¶ÿºÿ¼ÿ»ÿµÿ½ÿ°ÿ¾ÿ¶ÿ±ÿ¹ÿ½ÿ¸ÿ¹ÿÃÿ¹ÿ¶ÿ²ÿ¶ÿÆÿºÿºÿÀÿ½ÿ·ÿ¸ÿÈÿºÿ¾ÿ¼ÿ¾ÿ¹ÿµÿ¸ÿ¼ÿÃÿÄÿÅÿ¸ÿ¾ÿ¸ÿ¸ÿ¹ÿºÿ»ÿ¼ÿ¸ÿ¶ÿ¸ÿ»ÿ½ÿ½ÿ¸ÿ³ÿ²ÿ¶ÿ½ÿÃÿºÿ¾ÿ½ÿ¼ÿÂÿ½ÿ¿ÿ¾ÿ¶ÿ¸ÿ¼ÿ²ÿ½ÿ½ÿ¼ÿµÿ»ÿ¾ÿ·ÿ³ÿ¸ÿ¹ÿ´ÿÊÿºÿÅÿ¹ÿ³ÿºÿ¹ÿ´ÿºÿµÿ²ÿ¹ÿ´ÿ¹ÿÀÿÁÿ¿ÿ¼ÿ»ÿ»ÿ»ÿ¾ÿ¿ÿ½ÿ¿ÿ»ÿ¹ÿ·ÿ·ÿ´ÿµÿ¹ÿ²ÿµÿ¾ÿÆÿ¿ÿºÿ¼ÿ¸ÿºÿ¹ÿ²ÿ¸ÿ½ÿµÿ¹ÿ½ÿºÿ¹ÿ·ÿµÿ¶ÿ·ÿ¹ÿ½ÿºÿÄÿ¸ÿÇÿ¾ÿ²ÿ¾ÿÂÿ¼ÿºÿ½ÿ¼ÿ¶ÿ¸ÿ¾ÿ¼ÿ¸ÿ»ÿ¹ÿ¹ÿ½ÿ¾ÿ¹ÿµÿ»ÿ½ÿµÿ·ÿ¿ÿ´ÿ»ÿ¾ÿ¼ÿ¼ÿºÿ¶ÿ²ÿ·ÿ½ÿÂÿÁÿÇÿ¸ÿ¾ÿ¼ÿ·ÿ´ÿ²ÿ·ÿªÿ´ÿ¯ÿÂÿÃÿµÿ»ÿ¹ÿ²ÿ·ÿ¿ÿ¸ÿ´ÿ¿ÿ³ÿ¸ÿ¿ÿÃÿÁÿµÿ±ÿ¼ÿ¿ÿ»ÿ¾ÿ·ÿ­ÿ´ÿ«ÿÂÿÆÿ¾ÿµÿ½ÿÃÿ¿ÿ¼ÿ¼ÿ¿ÿÉÿ¸ÿ¿ÿºÿµÿµÿ¿ÿ½ÿ¾ÿ½ÿºÿ¸ÿ·ÿ±ÿ¼ÿÌÿ¸ÿ½ÿ»ÿ¿ÿ¼ÿ½ÿµÿ°ÿ³ÿµÿµÿµÿµÿ¶ÿµÿ»ÿºÿ·ÿºÿ¹ÿ¸ÿ»ÿ¸ÿ³ÿ½ÿ¿ÿºÿ»ÿµÿµÿ¹ÿ¶ÿ¿ÿºÿ¸ÿºÿ½ÿÁÿ¾ÿ¸ÿ·ÿ¼ÿÄÿ¹ÿÆÿÇÿµÿ®ÿ·ÿÀÿ¸ÿ´ÿ¾ÿ½ÿ¿ÿ»ÿµÿÁÿ°ÿ¸ÿ»ÿ¶ÿ³ÿ¸ÿ¸ÿ»ÿ¾ÿ¸ÿ³ÿ°ÿµÿ²ÿ¼ÿ±ÿ³ÿÂÿ¹ÿ¹ÿ¼ÿ´ÿ¯ÿ³ÿµÿµÿ³ÿ¿ÿ¼ÿ¬ÿ¹ÿ±ÿÃÿ»ÿ®ÿ«ÿ¬ÿ²ÿ»ÿ½ÿ¸ÿ¶ÿ¼ÿ¶ÿ­ÿ»ÿ»ÿ½ÿ±ÿ´ÿ¸ÿ¼ÿ¹ÿ¹ÿ¹ÿ´ÿºÿ¼ÿºÿ±ÿ¸ÿ®ÿ¼ÿ°ÿ±ÿ´ÿ¼ÿÁÿ·ÿµÿ¸ÿ±ÿ¸ÿ»ÿµÿ¼ÿ¹ÿ±ÿ¶ÿ¸ÿ¸ÿÁÿ½ÿ¼ÿ»ÿ·ÿ°ÿ²ÿ½ÿºÿ¶ÿ¸ÿÀÿÃÿºÿ¹ÿÿ®ÿ²ÿ¸ÿ¸ÿ½ÿÅÿÅÿ½ÿ¹ÿ¹ÿºÿ¾ÿ¼ÿ¿ÿµÿ½ÿ¶ÿ±ÿ´ÿºÿ·ÿ°ÿ¹ÿ¿ÿ·ÿ¶ÿ·ÿ±ÿ°ÿ·ÿ·ÿºÿ³ÿªÿ¾ÿÅÿÀÿ¶ÿ«ÿ¯ÿµÿµÿ¶ÿ¹ÿÁÿÁÿ½ÿ±ÿ°ÿ²ÿµÿ¬ÿ¿ÿ¹ÿ¹ÿ¹ÿ·ÿ¹ÿ¸ÿ·ÿ½ÿºÿ¶ÿÁÿ¼ÿ´ÿ½ÿ¬ÿ»ÿ¸ÿ»ÿÅÿÁÿ´ÿ»ÿ½ÿ¼ÿ¿ÿ¶ÿ¯ÿ¸ÿ²ÿºÿÈÿºÿÂÿ½ÿ»ÿÃÿ³ÿ¸ÿÀÿ¿ÿ¼ÿ·ÿ·ÿµÿ·ÿÀÿÁÿÇÿ½ÿ¸ÿ¼ÿ°ÿ¸ÿ¸ÿ´ÿµÿ¯ÿ¹ÿÁÿ½ÿ²ÿ³ÿ½ÿ¼ÿºÿÂÿ¾ÿ·ÿ·ÿ°ÿ²ÿ²ÿ²ÿºÿ¶ÿ»ÿ´ÿ»ÿ½ÿ¸ÿºÿ¼ÿ¸ÿ·ÿ¹ÿµÿ²ÿ¹ÿ³ÿ¸ÿÅÿÀÿÅÿ¸ÿ½ÿ½ÿ¾ÿÃÿ¼ÿ»ÿ½ÿ¸ÿ¶ÿ¸ÿ¶ÿ±ÿ²ÿµÿ»ÿºÿµÿ²ÿÀÿ°ÿ½ÿ·ÿ²ÿºÿ³ÿ¯ÿ±ÿ·ÿ¼ÿ¾ÿ¿ÿÃÿÂÿ»ÿ¹ÿ´ÿµÿºÿ¿ÿºÿ·ÿµÿ¹ÿµÿºÿ¶ÿÁÿ·ÿ¶ÿÀÿºÿ¸ÿºÿ¶ÿµÿ¹ÿ¼ÿ·ÿµÿºÿÁÿÁÿ½ÿ¹ÿ»ÿ³ÿ»ÿ¶ÿ±ÿ·ÿºÿ´ÿ·ÿºÿ¼ÿ»ÿ²ÿ³ÿ½ÿ·ÿ½ÿÄÿ¹ÿºÿ»ÿ®ÿ¹ÿ¿ÿ½ÿÅÿÂÿ¹ÿ¶ÿ²ÿ®ÿ­ÿµÿ±ÿ°ÿºÿ¸ÿ¸ÿ¿ÿ¹ÿ²ÿ¹ÿ¶ÿºÿ¾ÿ­ÿ¼ÿÀÿ¸ÿ¹ÿ³ÿ¸ÿ°ÿ°ÿ¸ÿ»ÿ¸ÿ¶ÿºÿ½ÿ¶ÿ¹ÿ»ÿºÿ¿ÿ¯ÿ³ÿ¿ÿ·ÿ´ÿ°ÿ½ÿ·ÿ·ÿ¿ÿ¸ÿ¸ÿ¿ÿºÿ®ÿ²ÿ¹ÿ´ÿ®ÿ¯ÿ´ÿ³ÿ¶ÿ¹ÿ±ÿ³ÿ¸ÿ³ÿ¾ÿ¶ÿ²ÿ¸ÿ»ÿ¿ÿ´ÿ°ÿµÿ³ÿ¶ÿ²ÿ±ÿ´ÿµÿ¶ÿ¸ÿ¼ÿºÿ´ÿ³ÿ³ÿ¸ÿ½ÿ¼ÿ¸ÿ¹ÿÃÿ·ÿ¾ÿ»ÿ²ÿ·ÿ­ÿ¶ÿ½ÿ¹ÿªÿ´ÿ´ÿ±ÿ¾ÿ¼ÿµÿ½ÿ½ÿµÿ´ÿ»ÿ­ÿ³ÿ³ÿ»ÿÇÿ½ÿÂÿÁÿºÿ·ÿ±ÿ´ÿ¹ÿÀÿ¾ÿÅÿ½ÿ³ÿ¸ÿ¸ÿ³ÿ»ÿ½ÿ²ÿ·ÿ¶ÿ²ÿ½ÿ¾ÿ¶ÿ·ÿºÿ¸ÿÿµÿÂÿµÿ·ÿ¬ÿ·ÿ¸ÿ¼ÿ±ÿ¶ÿ¼ÿ¶ÿ¹ÿ·ÿ­ÿ°ÿ¶ÿ²ÿ­ÿ´ÿ³ÿ½ÿ·ÿ»ÿ¹ÿ½ÿ±ÿÄÿ¾ÿ³ÿ«ÿ±ÿºÿ¼ÿ°ÿ´ÿ±ÿ¾ÿ¼ÿ·ÿ²ÿ¯ÿ¶ÿ¼ÿºÿ¸ÿµÿ´ÿ±ÿÿ¬ÿ¶ÿ»ÿ¼ÿ°ÿ±ÿºÿ»ÿ¸ÿ¶ÿ¸ÿ±ÿ¼ÿ·ÿ³ÿ¸ÿ´ÿ¸ÿµÿµÿ»ÿ²ÿ¸ÿÁÿ¾ÿ¸ÿ´ÿµÿ²ÿ·ÿµÿ°ÿ¹ÿºÿ±ÿºÿÁÿ·ÿÃÿÀÿÌÿºÿ²ÿ·ÿ½ÿ°ÿ²ÿ²ÿ³ÿ±ÿ¯ÿµÿ´ÿ®ÿ®ÿ®ÿ±ÿ·ÿºÿ»ÿºÿ»ÿ¹ÿ¹ÿ²ÿ³ÿ»ÿµÿ¹ÿ´ÿ¾ÿ´ÿµÿ¸ÿ¸ÿ´ÿ¶ÿ±ÿ´ÿ²ÿºÿ¶ÿ±ÿºÿ»ÿ¶ÿ´ÿ¶ÿ»ÿ¹ÿ¸ÿºÿ¶ÿ·ÿ¹ÿ¬ÿ¯ÿ½ÿ¹ÿ´ÿ¿ÿ¸ÿ¶ÿµÿ´ÿ·ÿ®ÿ¬ÿ³ÿµÿ·ÿµÿ®ÿ¹ÿÀÿ³ÿ¯ÿ³ÿ»ÿ³ÿ³ÿµÿ¶ÿºÿ³ÿ­ÿ°ÿºÿ¯ÿÿ´ÿ»ÿ¶ÿµÿ½ÿ»ÿ½ÿ¸ÿ®ÿ»ÿÿµÿ¼ÿÂÿÃÿ¹ÿ®ÿ´ÿ²ÿ²ÿ¾ÿ¹ÿ·ÿ»ÿ¶ÿ·ÿºÿ³ÿ±ÿ·ÿ¼ÿºÿ¶ÿ»ÿ¸ÿºÿ¹ÿ¹ÿ¸ÿ¸ÿ±ÿ¾ÿ¼ÿµÿÀÿ½ÿ¶ÿ²ÿ¹ÿºÿ±ÿ±ÿµÿ­ÿ¹ÿ¸ÿ¼ÿ·ÿ¸ÿ¸ÿµÿ¸ÿ¸ÿ²ÿ°ÿ²ÿ·ÿ¼ÿºÿ¸ÿ¶ÿÄÿ¿ÿ±ÿ±ÿºÿ·ÿ¼ÿºÿ¶ÿ¹ÿ±ÿ³ÿ¯ÿ­ÿ¾ÿ±ÿ©ÿºÿ±ÿ¸ÿ¸ÿ½ÿ½ÿ¼ÿªÿÿ¯ÿ°ÿ¶ÿ»ÿ·ÿ¸ÿ¸ÿ¸ÿºÿ»ÿÁÿ°ÿµÿ½ÿ¹ÿ¸ÿ»ÿºÿÿ±ÿ±ÿ³ÿ±ÿ®ÿ¶ÿ¼ÿ¶ÿ´ÿ¼ÿ¸ÿµÿ³ÿ·ÿ¬ÿ±ÿ´ÿ»ÿ¾ÿ¼ÿ·ÿºÿµÿ­ÿµÿ¿ÿ¿ÿ³ÿ³ÿ©ÿ´ÿ¸ÿºÿ³ÿ­ÿ·ÿ³ÿµÿ¿ÿ¶ÿºÿ·ÿ¸ÿ´ÿ±ÿÀÿ²ÿ±ÿµÿ²ÿ¾ÿÀÿµÿ»ÿ¶ÿ·ÿÀÿ¾ÿ°ÿ¯ÿ±ÿµÿ½ÿ¸ÿ»ÿºÿ±ÿ¹ÿ¹ÿ²ÿ±ÿ¸ÿ·ÿÀÿÀÿ½ÿ¼ÿ¹ÿ·ÿ´ÿµÿ¿ÿ¯ÿ³ÿÃÿ´ÿ½ÿ³ÿ²ÿ¶ÿ½ÿ¼ÿ¯ÿ¸ÿ»ÿ¹ÿ¶ÿ·ÿºÿµÿµÿ»ÿ¹ÿ¹ÿ¼ÿ»ÿ´ÿ·ÿ¼ÿ¶ÿºÿ·ÿ¶ÿ´ÿ¸ÿ¶ÿµÿ±ÿ´ÿÀÿ¸ÿµÿ±ÿ­ÿ´ÿÂÿÁÿµÿ³ÿ·ÿ¼ÿ±ÿ±ÿ¸ÿ¸ÿ±ÿ¬ÿ³ÿ»ÿ·ÿµÿ¹ÿ¹ÿ³ÿ²ÿ²ÿ³ÿ±ÿ·ÿ¶ÿ³ÿºÿÀÿ¹ÿºÿµÿ¶ÿ´ÿ³ÿ´ÿ±ÿ¼ÿ¾ÿ³ÿºÿ¸ÿ²ÿ¹ÿ¿ÿ¸ÿ®ÿ®ÿ±ÿ°ÿµÿ¸ÿ¾ÿ½ÿºÿ½ÿ¸ÿºÿºÿ³ÿ±ÿ¶ÿ²ÿ®ÿ´ÿ¬ÿ¶ÿ°ÿ±ÿ¶ÿ·ÿ²ÿ±ÿµÿ®ÿ´ÿ²ÿ¶ÿ²ÿ¹ÿÀÿ»ÿºÿ´ÿµÿ¬ÿ¯ÿ´ÿ³ÿ²ÿµÿ·ÿºÿÁÿ½ÿ¹ÿ¸ÿ³ÿ¾ÿ»ÿ»ÿºÿÀÿ½ÿµÿ´ÿ±ÿ³ÿÿ®ÿ¸ÿµÿÿ´ÿ¯ÿ©ÿÄÿ½ÿ»ÿ·ÿ¯ÿ­ÿ³ÿ»ÿºÿ¹ÿ¹ÿ¸ÿ±ÿµÿ¶ÿ¹ÿ¹ÿ²ÿ³ÿµÿ±ÿ±ÿºÿ±ÿ¬ÿ¶ÿµÿ·ÿ¯ÿªÿ»ÿÅÿ³ÿ±ÿ¼ÿÿ²ÿ¸ÿ´ÿ®ÿ³ÿ·ÿ½ÿµÿ¬ÿ½ÿÄÿ¹ÿ´ÿ®ÿ·ÿ¼ÿ¶ÿ¯ÿ±ÿ¶ÿ²ÿµÿ½ÿ¸ÿºÿÀÿ¸ÿ­ÿ±ÿ±ÿ³ÿ¾ÿ¸ÿ¸ÿ½ÿ­ÿ½ÿ¶ÿÿ­ÿÁÿºÿ´ÿ°ÿ´ÿµÿ¼ÿ½ÿ±ÿ±ÿ·ÿºÿ¼ÿ»ÿºÿ¿ÿ¼ÿ²ÿ³ÿ¶ÿ³ÿµÿ¼ÿ·ÿ¾ÿ¼ÿ¹ÿ´ÿ²ÿ¹ÿ»ÿ¶ÿ±ÿ¾ÿ©ÿµÿªÿ¼ÿ±ÿ·ÿµÿ®ÿ±ÿ´ÿ¸ÿ¼ÿ¶ÿ¸ÿµÿ´ÿ´ÿ´ÿºÿ¾ÿ¹ÿµÿ³ÿ¯ÿ¯ÿ·ÿµÿ¯ÿ³ÿ¸ÿÿ¶ÿ½ÿ²ÿÁÿ¼ÿµÿ¾ÿ°ÿ½ÿ´ÿ´ÿ¹ÿ¹ÿ¶ÿ½ÿ·ÿ·ÿ¿ÿ¸ÿ¹ÿ¹ÿ·ÿ¹ÿ¹ÿ·ÿ»ÿ¿ÿÁÿ½ÿ¶ÿµÿ¶ÿÁÿ·ÿ¿ÿ¸ÿ«ÿÿ»ÿµÿÁÿ¾ÿ¸ÿ¯ÿµÿ·ÿ¸ÿ·ÿ©ÿ¯ÿ´ÿµÿ½ÿ¶ÿ´ÿ²ÿ¹ÿ»ÿ¹ÿ½ÿ³ÿ¯ÿ·ÿ¶ÿ·ÿ¶ÿ¹ÿ·ÿ¶ÿ·ÿ¸ÿ´ÿ»ÿ´ÿÃÿ¾ÿ½ÿ­ÿ¸ÿ°ÿ¸ÿÅÿ¸ÿ¸ÿ¶ÿ¸ÿµÿ·ÿ¸ÿ½ÿ»ÿ¸ÿ¼ÿ¾ÿ»ÿ·ÿµÿ¸ÿ¼ÿ»ÿ¸ÿºÿµÿ»ÿ¶ÿ°ÿ¸ÿ·ÿ®ÿ¶ÿ¬ÿ¯ÿ­ÿ³ÿ±ÿ½ÿ¾ÿ¼ÿ¾ÿ¾ÿ·ÿ¶ÿ±ÿ¹ÿºÿ³ÿ´ÿ¸ÿºÿ¯ÿ°ÿ½ÿ¼ÿ½ÿ»ÿ·ÿÄÿÂÿ·ÿÀÿÀÿ°ÿ´ÿÿ»ÿ¶ÿ¼ÿ½ÿ³ÿ¹ÿ¶ÿÁÿºÿµÿµÿ³ÿ·ÿ¹ÿ¸ÿ¹ÿ·ÿ¯ÿ´ÿ¶ÿ¬ÿ¾ÿ°ÿ´ÿ¹ÿ¹ÿ¼ÿ·ÿºÿÁÿ´ÿ»ÿ²ÿ©ÿ²ÿ¸ÿ°ÿºÿ½ÿ³ÿ¬ÿ²ÿºÿ¾ÿ»ÿ¶ÿµÿµÿ¶ÿ¹ÿ´ÿµÿµÿºÿ±ÿ±ÿ·ÿ¹ÿ»ÿ«ÿ¯ÿ·ÿµÿµÿ®ÿ¾ÿ­ÿ¬ÿ·ÿ¿ÿÂÿ¿ÿÁÿÆÿÁÿµÿ±ÿ¶ÿ²ÿ°ÿ±ÿ¶ÿÀÿ¼ÿ¶ÿ»ÿ­ÿ¼ÿ¬ÿ³ÿ¬ÿ¯ÿ¶ÿ®ÿ·ÿºÿ´ÿ²ÿ¶ÿ¹ÿ¶ÿ²ÿ¸ÿ»ÿ·ÿ¼ÿÃÿ½ÿµÿ­ÿ´ÿ´ÿ·ÿ»ÿ»ÿ·ÿ¸ÿÅÿÂÿ¶ÿ¼ÿ»ÿ±ÿ°ÿÿ´ÿ½ÿµÿ¶ÿ¹ÿ¶ÿ·ÿºÿµÿ´ÿ¿ÿÁÿºÿÀÿ±ÿ°ÿ»ÿ±ÿ»ÿ¾ÿ¹ÿ³ÿ±ÿºÿ·ÿ®ÿµÿ½ÿºÿ´ÿ¶ÿ½ÿ½ÿ³ÿ®ÿºÿ¸ÿ´ÿ´ÿ¯ÿÿ¿ÿ¯ÿ­ÿ°ÿµÿºÿ¸ÿºÿ¹ÿºÿ±ÿªÿµÿ·ÿ³ÿ³ÿ³ÿ¼ÿ¾ÿµÿÂÿ²ÿ©ÿ¸ÿ²ÿ®ÿ­ÿ½ÿ¸ÿ¼ÿ¾ÿ¼ÿ·ÿ°ÿ­ÿ²ÿ¸ÿ¶ÿ´ÿ±ÿ±ÿ·ÿ¹ÿ¹ÿ¼ÿ»ÿ´ÿ­ÿ±ÿµÿ»ÿ¾ÿ½ÿ¾ÿ¼ÿ´ÿ²ÿµÿ¸ÿÃÿºÿ³ÿ´ÿ¶ÿ¹ÿ·ÿ¯ÿ¬ÿ·ÿÃÿ¹ÿ°ÿºÿ»ÿ¸ÿºÿÿµÿ»ÿ±ÿ±ÿ·ÿ±ÿ´ÿ·ÿºÿ¶ÿ²ÿ²ÿ³ÿ¶ÿ¸ÿ¹ÿ¸ÿ¼ÿ²ÿµÿ¯ÿµÿºÿ´ÿÀÿ½ÿ·ÿ¾ÿ¾ÿ¹ÿ²ÿ´ÿ¹ÿ·ÿ°ÿ±ÿ»ÿ²ÿÿÁÿ¶ÿ³ÿ±ÿµÿ²ÿµÿ·ÿºÿ»ÿ·ÿ¼ÿ»ÿ»ÿ¾ÿ»ÿ»ÿ¾ÿ¸ÿ´ÿ´ÿ´ÿ¸ÿ¸ÿµÿºÿ°ÿ²ÿ¹ÿ´ÿ¶ÿµÿ»ÿ¼ÿ¼ÿ¿ÿ¼ÿ¹ÿ¶ÿ´ÿµÿ®ÿÀÿÇÿ¹ÿÄÿµÿ¬ÿÿ´ÿ¾ÿ»ÿ½ÿ¸ÿ³ÿ´ÿ´ÿ·ÿ¼ÿ¼ÿ¼ÿ¼ÿµÿ³ÿ°ÿ¯ÿ¾ÿÀÿ»ÿÁÿ¹ÿµÿ¾ÿ»ÿ²ÿ¶ÿ·ÿ¶ÿ»ÿ¼ÿ·ÿ²ÿ±ÿÂÿ²ÿ¹ÿÅÿºÿ¯ÿ·ÿ´ÿ²ÿ¼ÿÅÿºÿ¸ÿºÿ¶ÿ¸ÿ¾ÿ¾ÿºÿ¸ÿ¹ÿµÿµÿÃÿ·ÿ·ÿÁÿ¶ÿºÿ·ÿ±ÿ±ÿ±ÿ³ÿµÿ³ÿ¼ÿ»ÿºÿºÿ¶ÿ½ÿ¯ÿ»ÿ½ÿ²ÿ¶ÿ»ÿ¹ÿ¸ÿ·ÿ²ÿ¯ÿ´ÿ·ÿ¹ÿ¿ÿ¿ÿ´ÿµÿ¼ÿ½ÿ¶ÿ½ÿµÿºÿ·ÿ¹ÿ¸ÿ¹ÿ¼ÿ½ÿ¿ÿ·ÿ·ÿ¶ÿ²ÿµÿ¹ÿ»ÿ±ÿ²ÿ¯ÿ¸ÿ¼ÿ¾ÿºÿ³ÿ´ÿ¶ÿ¶ÿ¼ÿÀÿµÿºÿ¶ÿµÿÁÿ¼ÿ¹ÿÂÿ¾ÿ»ÿ¼ÿ¹ÿ²ÿ±ÿ¶ÿ°ÿºÿ¿ÿÂÿ¿ÿºÿºÿ²ÿºÿµÿ²ÿ³ÿ´ÿµÿ»ÿÁÿ¼ÿÂÿ¿ÿ·ÿ¹ÿ­ÿ´ÿ²ÿ½ÿ½ÿ¯ÿ¯ÿÀÿÁÿµÿ½ÿÅÿ¯ÿ¶ÿ³ÿ²ÿ¶ÿ²ÿ´ÿ¶ÿºÿ¿ÿ»ÿ¹ÿ¿ÿÃÿ½ÿµÿ³ÿÀÿ½ÿ³ÿºÿ¾ÿ°ÿ­ÿ·ÿ¹ÿ·ÿ±ÿ«ÿ¯ÿ¼ÿ¼ÿºÿÄÿÄÿ³ÿ·ÿ°ÿµÿ¼ÿ½ÿ»ÿ¸ÿ¹ÿ¼ÿ½ÿ¸ÿ³ÿ´ÿ»ÿ¾ÿ¸ÿµÿ¹ÿ¼ÿºÿ»ÿ¼ÿ½ÿ»ÿ³ÿ²ÿ»ÿ¼ÿ»ÿ¾ÿµÿ½ÿ¯ÿ­ÿ·ÿ½ÿÀÿ·ÿ³ÿ¾ÿ¸ÿ½ÿ¸ÿÆÿ¼ÿÁÿ·ÿ¸ÿ¹ÿ¸ÿºÿºÿ¶ÿ»ÿÄÿ°ÿ³ÿ¹ÿ²ÿ¹ÿ½ÿÁÿ·ÿµÿ¸ÿ¹ÿ¹ÿºÿ¼ÿÁÿµÿ½ÿµÿÆÿºÿ¶ÿºÿºÿ¹ÿºÿ·ÿ´ÿ¼ÿÂÿ»ÿ»ÿ´ÿ»ÿ­ÿÃÿ·ÿ°ÿ·ÿºÿ¹ÿ¹ÿµÿ³ÿ¹ÿ·ÿ¾ÿ·ÿÀÿºÿ¼ÿ¾ÿÁÿ¾ÿµÿ³ÿ´ÿµÿÆÿ¿ÿ®ÿ²ÿ³ÿ¹ÿ½ÿ¼ÿ¶ÿ´ÿ¸ÿ¸ÿ¼ÿ¼ÿ»ÿµÿ·ÿ»ÿºÿ´ÿ¯ÿ²ÿ¶ÿ·ÿ¿ÿÂÿºÿºÿ¸ÿÂÿ¹ÿ¹ÿ¼ÿ´ÿ¶ÿÂÿ¾ÿ·ÿ¸ÿºÿ¸ÿ²ÿºÿ¼ÿ¸ÿ¸ÿ¹ÿ»ÿÀÿÁÿ¼ÿµÿ¿ÿÃÿÊÿÄÿÀÿ¶ÿ°ÿ¹ÿÀÿ·ÿ¶ÿ¹ÿ¿ÿ¹ÿ¹ÿÀÿ¼ÿºÿ¹ÿ¿ÿÃÿ¼ÿ¾ÿ¿ÿ¼ÿÁÿÀÿÅÿ¹ÿ¸ÿ¿ÿÃÿÆÿÁÿ¶ÿ·ÿ¶ÿ¹ÿ¾ÿ»ÿ¼ÿÀÿÁÿ½ÿ¹ÿ»ÿ¹ÿ¿ÿÃÿ·ÿ·ÿ¿ÿÁÿÂÿºÿ°ÿ±ÿ´ÿ¶ÿ´ÿ¾ÿÁÿ¼ÿ¼ÿ¿ÿÁÿÀÿ»ÿ¸ÿºÿºÿ»ÿ¸ÿµÿ·ÿÁÿ¼ÿ¸ÿÂÿÈÿÃÿ·ÿÇÿ¶ÿÁÿ¿ÿ¸ÿ·ÿ½ÿÁÿÁÿ¾ÿºÿÀÿ¼ÿ¹ÿ»ÿ¸ÿ·ÿ¶ÿ¶ÿ»ÿ¼ÿÀÿ»ÿµÿ·ÿ½ÿÂÿ½ÿ¸ÿ·ÿ¸ÿÀÿ³ÿºÿ·ÿ´ÿ¸ÿ»ÿºÿ¶ÿ´ÿ¸ÿ±ÿ¹ÿÅÿ±ÿ»ÿÂÿºÿ¹ÿ¸ÿ²ÿºÿ¿ÿ¼ÿÉÿÄÿ½ÿµÿ»ÿÀÿÀÿÁÿ¹ÿ»ÿÀÿÃÿ´ÿ½ÿ¹ÿ½ÿÀÿµÿ¿ÿÂÿ¸ÿ¸ÿ´ÿµÿ»ÿ½ÿÀÿÃÿ»ÿ¾ÿ´ÿ¸ÿÂÿÃÿ¶ÿ´ÿ»ÿÀÿÇÿÅÿÎÿÁÿ®ÿ»ÿºÿ´ÿ¶ÿºÿ½ÿÀÿ¬ÿµÿÂÿ¿ÿºÿºÿ½ÿÃÿÀÿ±ÿ½ÿºÿ¶ÿ¹ÿ¹ÿ¹ÿ¹ÿ·ÿ¸ÿ´ÿºÿ¯ÿµÿ¾ÿÀÿ½ÿ½ÿ½ÿ½ÿ½ÿÃÿ½ÿ²ÿ»ÿÄÿ¾ÿ»ÿÀÿÀÿ»ÿ¼ÿÇÿÂÿ³ÿ²ÿ¾ÿ¼ÿ¿ÿ·ÿ¼ÿ¼ÿ²ÿ·ÿ»ÿ·ÿ¼ÿ»ÿµÿ·ÿ¾ÿ°ÿ°ÿ·ÿ»ÿÀÿ½ÿ¿ÿ¹ÿ¼ÿ¿ÿ¼ÿ¾ÿ¿ÿ¯ÿ«ÿÈÿ´ÿ¾ÿ»ÿ³ÿ²ÿ¶ÿ»ÿ¾ÿ½ÿÃÿ½ÿ¿ÿ¾ÿ»ÿºÿºÿ·ÿÆÿ´ÿ´ÿ¼ÿ¾ÿ¹ÿ»ÿ½ÿ±ÿ³ÿ±ÿÃÿ¾ÿ»ÿ¾ÿ¼ÿ»ÿ»ÿ±ÿ¸ÿÀÿÀÿ¹ÿ¿ÿÁÿ±ÿÁÿÀÿ·ÿ³ÿ³ÿ´ÿ¹ÿ»ÿ»ÿ³ÿ¼ÿ¹ÿ·ÿºÿ½ÿ¿ÿÂÿÀÿ¸ÿ¶ÿ¯ÿ¶ÿ»ÿµÿ·ÿºÿ²ÿºÿ¹ÿÀÿ¼ÿ±ÿ¶ÿ¿ÿ¶ÿ´ÿÁÿ¸ÿ¹ÿÃÿÀÿ´ÿ¼ÿ»ÿ¾ÿ¸ÿ·ÿ¾ÿÂÿºÿ³ÿºÿ³ÿÉÿËÿºÿ¶ÿµÿ¸ÿ½ÿ½ÿ¸ÿ²ÿ´ÿ»ÿ¸ÿºÿÀÿ¿ÿ¾ÿÆÿ²ÿÿ©ÿ²ÿµÿ°ÿ¬ÿ²ÿ¼ÿ»ÿ¸ÿ¬ÿºÿ¾ÿ¿ÿ¼ÿ¼ÿÂÿ¼ÿ¼ÿÂÿ²ÿ¶ÿ»ÿ»ÿ¼ÿ¾ÿ½ÿ¼ÿÈÿÃÿ¶ÿ¸ÿ±ÿµÿ¿ÿ½ÿ¾ÿ¿ÿµÿ¶ÿ·ÿ½ÿ¸ÿ´ÿ·ÿ·ÿ²ÿ·ÿªÿ¾ÿ²ÿ³ÿ·ÿ¼ÿ¾ÿ¾ÿ¿ÿµÿºÿ·ÿ·ÿ²ÿ¸ÿÀÿ½ÿ¸ÿ°ÿµÿ°ÿ½ÿÁÿÂÿ¿ÿÂÿÃÿ»ÿ¶ÿµÿ±ÿ·ÿµÿ¹ÿ¶ÿ¹ÿ½ÿ»ÿ¹ÿ¹ÿ¼ÿ¿ÿ¶ÿ½ÿ¾ÿ½ÿ½ÿ·ÿ´ÿ»ÿ³ÿ»ÿÁÿÆÿÁÿ¶ÿºÿ¾ÿ¼ÿ¿ÿ¸ÿ¿ÿ»ÿ¾ÿ¹ÿ³ÿ²ÿ¶ÿ¿ÿÄÿµÿ·ÿ¸ÿÄÿÃÿ´ÿ¼ÿ½ÿºÿ»ÿ·ÿ¶ÿ¹ÿ´ÿ¿ÿ»ÿ½ÿ¼ÿ¾ÿ½ÿ¸ÿ¸ÿµÿ³ÿ°ÿ±ÿ±ÿÂÿ¼ÿºÿÅÿÆÿ¶ÿ®ÿ±ÿ¶ÿ½ÿ·ÿ´ÿ¿ÿ¼ÿºÿ¾ÿ»ÿ¹ÿ¹ÿ¿ÿ¶ÿ¼ÿÄÿÄÿ¿ÿÄÿ¿ÿ³ÿ·ÿ½ÿºÿ¾ÿÃÿÂÿ¶ÿ¸ÿ»ÿ¹ÿ·ÿ¸ÿµÿ¶ÿ­ÿ½ÿ¹ÿ¾ÿ´ÿ¶ÿ·ÿ¸ÿ»ÿ¿ÿÀÿ¸ÿµÿ¾ÿµÿÀÿ»ÿ¼ÿÃÿÅÿ½ÿ¸ÿºÿ½ÿ¼ÿ»ÿÀÿ¸ÿ¿ÿºÿ³ÿ¶ÿ²ÿÿªÿ´ÿÁÿ¬ÿ¿ÿ¼ÿ½ÿ¸ÿ»ÿ½ÿ¼ÿ¼ÿ¼ÿºÿ»ÿ½ÿ¹ÿ¿ÿ½ÿÇÿ½ÿ±ÿ´ÿ¾ÿ¼ÿ°ÿ³ÿ·ÿ´ÿÀÿ¶ÿ¶ÿ¾ÿ»ÿ¹ÿ¹ÿ¼ÿ¿ÿ¹ÿ´ÿÀÿ²ÿ¬ÿµÿ¼ÿºÿµÿ³ÿ¼ÿÆÿÅÿÆÿÇÿ³ÿ¹ÿ±ÿ­ÿ¼ÿ¾ÿ·ÿ¾ÿÀÿ¾ÿ¾ÿ·ÿ²ÿÄÿ³ÿÁÿ°ÿ¸ÿ´ÿ¼ÿ¹ÿ¼ÿ½ÿ¶ÿ¶ÿ¸ÿ¾ÿ½ÿ¸ÿÀÿ¬ÿ½ÿÀÿ·ÿ¶ÿ¶ÿºÿ¾ÿ¼ÿ½ÿ¶ÿ¹ÿ±ÿ»ÿ¸ÿ¾ÿ¸ÿ·ÿ¹ÿ¶ÿ¶ÿ»ÿ¼ÿ¶ÿ±ÿ¸ÿ¹ÿ¶ÿ³ÿ²ÿ´ÿ´ÿÀÿÅÿÀÿ¼ÿ»ÿ»ÿ»ÿ·ÿ¿ÿÄÿ¹ÿ¿ÿÃÿºÿ¸ÿ¼ÿºÿ²ÿ³ÿ¶ÿ´ÿ³ÿ¹ÿÂÿ¶ÿ¶ÿµÿ¾ÿÁÿ½ÿºÿ·ÿ³ÿ³ÿ¹ÿ¾ÿ¶ÿ°ÿ¸ÿ¶ÿ¼ÿ¶ÿÁÿ·ÿµÿ±ÿ°ÿ°ÿ±ÿ¹ÿ¶ÿ°ÿºÿ¸ÿ¶ÿ½ÿ¶ÿÂÿ¼ÿ´ÿ³ÿºÿ¼ÿ¼ÿÂÿÄÿ½ÿ¿ÿ¸ÿ±ÿºÿ¼ÿºÿ²ÿ´ÿ¸ÿÀÿ»ÿµÿ¹ÿ·ÿ·ÿÅÿ¿ÿºÿ³ÿºÿ´ÿÿÿ°ÿ¼ÿÀÿ½ÿ¼ÿ½ÿ¾ÿÃÿµÿ¹ÿ¹ÿºÿµÿ´ÿ³ÿºÿ½ÿ½ÿ¼ÿ»ÿ¹ÿ¹ÿ¸ÿµÿºÿ°ÿÅÿºÿ®ÿ¶ÿÂÿ±ÿ´ÿÀÿ¾ÿ¹ÿ¸ÿ¸ÿ¼ÿ¿ÿ¹ÿ³ÿµÿºÿÂÿ¿ÿ·ÿºÿ³ÿ³ÿ´ÿ¼ÿ¼ÿ°ÿµÿ¾ÿ»ÿ½ÿ·ÿ¬ÿ«ÿ·ÿ¹ÿ½ÿ³ÿÁÿ·ÿ¸ÿ½ÿ¶ÿ¶ÿ½ÿ·ÿ´ÿÀÿÀÿ¼ÿ¼ÿ¸ÿ¹ÿ´ÿ¯ÿ³ÿ®ÿ´ÿ·ÿ½ÿºÿ¹ÿ·ÿµÿ¶ÿ·ÿ²ÿÿ¶ÿÂÿ¿ÿ¸ÿ¹ÿ¼ÿ·ÿ¼ÿµÿºÿ½ÿ¶ÿ´ÿµÿ°ÿ±ÿ½ÿ¾ÿ¸ÿ²ÿºÿ¹ÿÂÿ»ÿÁÿÂÿ¸ÿ¸ÿÂÿÃÿ¾ÿ¸ÿ¼ÿ¼ÿ¶ÿ»ÿ¹ÿ¶ÿµÿªÿÀÿ»ÿºÿ®ÿ»ÿ»ÿÈÿ¼ÿ­ÿ°ÿ³ÿ¶ÿ»ÿ¸ÿµÿ¸ÿ³ÿ·ÿ¾ÿ»ÿ´ÿµÿ»ÿ¼ÿ«ÿ·ÿ¹ÿµÿ»ÿ¹ÿ·ÿ»ÿ¼ÿ¶ÿ·ÿÅÿÁÿ¿ÿ¾ÿ½ÿ½ÿ¹ÿÊÿ¶ÿÆÿÅÿ¾ÿ¼ÿÅÿ»ÿµÿ·ÿ´ÿµÿ¶ÿ´ÿ·ÿ²ÿ¼ÿ³ÿ½ÿ°ÿºÿ±ÿ½ÿ½ÿ¹ÿ·ÿ´ÿµÿ¹ÿ¼ÿ¼ÿ½ÿÀÿ¾ÿ»ÿ¼ÿ²ÿ°ÿ»ÿµÿ»ÿ¾ÿ²ÿµÿ®ÿ±ÿºÿ»ÿ·ÿ¯ÿ¯ÿ¶ÿ·ÿµÿ¸ÿµÿ¯ÿºÿ¼ÿ¼ÿ±ÿ±ÿÇÿ¹ÿ½ÿ½ÿ¹ÿ¹ÿ­ÿ´ÿ¯ÿµÿºÿ´ÿ´ÿ³ÿ³ÿºÿ¹ÿ¸ÿ¿ÿ½ÿºÿ°ÿ³ÿÃÿ½ÿ®ÿÁÿºÿ¬ÿ»ÿ¼ÿµÿ³ÿ±ÿ¯ÿ¶ÿ·ÿ¶ÿ¸ÿ¼ÿÁÿ¶ÿÿ­ÿ©ÿ»ÿµÿºÿ¾ÿ³ÿ³ÿÃÿ·ÿ¹ÿ¾ÿÄÿ·ÿ²ÿ´ÿ¶ÿ¹ÿ¹ÿ¸ÿ»ÿÂÿÃÿ»ÿ¾ÿµÿ®ÿµÿÂÿ½ÿªÿ´ÿ¾ÿ¼ÿ»ÿ±ÿ­ÿ¹ÿ¹ÿ·ÿ¸ÿµÿµÿ½ÿ½ÿ·ÿºÿ½ÿ»ÿ¸ÿ»ÿ·ÿ·ÿ»ÿ¸ÿ¿ÿ¹ÿ·ÿ·ÿµÿ³ÿ¹ÿ³ÿºÿ·ÿµÿ·ÿ¸ÿ·ÿ´ÿ¶ÿ¿ÿ¿ÿ¸ÿµÿ¶ÿ¼ÿºÿµÿ±ÿ´ÿ¹ÿ·ÿ¶ÿ¼ÿ¹ÿ¾ÿÀÿ¿ÿ¸ÿ¹ÿÀÿ¿ÿ»ÿµÿ±ÿ±ÿ¶ÿ»ÿ¹ÿºÿ¸ÿ¹ÿ¶ÿ´ÿ²ÿºÿÄÿÃÿÆÿÄÿ°ÿ¹ÿµÿ¸ÿ¸ÿ»ÿ¸ÿ¾ÿ¼ÿ´ÿ¶ÿ¸ÿºÿ¾ÿ¼ÿ²ÿ¬ÿ³ÿ¶ÿ¼ÿ¼ÿºÿ¹ÿÄÿ¶ÿ¶ÿ­ÿµÿ©ÿ³ÿ®ÿ²ÿ´ÿ­ÿ¯ÿ¹ÿ»ÿ½ÿÂÿ¾ÿ·ÿ³ÿ¸ÿ¿ÿ¿ÿÆÿ¶ÿ¼ÿ»ÿ·ÿ´ÿÈÿ³ÿÁÿ¹ÿ±ÿ¾ÿ´ÿ¼ÿ²ÿ¼ÿ³ÿ³ÿºÿ¶ÿºÿ»ÿµÿ¸ÿ¹ÿ´ÿ²ÿ¶ÿ»ÿ´ÿ¯ÿ°ÿ»ÿ·ÿ·ÿ°ÿ¸ÿ»ÿ½ÿ²ÿ°ÿ½ÿµÿµÿ³ÿ¯ÿ®ÿ²ÿ³ÿ¹ÿ»ÿ¹ÿ¸ÿ´ÿ¸ÿ½ÿ¶ÿµÿ¹ÿ½ÿ¾ÿºÿ·ÿ²ÿ¯ÿ¶ÿ¹ÿ³ÿÂÿ¹ÿ¯ÿ¼ÿ­ÿµÿ¶ÿ´ÿ´ÿ²ÿ¾ÿ¶ÿ´ÿ³ÿ´ÿ²ÿ±ÿµÿ¶ÿ±ÿ´ÿ»ÿ»ÿ¹ÿ¸ÿ¶ÿ·ÿ¸ÿ´ÿ¯ÿ±ÿµÿ³ÿµÿ¹ÿ¸ÿ»ÿºÿ·ÿ¶ÿ­ÿ±ÿ·ÿ¶ÿ·ÿ±ÿ²ÿ¹ÿ¶ÿ´ÿ½ÿ¹ÿµÿ¿ÿ¼ÿµÿ»ÿºÿ³ÿ¸ÿºÿ±ÿ¼ÿ½ÿ½ÿÀÿ³ÿ±ÿ°ÿ¬ÿÇÿ¸ÿµÿ½ÿºÿ¹ÿ¸ÿ³ÿºÿ¶ÿ¶ÿ¹ÿ¹ÿ·ÿºÿÀÿÃÿÁÿ¿ÿ¾ÿ»ÿ¶ÿ¶ÿµÿ»ÿ±ÿ·ÿÁÿ¸ÿºÿÈÿ±ÿ±ÿ²ÿ¸ÿ´ÿºÿÂÿ½ÿ®ÿ°ÿ¬ÿ´ÿ¹ÿ·ÿµÿ¼ÿ¶ÿ´ÿ¶ÿ´ÿ¶ÿ·ÿºÿ¶ÿ±ÿ±ÿºÿ¶ÿ¸ÿµÿ´ÿ¶ÿ°ÿ·ÿ¹ÿ¼ÿºÿ¹ÿµÿ«ÿ¯ÿ¹ÿµÿµÿºÿ¯ÿµÿºÿºÿ¸ÿ½ÿ¾ÿ¸ÿ¹ÿºÿµÿ¯ÿ«ÿ³ÿµÿ¸ÿºÿ¶ÿ¾ÿÀÿ·ÿ³ÿ·ÿ®ÿ¿ÿ¿ÿ¹ÿ¾ÿ¯ÿ°ÿÿµÿ¼ÿ¹ÿÁÿ¼ÿ¶ÿ¼ÿ½ÿ½ÿ¾ÿµÿ®ÿ°ÿ³ÿµÿ³ÿ¶ÿ¹ÿ²ÿ¬ÿ¬ÿ¹ÿÀÿ¹ÿ´ÿÁÿ¹ÿ³ÿ¯ÿ²ÿÿ¸ÿ¸ÿ¼ÿ³ÿ¸ÿ°ÿÂÿºÿ¸ÿ°ÿ¶ÿ¬ÿ®ÿµÿ¶ÿ±ÿ³ÿ­ÿ±ÿ¬ÿ¬ÿ´ÿ¹ÿºÿ°ÿ¬ÿ´ÿ¶ÿ½ÿ¼ÿ²ÿ±ÿ¶ÿ¼ÿ®ÿ²ÿ¬ÿ®ÿ¿ÿÀÿ¸ÿ·ÿ³ÿÂÿ°ÿ²ÿ´ÿ»ÿ¾ÿºÿ·ÿºÿ»ÿÀÿ»ÿµÿ¸ÿ´ÿµÿ´ÿ¯ÿ³ÿ½ÿºÿ±ÿ¶ÿºÿ¶ÿ·ÿ¾ÿ·ÿ»ÿ´ÿ²ÿ²ÿ¼ÿ¸ÿ·ÿ»ÿ²ÿ³ÿºÿ¹ÿ¾ÿµÿ¬ÿ²ÿ¿ÿºÿ¯ÿ­ÿ¶ÿ¹ÿ°ÿ¸ÿ»ÿ¸ÿ¸ÿ¶ÿ¹ÿ¶ÿµÿ¹ÿ²ÿ³ÿ¸ÿ·ÿ¯ÿ¶ÿÂÿµÿ¸ÿ¸ÿ³ÿ´ÿ¾ÿ³ÿ´ÿ«ÿ¯ÿÄÿ·ÿ¾ÿºÿµÿÁÿÃÿ¸ÿ´ÿµÿ»ÿ»ÿ®ÿ®ÿ³ÿ¶ÿ´ÿ°ÿ¸ÿ¾ÿ»ÿ½ÿ½ÿ¸ÿµÿ¶ÿ¸ÿ²ÿ²ÿ¸ÿ²ÿºÿ³ÿ¼ÿµÿ·ÿ±ÿ´ÿ³ÿ°ÿ°ÿµÿ½ÿ¾ÿ±ÿ´ÿ¶ÿ­ÿ³ÿ»ÿºÿµÿ²ÿ°ÿ­ÿ²ÿºÿÀÿ¹ÿµÿ¹ÿ·ÿ´ÿ´ÿ¶ÿ°ÿ´ÿ¯ÿ²ÿ¶ÿºÿ¹ÿ´ÿ±ÿ´ÿµÿµÿµÿ±ÿ¸ÿ²ÿµÿ¯ÿ´ÿºÿ»ÿºÿ¯ÿ´ÿ·ÿ°ÿ±ÿºÿ·ÿ±ÿ±ÿ¶ÿ¼ÿ½ÿ»ÿ»ÿ»ÿ¹ÿÀÿ»ÿµÿ¬ÿ®ÿ´ÿºÿ¸ÿ³ÿ±ÿ®ÿºÿ¼ÿ²ÿ­ÿ·ÿ´ÿ­ÿ±ÿ°ÿÀÿ½ÿ®ÿÿ«ÿ½ÿ»ÿÀÿºÿ¹ÿ²ÿ°ÿ³ÿ²ÿ¸ÿ¸ÿ²ÿ´ÿ³ÿ±ÿµÿºÿ¹ÿ»ÿµÿµÿ¯ÿ´ÿ±ÿ´ÿºÿÿºÿ´ÿ¹ÿ²ÿ±ÿ²ÿ»ÿªÿ¯ÿÄÿ·ÿ´ÿ°ÿ³ÿ´ÿÀÿ»ÿ·ÿ·ÿ´ÿ»ÿºÿ³ÿµÿºÿ¿ÿ»ÿ·ÿµÿºÿ»ÿ¹ÿ´ÿµÿ¸ÿ²ÿ±ÿµÿ·ÿÂÿÁÿ·ÿºÿ²ÿ°ÿ­ÿºÿºÿ¶ÿ±ÿ®ÿ²ÿ»ÿ¿ÿ¹ÿ¼ÿ¹ÿ½ÿÁÿ·ÿ²ÿ²ÿ³ÿ·ÿ¸ÿ­ÿ«ÿ¶ÿ±ÿ·ÿ¾ÿ´ÿ¼ÿºÿºÿ¶ÿ°ÿ¹ÿÿÂÿ¯ÿµÿ½ÿ«ÿ¯ÿµÿµÿ¼ÿ¶ÿºÿ»ÿ²ÿ¶ÿºÿ¹ÿ·ÿ¸ÿ·ÿ·ÿ¶ÿ¯ÿ²ÿ³ÿ²ÿµÿ»ÿÿµÿ»ÿ®ÿ²ÿ´ÿ³ÿ²ÿ¹ÿ±ÿºÿµÿ·ÿ¸ÿ´ÿ¶ÿ°ÿ·ÿ¿ÿ¸ÿ¸ÿ¹ÿ¸ÿ¼ÿºÿ±ÿµÿºÿ¶ÿµÿ³ÿ¸ÿ²ÿ±ÿ«ÿ·ÿ¿ÿ°ÿ®ÿ³ÿ·ÿÁÿ´ÿ¶ÿÿºÿ¼ÿµÿ³ÿÿÿ¸ÿÁÿ¿ÿ»ÿºÿ±ÿ³ÿ½ÿ¿ÿ´ÿ©ÿ¯ÿ¹ÿ¶ÿ´ÿ®ÿ³ÿ¼ÿÀÿ¿ÿµÿ®ÿ­ÿ³ÿ¯ÿ½ÿ´ÿ¹ÿ°ÿ½ÿ´ÿ¼ÿºÿ²ÿ¸ÿ¾ÿ´ÿ¯ÿ¯ÿµÿ·ÿ·ÿ½ÿ¾ÿ»ÿºÿ·ÿ¼ÿÀÿ¾ÿµÿ»ÿ¶ÿ¼ÿ²ÿ²ÿ±ÿ±ÿ¶ÿ¼ÿÿ²ÿ©ÿ¬ÿ·ÿµÿ¼ÿ½ÿÀÿÁÿ½ÿ¸ÿ´ÿ¼ÿ¸ÿºÿ½ÿ¶ÿ·ÿ¹ÿ»ÿ¹ÿµÿ¯ÿ±ÿ³ÿ­ÿºÿÀÿ¬ÿºÿÆÿÂÿ²ÿÂÿ¼ÿ¹ÿºÿµÿ´ÿªÿ­ÿ±ÿ¶ÿµÿ´ÿ´ÿ¸ÿ´ÿ¯ÿ³ÿ±ÿ´ÿ¯ÿ¬ÿ¿ÿ¬ÿ°ÿ¹ÿ·ÿ»ÿ¶ÿ¶ÿÉÿ²ÿ°ÿ²ÿ²ÿ¸ÿ¸ÿºÿ¼ÿ·ÿ²ÿ®ÿµÿºÿ¸ÿ¶ÿ´ÿ³ÿµÿ¸ÿ»ÿ·ÿ´ÿ´ÿµÿµÿ³ÿ¿ÿ¯ÿ°ÿ³ÿ´ÿ½ÿ°ÿ·ÿ¹ÿ¼ÿ¿ÿ¸ÿ¯ÿ¸ÿÁÿÀÿºÿÿ®ÿ»ÿ¹ÿÉÿ½ÿ¯ÿ³ÿ²ÿÁÿ¼ÿ±ÿÄÿµÿÀÿ²ÿ°ÿ®ÿ²ÿ¼ÿ¶ÿ¿ÿ¸ÿ¸ÿ·ÿµÿ¸ÿ´ÿ¬ÿ­ÿµÿ¸ÿ¹ÿÄÿ½ÿ¸ÿ¶ÿ¹ÿµÿ¹ÿºÿ·ÿµÿµÿÀÿ²ÿ°ÿ¿ÿ¸ÿ¹ÿ¯ÿ¶ÿÁÿ¼ÿ±ÿ©ÿ°ÿºÿ¼ÿ½ÿ´ÿ¯ÿ´ÿ¹ÿÇÿ¿ÿ¿ÿ¸ÿ·ÿ³ÿ»ÿºÿ¶ÿ®ÿµÿ¸ÿ´ÿ·ÿ¸ÿ¹ÿ³ÿ´ÿ¹ÿ½ÿ¿ÿ¹ÿ·ÿ¼ÿ»ÿ·ÿ·ÿµÿ·ÿ¸ÿ¬ÿ©ÿ´ÿ±ÿ¬ÿ·ÿ³ÿ¹ÿ¿ÿºÿ±ÿ±ÿ¶ÿ¹ÿ¹ÿ¸ÿµÿ°ÿµÿ¸ÿ»ÿ´ÿµÿ·ÿ²ÿ±ÿ²ÿ¹ÿ¬ÿ½ÿºÿ¬ÿ°ÿ±ÿ¯ÿ¹ÿ¯ÿ®ÿ´ÿµÿ³ÿ³ÿ»ÿÂÿÂÿ¶ÿ´ÿ²ÿ°ÿ¶ÿ³ÿ²ÿ¼ÿ»ÿ´ÿ³ÿµÿ·ÿ¸ÿ»ÿ³ÿ´ÿ¸ÿ»ÿÂÿ¾ÿ¹ÿ¹ÿ²ÿ¹ÿÂÿºÿºÿºÿ³ÿµÿ©ÿ¬ÿºÿ³ÿ²ÿ²ÿµÿ¸ÿ¼ÿ»ÿ¸ÿ·ÿ²ÿ±ÿ³ÿ·ÿµÿµÿ²ÿ´ÿ³ÿ»ÿ·ÿ´ÿÃÿÀÿ³ÿ¹ÿÅÿ¿ÿ°ÿ´ÿ·ÿ´ÿ¼ÿÁÿ¹ÿ¸ÿµÿ¶ÿ¹ÿÂÿÃÿ´ÿÄÿ¯ÿ¸ÿ´ÿ·ÿ¹ÿ¶ÿ³ÿ¯ÿ²ÿ¸ÿ¼ÿ½ÿ¼ÿ¸ÿ·ÿ´ÿ¯ÿ·ÿ³ÿ³ÿ³ÿµÿ»ÿ¹ÿ»ÿµÿµÿ½ÿ¿ÿÀÿ¾ÿºÿ¹ÿºÿ½ÿ»ÿ®ÿÿ¹ÿÃÿ´ÿ¼ÿ½ÿÁÿÃÿ¸ÿµÿ·ÿµÿ»ÿ»ÿ½ÿ¿ÿ¹ÿ·ÿ¸ÿºÿºÿ·ÿ´ÿÁÿºÿ¸ÿ»ÿºÿ»ÿ³ÿ­ÿ·ÿÄÿ¾ÿ·ÿ¸ÿ¹ÿ¸ÿ¶ÿ·ÿ¶ÿ¹ÿ¶ÿºÿ¾ÿ³ÿ·ÿ¹ÿµÿ½ÿÀÿ¿ÿÀÿÀÿ¼ÿ¸ÿºÿ¾ÿ¼ÿ¾ÿ¸ÿºÿ¶ÿ¼ÿÃÿ±ÿ»ÿ¹ÿ´ÿºÿ¸ÿµÿµÿ¶ÿ¸ÿµÿ±ÿºÿ¼ÿ²ÿ¯ÿ±ÿ¶ÿÁÿ¶ÿ¹ÿ­ÿ°ÿ¹ÿÀÿÀÿµÿ¯ÿ¸ÿ½ÿ¹ÿ¿ÿÊÿµÿºÿ¯ÿ¸ÿ±ÿ´ÿ®ÿµÿ²ÿ¶ÿ¶ÿ«ÿ­ÿµÿ¶ÿÀÿ»ÿ·ÿºÿÃÿ«ÿÀÿ¶ÿ´ÿ­ÿºÿ¾ÿ¾ÿ¾ÿ¿ÿ½ÿ·ÿ·ÿ·ÿ¾ÿ·ÿ¯ÿ¸ÿºÿÇÿÁÿ¿ÿºÿ·ÿ¿ÿ¾ÿ»ÿ¾ÿ³ÿÿ°ÿºÿºÿ¸ÿ³ÿ´ÿ¹ÿ¸ÿ³ÿ´ÿ»ÿ½ÿ¸ÿ·ÿ¹ÿ¶ÿ´ÿ¼ÿ¿ÿ»ÿ½ÿ²ÿ²ÿ·ÿ¶ÿ¹ÿµÿ®ÿ¹ÿ¼ÿ²ÿ¸ÿÃÿÄÿÈÿÂÿ½ÿ¿ÿµÿ»ÿÂÿ¸ÿ¯ÿ¶ÿºÿ½ÿ¿ÿ½ÿ·ÿ²ÿ½ÿ»ÿ³ÿÀÿ¼ÿ°ÿ¯ÿ®ÿ´ÿ½ÿ¼ÿµÿ·ÿ¾ÿºÿ´ÿ´ÿÁÿµÿ´ÿ¹ÿ»ÿ¹ÿ½ÿ½ÿ¹ÿµÿ·ÿ½ÿ¼ÿ¶ÿ¸ÿµÿ¼ÿÂÿÂÿ¾ÿ»ÿ¹ÿ¾ÿ½ÿ¸ÿµÿ·ÿ¹ÿ´ÿµÿ±ÿ³ÿ¹ÿ¼ÿ²ÿ³ÿ¿ÿÀÿÁÿ¹ÿ³ÿ´ÿ®ÿ´ÿ¸ÿÀÿ¾ÿ½ÿÂÿÀÿ¾ÿ¹ÿ¶ÿ±ÿ´ÿ¿ÿ¼ÿ¸ÿÃÿÁÿµÿ½ÿ¾ÿÃÿÈÿ¸ÿ³ÿ¶ÿ¸ÿºÿ¿ÿÂÿ¸ÿ·ÿ·ÿÅÿ½ÿ¹ÿ¹ÿ¾ÿ¾ÿºÿ¹ÿ»ÿ¼ÿÁÿ½ÿµÿ©ÿ±ÿ³ÿ½ÿ¸ÿ²ÿ­ÿµÿ¶ÿ¯ÿµÿ·ÿ´ÿ»ÿÂÿºÿ¸ÿ³ÿ¸ÿ¸ÿ¿ÿÃÿ¹ÿ¯ÿ°ÿ¸ÿÃÿ»ÿ¿ÿ´ÿ­ÿºÿ¹ÿµÿµÿ¼ÿ¿ÿ²ÿ¹ÿ»ÿ´ÿ²ÿ»ÿ¹ÿ·ÿ²ÿ´ÿºÿ¹ÿ·ÿ¿ÿÀÿ½ÿ¼ÿ»ÿÇÿÄÿ¹ÿ¹ÿ¶ÿ¶ÿ¼ÿ¾ÿ·ÿ¼ÿ¼ÿ½ÿ¿ÿ½ÿºÿ´ÿ´ÿºÿ»ÿ¶ÿ¸ÿ½ÿÁÿµÿµÿ¿ÿ¼ÿ²ÿ³ÿ°ÿ±ÿ·ÿ²ÿ¯ÿÂÿ¹ÿµÿ¶ÿ¹ÿÀÿ»ÿ»ÿÀÿ¿ÿ»ÿ»ÿ½ÿ¾ÿ»ÿÀÿ¿ÿºÿ·ÿµÿ¶ÿ¶ÿ²ÿ²ÿµÿ¾ÿ¶ÿ¸ÿ½ÿÀÿÀÿÀÿ¿ÿ»ÿ·ÿ»ÿÀÿ½ÿ¸ÿ»ÿ´ÿ¸ÿ¿ÿ»ÿ·ÿºÿ»ÿ»ÿÀÿºÿ¹ÿ¹ÿÀÿ¸ÿÀÿÀÿµÿ³ÿ¶ÿ³ÿ¼ÿºÿ³ÿÀÿ¾ÿ¶ÿ¹ÿÀÿ¿ÿ·ÿ·ÿÂÿ°ÿ»ÿÂÿ¶ÿ¹ÿ¼ÿ¼ÿ¿ÿÂÿ»ÿ¾ÿ¸ÿ¼ÿ¿ÿ¸ÿ½ÿ¼ÿ»ÿ¿ÿ»ÿ¾ÿ®ÿºÿÃÿ²ÿ¸ÿ¼ÿ¸ÿµÿ¼ÿÃÿ¹ÿ¹ÿ³ÿ³ÿ¹ÿµÿ·ÿºÿ½ÿ½ÿ·ÿ¾ÿÆÿ¶ÿ¸ÿÁÿ¾ÿ¸ÿ¹ÿ½ÿ»ÿ¸ÿ¹ÿÀÿÀÿ»ÿ¹ÿ½ÿ¿ÿÀÿÃÿ¾ÿÁÿ»ÿ²ÿ³ÿµÿ²ÿ»ÿ¾ÿ¸ÿÀÿÄÿºÿµÿ¿ÿ¿ÿÁÿ¿ÿÂÿÄÿºÿ»ÿ¼ÿÀÿÄÿÀÿ»ÿ·ÿ¶ÿ¹ÿ·ÿ´ÿ¿ÿµÿ¹ÿºÿ²ÿ¶ÿºÿ¹ÿ¾ÿ¾ÿµÿ³ÿÃÿ·ÿ¼ÿ¿ÿ»ÿ¸ÿ¶ÿÃÿ»ÿ³ÿÇÿ¿ÿ´ÿ´ÿ·ÿ·ÿºÿ·ÿ¼ÿ¯ÿ¸ÿ½ÿ¼ÿ¿ÿÀÿ¼ÿ·ÿ¼ÿ²ÿµÿ¸ÿ»ÿ½ÿ¼ÿ´ÿ®ÿÀÿ¸ÿºÿ¹ÿ¹ÿ±ÿ·ÿ¿ÿ¶ÿ½ÿ¼ÿµÿ²ÿ¹ÿ¼ÿ»ÿ¾ÿ½ÿ°ÿ¾ÿÁÿ·ÿ±ÿ¹ÿÀÿÂÿÁÿ¸ÿ»ÿ½ÿ¶ÿ¹ÿ¼ÿ¿ÿ¾ÿºÿµÿ³ÿ»ÿÇÿ¹ÿ»ÿ¶ÿ´ÿ¼ÿ¶ÿ»ÿÃÿ½ÿ¼ÿ¹ÿ¹ÿ¹ÿ·ÿ¼ÿËÿ¶ÿ»ÿ¹ÿµÿ»ÿÃÿÀÿ¼ÿ¶ÿÄÿ¼ÿ¹ÿÁÿ¿ÿ·ÿ¹ÿµÿ¸ÿÃÿ¼ÿ·ÿ¼ÿÁÿÀÿ¸ÿÂÿ·ÿ¼ÿºÿ³ÿ±ÿºÿÀÿ¸ÿÁÿ±ÿ¹ÿºÿ´ÿ¾ÿÂÿÁÿÄÿ¿ÿ²ÿ­ÿ±ÿ¹ÿ¹ÿºÿ¿ÿªÿµÿ¼ÿ¼ÿ·ÿ´ÿ¼ÿÃÿ¶ÿ¾ÿÁÿ¸ÿ¸ÿ¿ÿÀÿ·ÿÁÿÆÿÃÿ¼ÿµÿµÿ½ÿÀÿ¿ÿÉÿ¶ÿ¬ÿ¹ÿ¸ÿ·ÿ»ÿÀÿÃÿ¿ÿ¹ÿ·ÿ´ÿ³ÿºÿ¾ÿÃÿÇÿÄÿÆÿ¸ÿµÿºÿ¼ÿÂÿÁÿ¶ÿµÿÀÿºÿ¯ÿ´ÿ¼ÿÁÿÁÿ¾ÿ¼ÿ½ÿ²ÿ±ÿµÿ»ÿÀÿ»ÿ¶ÿ¹ÿ»ÿ»ÿÁÿÊÿ½ÿµÿ¶ÿ³ÿ´ÿ¹ÿµÿ·ÿÂÿµÿºÿµÿÀÿÂÿ»ÿºÿºÿÁÿºÿ·ÿ»ÿ´ÿ´ÿ´ÿµÿºÿ¸ÿ½ÿ¶ÿÁÿ·ÿ¯ÿ·ÿ¿ÿÀÿ¾ÿµÿ®ÿ¼ÿ¾ÿ¼ÿ¸ÿ¹ÿ¿ÿºÿ¶ÿ¾ÿºÿ·ÿ³ÿ¼ÿ¹ÿ¹ÿºÿ»ÿºÿ¹ÿÂÿ¾ÿ¯ÿ¿ÿµÿ·ÿ½ÿÁÿÃÿ»ÿ¯ÿ»ÿ¸ÿºÿ·ÿ»ÿÂÿ»ÿºÿ½ÿ·ÿ¼ÿ½ÿÂÿÂÿÄÿ¼ÿ½ÿ¼ÿºÿ»ÿ¼ÿÀÿÁÿ¾ÿ´ÿ¹ÿÂÿÁÿ½ÿºÿºÿ¾ÿ½ÿ±ÿ¿ÿºÿ¹ÿ¼ÿ¿ÿ½ÿ¶ÿ¹ÿÄÿÂÿ½ÿ©ÿ´ÿ¸ÿ¼ÿ¾ÿºÿ»ÿÀÿ»ÿ°ÿ¶ÿ»ÿ¸ÿÃÿ¶ÿ¿ÿ¾ÿ¹ÿ¼ÿ»ÿ·ÿ³ÿ¶ÿ¾ÿ¿ÿ¶ÿ³ÿ½ÿÁÿ¼ÿºÿ¾ÿºÿ¾ÿ¸ÿ½ÿ»ÿ¸ÿ·ÿ¶ÿ·ÿ¶ÿ´ÿ½ÿºÿ°ÿ»ÿ¿ÿ¹ÿ¶ÿ³ÿ°ÿ³ÿ·ÿ¸ÿºÿ¶ÿºÿÀÿ½ÿ¾ÿ¼ÿ¿ÿ½ÿ¾ÿ¼ÿ¶ÿ½ÿÂÿÂÿ¾ÿ³ÿÂÿ¹ÿ·ÿ·ÿ·ÿ´ÿ°ÿ³ÿ´ÿ¯ÿ³ÿ¹ÿ¸ÿ»ÿ½ÿ¾ÿ»ÿ·ÿ¸ÿ¹ÿ¸ÿ¾ÿÀÿºÿ°ÿ³ÿ¹ÿÀÿ¿ÿ¸ÿ²ÿ²ÿ²ÿ°ÿ½ÿ¶ÿÆÿÀÿ»ÿ¹ÿ¿ÿÀÿºÿ¹ÿ¼ÿ¼ÿ»ÿºÿµÿµÿ·ÿ¸ÿÃÿ»ÿ²ÿ»ÿÃÿ¿ÿÂÿ½ÿºÿ´ÿ¸ÿ¼ÿ¸ÿ·ÿ¶ÿºÿ¼ÿºÿ¹ÿ³ÿ³ÿ¹ÿ«ÿ¼ÿ³ÿ¸ÿ½ÿ¹ÿºÿºÿ»ÿºÿ³ÿ»ÿ¿ÿ¹ÿ·ÿ·ÿ¼ÿ¸ÿ½ÿ¼ÿºÿ¼ÿÁÿÃÿ¿ÿ»ÿ¹ÿÁÿ·ÿ½ÿ´ÿºÿ½ÿ¸ÿ¹ÿ½ÿ½ÿ¹ÿ¹ÿ·ÿ¸ÿ³ÿÿ´ÿ³ÿ¸ÿÀÿ¶ÿ¹ÿÃÿÁÿ»ÿ¸ÿ¹ÿ¼ÿ¶ÿ¶ÿ¼ÿºÿ½ÿ¿ÿºÿ½ÿ¼ÿ¶ÿ´ÿ±ÿ±ÿ¶ÿ¹ÿÄÿ¯ÿÁÿÀÿ³ÿ¾ÿ¾ÿ½ÿ¼ÿ¶ÿ±ÿµÿ¹ÿÀÿ¿ÿ¼ÿ¾ÿ±ÿÀÿºÿ³ÿ°ÿ°ÿ²ÿµÿ¸ÿ¾ÿÈÿÄÿ¶ÿ³ÿÿªÿ²ÿ²ÿ»ÿ¿ÿ·ÿ¶ÿ¹ÿºÿ¼ÿ¿ÿÃÿ¿ÿ»ÿ¼ÿ´ÿ¿ÿ¸ÿ¹ÿ»ÿ·ÿ²ÿ¹ÿ¸ÿ¯ÿ¯ÿ°ÿ¸ÿ»ÿ¶ÿ³ÿ½ÿÿ¸ÿ¯ÿ±ÿ¹ÿÀÿ¾ÿ»ÿºÿ´ÿ´ÿÀÿÂÿÂÿ¸ÿ¸ÿ½ÿ¹ÿ¶ÿ»ÿ¾ÿÁÿ¼ÿºÿÀÿ¿ÿ¸ÿ´ÿ¼ÿ±ÿÀÿÂÿÀÿ¶ÿÃÿ¾ÿ¶ÿ»ÿ¾ÿ»ÿ»ÿ¿ÿÀÿ¹ÿµÿ³ÿºÿ³ÿÄÿ±ÿµÿ·ÿ½ÿ¾ÿ½ÿºÿºÿ·ÿ´ÿ·ÿ»ÿ¿ÿÁÿ·ÿ­ÿºÿ»ÿ¿ÿ¯ÿÿ½ÿ¼ÿµÿ¯ÿ³ÿ¸ÿºÿ¾ÿ¼ÿ³ÿ²ÿ»ÿ¿ÿ¼ÿ´ÿ²ÿ»ÿ°ÿ±ÿ»ÿ¼ÿºÿ»ÿ´ÿ³ÿ½ÿ¸ÿ°ÿ«ÿºÿ»ÿ¿ÿÈÿ»ÿÀÿ¶ÿºÿ¶ÿ±ÿ´ÿ¼ÿ½ÿ¹ÿµÿ¶ÿ¿ÿÀÿ¿ÿ¸ÿ¶ÿ´ÿ¾ÿ¼ÿºÿ¼ÿºÿ»ÿ¿ÿÀÿ½ÿ¶ÿ·ÿ¾ÿ¼ÿÀÿ¹ÿ²ÿ»ÿ»ÿ¿ÿÈÿ±ÿ¯ÿ½ÿ»ÿ½ÿ¹ÿ¯ÿ¯ÿ°ÿ¶ÿ¼ÿ½ÿ½ÿ¸ÿ¶ÿµÿ·ÿ½ÿ¹ÿµÿ¹ÿÂÿ®ÿ¶ÿºÿ³ÿºÿ¿ÿ»ÿºÿºÿµÿµÿ¼ÿ¶ÿºÿ¶ÿ¹ÿ¿ÿ·ÿ¾ÿ¹ÿµÿµÿ¹ÿ¸ÿ¶ÿ¶ÿ³ÿ¸ÿºÿ³ÿ°ÿµÿ¼ÿ¶ÿ¹ÿ²ÿ½ÿµÿ¸ÿ¹ÿ¹ÿ½ÿ¾ÿ´ÿ¯ÿ²ÿ¸ÿ½ÿ¼ÿ¿ÿÂÿºÿ³ÿµÿ°ÿµÿµÿ·ÿºÿÇÿ·ÿ°ÿ·ÿ¾ÿÂÿÁÿ°ÿÿ«ÿ±ÿ´ÿµÿ³ÿ´ÿ²ÿ²ÿ´ÿ¶ÿ±ÿ®ÿ»ÿ²ÿ¸ÿ»ÿ¶ÿ¶ÿ­ÿ³ÿ°ÿ³ÿ´ÿ²ÿ´ÿ¶ÿºÿºÿµÿºÿ»ÿÀÿ½ÿ¿ÿµÿ¼ÿ½ÿ°ÿ¹ÿ´ÿÃÿ¸ÿ½ÿ¸ÿ¿ÿºÿ±ÿ²ÿ²ÿ³ÿ¹ÿºÿ¹ÿ´ÿ¯ÿªÿ©ÿ»ÿ²ÿ¯ÿ½ÿÀÿ²ÿºÿ±ÿ¶ÿ¹ÿ¿ÿÅÿ½ÿ¹ÿ´ÿ´ÿ·ÿµÿ»ÿ½ÿºÿ¶ÿ¶ÿ²ÿ¶ÿºÿÆÿ¶ÿÃÿ¯ÿÄÿºÿ´ÿ¾ÿ¯ÿ½ÿ»ÿ®ÿ³ÿºÿºÿ¹ÿ¹ÿ¸ÿ·ÿ²ÿ´ÿ·ÿ´ÿ¸ÿ¸ÿ¹ÿ¾ÿÂÿºÿ¼ÿ¼ÿ¶ÿµÿ»ÿ³ÿ¸ÿ°ÿ³ÿ¸ÿ·ÿ½ÿ»ÿ²ÿ¸ÿ¿ÿ¸ÿ¹ÿ¶ÿ¿ÿ¶ÿ¿ÿ³ÿÿ«ÿ±ÿªÿ±ÿ­ÿºÿ¾ÿ·ÿ¶ÿ¿ÿ´ÿ­ÿ¿ÿ¼ÿ±ÿ·ÿ¸ÿºÿ¶ÿ¸ÿ¿ÿ°ÿ½ÿ¶ÿ³ÿºÿ¶ÿ·ÿ·ÿºÿ¼ÿÆÿ¶ÿ¼ÿ²ÿ³ÿ²ÿ¸ÿ¸ÿ´ÿ±ÿ²ÿ¼ÿÁÿÁÿÀÿ°ÿ¸ÿ»ÿ¿ÿ»ÿ¸ÿ¹ÿ¼ÿ±ÿ¬ÿ¶ÿºÿ¶ÿ®ÿ±ÿ´ÿ³ÿ®ÿ¾ÿ·ÿ¹ÿ·ÿ¶ÿ³ÿ°ÿ´ÿ¶ÿ½ÿ¸ÿ´ÿ¼ÿ®ÿ¯ÿºÿ¼ÿÃÿ¯ÿÊÿ·ÿ¶ÿ½ÿ¸ÿ¸ÿ¯ÿ¹ÿµÿ°ÿ½ÿ¼ÿ¼ÿ¾ÿºÿ¸ÿ´ÿ¯ÿ°ÿºÿÁÿ¸ÿ½ÿºÿ¶ÿ­ÿ«ÿ¾ÿ¹ÿµÿ»ÿ¶ÿ®ÿ¾ÿ±ÿªÿ²ÿ¶ÿ²ÿ¼ÿ¸ÿ¹ÿµÿ¬ÿÿ¬ÿ´ÿ¹ÿºÿ¯ÿ´ÿÂÿ¼ÿ·ÿºÿ²ÿÃÿ¼ÿÎÿ¶ÿ¸ÿªÿ¹ÿ®ÿ³ÿµÿ¹ÿ¶ÿ¶ÿ²ÿ¯ÿ°ÿ¹ÿ²ÿ®ÿ¯ÿ¶ÿ»ÿ½ÿ¹ÿ·ÿ¾ÿ·ÿ´ÿ±ÿ²ÿ¸ÿ»ÿ¼ÿ´ÿ©ÿ´ÿ¹ÿ¶ÿ´ÿ½ÿ»ÿ¶ÿµÿ¶ÿ°ÿµÿ·ÿ´ÿ½ÿ´ÿ¯ÿµÿ°ÿ¯ÿ¸ÿ³ÿ³ÿÀÿ»ÿ³ÿ²ÿ©ÿ³ÿÁÿºÿ»ÿ¸ÿ°ÿ¶ÿ´ÿ±ÿÀÿºÿ½ÿÁÿ¹ÿ¸ÿµÿ°ÿ´ÿ·ÿ¿ÿÄÿºÿ¸ÿ´ÿ²ÿµÿ²ÿ°ÿ·ÿ½ÿ¿ÿÄÿ¼ÿ¾ÿÃÿ¼ÿ¼ÿ¶ÿ«ÿ¯ÿ»ÿ¯ÿ±ÿ½ÿ¸ÿ®ÿÀÿÁÿ¿ÿ°ÿ·ÿÿ²ÿ²ÿ²ÿ¸ÿ±ÿ±ÿ¿ÿ½ÿ·ÿºÿºÿ¸ÿ¶ÿ¹ÿ»ÿ®ÿ±ÿºÿ¶ÿ¹ÿ´ÿ¹ÿ´ÿ­ÿ®ÿ±ÿÀÿ°ÿ·ÿµÿ­ÿ­ÿ¼ÿ¹ÿ·ÿ»ÿ°ÿ·ÿºÿ·ÿ¸ÿ½ÿÄÿ½ÿ³ÿ³ÿ¶ÿ³ÿ¬ÿÿÿµÿºÿ½ÿ¼ÿºÿ½ÿµÿ±ÿ¯ÿ¿ÿµÿµÿµÿÿµÿ¯ÿµÿ°ÿ´ÿ¾ÿÀÿ¼ÿºÿ¸ÿ½ÿ°ÿ±ÿ°ÿ©ÿ©ÿ­ÿ±ÿ´ÿ±ÿ°ÿ¹ÿ¾ÿ½ÿ½ÿ»ÿ´ÿºÿ­ÿ±ÿµÿ±ÿ®ÿ¼ÿ­ÿµÿ¼ÿ»ÿÀÿ¶ÿ¼ÿ´ÿÿ¼ÿ½ÿ¾ÿ¼ÿ¶ÿ»ÿ´ÿ°ÿ»ÿ´ÿ°ÿ¹ÿ¹ÿ¶ÿ¶ÿ´ÿ³ÿ²ÿ²ÿ¾ÿÍÿ²ÿ·ÿ¸ÿªÿ¸ÿ±ÿ¾ÿ½ÿ®ÿ¹ÿ¸ÿ¸ÿÀÿ±ÿ·ÿÀÿ®ÿ°ÿ¶ÿ¼ÿ¸ÿµÿ¾ÿ»ÿ¶ÿ¶ÿ´ÿ²ÿ±ÿ³ÿ½ÿÄÿ¶ÿ±ÿ·ÿ´ÿ¶ÿ³ÿ»ÿ´ÿ¼ÿ·ÿ²ÿ¯ÿ¸ÿµÿ¸ÿ¸ÿ·ÿ»ÿÀÿ´ÿºÿ¼ÿ­ÿ·ÿ¼ÿ¸ÿ¹ÿ¶ÿ´ÿ¶ÿ²ÿµÿ½ÿ»ÿ½ÿ»ÿ»ÿ¸ÿ´ÿµÿ³ÿµÿ¶ÿµÿ´ÿµÿÂÿ¯ÿ´ÿ¹ÿ»ÿ­ÿ·ÿ­ÿ³ÿ¬ÿ³ÿ¾ÿ¸ÿ¿ÿ½ÿÁÿÆÿ¼ÿ±ÿµÿµÿ¶ÿ½ÿ²ÿ´ÿ¸ÿ´ÿ°ÿ²ÿºÿ»ÿ¹ÿ¾ÿ¼ÿ·ÿ²ÿ²ÿ·ÿ²ÿ»ÿµÿ´ÿ½ÿ²ÿµÿ±ÿ¶ÿ²ÿµÿºÿ·ÿµÿ¹ÿ¸ÿºÿµÿ¯ÿ¹ÿ²ÿ±ÿ·ÿ»ÿ´ÿ²ÿ´ÿ³ÿ³ÿ¸ÿ´ÿ°ÿ²ÿ²ÿ³ÿ³ÿ±ÿ·ÿ·ÿ²ÿ°ÿ³ÿµÿ¹ÿ¾ÿºÿ´ÿ±ÿ°ÿ¶ÿ²ÿ±ÿ¾ÿ²ÿ¾ÿ®ÿ²ÿ¾ÿ¹ÿ±ÿ­ÿ³ÿ¶ÿ¶ÿ¹ÿ·ÿ³ÿµÿ²ÿ¶ÿ»ÿ¼ÿºÿ´ÿ¸ÿ¼ÿ·ÿ·ÿ²ÿªÿµÿ³ÿ½ÿÄÿ®ÿ¬ÿµÿ¼ÿ¼ÿ°ÿ²ÿ¹ÿ¯ÿ°ÿ±ÿ²ÿ³ÿ¼ÿºÿµÿ¶ÿ¹ÿ¹ÿÀÿµÿ²ÿ²ÿ²ÿ·ÿ³ÿ¬ÿªÿ±ÿÁÿ»ÿ±ÿ¶ÿÀÿ¼ÿ¼ÿ°ÿ®ÿ°ÿ¼ÿ¸ÿ«ÿ²ÿ·ÿÂÿ¼ÿ°ÿ²ÿ¼ÿ²ÿºÿ·ÿ¬ÿÀÿºÿ½ÿ¿ÿ¼ÿ¸ÿ¾ÿ¶ÿ·ÿ¾ÿ»ÿ¹ÿ¼ÿ¶ÿ¶ÿÀÿ¼ÿ½ÿ½ÿºÿÂÿ®ÿ°ÿ°ÿ³ÿ­ÿ»ÿÀÿ¸ÿ´ÿºÿ»ÿ´ÿºÿµÿÀÿ®ÿ±ÿ´ÿºÿ²ÿ¼ÿ»ÿÅÿÂÿµÿµÿ¶ÿ¶ÿ¼ÿ¿ÿ¹ÿ²ÿ³ÿ³ÿ±ÿ²ÿÀÿ¾ÿ¶ÿ»ÿ¶ÿ´ÿ½ÿ´ÿ»ÿ«ÿ»ÿ®ÿ¾ÿ¶ÿµÿ²ÿ·ÿ·ÿ²ÿ¾ÿ¸ÿ·ÿµÿ¯ÿ¶ÿ´ÿ¼ÿÃÿ¹ÿ³ÿ¶ÿ¶ÿ¸ÿºÿ¶ÿ±ÿ±ÿºÿºÿ¶ÿ´ÿ°ÿ¸ÿ°ÿ«ÿ©ÿ°ÿ°ÿÄÿ¬ÿ³ÿ²ÿ±ÿ¸ÿºÿ³ÿ±ÿ²ÿµÿ¹ÿ¸ÿµÿµÿ·ÿ¶ÿ²ÿ´ÿ·ÿ¶ÿ¸ÿºÿºÿ®ÿ¬ÿ²ÿ¼ÿ­ÿ¯ÿ«ÿ±ÿ·ÿ¼ÿºÿµÿµÿ¼ÿ¯ÿ°ÿ¹ÿÿ«ÿ´ÿ·ÿÁÿ»ÿ·ÿÀÿ¾ÿ¸ÿ¶ÿ´ÿ²ÿ·ÿ¼ÿ¹ÿ¹ÿ¸ÿ¾ÿ¸ÿÇÿºÿ±ÿ¹ÿ²ÿ¸ÿ­ÿµÿ¼ÿÂÿ°ÿ±ÿ·ÿÉÿ¿ÿ¸ÿ½ÿºÿ´ÿ¯ÿ´ÿ³ÿ±ÿ¶ÿ»ÿ¸ÿ»ÿ¾ÿ¼ÿÁÿ½ÿ·ÿ¸ÿ½ÿ¸ÿ¸ÿºÿ³ÿ¶ÿµÿ¹ÿÀÿ°ÿ­ÿ°ÿ®ÿ»ÿ±ÿ¿ÿ·ÿ¾ÿÁÿ·ÿ¶ÿ¸ÿ¾ÿ¼ÿ³ÿ¯ÿ°ÿ±ÿµÿ¹ÿµÿµÿ´ÿ´ÿ·ÿ´ÿ»ÿ±ÿ¿ÿÀÿ½ÿÇÿ°ÿµÿ©ÿ°ÿÆÿ»ÿ±ÿ²ÿºÿ¶ÿºÿ¿ÿ¶ÿ³ÿµÿ²ÿ·ÿ¶ÿ°ÿ¶ÿ´ÿ¶ÿÁÿºÿÇÿ½ÿ¹ÿ¶ÿÁÿ·ÿÏÿªÿµÿ¹ÿ¸ÿ¸ÿ³ÿ»ÿºÿ¸ÿµÿºÿ¹ÿ´ÿ³ÿ±ÿ³ÿ·ÿ¸ÿ·ÿ¸ÿ·ÿºÿ½ÿ­ÿµÿ¹ÿÇÿ³ÿ³ÿ¸ÿ²ÿ¸ÿ®ÿºÿ½ÿ¼ÿ²ÿ½ÿ¾ÿ¿ÿÀÿºÿ·ÿ¹ÿ´ÿ²ÿ¼ÿ»ÿ±ÿµÿ³ÿ¯ÿÁÿ¾ÿ»ÿ¼ÿ±ÿ¶ÿµÿ´ÿ¸ÿ¼ÿ»ÿ¿ÿ¹ÿ¸ÿºÿºÿ·ÿ¹ÿ¶ÿ°ÿ©ÿ«ÿµÿ¼ÿÁÿ»ÿºÿÀÿ¿ÿ»ÿ¾ÿ¯ÿÂÿºÿºÿµÿ±ÿºÿ¶ÿ´ÿÁÿ¹ÿÃÿ¿ÿ¹ÿ´ÿµÿ¾ÿÁÿ½ÿ¹ÿ²ÿ¬ÿ·ÿ½ÿºÿ¸ÿ½ÿºÿ±ÿ¸ÿ²ÿ´ÿºÿ´ÿºÿ¯ÿ¶ÿ½ÿ·ÿ´ÿ°ÿªÿ©ÿ­ÿ¸ÿÀÿ¼ÿ¸ÿ·ÿ½ÿºÿ¶ÿ¿ÿ¿ÿ²ÿ¬ÿ²ÿ³ÿÿ»ÿºÿ³ÿ·ÿ¸ÿ³ÿµÿ³ÿ³ÿºÿÀÿ½ÿºÿ¸ÿ´ÿ°ÿ±ÿ»ÿ»ÿ³ÿ°ÿ»ÿ¾ÿÿ´ÿ¼ÿ²ÿ½ÿÀÿ´ÿ·ÿ¶ÿ¶ÿ·ÿ¹ÿ²ÿ°ÿ¼ÿ¾ÿ¾ÿ³ÿºÿªÿ­ÿ´ÿ·ÿ­ÿ°ÿ·ÿ¶ÿ¸ÿ¸ÿµÿ½ÿºÿ¶ÿ»ÿµÿ¶ÿÂÿ¼ÿ¬ÿ¯ÿ°ÿ¯ÿ³ÿÂÿÈÿ¹ÿ¼ÿ¹ÿµÿ¯ÿÀÿ¼ÿ·ÿ³ÿ½ÿ¸ÿ²ÿ²ÿ·ÿ»ÿ¹ÿµÿ¸ÿºÿ·ÿµÿ±ÿ°ÿ³ÿºÿ¬ÿºÿÆÿÂÿºÿ¸ÿ¾ÿÁÿºÿ¸ÿ·ÿ¹ÿ»ÿ½ÿÅÿÂÿ¸ÿÿ¬ÿ±ÿ°ÿÆÿ°ÿ¸ÿ±ÿ¶ÿ¹ÿ¿ÿ¿ÿ²ÿ±ÿ³ÿºÿ¼ÿµÿ·ÿ½ÿ»ÿ¸ÿ­ÿ³ÿ³ÿ©ÿºÿ¼ÿ½ÿ°ÿ¼ÿ¸ÿ²ÿ¸ÿ»ÿ¾ÿÆÿ¾ÿ³ÿ´ÿ²ÿ·ÿÀÿ´ÿÊÿÅÿÿºÿµÿ¹ÿ¾ÿ»ÿ´ÿ´ÿ¶ÿ´ÿ»ÿ½ÿºÿ¹ÿ³ÿ·ÿÆÿÆÿ¿ÿ»ÿ½ÿ´ÿ¼ÿ¹ÿÂÿ¾ÿ¹ÿ¹ÿÂÿÂÿÁÿ·ÿ¯ÿ´ÿ°ÿÿ´ÿ²ÿÿ¼ÿÁÿ²ÿ­ÿ·ÿµÿ¯ÿ¼ÿ»ÿ¼ÿÃÿÂÿ¾ÿ¸ÿ·ÿ¾ÿ½ÿ¹ÿ±ÿ¾ÿµÿ·ÿ¼ÿ·ÿ´ÿ·ÿ·ÿ»ÿ¼ÿ¸ÿ·ÿºÿºÿ»ÿ½ÿµÿ´ÿ¾ÿ°ÿ³ÿ°ÿ°ÿ¼ÿÀÿ·ÿ»ÿÀÿ¼ÿºÿÀÿÀÿºÿ¼ÿ½ÿ½ÿÁÿ¶ÿ¶ÿ®ÿ¯ÿ¶ÿ¹ÿµÿ·ÿ®ÿ³ÿ·ÿ·ÿ¸ÿ·ÿ¶ÿ¹ÿ½ÿ·ÿÿ½ÿ´ÿ³ÿ¸ÿ¿ÿ¸ÿÄÿ½ÿ¿ÿÂÿÇÿÂÿºÿ½ÿ´ÿ¹ÿ¼ÿ¬ÿ¾ÿ¾ÿ¾ÿ¾ÿ½ÿ¸ÿ²ÿ»ÿ½ÿ¶ÿ¸ÿ½ÿ¶ÿ¸ÿÃÿÁÿ¶ÿ¿ÿ¯ÿ²ÿ±ÿ¶ÿ¯ÿ¸ÿºÿ¹ÿ¾ÿ¼ÿµÿ³ÿ³ÿºÿ¼ÿ¸ÿ»ÿµÿ¹ÿºÿ¹ÿ½ÿ½ÿ¾ÿ½ÿ¸ÿ¸ÿºÿ»ÿÀÿÀÿ½ÿÁÿ¸ÿ³ÿÄÿºÿ´ÿ¶ÿ¼ÿ¿ÿ¾ÿ¹ÿ´ÿ·ÿ·ÿ±ÿ¹ÿÆÿ»ÿ²ÿ²ÿ¯ÿ·ÿºÿÃÿ¿ÿ¯ÿ±ÿ¹ÿ¯ÿ²ÿÀÿ¼ÿ°ÿ´ÿÈÿÄÿ¼ÿ»ÿºÿ¼ÿ»ÿ»ÿ½ÿ¸ÿ¹ÿ²ÿ·ÿ¶ÿÂÿ¾ÿÁÿ»ÿÁÿ½ÿ·ÿ¹ÿ¹ÿ¶ÿ¾ÿÅÿ¸ÿ½ÿ·ÿ¿ÿ°ÿ²ÿ¸ÿ¾ÿºÿ¹ÿ¸ÿ°ÿ­ÿ¯ÿ²ÿºÿºÿºÿÆÿ¹ÿ½ÿÀÿ¹ÿ³ÿ´ÿ¹ÿ¸ÿ³ÿ¾ÿ¾ÿ¿ÿ¶ÿ¸ÿ·ÿÄÿÀÿºÿ½ÿ»ÿ½ÿÃÿ¿ÿ¾ÿ´ÿ¼ÿ¹ÿ½ÿ»ÿÀÿ¾ÿ½ÿ·ÿ¸ÿ»ÿ¶ÿ»ÿ¿ÿ¸ÿ¹ÿ½ÿÉÿÆÿ¿ÿ½ÿ»ÿ²ÿ°ÿ·ÿºÿ¹ÿ»ÿÁÿ¿ÿºÿ°ÿ³ÿ¹ÿ³ÿ¸ÿ»ÿ·ÿ´ÿ·ÿ¾ÿ¸ÿ¼ÿ¼ÿµÿ¾ÿ¹ÿµÿ½ÿ»ÿÀÿÄÿ·ÿµÿ°ÿ­ÿ·ÿ½ÿ¹ÿ¸ÿ¹ÿ¹ÿ»ÿ»ÿ¹ÿ¸ÿ»ÿ¹ÿ¹ÿ°ÿ²ÿ»ÿ¸ÿ¼ÿ»ÿ·ÿ½ÿÀÿ²ÿ¶ÿÆÿÅÿ½ÿµÿ·ÿ²ÿ±ÿ¹ÿºÿ·ÿ¸ÿ·ÿºÿ»ÿ®ÿ´ÿ¸ÿ¹ÿÂÿ¾ÿ¹ÿ¹ÿ´ÿ«ÿµÿºÿ®ÿ¼ÿ·ÿÂÿ»ÿ¾ÿ½ÿ¼ÿ¿ÿ¸ÿ¾ÿ¼ÿ¸ÿ»ÿ¶ÿ²ÿ°ÿ¸ÿ¿ÿÀÿ»ÿ²ÿ´ÿ¹ÿ²ÿºÿÁÿÅÿ½ÿ¹ÿ¼ÿ»ÿ¸ÿ¾ÿÄÿµÿÀÿ¸ÿ»ÿºÿ¹ÿ¹ÿ¹ÿ¸ÿ¶ÿ°ÿÀÿµÿ¼ÿ¿ÿ»ÿ½ÿ¾ÿ¾ÿ¸ÿ²ÿ³ÿ´ÿ¹ÿ¿ÿ»ÿºÿ»ÿ¼ÿ»ÿ¼ÿ¼ÿµÿ³ÿ²ÿ²ÿÃÿ´ÿ³ÿ±ÿ¸ÿ¼ÿ¹ÿ»ÿÀÿ¾ÿºÿÂÿ¿ÿ»ÿºÿ½ÿÀÿÁÿÂÿµÿ«ÿºÿµÿÈÿ¸ÿ½ÿºÿµÿ¸ÿ¿ÿÀÿ·ÿÿ´ÿºÿ³ÿµÿºÿÀÿ¾ÿ¯ÿµÿ½ÿ³ÿ¿ÿ¯ÿ±ÿ¯ÿ´ÿ¼ÿ¹ÿ½ÿ»ÿÀÿ²ÿµÿ¸ÿºÿ¸ÿºÿÁÿÆÿÄÿ»ÿ¹ÿ°ÿ±ÿ±ÿ¹ÿ»ÿ¸ÿ¿ÿÉÿÀÿÊÿµÿ·ÿ¸ÿ¸ÿ¾ÿÃÿ½ÿ»ÿÁÿÀÿ¸ÿ·ÿ¿ÿ½ÿ¿ÿÆÿÄÿ¿ÿ¿ÿ³ÿµÿÀÿ¾ÿ¾ÿ»ÿ¼ÿÂÿÂÿ¼ÿ«ÿ¼ÿ·ÿ¿ÿ½ÿºÿ¹ÿ¸ÿ¾ÿ½ÿ½ÿ³ÿÅÿ½ÿ°ÿ­ÿ´ÿ½ÿ´ÿ¼ÿµÿ¿ÿµÿ¸ÿÀÿÂÿÂÿÁÿ¶ÿ±ÿ¾ÿ¼ÿ¾ÿÂÿÁÿ½ÿ»ÿºÿ¿ÿ»ÿ·ÿ·ÿ»ÿ¿ÿ¼ÿµÿ¹ÿ¼ÿ´ÿµÿºÿ¶ÿ¸ÿ¼ÿ½ÿÂÿÂÿÀÿ½ÿ¼ÿ¿ÿ¾ÿ¸ÿ´ÿ¹ÿÃÿ½ÿ¶ÿ´ÿ¹ÿ¾ÿ¾ÿ½ÿ½ÿµÿ»ÿ¸ÿÄÿÅÿ¶ÿ¹ÿÄÿºÿºÿÂÿ¯ÿ·ÿ·ÿµÿ¶ÿ»ÿÃÿ¿ÿ¶ÿ¼ÿ¾ÿ¿ÿ¹ÿ³ÿ´ÿ¶ÿ½ÿ¶ÿ³ÿ½ÿÃÿ½ÿ¶ÿ´ÿ°ÿÃÿÅÿ»ÿºÿÂÿÁÿÀÿ¾ÿ»ÿ´ÿÂÿÄÿ¹ÿÀÿ¿ÿÁÿµÿ»ÿ¼ÿ¹ÿ¸ÿ¶ÿºÿ½ÿ´ÿ½ÿ¸ÿ²ÿ²ÿ´ÿµÿ¼ÿ´ÿÆÿ±ÿºÿÆÿÂÿ¿ÿÁÿ¼ÿ¸ÿÂÿ¾ÿ·ÿ³ÿ¶ÿ»ÿ»ÿ¶ÿ¹ÿÄÿÅÿÃÿÁÿ»ÿ¸ÿ¸ÿµÿÀÿ¾ÿ±ÿµÿ³ÿºÿÁÿ¾ÿ»ÿÁÿ¸ÿÂÿ¸ÿ±ÿ¼ÿÀÿºÿ»ÿ·ÿ¾ÿÌÿ¶ÿ²ÿ³ÿ·ÿ¹ÿµÿ¶ÿ¼ÿ¼ÿ¸ÿ¶ÿÁÿÆÿÃÿÀÿ¿ÿ¸ÿ¸ÿ¶ÿ¯ÿ¼ÿ¿ÿ¾ÿ¿ÿ¾ÿ¾ÿµÿ¿ÿÃÿ¸ÿµÿºÿ»ÿ¶ÿ³ÿ±ÿ¶ÿ½ÿ±ÿ½ÿ¾ÿ¾ÿÅÿÇÿºÿ·ÿ¸ÿ³ÿ¸ÿºÿ»ÿ·ÿ³ÿ±ÿ°ÿ°ÿ»ÿ³ÿÄÿ»ÿµÿ´ÿ¸ÿ½ÿ¿ÿ¼ÿÄÿ¶ÿ¶ÿ³ÿ´ÿºÿ¿ÿ½ÿºÿ¾ÿ¹ÿ¿ÿºÿºÿ½ÿÂÿÅÿ¿ÿºÿÀÿ»ÿ­ÿµÿ¸ÿºÿ»ÿµÿ¹ÿ¼ÿ²ÿ²ÿµÿ¼ÿºÿºÿ¼ÿ»ÿ»ÿ»ÿºÿ»ÿÁÿ»ÿºÿ³ÿ°ÿ±ÿ¯ÿ´ÿ»ÿ¹ÿ´ÿ¸ÿ±ÿ¸ÿ´ÿ´ÿ¾ÿ¿ÿ»ÿ½ÿ¾ÿ¼ÿÈÿ¯ÿÄÿµÿ´ÿ¾ÿÃÿ¿ÿ¹ÿµÿ¶ÿÁÿºÿ¹ÿºÿ³ÿ¹ÿ¸ÿ·ÿ¸ÿ¹ÿ¹ÿ¸ÿ¼ÿºÿ¼ÿÄÿ»ÿ¾ÿ¿ÿ¾ÿÀÿÀÿÂÿ´ÿ¸ÿ¼ÿ¼ÿ¸ÿµÿ´ÿ´ÿ·ÿ¾ÿÁÿ´ÿ¹ÿ²ÿ¸ÿºÿ¾ÿºÿ³ÿµÿ¶ÿ²ÿ³ÿ°ÿ°ÿ¶ÿÅÿ»ÿ»ÿ°ÿ®ÿ°ÿ²ÿµÿ°ÿµÿºÿ½ÿ¿ÿ»ÿ»ÿ´ÿ´ÿ½ÿ¿ÿ¶ÿ¹ÿ¼ÿ¼ÿÃÿ´ÿ½ÿ»ÿ½ÿºÿºÿ¿ÿ¾ÿ¼ÿ®ÿºÿ³ÿ»ÿºÿ¹ÿ¿ÿÀÿ¹ÿµÿ³ÿ±ÿ¼ÿÅÿ±ÿ¼ÿ¹ÿ¾ÿ¼ÿ±ÿ±ÿ¹ÿ¸ÿ¶ÿ¾ÿ»ÿ½ÿ¶ÿÆÿ¸ÿ¿ÿ¹ÿ¹ÿ»ÿ·ÿ·ÿ½ÿºÿ³ÿ±ÿ·ÿºÿ±ÿ²ÿ½ÿ¾ÿºÿ»ÿ¿ÿ¾ÿÀÿÃÿ·ÿ¼ÿ¾ÿ¼ÿ³ÿ­ÿºÿÁÿ»ÿ»ÿ¹ÿ®ÿ¿ÿÀÿ°ÿ¹ÿ·ÿ·ÿºÿ»ÿ¶ÿ¸ÿ¾ÿºÿ´ÿºÿ¿ÿÈÿ³ÿÆÿÃÿ·ÿ·ÿ´ÿ´ÿ·ÿ¼ÿÂÿÁÿµÿ¶ÿ¿ÿ½ÿºÿ¶ÿ»ÿ·ÿ´ÿ»ÿ½ÿ¶ÿ°ÿ¶ÿÇÿÀÿ¼ÿ²ÿ¸ÿ·ÿ¼ÿ¸ÿµÿµÿºÿ½ÿ¹ÿ·ÿ·ÿ¹ÿ¶ÿµÿ»ÿ´ÿ»ÿ³ÿ±ÿ´ÿºÿ»ÿµÿµÿ·ÿ°ÿ¶ÿ¹ÿ¸ÿ¹ÿ¶ÿÂÿºÿ¾ÿÂÿ¶ÿ­ÿ±ÿ³ÿ´ÿ»ÿ¿ÿ¼ÿ¹ÿ¶ÿ¹ÿ¹ÿ´ÿ¼ÿ¹ÿ²ÿºÿÀÿ¾ÿÅÿ¸ÿ¶ÿÁÿ¹ÿ¿ÿÈÿÁÿ¾ÿ¼ÿ±ÿªÿ³ÿ¹ÿ¹ÿÁÿ¸ÿ¸ÿºÿ½ÿµÿÁÿµÿ¸ÿÀÿ½ÿ»ÿ¸ÿ¶ÿ·ÿ´ÿ¯ÿ³ÿ¯ÿ¼ÿ¿ÿ¶ÿ¼ÿºÿºÿ°ÿ»ÿÆÿ¹ÿ­ÿ¶ÿ½ÿ»ÿ¼ÿºÿ½ÿ¹ÿºÿÃÿ»ÿ¼ÿ¹ÿ¾ÿ¿ÿºÿ¹ÿÂÿÅÿ»ÿ¸ÿ¸ÿ¿ÿºÿ®ÿ½ÿµÿ¸ÿÁÿ·ÿµÿºÿ¿ÿ½ÿ¾ÿÆÿ¾ÿ¶ÿ±ÿ¼ÿ¯ÿÁÿ·ÿ±ÿ¼ÿÀÿºÿ»ÿºÿ¾ÿÁÿÁÿ¼ÿ²ÿµÿ¼ÿÃÿÆÿ¯ÿ¶ÿ³ÿ¹ÿ¹ÿµÿ´ÿ³ÿ·ÿ¹ÿ»ÿ¼ÿ¸ÿ¶ÿ³ÿ±ÿ¼ÿÃÿ½ÿ¹ÿ°ÿºÿ¶ÿ¸ÿ¼ÿ¶ÿ¹ÿ¾ÿ·ÿ±ÿ´ÿ·ÿÂÿÂÿ°ÿ·ÿ³ÿÂÿ®ÿ¬ÿ¯ÿ°ÿ²ÿ³ÿ´ÿ¸ÿ¹ÿ¶ÿ²ÿ±ÿ¹ÿ¼ÿ½ÿÄÿ¹ÿ¶ÿ³ÿµÿ¶ÿºÿ¸ÿÀÿ»ÿ³ÿ´ÿ¶ÿ´ÿ¶ÿ¼ÿÃÿµÿ±ÿ©ÿÃÿ¸ÿºÿ¾ÿ°ÿ´ÿ±ÿ»ÿÅÿÁÿºÿ´ÿ´ÿ·ÿ¹ÿÀÿ½ÿµÿ¶ÿ¶ÿºÿ¾ÿ²ÿ²ÿ»ÿ·ÿ¼ÿ½ÿ¼ÿ¸ÿ´ÿ±ÿ²ÿ¶ÿ¹ÿ¼ÿ¾ÿÃÿºÿ¼ÿ´ÿ·ÿµÿ³ÿ·ÿÁÿ¸ÿ±ÿ´ÿ·ÿ»ÿ´ÿ·ÿ¾ÿ·ÿµÿ¶ÿ»ÿ½ÿµÿ¸ÿºÿºÿ¿ÿ½ÿ¾ÿ¸ÿ¸ÿ³ÿ±ÿ¸ÿ·ÿ¹ÿµÿ°ÿ¶ÿ»ÿ¼ÿ«ÿ·ÿ¬ÿ¯ÿ±ÿµÿ¸ÿÄÿºÿ´ÿ·ÿ»ÿ¸ÿ·ÿµÿ¸ÿ¹ÿºÿ¹ÿ³ÿ³ÿ·ÿ¹ÿ¶ÿ¶ÿ·ÿ·ÿ°ÿµÿµÿ¶ÿµÿ´ÿ¸ÿÀÿÂÿ¾ÿºÿ³ÿ´ÿºÿ»ÿ´ÿ­ÿ±ÿ¯ÿ¯ÿ¹ÿÂÿ»ÿ³ÿ¼ÿ³ÿ³ÿÀÿ·ÿ¸ÿ±ÿµÿ¼ÿ¸ÿ´ÿµÿ·ÿ·ÿºÿ½ÿ´ÿ³ÿ¹ÿ±ÿ´ÿ¼ÿ¶ÿ±ÿ½ÿ¶ÿ¸ÿ¹ÿµÿ·ÿµÿºÿÅÿÃÿ¿ÿ·ÿ°ÿ¹ÿ¼ÿµÿÀÿ¶ÿ¶ÿ¾ÿºÿ¹ÿ²ÿ±ÿ®ÿ³ÿºÿËÿ¹ÿ´ÿ±ÿ²ÿ¶ÿ¸ÿ¯ÿ²ÿ¾ÿ»ÿ·ÿ¶ÿµÿºÿµÿ³ÿ¸ÿ¬ÿ²ÿ¿ÿ¸ÿ¼ÿ¼ÿ±ÿ·ÿ½ÿ»ÿ¸ÿµÿ¹ÿµÿ®ÿ³ÿºÿµÿ²ÿ·ÿ»ÿ´ÿ±ÿµÿ«ÿªÿ±ÿºÿ³ÿ½ÿ¸ÿµÿºÿ¸ÿ¯ÿ»ÿ»ÿ°ÿ¯ÿ¯ÿ½ÿ¾ÿ¸ÿ¶ÿ¯ÿ®ÿºÿ¾ÿ·ÿµÿºÿ¾ÿ¸ÿ·ÿ¬ÿ°ÿ·ÿ²ÿªÿ¬ÿ±ÿ»ÿËÿ·ÿ»ÿ´ÿ¸ÿ°ÿµÿµÿ²ÿ³ÿ°ÿ¶ÿ¾ÿ¹ÿºÿ»ÿ½ÿ¾ÿÁÿºÿ¹ÿ³ÿ·ÿ«ÿ´ÿ¿ÿ´ÿÃÿ´ÿ³ÿ³ÿ´ÿ·ÿ¿ÿ¸ÿ¾ÿ½ÿ·ÿ¶ÿµÿ¼ÿ½ÿºÿ·ÿ­ÿ´ÿ²ÿ³ÿ¼ÿ½ÿ¶ÿ½ÿ¾ÿ²ÿµÿ´ÿ¶ÿµÿ·ÿ±ÿ´ÿ´ÿºÿ¾ÿºÿ¸ÿ¶ÿ³ÿ²ÿ±ÿµÿ»ÿ¼ÿ¼ÿ¾ÿµÿ­ÿµÿ·ÿÆÿ¶ÿ²ÿ·ÿ¯ÿµÿºÿµÿµÿ´ÿÃÿ¯ÿÿ¸ÿ·ÿ¶ÿºÿ´ÿ´ÿºÿ¶ÿ±ÿ³ÿ¸ÿ¶ÿ°ÿ³ÿ½ÿ²ÿ¾ÿ¼ÿ´ÿÇÿºÿ·ÿÿ®ÿ½ÿ½ÿ²ÿÁÿÃÿ´ÿ¶ÿ¼ÿ¶ÿ³ÿ®ÿ°ÿµÿµÿ·ÿºÿ½ÿ¿ÿ¹ÿ¸ÿ°ÿ³ÿ¶ÿ¸ÿÀÿ¿ÿ±ÿ»ÿÆÿ¼ÿ´ÿµÿ´ÿ´ÿ¸ÿ²ÿ°ÿ¸ÿ²ÿºÿ·ÿ±ÿ·ÿ»ÿ¸ÿ¶ÿ·ÿ³ÿ³ÿ·ÿ´ÿ·ÿ°ÿ´ÿ¸ÿ´ÿµÿ½ÿµÿ·ÿ±ÿ¾ÿ½ÿ³ÿ³ÿ»ÿÀÿ·ÿÀÿ®ÿ´ÿºÿ³ÿµÿªÿ³ÿ½ÿ¼ÿ·ÿ³ÿ·ÿ¼ÿ¶ÿ°ÿ³ÿºÿ¼ÿ¿ÿÀÿ¸ÿ¸ÿ¿ÿ·ÿ³ÿ³ÿ¸ÿ¯ÿ¾ÿµÿ³ÿºÿ¶ÿ³ÿ­ÿµÿ°ÿ¶ÿ³ÿ®ÿ·ÿ²ÿ³ÿ·ÿµÿ±ÿ²ÿ¸ÿºÿ¹ÿ»ÿ¿ÿ³ÿ²ÿ¶ÿ»ÿ¶ÿµÿ¾ÿ±ÿ­ÿ´ÿ¯ÿºÿ²ÿ¸ÿ¼ÿ½ÿ¬ÿ·ÿ´ÿ¶ÿ·ÿ³ÿ»ÿ³ÿ´ÿ´ÿ½ÿ½ÿ¼ÿ¼ÿ¸ÿ³ÿ°ÿ±ÿ­ÿ°ÿ¸ÿ®ÿ®ÿ°ÿªÿ¼ÿ³ÿ³ÿ¹ÿÀÿ·ÿÂÿ¬ÿ¸ÿ©ÿ¶ÿºÿ¶ÿ³ÿ´ÿµÿ°ÿªÿ¶ÿ½ÿ´ÿ²ÿ°ÿ°ÿ¶ÿ¸ÿ¾ÿÂÿºÿ²ÿ°ÿ¸ÿÅÿ¾ÿ¶ÿ´ÿ»ÿ¶ÿ­ÿ°ÿ¼ÿÅÿ¼ÿÁÿ±ÿ­ÿ°ÿºÿ¹ÿ¯ÿ±ÿ´ÿ½ÿ»ÿ¶ÿ°ÿ±ÿ­ÿµÿ½ÿ½ÿºÿ½ÿ·ÿ³ÿ¸ÿ¶ÿµÿµÿ¯ÿ®ÿºÿºÿ·ÿ¸ÿ·ÿ°ÿ¿ÿ¿ÿ¼ÿ®ÿªÿ®ÿ·ÿ¼ÿ¸ÿ¼ÿºÿ¹ÿ¹ÿ»ÿºÿ·ÿ´ÿ³ÿ²ÿ·ÿºÿ¿ÿ¿ÿ´ÿ³ÿºÿ¼ÿ½ÿ·ÿ±ÿµÿ´ÿ´ÿµÿµÿ³ÿ¾ÿ¾ÿµÿ¸ÿ¾ÿµÿ¸ÿ¸ÿ´ÿºÿ¼ÿ²ÿ¾ÿºÿ¸ÿ´ÿºÿ¶ÿ¼ÿ¸ÿµÿ¶ÿ·ÿµÿ·ÿ¹ÿÀÿ¼ÿ·ÿ·ÿ´ÿ´ÿ¶ÿ¹ÿ³ÿ²ÿ¸ÿ´ÿ¾ÿ¬ÿ±ÿ·ÿµÿ«ÿ´ÿ±ÿ½ÿ·ÿ³ÿ°ÿ¶ÿ´ÿµÿ½ÿ¼ÿ¹ÿ³ÿ³ÿ³ÿµÿ»ÿ´ÿ¹ÿ½ÿ¸ÿ´ÿ°ÿ³ÿµÿ¸ÿºÿ¹ÿ¸ÿ±ÿ­ÿ­ÿ°ÿ¹ÿ®ÿ·ÿ»ÿ¯ÿ¸ÿ¸ÿ±ÿ¸ÿ°ÿ¹ÿ¹ÿ¸ÿ¶ÿ³ÿ¼ÿ»ÿ·ÿ½ÿ»ÿ·ÿ»ÿ½ÿ³ÿ²ÿ¸ÿ·ÿ³ÿ±ÿ«ÿ«ÿ³ÿ³ÿµÿ¼ÿ´ÿ²ÿ¶ÿµÿ¶ÿµÿ²ÿ­ÿ¸ÿ»ÿºÿµÿ±ÿ¶ÿªÿ½ÿ¸ÿ´ÿ¹ÿ°ÿ³ÿ»ÿ´ÿ°ÿµÿ´ÿ¶ÿ¶ÿ·ÿµÿ±ÿµÿ´ÿ³ÿ»ÿÀÿ½ÿ´ÿ´ÿ¾ÿ¹ÿ´ÿ¸ÿ¹ÿ¸ÿ·ÿ¿ÿÀÿ­ÿµÿ¾ÿ°ÿ¶ÿ³ÿ¼ÿ»ÿ±ÿ°ÿ­ÿ¸ÿ±ÿ´ÿ¼ÿ½ÿ·ÿ´ÿ¸ÿ¹ÿ·ÿ¶ÿ´ÿªÿ°ÿ¸ÿ²ÿ²ÿ»ÿ½ÿ·ÿ·ÿ¸ÿ¹ÿ¶ÿÂÿ¸ÿ²ÿµÿ°ÿºÿ³ÿ°ÿ¸ÿÀÿµÿ²ÿ¬ÿ±ÿ¬ÿ´ÿ«ÿµÿ¸ÿ¬ÿ»ÿÀÿ·ÿµÿ½ÿ¸ÿ¹ÿ·ÿ±ÿ¹ÿ¿ÿµÿ´ÿÀÿÀÿ¼ÿ¸ÿ¹ÿÄÿ¿ÿ¹ÿ¹ÿ²ÿ©ÿÿ­ÿ°ÿ·ÿ´ÿ²ÿµÿºÿºÿ½ÿÀÿ·ÿ¶ÿ½ÿ´ÿ¸ÿºÿ±ÿ¯ÿ±ÿ«ÿµÿ²ÿ°ÿ·ÿ´ÿºÿ·ÿ®ÿµÿ´ÿ¶ÿ¶ÿ¹ÿ½ÿµÿ´ÿ³ÿ½ÿ±ÿ·ÿ¯ÿ¹ÿ²ÿ¶ÿ¹ÿ´ÿ¯ÿºÿºÿÃÿÄÿ»ÿ¶ÿ±ÿ¼ÿ¹ÿ»ÿºÿ¸ÿ¼ÿ·ÿ°ÿ°ÿ³ÿ·ÿ·ÿ¶ÿ»ÿ¶ÿ¬ÿ·ÿ®ÿµÿ¹ÿ³ÿªÿ¶ÿ¸ÿÉÿ²ÿ©ÿ²ÿ²ÿºÿ¾ÿ¸ÿ¶ÿ´ÿ³ÿ·ÿ·ÿ³ÿ·ÿ¹ÿµÿ¯ÿ²ÿºÿ¿ÿ»ÿ³ÿ·ÿ³ÿ®ÿ±ÿ¹ÿªÿ´ÿ¸ÿ´ÿ¶ÿ´ÿ¶ÿ¸ÿ¹ÿºÿ´ÿ¼ÿ³ÿµÿ¸ÿ­ÿºÿ½ÿ´ÿªÿ¸ÿ¹ÿ¹ÿ³ÿªÿ¬ÿ´ÿ·ÿ´ÿ³ÿ³ÿ´ÿ¸ÿ¼ÿ°ÿ°ÿªÿ´ÿ­ÿ»ÿÿ½ÿ´ÿ­ÿÿ±ÿ°ÿ¶ÿ´ÿµÿ·ÿ¯ÿ´ÿ´ÿµÿ³ÿ¶ÿ¼ÿ¸ÿ¶ÿ·ÿµÿ¶ÿµÿµÿµÿ»ÿµÿ³ÿÃÿ²ÿ½ÿ­ÿ±ÿ»ÿ½ÿ­ÿ²ÿ·ÿ¹ÿ´ÿÁÿºÿ»ÿ¹ÿ·ÿ³ÿ´ÿ¹ÿ¶ÿ®ÿ°ÿ¸ÿµÿ´ÿ¶ÿ´ÿ¸ÿ¶ÿ¶ÿ¹ÿ¶ÿµÿ´ÿ±ÿ»ÿ½ÿ°ÿ½ÿ¶ÿºÿ©ÿ«ÿ¸ÿ¶ÿ·ÿ´ÿµÿ³ÿ®ÿªÿ¶ÿÀÿÃÿ½ÿ¹ÿÀÿ»ÿ¹ÿ¶ÿ±ÿµÿ¹ÿ´ÿ°ÿ³ÿÁÿ¼ÿÆÿ¬ÿÆÿ­ÿ°ÿ±ÿ¶ÿ·ÿ¾ÿ»ÿ¹ÿ¾ÿµÿµÿ·ÿ±ÿµÿ»ÿ·ÿ¶ÿ»ÿ¸ÿºÿÂÿ±ÿ³ÿ»ÿ·ÿ·ÿ¹ÿ¶ÿ´ÿ¼ÿ¼ÿÁÿ¹ÿÀÿ´ÿ¸ÿÀÿ¸ÿºÿ¼ÿ´ÿ­ÿ­ÿ¶ÿºÿµÿ®ÿ«ÿ©ÿªÿÂÿÀÿÊÿ³ÿ¶ÿ¿ÿ·ÿºÿ¸ÿ©ÿ¿ÿ»ÿ³ÿ±ÿ´ÿºÿ»ÿ¼ÿºÿ¶ÿ²ÿ¯ÿºÿ¿ÿ·ÿ»ÿ¹ÿ·ÿ¼ÿ¿ÿºÿ´ÿ¿ÿ¹ÿ¼ÿ´ÿ³ÿ½ÿ²ÿ¹ÿ¼ÿ»ÿ¶ÿ³ÿ´ÿ¯ÿ´ÿ·ÿ±ÿ±ÿ¸ÿ½ÿ»ÿºÿ»ÿ¼ÿ¯ÿ²ÿ¼ÿ±ÿ¯ÿ¹ÿ¸ÿÀÿ¸ÿ¼ÿ·ÿ¶ÿ´ÿ°ÿ´ÿ®ÿ¬ÿ¯ÿ«ÿ¯ÿ¸ÿ¹ÿ»ÿ¹ÿ½ÿ¸ÿ¯ÿµÿ»ÿ´ÿ±ÿ²ÿ¯ÿµÿ¸ÿ¼ÿ·ÿµÿ»ÿ´ÿ¹ÿµÿ³ÿ¶ÿ·ÿ½ÿ¾ÿ·ÿ¯ÿ®ÿ°ÿ°ÿ¶ÿ¸ÿ¾ÿÀÿ¼ÿ²ÿÿ±ÿµÿÂÿ»ÿµÿ¸ÿ»ÿ¾ÿ¼ÿ¿ÿ¼ÿ¹ÿ½ÿ¹ÿ¶ÿ³ÿºÿ­ÿ²ÿ½ÿ¿ÿµÿ®ÿÁÿ¿ÿ²ÿ´ÿ°ÿ¾ÿ¼ÿÀÿÂÿºÿ²ÿ¸ÿ¸ÿ²ÿ¸ÿ·ÿ·ÿ²ÿ»ÿ»ÿ¹ÿµÿÄÿ¶ÿ­ÿ¯ÿÿµÿ½ÿ¼ÿ»ÿ¶ÿ´ÿºÿ¾ÿ´ÿ¯ÿºÿ¾ÿÁÿ»ÿµÿ±ÿ³ÿ³ÿÿºÿÅÿ¾ÿ¹ÿ»ÿ¼ÿ¶ÿ¹ÿ¼ÿ»ÿ´ÿ²ÿ·ÿ¹ÿºÿ·ÿ¸ÿÁÿ±ÿ¯ÿ¶ÿ¹ÿ«ÿ¸ÿµÿ²ÿµÿºÿ¸ÿ»ÿ´ÿ³ÿ¸ÿ±ÿ®ÿ·ÿ¾ÿ¿ÿ·ÿµÿ°ÿ°ÿ´ÿÈÿÄÿ±ÿ·ÿ¯ÿ³ÿ·ÿ¹ÿ½ÿ¾ÿ·ÿ³ÿ³ÿ¸ÿÁÿºÿ´ÿ²ÿ¬ÿ½ÿ¶ÿ¶ÿ·ÿ´ÿ·ÿ³ÿ¼ÿ®ÿÿµÿ°ÿ±ÿ¹ÿ°ÿ³ÿÄÿÄÿÂÿ½ÿ¹ÿ­ÿ¹ÿ¹ÿ½ÿ¼ÿ¾ÿ»ÿÂÿ¿ÿ¼ÿ½ÿ¼ÿ¶ÿ±ÿµÿ¹ÿ·ÿ´ÿµÿÁÿ±ÿ¹ÿ³ÿ²ÿ³ÿ°ÿ¿ÿÉÿ¿ÿ²ÿ¸ÿ¾ÿ½ÿÀÿ»ÿ±ÿ®ÿÄÿ»ÿµÿ´ÿºÿ¶ÿ¸ÿ¾ÿ¸ÿ¾ÿÀÿ¹ÿ¹ÿ½ÿÃÿÃÿ¸ÿ¾ÿ·ÿ·ÿ±ÿºÿ·ÿ½ÿ¯ÿ¶ÿÄÿÄÿ¹ÿ²ÿ¾ÿÀÿ¶ÿ¹ÿ¿ÿ¸ÿµÿ¶ÿ¯ÿ¸ÿ³ÿ»ÿ¼ÿ»ÿÀÿ´ÿ³ÿ¾ÿÃÿ¿ÿ¸ÿ¶ÿ·ÿ¯ÿ®ÿ©ÿ¶ÿÁÿÿ¶ÿ¼ÿ¹ÿ¶ÿ½ÿ¹ÿ¼ÿ½ÿ¹ÿ»ÿ¿ÿ½ÿºÿ¶ÿ®ÿ¹ÿ½ÿ»ÿ¹ÿ·ÿ²ÿ®ÿ²ÿ³ÿ´ÿ¼ÿÃÿÀÿ¿ÿÂÿÀÿ½ÿ©ÿ°ÿÿµÿ¼ÿ¹ÿ»ÿ¼ÿÀÿÌÿÆÿµÿ³ÿ¶ÿ·ÿ´ÿ³ÿ¶ÿ²ÿ·ÿÀÿ¿ÿ¹ÿ½ÿ¼ÿ¶ÿ´ÿµÿµÿ¶ÿºÿ¶ÿ¼ÿÁÿÏÿ´ÿ¿ÿºÿ¹ÿ¿ÿÃÿ½ÿ»ÿ·ÿ±ÿ¶ÿ·ÿ³ÿ¹ÿÂÿÀÿ³ÿ·ÿ¹ÿ³ÿ´ÿ»ÿ¾ÿ»ÿ¼ÿ¿ÿ·ÿ¸ÿÉÿ¼ÿ¾ÿµÿ½ÿ¶ÿ°ÿ¿ÿÅÿÂÿÁÿÀÿ¼ÿ»ÿ¾ÿ³ÿµÿªÿ¹ÿ½ÿ¿ÿ¹ÿÀÿ¹ÿ¾ÿÁÿ¹ÿ¹ÿ¿ÿºÿºÿ¹ÿ¸ÿÁÿ¾ÿ·ÿÄÿ¼ÿ´ÿ¸ÿ¸ÿ¸ÿ¸ÿ«ÿ¯ÿ³ÿ±ÿÀÿ¹ÿ¶ÿºÿ¾ÿ°ÿ¬ÿ²ÿµÿ³ÿ°ÿµÿºÿ¼ÿ½ÿ¹ÿ¹ÿ·ÿ¼ÿ·ÿ·ÿ½ÿ¼ÿ½ÿÁÿºÿ¼ÿ¹ÿ´ÿ¿ÿ¼ÿÃÿ»ÿ»ÿ¼ÿ½ÿ¸ÿ¹ÿÁÿ¾ÿÀÿºÿ½ÿÅÿÀÿ¹ÿ¾ÿ¼ÿ¸ÿ»ÿ½ÿµÿ²ÿ½ÿÀÿ³ÿ²ÿ´ÿ·ÿºÿ¸ÿ¶ÿµÿ´ÿµÿ¹ÿºÿ³ÿÂÿ¬ÿ¸ÿ·ÿ±ÿ¿ÿ½ÿºÿ½ÿ»ÿ·ÿºÿ·ÿ·ÿ¿ÿÄÿÁÿ¸ÿ½ÿ¹ÿ¶ÿ¶ÿµÿ·ÿºÿ²ÿ¸ÿ¼ÿ±ÿ¼ÿ¼ÿÁÿ¿ÿ½ÿÁÿ½ÿ´ÿ¹ÿ½ÿ»ÿ²ÿ«ÿ»ÿºÿ¶ÿµÿ»ÿ¿ÿ¹ÿµÿ»ÿÄÿ²ÿ°ÿºÿ»ÿ¾ÿ´ÿ°ÿ¶ÿ¸ÿ¼ÿÃÿ¸ÿµÿÄÿ¹ÿ¾ÿ»ÿÂÿ¼ÿ½ÿ¿ÿ¶ÿ¹ÿºÿºÿ»ÿ½ÿÆÿ¹ÿ²ÿ·ÿÀÿÀÿ¹ÿ¸ÿ¼ÿµÿ¹ÿÁÿ»ÿ¹ÿ½ÿºÿ¹ÿ»ÿ¼ÿÁÿ²ÿ¾ÿÃÿ¹ÿ¸ÿ¶ÿ¸ÿ¾ÿ¼ÿ®ÿ­ÿ½ÿ·ÿÌÿÅÿÀÿÂÿÆÿÄÿ¹ÿ´ÿºÿ¸ÿµÿÂÿºÿµÿÀÿÂÿ¹ÿ·ÿ¾ÿÀÿ·ÿ±ÿ±ÿªÿ³ÿÆÿ·ÿ±ÿ°ÿ³ÿ¼ÿ¾ÿ¼ÿ»ÿÃÿ¿ÿ¼ÿµÿ¹ÿ»ÿ¾ÿ¿ÿ´ÿ°ÿ¿ÿ¹ÿµÿ¶ÿÿ³ÿ¹ÿ·ÿ»ÿ³ÿ­ÿÿ»ÿ¹ÿ»ÿºÿ¸ÿÀÿ¿ÿ²ÿ»ÿ´ÿ±ÿÅÿ¸ÿ´ÿ¸ÿ¶ÿ¶ÿ½ÿ¹ÿ±ÿ»ÿ¿ÿ¾ÿ²ÿ¶ÿ¹ÿ·ÿ»ÿÄÿÂÿºÿ¾ÿµÿ·ÿ¶ÿ»ÿ»ÿ¸ÿ¼ÿ¾ÿ¿ÿ¿ÿ¾ÿÈÿ³ÿªÿ¸ÿÁÿ»ÿ»ÿÀÿºÿµÿ¸ÿ¾ÿ¾ÿ½ÿ¼ÿ¼ÿ¹ÿ¹ÿ¹ÿ¸ÿ¸ÿ¶ÿÀÿÇÿ¾ÿµÿ½ÿ»ÿ©ÿºÿ½ÿ½ÿºÿ¹ÿ¸ÿ¸ÿ¾ÿºÿ¸ÿ¾ÿ¾ÿÂÿ½ÿ¹ÿ¼ÿ¼ÿµÿ´ÿ¿ÿ½ÿ·ÿºÿ»ÿ»ÿ¿ÿÅÿÁÿ¼ÿ±ÿ¼ÿ¿ÿÃÿÁÿ¹ÿ¶ÿ¿ÿÂÿ®ÿ¿ÿ¾ÿ»ÿºÿ¼ÿ½ÿ¸ÿ½ÿ·ÿ»ÿ¾ÿ¼ÿ¼ÿ¾ÿ¿ÿ¼ÿ·ÿ·ÿ³ÿ¼ÿ·ÿ´ÿ¯ÿ°ÿ¿ÿÆÿ¹ÿ¹ÿ¸ÿ´ÿ¹ÿ¾ÿ¿ÿ½ÿ¼ÿÈÿºÿ¼ÿ·ÿ³ÿºÿ¼ÿ³ÿ·ÿ¼ÿ·ÿ¹ÿ´ÿ´ÿ¹ÿ¿ÿ¾ÿµÿÃÿÂÿ¿ÿÁÿ·ÿ«ÿ¯ÿ¾ÿÂÿµÿ¾ÿ»ÿËÿÉÿ¹ÿ°ÿ·ÿÄÿ¼ÿ»ÿ¿ÿÁÿÀÿÂÿ¹ÿ»ÿ½ÿ¹ÿµÿ·ÿ¿ÿ¹ÿÃÿ´ÿ¸ÿ¹ÿºÿ»ÿ¼ÿ½ÿ¾ÿ­ÿ´ÿ®ÿ³ÿºÿ¸ÿ·ÿ¿ÿ°ÿ³ÿ¶ÿµÿ¸ÿ¹ÿºÿÀÿ¿ÿ¯ÿ´ÿºÿ¹ÿµÿµÿºÿ»ÿ´ÿ½ÿ½ÿÁÿ¾ÿ±ÿ®ÿ·ÿ¼ÿÀÿÅÿ½ÿ¶ÿµÿµÿ´ÿ»ÿ¾ÿ±ÿ¾ÿÀÿÊÿÃÿ¿ÿÀÿ¹ÿ±ÿ»ÿºÿ»ÿÊÿ¸ÿ²ÿ¸ÿºÿ»ÿ½ÿºÿÀÿÁÿ½ÿµÿ¾ÿÂÿ¾ÿÀÿÀÿ²ÿ½ÿ¸ÿ³ÿµÿ·ÿ·ÿ¼ÿ¿ÿ¶ÿ¶ÿ´ÿ¹ÿ¸ÿ·ÿ¿ÿÁÿ¹ÿ¶ÿºÿ¹ÿºÿ´ÿ³ÿ¼ÿÆÿÂÿµÿ´ÿ½ÿ³ÿ¼ÿ»ÿ½ÿ¶ÿ¶ÿ¸ÿµÿ²ÿ±ÿ¼ÿ·ÿÃÿÁÿ¹ÿ¹ÿ½ÿ»ÿ¶ÿ¾ÿÁÿ¼ÿ¸ÿ²ÿ³ÿ½ÿÁÿÁÿÄÿ½ÿ»ÿ½ÿ»ÿ·ÿ¸ÿºÿºÿ¿ÿÁÿ»ÿ¹ÿ³ÿÁÿ½ÿ¹ÿµÿ»ÿ»ÿ²ÿ°ÿºÿ¹ÿ²ÿÀÿ¾ÿÁÿ»ÿ¸ÿ¸ÿ¶ÿÁÿÌÿ¸ÿÿ¸ÿ¾ÿ¼ÿºÿºÿ»ÿºÿ¼ÿºÿ·ÿ®ÿ²ÿ·ÿ¼ÿ¾ÿ¼ÿ¾ÿÀÿºÿÄÿ½ÿÁÿ¸ÿ¸ÿ¸ÿ¿ÿ½ÿ­ÿ°ÿ¿ÿ¾ÿºÿ·ÿ·ÿ»ÿ½ÿ¹ÿ·ÿ·ÿ¶ÿ»ÿ½ÿ¹ÿ¹ÿÆÿÂÿºÿÀÿÀÿ¼ÿ¾ÿ¸ÿ¸ÿºÿ¼ÿ¯ÿ°ÿ·ÿ½ÿµÿ¯ÿ´ÿ»ÿ¾ÿ­ÿ»ÿ²ÿ·ÿ¸ÿ¼ÿ¿ÿ»ÿ¸ÿ¿ÿÆÿÁÿ¹ÿÂÿ²ÿ¶ÿ²ÿ­ÿÿÿ­ÿµÿ¸ÿ´ÿ¶ÿ¹ÿºÿ½ÿ·ÿ³ÿ°ÿ¸ÿÁÿ¼ÿ¼ÿÁÿºÿ­ÿÀÿ·ÿÁÿ»ÿ»ÿ»ÿ¹ÿ½ÿÀÿÃÿºÿÂÿ²ÿºÿÂÿ¸ÿ¿ÿ¿ÿ¹ÿ¾ÿÀÿ²ÿ¼ÿÂÿ²ÿÀÿ¶ÿ¯ÿ¶ÿ½ÿ»ÿ»ÿ»ÿ·ÿ¸ÿ¶ÿ¼ÿ¸ÿ¾ÿºÿ½ÿ¾ÿ¸ÿ´ÿ·ÿ»ÿ»ÿµÿ¬ÿµÿ½ÿÀÿ¾ÿÁÿ¾ÿ»ÿ¾ÿ½ÿ¼ÿÂÿ¹ÿ²ÿ¹ÿ±ÿ¿ÿ½ÿºÿ¶ÿ¹ÿÀÿ»ÿ»ÿÃÿ³ÿÄÿÁÿºÿ¼ÿ¼ÿºÿµÿ¹ÿ¼ÿ»ÿÀÿÂÿ´ÿ¶ÿµÿ¾ÿ»ÿ¼ÿ¿ÿ»ÿ¸ÿ·ÿµÿ¶ÿ¹ÿ½ÿ¿ÿ¶ÿ²ÿ¶ÿ½ÿÁÿ»ÿ¹ÿ³ÿ·ÿ¿ÿºÿ²ÿ·ÿ·ÿÁÿ³ÿ¼ÿÃÿ®ÿµÿ¿ÿ³ÿµÿÀÿ¿ÿ¶ÿ´ÿ·ÿ²ÿ¼ÿ¸ÿ»ÿ¾ÿ³ÿ¶ÿ±ÿ¯ÿ°ÿ¶ÿ¹ÿ·ÿºÿ¼ÿÁÿ¿ÿ®ÿ²ÿ»ÿ·ÿ½ÿ¾ÿºÿÀÿ½ÿ²ÿ³ÿ¶ÿºÿºÿ¸ÿ²ÿ´ÿ»ÿ´ÿ»ÿ¼ÿ¾ÿºÿ¸ÿÃÿÃÿ¯ÿ³ÿ»ÿ¼ÿ¹ÿÀÿ»ÿÀÿ¼ÿ½ÿÆÿ¸ÿ­ÿ¸ÿÀÿ»ÿ¾ÿ¹ÿ´ÿ¹ÿ¸ÿ¾ÿ¾ÿ¹ÿ»ÿ¶ÿ¶ÿ¿ÿ¿ÿ¾ÿÄÿ¼ÿ²ÿªÿ²ÿÂÿ½ÿ¶ÿÀÿÃÿÄÿ½ÿ»ÿÃÿÁÿ¹ÿ¹ÿºÿ¼ÿ¸ÿ¯ÿ¸ÿ¹ÿºÿ¹ÿ²ÿ¸ÿ¼ÿ¹ÿºÿ¼ÿÁÿÄÿÅÿÈÿÅÿ¾ÿ¬ÿ¸ÿ±ÿ¼ÿ¾ÿ·ÿ¶ÿºÿ¹ÿ´ÿ¸ÿ¼ÿºÿÁÿÁÿ¸ÿ¯ÿµÿ°ÿ»ÿÆÿ¸ÿ¾ÿ»ÿ²ÿ¸ÿ»ÿ½ÿÀÿÀÿÂÿ¾ÿÁÿ¸ÿ¬ÿºÿ­ÿÂÿºÿÁÿ¸ÿ·ÿ²ÿ´ÿ¶ÿ¹ÿ¼ÿ·ÿ³ÿ»ÿ¸ÿ³ÿ¸ÿ¿ÿ¶ÿ¾ÿ°ÿ³ÿÀÿÀÿÂÿºÿ¹ÿ»ÿ¼ÿºÿ­ÿ«ÿ²ÿÿ·ÿ¾ÿ½ÿÅÿ´ÿ­ÿµÿ³ÿ·ÿ¶ÿ·ÿ»ÿ¸ÿµÿ³ÿ¬ÿµÿ¾ÿºÿÁÿ°ÿ¿ÿ±ÿ³ÿ¹ÿ¶ÿ´ÿ¸ÿ»ÿ»ÿ·ÿ¹ÿºÿ·ÿ¾ÿºÿ´ÿµÿ±ÿ¯ÿ¬ÿÅÿºÿ¼ÿºÿ»ÿ½ÿ¿ÿÁÿ¸ÿ±ÿ¸ÿ¼ÿ¸ÿ»ÿ½ÿ²ÿ»ÿ¸ÿ»ÿ¹ÿ¶ÿµÿ´ÿ³ÿ²ÿ½ÿÅÿ¾ÿ¹ÿ¼ÿÀÿ½ÿ¸ÿºÿ²ÿ·ÿÄÿ®ÿ¶ÿÍÿ»ÿ»ÿºÿºÿ²ÿ«ÿ­ÿ»ÿ¹ÿ²ÿ³ÿºÿ½ÿ»ÿ»ÿ¹ÿ¾ÿ¾ÿÀÿºÿ¶ÿ½ÿ¸ÿÂÿ¼ÿ´ÿ¶ÿ³ÿ¼ÿºÿ´ÿ°ÿ®ÿ³ÿ·ÿ·ÿ¸ÿ¾ÿ®ÿ¼ÿ¸ÿ¾ÿ¹ÿ°ÿ·ÿ¶ÿ½ÿºÿ·ÿ¸ÿ¼ÿ¾ÿÁÿ¾ÿ¹ÿ¸ÿ¶ÿ¸ÿ¶ÿ³ÿ¸ÿ³ÿºÿ°ÿ½ÿµÿ´ÿ»ÿ¾ÿÀÿ¾ÿºÿµÿºÿ²ÿ¯ÿ¹ÿ°ÿ¬ÿ¹ÿ´ÿ¼ÿ»ÿ´ÿÂÿºÿ¼ÿ¾ÿ¸ÿÀÿ¼ÿÀÿ¼ÿ·ÿ±ÿºÿ¸ÿ¶ÿ·ÿ·ÿ¸ÿºÿ¿ÿµÿ­ÿºÿ¸ÿ¼ÿ¹ÿ´ÿ´ÿ³ÿÿ²ÿ»ÿ¼ÿ¶ÿ±ÿ´ÿ²ÿ¸ÿÂÿ»ÿ²ÿ½ÿÄÿÀÿÀÿ²ÿ´ÿ¶ÿ»ÿ¸ÿÿÍÿºÿ´ÿÿ¶ÿ²ÿ·ÿ´ÿ¶ÿ¾ÿ»ÿ¼ÿ¾ÿÁÿ¾ÿ¶ÿ¼ÿ¾ÿ¶ÿ±ÿ¯ÿ¹ÿ­ÿ¶ÿÁÿ¸ÿ±ÿ¸ÿ±ÿµÿ¼ÿ¶ÿ´ÿ¹ÿºÿ»ÿ·ÿ´ÿ¹ÿ¶ÿ°ÿµÿ¸ÿ´ÿ´ÿ½ÿ½ÿ¬ÿ©ÿÄÿÍÿ±ÿ¹ÿ¼ÿºÿ²ÿ´ÿÂÿÁÿ¹ÿ²ÿ°ÿ¹ÿÁÿ¼ÿ´ÿ­ÿ²ÿ¼ÿ»ÿ»ÿ­ÿ´ÿ¿ÿÀÿµÿ«ÿÿºÿ¾ÿ±ÿ¬ÿµÿ±ÿÁÿ¼ÿºÿ·ÿ»ÿ«ÿ²ÿ¹ÿ°ÿ¶ÿ·ÿ¶ÿºÿ«ÿ¿ÿÁÿ²ÿ½ÿ¹ÿ³ÿ·ÿµÿ¼ÿºÿ¼ÿ¸ÿ´ÿ°ÿ¯ÿÂÿÅÿÅÿÃÿÁÿ¹ÿ³ÿµÿ±ÿ±ÿ¸ÿ¸ÿ´ÿ¸ÿ»ÿ¶ÿ¹ÿ´ÿ®ÿ·ÿºÿ½ÿÂÿ´ÿ®ÿ¹ÿµÿ·ÿ²ÿ¿ÿ·ÿ¾ÿÁÿ·ÿµÿ¶ÿ¸ÿ´ÿ²ÿ±ÿ°ÿºÿºÿ²ÿ½ÿÁÿ¹ÿ°ÿ³ÿ¿ÿ½ÿÂÿÀÿÿ³ÿ¼ÿ³ÿ»ÿÂÿ¹ÿ½ÿ³ÿ³ÿºÿ³ÿµÿ·ÿ·ÿ»ÿ¿ÿ¿ÿ¹ÿ¸ÿ·ÿ·ÿÀÿ´ÿ¶ÿ²ÿ³ÿ³ÿ°ÿ±ÿ®ÿ´ÿ·ÿ±ÿ¿ÿÄÿ»ÿ°ÿ³ÿ´ÿ´ÿ¼ÿµÿ³ÿ±ÿ´ÿ¶ÿ¯ÿ®ÿ´ÿ¹ÿ»ÿ¸ÿ»ÿ¹ÿ¹ÿ°ÿ¹ÿ¹ÿºÿºÿµÿÇÿºÿ·ÿ®ÿ´ÿ²ÿ¸ÿ±ÿ»ÿ·ÿµÿ¼ÿ´ÿ²ÿ±ÿ·ÿ¿ÿ¹ÿ±ÿ·ÿ¾ÿ·ÿ±ÿ³ÿ¯ÿ±ÿÂÿ¹ÿÀÿ½ÿÅÿÂÿ°ÿ³ÿÈÿ·ÿÇÿºÿ¯ÿ´ÿ»ÿ³ÿ±ÿ³ÿºÿÂÿ»ÿ¸ÿ¸ÿ¹ÿ½ÿ»ÿ»ÿÀÿ·ÿ°ÿ¸ÿ±ÿµÿ¿ÿ·ÿ¯ÿ°ÿ¬ÿµÿ´ÿ®ÿ´ÿ´ÿÂÿ¼ÿ¶ÿ·ÿ²ÿ¬ÿºÿ¹ÿ´ÿµÿ´ÿ¯ÿ¶ÿ±ÿ²ÿ°ÿ©ÿ®ÿ´ÿµÿ¶ÿ¹ÿ»ÿ¼ÿ¹ÿ¶ÿ·ÿ¿ÿ¹ÿºÿ·ÿ¸ÿ¶ÿ³ÿµÿ³ÿ´ÿ¶ÿÄÿÂÿ³ÿ·ÿ¹ÿ¸ÿ­ÿ°ÿ¿ÿ»ÿ¸ÿ²ÿ½ÿÂÿºÿ¾ÿÃÿ½ÿ³ÿ¯ÿµÿ¸ÿµÿ´ÿ²ÿ¬ÿ±ÿ¹ÿµÿÁÿ¼ÿ¼ÿªÿ½ÿ¼ÿ°ÿ²ÿ³ÿªÿ±ÿ½ÿºÿ±ÿ¼ÿ®ÿ®ÿ±ÿ´ÿ³ÿ°ÿºÿ¸ÿ·ÿºÿ²ÿ¸ÿ»ÿ´ÿ¶ÿ±ÿ±ÿ³ÿ·ÿ¹ÿ¹ÿ®ÿ°ÿµÿ»ÿ´ÿ³ÿºÿºÿ°ÿ¶ÿ¶ÿ¹ÿ¬ÿ³ÿ·ÿ¼ÿÀÿ³ÿ¯ÿ²ÿ°ÿ®ÿ¯ÿ±ÿ·ÿ¹ÿµÿ´ÿ³ÿ°ÿ²ÿ°ÿ©ÿ¶ÿºÿ·ÿ´ÿ´ÿ¯ÿ»ÿÃÿÃÿÁÿ±ÿ¬ÿ¶ÿµÿ±ÿ½ÿµÿ¸ÿ¿ÿ¾ÿ¸ÿ¬ÿ³ÿ¶ÿ²ÿ¶ÿ¸ÿÇÿÁÿ´ÿ·ÿ³ÿ­ÿ´ÿ¹ÿµÿ²ÿ±ÿ´ÿ´ÿ¶ÿ»ÿÂÿÀÿ¶ÿ·ÿ¹ÿºÿ¶ÿ±ÿ´ÿ±ÿ´ÿ´ÿ¾ÿ»ÿ½ÿ¬ÿ¸ÿ´ÿ»ÿÀÿ¼ÿ¼ÿ½ÿ¸ÿ´ÿ¶ÿ¿ÿ¼ÿ¸ÿºÿ¸ÿ¶ÿ²ÿ´ÿ³ÿ®ÿ¶ÿ±ÿµÿ´ÿ¶ÿµÿ´ÿ²ÿ¹ÿºÿºÿ¹ÿ¯ÿ¯ÿµÿ®ÿ¯ÿ²ÿ¶ÿ¼ÿ¹ÿ²ÿ±ÿ²ÿ³ÿ´ÿ¸ÿ´ÿ¸ÿ¹ÿ²ÿ´ÿµÿºÿ½ÿ¸ÿ·ÿ¶ÿ´ÿ±ÿ¶ÿ¸ÿ±ÿµÿºÿ®ÿºÿ½ÿ²ÿ¸ÿ®ÿ¶ÿ²ÿ·ÿ¼ÿ¸ÿ¼ÿ»ÿ½ÿÁÿ»ÿ¹ÿ¾ÿ»ÿ´ÿ­ÿ°ÿ·ÿ³ÿ­ÿ¯ÿ­ÿ­ÿ´ÿ¸ÿ¹ÿ³ÿ±ÿµÿ¸ÿÁÿ¸ÿ®ÿ«ÿ­ÿ¹ÿ¸ÿ¹ÿµÿ´ÿ°ÿÄÿµÿ¯ÿªÿµÿ¹ÿ¹ÿµÿ·ÿ·ÿµÿ¸ÿµÿ´ÿ¹ÿµÿ²ÿ¶ÿ³ÿ¶ÿ¿ÿÁÿºÿ·ÿ½ÿ¸ÿ°ÿ¹ÿÁÿ·ÿºÿ½ÿ¼ÿ¸ÿ¶ÿ¾ÿ·ÿ¶ÿ»ÿ¿ÿºÿ¸ÿÿ´ÿÀÿ¼ÿ²ÿ³ÿ¾ÿ¾ÿ´ÿºÿ»ÿ¹ÿ·ÿ¶ÿ®ÿ¯ÿ¸ÿ¹ÿ¸ÿ»ÿ¶ÿ²ÿ¹ÿ¶ÿ¶ÿ¼ÿ¸ÿ³ÿ·ÿ»ÿ±ÿ«ÿµÿ±ÿ¶ÿ´ÿ¯ÿ»ÿ®ÿ±ÿ¬ÿµÿ«ÿÂÿ¾ÿ¯ÿ»ÿ»ÿ°ÿ¶ÿ¼ÿ¸ÿµÿ·ÿ¸ÿ·ÿµÿ®ÿ®ÿ³ÿ±ÿ´ÿµÿ¹ÿ¼ÿ¶ÿ¹ÿ»ÿ½ÿºÿ²ÿ©ÿ´ÿ¯ÿ¯ÿºÿÿºÿºÿ·ÿÂÿ«ÿ­ÿ¸ÿ®ÿ¯ÿ·ÿºÿ¿ÿ¶ÿ«ÿªÿ«ÿ¬ÿ±ÿ±ÿ¯ÿ·ÿ»ÿ¼ÿ½ÿ¾ÿ·ÿ¸ÿÀÿ®ÿ³ÿ­ÿµÿÄÿ´ÿºÿ¶ÿÀÿ¼ÿ´ÿµÿÂÿ¿ÿ¶ÿ½ÿ¸ÿ³ÿ³ÿ¶ÿ±ÿ°ÿ´ÿ®ÿ²ÿºÿµÿ°ÿ¶ÿºÿ¹ÿµÿ±ÿ³ÿ²ÿ«ÿ²ÿ±ÿ¸ÿ¼ÿ¶ÿ·ÿ½ÿ¶ÿ¾ÿ¸ÿ¶ÿ²ÿ±ÿºÿ¹ÿ»ÿºÿ½ÿ»ÿ¶ÿ´ÿ²ÿ·ÿ»ÿ³ÿ­ÿ²ÿ¸ÿºÿ¹ÿ²ÿ²ÿ´ÿ·ÿ·ÿ·ÿ®ÿ´ÿ¿ÿ¹ÿ¼ÿ²ÿ²ÿ´ÿ¶ÿ±ÿ¼ÿ¹ÿºÿÃÿ¿ÿ±ÿµÿ½ÿ´ÿ¬ÿ¬ÿµÿÀÿ¹ÿ¸ÿºÿ¶ÿ²ÿ³ÿ¿ÿ·ÿÿ¹ÿ¶ÿ°ÿ¶ÿ¼ÿ³ÿ´ÿ®ÿ¬ÿÆÿ¬ÿ´ÿ´ÿ²ÿ¼ÿºÿ¹ÿ¹ÿ¾ÿ¸ÿ¿ÿÁÿ»ÿ¹ÿºÿºÿ·ÿ°ÿ±ÿ·ÿ²ÿ¯ÿ´ÿ¹ÿ·ÿ¶ÿ¶ÿºÿ´ÿ½ÿ±ÿ®ÿ¶ÿ¿ÿµÿ¯ÿ·ÿ³ÿµÿ»ÿÀÿ¼ÿ·ÿ¿ÿ³ÿ²ÿ´ÿ¶ÿ³ÿ´ÿ·ÿµÿµÿ¸ÿ¼ÿ¾ÿ¶ÿ·ÿ¹ÿ¸ÿÀÿ½ÿ¼ÿ¯ÿ´ÿ¯ÿµÿ²ÿ¶ÿ¬ÿÿ´ÿ¾ÿ¸ÿºÿÀÿºÿ³ÿ²ÿ°ÿ²ÿ¹ÿ¼ÿ¾ÿ¾ÿ¿ÿÃÿºÿ®ÿ±ÿ®ÿÿvÿÿÀÿ´ÿ»ÿ¼ÿÂÿ³ÿ³ÿÀÿ¶ÿ³ÿ½ÿºÿ¸ÿ³ÿ³ÿ¼ÿ½ÿ¹ÿ·ÿµÿµÿºÿ¼ÿ»ÿ¹ÿ»ÿµÿ´ÿ¶ÿ´ÿ·ÿºÿ¯ÿ¹ÿµÿµÿ½ÿ¸ÿºÿ¯ÿ¼ÿ»ÿ²ÿ¸ÿ¸ÿ´ÿ²ÿ°ÿ¶ÿ·ÿ´ÿ·ÿ·ÿ½ÿ¹ÿ¶ÿÀÿ»ÿ´ÿ²ÿ¼ÿ±ÿ·ÿ²ÿ·ÿÁÿ¹ÿ¯ÿ»ÿ»ÿ´ÿ¹ÿºÿ¶ÿ¶ÿ´ÿ³ÿ¹ÿ¶ÿ´ÿ¾ÿºÿ³ÿ´ÿºÿ®ÿ¾ÿ¸ÿ¹ÿµÿ²ÿ»ÿºÿ´ÿ·ÿ¯ÿ±ÿ³ÿ²ÿ¸ÿ»ÿ¹ÿ°ÿµÿµÿ¬ÿ¶ÿ¹ÿ´ÿ²ÿ¸ÿ´ÿ¼ÿ¼ÿ¹ÿ·ÿ¸ÿ«ÿ¾ÿºÿ¸ÿ³ÿ°ÿºÿºÿ¸ÿ°ÿ©ÿÿ¬ÿ®ÿªÿ®ÿ½ÿÃÿ»ÿ²ÿ¶ÿ±ÿ©ÿ¬ÿ³ÿ´ÿ«ÿ¿ÿ´ÿ¹ÿ¹ÿ¹ÿ·ÿ³ÿ¸ÿ¯ÿ´ÿ·ÿ·ÿ½ÿ·ÿ²ÿ½ÿµÿ©ÿ»ÿ´ÿ³ÿÀÿ«ÿ²ÿ¬ÿ¯ÿÿ³ÿ¹ÿµÿ¾ÿ¼ÿ»ÿ·ÿ»ÿ»ÿ¹ÿ´ÿ³ÿ¼ÿ¾ÿÁÿ¹ÿ½ÿ»ÿÄÿ¸ÿ´ÿ½ÿÁÿ¶ÿ«ÿ³ÿ²ÿºÿ½ÿÂÿ¾ÿ¼ÿ´ÿ®ÿ¯ÿ·ÿ½ÿµÿ¶ÿ¹ÿºÿ½ÿ¼ÿ³ÿÂÿ³ÿ¼ÿ·ÿµÿ¹ÿ³ÿ©ÿ¶ÿµÿ´ÿµÿ¶ÿºÿ¶ÿ®ÿ³ÿ¾ÿ¶ÿ·ÿ»ÿ·ÿ²ÿ­ÿ²ÿÃÿ¹ÿµÿ¸ÿ»ÿ°ÿ³ÿ»ÿ¸ÿ³ÿ¯ÿ­ÿ±ÿ¸ÿ¾ÿÅÿÄÿ¶ÿÁÿ¯ÿ°ÿºÿ¹ÿ»ÿ²ÿ°ÿºÿºÿ³ÿªÿ¬ÿ°ÿ­ÿ«ÿ°ÿµÿºÿ¼ÿºÿ³ÿ·ÿ¬ÿÌÿÅÿ¸ÿµÿ²ÿ¯ÿ¼ÿ·ÿºÿ¾ÿ¸ÿºÿ¹ÿµÿ»ÿµÿ¶ÿÁÿ¶ÿ¼ÿ²ÿ¸ÿ²ÿ»ÿµÿ³ÿ¹ÿ°ÿµÿµÿµÿ»ÿ¸ÿ±ÿ´ÿ¹ÿ½ÿ¾ÿ¶ÿ½ÿ©ÿ¸ÿ·ÿ±ÿ¼ÿ»ÿ¹ÿ¸ÿ±ÿ·ÿ»ÿ»ÿ·ÿ¶ÿ¿ÿ¾ÿ¼ÿµÿ¸ÿ»ÿµÿ¿ÿ¼ÿ¯ÿµÿ¿ÿÅÿÇÿºÿ²ÿ´ÿ·ÿ¹ÿ¼ÿ½ÿ²ÿ¯ÿÆÿÂÿ¼ÿ»ÿ¾ÿÀÿ¼ÿ¹ÿ¸ÿ¹ÿ¹ÿ¹ÿ¹ÿ»ÿÀÿ¾ÿ¹ÿ¸ÿ¸ÿºÿ²ÿ¼ÿ¸ÿ¶ÿ³ÿ«ÿºÿ¸ÿ¶ÿ¾ÿ»ÿ¿ÿÇÿÄÿ¾ÿ¶ÿ¹ÿ¸ÿ´ÿ½ÿ»ÿ¸ÿÁÿºÿÇÿ»ÿ·ÿ¼ÿ»ÿ¸ÿ¹ÿ¿ÿ½ÿ¯ÿ¼ÿ³ÿ±ÿ¬ÿ¿ÿµÿ¹ÿµÿ»ÿ·ÿ¸ÿ¹ÿ¶ÿ¸ÿ»ÿ¼ÿ½ÿ¶ÿ²ÿ´ÿ¹ÿ½ÿºÿ¸ÿ´ÿ­ÿªÿ´ÿ¸ÿ½ÿÀÿ¿ÿ¼ÿ´ÿµÿ»ÿ´ÿ¬ÿ®ÿ¶ÿ´ÿ¬ÿ¸ÿÃÿ´ÿ·ÿ½ÿºÿ¸ÿ¸ÿ¸ÿ·ÿ¬ÿµÿ³ÿ³ÿ±ÿ»ÿ¼ÿ¶ÿ½ÿ¹ÿ¸ÿµÿ²ÿ·ÿ¹ÿ¼ÿÅÿ¹ÿ«ÿ¾ÿªÿÉÿÂÿµÿ¶ÿ·ÿ¼ÿ½ÿ³ÿ«ÿ³ÿÀÿ¼ÿ¾ÿºÿ¾ÿµÿ¹ÿ¹ÿ¯ÿ±ÿ¸ÿÂÿÂÿ¾ÿÀÿ¼ÿ´ÿºÿ·ÿ¸ÿ¿ÿ°ÿ¯ÿ³ÿÅÿËÿÂÿºÿºÿºÿ¹ÿ»ÿ´ÿµÿµÿ»ÿ½ÿ¼ÿ¸ÿ½ÿ¸ÿ»ÿÁÿÁÿ¹ÿ´ÿºÿÀÿ¶ÿ·ÿ´ÿ®ÿ¿ÿÆÿÇÿ¿ÿ¹ÿ¿ÿÄÿÁÿÁÿÀÿ¸ÿ¯ÿ¼ÿ±ÿ·ÿºÿ¼ÿ´ÿ²ÿ¶ÿºÿ¹ÿ·ÿ»ÿµÿ­ÿ·ÿ´ÿ´ÿ´ÿ¹ÿ¸ÿ³ÿ¸ÿÁÿ½ÿµÿ¹ÿ»ÿºÿ¾ÿÂÿ¹ÿ¾ÿ½ÿ½ÿ½ÿ¿ÿ»ÿ¹ÿÀÿÃÿÁÿ¶ÿºÿºÿ»ÿ¾ÿÂÿÀÿ¸ÿ¯ÿ¶ÿÀÿºÿ°ÿ´ÿ´ÿ·ÿ¾ÿµÿ°ÿºÿ¶ÿ¶ÿºÿ·ÿ³ÿ´ÿ³ÿÁÿ¸ÿ­ÿµÿ¾ÿºÿºÿ¶ÿ¹ÿ»ÿºÿ½ÿ¹ÿ°ÿ´ÿÃÿÀÿµÿ»ÿ½ÿ¹ÿ·ÿ·ÿµÿ³ÿºÿ¿ÿÇÿ¾ÿ²ÿ¯ÿ¾ÿ¿ÿÂÿÃÿ¾ÿ»ÿ»ÿ¼ÿ´ÿºÿ¶ÿ»ÿ»ÿ¹ÿµÿ½ÿ¿ÿºÿ¼ÿÂÿÂÿ²ÿ´ÿ±ÿ¿ÿºÿ´ÿ²ÿ¶ÿ¸ÿ·ÿ»ÿÀÿ¹ÿºÿÂÿ¹ÿÀÿÄÿ¿ÿ½ÿºÿµÿ¹ÿºÿºÿºÿÂÿÆÿ¾ÿ²ÿµÿ¼ÿ¸ÿ³ÿ¸ÿºÿ»ÿ®ÿ·ÿÂÿºÿºÿ¶ÿ·ÿ¸ÿ¸ÿ¼ÿµÿ½ÿÃÿ´ÿ¹ÿºÿ³ÿ¸ÿ¹ÿ³ÿ·ÿºÿ»ÿ¼ÿ¿ÿ³ÿ¸ÿÀÿ»ÿºÿ½ÿ¹ÿºÿºÿ¿ÿ²ÿ¾ÿ¼ÿºÿ²ÿµÿ¿ÿ¿ÿ»ÿ½ÿºÿ´ÿ¿ÿÆÿµÿ²ÿ±ÿ¶ÿ¾ÿºÿ¹ÿ¹ÿÇÿ¼ÿ¶ÿ³ÿ´ÿºÿÀÿ¿ÿ»ÿºÿÈÿ¹ÿ»ÿ¼ÿ¾ÿºÿ¶ÿ¹ÿµÿ®ÿ·ÿÿÃÿ³ÿ¿ÿ½ÿ¹ÿ¿ÿ¾ÿ¼ÿÂÿ»ÿ´ÿÆÿ»ÿºÿ·ÿºÿ»ÿ»ÿ¼ÿ³ÿÇÿÀÿÄÿ¹ÿ¿ÿ¾ÿ¸ÿ¸ÿ»ÿ¹ÿ»ÿ²ÿ¾ÿ»ÿ´ÿºÿ¸ÿ³ÿ²ÿ¯ÿµÿ¹ÿ®ÿºÿ¸ÿºÿÅÿÁÿ´ÿ¶ÿ½ÿ¸ÿ¹ÿ¾ÿ¹ÿ½ÿ¹ÿ½ÿÅÿºÿ°ÿ·ÿ®ÿ²ÿÃÿ¼ÿ³ÿ·ÿ¼ÿÀÿÃÿ¼ÿ¿ÿ¼ÿºÿ»ÿ·ÿ²ÿµÿ½ÿ»ÿ½ÿ»ÿ¼ÿºÿµÿ·ÿ½ÿ»ÿ³ÿ¼ÿÆÿµÿÁÿ¹ÿµÿ¸ÿºÿºÿ¾ÿ¹ÿªÿ»ÿ¼ÿ½ÿºÿºÿÂÿÅÿºÿ¸ÿÅÿ¼ÿ¸ÿµÿ¶ÿ¶ÿ´ÿºÿ·ÿ¾ÿÂÿÃÿ½ÿ»ÿ¼ÿ¸ÿºÿÃÿ¼ÿ¼ÿÁÿ»ÿµÿºÿÂÿÁÿ¸ÿ±ÿ½ÿ³ÿ¹ÿ½ÿ·ÿ²ÿºÿËÿ½ÿ½ÿ¸ÿ¶ÿ¸ÿ²ÿ²ÿÀÿ²ÿ¼ÿ±ÿµÿ¹ÿ¼ÿ¹ÿµÿ»ÿÉÿ¿ÿÀÿ¾ÿºÿ¶ÿ·ÿ»ÿÁÿ´ÿ»ÿ«ÿ»ÿ½ÿ¶ÿ¹ÿÄÿ¾ÿºÿºÿÁÿºÿ¼ÿÃÿ²ÿ³ÿ½ÿ¸ÿ¬ÿ±ÿºÿ¹ÿ¼ÿÀÿÄÿ½ÿ·ÿ¹ÿ½ÿ½ÿ¼ÿ¶ÿ¸ÿ²ÿ¯ÿ³ÿ²ÿ«ÿÅÿ´ÿ±ÿ´ÿ¶ÿºÿ»ÿ¹ÿ¾ÿÃÿ´ÿ±ÿ¶ÿ¿ÿ¹ÿ¶ÿ½ÿ¼ÿ¶ÿÃÿ¾ÿÂÿÁÿ¹ÿµÿ¶ÿ´ÿµÿÆÿ°ÿ·ÿ¶ÿ¹ÿ¹ÿ¸ÿ½ÿ²ÿ¹ÿÆÿÂÿÃÿÂÿ¾ÿ¸ÿµÿ·ÿ®ÿ½ÿÁÿ·ÿºÿ¸ÿµÿ½ÿÇÿ¾ÿÆÿÀÿ¸ÿ¶ÿºÿÀÿÄÿÆÿÁÿºÿªÿµÿ½ÿ¿ÿ¾ÿ¹ÿ¶ÿ»ÿÁÿ¿ÿ¶ÿ·ÿºÿºÿÁÿÁÿ·ÿ¼ÿÃÿµÿ²ÿ¶ÿ¼ÿ¸ÿ½ÿÄÿ¾ÿ³ÿ¹ÿÅÿÀÿºÿ¸ÿ»ÿºÿ¹ÿ»ÿÁÿ¼ÿ¸ÿ¿ÿÄÿºÿ´ÿ½ÿÃÿºÿ¿ÿ»ÿ¹ÿºÿ¼ÿµÿ¸ÿ½ÿ½ÿºÿ¾ÿ²ÿ¾ÿ¹ÿºÿ»ÿµÿ·ÿ³ÿ¬ÿ¶ÿ®ÿ²ÿ¾ÿ¾ÿÁÿ¾ÿ¾ÿ¼ÿ¶ÿ°ÿ³ÿ·ÿºÿ±ÿºÿ·ÿºÿ¼ÿ¼ÿ¸ÿ³ÿÀÿ¼ÿÈÿ¿ÿ¶ÿ¶ÿ®ÿ±ÿ·ÿ½ÿÉÿ¼ÿ½ÿ¹ÿ³ÿ´ÿºÿ¿ÿ¾ÿ¼ÿ½ÿ¾ÿÂÿÁÿ¼ÿÁÿ³ÿ·ÿ¼ÿ²ÿ±ÿ½ÿ½ÿ¸ÿÁÿÇÿ¾ÿ¸ÿ¿ÿÁÿ½ÿ»ÿ·ÿ°ÿ¼ÿÂÿ¸ÿ¿ÿ»ÿ¿ÿ·ÿ®ÿ¬ÿ°ÿ³ÿ®ÿºÿÂÿ·ÿµÿ¶ÿºÿ¼ÿºÿ¸ÿºÿ½ÿ»ÿªÿÁÿµÿ¸ÿ¾ÿÂÿ¿ÿ¼ÿ¼ÿ¹ÿ¸ÿ¾ÿ²ÿÂÿ¼ÿ°ÿÿ«ÿ®ÿ¯ÿ·ÿ¼ÿ¹ÿ±ÿ¹ÿ¼ÿ¹ÿ¼ÿ»ÿ±ÿµÿÁÿÂÿ½ÿ¹ÿ³ÿ¿ÿ±ÿ³ÿ¼ÿÀÿ¾ÿ¼ÿÁÿÁÿ»ÿ¼ÿ½ÿ¼ÿ¹ÿµÿ´ÿÂÿ¼ÿ¾ÿ¾ÿºÿÀÿ¿ÿ¼ÿÃÿ¹ÿ¶ÿ¹ÿÇÿºÿ¯ÿ¯ÿ¶ÿ¿ÿÅÿÂÿ³ÿ·ÿ¹ÿ¸ÿ»ÿ¾ÿ¼ÿ¾ÿÁÿ»ÿ¶ÿ·ÿ¶ÿ´ÿ´ÿªÿ¹ÿ¼ÿ¼ÿ¹ÿ¸ÿºÿºÿ¸ÿ·ÿ´ÿµÿ´ÿ¾ÿ·ÿÇÿ¶ÿ¸ÿ¿ÿ¼ÿ¸ÿ·ÿ·ÿÁÿ»ÿÃÿ»ÿ¾ÿ½ÿÂÿ½ÿ»ÿ·ÿ²ÿµÿ¶ÿ®ÿ¹ÿÀÿ³ÿ¿ÿ·ÿ¿ÿ¶ÿ·ÿ»ÿ¸ÿ¶ÿ¼ÿÀÿºÿ½ÿ»ÿ¶ÿ²ÿ¾ÿºÿ»ÿ·ÿ«ÿ«ÿºÿ¾ÿºÿÁÿ´ÿ¿ÿ±ÿ½ÿºÿ²ÿ³ÿÁÿ»ÿ¹ÿÄÿÃÿ·ÿ¶ÿ³ÿ³ÿ¼ÿ»ÿ·ÿ¹ÿ¾ÿ½ÿ¾ÿ»ÿ¶ÿ±ÿ®ÿ¯ÿ±ÿÇÿ½ÿÂÿÀÿ·ÿ¼ÿ±ÿ³ÿµÿ»ÿÄÿÂÿ·ÿµÿ»ÿÀÿ³ÿ±ÿºÿ±ÿºÿ¹ÿ¶ÿÁÿ¸ÿ¬ÿµÿÀÿ»ÿµÿ»ÿ³ÿÁÿ¼ÿ»ÿ±ÿÃÿÂÿ¸ÿ½ÿµÿ²ÿ¾ÿ¿ÿ¹ÿ¹ÿ¿ÿºÿ·ÿµÿÀÿ½ÿ»ÿ·ÿµÿÄÿÆÿ»ÿ¸ÿ´ÿ²ÿ¶ÿ¹ÿ¹ÿ¶ÿ·ÿ¿ÿÂÿÁÿ»ÿ¹ÿºÿ¾ÿÀÿ¼ÿ¶ÿ°ÿ·ÿ¸ÿ¸ÿ¼ÿ¶ÿ²ÿ®ÿ³ÿ»ÿÀÿ»ÿ½ÿ»ÿµÿ¸ÿ¸ÿµÿ°ÿ¶ÿ¸ÿ¹ÿ½ÿÀÿ»ÿ·ÿ¶ÿºÿ¿ÿ¹ÿ¸ÿ»ÿ·ÿ»ÿ¼ÿ»ÿµÿªÿºÿºÿ»ÿ¾ÿ´ÿ¶ÿ¶ÿ¶ÿºÿ¿ÿÅÿÈÿÀÿ´ÿ«ÿ®ÿ¸ÿ²ÿ¼ÿ½ÿ·ÿÂÿµÿ´ÿ²ÿ²ÿ±ÿµÿ·ÿ¯ÿ³ÿ¹ÿ»ÿ´ÿ´ÿ½ÿ°ÿ´ÿ¸ÿºÿÁÿÁÿÀÿ¸ÿ·ÿ»ÿ¹ÿºÿ¼ÿ·ÿ¶ÿÁÿºÿ¸ÿÁÿËÿ¸ÿµÿµÿ¸ÿ½ÿ¶ÿµÿ¼ÿºÿ·ÿ¹ÿ²ÿ´ÿÀÿ¶ÿµÿ¬ÿ¾ÿ¾ÿ¿ÿ¿ÿ»ÿ¶ÿ°ÿ±ÿ¸ÿºÿ·ÿ¹ÿ½ÿµÿµÿ´ÿ²ÿµÿ¿ÿ°ÿÂÿµÿ½ÿ¹ÿ®ÿ¹ÿ¿ÿ»ÿ¸ÿ¸ÿ½ÿ¾ÿ¸ÿ¸ÿ·ÿ¯ÿ¸ÿ³ÿÁÿµÿ»ÿ¸ÿ¶ÿ´ÿÿ³ÿ¼ÿ²ÿ´ÿ¼ÿ¸ÿ¼ÿ¿ÿºÿ±ÿ«ÿºÿ»ÿ³ÿ½ÿ»ÿ¿ÿ¸ÿ¸ÿ·ÿ·ÿ´ÿ»ÿ·ÿ±ÿ²ÿ³ÿ¹ÿºÿºÿ¼ÿ¹ÿÂÿÀÿ¹ÿ·ÿ¸ÿ³ÿ¸ÿ»ÿ¶ÿ·ÿ»ÿÇÿÃÿ·ÿ²ÿ»ÿÃÿ¸ÿ·ÿ¸ÿÅÿ½ÿ²ÿ´ÿ¹ÿ¿ÿºÿ¸ÿ¸ÿ½ÿ²ÿ¬ÿ²ÿ»ÿÀÿ¿ÿ¹ÿ¸ÿ»ÿµÿµÿ³ÿ³ÿ»ÿ¯ÿ¶ÿ´ÿ¾ÿ¶ÿ¸ÿÅÿ¿ÿºÿ¹ÿ²ÿ¹ÿ¼ÿ·ÿ·ÿ¸ÿµÿ±ÿ¬ÿºÿÆÿÂÿÀÿ·ÿµÿ²ÿºÿºÿ¶ÿÄÿ¸ÿ³ÿ¹ÿ·ÿ¼ÿÁÿ»ÿ¸ÿ»ÿ¹ÿ¶ÿ¼ÿºÿ²ÿ¹ÿÂÿ»ÿ³ÿ®ÿ­ÿ±ÿ°ÿ­ÿ¹ÿ¼ÿ»ÿ¾ÿÂÿ»ÿ»ÿÀÿ¸ÿ¯ÿ³ÿ¾ÿÆÿ¿ÿ³ÿ¸ÿ²ÿ­ÿ·ÿµÿÂÿ¯ÿ¿ÿ³ÿ¸ÿªÿ®ÿ·ÿºÿ·ÿ»ÿ¾ÿ·ÿ¸ÿ½ÿ¶ÿ¹ÿÀÿ¹ÿµÿ®ÿ·ÿ²ÿ¹ÿ»ÿ¶ÿ°ÿ·ÿµÿ¾ÿÃÿ¸ÿ·ÿ½ÿ·ÿÂÿÄÿ·ÿ²ÿµÿ¸ÿ¼ÿ¿ÿ¼ÿ¸ÿ¸ÿ²ÿ¸ÿ»ÿ»ÿºÿºÿ¯ÿ½ÿÀÿ´ÿÀÿÀÿ¸ÿ°ÿ¶ÿ²ÿµÿ¹ÿµÿ³ÿ³ÿ¸ÿ¸ÿ®ÿ·ÿ¯ÿÿ·ÿ»ÿµÿ·ÿÿ½ÿ¼ÿ¸ÿ­ÿºÿ·ÿºÿ¾ÿÀÿ°ÿ°ÿ¶ÿ»ÿ½ÿ¶ÿ²ÿµÿ¸ÿ»ÿ¹ÿÂÿ¸ÿ³ÿºÿ¾ÿÂÿ¿ÿ¶ÿ¹ÿ²ÿ¬ÿ³ÿºÿ¸ÿ´ÿ°ÿ¹ÿÂÿÃÿ¹ÿ²ÿ°ÿ³ÿ¹ÿ»ÿ·ÿ´ÿ±ÿµÿÁÿ¸ÿºÿ±ÿ³ÿ¸ÿ´ÿ·ÿ¾ÿ±ÿ¶ÿ¸ÿºÿ¹ÿ±ÿÂÿ½ÿÃÿÅÿÀÿ¶ÿ´ÿ¹ÿµÿ¯ÿ­ÿ­ÿµÿ¹ÿ²ÿ·ÿ¼ÿ¶ÿ¸ÿ¹ÿ¼ÿ²ÿ³ÿ¹ÿ±ÿ¶ÿ³ÿºÿ¸ÿ¼ÿ»ÿ²ÿ¸ÿ¾ÿ¸ÿÿÿ©ÿµÿ¸ÿµÿ¼ÿ½ÿ¼ÿ·ÿ¶ÿºÿµÿ¹ÿ·ÿ»ÿ½ÿ³ÿ¿ÿÁÿ´ÿ«ÿ¸ÿºÿ¿ÿ·ÿ¬ÿ­ÿ´ÿ²ÿµÿ¹ÿ³ÿ²ÿ¸ÿºÿ´ÿ±ÿ³ÿ¶ÿ¹ÿ´ÿ¹ÿ¿ÿµÿ±ÿ¼ÿ¯ÿµÿ¸ÿ®ÿµÿÄÿ»ÿ´ÿ¹ÿ¸ÿ·ÿ¾ÿ¾ÿ¾ÿ·ÿ³ÿ³ÿ²ÿµÿ¸ÿºÿ¹ÿ¯ÿ¯ÿ¶ÿµÿ»ÿ¸ÿÀÿ¸ÿ¸ÿ¶ÿ·ÿ¹ÿ²ÿÄÿºÿ·ÿÁÿÂÿªÿ«ÿ·ÿ¼ÿ´ÿ·ÿ³ÿ¶ÿºÿÀÿÇÿ¼ÿ²ÿ±ÿ¶ÿºÿ¼ÿ»ÿµÿ¸ÿ¼ÿ¾ÿ¼ÿ¹ÿ¶ÿµÿ¶ÿµÿ´ÿ¶ÿ³ÿµÿ½ÿ¾ÿµÿµÿÀÿ¸ÿ¸ÿ¼ÿÀÿºÿµÿ·ÿµÿ²ÿ°ÿ²ÿ³ÿ¯ÿ³ÿ½ÿ¸ÿ°ÿ´ÿ¸ÿ¹ÿ¹ÿ¾ÿ»ÿ¾ÿ¾ÿºÿ¶ÿÃÿ³ÿ®ÿ·ÿ¯ÿ°ÿÁÿÃÿ±ÿ½ÿ¹ÿºÿ¿ÿ¯ÿ´ÿÄÿ»ÿ¼ÿ¶ÿ¶ÿ·ÿ°ÿ¶ÿ»ÿ¼ÿ¿ÿ¹ÿ¸ÿºÿºÿ³ÿÁÿ±ÿµÿ³ÿ±ÿÿµÿ¶ÿ®ÿ¸ÿ»ÿ½ÿÀÿ²ÿ©ÿµÿ½ÿ¹ÿ²ÿ¬ÿ±ÿµÿ´ÿ¸ÿ±ÿ·ÿ·ÿ¯ÿ¯ÿ»ÿÀÿ»ÿ¶ÿ°ÿ³ÿ´ÿºÿ»ÿ¹ÿ¹ÿ¶ÿ¾ÿÄÿ½ÿ¶ÿÿÀÿ¯ÿ¹ÿ¹ÿ°ÿÿ³ÿ«ÿ³ÿµÿ±ÿ²ÿ´ÿ±ÿµÿ±ÿ©ÿ­ÿ¶ÿ¸ÿ´ÿ¯ÿµÿ¸ÿ±ÿ¸ÿ¾ÿ´ÿ·ÿ¶ÿ¯ÿ¯ÿµÿ¶ÿ¿ÿ¼ÿ´ÿ¸ÿ½ÿ°ÿ¹ÿ¸ÿ¸ÿ¸ÿ°ÿ¶ÿºÿ¿ÿºÿ³ÿ·ÿ°ÿ·ÿ¼ÿ´ÿ¾ÿ½ÿ¶ÿ³ÿ¯ÿ¯ÿµÿ»ÿ·ÿ°ÿ²ÿºÿ¶ÿºÿºÿ¿ÿ¹ÿ´ÿ´ÿ½ÿ¹ÿ»ÿªÿ¶ÿ³ÿ°ÿ»ÿ¸ÿÁÿ»ÿ²ÿ¶ÿµÿÀÿÅÿÁÿÁÿ¿ÿºÿ¸ÿ¹ÿ¹ÿ½ÿ½ÿ¹ÿ¸ÿ·ÿ²ÿ²ÿ¶ÿ²ÿ·ÿ¸ÿ´ÿ¿ÿ¸ÿ´ÿ¾ÿ¶ÿ·ÿ»ÿ²ÿµÿ»ÿ·ÿ»ÿ¶ÿ³ÿ®ÿ¾ÿ¼ÿ¾ÿ°ÿ¬ÿÿ³ÿ·ÿ´ÿµÿ¸ÿ·ÿ¶ÿ¼ÿºÿ·ÿ¼ÿºÿ°ÿ°ÿ¾ÿºÿ¹ÿÀÿ½ÿ´ÿ²ÿ´ÿ±ÿ³ÿ¼ÿ¼ÿ³ÿ¶ÿ°ÿ¶ÿÂÿ¹ÿ²ÿ¿ÿ¾ÿÁÿ¸ÿ¸ÿ·ÿ·ÿ¯ÿªÿ­ÿ³ÿ³ÿ¯ÿ³ÿ´ÿ¯ÿ³ÿ¸ÿ³ÿ¯ÿ±ÿ¼ÿºÿÂÿ»ÿ´ÿ±ÿªÿ·ÿ¬ÿ³ÿ³ÿ°ÿ¾ÿ¾ÿµÿ®ÿÿ¸ÿ¼ÿ¸ÿ·ÿ±ÿ²ÿ¸ÿ»ÿ¹ÿ¶ÿ»ÿ¼ÿ³ÿ¸ÿ¶ÿ¯ÿ¸ÿ¿ÿ»ÿ¹ÿºÿ³ÿ¯ÿ²ÿ¸ÿ¹ÿ¸ÿµÿ·ÿ²ÿ±ÿ¸ÿÂÿ­ÿ¾ÿ¸ÿ¶ÿµÿªÿ¿ÿ»ÿ¼ÿµÿµÿ·ÿ¹ÿ¶ÿ·ÿ¹ÿ´ÿ¯ÿ¯ÿ´ÿ´ÿµÿ¶ÿµÿ³ÿ¯ÿ³ÿ¹ÿ¹ÿ»ÿÀÿ´ÿ¯ÿ¹ÿ»ÿ¸ÿ­ÿ±ÿµÿ¸ÿ¶ÿ¹ÿ½ÿ°ÿ¯ÿ°ÿ¼ÿ¶ÿÁÿ´ÿ°ÿ·ÿµÿ±ÿºÿ¶ÿµÿ³ÿ¹ÿ¾ÿ·ÿ³ÿ¯ÿ´ÿ¾ÿ·ÿµÿ¼ÿÀÿ»ÿ®ÿ´ÿ»ÿ¾ÿÃÿÈÿ«ÿ²ÿ±ÿ´ÿ·ÿ­ÿ±ÿ¼ÿ°ÿ¯ÿ²ÿ¯ÿ³ÿ±ÿ±ÿµÿ»ÿ¾ÿ½ÿ´ÿÿ¯ÿ½ÿÀÿºÿ¹ÿ¿ÿ½ÿºÿºÿ±ÿ¸ÿ¸ÿ²ÿ¬ÿ¸ÿ³ÿºÿÄÿ­ÿ·ÿÆÿÊÿÃÿÂÿ³ÿ³ÿÂÿ¼ÿ´ÿ«ÿ²ÿ±ÿ«ÿ¯ÿ·ÿ¾ÿ³ÿ´ÿ¹ÿ´ÿ³ÿ°ÿ®ÿ±ÿ²ÿºÿµÿ¬ÿ¶ÿ¼ÿ¹ÿ·ÿ·ÿ·ÿ¾ÿÅÿ³ÿªÿ¼ÿÅÿµÿ®ÿµÿ¶ÿºÿ¼ÿ¾ÿ¹ÿ¹ÿºÿ·ÿ¶ÿµÿ³ÿ²ÿµÿ°ÿ°ÿ¹ÿ¸ÿ¶ÿ´ÿ·ÿ½ÿ¸ÿ¸ÿ¸ÿ·ÿ·ÿ»ÿ¶ÿ³ÿ²ÿ¼ÿ­ÿ°ÿ·ÿÀÿÄÿ¶ÿ¯ÿ±ÿ±ÿ²ÿ²ÿ¯ÿµÿ¸ÿ·ÿºÿ¼ÿ¼ÿ´ÿ¬ÿªÿ¯ÿºÿ¸ÿÂÿ¼ÿ²ÿ­ÿ¸ÿ¶ÿ¾ÿ±ÿµÿ½ÿ¯ÿ»ÿ¼ÿ·ÿ¼ÿ¼ÿÀÿ°ÿ°ÿºÿ»ÿ»ÿ¿ÿ¼ÿ¹ÿ¾ÿ»ÿ³ÿ´ÿ´ÿ°ÿ±ÿ¸ÿ¶ÿ®ÿ·ÿ´ÿ»ÿÁÿÃÿ¶ÿ·ÿ¿ÿ·ÿ²ÿ±ÿ³ÿµÿ´ÿ¼ÿ¹ÿºÿ¼ÿµÿ´ÿ±ÿ¸ÿ·ÿ·ÿ¸ÿ¶ÿ¸ÿ¶ÿ·ÿ¶ÿ·ÿ¾ÿµÿ¼ÿ¿ÿ¹ÿ¼ÿªÿ³ÿºÿµÿ±ÿ·ÿ´ÿÀÿ³ÿ¼ÿ·ÿµÿÃÿ·ÿ¯ÿºÿ½ÿ¼ÿ½ÿ»ÿ³ÿµÿ¹ÿ°ÿ¶ÿ°ÿ¯ÿ¶ÿÿuÿÿ¯ÿ¶ÿ¼ÿ¼ÿ»ÿÿ·ÿÁÿ¹ÿ±ÿ±ÿ¶ÿºÿ²ÿ³ÿ¸ÿ¼ÿ»ÿ·ÿ´ÿ»ÿ¾ÿ¶ÿºÿ»ÿ·ÿ¶ÿ³ÿ´ÿ¶ÿ´ÿ»ÿµÿµÿ½ÿªÿÀÿºÿ¹ÿ¶ÿºÿ¶ÿ±ÿºÿ³ÿ³ÿ´ÿºÿ»ÿ¸ÿ»ÿ¹ÿ»ÿµÿ²ÿ¿ÿ¸ÿºÿÁÿ°ÿªÿºÿ¯ÿ¿ÿ¹ÿËÿ´ÿ¬ÿ­ÿµÿ°ÿ¾ÿ¼ÿ³ÿ²ÿµÿ³ÿ²ÿµÿ¶ÿ·ÿ¼ÿ¸ÿ°ÿ°ÿ®ÿºÿ¾ÿÁÿ³ÿ¬ÿÆÿ½ÿ³ÿºÿ±ÿµÿ¸ÿ²ÿ½ÿÀÿºÿ´ÿµÿ³ÿ³ÿºÿ¿ÿÁÿ¹ÿ´ÿºÿÂÿ³ÿ®ÿ³ÿ´ÿµÿ¹ÿ²ÿ»ÿ¹ÿ³ÿ³ÿ¿ÿ·ÿ»ÿ²ÿ¯ÿ·ÿ´ÿ­ÿ³ÿÀÿ¿ÿ°ÿ®ÿ»ÿ¯ÿ­ÿ´ÿ²ÿ·ÿ°ÿ»ÿµÿ·ÿµÿ¸ÿ¶ÿºÿ¾ÿ²ÿ±ÿ¸ÿ¼ÿ¾ÿ´ÿ®ÿ¼ÿ¼ÿ¸ÿ¶ÿ¬ÿ°ÿ´ÿ·ÿ¿ÿÉÿÁÿ³ÿ´ÿ¹ÿ°ÿ´ÿ³ÿ°ÿÂÿÂÿµÿ´ÿ®ÿ°ÿÀÿ·ÿ°ÿ±ÿ²ÿ¾ÿÀÿ¶ÿ²ÿÁÿ´ÿÿ¶ÿ´ÿ¹ÿ¾ÿ¼ÿÀÿ¹ÿ¼ÿ¹ÿ²ÿ¯ÿ²ÿµÿ³ÿ¶ÿ¸ÿ¿ÿ·ÿÁÿºÿ¾ÿ¹ÿ±ÿºÿ»ÿ»ÿ¸ÿ·ÿ·ÿ¹ÿÀÿ¶ÿ²ÿ»ÿ»ÿ¯ÿªÿ²ÿ½ÿºÿ½ÿÂÿµÿ³ÿ­ÿ»ÿ¶ÿºÿ·ÿ¸ÿ³ÿ´ÿµÿ·ÿºÿ²ÿ°ÿ¸ÿµÿ¸ÿÁÿ³ÿ­ÿÁÿºÿ³ÿºÿ±ÿ½ÿÃÿÁÿµÿµÿµÿ¬ÿµÿ»ÿ¸ÿ»ÿ·ÿ´ÿ¾ÿºÿ½ÿ¿ÿ¹ÿ²ÿÅÿ»ÿ·ÿ¿ÿ½ÿ¯ÿ»ÿ²ÿ¹ÿ¾ÿµÿ¶ÿ¸ÿ´ÿ¸ÿ¹ÿ»ÿ¿ÿµÿÂÿ²ÿ±ÿÄÿ¿ÿÄÿÆÿµÿ·ÿ»ÿ¸ÿ¶ÿ®ÿ²ÿ»ÿ¹ÿºÿ¼ÿ³ÿµÿ¼ÿ¯ÿ»ÿ·ÿ´ÿ¼ÿ·ÿ¼ÿ¹ÿ´ÿºÿÀÿÀÿºÿ·ÿ»ÿ¼ÿ¼ÿ´ÿ¼ÿ»ÿÄÿÄÿ¼ÿ³ÿ®ÿ·ÿ·ÿÄÿ»ÿºÿºÿ·ÿ²ÿµÿ¼ÿ·ÿ¹ÿÇÿ¿ÿÁÿ»ÿÀÿÀÿ¿ÿ¯ÿ»ÿ¸ÿ´ÿ¹ÿ¶ÿ¸ÿ¾ÿ¼ÿ¸ÿ³ÿµÿ±ÿ·ÿ·ÿºÿÂÿÊÿÀÿ¼ÿºÿ¿ÿ½ÿ±ÿ´ÿ»ÿºÿ¶ÿ¶ÿºÿ¸ÿ·ÿÁÿ»ÿµÿÉÿ»ÿÇÿ½ÿ¶ÿ½ÿºÿ¶ÿ·ÿ»ÿ»ÿµÿ³ÿµÿ²ÿµÿ¹ÿºÿ´ÿÿ«ÿ¾ÿ½ÿ¸ÿºÿ»ÿºÿ¸ÿ´ÿ¶ÿ¶ÿ»ÿÃÿ¾ÿ¶ÿ½ÿ¸ÿ±ÿ²ÿ»ÿ¶ÿ¶ÿµÿ¹ÿºÿµÿ»ÿ¶ÿ³ÿÿ¹ÿÀÿ¸ÿ¾ÿÀÿ¬ÿ¸ÿ»ÿ»ÿ½ÿ¾ÿ¶ÿªÿªÿ®ÿ¹ÿ¹ÿ»ÿ®ÿ¹ÿ±ÿºÿÀÿºÿ¹ÿ¸ÿ»ÿ¿ÿºÿ·ÿ¼ÿµÿ²ÿµÿ­ÿ¼ÿ»ÿ»ÿ²ÿ®ÿµÿ»ÿ¹ÿµÿ¸ÿ¾ÿ½ÿ¼ÿ¸ÿ·ÿ»ÿ³ÿ¹ÿ´ÿ¯ÿ¸ÿ¾ÿ¼ÿºÿ¹ÿ¹ÿµÿ³ÿ¶ÿ¼ÿ¾ÿÃÿ·ÿ¿ÿ­ÿ´ÿ¼ÿ»ÿÀÿÃÿ¹ÿ­ÿ¬ÿºÿ¹ÿÇÿºÿºÿ·ÿ½ÿÀÿ¼ÿ¾ÿÁÿ·ÿ±ÿºÿºÿ¿ÿ¸ÿ²ÿ·ÿ¾ÿÅÿ·ÿ¯ÿ·ÿ±ÿ«ÿ·ÿ¿ÿºÿÄÿ»ÿÀÿ¸ÿ²ÿºÿ»ÿ¾ÿ¹ÿ»ÿ¾ÿ»ÿ·ÿ¸ÿºÿ³ÿÅÿºÿ³ÿ¾ÿºÿ»ÿÁÿÅÿÀÿºÿµÿ±ÿ¶ÿ¼ÿ¹ÿºÿ²ÿ»ÿÇÿ¿ÿ¶ÿ¾ÿºÿ²ÿ»ÿÈÿ¾ÿ¸ÿ¾ÿ»ÿ¸ÿ·ÿ¼ÿ¸ÿµÿ³ÿ°ÿ°ÿµÿ¸ÿ»ÿ»ÿ¸ÿÃÿ¹ÿ­ÿºÿµÿ»ÿ¿ÿ·ÿ´ÿ·ÿ³ÿµÿ½ÿµÿ·ÿ·ÿ·ÿ¼ÿ²ÿµÿÀÿ¾ÿ´ÿ¶ÿ»ÿºÿ¾ÿÅÿ»ÿ¾ÿÁÿ¾ÿºÿ¸ÿ¶ÿ·ÿ¾ÿÁÿÆÿ½ÿ¼ÿ¹ÿ±ÿ»ÿ¶ÿ¹ÿ¿ÿ¾ÿÂÿ½ÿ¯ÿ³ÿ¶ÿ¹ÿ·ÿ³ÿ¹ÿ¾ÿºÿ¸ÿ»ÿ¼ÿ»ÿ«ÿµÿ¯ÿ¹ÿ¶ÿ·ÿ¸ÿ¹ÿ¸ÿ³ÿ¶ÿ¿ÿºÿ½ÿ´ÿºÿÁÿÈÿÃÿÀÿ»ÿºÿ¿ÿ¶ÿ²ÿ¼ÿÄÿ½ÿÁÿ¾ÿ·ÿ±ÿ¶ÿ½ÿ½ÿÁÿÈÿ´ÿ¶ÿ»ÿ¼ÿ¼ÿÃÿÁÿ¼ÿ½ÿ½ÿ¼ÿÁÿ¶ÿ¹ÿ»ÿ¿ÿ¶ÿ´ÿ¼ÿÀÿ»ÿ¹ÿºÿ¼ÿ´ÿ¸ÿÇÿÏÿÁÿÀÿ½ÿ»ÿÈÿÂÿºÿ¹ÿÆÿµÿµÿµÿ»ÿ¼ÿ¹ÿ»ÿ¿ÿÃÿ¿ÿ¼ÿ¼ÿ¶ÿ¯ÿ®ÿ¼ÿ¿ÿ¶ÿºÿ¹ÿÄÿ¸ÿ³ÿ²ÿ°ÿ»ÿÁÿ¾ÿºÿ¹ÿÌÿºÿ¾ÿÂÿ¿ÿ¹ÿ½ÿºÿ±ÿ´ÿ½ÿ³ÿ®ÿÁÿ¾ÿ²ÿ´ÿ¹ÿºÿ½ÿÄÿÀÿÂÿÃÿ²ÿºÿ»ÿÁÿ»ÿ³ÿ¸ÿ½ÿ»ÿ¹ÿ·ÿ¾ÿµÿ³ÿ²ÿ¶ÿ¹ÿ¸ÿ¿ÿ´ÿÅÿÁÿ·ÿ¼ÿ¾ÿ»ÿ´ÿ¯ÿµÿ±ÿ¼ÿ±ÿ¯ÿ³ÿ³ÿ±ÿ³ÿ·ÿ»ÿ¼ÿ·ÿÀÿ´ÿ»ÿºÿÀÿÄÿ¿ÿºÿºÿµÿºÿÃÿ¹ÿ¿ÿÂÿ½ÿ»ÿ¼ÿÀÿ¸ÿ¼ÿ·ÿ¸ÿ·ÿµÿµÿ¸ÿ»ÿÀÿÄÿÀÿµÿ»ÿ»ÿ¸ÿ»ÿ¿ÿ½ÿ¿ÿ¶ÿÃÿ½ÿ¸ÿ½ÿ½ÿ´ÿ´ÿ³ÿ»ÿºÿ»ÿ½ÿ¸ÿµÿ¼ÿÄÿºÿ·ÿ½ÿ¼ÿºÿ¸ÿ·ÿ¶ÿµÿ¶ÿ´ÿ¾ÿ¾ÿÀÿ¸ÿ·ÿ¿ÿÄÿÄÿÄÿ¸ÿ¼ÿ·ÿ¶ÿ´ÿ·ÿ¿ÿÀÿ»ÿºÿÀÿ»ÿÂÿ»ÿ°ÿ¯ÿ·ÿ¸ÿ»ÿ½ÿ¾ÿ¾ÿ¸ÿ±ÿµÿ½ÿ»ÿ½ÿÀÿ»ÿ½ÿ¹ÿµÿ·ÿÂÿÅÿ¼ÿÄÿºÿÀÿÂÿ»ÿ¶ÿ¸ÿ´ÿ¾ÿ¾ÿÆÿÀÿºÿ¿ÿÅÿ¾ÿ¾ÿ¸ÿ¿ÿºÿµÿ³ÿºÿ²ÿ¶ÿ¿ÿÁÿÃÿºÿ½ÿÀÿ½ÿ½ÿÁÿ¾ÿ¹ÿ½ÿ¹ÿ®ÿ¾ÿÂÿ·ÿ®ÿ®ÿ±ÿµÿÃÿ½ÿ´ÿ¸ÿ¾ÿ¾ÿ¹ÿ·ÿ¾ÿÆÿ¼ÿ½ÿ·ÿ¼ÿ¹ÿ´ÿ¿ÿÇÿÃÿ¿ÿ´ÿ»ÿ¿ÿ¹ÿºÿÂÿ»ÿ¼ÿ¿ÿ°ÿ¶ÿ¶ÿ»ÿÁÿ¾ÿ¶ÿ»ÿ¹ÿ½ÿ¹ÿ±ÿ·ÿ¼ÿ¸ÿ¹ÿ¾ÿÿ«ÿ³ÿ¼ÿ½ÿÀÿ¾ÿ¿ÿÈÿ½ÿ¿ÿ·ÿ¹ÿ½ÿÀÿÁÿÀÿ¹ÿ¶ÿµÿ³ÿ´ÿÁÿ·ÿ¶ÿÀÿÀÿ¾ÿÁÿ¾ÿ¿ÿ½ÿºÿ»ÿÂÿÁÿ´ÿ¹ÿ¾ÿ½ÿ¶ÿ¼ÿ¹ÿ¸ÿºÿ¼ÿ»ÿ«ÿ¼ÿ»ÿÀÿµÿºÿÀÿ¾ÿºÿ¾ÿÄÿ¾ÿ¹ÿÁÿ¹ÿ·ÿ¼ÿºÿ±ÿ±ÿ¾ÿºÿ¯ÿÃÿÃÿ½ÿ¼ÿ¼ÿ¸ÿ¸ÿ¶ÿ²ÿ¾ÿ½ÿ¼ÿ¾ÿ¸ÿºÿ¿ÿ¿ÿ¿ÿ¶ÿÿ½ÿ¹ÿ»ÿ¿ÿºÿ¶ÿ¶ÿ´ÿ¼ÿ»ÿ¹ÿºÿ²ÿ´ÿ¹ÿ¸ÿºÿÂÿÄÿ¿ÿÆÿ¿ÿ½ÿ¸ÿ°ÿ¬ÿ°ÿºÿÃÿÍÿ·ÿÀÿºÿ¸ÿ¹ÿºÿ¼ÿ¹ÿµÿ¸ÿ¹ÿ³ÿºÿºÿÆÿ´ÿ¹ÿÀÿ¹ÿ¶ÿ»ÿºÿ¿ÿ¶ÿÀÿÄÿ»ÿ½ÿÃÿÀÿºÿ·ÿ°ÿ·ÿ¾ÿÂÿÈÿ³ÿ¶ÿºÿ¼ÿÄÿÈÿÄÿ·ÿµÿ¸ÿ·ÿ¸ÿ¼ÿºÿ´ÿ¹ÿ¾ÿ¹ÿ¼ÿ»ÿ°ÿ¾ÿºÿ¾ÿ¾ÿºÿ¸ÿ·ÿ¹ÿÀÿÄÿ½ÿ·ÿ¶ÿ¸ÿ¼ÿ³ÿ±ÿ»ÿÀÿ¾ÿ¾ÿºÿ°ÿ¼ÿÀÿ»ÿ»ÿÂÿ¾ÿ·ÿ¸ÿ¶ÿ´ÿÂÿ·ÿ¿ÿ¹ÿ·ÿ´ÿ»ÿ¾ÿ¼ÿ½ÿÀÿ¼ÿ¹ÿ»ÿ³ÿ¶ÿ´ÿ²ÿºÿ¾ÿ½ÿ»ÿ¹ÿµÿ»ÿ¹ÿ¿ÿ»ÿ»ÿ°ÿ¿ÿ¹ÿ¸ÿ¹ÿ¶ÿºÿÀÿ»ÿ»ÿ´ÿ­ÿ¼ÿ½ÿ¹ÿ¸ÿ¾ÿÆÿ¿ÿ²ÿ»ÿ¿ÿ²ÿ¾ÿ³ÿ³ÿ¶ÿ¾ÿ·ÿ¹ÿÃÿ¾ÿµÿ·ÿ²ÿ¹ÿ½ÿ»ÿ³ÿÄÿµÿ´ÿ¿ÿÁÿ»ÿ¸ÿºÿ´ÿµÿ«ÿ´ÿ·ÿ±ÿÄÿ·ÿ³ÿ½ÿ¾ÿ»ÿ¾ÿ·ÿÃÿ¹ÿ®ÿ·ÿ³ÿ²ÿ°ÿ»ÿ¼ÿ´ÿ²ÿ»ÿÂÿÀÿÃÿÀÿ²ÿ²ÿ´ÿµÿºÿ¸ÿ»ÿ¼ÿ¶ÿ±ÿµÿÄÿ¼ÿµÿ·ÿµÿ¼ÿ¿ÿ¹ÿ»ÿ¼ÿºÿ½ÿ½ÿ¸ÿ¶ÿ¬ÿ¹ÿ¸ÿÀÿÂÿ¶ÿ¸ÿ¸ÿ¸ÿºÿ¼ÿ½ÿ¹ÿ³ÿ¯ÿ²ÿ¯ÿÄÿÍÿ¾ÿ¼ÿ³ÿ²ÿ°ÿ·ÿ¿ÿ¹ÿ³ÿºÿ¸ÿ¸ÿ®ÿ´ÿ¸ÿ´ÿºÿ¼ÿµÿ¹ÿ¼ÿºÿ·ÿ·ÿ¶ÿ°ÿ¶ÿµÿºÿºÿ¾ÿ³ÿ¾ÿ¿ÿ¶ÿ²ÿ±ÿ¹ÿÁÿ¸ÿ¶ÿ½ÿ½ÿÄÿ¿ÿ½ÿºÿ¹ÿµÿ¹ÿ¿ÿÀÿ¸ÿ´ÿ½ÿÄÿÁÿ°ÿ°ÿºÿ­ÿÇÿ¾ÿ½ÿÂÿÀÿ¾ÿ»ÿµÿ³ÿ²ÿ´ÿ´ÿ¹ÿÁÿºÿ¸ÿ°ÿ´ÿ»ÿ¼ÿ·ÿ¹ÿ¼ÿ¼ÿºÿ¶ÿµÿ¸ÿÀÿ¸ÿ¿ÿ¹ÿ»ÿ³ÿ¹ÿ±ÿ¶ÿºÿ¹ÿ¶ÿ¹ÿ»ÿ·ÿ³ÿ¹ÿ¹ÿºÿºÿªÿ¾ÿ¸ÿ¹ÿÅÿµÿ¸ÿ¸ÿ»ÿµÿªÿ°ÿ¶ÿ²ÿ¶ÿ²ÿ¶ÿºÿ³ÿÆÿ¬ÿµÿ¾ÿºÿ¼ÿ¶ÿ«ÿªÿ²ÿ´ÿ°ÿ³ÿ±ÿ½ÿºÿºÿ¸ÿ¼ÿ¯ÿ¶ÿ»ÿºÿ±ÿ´ÿ¼ÿ»ÿºÿ¼ÿºÿ¹ÿ¶ÿ°ÿ³ÿ¸ÿ·ÿ»ÿ«ÿºÿÃÿ¾ÿ¹ÿ¼ÿµÿ³ÿ¼ÿ¾ÿ»ÿ¸ÿ·ÿ¼ÿºÿ²ÿ°ÿ°ÿ·ÿ¼ÿ²ÿµÿ»ÿ¼ÿ¿ÿ¼ÿ¶ÿ¹ÿ¸ÿ³ÿ·ÿ¯ÿ©ÿ¼ÿ«ÿ·ÿ¿ÿ¸ÿ¾ÿ¼ÿ¸ÿ¹ÿºÿÁÿÄÿ¹ÿ¹ÿÄÿÁÿ¸ÿ¹ÿµÿ²ÿ­ÿ°ÿ³ÿÂÿ¶ÿ»ÿ»ÿ·ÿ¶ÿ¶ÿ¶ÿ¶ÿµÿµÿ¾ÿÀÿ°ÿ±ÿ¹ÿ»ÿÀÿ½ÿÇÿµÿÄÿÁÿ¾ÿÁÿ²ÿ¸ÿ¾ÿ½ÿ¼ÿ·ÿ¶ÿ¶ÿ¬ÿ°ÿ¸ÿ¸ÿÀÿ³ÿ¹ÿ¹ÿ½ÿ¹ÿ»ÿºÿ½ÿ¹ÿ»ÿ¹ÿ·ÿÇÿÇÿ²ÿ®ÿ·ÿ²ÿªÿ«ÿ»ÿµÿºÿ­ÿ­ÿ²ÿ¶ÿµÿ°ÿ»ÿÀÿ¹ÿ²ÿ±ÿ¸ÿ¼ÿ¹ÿ´ÿ²ÿ·ÿ¶ÿ²ÿ¶ÿ½ÿ¶ÿ¸ÿ¸ÿ¶ÿ¼ÿ·ÿ¹ÿ¸ÿºÿ»ÿºÿ¾ÿ¼ÿ¿ÿÀÿ»ÿ½ÿ·ÿ¬ÿµÿ¸ÿ°ÿ¸ÿÀÿ¹ÿ¾ÿ±ÿ¹ÿ¿ÿÿÁÿ»ÿµÿ·ÿµÿ¶ÿ·ÿ·ÿ¸ÿ¸ÿ¹ÿ¶ÿ»ÿÂÿºÿµÿÃÿ¶ÿ³ÿµÿ¯ÿ·ÿ²ÿºÿÈÿ»ÿ¹ÿ¿ÿµÿ±ÿ¸ÿ¸ÿ¸ÿ¼ÿ¸ÿ³ÿ­ÿ²ÿ¹ÿ¼ÿÃÿ¾ÿ¼ÿ´ÿÁÿ¯ÿ¯ÿ¯ÿ¸ÿ¿ÿ¹ÿ»ÿ¼ÿ³ÿ´ÿ¹ÿ¶ÿ¶ÿºÿ¶ÿ±ÿ·ÿ»ÿ¾ÿ·ÿ³ÿ´ÿ´ÿºÿ´ÿ±ÿµÿµÿÃÿ¸ÿµÿ¹ÿ¸ÿ³ÿ²ÿ±ÿ¯ÿ±ÿ°ÿ±ÿ·ÿ²ÿ·ÿ¿ÿ¸ÿ²ÿÀÿ½ÿ¯ÿ¯ÿºÿ½ÿºÿ­ÿ²ÿ¹ÿ¸ÿ°ÿ°ÿ¶ÿ±ÿ²ÿ¶ÿµÿµÿ´ÿ³ÿ³ÿ²ÿ¼ÿºÿÿ­ÿ´ÿ³ÿºÿ±ÿ¹ÿ°ÿ³ÿ°ÿ¾ÿ´ÿ¼ÿ¼ÿÇÿ¯ÿ©ÿ²ÿ»ÿ¼ÿ·ÿµÿµÿ¸ÿ¸ÿ²ÿÿ³ÿµÿ­ÿ¹ÿºÿ¯ÿ´ÿ¹ÿ³ÿ³ÿ·ÿ¶ÿ¶ÿ»ÿ³ÿ¸ÿ»ÿ¹ÿ¯ÿ®ÿ³ÿ¹ÿÁÿ¼ÿ²ÿµÿ¸ÿ³ÿºÿ¿ÿ³ÿ²ÿÃÿ·ÿ²ÿ±ÿ¶ÿ´ÿÃÿµÿ¼ÿ¶ÿ±ÿºÿ·ÿµÿ¸ÿ½ÿ¼ÿ¹ÿ´ÿ¯ÿ®ÿ¬ÿ¬ÿµÿ¾ÿÁÿ½ÿ¶ÿ»ÿ¸ÿ¯ÿ®ÿªÿ¶ÿÿ¾ÿµÿËÿ¿ÿ©ÿ¯ÿ¹ÿ³ÿ¬ÿ´ÿ½ÿ·ÿ·ÿ¹ÿ¶ÿ²ÿ¶ÿ¼ÿ¸ÿ´ÿ±ÿ¾ÿ½ÿ¹ÿÀÿ³ÿ¸ÿ³ÿ´ÿÁÿÂÿ»ÿªÿ¿ÿ¸ÿ²ÿ³ÿ¬ÿ²ÿ¶ÿ´ÿ·ÿ½ÿ¶ÿ³ÿ¶ÿ¸ÿºÿ¶ÿ±ÿ³ÿ¸ÿµÿ»ÿ¼ÿ²ÿ²ÿ³ÿ¸ÿ¸ÿ½ÿµÿ¾ÿ¿ÿºÿ­ÿ³ÿ±ÿ¬ÿ»ÿ³ÿµÿ´ÿ±ÿ¶ÿ»ÿ·ÿ¹ÿÄÿÂÿºÿ¹ÿ½ÿ¿ÿ³ÿªÿ·ÿºÿ¾ÿ¼ÿµÿ½ÿ½ÿÀÿ¯ÿµÿÁÿ´ÿ±ÿ·ÿ¶ÿ»ÿ·ÿ³ÿ¼ÿ½ÿ»ÿ¿ÿ»ÿ«ÿÿ¬ÿ²ÿ±ÿ´ÿ´ÿ´ÿ¼ÿ¶ÿ·ÿ·ÿ·ÿ´ÿ¼ÿ¹ÿºÿ»ÿ´ÿ¸ÿ³ÿºÿ¼ÿ®ÿ¶ÿ¼ÿ·ÿÅÿºÿÂÿ½ÿ¶ÿ¶ÿ¶ÿ²ÿ¶ÿ¼ÿ·ÿ¸ÿ¸ÿµÿ¶ÿ¶ÿ¶ÿ´ÿ»ÿ¾ÿÁÿ½ÿ·ÿºÿ»ÿ¶ÿ°ÿÿÿÀÿ±ÿ²ÿ¸ÿ¿ÿ¹ÿ»ÿ¹ÿ·ÿµÿµÿ®ÿ¼ÿºÿ·ÿ±ÿ¯ÿ´ÿ¹ÿ½ÿ¹ÿµÿ¹ÿ·ÿ»ÿ³ÿ±ÿ½ÿµÿ´ÿ«ÿ¾ÿ®ÿ©ÿÇÿ®ÿ²ÿ±ÿ°ÿ°ÿµÿ»ÿºÿ«ÿ®ÿ³ÿ´ÿ´ÿ¸ÿ¶ÿµÿ»ÿ´ÿ±ÿ¹ÿ»ÿ¹ÿµÿ¸ÿºÿ²ÿ±ÿ¶ÿºÿºÿ´ÿµÿ±ÿºÿ¾ÿÀÿ·ÿ®ÿ·ÿÈÿ³ÿ»ÿ¿ÿªÿ©ÿ³ÿ®ÿ´ÿ¶ÿ°ÿ¹ÿºÿ·ÿ¹ÿ¶ÿ­ÿ²ÿ¾ÿºÿ·ÿ´ÿ´ÿ¸ÿºÿÂÿ¼ÿ³ÿ¯ÿ¶ÿ¬ÿ©ÿ´ÿ¶ÿÀÿ¼ÿ°ÿ©ÿÄÿÿ¶ÿ·ÿ»ÿ¹ÿ·ÿ¶ÿ¼ÿ¼ÿµÿ¼ÿµÿ¯ÿ·ÿ¼ÿ·ÿ·ÿ¸ÿµÿ°ÿ´ÿºÿ¹ÿ¹ÿµÿ°ÿ¸ÿÀÿ¸ÿ»ÿ¸ÿ¹ÿ¸ÿ³ÿ·ÿÂÿ³ÿ¾ÿ®ÿ¹ÿ¸ÿ®ÿ¾ÿ½ÿ»ÿµÿ¹ÿ¶ÿ»ÿ¾ÿºÿ¼ÿ¼ÿ½ÿ·ÿ´ÿ»ÿ¸ÿºÿºÿ¯ÿ¬ÿ´ÿ¼ÿ¹ÿ¸ÿ¹ÿ¶ÿ¾ÿ½ÿ¸ÿµÿ´ÿ·ÿºÿ´ÿ¹ÿºÿ»ÿÂÿ·ÿ¾ÿµÿ¼ÿ¸ÿºÿ²ÿ²ÿ©ÿ®ÿ­ÿ´ÿ³ÿ¶ÿºÿ»ÿºÿ´ÿ¸ÿ¹ÿ±ÿµÿºÿ°ÿ°ÿ¹ÿ³ÿ­ÿ´ÿÀÿ¶ÿÿ¹ÿ°ÿ²ÿ¼ÿ¹ÿ·ÿ²ÿ¿ÿ¯ÿ´ÿ´ÿ¶ÿÂÿÁÿ´ÿ²ÿ¸ÿ´ÿµÿ²ÿ¸ÿ¹ÿ°ÿ³ÿ·ÿµÿ»ÿ¼ÿ´ÿ´ÿ³ÿ®ÿÿ²ÿ¼ÿ»ÿ¾ÿÁÿ¸ÿ®ÿ³ÿªÿ´ÿ´ÿ¶ÿ¼ÿ²ÿ²ÿ°ÿ´ÿ·ÿ»ÿµÿ±ÿ¬ÿ¶ÿºÿ¸ÿºÿ¶ÿ¸ÿÀÿºÿ·ÿ¶ÿ³ÿ²ÿ¶ÿ¹ÿ¶ÿ·ÿ·ÿ³ÿ­ÿ±ÿ·ÿ°ÿ°ÿ²ÿÿ³ÿ¼ÿºÿ©ÿ¶ÿ½ÿµÿµÿ½ÿ¹ÿµÿºÿ·ÿ¶ÿ°ÿ®ÿ·ÿ²ÿ¯ÿ©ÿ¬ÿ±ÿ¶ÿ±ÿ±ÿ³ÿ¶ÿµÿ²ÿµÿ¸ÿ¾ÿ»ÿ»ÿ¼ÿ´ÿ½ÿµÿ·ÿ¸ÿ´ÿ²ÿ¸ÿ´ÿ´ÿ¹ÿ³ÿ³ÿ®ÿ¿ÿ¼ÿ¸ÿ¯ÿ¯ÿ³ÿ¶ÿ¸ÿºÿ³ÿ¶ÿ³ÿ¹ÿÀÿ¼ÿ¹ÿ´ÿºÿÀÿ³ÿ±ÿ´ÿºÿ¸ÿ±ÿ¼ÿ»ÿ¶ÿ¾ÿÃÿ¶ÿÂÿ¯ÿ³ÿ­ÿ«ÿºÿ¸ÿµÿ¹ÿ¹ÿµÿ¯ÿ¹ÿ¶ÿ±ÿ³ÿ³ÿ»ÿ¾ÿ¼ÿ´ÿ·ÿ·ÿ¯ÿ¸ÿ¾ÿ°ÿ°ÿ»ÿµÿ¿ÿÂÿ¾ÿ´ÿ¶ÿ¼ÿ¹ÿ³ÿ¶ÿ±ÿÁÿ³ÿ¸ÿ±ÿµÿ±ÿ¹ÿ»ÿµÿ«ÿ®ÿ¼ÿ·ÿ²ÿ³ÿ­ÿ°ÿ·ÿ¹ÿ¿ÿ·ÿ°ÿ»ÿ¸ÿµÿ¹ÿ»ÿ¶ÿ´ÿ»ÿ»ÿ·ÿ»ÿÁÿ½ÿÀÿ¯ÿ´ÿ·ÿ¿ÿ±ÿ¯ÿ´ÿ³ÿ±ÿµÿºÿ°ÿ±ÿ¾ÿ»ÿ·ÿ¶ÿ¸ÿ·ÿ³ÿ¬ÿ±ÿºÿ¸ÿ¾ÿ¸ÿ´ÿ¹ÿ¼ÿ¾ÿ¶ÿ³ÿ³ÿ²ÿºÿ³ÿ¼ÿ¹ÿ°ÿµÿ³ÿ½ÿÀÿ¶ÿ¶ÿ´ÿµÿ´ÿ¬ÿ²ÿ·ÿ¶ÿ¸ÿ³ÿ´ÿ¶ÿ³ÿ²ÿ´ÿ¼ÿ½ÿ¸ÿ¼ÿ»ÿ¹ÿ´ÿ´ÿ³ÿ®ÿ­ÿ¬ÿÂÿ³ÿµÿÿ¹ÿ½ÿ¾ÿ´ÿ²ÿ·ÿÁÿºÿ´ÿ·ÿ»ÿºÿ¶ÿ¯ÿ±ÿ¶ÿ¯ÿªÿ°ÿ¸ÿ¸ÿ¶ÿ·ÿµÿ±ÿ´ÿ¯ÿ´ÿºÿ½ÿ´ÿ´ÿ´ÿ»ÿµÿ¯ÿ¸ÿ­ÿ²ÿ¶ÿ¶ÿ²ÿªÿµÿºÿºÿºÿºÿ¾ÿ·ÿ³ÿµÿµÿºÿµÿ¼ÿ·ÿµÿ½ÿ¯ÿ´ÿ·ÿ¬ÿ­ÿ¸ÿºÿÃÿ»ÿ¾ÿ»ÿ»ÿ¿ÿÁÿ¸ÿ¸ÿ¸ÿ¯ÿ´ÿ¼ÿ´ÿ°ÿ¹ÿ»ÿ²ÿµÿ³ÿ±ÿ°ÿ»ÿÃÿ¼ÿ«ÿ»ÿ¯ÿºÿÁÿ´ÿ»ÿ¼ÿªÿ«ÿ³ÿÀÿ·ÿ²ÿµÿ´ÿ³ÿ¸ÿ¼ÿºÿ¸ÿ·ÿ¶ÿ·ÿ¸ÿ½ÿ¹ÿ·ÿ±ÿ²ÿ¹ÿ´ÿ·ÿ¾ÿ±ÿ¾ÿ²ÿ¹ÿ½ÿ¹ÿµÿ´ÿ¹ÿ²ÿµÿ´ÿ¶ÿºÿ¿ÿ½ÿ°ÿªÿ«ÿµÿ±ÿ­ÿ½ÿ¶ÿ²ÿ¸ÿ´ÿ¹ÿ¼ÿÌÿ´ÿ¶ÿ°ÿ­ÿ´ÿ¸ÿ¼ÿÄÿÆÿÃÿ¿ÿ¾ÿ»ÿ¹ÿ¶ÿ³ÿ¸ÿ´ÿ¶ÿ¯ÿ³ÿµÿÁÿ¾ÿ¹ÿ®ÿÊÿ»ÿ±ÿºÿ»ÿ¹ÿ»ÿ³ÿ»ÿ¹ÿµÿ²ÿ±ÿ·ÿ½ÿ¼ÿ½ÿ¾ÿ¹ÿ¶ÿºÿÃÿ´ÿ¸ÿ¹ÿ¼ÿ´ÿ»ÿ¼ÿ¿ÿ®ÿ­ÿµÿ¼ÿ¶ÿ¸ÿ´ÿ­ÿ­ÿ´ÿ·ÿ¹ÿºÿ·ÿ¶ÿ¼ÿ¼ÿ®ÿ¶ÿ·ÿ±ÿ¸ÿ·ÿºÿ¸ÿ·ÿ²ÿ³ÿ¿ÿÁÿÁÿ»ÿ²ÿµÿ·ÿ¼ÿ½ÿºÿ¾ÿ½ÿ±ÿÿ´ÿµÿ±ÿ²ÿ´ÿ¹ÿ¸ÿµÿ¹ÿ¸ÿ´ÿ²ÿªÿ¶ÿºÿºÿÀÿ½ÿ¸ÿ¼ÿÀÿ»ÿ¬ÿÿÿ¸ÿ·ÿµÿµÿ±ÿ·ÿ±ÿÀÿ³ÿ¼ÿ½ÿ»ÿ½ÿ´ÿµÿ¸ÿ´ÿ±ÿ®ÿ±ÿ¸ÿ¶ÿ¼ÿºÿ¹ÿ¼ÿ´ÿÀÿ¹ÿ¬ÿ±ÿ°ÿ¹ÿ±ÿ·ÿ®ÿ²ÿ·ÿ²ÿ±ÿ³ÿ·ÿÃÿ½ÿ°ÿºÿ°ÿµÿ¹ÿ²ÿ²ÿµÿ·ÿ³ÿÁÿ¾ÿ±ÿºÿ¸ÿµÿ»ÿ»ÿ´ÿ¶ÿ¹ÿµÿ´ÿ·ÿ¶ÿ±ÿ¶ÿ½ÿ¶ÿ±ÿ¼ÿ¼ÿÀÿ¶ÿµÿ³ÿªÿ³ÿ½ÿÀÿ¼ÿ¸ÿ·ÿµÿ¶ÿ¼ÿ¾ÿ»ÿ»ÿ¼ÿÀÿ´ÿ¹ÿÄÿ¹ÿ²ÿ²ÿ±ÿ¸ÿ¸ÿ²ÿ¶ÿ·ÿµÿºÿ¿ÿ¿ÿ¿ÿºÿµÿ´ÿµÿµÿ¿ÿ²ÿ¼ÿ¸ÿ¹ÿ¿ÿ¾ÿÁÿ¿ÿºÿ¾ÿ¼ÿ´ÿ³ÿ³ÿ¿ÿ·ÿ´ÿºÿµÿ¼ÿ·ÿ¶ÿ¼ÿ½ÿºÿ»ÿ¿ÿÀÿ»ÿ¸ÿ¹ÿ¹ÿµÿ±ÿ¶ÿ¼ÿÄÿ¿ÿºÿÂÿ½ÿÂÿ¹ÿ³ÿ¸ÿ¼ÿÀÿ´ÿ¬ÿ°ÿ³ÿºÿÀÿÃÿ¿ÿ¹ÿ±ÿ±ÿ´ÿÂÿ²ÿÂÿ¿ÿµÿ»ÿºÿµÿ¹ÿ¼ÿ¶ÿ´ÿ²ÿ­ÿ¼ÿ¿ÿÅÿ¶ÿ¸ÿ·ÿ·ÿÁÿ¼ÿÿ¼ÿ¾ÿ½ÿ¿ÿ·ÿ¼ÿºÿ³ÿ¾ÿ¼ÿ¿ÿ¶ÿ¿ÿ¼ÿÀÿ½ÿ»ÿ½ÿ¹ÿ»ÿºÿ¶ÿ·ÿ¶ÿ¶ÿ½ÿÂÿ¹ÿ¼ÿ»ÿºÿ«ÿ»ÿ¸ÿ¸ÿÀÿ¼ÿ·ÿ¸ÿ»ÿ¾ÿºÿ³ÿ¹ÿ¹ÿ½ÿ´ÿºÿ¾ÿ·ÿ»ÿ¹ÿ³ÿ±ÿ²ÿ´ÿ±ÿ±ÿ¶ÿ·ÿ¹ÿ©ÿ¾ÿ·ÿ²ÿ¼ÿ¸ÿ«ÿºÿ¹ÿ¼ÿ½ÿ¹ÿºÿ¶ÿ®ÿ´ÿµÿ²ÿµÿ·ÿºÿ´ÿÀÿ¾ÿºÿ´ÿ¸ÿ¼ÿºÿ¹ÿºÿ¹ÿ»ÿ·ÿÀÿÀÿºÿÂÿ¶ÿ¼ÿ³ÿ¯ÿ±ÿ°ÿ´ÿÁÿÂÿ¹ÿÁÿÆÿÂÿ¿ÿ­ÿÇÿ½ÿ³ÿµÿºÿ¹ÿ³ÿ²ÿºÿ½ÿ¹ÿ»ÿ·ÿ®ÿ¹ÿµÿ¿ÿ¹ÿ¸ÿºÿ½ÿºÿ¼ÿÀÿ¾ÿ¼ÿ«ÿ±ÿ¹ÿ¶ÿ³ÿµÿ¼ÿ½ÿ¼ÿºÿ¼ÿ´ÿ®ÿµÿ·ÿºÿ¼ÿÁÿ½ÿÀÿ¼ÿ±ÿ´ÿ¾ÿÀÿºÿºÿ»ÿ¸ÿ½ÿµÿÁÿµÿ¿ÿ»ÿ¸ÿ¸ÿ°ÿ»ÿ¿ÿ»ÿ¼ÿ¹ÿ²ÿ¸ÿÁÿ±ÿ¿ÿ¿ÿ»ÿ¼ÿµÿ³ÿ¸ÿ·ÿ¶ÿ·ÿ°ÿµÿµÿµÿÃÿ³ÿÊÿ½ÿ¶ÿ¸ÿ¶ÿ³ÿ½ÿÆÿ»ÿ¹ÿ¾ÿ¾ÿÄÿºÿµÿ´ÿ°ÿ­ÿ­ÿ²ÿÁÿÉÿ¹ÿÁÿ¹ÿ®ÿÄÿ³ÿ½ÿ¶ÿ¼ÿ¼ÿµÿ·ÿ»ÿµÿ¶ÿÁÿ¿ÿºÿµÿ¸ÿÁÿ¹ÿ¸ÿ¼ÿ¹ÿ±ÿ­ÿ¬ÿ²ÿµÿ¿ÿÁÿ¸ÿ´ÿ¹ÿ¶ÿ·ÿ½ÿ½ÿºÿ¾ÿ»ÿ¸ÿÇÿ¸ÿ¶ÿ¼ÿµÿºÿ¿ÿ¹ÿ¶ÿ¼ÿ·ÿ»ÿ°ÿ¹ÿÃÿ¼ÿ²ÿ¹ÿ¶ÿ°ÿ±ÿ³ÿ³ÿµÿ¸ÿ¯ÿ²ÿ¶ÿ¹ÿ¸ÿ¹ÿ»ÿ·ÿ·ÿ»ÿ¬ÿ¶ÿ¼ÿÌÿ¼ÿÁÿ¼ÿÁÿÀÿ¾ÿ¼ÿ³ÿ°ÿ½ÿÅÿ»ÿ·ÿ½ÿµÿµÿ½ÿ¿ÿ»ÿºÿ¾ÿ¿ÿ²ÿ²ÿ½ÿ³ÿ¸ÿ»ÿ»ÿ»ÿ»ÿÁÿÀÿ½ÿ¹ÿµÿ¹ÿ´ÿ·ÿ¾ÿÀÿ¾ÿ¸ÿ´ÿ½ÿ¿ÿ¾ÿÄÿÂÿ¾ÿÂÿ·ÿµÿ¿ÿºÿÂÿµÿÄÿ¼ÿ·ÿºÿ¹ÿ¶ÿ·ÿ»ÿÀÿÂÿÅÿÆÿ¹ÿÄÿ¿ÿ³ÿ³ÿ·ÿ¾ÿÃÿ·ÿ»ÿ»ÿ·ÿ»ÿ±ÿ¸ÿ¼ÿ·ÿ±ÿ³ÿ¿ÿ¹ÿ¹ÿ¾ÿ»ÿºÿ¸ÿ¾ÿ¾ÿ·ÿ¸ÿ³ÿªÿµÿÁÿ¶ÿ½ÿ½ÿ·ÿ¼ÿÂÿ¼ÿÆÿºÿªÿ±ÿµÿ½ÿÀÿ¾ÿ¾ÿ¾ÿºÿ¸ÿ¼ÿ¸ÿ°ÿ³ÿ´ÿ¶ÿºÿ¾ÿ»ÿÁÿÇÿÄÿ½ÿ¾ÿ¼ÿºÿ´ÿ³ÿ½ÿ·ÿ´ÿºÿ²ÿÀÿ¶ÿ¸ÿ½ÿ»ÿ½ÿ¾ÿ·ÿ½ÿ³ÿ¹ÿ¿ÿºÿ¹ÿ¼ÿºÿ¶ÿ´ÿÆÿ»ÿ²ÿ¼ÿÄÿÁÿ¸ÿ¸ÿÃÿ·ÿÁÿ¸ÿ´ÿ»ÿ¼ÿ¹ÿ¹ÿºÿÁÿÅÿ½ÿ¶ÿ¸ÿ¿ÿÁÿ½ÿºÿ¾ÿÂÿ¶ÿ¼ÿºÿ¸ÿºÿ¼ÿ»ÿ¹ÿ´ÿÅÿ¼ÿ¸ÿ¼ÿ¹ÿ¸ÿ¹ÿ¸ÿ½ÿ½ÿµÿ¶ÿ»ÿ¼ÿÄÿÇÿÀÿ·ÿ­ÿ¹ÿ»ÿ¼ÿ»ÿ¾ÿÅÿÆÿÂÿÃÿ¼ÿ¾ÿ½ÿ¼ÿºÿ¿ÿÀÿµÿ¯ÿÂÿÁÿÁÿÁÿ»ÿ¶ÿ¶ÿ·ÿ³ÿ¸ÿ¶ÿµÿ½ÿ¶ÿºÿÁÿ»ÿ¼ÿ¼ÿºÿ»ÿ°ÿ´ÿ¸ÿºÿ¾ÿÀÿ½ÿ¾ÿºÿÀÿÁÿºÿ²ÿ´ÿÁÿÉÿÂÿ¾ÿ¹ÿ·ÿºÿÀÿÄÿÃÿ¸ÿ¼ÿ·ÿ»ÿ¶ÿ¸ÿµÿ´ÿ½ÿÅÿÀÿ·ÿ·ÿÀÿÀÿ·ÿ·ÿ¾ÿ¾ÿÁÿ»ÿ®ÿ¹ÿºÿ·ÿ¸ÿ¼ÿ¶ÿ²ÿÁÿ±ÿÈÿ¿ÿ¾ÿ¿ÿ¸ÿ¶ÿ¿ÿÀÿÀÿÃÿ¼ÿºÿ¾ÿºÿ²ÿÃÿ¸ÿµÿ½ÿ¾ÿÂÿÁÿ¸ÿ´ÿ·ÿ³ÿ¸ÿ¼ÿ·ÿºÿ½ÿ½ÿ»ÿ»ÿ¼ÿÉÿ¼ÿµÿ¸ÿÀÿ»ÿ³ÿ¿ÿ¿ÿ²ÿ­ÿ¹ÿ»ÿ´ÿ¹ÿÁÿ»ÿÀÿ¹ÿ¹ÿ²ÿºÿÁÿÄÿÁÿ·ÿ¸ÿ½ÿ¯ÿÅÿ¹ÿ³ÿ¶ÿ·ÿ½ÿÆÿÁÿÀÿ»ÿÂÿ¼ÿ¸ÿ»ÿ¿ÿ¼ÿ´ÿ¾ÿ³ÿÇÿÁÿÀÿ¼ÿ¼ÿ¾ÿ½ÿÀÿ°ÿºÿ¶ÿÀÿ¸ÿ¼ÿ¾ÿ»ÿ¾ÿ»ÿ¹ÿ³ÿµÿ±ÿ°ÿ½ÿÁÿ¾ÿ¿ÿÂÿ½ÿ¿ÿ¶ÿÅÿ»ÿ¹ÿ¹ÿ¸ÿ¸ÿ¹ÿºÿºÿÃÿ¼ÿµÿ¼ÿµÿ·ÿÆÿÁÿ½ÿºÿ¯ÿ½ÿ¿ÿÀÿÂÿ»ÿ´ÿ´ÿ´ÿ¾ÿÃÿÁÿ¼ÿ³ÿ½ÿÂÿ¾ÿ¼ÿ½ÿ¾ÿ¾ÿ·ÿ¸ÿ·ÿ¸ÿºÿ¶ÿ³ÿ¶ÿ¹ÿ»ÿÃÿ¶ÿ´ÿºÿ»ÿ»ÿºÿ·ÿ´ÿ³ÿµÿ®ÿÈÿ¿ÿ¯ÿ­ÿ®ÿ´ÿºÿ¼ÿºÿ·ÿ´ÿ¶ÿ¼ÿ»ÿÀÿ½ÿÂÿÄÿ»ÿ¸ÿ¸ÿ»ÿ¶ÿ»ÿ¼ÿ½ÿµÿºÿÂÿ¼ÿ¶ÿÀÿÂÿ»ÿÀÿ¶ÿ¹ÿ»ÿ¹ÿ¸ÿºÿ½ÿºÿµÿ»ÿ¼ÿÀÿµÿ¿ÿÀÿ´ÿ³ÿ¼ÿ½ÿÈÿÈÿ¶ÿÀÿ¾ÿ¸ÿ»ÿ¼ÿ¸ÿ¸ÿ»ÿ½ÿÀÿÂÿ»ÿ»ÿÀÿÃÿÃÿÄÿÂÿ¸ÿ®ÿ²ÿ¹ÿÂÿ·ÿ¹ÿÃÿ¾ÿ»ÿÂÿÂÿ½ÿ¹ÿ¸ÿ¼ÿ½ÿ»ÿ³ÿ½ÿ³ÿ¶ÿ¸ÿºÿ¾ÿ¾ÿ¸ÿµÿ°ÿ«ÿÀÿÇÿÇÿ¸ÿ²ÿ¶ÿ´ÿµÿ¹ÿ¹ÿ»ÿ¼ÿÁÿÀÿ±ÿ½ÿ¼ÿµÿµÿ¿ÿÃÿ¼ÿ¸ÿ¸ÿ®ÿ´ÿ¿ÿ¸ÿ½ÿ¹ÿ²ÿ½ÿÀÿ¿ÿÀÿ·ÿ·ÿ¸ÿ±ÿÁÿ»ÿ°ÿºÿ¶ÿ³ÿºÿ½ÿ¾ÿÃÿÁÿ¹ÿ»ÿµÿ´ÿ¶ÿ¿ÿÃÿÂÿ»ÿ½ÿ¼ÿ·ÿ½ÿºÿ¾ÿ·ÿ¶ÿ»ÿ±ÿÿ°ÿ¿ÿ¼ÿµÿ·ÿ·ÿºÿ¾ÿ¹ÿºÿ²ÿ½ÿµÿÂÿ¿ÿ¹ÿ·ÿºÿ¹ÿ±ÿ¯ÿ¸ÿ¾ÿ³ÿ¿ÿµÿ½ÿ¾ÿ»ÿ¹ÿ¼ÿ½ÿ»ÿºÿ¶ÿ°ÿ·ÿ¸ÿµÿ¿ÿºÿ´ÿºÿºÿºÿºÿ»ÿ½ÿ¶ÿ®ÿ¶ÿ¶ÿ©ÿÄÿÂÿ½ÿ½ÿ»ÿ¶ÿ·ÿ¹ÿµÿ¯ÿ´ÿ»ÿ¹ÿ»ÿÆÿ¹ÿ½ÿ¹ÿ¸ÿÃÿ´ÿ²ÿ·ÿ»ÿ¿ÿ¶ÿ®ÿ³ÿ¸ÿ¹ÿµÿÀÿ¿ÿ¸ÿ·ÿ¼ÿ¼ÿ´ÿ¶ÿ¿ÿÀÿ¼ÿ¼ÿ¾ÿ¾ÿÇÿÃÿ»ÿ»ÿ·ÿ³ÿ¹ÿÍÿÍÿ»ÿ¹ÿÁÿ½ÿ¾ÿ¶ÿ»ÿ¿ÿ°ÿºÿ¶ÿ¸ÿ¾ÿÂÿÀÿ¹ÿµÿ³ÿ³ÿºÿºÿµÿ½ÿ¯ÿ²ÿ·ÿ²ÿ±ÿ·ÿ·ÿ»ÿ¾ÿ¹ÿ·ÿ¹ÿ¶ÿ¶ÿÀÿ¹ÿÀÿ¸ÿ³ÿ»ÿ¹ÿ¸ÿ¼ÿ»ÿ³ÿ°ÿµÿ¹ÿµÿ²ÿ´ÿ¼ÿµÿµÿ¾ÿ¸ÿ´ÿ»ÿÇÿ¾ÿ²ÿµÿ»ÿ¸ÿ²ÿºÿÄÿµÿ±ÿ²ÿµÿ¼ÿ´ÿ¼ÿ¶ÿ±ÿ¶ÿ¼ÿ¾ÿ»ÿ°ÿ¬ÿ¯ÿ²ÿ¹ÿµÿ¶ÿ·ÿ½ÿÀÿ¹ÿÁÿ»ÿºÿ¼ÿ¸ÿ°ÿ²ÿºÿ¹ÿ´ÿ´ÿ´ÿ¸ÿ»ÿ·ÿ°ÿ½ÿ²ÿ·ÿÿ¸ÿ¸ÿ¶ÿÂÿ¾ÿ¸ÿ¹ÿ¼ÿÀÿ¾ÿ·ÿ³ÿÀÿ¶ÿ·ÿ¯ÿªÿÂÿ¼ÿ¹ÿ½ÿ³ÿ¸ÿ¾ÿ½ÿ·ÿ¹ÿ½ÿ´ÿ·ÿ¶ÿ®ÿÁÿ¸ÿ­ÿÄÿ´ÿ·ÿ¼ÿ²ÿ¾ÿºÿ½ÿÀÿ·ÿ¶ÿ¿ÿ¹ÿ²ÿ»ÿ´ÿ´ÿµÿ³ÿ¶ÿ³ÿ±ÿÅÿÊÿ»ÿºÿ³ÿºÿÂÿ¼ÿµÿ±ÿ´ÿ¾ÿºÿ·ÿ¾ÿ´ÿ²ÿ¸ÿÀÿÃÿ¸ÿ²ÿ¶ÿªÿ¶ÿ¿ÿ»ÿ¹ÿµÿ¶ÿºÿ³ÿµÿ»ÿ¼ÿ½ÿ®ÿ¹ÿ½ÿ¼ÿ¶ÿ¿ÿ¸ÿºÿµÿ»ÿÃÿ½ÿ½ÿÃÿ»ÿµÿ·ÿ±ÿ¸ÿ»ÿ»ÿ½ÿµÿ¶ÿ¾ÿ·ÿÄÿÂÿ°ÿµÿ¶ÿ¹ÿ¸ÿ¸ÿ¹ÿ¶ÿ¸ÿ¹ÿ¯ÿ±ÿ³ÿ³ÿµÿ½ÿ©ÿ¹ÿ¸ÿ²ÿ¸ÿ½ÿ½ÿ­ÿ°ÿµÿ»ÿÂÿ¾ÿ¹ÿ¾ÿ¹ÿ³ÿ¶ÿ³ÿ¹ÿÃÿÀÿ«ÿ¸ÿ¶ÿÄÿ¹ÿ¸ÿ½ÿ²ÿÆÿÅÿ½ÿ·ÿ¸ÿ±ÿ­ÿ¶ÿºÿ¶ÿ¸ÿ¹ÿ¾ÿÂÿ¶ÿ±ÿ³ÿ°ÿµÿºÿ³ÿ·ÿ¹ÿ»ÿµÿ³ÿ¾ÿ¼ÿ·ÿ±ÿ­ÿ³ÿºÿµÿ´ÿ¾ÿ¼ÿ·ÿ±ÿ¹ÿÁÿÀÿ¹ÿ´ÿµÿ¹ÿ¶ÿ¸ÿµÿ¹ÿ¸ÿ¿ÿÆÿ»ÿ·ÿ·ÿµÿ¶ÿºÿ»ÿ¶ÿ³ÿ²ÿ¸ÿ»ÿ³ÿ´ÿ»ÿÅÿ±ÿ´ÿ¼ÿ°ÿ»ÿ»ÿ±ÿ¹ÿ·ÿ¸ÿµÿ³ÿºÿ¿ÿ·ÿ´ÿ¼ÿ®ÿ°ÿ¸ÿ½ÿ·ÿ¶ÿ¶ÿ±ÿ¶ÿ³ÿ·ÿ°ÿ¯ÿ¬ÿ´ÿ´ÿ¶ÿ·ÿ¶ÿ´ÿ³ÿ¸ÿ¸ÿµÿ´ÿ±ÿ´ÿ»ÿÄÿ¾ÿ±ÿ«ÿ°ÿ¸ÿ¸ÿ»ÿ¸ÿ¶ÿ³ÿ°ÿ½ÿ³ÿ¾ÿ¼ÿÁÿºÿµÿµÿ²ÿ»ÿÄÿ½ÿµÿ·ÿ¹ÿ¾ÿµÿ±ÿ®ÿ©ÿ°ÿ¶ÿ»ÿÃÿ¿ÿÁÿ¼ÿ½ÿ³ÿ·ÿ¾ÿ·ÿ¿ÿ¼ÿ³ÿ¯ÿ²ÿ²ÿ¶ÿ»ÿ·ÿ³ÿ´ÿ´ÿ®ÿ±ÿ¼ÿµÿÁÿËÿ³ÿ¶ÿ»ÿ²ÿ¶ÿÂÿ»ÿ¼ÿ¶ÿ°ÿ¯ÿ·ÿºÿµÿ²ÿ´ÿ¸ÿ½ÿºÿ´ÿµÿ¶ÿ¶ÿ·ÿÃÿ¸ÿÿ¹ÿ¸ÿ´ÿªÿ±ÿ¹ÿ°ÿ¶ÿ¿ÿ©ÿ¬ÿ³ÿ·ÿ½ÿ©ÿªÿ°ÿµÿ»ÿ¼ÿ·ÿ¯ÿ¶ÿ¼ÿ¸ÿ¹ÿ³ÿ²ÿ¾ÿºÿ´ÿ²ÿ«ÿ¶ÿ³ÿ¹ÿ·ÿÆÿ¼ÿ´ÿºÿ¹ÿ¶ÿ¹ÿ´ÿ´ÿ¶ÿ³ÿ½ÿ¿ÿ¸ÿµÿ¯ÿ¯ÿ¹ÿ²ÿÿ­ÿ¶ÿµÿ¶ÿ¶ÿ¸ÿ¬ÿ«ÿ½ÿ¶ÿ·ÿ¹ÿ¸ÿ³ÿ°ÿ³ÿ½ÿ¼ÿ´ÿ¯ÿ³ÿ´ÿ¶ÿÃÿÀÿ½ÿ²ÿ±ÿ¸ÿ¹ÿ·ÿ²ÿ³ÿ¶ÿ¼ÿ±ÿ³ÿ³ÿµÿ¸ÿÿ»ÿ¼ÿÁÿ¶ÿ¬ÿÃÿ¹ÿ«ÿ­ÿ¾ÿ»ÿºÿ±ÿ¯ÿ¹ÿ³ÿ«ÿ¯ÿ­ÿ´ÿ¸ÿµÿ¸ÿµÿªÿ°ÿ»ÿ²ÿ²ÿµÿ¶ÿ±ÿ¸ÿ´ÿ°ÿ¶ÿ¶ÿ¿ÿ«ÿ²ÿ·ÿ¶ÿ¸ÿ²ÿ¸ÿÁÿ¸ÿ¼ÿ¶ÿ·ÿµÿ¶ÿ·ÿ·ÿ»ÿ¶ÿ¹ÿ½ÿ¶ÿ·ÿ¹ÿ¶ÿ±ÿ»ÿ¾ÿ¼ÿ¿ÿ¾ÿ¼ÿÅÿÿ°ÿªÿ¬ÿ»ÿ«ÿ½ÿµÿÃÿ¼ÿ¹ÿÁÿ¶ÿ³ÿ¸ÿ¿ÿ®ÿ­ÿ»ÿ·ÿ¶ÿ²ÿ³ÿºÿ»ÿºÿ´ÿ·ÿ¼ÿ·ÿ¾ÿºÿ³ÿºÿ»ÿ¹ÿ²ÿ¿ÿ¹ÿ´ÿ·ÿÁÿÀÿ²ÿ´ÿ¼ÿ¸ÿ³ÿÿ³ÿ¸ÿÀÿÃÿÀÿ¾ÿ»ÿµÿ°ÿ²ÿ·ÿ»ÿ¶ÿ±ÿ¼ÿºÿ­ÿ·ÿ¹ÿ¯ÿ®ÿ±ÿ®ÿ´ÿ¸ÿ¼ÿºÿ´ÿÅÿÆÿµÿ´ÿ®ÿ±ÿºÿ¾ÿ½ÿµÿ´ÿ³ÿ´ÿµÿ½ÿ·ÿ¶ÿ³ÿºÿ¼ÿµÿ²ÿ°ÿ³ÿºÿ¾ÿÁÿ·ÿ¯ÿ®ÿ·ÿ¯ÿ¯ÿ´ÿ°ÿ¸ÿ¾ÿ»ÿ²ÿ¼ÿ«ÿ´ÿ®ÿ·ÿ¼ÿ·ÿ±ÿ¼ÿ¸ÿ´ÿ¹ÿ¸ÿ´ÿ·ÿ¸ÿ·ÿ¹ÿ¸ÿµÿ³ÿ³ÿ·ÿ¶ÿ³ÿ³ÿ²ÿ¸ÿÀÿ¸ÿ»ÿºÿ¸ÿ½ÿ·ÿ±ÿ±ÿ³ÿ·ÿ±ÿÀÿ³ÿµÿ¸ÿ¹ÿ¬ÿ´ÿ±ÿ¹ÿ¸ÿ¸ÿ¿ÿ¶ÿ¸ÿµÿ³ÿµÿ»ÿÀÿºÿµÿ®ÿªÿ²ÿ½ÿÁÿ¶ÿ¶ÿ¯ÿ°ÿ¶ÿ³ÿÁÿµÿ²ÿºÿµÿµÿ³ÿ¹ÿ´ÿ·ÿ¹ÿ­ÿ´ÿ¼ÿ³ÿ±ÿ¬ÿÿµÿ»ÿ·ÿ»ÿÀÿ´ÿ²ÿ¶ÿµÿ·ÿ·ÿ¹ÿ¹ÿµÿ¸ÿ»ÿµÿ°ÿµÿ´ÿ¹ÿ¼ÿ²ÿÀÿ¹ÿ³ÿ½ÿÿ·ÿÁÿÄÿ­ÿ²ÿ¬ÿÀÿºÿ¶ÿ°ÿ°ÿºÿÂÿ´ÿ»ÿ¶ÿ°ÿ´ÿºÿ¾ÿ¹ÿ¸ÿ¹ÿ¶ÿ°ÿ¬ÿ´ÿºÿºÿºÿºÿ­ÿ¸ÿ´ÿ³ÿ´ÿªÿ´ÿ´ÿµÿ¶ÿ¿ÿ¹ÿ¬ÿ¹ÿ±ÿ·ÿ»ÿ½ÿ´ÿ½ÿµÿ¯ÿµÿ¹ÿ¯ÿµÿ¸ÿ¶ÿ·ÿ»ÿ´ÿ²ÿ¹ÿ´ÿ´ÿ¹ÿ³ÿ­ÿµÿ¹ÿ­ÿ²ÿµÿ´ÿ·ÿÀÿºÿ½ÿ®ÿÄÿ·ÿ»ÿ»ÿµÿ»ÿ¸ÿ¸ÿ°ÿ²ÿ¶ÿºÿ²ÿ²ÿ©ÿ±ÿ¼ÿºÿ¯ÿµÿºÿ¸ÿºÿ·ÿ²ÿ³ÿ¹ÿµÿµÿ¼ÿ»ÿÀÿ¸ÿºÿºÿºÿ²ÿ¶ÿ¯ÿ«ÿ´ÿ·ÿ´ÿ°ÿºÿºÿ´ÿ³ÿ·ÿ³ÿ³ÿ´ÿ¶ÿµÿ»ÿ¸ÿ·ÿ·ÿ·ÿ¼ÿºÿ¹ÿ»ÿ¸ÿµÿ¯ÿ´ÿ¸ÿ±ÿ»ÿºÿ´ÿµÿ³ÿ±ÿºÿ³ÿªÿ´ÿµÿÁÿµÿ»ÿ½ÿ³ÿ«ÿ°ÿ»ÿºÿµÿ²ÿ³ÿ·ÿ¾ÿÁÿ³ÿ¯ÿ±ÿ®ÿ±ÿ¶ÿ¶ÿ²ÿ¶ÿºÿÀÿºÿµÿºÿ¹ÿºÿ©ÿ¹ÿ´ÿ·ÿ¿ÿ³ÿ´ÿ¸ÿ·ÿµÿµÿ«ÿ³ÿ¬ÿµÿ¼ÿ»ÿ¯ÿ²ÿµÿ¸ÿ½ÿ¹ÿºÿ¼ÿ¶ÿ¶ÿ¹ÿ¼ÿ¿ÿ¸ÿ³ÿ¯ÿ´ÿ¸ÿ°ÿ³ÿ½ÿ»ÿ³ÿ¸ÿ±ÿ¼ÿ²ÿ²ÿ¹ÿ½ÿ·ÿ©ÿ°ÿ·ÿ¶ÿ©ÿ­ÿ¬ÿ¶ÿ¾ÿ¹ÿ¶ÿ¶ÿ³ÿµÿ¸ÿºÿ½ÿ»ÿ¹ÿµÿ½ÿ¼ÿ´ÿºÿ±ÿ±ÿµÿ²ÿÁÿ±ÿ®ÿÀÿ¶ÿ¹ÿÂÿ¹ÿ±ÿµÿµÿ°ÿ¯ÿ¼ÿ¾ÿµÿ¸ÿ¹ÿ¸ÿ³ÿ¯ÿµÿ¸ÿ¹ÿ³ÿ¶ÿ´ÿ¹ÿ¼ÿ³ÿ·ÿ²ÿ±ÿ®ÿ³ÿ¹ÿ±ÿÃÿ©ÿ®ÿºÿ½ÿµÿ´ÿµÿ´ÿ´ÿ½ÿ´ÿ°ÿ­ÿ¬ÿ¹ÿ³ÿ°ÿµÿ«ÿ´ÿ´ÿ°ÿ´ÿ»ÿ°ÿ®ÿµÿ´ÿªÿ·ÿ®ÿ²ÿºÿ±ÿ¶ÿ¸ÿ»ÿ³ÿ°ÿ±ÿ±ÿ¹ÿ¯ÿ©ÿ¸ÿ¼ÿ·ÿ¶ÿºÿ¼ÿ·ÿ¹ÿ»ÿµÿµÿ³ÿ¸ÿ°ÿ´ÿ´ÿ°ÿ°ÿ²ÿ¯ÿ­ÿ¼ÿ¸ÿ¸ÿÀÿºÿ¹ÿ»ÿ¸ÿ¹ÿ¶ÿ±ÿ·ÿµÿ¶ÿÁÿºÿ®ÿ°ÿ°ÿ³ÿ³ÿ·ÿ·ÿ±ÿ²ÿ·ÿ°ÿ¸ÿÅÿÈÿ·ÿ©ÿºÿ½ÿ¼ÿ¾ÿºÿ¶ÿ®ÿ³ÿ¶ÿºÿ²ÿµÿ¸ÿ±ÿ°ÿµÿ·ÿ¸ÿ´ÿ³ÿ¾ÿÀÿºÿµÿ·ÿ³ÿ°ÿ¾ÿ±ÿ»ÿ½ÿ²ÿµÿ¶ÿ²ÿºÿ¼ÿ¸ÿ²ÿ¶ÿ¹ÿ·ÿ¸ÿ¹ÿ¶ÿ³ÿ®ÿ©ÿ°ÿ³ÿ²ÿ·ÿÄÿ½ÿµÿÂÿ³ÿ¸ÿ²ÿ±ÿ³ÿ»ÿ¼ÿ¶ÿ¾ÿ¾ÿ²ÿ«ÿ¿ÿ½ÿµÿ·ÿ´ÿµÿ¶ÿµÿ¹ÿ¶ÿ¸ÿ¼ÿ½ÿ¹ÿ³ÿ¸ÿ¸ÿÃÿ°ÿ²ÿµÿ½ÿ¸ÿ¸ÿ·ÿ³ÿ±ÿ²ÿ°ÿ±ÿµÿ¼ÿ½ÿ¾ÿÁÿ´ÿ´ÿ¹ÿµÿ·ÿ¼ÿ¸ÿµÿ¶ÿ½ÿ¿ÿ¿ÿ´ÿ³ÿ¼ÿÃÿ·ÿ­ÿ±ÿ´ÿ³ÿ³ÿ·ÿ´ÿ°ÿ·ÿºÿ¼ÿ¼ÿ«ÿ´ÿ°ÿ¯ÿªÿ»ÿÀÿ¾ÿ·ÿ°ÿ³ÿ¾ÿ¹ÿ¸ÿÀÿºÿµÿ¸ÿ·ÿ¼ÿ¾ÿ·ÿ¶ÿ±ÿ¯ÿ¾ÿ¾ÿ¹ÿ²ÿ³ÿ®ÿ½ÿ·ÿ´ÿ´ÿ°ÿ³ÿ´ÿ¼ÿ·ÿ»ÿ¹ÿºÿ¿ÿ¹ÿ´ÿºÿ´ÿÿ¬ÿ¯ÿ¶ÿºÿºÿµÿ¼ÿ¶ÿµÿµÿ¹ÿ·ÿºÿµÿ¯ÿ°ÿ´ÿ´ÿ·ÿ·ÿ¶ÿ²ÿ°ÿ¼ÿ´ÿ¶ÿºÿ¼ÿ´ÿºÿ·ÿ¬ÿ½ÿªÿ»ÿ¼ÿ¸ÿ¸ÿ¸ÿ¯ÿ²ÿ¶ÿµÿ»ÿ¸ÿ²ÿ¼ÿ¿ÿµÿ²ÿ¿ÿ´ÿ¼ÿ»ÿ´ÿÅÿÀÿ®ÿÃÿ·ÿµÿ·ÿ¹ÿ¹ÿ¸ÿ¸ÿ·ÿ±ÿ¯ÿ·ÿ¶ÿ¸ÿ¶ÿ½ÿ¹ÿ±ÿÂÿºÿ´ÿ²ÿ¶ÿ³ÿ³ÿ»ÿ¸ÿ²ÿ®ÿ¬ÿ´ÿ½ÿ½ÿµÿ­ÿ³ÿ»ÿ°ÿ¸ÿ³ÿ¹ÿºÿ°ÿ´ÿ¸ÿºÿ¶ÿ´ÿºÿ¹ÿ´ÿ¸ÿ»ÿ¾ÿÀÿ½ÿ¹ÿ¯ÿºÿ´ÿ»ÿ½ÿ¯ÿ¯ÿ²ÿ°ÿ°ÿºÿ¾ÿÂÿ¿ÿ·ÿ·ÿ²ÿ²ÿÀÿ¿ÿ¼ÿÌÿ²ÿ·ÿµÿ³ÿ»ÿ°ÿ²ÿ·ÿ¶ÿ·ÿ¼ÿ¾ÿ¼ÿ¸ÿ²ÿ°ÿ²ÿ»ÿ¾ÿ¹ÿ¼ÿ»ÿÀÿ»ÿ¼ÿ½ÿºÿ±ÿ¿ÿÀÿ·ÿµÿ·ÿ¹ÿ»ÿÃÿ»ÿ³ÿÀÿ¹ÿ®ÿ¿ÿ½ÿÇÿ¾ÿ¸ÿ¾ÿ»ÿ³ÿ¶ÿ¾ÿ»ÿ³ÿ¯ÿ²ÿ¿ÿÁÿÆÿ¼ÿ¼ÿÀÿ½ÿ¹ÿ¸ÿ´ÿ¼ÿ³ÿ­ÿ±ÿºÿ½ÿ¼ÿÂÿÂÿ»ÿµÿ¹ÿ²ÿµÿ³ÿ¼ÿÀÿ·ÿºÿ¿ÿºÿ·ÿµÿ·ÿÀÿ½ÿÇÿ·ÿ½ÿ±ÿºÿ¶ÿ°ÿ´ÿºÿ°ÿ¸ÿµÿ¯ÿ±ÿ´ÿ¹ÿºÿ´ÿ¯ÿ¸ÿÿµÿ¼ÿ·ÿ´ÿ´ÿµÿ²ÿ¯ÿ¬ÿ­ÿ²ÿµÿ¸ÿÂÿ°ÿ¾ÿ·ÿ©ÿºÿ¸ÿ¶ÿ¼ÿ»ÿÄÿÃÿÀÿºÿ¯ÿ³ÿ¼ÿ»ÿ·ÿºÿ´ÿ®ÿ»ÿ½ÿ¶ÿµÿµÿµÿ²ÿ®ÿ´ÿ»ÿ¸ÿ·ÿ·ÿ·ÿ»ÿ²ÿ¹ÿ½ÿ¸ÿµÿ³ÿ»ÿºÿ·ÿ¼ÿ¹ÿ²ÿµÿ¼ÿ²ÿ¾ÿ¹ÿÇÿ¿ÿ»ÿµÿ¾ÿºÿ±ÿ³ÿ¿ÿÆÿ»ÿ¸ÿ½ÿ´ÿ»ÿºÿ´ÿ¹ÿµÿ½ÿ¯ÿ±ÿÀÿÈÿÇÿ»ÿ¾ÿ»ÿ±ÿ·ÿ¶ÿ»ÿ¹ÿ±ÿ¶ÿµÿ¹ÿ¶ÿ°ÿµÿºÿ¸ÿµÿÁÿ¼ÿÃÿºÿ¼ÿÄÿ¹ÿ¿ÿÀÿ»ÿºÿ¼ÿ¿ÿ¶ÿ¯ÿ«ÿ·ÿ¿ÿ¾ÿ·ÿ­ÿ½ÿÁÿÀÿÃÿºÿ®ÿ¸ÿºÿ»ÿÃÿ¿ÿ¼ÿ²ÿ¬ÿ²ÿ´ÿ»ÿÁÿÂÿÄÿ³ÿ¬ÿ¯ÿ²ÿÆÿºÿ½ÿºÿ¸ÿºÿºÿ»ÿ»ÿ¶ÿ»ÿ¼ÿ½ÿ½ÿ·ÿ¿ÿÀÿ¼ÿ¹ÿ¼ÿ·ÿ¸ÿ½ÿµÿ¶ÿ½ÿÁÿ½ÿ¼ÿ±ÿ¶ÿ¸ÿºÿ·ÿ¸ÿ¼ÿºÿ½ÿ¿ÿ¿ÿ³ÿ»ÿÀÿ¿ÿ»ÿ¼ÿÄÿÂÿ¾ÿÀÿ»ÿ¿ÿºÿ¹ÿ¸ÿ¹ÿ°ÿ³ÿÀÿÁÿ»ÿ¸ÿ¸ÿ¹ÿºÿµÿ¿ÿ·ÿ¸ÿ¾ÿºÿ¹ÿµÿµÿ½ÿÄÿÀÿ¼ÿÄÿÅÿ¹ÿ±ÿµÿ¾ÿ¿ÿ¹ÿ¹ÿ·ÿ°ÿÂÿ»ÿ¶ÿ¸ÿ½ÿ·ÿ¹ÿ´ÿ²ÿ·ÿºÿ»ÿ½ÿ¸ÿ¹ÿÆÿÃÿ³ÿÅÿÀÿ»ÿ¹ÿ·ÿ¹ÿ¶ÿ¼ÿ¿ÿ¼ÿ­ÿµÿ»ÿ¿ÿ¿ÿºÿ²ÿ±ÿ¼ÿ¿ÿ¹ÿ±ÿ¼ÿ·ÿ¿ÿ¾ÿ³ÿ¹ÿÆÿÂÿ¹ÿ¾ÿ³ÿ²ÿ®ÿ±ÿ¾ÿ¾ÿ½ÿºÿ´ÿ²ÿ¶ÿÄÿ½ÿÈÿÀÿ½ÿ³ÿ·ÿ¿ÿÀÿ¿ÿ´ÿ®ÿºÿÀÿ³ÿ·ÿ´ÿ±ÿ´ÿ»ÿ¿ÿÂÿÎÿÂÿ´ÿºÿ¶ÿ­ÿ·ÿÃÿÃÿµÿÿ·ÿ°ÿ±ÿ¼ÿ¹ÿ¾ÿºÿ±ÿ±ÿ·ÿ·ÿ¹ÿ±ÿ½ÿ¼ÿ½ÿ¾ÿÃÿÂÿ¸ÿ¯ÿ²ÿµÿÉÿÈÿ¾ÿÂÿ¿ÿ¹ÿ»ÿ¾ÿ»ÿ½ÿ´ÿ¯ÿ­ÿµÿÃÿÉÿÀÿ»ÿÀÿ¿ÿ´ÿ·ÿ±ÿÀÿ·ÿ¸ÿ°ÿ°ÿ¶ÿµÿºÿÄÿÂÿÃÿ»ÿ³ÿ²ÿ´ÿ¼ÿÂÿÁÿÆÿ¼ÿ·ÿ¾ÿ½ÿ½ÿºÿ¹ÿ¾ÿ»ÿ¶ÿ»ÿ¸ÿ¹ÿ¼ÿ¸ÿµÿ²ÿ³ÿ·ÿ²ÿÆÿÀÿ¼ÿ½ÿ¼ÿ·ÿºÿÂÿºÿ¬ÿ»ÿªÿµÿÀÿ¼ÿºÿ¼ÿ»ÿ¹ÿºÿ½ÿÀÿ¿ÿ¼ÿ¾ÿ¾ÿºÿ¹ÿ¹ÿ°ÿ³ÿµÿ»ÿ¸ÿ´ÿ´ÿµÿµÿÁÿÁÿ»ÿ»ÿºÿ·ÿ³ÿ¸ÿÁÿ»ÿ¾ÿ±ÿ¯ÿ¸ÿÅÿÂÿºÿ»ÿµÿ¶ÿ»ÿÀÿÃÿÅÿ¾ÿ»ÿÀÿ¼ÿÁÿ·ÿ¾ÿ¿ÿÁÿÁÿ¹ÿ²ÿµÿÁÿÅÿ¼ÿÀÿ¾ÿºÿ¹ÿ½ÿºÿµÿ³ÿ·ÿÀÿ¸ÿ¾ÿ¿ÿ¸ÿ»ÿ¿ÿ¶ÿ¯ÿ¸ÿ³ÿ½ÿÂÿ·ÿ®ÿ´ÿ·ÿÃÿÀÿºÿ¶ÿµÿµÿ¸ÿ¾ÿµÿ»ÿ»ÿ¿ÿÀÿºÿ¸ÿÂÿÄÿ¾ÿ¹ÿ²ÿ¼ÿ¸ÿ½ÿºÿµÿ½ÿµÿÀÿ¶ÿ¼ÿÃÿ¼ÿ¯ÿ°ÿ¿ÿÃÿ¼ÿÈÿ¿ÿ²ÿ¹ÿ»ÿµÿÂÿ³ÿÂÿµÿÀÿ½ÿ¿ÿ¿ÿ¶ÿ¸ÿÀÿ¶ÿ½ÿÂÿÁÿ¸ÿµÿ·ÿ¬ÿ½ÿ¹ÿ¼ÿÃÿ¾ÿ½ÿ½ÿµÿ²ÿ¹ÿ»ÿ³ÿ½ÿ¸ÿ½ÿÀÿ¶ÿ¹ÿÂÿ¼ÿ¸ÿ¿ÿÂÿÃÿºÿ²ÿ·ÿ¼ÿÀÿ·ÿ¹ÿ¾ÿ¾ÿ´ÿ°ÿ´ÿ´ÿ´ÿ¹ÿ»ÿ²ÿ±ÿ²ÿ¶ÿºÿ³ÿ±ÿÂÿÂÿ´ÿ¹ÿµÿ·ÿºÿ·ÿ½ÿ½ÿÈÿÂÿ¿ÿ²ÿ´ÿ¼ÿ¹ÿ·ÿÆÿ²ÿ´ÿºÿ¾ÿÀÿ¾ÿ¿ÿÀÿ¹ÿ¯ÿ´ÿ¼ÿ¹ÿ¿ÿ¿ÿ»ÿ¼ÿ»ÿ·ÿºÿÁÿ»ÿ±ÿµÿÀÿ·ÿ³ÿ»ÿ»ÿ½ÿÄÿ¿ÿ¸ÿ¿ÿ·ÿ³ÿ·ÿ·ÿ¶ÿ¶ÿ¼ÿ«ÿÁÿ¶ÿÁÿ¿ÿ¶ÿ¹ÿ¿ÿ¸ÿÃÿ¿ÿ»ÿ¼ÿÀÿ¾ÿºÿ¹ÿºÿ¹ÿ¹ÿ¼ÿ½ÿÉÿ¶ÿ­ÿºÿ¾ÿ¹ÿ¹ÿ²ÿ¸ÿ¯ÿ¹ÿµÿ·ÿ½ÿ¾ÿºÿ·ÿµÿµÿ·ÿÂÿ«ÿ­ÿ¼ÿ¾ÿ¿ÿ¾ÿ·ÿ·ÿÁÿ·ÿ°ÿ¸ÿ³ÿµÿ°ÿ¯ÿ´ÿ¸ÿ¸ÿºÿ³ÿ¸ÿ±ÿ¼ÿ¹ÿ»ÿ½ÿ¿ÿÄÿÄÿÁÿ·ÿ¸ÿ»ÿ»ÿ·ÿ¿ÿµÿ³ÿºÿ¹ÿ¾ÿÁÿÁÿ¹ÿ·ÿ¹ÿ½ÿ¸ÿ»ÿÀÿ¼ÿ»ÿÆÿºÿ½ÿ¿ÿ¹ÿ¼ÿ¾ÿ±ÿ¸ÿ¾ÿ´ÿ¶ÿ¼ÿ»ÿ²ÿÄÿÅÿ»ÿºÿ½ÿ¼ÿ¹ÿ¹ÿ½ÿÀÿÅÿ¿ÿ¶ÿµÿ¹ÿ¹ÿÁÿÂÿ¼ÿµÿ¯ÿµÿÿÁÿ´ÿ²ÿ¸ÿºÿÁÿÁÿ½ÿ¼ÿµÿ³ÿ¼ÿ´ÿ»ÿ¾ÿ·ÿºÿ¼ÿ¿ÿÀÿ¹ÿ³ÿºÿ²ÿ­ÿºÿÀÿÀÿ¾ÿºÿ½ÿ¹ÿ¹ÿ¾ÿ¸ÿ¼ÿÁÿ½ÿÌÿ»ÿ¸ÿ¶ÿºÿ½ÿ¾ÿ»ÿ°ÿ¬ÿµÿ²ÿ¿ÿºÿ¬ÿ¼ÿÂÿÁÿ½ÿ¿ÿÃÿÁÿ»ÿºÿÁÿ­ÿÀÿ¾ÿµÿ¶ÿµÿ®ÿ´ÿ»ÿºÿÂÿ¹ÿ°ÿ«ÿ°ÿ½ÿ²ÿ¼ÿ»ÿ¸ÿ·ÿ³ÿ·ÿÃÿÄÿÁÿµÿ¯ÿ»ÿÄÿ´ÿ°ÿ¶ÿ¹ÿ¶ÿ·ÿºÿ¶ÿµÿ³ÿ°ÿÈÿÂÿÂÿ½ÿ¼ÿ½ÿ´ÿµÿÀÿÁÿ¿ÿÀÿ±ÿ¸ÿ¿ÿ½ÿºÿ¸ÿ®ÿ¶ÿ¿ÿÁÿÃÿ¿ÿ»ÿÁÿÇÿÃÿ¹ÿ¹ÿºÿ¹ÿ±ÿºÿ¼ÿÁÿÂÿ¿ÿ»ÿ²ÿ·ÿ²ÿ²ÿ±ÿÈÿºÿ·ÿ¾ÿ¾ÿ·ÿ¸ÿ½ÿ¸ÿ´ÿ¹ÿ³ÿºÿ±ÿÄÿ¸ÿ³ÿÄÿ·ÿ¼ÿÁÿ¹ÿ¶ÿ·ÿ´ÿ°ÿ´ÿ¸ÿ²ÿ¹ÿ³ÿ»ÿ½ÿ½ÿµÿ»ÿ¾ÿ¸ÿºÿ½ÿ·ÿ¾ÿ½ÿ·ÿºÿµÿ¸ÿÁÿ¾ÿ¹ÿ·ÿµÿµÿ»ÿ¶ÿ©ÿ´ÿÂÿ¹ÿºÿ²ÿ½ÿ½ÿ¶ÿ¶ÿ½ÿ¾ÿ¾ÿ¹ÿ´ÿ¹ÿ½ÿ¼ÿ¾ÿ»ÿ¯ÿ²ÿ¸ÿ·ÿ¼ÿÈÿÅÿ¸ÿ¹ÿ®ÿ¬ÿ²ÿ³ÿºÿ¾ÿ¸ÿ¼ÿ¶ÿ½ÿ¿ÿ´ÿ¿ÿ½ÿ¸ÿ¼ÿºÿ°ÿ°ÿ·ÿ¹ÿ»ÿµÿ³ÿ½ÿÁÿ¼ÿ¾ÿ¶ÿ¿ÿ¶ÿ¹ÿÁÿ·ÿ¾ÿÁÿ½ÿ¾ÿ¸ÿ¿ÿÀÿ¸ÿ¸ÿ¿ÿ¸ÿ¼ÿ¸ÿºÿ¶ÿ¹ÿ½ÿ¼ÿ»ÿ¶ÿ²ÿ±ÿ¯ÿ¹ÿºÿ·ÿ¹ÿ²ÿÁÿ¯ÿ°ÿÇÿ¾ÿ¸ÿ¾ÿ¼ÿ«ÿ°ÿ¿ÿ¾ÿ½ÿ»ÿ¹ÿ¹ÿÅÿ·ÿ»ÿºÿ­ÿ®ÿ¸ÿ¸ÿ²ÿÂÿÄÿ½ÿ¾ÿ»ÿºÿ»ÿ»ÿµÿ°ÿ¾ÿ¹ÿºÿ¸ÿÀÿ¿ÿ·ÿ·ÿ¸ÿ¾ÿ½ÿ¾ÿ»ÿ¹ÿ·ÿ°ÿ¿ÿ½ÿ¸ÿÀÿ·ÿ¯ÿ¹ÿ®ÿ²ÿµÿ´ÿ¼ÿµÿ¸ÿ¿ÿ¹ÿ´ÿµÿ³ÿ³ÿºÿ¹ÿ¹ÿ´ÿ¸ÿ¹ÿ¿ÿÂÿÂÿ½ÿ·ÿÂÿ½ÿ°ÿ´ÿ¼ÿ½ÿ·ÿ±ÿ³ÿ¯ÿ¹ÿºÿºÿ³ÿ¶ÿÀÿ½ÿ¹ÿ¼ÿ¶ÿ°ÿ¹ÿ¾ÿ¹ÿ¶ÿ¶ÿ´ÿ·ÿ½ÿ¼ÿ¾ÿ¹ÿ¶ÿ³ÿ¸ÿ¼ÿ±ÿÀÿ¾ÿµÿ¹ÿµÿ³ÿ´ÿ®ÿ´ÿ»ÿ¹ÿÂÿÉÿÀÿ»ÿ»ÿ¾ÿÃÿÂÿ¶ÿ¸ÿ²ÿÇÿÁÿ´ÿ»ÿ·ÿ·ÿ·ÿ¼ÿ¼ÿ¶ÿ·ÿºÿ²ÿ²ÿ®ÿ°ÿ¾ÿ¶ÿ·ÿµÿ´ÿ¼ÿ¿ÿ¹ÿ¹ÿ±ÿ´ÿ°ÿÀÿ¼ÿµÿµÿµÿ¸ÿ³ÿ·ÿ¹ÿ¹ÿ¿ÿÀÿµÿ±ÿ¼ÿ·ÿ¿ÿ»ÿ¹ÿºÿÃÿ¿ÿ¹ÿ¸ÿ½ÿ·ÿµÿ»ÿºÿºÿ¹ÿ¶ÿ¾ÿµÿ¹ÿµÿ²ÿ«ÿ¿ÿ¿ÿ³ÿ¿ÿÃÿ³ÿºÿ°ÿ·ÿ¹ÿ½ÿ¼ÿ±ÿ«ÿ­ÿµÿ¸ÿ°ÿµÿ´ÿ¬ÿ¹ÿ¾ÿ·ÿµÿ»ÿ®ÿ°ÿ¯ÿ¶ÿºÿ¸ÿ¶ÿºÿ¼ÿ·ÿ´ÿ¶ÿ²ÿ³ÿ¼ÿÀÿÁÿ¶ÿ­ÿ¸ÿ·ÿ²ÿ»ÿ¶ÿºÿ±ÿ´ÿ´ÿ·ÿ²ÿ¶ÿªÿ±ÿ¹ÿ¶ÿ³ÿ»ÿÆÿ¿ÿ¸ÿ¾ÿ¸ÿ·ÿÁÿµÿ«ÿµÿ²ÿÁÿÃÿ®ÿ·ÿ¯ÿ¬ÿºÿ®ÿ¾ÿºÿºÿ¹ÿ»ÿ´ÿ±ÿ¼ÿ¼ÿ´ÿ·ÿ¸ÿ¶ÿ´ÿ»ÿ½ÿ¹ÿªÿ°ÿ¼ÿ¾ÿ»ÿ¶ÿ¹ÿ·ÿ¶ÿµÿºÿÂÿ¿ÿ¹ÿ°ÿ²ÿ·ÿ±ÿ³ÿ»ÿ»ÿ·ÿ²ÿ´ÿ½ÿ¿ÿ¶ÿ¼ÿÿ±ÿ¸ÿºÿ¾ÿºÿÁÿ¼ÿ¼ÿµÿ¼ÿ½ÿ»ÿ½ÿ¼ÿ°ÿ¯ÿ¶ÿ¶ÿ·ÿ»ÿ¸ÿ²ÿ±ÿ³ÿ²ÿ³ÿ°ÿºÿËÿÇÿ±ÿ¸ÿ¾ÿ´ÿ³ÿ³ÿ¼ÿ¸ÿ·ÿ®ÿ³ÿ¿ÿ¾ÿ»ÿ¶ÿ´ÿ²ÿ¶ÿ¶ÿ»ÿÌÿ¿ÿ°ÿ¯ÿÿ¬ÿ¶ÿ´ÿ´ÿ±ÿ½ÿ¿ÿµÿ¬ÿ¼ÿ¶ÿ¶ÿ»ÿ«ÿ¹ÿÃÿ´ÿ±ÿ»ÿ¸ÿµÿºÿ»ÿºÿÀÿÁÿºÿ¸ÿ¶ÿ¯ÿ·ÿ¹ÿ¶ÿ±ÿ®ÿµÿ³ÿºÿ¶ÿ¿ÿ¸ÿ¼ÿ±ÿºÿ·ÿ¼ÿ¾ÿµÿ´ÿ°ÿºÿ¾ÿ¸ÿ¸ÿ´ÿ«ÿ±ÿ³ÿÿ°ÿ½ÿ¹ÿ·ÿ¶ÿµÿ¶ÿ³ÿ¹ÿ±ÿ¸ÿÃÿ¶ÿ¹ÿ¶ÿÀÿ½ÿºÿ´ÿ±ÿºÿ¶ÿ·ÿ¬ÿ·ÿ¶ÿªÿ°ÿ­ÿÿ²ÿ¸ÿ·ÿ²ÿ³ÿ«ÿ«ÿ¶ÿ®ÿ¸ÿ±ÿ¹ÿ¾ÿ¹ÿ´ÿ¹ÿ»ÿÀÿ®ÿ­ÿ¼ÿµÿ·ÿ·ÿ´ÿ¹ÿµÿ­ÿ³ÿ¸ÿ¼ÿ»ÿ·ÿ¼ÿ¹ÿ¬ÿ¬ÿ´ÿ¸ÿµÿ´ÿµÿ³ÿ³ÿ²ÿ¯ÿ¶ÿ»ÿ¶ÿªÿ±ÿ°ÿ¼ÿ·ÿµÿ½ÿµÿ²ÿ¸ÿ´ÿ¹ÿ´ÿ¹ÿ¸ÿ³ÿ³ÿ´ÿ»ÿ¼ÿ¹ÿºÿ·ÿ·ÿºÿ½ÿ¸ÿ»ÿµÿÁÿºÿºÿ¶ÿÿ¹ÿ¶ÿºÿ°ÿ»ÿ·ÿÿÿ¸ÿ»ÿ¼ÿ²ÿ±ÿ´ÿ·ÿ¶ÿ¹ÿ·ÿµÿ·ÿ»ÿ¿ÿ½ÿ±ÿ²ÿ¼ÿ·ÿ²ÿ²ÿ±ÿ²ÿ³ÿ½ÿµÿ·ÿ»ÿ°ÿ¼ÿ¾ÿ½ÿÂÿµÿµÿ»ÿ²ÿ·ÿ»ÿºÿÆÿÂÿ¾ÿÁÿ¸ÿ¼ÿ¾ÿ¸ÿµÿ³ÿ´ÿ¹ÿ¿ÿ¿ÿºÿ¶ÿ·ÿ·ÿ´ÿ´ÿ´ÿ®ÿ´ÿ´ÿ®ÿ¹ÿÀÿÂÿ¾ÿ¾ÿ·ÿ­ÿÀÿ¼ÿ½ÿ½ÿ®ÿ¯ÿ³ÿ«ÿ±ÿ¸ÿ¹ÿ¸ÿ¶ÿ¸ÿ¶ÿ±ÿ®ÿ°ÿ¸ÿ¾ÿ¾ÿºÿµÿ±ÿ¶ÿ¹ÿ´ÿ·ÿ¶ÿ³ÿ³ÿ»ÿ¾ÿ½ÿ¶ÿºÿºÿ¯ÿ¸ÿ·ÿ®ÿ¯ÿ¶ÿ·ÿ¼ÿ·ÿÁÿ³ÿ¶ÿ´ÿ²ÿ¹ÿ¼ÿ¶ÿ¶ÿ¶ÿµÿ²ÿ­ÿ°ÿ±ÿ¸ÿÀÿ½ÿ»ÿ²ÿ·ÿ´ÿ·ÿªÿ±ÿ¶ÿ²ÿ³ÿ¶ÿ¯ÿÈÿ·ÿªÿ¬ÿºÿ¶ÿÀÿ¸ÿ¹ÿ»ÿ²ÿºÿ²ÿ®ÿ²ÿ¶ÿ·ÿµÿ³ÿ·ÿ¹ÿ·ÿ¸ÿµÿ±ÿ¹ÿ±ÿºÿ»ÿ·ÿ¹ÿ²ÿ³ÿ³ÿ²ÿ¸ÿ²ÿ¹ÿ·ÿºÿ·ÿÿ­ÿ°ÿ³ÿ¼ÿÁÿºÿ¸ÿ¾ÿ»ÿ¶ÿ¼ÿ°ÿÿµÿ·ÿ·ÿ½ÿ¼ÿ¶ÿ³ÿ¸ÿ»ÿ¿ÿ»ÿ®ÿ¸ÿ¶ÿµÿ¹ÿ·ÿ±ÿ·ÿ¿ÿ´ÿ³ÿ©ÿºÿ²ÿ»ÿ±ÿÉÿ»ÿ·ÿÀÿÁÿ¿ÿÁÿ¸ÿ´ÿ±ÿ²ÿ¶ÿ¶ÿ¬ÿ¬ÿ´ÿ¸ÿ¸ÿµÿ·ÿ¸ÿ³ÿ®ÿºÿµÿªÿ½ÿ®ÿ´ÿ­ÿ±ÿ»ÿ®ÿÿ¯ÿºÿºÿ¹ÿ´ÿ¯ÿ±ÿ²ÿºÿ®ÿµÿ¶ÿºÿ¿ÿ¼ÿµÿ»ÿµÿ¬ÿ³ÿ½ÿ·ÿ·ÿ¹ÿ®ÿ²ÿºÿµÿ²ÿ¸ÿ·ÿ°ÿµÿ«ÿ·ÿ¼ÿµÿ¾ÿ¹ÿ³ÿ¶ÿ½ÿ´ÿ±ÿµÿ¸ÿÿ¼ÿ¾ÿ²ÿ°ÿ·ÿ¶ÿ¾ÿ´ÿ³ÿ¸ÿ¸ÿ·ÿÀÿÁÿ¹ÿ¹ÿ¶ÿ¯ÿ¯ÿ³ÿ³ÿ³ÿ¸ÿ»ÿ¼ÿ¼ÿ¿ÿ¹ÿ¶ÿ¼ÿ²ÿµÿºÿ²ÿµÿ¯ÿ´ÿ±ÿµÿµÿ³ÿ¼ÿ²ÿ¯ÿ±ÿ·ÿ´ÿ·ÿ¾ÿ»ÿ¯ÿ±ÿºÿ·ÿ´ÿ¹ÿ¼ÿ´ÿ°ÿµÿ»ÿµÿ´ÿ´ÿ³ÿ°ÿ¯ÿ´ÿ¯ÿ·ÿ±ÿ»ÿÅÿÀÿµÿ½ÿ¼ÿ¾ÿ´ÿ¸ÿ»ÿºÿµÿ¹ÿ¶ÿ·ÿ»ÿ¹ÿ´ÿ°ÿ²ÿ´ÿ¶ÿºÿºÿ¶ÿ¸ÿ¾ÿ¾ÿºÿ»ÿºÿ¸ÿ¸ÿµÿ¾ÿºÿ¹ÿ¾ÿµÿ¯ÿ·ÿ¹ÿ´ÿ¸ÿÿ´ÿ©ÿ¬ÿ¯ÿÅÿÄÿ·ÿ®ÿ¬ÿ©ÿ«ÿ¸ÿµÿ¯ÿ¼ÿ¾ÿ¸ÿ·ÿ·ÿ´ÿ®ÿ¸ÿ¿ÿ²ÿÿ±ÿ±ÿ²ÿ¾ÿ­ÿËÿ·ÿ´ÿ·ÿ¬ÿ»ÿ¿ÿ«ÿ°ÿ²ÿ´ÿ®ÿ­ÿµÿ¾ÿ¸ÿ¹ÿ¿ÿ¹ÿµÿ³ÿ¶ÿ¼ÿ¶ÿ³ÿ±ÿ³ÿ¹ÿ¾ÿ½ÿ°ÿ²ÿ²ÿ²ÿ¸ÿ¯ÿ±ÿ¹ÿ¼ÿµÿÄÿ¼ÿ­ÿ¯ÿ±ÿ«ÿ·ÿ¼ÿ¼ÿ¸ÿ·ÿ¹ÿ¸ÿ·ÿ´ÿ´ÿ¸ÿ³ÿ³ÿ¶ÿ¯ÿ±ÿ¼ÿ»ÿ±ÿ´ÿ²ÿ°ÿ·ÿ¸ÿ´ÿ¸ÿ·ÿ·ÿ¯ÿªÿ¯ÿ¹ÿµÿ°ÿ­ÿ·ÿ½ÿ»ÿ·ÿ¯ÿ³ÿ¹ÿºÿ¶ÿ²ÿ¶ÿ´ÿ²ÿ¹ÿÃÿ»ÿÿ¯ÿ«ÿ³ÿ¼ÿ¸ÿÀÿ¹ÿµÿ·ÿ¹ÿ¿ÿ½ÿ²ÿÿ­ÿµÿ²ÿµÿºÿ¹ÿ½ÿ¼ÿ¶ÿ°ÿ®ÿµÿµÿ³ÿ¹ÿ³ÿ¹ÿ®ÿ­ÿ®ÿ®ÿ²ÿµÿ±ÿ¯ÿ¾ÿ±ÿµÿºÿºÿ¶ÿ¿ÿÀÿ·ÿ²ÿ¯ÿ¶ÿºÿ¸ÿ¸ÿ»ÿ¹ÿ·ÿ¸ÿ·ÿ¾ÿ¹ÿ±ÿ¯ÿ»ÿ¸ÿ¹ÿ®ÿ³ÿ½ÿ±ÿ¶ÿ³ÿ¬ÿ´ÿªÿºÿ½ÿ¶ÿºÿÃÿÃÿµÿ·ÿ¾ÿ¸ÿ²ÿ°ÿ¹ÿÀÿ¯ÿ¬ÿ²ÿ¸ÿ½ÿ¸ÿ¼ÿµÿ¹ÿ¸ÿ´ÿºÿÃÿ¸ÿ²ÿ´ÿ®ÿ¼ÿ¹ÿµÿ°ÿ·ÿ»ÿ¼ÿ´ÿ­ÿ³ÿ·ÿ±ÿ¯ÿ¶ÿ³ÿµÿ´ÿ¸ÿ·ÿ¹ÿ´ÿ¶ÿ½ÿ¼ÿ¯ÿ¼ÿ¬ÿÄÿÁÿµÿ°ÿ²ÿ¹ÿÁÿÂÿ¼ÿ³ÿ´ÿºÿ¸ÿ»ÿÁÿºÿ¶ÿ¸ÿ¼ÿ¬ÿ·ÿ´ÿºÿ·ÿ²ÿ·ÿ»ÿ¶ÿ½ÿ²ÿ¹ÿ²ÿ¯ÿ¶ÿµÿ¸ÿ³ÿ³ÿ»ÿÁÿÂÿ¸ÿ¸ÿ¸ÿ°ÿ´ÿ¹ÿ½ÿ°ÿ²ÿ»ÿÀÿÀÿ·ÿªÿ½ÿ¶ÿ³ÿ´ÿ¶ÿ»ÿÁÿ½ÿ¸ÿ·ÿ°ÿ¬ÿ±ÿµÿ³ÿ¼ÿµÿ¹ÿµÿºÿºÿ¿ÿ½ÿ½ÿ´ÿ¸ÿ³ÿ´ÿ·ÿ¿ÿ½ÿºÿ¼ÿ¶ÿ·ÿ¹ÿ³ÿ°ÿ²ÿ¼ÿ½ÿ¸ÿ¾ÿ¸ÿµÿµÿÄÿ·ÿ¹ÿÄÿ²ÿ¸ÿ¹ÿ¸ÿ½ÿ¼ÿ¼ÿ»ÿ½ÿºÿºÿ»ÿ±ÿ°ÿ°ÿ«ÿ¶ÿ¼ÿºÿºÿµÿ¼ÿ³ÿ±ÿ¸ÿÂÿ·ÿ°ÿ³ÿµÿ²ÿ·ÿ¼ÿºÿ·ÿ®ÿ«ÿ¶ÿ¶ÿµÿ»ÿ½ÿ®ÿ±ÿ½ÿ²ÿ¸ÿ¯ÿ·ÿÃÿ½ÿ»ÿ¸ÿµÿ³ÿ±ÿ´ÿ³ÿ´ÿ»ÿ´ÿ¸ÿ»ÿ¸ÿ¾ÿ©ÿ³ÿ°ÿ¯ÿ¿ÿÅÿ½ÿÅÿ´ÿ®ÿ­ÿ·ÿ»ÿ·ÿµÿ¶ÿ¶ÿ´ÿ´ÿ¶ÿ¸ÿ¶ÿµÿ¹ÿ³ÿÃÿ¯ÿ¶ÿ´ÿ°ÿ±ÿ­ÿ·ÿ¸ÿ³ÿ°ÿ´ÿ¶ÿµÿÀÿÆÿ¿ÿ¯ÿºÿºÿ³ÿµÿºÿÆÿ·ÿ»ÿ¾ÿ»ÿ¸ÿµÿºÿ·ÿ³ÿ·ÿ¹ÿ¹ÿ¸ÿ³ÿ¼ÿºÿÀÿºÿ¶ÿ°ÿ²ÿ´ÿ·ÿÃÿ¯ÿ­ÿºÿ¼ÿ²ÿ²ÿ»ÿ¿ÿ¾ÿÁÿÅÿÀÿµÿ«ÿ¹ÿ¸ÿ¯ÿ»ÿÿ±ÿ´ÿ´ÿ¶ÿ»ÿ»ÿ¹ÿºÿºÿµÿ¶ÿ»ÿºÿ³ÿ¹ÿÁÿ¸ÿ¹ÿ®ÿ³ÿ´ÿ¸ÿÀÿ¿ÿÁÿÃÿÁÿ½ÿ¸ÿ¹ÿ³ÿ·ÿ¸ÿÄÿµÿ³ÿºÿ¾ÿ¹ÿ¾ÿ¼ÿ¶ÿµÿ»ÿ¿ÿ½ÿºÿ´ÿ²ÿ¶ÿ¹ÿ¼ÿÂÿºÿ¸ÿÂÿ¶ÿ¸ÿ»ÿ²ÿ²ÿ¶ÿ¾ÿÆÿÅÿ¾ÿºÿ¾ÿºÿ¶ÿ¾ÿ¸ÿ´ÿ°ÿ¶ÿ¶ÿ¼ÿÀÿ»ÿµÿ¶ÿµÿ»ÿÃÿ·ÿ¾ÿ·ÿ»ÿ¸ÿ¿ÿ¼ÿ´ÿ¸ÿ·ÿµÿ¸ÿ·ÿ¹ÿ¼ÿºÿµÿ·ÿºÿ°ÿ±ÿ´ÿÂÿ¿ÿ¶ÿµÿ²ÿ°ÿ°ÿ­ÿ¯ÿ´ÿºÿ¹ÿ¸ÿ¾ÿ·ÿºÿ±ÿ°ÿµÿ·ÿ¶ÿ«ÿ¯ÿ³ÿ®ÿ¸ÿ¹ÿ²ÿµÿ¹ÿÄÿºÿµÿ­ÿ²ÿ²ÿ¯ÿ²ÿ¶ÿ¼ÿ¸ÿ³ÿ­ÿ²ÿ¸ÿ´ÿ·ÿ´ÿ³ÿ±ÿ¯ÿ·ÿ´ÿ¸ÿ½ÿ½ÿ¾ÿ½ÿ¹ÿ¹ÿºÿ±ÿ­ÿ¹ÿ»ÿ±ÿ»ÿ»ÿ±ÿ¾ÿ¹ÿÂÿ»ÿµÿ·ÿ¾ÿÀÿ¹ÿ»ÿ»ÿ´ÿÂÿÅÿ³ÿ´ÿ¼ÿÀÿ»ÿ»ÿÆÿÊÿÂÿÂÿÀÿµÿÂÿ»ÿ½ÿ¸ÿ¼ÿ¾ÿºÿ²ÿ¸ÿ½ÿ½ÿ¾ÿ¾ÿ¿ÿ¶ÿ¹ÿ³ÿÀÿ¹ÿºÿ¾ÿ»ÿÂÿ¿ÿ»ÿ¶ÿ´ÿ·ÿ°ÿÂÿÀÿ´ÿºÿ¼ÿ¶ÿÂÿ¿ÿ½ÿ¿ÿÀÿºÿ´ÿ¸ÿ¼ÿÀÿÀÿ¹ÿÁÿÿ©ÿ±ÿºÿ½ÿ½ÿ¶ÿªÿ°ÿÀÿÃÿ±ÿÂÿ¸ÿ¹ÿ»ÿÄÿ¾ÿ¶ÿ³ÿ±ÿ´ÿºÿºÿ¹ÿ¹ÿ¿ÿ½ÿ½ÿ½ÿ²ÿ¶ÿ¾ÿ¿ÿ»ÿ³ÿ³ÿ¿ÿ­ÿµÿÃÿµÿÂÿ¹ÿºÿ»ÿ½ÿ¾ÿ¼ÿ½ÿ¿ÿºÿ±ÿºÿÃÿ½ÿ½ÿ»ÿ¸ÿ·ÿ¹ÿ¸ÿ·ÿ¸ÿ¼ÿÄÿ¿ÿ¹ÿ¶ÿ¿ÿ»ÿ´ÿ²ÿ·ÿ¶ÿ´ÿÀÿ´ÿµÿ»ÿºÿÁÿ¿ÿ¼ÿ½ÿÁÿ½ÿµÿ¹ÿ¶ÿ¸ÿ¶ÿÂÿ«ÿ´ÿ¿ÿ¾ÿ¸ÿ»ÿ¼ÿ´ÿµÿ½ÿÁÿ¾ÿÄÿ´ÿ¸ÿ´ÿ¶ÿ¾ÿ»ÿ³ÿ¸ÿ¯ÿ±ÿÂÿºÿ²ÿ³ÿ¸ÿÁÿ½ÿ¶ÿ¶ÿºÿÁÿ»ÿ¿ÿ¸ÿ¶ÿÃÿ¾ÿ¾ÿ·ÿ®ÿ´ÿ»ÿºÿ³ÿ½ÿ·ÿ´ÿ½ÿ¾ÿ¹ÿºÿÀÿ¸ÿÿ°ÿ»ÿºÿ«ÿ¹ÿ½ÿ¾ÿ¼ÿºÿ»ÿµÿ²ÿÀÿºÿÃÿµÿ»ÿÃÿÂÿ¼ÿ°ÿ«ÿºÿ¸ÿÍÿ¹ÿ½ÿ½ÿ¼ÿ±ÿ³ÿ¼ÿ¾ÿÀÿÃÿ¸ÿ­ÿ¸ÿ»ÿµÿ¶ÿ·ÿ¾ÿÅÿÀÿºÿÂÿ»ÿ¸ÿ¾ÿ¾ÿ¹ÿµÿ»ÿ¾ÿ¹ÿ¾ÿ¹ÿÁÿºÿ¸ÿ»ÿ»ÿºÿºÿ¾ÿ½ÿ³ÿÄÿ»ÿ¼ÿ¾ÿÅÿ¸ÿ±ÿ¸ÿ¼ÿºÿ¸ÿ¾ÿ°ÿ·ÿÄÿÁÿ¹ÿ¸ÿ¿ÿÃÿµÿ²ÿ²ÿ»ÿ¯ÿ¼ÿÊÿ¾ÿ°ÿ¹ÿÃÿÃÿÅÿÄÿ¹ÿµÿ²ÿ·ÿ¼ÿ½ÿÂÿÈÿÁÿ«ÿ²ÿ·ÿ·ÿ¼ÿ»ÿ²ÿ¯ÿ·ÿºÿÃÿµÿ²ÿ½ÿ·ÿ±ÿ·ÿ¹ÿ¶ÿÃÿÉÿÄÿ¸ÿ¶ÿ½ÿ¿ÿ»ÿ¸ÿ»ÿÇÿ»ÿ¸ÿ»ÿ¼ÿµÿ¶ÿ¹ÿ°ÿ·ÿ¿ÿÇÿ¾ÿ¹ÿ½ÿ»ÿ¾ÿÂÿ¬ÿ°ÿ½ÿÅÿÆÿ¿ÿ¼ÿ¿ÿÂÿÂÿÅÿÂÿÄÿ¼ÿ¼ÿ¸ÿµÿ·ÿ¼ÿÀÿ½ÿ®ÿ²ÿ¹ÿÄÿÂÿ¼ÿ¶ÿ³ÿ¾ÿÅÿÁÿ¾ÿ»ÿ²ÿ¸ÿ½ÿ·ÿ¿ÿµÿºÿºÿ½ÿ¿ÿ¾ÿ¹ÿ¶ÿ¿ÿºÿºÿ¹ÿ¼ÿ¸ÿ¿ÿÀÿµÿ´ÿ¶ÿ¼ÿ¼ÿ¶ÿ¿ÿÄÿ¼ÿµÿ¼ÿ¶ÿÿºÿÃÿÀÿ¿ÿ¾ÿµÿ³ÿÂÿÅÿÁÿºÿºÿºÿ¶ÿµÿºÿ¶ÿÄÿ¼ÿ·ÿ´ÿ´ÿ¸ÿÀÿËÿ·ÿÀÿ²ÿ¸ÿ¼ÿÃÿÄÿ½ÿ¾ÿµÿÃÿ´ÿ¸ÿ½ÿ¼ÿ´ÿ±ÿÄÿ³ÿ°ÿÆÿÀÿµÿ¹ÿÁÿ½ÿ½ÿºÿÂÿ½ÿºÿ¶ÿ·ÿ¸ÿ²ÿ¸ÿ½ÿ·ÿ¼ÿ»ÿÁÿÁÿ´ÿ¯ÿ²ÿ±ÿÁÿÁÿ¾ÿºÿ¼ÿ¿ÿ¼ÿ½ÿµÿÄÿµÿ´ÿµÿ»ÿÁÿ¾ÿ»ÿÂÿÿºÿÅÿ¾ÿ¾ÿ¿ÿ·ÿ¹ÿ¾ÿÂÿºÿµÿ»ÿ¾ÿºÿ´ÿ³ÿ¹ÿ®ÿ»ÿ·ÿ·ÿ±ÿ°ÿ²ÿµÿºÿ¹ÿ¿ÿ¸ÿ²ÿ»ÿ¾ÿ¼ÿ¼ÿ¸ÿµÿ¾ÿËÿÅÿ½ÿ½ÿ¸ÿ´ÿ¼ÿÆÿ¼ÿÁÿ²ÿ¶ÿ°ÿºÿ¾ÿ½ÿÀÿºÿ´ÿ¾ÿ¾ÿ¸ÿ¼ÿ¼ÿ½ÿÀÿ¾ÿ´ÿ½ÿ±ÿ¼ÿ³ÿ¿ÿ½ÿµÿ¸ÿ¿ÿºÿ¿ÿ¼ÿ¹ÿ¼ÿ¼ÿ³ÿ²ÿ¹ÿºÿ´ÿ¼ÿ¶ÿ´ÿÃÿÁÿÇÿÄÿ½ÿºÿºÿºÿ·ÿ°ÿ¹ÿ¸ÿ·ÿ¼ÿºÿ¸ÿ½ÿ¿ÿÃÿÀÿ¸ÿÆÿ¹ÿ¯ÿµÿ»ÿºÿ´ÿ°ÿÇÿÀÿ»ÿºÿÀÿÂÿÁÿ½ÿ¸ÿ¶ÿºÿ¹ÿ°ÿ±ÿ±ÿ¸ÿ½ÿ¾ÿºÿºÿÈÿËÿ­ÿ´ÿ±ÿ¸ÿ·ÿ¹ÿµÿ³ÿ¶ÿ·ÿ¹ÿ¯ÿ»ÿ´ÿ½ÿ½ÿ´ÿ¶ÿ¾ÿÀÿÁÿÀÿ¶ÿ¾ÿ®ÿ­ÿ¶ÿ»ÿ¸ÿ¹ÿ¾ÿÀÿÉÿ½ÿ¼ÿ½ÿ¶ÿ¶ÿ¹ÿ¸ÿ¹ÿ»ÿ¹ÿ¾ÿÀÿ»ÿÂÿ¾ÿºÿÄÿÅÿÁÿ»ÿ·ÿµÿ½ÿ¼ÿ­ÿºÿÃÿ»ÿ»ÿ¼ÿºÿ¹ÿ¼ÿ½ÿ¼ÿ¼ÿµÿ»ÿ¯ÿ´ÿ®ÿ­ÿµÿ¸ÿ¸ÿ¾ÿ¹ÿ·ÿ°ÿ¾ÿ¸ÿªÿ¶ÿ»ÿ½ÿºÿ¹ÿÁÿ¾ÿ­ÿµÿ°ÿ¼ÿ»ÿµÿ´ÿµÿÀÿÂÿ¶ÿ´ÿ¾ÿ³ÿ»ÿ¾ÿ¶ÿ¹ÿ·ÿºÿ¾ÿÀÿ¿ÿ¾ÿ»ÿÀÿÁÿ¿ÿÃÿ¸ÿ´ÿ³ÿ¾ÿÄÿ½ÿ³ÿ²ÿ´ÿ¸ÿÂÿ¬ÿ¸ÿ¹ÿµÿ¹ÿ¸ÿ»ÿÀÿÀÿ½ÿ¸ÿ¶ÿÂÿ¯ÿ¹ÿ¼ÿµÿ¸ÿ»ÿ¹ÿÂÿÊÿ¾ÿ²ÿ·ÿºÿÀÿºÿ°ÿ¶ÿºÿºÿÄÿÆÿ¼ÿºÿÃÿ¿ÿ½ÿ´ÿ¯ÿºÿÂÿ»ÿ·ÿ¹ÿ¶ÿ´ÿ±ÿ°ÿ¹ÿ·ÿ³ÿ«ÿ½ÿ¼ÿ¶ÿ¸ÿºÿ½ÿÀÿ¸ÿ¶ÿÂÿÅÿÅÿ¹ÿ³ÿ¸ÿ¼ÿ¾ÿ¸ÿ®ÿ³ÿ¼ÿ¼ÿ¾ÿ¾ÿ³ÿ³ÿ²ÿ»ÿ¾ÿ²ÿ±ÿ¿ÿ±ÿ³ÿÃÿÂÿ½ÿ¿ÿ¸ÿ®ÿ¸ÿ·ÿºÿ¹ÿÇÿ¼ÿ´ÿ»ÿÀÿ»ÿ³ÿµÿ½ÿÀÿ½ÿ´ÿ»ÿ·ÿ«ÿÿµÿ¹ÿºÿ¹ÿ¸ÿºÿºÿ·ÿ¶ÿµÿ¶ÿ¸ÿ²ÿ»ÿ¶ÿ¹ÿ¶ÿ¼ÿ¶ÿ·ÿµÿ³ÿ¸ÿ¶ÿ°ÿ±ÿ»ÿ´ÿÁÿ¾ÿ¼ÿÈÿÅÿ¹ÿµÿ¾ÿ¾ÿºÿ¹ÿ´ÿ·ÿ¾ÿºÿ¬ÿµÿ¹ÿ¾ÿµÿ±ÿ¾ÿ¿ÿ¾ÿ¶ÿ³ÿ¸ÿ»ÿÃÿÁÿ·ÿµÿ¼ÿ·ÿ´ÿ¼ÿÃÿÇÿÄÿºÿ±ÿ¶ÿ¼ÿ¸ÿ»ÿºÿ´ÿ²ÿ´ÿ¹ÿÁÿ¶ÿ¶ÿ¹ÿ³ÿ¸ÿ¹ÿ³ÿ®ÿ±ÿºÿ¾ÿ¼ÿ»ÿ»ÿ¶ÿ¾ÿÈÿ¼ÿ»ÿ½ÿ¶ÿµÿ¼ÿ¼ÿ½ÿÁÿÂÿÀÿºÿÃÿ»ÿ½ÿÃÿ»ÿ½ÿ±ÿ¸ÿ»ÿ¹ÿ¸ÿµÿµÿ±ÿ²ÿ¸ÿ°ÿ¸ÿ¶ÿ½ÿÂÿ·ÿ¿ÿµÿ¿ÿºÿ¹ÿ·ÿ¯ÿ´ÿµÿ´ÿ¿ÿÀÿ¸ÿ¹ÿÇÿ±ÿ¿ÿ¶ÿ¼ÿ½ÿ¬ÿ±ÿ»ÿ¿ÿ¹ÿ»ÿÁÿÀÿ¼ÿ¸ÿ³ÿ¸ÿ¸ÿ¸ÿ·ÿÇÿËÿ½ÿÀÿÂÿ¿ÿ³ÿ¹ÿºÿ·ÿ¼ÿ½ÿµÿ¹ÿÁÿ´ÿ½ÿ¿ÿ»ÿ¶ÿºÿ³ÿ´ÿ²ÿ´ÿ¹ÿ½ÿµÿµÿ¾ÿ¿ÿ¹ÿ¶ÿºÿ¿ÿ¾ÿ½ÿÀÿ»ÿ²ÿÂÿ¾ÿ°ÿ¹ÿ°ÿ¸ÿ®ÿ±ÿ³ÿ­ÿ´ÿ½ÿ¸ÿºÿ¿ÿ³ÿ·ÿ±ÿ·ÿ¸ÿ·ÿ·ÿ¾ÿÂÿ¹ÿ¿ÿ¾ÿ¸ÿ¸ÿ¹ÿ»ÿ½ÿºÿµÿ²ÿ°ÿ±ÿ¹ÿ´ÿµÿ´ÿ¹ÿ½ÿ¸ÿ»ÿÁÿ¿ÿ¸ÿ±ÿµÿ¸ÿµÿ³ÿ¶ÿµÿ¶ÿ¾ÿÁÿ½ÿ¿ÿµÿ¶ÿ¸ÿµÿÁÿ¶ÿ¶ÿ¾ÿ¼ÿ¿ÿ¼ÿ¹ÿ·ÿ»ÿ½ÿºÿ¸ÿ´ÿ²ÿ·ÿ¹ÿ±ÿ»ÿ¾ÿ¶ÿ½ÿ±ÿÁÿÂÿ·ÿ³ÿ­ÿ¶ÿ¾ÿ¿ÿÁÿ¾ÿÀÿ¾ÿµÿ¸ÿ´ÿªÿ»ÿºÿ¼ÿ´ÿ¶ÿ·ÿ³ÿºÿ¿ÿµÿ¹ÿ·ÿ¶ÿ¼ÿ¼ÿ¾ÿ½ÿ¸ÿºÿ»ÿ¸ÿºÿ¶ÿ¸ÿ¯ÿ®ÿ­ÿ¶ÿ®ÿ½ÿ·ÿªÿ´ÿÅÿ´ÿ°ÿµÿ±ÿ»ÿÁÿ»ÿ³ÿµÿ¹ÿ¼ÿÂÿºÿ¾ÿ±ÿ¬ÿ¶ÿÃÿ¼ÿ¯ÿÀÿ³ÿ´ÿºÿ³ÿµÿ¹ÿ¸ÿµÿ¯ÿ®ÿ®ÿ³ÿ¹ÿ¸ÿ½ÿ¹ÿ¹ÿ¹ÿ³ÿ¸ÿ´ÿ«ÿ´ÿ³ÿ¸ÿ·ÿ°ÿ±ÿ¿ÿÀÿ¶ÿÂÿºÿµÿ¸ÿ»ÿ¸ÿµÿ´ÿ±ÿ³ÿ´ÿ¼ÿ¾ÿºÿÿªÿ­ÿ´ÿÂÿ·ÿ»ÿ®ÿ·ÿÂÿ¹ÿ¼ÿ»ÿ¹ÿºÿ¾ÿ±ÿ®ÿ¹ÿ»ÿ·ÿ¹ÿ½ÿµÿ®ÿµÿ»ÿ·ÿ°ÿºÿ¶ÿ·ÿªÿ°ÿ´ÿºÿ´ÿ²ÿ´ÿ°ÿ¼ÿ¼ÿ¸ÿÃÿÂÿ½ÿ¿ÿ½ÿ¹ÿ¼ÿºÿªÿÀÿºÿ³ÿÂÿ¹ÿ²ÿ¯ÿµÿ°ÿ·ÿ·ÿ½ÿ³ÿ¹ÿ¿ÿ¼ÿ»ÿºÿ½ÿ´ÿ°ÿºÿ¿ÿ¼ÿ¼ÿ¹ÿ³ÿ¸ÿ¸ÿºÿµÿ¯ÿºÿÂÿ¿ÿ¬ÿºÿ¼ÿ²ÿ½ÿ·ÿ¶ÿ¶ÿ´ÿ¯ÿ¶ÿºÿ¸ÿ¹ÿ¼ÿ·ÿ©ÿÿ©ÿ²ÿ¾ÿºÿ±ÿ²ÿ¾ÿÂÿ¼ÿ±ÿÂÿ±ÿ°ÿ¬ÿ¹ÿ©ÿ³ÿ´ÿ±ÿ¿ÿ¹ÿ°ÿµÿ¯ÿ´ÿ¼ÿ¹ÿ³ÿ´ÿ¼ÿ¿ÿ»ÿ¼ÿ¿ÿ¼ÿºÿ´ÿ²ÿ»ÿµÿºÿ´ÿ¶ÿ¶ÿºÿ·ÿ¶ÿµÿÁÿ±ÿ¹ÿªÿ´ÿ»ÿµÿ²ÿ­ÿ²ÿ¹ÿ»ÿ¼ÿÃÿ¸ÿÿ¯ÿ´ÿ¹ÿÁÿ¶ÿ²ÿ±ÿ²ÿ¶ÿÆÿµÿ·ÿ°ÿ°ÿ®ÿ«ÿ®ÿ°ÿ¸ÿ·ÿ³ÿÃÿ·ÿµÿºÿµÿ²ÿ³ÿ¿ÿÂÿ¼ÿºÿ¶ÿ´ÿºÿ»ÿ»ÿ·ÿ²ÿ¹ÿ¹ÿ±ÿ¸ÿ¾ÿ¾ÿ¹ÿ¯ÿÃÿ¹ÿ¹ÿ»ÿ´ÿ¼ÿµÿ³ÿ»ÿ·ÿ¹ÿ¸ÿ´ÿ¸ÿºÿºÿ·ÿ³ÿµÿ¸ÿ¸ÿ¶ÿ±ÿºÿ±ÿ°ÿºÿµÿ·ÿ·ÿ±ÿ¿ÿ¹ÿÿ­ÿ±ÿµÿ¾ÿ¸ÿ²ÿ·ÿ±ÿ¸ÿ·ÿ±ÿ´ÿ¶ÿ¶ÿ¹ÿ·ÿ±ÿ³ÿ¹ÿºÿ·ÿ¹ÿ·ÿ±ÿ¾ÿÄÿ¶ÿ¸ÿ·ÿ²ÿ°ÿ²ÿÿ¾ÿ¸ÿ³ÿ½ÿ¸ÿ¼ÿ°ÿ°ÿ¹ÿÈÿÍÿµÿ·ÿ´ÿ±ÿ¼ÿ¿ÿ¹ÿ¹ÿ·ÿµÿ¸ÿ²ÿ°ÿ°ÿ©ÿ°ÿ¹ÿµÿµÿ¸ÿ¾ÿ¸ÿ¼ÿÀÿ¹ÿºÿµÿ¸ÿÃÿ®ÿµÿ¸ÿ³ÿ¸ÿ²ÿ·ÿ¹ÿ³ÿ½ÿ¹ÿ½ÿ»ÿ³ÿ¹ÿ»ÿµÿµÿ·ÿ·ÿ¶ÿ»ÿ½ÿºÿ»ÿ¸ÿ²ÿ³ÿ»ÿ·ÿ­ÿ´ÿ¬ÿ±ÿµÿ½ÿ¸ÿ±ÿÃÿ¹ÿ±ÿ¿ÿÁÿºÿ¶ÿ²ÿ±ÿµÿ°ÿµÿ²ÿ¼ÿ¼ÿ¹ÿ¸ÿ·ÿ·ÿ¶ÿ·ÿ»ÿ¾ÿÁÿ¹ÿ±ÿ±ÿ·ÿ¼ÿ·ÿ¶ÿ´ÿµÿ²ÿ»ÿ¼ÿ¹ÿ»ÿ·ÿºÿ¼ÿ¹ÿ°ÿ´ÿÂÿ´ÿ²ÿºÿ¸ÿ¶ÿ³ÿ²ÿ²ÿ·ÿºÿ´ÿ¬ÿ¶ÿ¾ÿ´ÿ¯ÿ±ÿ³ÿµÿ¹ÿ»ÿ´ÿ¸ÿ³ÿ¶ÿ¸ÿ²ÿ®ÿ¸ÿ½ÿ¶ÿÁÿºÿ¬ÿÆÿ¹ÿ¾ÿ¸ÿ²ÿ¶ÿ¬ÿ¾ÿ·ÿ¸ÿ¹ÿ»ÿ»ÿ´ÿ«ÿ°ÿ·ÿ´ÿ´ÿ®ÿ¯ÿ¹ÿ³ÿ¯ÿ´ÿÀÿ»ÿ³ÿ½ÿÀÿ½ÿ®ÿ±ÿ°ÿ²ÿ¼ÿ½ÿ±ÿ¯ÿ¯ÿ³ÿ´ÿ¹ÿµÿ¶ÿ±ÿµÿÀÿÂÿ»ÿ¼ÿ¸ÿ¸ÿ´ÿµÿ°ÿ±ÿ²ÿ³ÿ¸ÿ´ÿ¶ÿ¸ÿ³ÿ³ÿ±ÿ¸ÿºÿµÿ·ÿ¶ÿ²ÿµÿ³ÿ¾ÿÀÿµÿ²ÿ³ÿÿÀÿ½ÿºÿ±ÿ¬ÿ­ÿºÿ·ÿÂÿÀÿ¼ÿ»ÿ°ÿµÿ»ÿ¶ÿ°ÿ¬ÿ²ÿ²ÿ°ÿ¹ÿ·ÿ®ÿ³ÿºÿ¯ÿ´ÿ®ÿ¬ÿ©ÿ¬ÿªÿ¸ÿ¬ÿ·ÿªÿ¯ÿ¹ÿ¶ÿºÿ¾ÿ«ÿ²ÿ½ÿ¯ÿ°ÿ¸ÿ´ÿºÿ´ÿ­ÿ·ÿ¯ÿÿ³ÿ¾ÿºÿµÿµÿ®ÿ¯ÿµÿ±ÿµÿ·ÿ¹ÿºÿ·ÿ³ÿ»ÿ»ÿ«ÿ¸ÿÉÿ±ÿ·ÿ­ÿ¯ÿ°ÿ½ÿ½ÿ¯ÿ¾ÿÁÿ®ÿÿÿ¹ÿ¼ÿ³ÿ¼ÿ»ÿ¹ÿ¸ÿ·ÿ¼ÿ»ÿ¿ÿÂÿµÿ³ÿºÿ³ÿ²ÿ·ÿµÿµÿµÿµÿ³ÿ±ÿ¸ÿ¯ÿ¹ÿÅÿ¶ÿ´ÿ²ÿµÿ°ÿ³ÿ±ÿ¶ÿ¸ÿ³ÿ¶ÿºÿ¸ÿ²ÿ´ÿ»ÿ¾ÿ°ÿ±ÿ¸ÿ°ÿ²ÿ¹ÿ·ÿ´ÿ³ÿ¶ÿ¹ÿºÿµÿ­ÿ³ÿ³ÿ·ÿºÿ±ÿ¯ÿ±ÿ¸ÿÃÿµÿ¶ÿºÿ¹ÿ¿ÿºÿ¸ÿ¾ÿ¹ÿ°ÿµÿ´ÿ¼ÿ¸ÿ³ÿ¯ÿ¯ÿ²ÿ¶ÿ¹ÿ¹ÿ»ÿ¿ÿ¼ÿµÿ±ÿµÿºÿ·ÿ¬ÿ²ÿ¹ÿ´ÿºÿ²ÿºÿ·ÿ¼ÿ½ÿ²ÿºÿ¯ÿ±ÿ·ÿ­ÿ²ÿ´ÿ»ÿ¸ÿ¹ÿ»ÿ¼ÿ¸ÿ°ÿ´ÿ¶ÿ¬ÿ¶ÿÀÿ½ÿÄÿ¼ÿ»ÿµÿ­ÿºÿÂÿ®ÿºÿ¼ÿÃÿ¾ÿ®ÿµÿµÿ¯ÿ¾ÿµÿ°ÿ¼ÿ©ÿµÿ¹ÿ¼ÿ¯ÿ³ÿ´ÿ²ÿ·ÿ¹ÿ¸ÿ·ÿ¶ÿ²ÿ·ÿ»ÿµÿ¸ÿºÿ³ÿ¯ÿ¹ÿ¶ÿ°ÿ°ÿ¹ÿ´ÿ±ÿ²ÿ¾ÿ´ÿ¶ÿ³ÿ¼ÿºÿºÿ¬ÿ·ÿ¸ÿ»ÿ¶ÿ»ÿ¼ÿµÿµÿµÿºÿ»ÿ·ÿ´ÿ±ÿ·ÿ¹ÿµÿ´ÿ»ÿ¼ÿ°ÿ²ÿ¯ÿ®ÿ»ÿ¿ÿºÿ¶ÿºÿµÿ­ÿ¶ÿ»ÿÀÿ³ÿµÿ´ÿ·ÿ°ÿ­ÿ®ÿ°ÿ¯ÿ²ÿ¸ÿ·ÿ¸ÿ¸ÿ³ÿ»ÿ·ÿ¸ÿÁÿ´ÿ«ÿ³ÿ¿ÿ¸ÿ¸ÿ°ÿ¹ÿ·ÿªÿÁÿ­ÿ¸ÿÁÿ±ÿµÿ¶ÿ·ÿ¶ÿµÿ¾ÿÁÿºÿ²ÿ°ÿ±ÿ²ÿ®ÿ­ÿ·ÿºÿ½ÿµÿÿ²ÿ³ÿ¿ÿ½ÿ°ÿ®ÿ¸ÿ±ÿºÿ¹ÿºÿ¶ÿ·ÿ¿ÿ¯ÿ¯ÿ¶ÿ¼ÿ»ÿµÿ´ÿ¼ÿ»ÿ·ÿ·ÿµÿ¼ÿ´ÿ²ÿ¬ÿµÿ¾ÿ¹ÿ³ÿ¼ÿ°ÿ°ÿ¾ÿ´ÿÅÿ½ÿ°ÿÁÿ´ÿ¼ÿ¹ÿµÿ¸ÿºÿµÿ½ÿÃÿ·ÿ¸ÿÄÿºÿ¯ÿ«ÿ±ÿ¿ÿ¾ÿ½ÿ½ÿ¶ÿ´ÿ·ÿ¶ÿ·ÿºÿ±ÿ²ÿ¼ÿµÿ¹ÿ±ÿ¶ÿ±ÿ´ÿ¾ÿÄÿ»ÿ²ÿ´ÿ´ÿ³ÿ·ÿ³ÿ°ÿ´ÿ²ÿ³ÿ¸ÿ·ÿ´ÿºÿÁÿ¹ÿ¶ÿ¯ÿ¶ÿ¼ÿµÿºÿºÿ½ÿ²ÿ·ÿ²ÿ°ÿ±ÿµÿ³ÿ®ÿ´ÿ¶ÿ¿ÿ½ÿ´ÿ¸ÿ¸ÿ®ÿ±ÿÿ¿ÿ¶ÿ¹ÿ´ÿ¯ÿ¹ÿ³ÿ·ÿ¹ÿ³ÿ¹ÿ»ÿ½ÿ¶ÿ±ÿ¸ÿ¼ÿ¿ÿ½ÿ¸ÿ·ÿ°ÿ´ÿÀÿ¶ÿ´ÿ¸ÿ³ÿµÿ³ÿ¹ÿ´ÿ½ÿ¼ÿ¶ÿ¿ÿºÿ¹ÿ²ÿ¯ÿ®ÿ¯ÿµÿ²ÿ¯ÿ°ÿ©ÿµÿ´ÿ´ÿÂÿ¹ÿÆÿ¿ÿ»ÿÃÿ²ÿÁÿºÿ½ÿÂÿºÿ¹ÿ¹ÿ½ÿ¼ÿ¸ÿ¹ÿ¹ÿ´ÿ´ÿ¾ÿºÿ¯ÿ¸ÿ½ÿ¹ÿ¶ÿ¼ÿ²ÿ¼ÿÇÿºÿ­ÿ·ÿ·ÿ¶ÿµÿ¸ÿ¼ÿ½ÿºÿÁÿÄÿ²ÿÿ±ÿ¹ÿ¸ÿ³ÿ³ÿ³ÿ´ÿªÿ³ÿµÿÆÿÀÿ»ÿ´ÿ¹ÿ½ÿ¶ÿ¹ÿ¸ÿ´ÿ³ÿ²ÿ²ÿ¸ÿ»ÿ¹ÿ¹ÿ·ÿ°ÿ¹ÿºÿ·ÿÃÿ«ÿ¯ÿ»ÿºÿºÿ¸ÿ¸ÿ¸ÿ¹ÿ»ÿ¿ÿÃÿÄÿÀÿ·ÿÃÿµÿ¾ÿ¹ÿ·ÿ¬ÿ­ÿÿ¿ÿÃÿÀÿ¯ÿ²ÿ³ÿ¶ÿºÿµÿ¯ÿ´ÿ»ÿ¶ÿ²ÿ²ÿ°ÿ´ÿ±ÿ³ÿºÿÄÿ»ÿ¹ÿ¶ÿ´ÿ±ÿ¾ÿ³ÿ¶ÿµÿµÿÀÿ½ÿ¶ÿ¶ÿ´ÿ½ÿ®ÿµÿµÿ¯ÿ½ÿÀÿ°ÿ¿ÿ³ÿ¹ÿ¶ÿ´ÿ½ÿ½ÿ³ÿ²ÿ·ÿ¸ÿ¶ÿ³ÿ¯ÿºÿÁÿ¼ÿÀÿ¯ÿ´ÿÁÿ´ÿ¾ÿÂÿ»ÿ²ÿ½ÿ»ÿ¹ÿ½ÿÁÿÀÿ·ÿ²ÿµÿºÿ¸ÿ¹ÿ¶ÿ¶ÿ¯ÿ¾ÿ«ÿ®ÿ°ÿ¹ÿ½ÿ¶ÿ´ÿ¸ÿ»ÿ½ÿ¼ÿ·ÿ¸ÿµÿ·ÿ¹ÿ¾ÿ»ÿ­ÿ´ÿ¸ÿ±ÿ³ÿ»ÿ½ÿ½ÿ¿ÿ¸ÿ³ÿÀÿÅÿ¼ÿ¿ÿÇÿ½ÿ»ÿ²ÿ°ÿ°ÿ»ÿ¹ÿ¼ÿºÿ¹ÿÂÿ½ÿ·ÿºÿ³ÿ¯ÿ°ÿµÿÁÿ¾ÿ²ÿ¸ÿÂÿ¸ÿ¸ÿµÿºÿ¶ÿ´ÿ±ÿµÿ¹ÿ²ÿ²ÿ»ÿ¼ÿ¾ÿ»ÿÿ·ÿ¶ÿ²ÿ¼ÿÀÿ·ÿ·ÿµÿ´ÿ¶ÿ½ÿÀÿ·ÿ¼ÿ½ÿ½ÿÁÿ»ÿ·ÿ»ÿ¿ÿ»ÿ½ÿºÿ¶ÿµÿºÿ¼ÿ¶ÿµÿºÿµÿ¸ÿ½ÿ¸ÿ¸ÿ¹ÿ¹ÿ´ÿ°ÿ¶ÿ¹ÿ¶ÿ·ÿºÿ»ÿ¹ÿ¶ÿºÿ·ÿ°ÿ«ÿ¹ÿÀÿ¹ÿ²ÿ·ÿ´ÿ¶ÿ·ÿ¶ÿ¶ÿ²ÿ³ÿºÿ»ÿµÿµÿ­ÿ²ÿ­ÿ´ÿ¿ÿ¾ÿÀÿ¾ÿ·ÿ·ÿ¹ÿ¸ÿ¼ÿ±ÿ´ÿºÿ¯ÿ¸ÿ³ÿ±ÿºÿ·ÿ¯ÿ»ÿ¿ÿÀÿ¿ÿ»ÿ¿ÿ·ÿÀÿ·ÿÆÿºÿ®ÿ¹ÿ¼ÿÃÿ½ÿ¶ÿ¹ÿ¸ÿ²ÿµÿºÿ·ÿºÿÇÿ¿ÿ¸ÿ¶ÿºÿ»ÿÀÿ¾ÿÀÿÃÿÀÿ¼ÿ¶ÿ¶ÿÀÿ¯ÿ²ÿ½ÿ¿ÿÆÿ¾ÿµÿ¸ÿ½ÿÂÿÁÿ»ÿÀÿ¹ÿ¸ÿ°ÿ»ÿ®ÿ¶ÿµÿ¿ÿÄÿ½ÿ¼ÿ¹ÿµÿ¸ÿ¸ÿÁÿ»ÿ´ÿÆÿ±ÿµÿ»ÿ³ÿ´ÿ¸ÿ¼ÿ½ÿ·ÿ¸ÿÀÿ»ÿ¸ÿ¹ÿ½ÿ¬ÿ¶ÿ¸ÿ»ÿ·ÿ³ÿ´ÿºÿ½ÿ·ÿ½ÿ°ÿ½ÿ­ÿ¸ÿ¶ÿ¶ÿ³ÿ¹ÿ»ÿ¹ÿ¸ÿ³ÿ¶ÿ¾ÿÃÿÇÿ¸ÿ¯ÿ·ÿ¶ÿ¶ÿ»ÿ¼ÿµÿ±ÿ·ÿ½ÿ¿ÿÂÿºÿ½ÿ¼ÿ²ÿ¾ÿÁÿÁÿ½ÿ»ÿÀÿÁÿ»ÿ±ÿ´ÿÀÿ»ÿ½ÿ¹ÿ³ÿ´ÿ¶ÿ¸ÿ¿ÿÁÿ²ÿÁÿµÿÄÿ·ÿ½ÿÀÿ²ÿ®ÿ¶ÿ·ÿ´ÿ¹ÿµÿµÿ¹ÿÅÿ½ÿ»ÿÀÿÄÿÂÿ¸ÿ³ÿ¹ÿ·ÿ¼ÿ´ÿ¿ÿÅÿÁÿ½ÿ´ÿ¬ÿ±ÿ½ÿÀÿ¾ÿÃÿ»ÿ·ÿÃÿ¼ÿ¶ÿºÿ»ÿºÿ»ÿ»ÿµÿ¶ÿµÿ¿ÿ¯ÿ³ÿ¸ÿ¾ÿ½ÿ¾ÿ¼ÿ¹ÿ½ÿ½ÿ»ÿ¾ÿ½ÿ·ÿ¾ÿ¸ÿ¼ÿ¶ÿ´ÿ¼ÿ»ÿ¸ÿ´ÿ¿ÿ·ÿ¾ÿ³ÿ¸ÿ¹ÿ³ÿ´ÿ»ÿµÿ«ÿ¶ÿ³ÿ®ÿ¸ÿ¸ÿ¾ÿ¿ÿ¿ÿÀÿºÿµÿ¾ÿÁÿ²ÿ¹ÿ¶ÿ¼ÿÃÿÉÿÅÿ¾ÿ¾ÿ­ÿ®ÿ¾ÿÿ»ÿÂÿ¶ÿ¸ÿ¿ÿ½ÿ¸ÿ´ÿ±ÿ±ÿ¼ÿ½ÿ¸ÿµÿ´ÿºÿÀÿ¿ÿ¿ÿµÿ¸ÿ¶ÿ¼ÿ¼ÿ·ÿ¹ÿ»ÿ·ÿµÿ¼ÿÃÿÅÿ·ÿ¹ÿ´ÿµÿ»ÿ¼ÿ¼ÿ½ÿºÿÀÿ°ÿÁÿ²ÿ¾ÿ³ÿªÿ¶ÿÁÿ»ÿ»ÿÈÿ²ÿ´ÿ»ÿµÿ¸ÿ»ÿ¾ÿÂÿ¸ÿºÿÂÿ¼ÿÆÿÄÿÅÿ»ÿ¸ÿ¾ÿ»ÿ¿ÿ»ÿµÿÁÿºÿºÿ¹ÿ¸ÿ¸ÿ¸ÿ¹ÿ¼ÿ­ÿ¶ÿ²ÿ³ÿÀÿ¿ÿ»ÿ¿ÿ·ÿµÿÂÿµÿ´ÿ¹ÿºÿ¼ÿºÿ¸ÿ¿ÿÁÿÆÿÀÿ¹ÿ·ÿ¶ÿ¶ÿºÿ¹ÿ°ÿ»ÿºÿ½ÿÁÿÃÿ½ÿµÿ³ÿ¹ÿ¾ÿ¼ÿÆÿ²ÿºÿÂÿ½ÿÁÿÂÿ®ÿ²ÿ»ÿ»ÿ½ÿ¹ÿ·ÿ³ÿ­ÿ²ÿÀÿ¾ÿ¸ÿ¾ÿ¼ÿ»ÿ·ÿ¶ÿºÿÁÿÃÿ·ÿ¾ÿ½ÿ¾ÿ¼ÿ¸ÿ¹ÿºÿµÿ¼ÿÂÿÀÿ¼ÿºÿ¸ÿ·ÿ·ÿµÿ¶ÿ±ÿºÿ¿ÿ»ÿÀÿÂÿºÿ»ÿ¶ÿÿÃÿÀÿÆÿÀÿ¼ÿ½ÿ¹ÿ³ÿ³ÿ¹ÿ³ÿÀÿÆÿ½ÿµÿ¸ÿ¹ÿ¿ÿ¼ÿ¹ÿÀÿ¾ÿ·ÿ¹ÿºÿ·ÿ±ÿ¶ÿÁÿÃÿ¼ÿ¸ÿºÿ¸ÿµÿÆÿÄÿ¼ÿ´ÿºÿÁÿ¸ÿºÿ¾ÿ½ÿºÿÅÿÁÿ¼ÿÂÿÆÿ¼ÿ¹ÿ¿ÿ¶ÿ¶ÿµÿ´ÿ·ÿ½ÿ¾ÿÁÿ³ÿÂÿ¿ÿ¼ÿ»ÿºÿ¹ÿ·ÿÃÿ¿ÿ¿ÿºÿ³ÿ±ÿ²ÿ±ÿ±ÿ¶ÿ¼ÿÄÿ»ÿµÿ¾ÿÅÿ¿ÿ½ÿ¶ÿ¸ÿ¶ÿ¸ÿ½ÿ½ÿ¼ÿ¼ÿ»ÿ°ÿ¸ÿ¹ÿµÿ·ÿ½ÿ¿ÿºÿ»ÿ½ÿ³ÿ½ÿ¿ÿ¼ÿ¿ÿÁÿºÿ¼ÿ¹ÿ¼ÿ»ÿ±ÿºÿ¼ÿµÿ¶ÿ¾ÿÀÿ·ÿºÿ´ÿ°ÿ»ÿÀÿºÿ·ÿ¹ÿ¸ÿ¼ÿ¶ÿ¯ÿ¸ÿ½ÿ»ÿ»ÿ»ÿ²ÿÃÿÈÿ¹ÿ¼ÿÃÿÀÿ³ÿ©ÿ²ÿ³ÿ¼ÿ¼ÿ¶ÿ´ÿ½ÿ¿ÿºÿ¾ÿÁÿÅÿÄÿ¹ÿ·ÿ¼ÿ¸ÿ·ÿ¼ÿµÿ¶ÿÆÿ¸ÿ¹ÿ¸ÿ´ÿ¸ÿ»ÿ¾ÿÁÿ»ÿÄÿ²ÿ·ÿ¼ÿ¼ÿ®ÿ°ÿºÿ·ÿ¼ÿÁÿ¸ÿ¶ÿ¿ÿºÿ·ÿºÿ»ÿ¸ÿ·ÿ½ÿ¼ÿ¯ÿ³ÿµÿ´ÿ»ÿ¾ÿºÿ¹ÿºÿÂÿ¼ÿ¼ÿ°ÿ¬ÿ©ÿµÿÂÿÂÿÃÿÄÿ»ÿÁÿ°ÿ³ÿ¾ÿ¿ÿÀÿ½ÿµÿ·ÿÃÿ°ÿ°ÿ¼ÿ·ÿµÿºÿ¹ÿ¹ÿ½ÿ¸ÿ¼ÿºÿ¿ÿÀÿ»ÿ»ÿ¸ÿ´ÿ¶ÿ¼ÿ½ÿ¸ÿ¶ÿ¶ÿÀÿ¾ÿ·ÿ¹ÿ½ÿ¼ÿ¿ÿÅÿ²ÿ¾ÿµÿ¼ÿ®ÿµÿ¹ÿ¾ÿÄÿÂÿ½ÿ¿ÿºÿ¾ÿ¾ÿ¼ÿµÿ¸ÿ¹ÿµÿµÿ½ÿ¾ÿ¿ÿµÿ°ÿ¶ÿÂÿ»ÿºÿ¹ÿ»ÿ½ÿ»ÿÀÿ¶ÿ¶ÿ¼ÿ¸ÿºÿ¼ÿ¼ÿ·ÿ´ÿ¸ÿºÿµÿÂÿ¾ÿ¹ÿ¼ÿ»ÿ±ÿ¯ÿ°ÿºÿÃÿ½ÿ¿ÿ¶ÿ´ÿ¸ÿ¼ÿ¯ÿ¸ÿÁÿºÿ³ÿ¶ÿÁÿÄÿµÿ·ÿ·ÿµÿ¸ÿ­ÿ¯ÿ®ÿ¸ÿÅÿ½ÿ¸ÿÁÿ¸ÿ¯ÿ±ÿ¹ÿ½ÿ¿ÿ½ÿ¹ÿ»ÿ¼ÿ¶ÿ»ÿ¾ÿ¼ÿÂÿ¼ÿÃÿ¹ÿ¬ÿ°ÿ¸ÿ¶ÿ¸ÿ¾ÿµÿÂÿµÿÈÿ¶ÿ´ÿ¶ÿµÿºÿºÿ¸ÿ¸ÿ¶ÿ·ÿ´ÿ»ÿ°ÿ´ÿ¶ÿµÿ½ÿÀÿ¸ÿ¶ÿ»ÿ¸ÿ¹ÿ·ÿÂÿ¶ÿÀÿµÿ¸ÿÂÿ¿ÿÀÿÁÿ¼ÿ½ÿ¾ÿ»ÿ·ÿ·ÿµÿ¸ÿÁÿÁÿµÿµÿ¶ÿ¶ÿ»ÿ»ÿ¶ÿ¶ÿ«ÿ®ÿ¹ÿÄÿÀÿ¸ÿ¸ÿ¼ÿ¾ÿ·ÿ³ÿ½ÿÁÿÄÿÅÿ¹ÿ¯ÿµÿ¿ÿ»ÿ¿ÿ¹ÿ³ÿµÿÀÿÉÿÀÿ¹ÿ¸ÿ®ÿÈÿÄÿÄÿ³ÿ¶ÿ³ÿ½ÿÁÿ¸ÿ¸ÿ»ÿ²ÿµÿ¼ÿ¹ÿ½ÿ½ÿ»ÿ¶ÿºÿÄÿÅÿ¼ÿ·ÿ¼ÿÀÿÄÿÈÿ¸ÿ¬ÿ±ÿ²ÿÄÿ½ÿ¿ÿÀÿ»ÿºÿ»ÿ¾ÿÂÿ¼ÿÁÿ´ÿ¶ÿ¸ÿºÿ¼ÿ¶ÿ¹ÿµÿ²ÿ±ÿ³ÿ·ÿ³ÿ³ÿ¾ÿÁÿ»ÿ½ÿËÿÂÿ¾ÿÀÿ¸ÿÀÿ¾ÿ¸ÿ¼ÿ¼ÿ¹ÿºÿ·ÿµÿ¯ÿ´ÿºÿ»ÿ°ÿ¬ÿ·ÿ½ÿÀÿ¹ÿ´ÿ½ÿ¿ÿÂÿÆÿ±ÿ®ÿ·ÿ»ÿÂÿ¹ÿ¸ÿ¾ÿ¹ÿ²ÿ±ÿ´ÿ¶ÿµÿ¹ÿ¿ÿÂÿ¹ÿ·ÿ»ÿ¿ÿ·ÿ¶ÿ»ÿ·ÿºÿ»ÿ·ÿ²ÿ¬ÿ³ÿÀÿÂÿÁÿ½ÿ·ÿÆÿÉÿ¸ÿ¹ÿÀÿ½ÿ¼ÿºÿ·ÿ¼ÿÂÿ¼ÿ½ÿ»ÿÂÿ´ÿ²ÿ¶ÿ¹ÿ½ÿ¯ÿºÿ¼ÿ¶ÿ±ÿ®ÿ³ÿ¸ÿµÿ»ÿ»ÿ·ÿ²ÿ°ÿ°ÿÄÿ³ÿ¼ÿÁÿÇÿÀÿ¸ÿ·ÿ°ÿ³ÿºÿ¶ÿºÿºÿµÿ¼ÿ±ÿ³ÿ·ÿ¶ÿµÿ°ÿ³ÿ¹ÿ¿ÿºÿ¹ÿ¸ÿºÿ»ÿµÿºÿ½ÿ¸ÿ¸ÿ¶ÿ·ÿÄÿ¸ÿ´ÿ¼ÿ¸ÿ¶ÿ±ÿ³ÿ»ÿµÿ²ÿ¼ÿÀÿÂÿÁÿ·ÿ½ÿ½ÿ¸ÿ½ÿ³ÿµÿ²ÿµÿÀÿ¾ÿµÿ·ÿÀÿ»ÿ²ÿ¶ÿ½ÿ»ÿ¾ÿ¿ÿ¹ÿ®ÿ©ÿËÿ³ÿ½ÿÂÿ·ÿ´ÿ°ÿ¸ÿ·ÿ¸ÿ¹ÿ¹ÿºÿ·ÿ´ÿ­ÿ³ÿºÿ»ÿ¸ÿ½ÿ´ÿ¸ÿÂÿºÿ²ÿ¸ÿ¼ÿ·ÿ´ÿ»ÿ¾ÿºÿ¶ÿ±ÿ´ÿ²ÿ¾ÿ³ÿ²ÿ¬ÿµÿÀÿ´ÿ³ÿ·ÿ¹ÿ«ÿ¸ÿ¶ÿ·ÿ¶ÿ¸ÿÂÿ¿ÿ»ÿ¿ÿ´ÿ³ÿ»ÿ»ÿ­ÿ®ÿ³ÿÂÿÃÿ´ÿ½ÿ½ÿ¹ÿ¶ÿ·ÿ¹ÿ¹ÿ»ÿ¿ÿ½ÿºÿ»ÿºÿÁÿªÿ´ÿ¹ÿ·ÿ¹ÿ·ÿ²ÿºÿ¾ÿÄÿÂÿµÿ·ÿ½ÿ¸ÿºÿ¿ÿ¼ÿ¸ÿ¸ÿºÿ´ÿµÿ°ÿ³ÿ²ÿ¹ÿ²ÿµÿ´ÿ¿ÿµÿ¹ÿ³ÿ³ÿÂÿ½ÿ¸ÿ¹ÿ°ÿ¶ÿÄÿ»ÿ½ÿ»ÿ¿ÿ¶ÿ­ÿÿ±ÿ±ÿÊÿ±ÿ°ÿ±ÿ¼ÿ·ÿ½ÿºÿ»ÿ²ÿ°ÿ»ÿÁÿÀÿÁÿÂÿ»ÿ·ÿ½ÿ·ÿ¸ÿ®ÿ¼ÿÁÿ±ÿ¸ÿ¶ÿ±ÿ¿ÿ¶ÿ°ÿ¸ÿµÿ·ÿ³ÿ²ÿ¶ÿ´ÿ¼ÿÁÿµÿ´ÿ±ÿ¹ÿµÿ¹ÿ¹ÿ·ÿµÿÅÿµÿÁÿºÿ¯ÿÿ²ÿ°ÿ¸ÿ¹ÿ¸ÿ´ÿ¹ÿ¼ÿ¹ÿ¸ÿ´ÿµÿ¸ÿºÿ¼ÿµÿ®ÿÿ½ÿ»ÿ¸ÿµÿ¿ÿ©ÿ¶ÿÂÿ¹ÿ¸ÿ·ÿ¸ÿ¾ÿ¿ÿ¶ÿ²ÿ±ÿ³ÿºÿ¹ÿ»ÿ¶ÿ»ÿ½ÿ²ÿ³ÿ¾ÿÀÿÀÿÀÿ²ÿ¹ÿ²ÿ¹ÿ´ÿ¶ÿ¬ÿ°ÿ½ÿ»ÿ·ÿ´ÿµÿºÿ¿ÿÁÿ½ÿ¸ÿªÿ®ÿ»ÿ¶ÿ¼ÿÁÿ»ÿ±ÿ¬ÿ¬ÿ´ÿ³ÿ¶ÿ¼ÿ­ÿ°ÿ¸ÿ¿ÿºÿµÿ¹ÿºÿ¹ÿ½ÿÁÿ¼ÿ¸ÿµÿ´ÿ¾ÿ¸ÿµÿ±ÿ±ÿ»ÿºÿ±ÿ±ÿ·ÿ¿ÿ­ÿ¹ÿ½ÿÃÿÀÿ»ÿºÿ¸ÿ¹ÿºÿ·ÿ°ÿ²ÿ¹ÿ¸ÿ¸ÿ¼ÿ·ÿ­ÿ±ÿ­ÿ³ÿ¿ÿ¸ÿ¼ÿ¹ÿ¿ÿÿ¾ÿºÿ´ÿ´ÿ³ÿ·ÿ¶ÿºÿ¬ÿºÿ»ÿÀÿ¼ÿ¸ÿ¶ÿµÿ½ÿ½ÿ³ÿµÿ¹ÿ·ÿµÿµÿ°ÿ¸ÿºÿ¶ÿ±ÿ¼ÿ¸ÿºÿ¶ÿ¼ÿ³ÿ¸ÿ´ÿ·ÿ¬ÿ°ÿ¸ÿ¹ÿ¶ÿµÿ½ÿÃÿÁÿ¾ÿ¾ÿ¾ÿ´ÿÿ°ÿ¶ÿ¶ÿ¾ÿ³ÿ½ÿ¼ÿ¶ÿ¸ÿ¿ÿºÿÿ¾ÿ²ÿ·ÿÁÿ¶ÿ·ÿÀÿ»ÿ¿ÿ³ÿ·ÿ»ÿºÿ¸ÿ¶ÿ¸ÿµÿ®ÿ¬ÿ¬ÿ´ÿ½ÿ¸ÿ¶ÿºÿ¼ÿ»ÿ¹ÿ¸ÿ®ÿ±ÿ¹ÿ³ÿ²ÿ¶ÿ¶ÿ¯ÿ¹ÿ¶ÿºÿ¸ÿ²ÿ¯ÿ´ÿ¶ÿµÿ±ÿ¶ÿ»ÿ¿ÿºÿ¯ÿ´ÿ¹ÿ¸ÿºÿ·ÿ´ÿ¯ÿ¶ÿ¼ÿ±ÿ¼ÿ»ÿ´ÿ»ÿ¶ÿ°ÿ¯ÿ»ÿµÿÁÿÁÿ´ÿ°ÿ³ÿ¹ÿºÿ´ÿ®ÿ¼ÿÂÿ¹ÿ³ÿ²ÿ³ÿ»ÿ½ÿºÿ¿ÿ¿ÿµÿ­ÿ«ÿ´ÿÁÿÄÿ¬ÿ¯ÿ¼ÿ²ÿ³ÿ´ÿ¼ÿÃÿ½ÿ®ÿ¶ÿ¶ÿ¼ÿ¸ÿ²ÿ¾ÿÃÿÀÿ¼ÿºÿ±ÿµÿ½ÿ»ÿ¾ÿ¾ÿ¾ÿ»ÿ´ÿ´ÿ³ÿ¹ÿ­ÿÿ­ÿ¸ÿ¾ÿ½ÿ»ÿ¶ÿ¹ÿ³ÿµÿ¶ÿ¶ÿ«ÿ¶ÿ´ÿµÿµÿºÿ¼ÿ·ÿ¼ÿ²ÿ´ÿ»ÿ»ÿºÿ²ÿ­ÿ±ÿ¶ÿ¹ÿµÿ´ÿºÿ¹ÿ´ÿ·ÿ´ÿ±ÿ»ÿºÿµÿ¶ÿ®ÿµÿºÿµÿ¶ÿ­ÿ¼ÿ¶ÿ´ÿ²ÿ½ÿºÿ¶ÿ¾ÿ·ÿµÿ³ÿ·ÿ¶ÿ»ÿ·ÿ¹ÿ¼ÿ½ÿ¿ÿºÿ´ÿ¹ÿ¿ÿÀÿºÿ³ÿ²ÿ¸ÿ²ÿ°ÿ´ÿ·ÿ°ÿ·ÿ¼ÿ´ÿ¯ÿ´ÿ°ÿ»ÿÁÿ´ÿ¶ÿ²ÿÄÿ±ÿ·ÿ¾ÿ¿ÿ®ÿ®ÿ¿ÿµÿ³ÿ°ÿ«ÿ«ÿ²ÿ¸ÿ²ÿ±ÿºÿÂÿÀÿ³ÿ³ÿ¼ÿµÿÀÿ»ÿ³ÿ½ÿ´ÿÁÿÃÿ´ÿ²ÿºÿ·ÿÒÿ¸ÿ³ÿ½ÿ¹ÿ¹ÿ²ÿ°ÿ²ÿºÿ·ÿ¯ÿ®ÿ°ÿ®ÿ¶ÿ¹ÿ°ÿ·ÿºÿµÿ¾ÿ¸ÿ¯ÿ¶ÿ¶ÿµÿ·ÿ³ÿ¶ÿÿ¬ÿ³ÿ¶ÿ»ÿ´ÿ°ÿ¯ÿ¸ÿ«ÿ¶ÿ¸ÿ«ÿªÿ«ÿ®ÿµÿÀÿ¶ÿªÿªÿ®ÿ±ÿ´ÿ²ÿµÿ½ÿ»ÿºÿ¸ÿ²ÿ³ÿ®ÿ°ÿ¿ÿÄÿ¿ÿ¾ÿºÿ´ÿ³ÿ²ÿ¾ÿ½ÿ¾ÿºÿ²ÿ¸ÿÅÿ¸ÿ³ÿµÿ²ÿ°ÿ¼ÿ²ÿ°ÿ­ÿ­ÿ±ÿ«ÿ²ÿ·ÿ¶ÿ±ÿ­ÿºÿÆÿÇÿ½ÿ·ÿÀÿ¼ÿ¸ÿ¼ÿ¹ÿ¹ÿ°ÿ¶ÿ·ÿºÿ°ÿ°ÿºÿ²ÿ¾ÿ°ÿµÿ³ÿ¹ÿ²ÿÄÿÁÿ±ÿ®ÿÉÿ¾ÿ´ÿ³ÿ´ÿ²ÿ²ÿ³ÿ¯ÿ²ÿµÿ¯ÿµÿÀÿ½ÿ³ÿ±ÿ³ÿ°ÿ±ÿµÿ¶ÿµÿ¸ÿ³ÿ¹ÿºÿµÿ­ÿ¶ÿ©ÿ¹ÿÿ¼ÿÃÿ±ÿ«ÿ©ÿ«ÿ³ÿ°ÿ³ÿ¯ÿ¸ÿ¸ÿµÿ­ÿ­ÿ´ÿ¬ÿ®ÿ¼ÿ¼ÿÀÿÁÿ´ÿ¸ÿ¹ÿ¯ÿ©ÿ²ÿºÿµÿ²ÿ­ÿ¬ÿ²ÿ¬ÿ³ÿ»ÿ·ÿ¸ÿ¸ÿ°ÿ·ÿ½ÿ¯ÿ¯ÿ½ÿ³ÿ¶ÿºÿ¼ÿ³ÿµÿ¸ÿ´ÿ¹ÿ²ÿ¯ÿµÿ´ÿ¸ÿ¸ÿ¶ÿ¹ÿ¹ÿ·ÿ¶ÿ·ÿ¼ÿ°ÿ¹ÿ¹ÿ¿ÿ»ÿºÿ¬ÿ±ÿ»ÿ¹ÿµÿ¸ÿ²ÿ°ÿ¸ÿ¸ÿ¿ÿ½ÿ·ÿ´ÿ¶ÿµÿ»ÿ»ÿµÿ°ÿ³ÿ³ÿ´ÿµÿ±ÿ¶ÿºÿ´ÿ¶ÿ¹ÿ¯ÿ´ÿ¹ÿ½ÿ¯ÿ¹ÿ¹ÿºÿ°ÿ¾ÿ¹ÿ´ÿÄÿ­ÿ¶ÿ¶ÿ¹ÿ´ÿ¶ÿ¶ÿ´ÿ·ÿ¼ÿ¶ÿ°ÿºÿºÿºÿ¹ÿ°ÿ®ÿ­ÿ²ÿ»ÿºÿ¹ÿ³ÿ´ÿºÿ´ÿ¹ÿªÿ¼ÿ¶ÿ¯ÿ¬ÿªÿ©ÿÿÑÿ¹ÿ¶ÿ²ÿ´ÿ´ÿ·ÿ¹ÿ¸ÿ¶ÿ²ÿ¸ÿµÿ³ÿ»ÿ¿ÿ½ÿ¹ÿ·ÿµÿµÿ»ÿÁÿÀÿ²ÿµÿ²ÿ´ÿµÿµÿ¹ÿ¹ÿ®ÿ¸ÿºÿ¹ÿ·ÿ¹ÿ¶ÿ²ÿ¼ÿ¯ÿ¸ÿ¿ÿ¹ÿ·ÿ¸ÿ¹ÿ´ÿ¹ÿ»ÿ·ÿ¼ÿºÿ³ÿ´ÿ·ÿ¼ÿ¿ÿ³ÿµÿ´ÿµÿ´ÿ³ÿ´ÿ¾ÿ»ÿ·ÿ½ÿ¬ÿ¶ÿ½ÿ·ÿ°ÿ³ÿ¶ÿ»ÿÀÿ¼ÿ³ÿ¯ÿ°ÿ²ÿ´ÿ¹ÿºÿ¶ÿ¹ÿ¸ÿ®ÿµÿ¶ÿ±ÿ²ÿ¸ÿ²ÿ¬ÿ²ÿ²ÿÂÿºÿ¶ÿ²ÿ²ÿ¬ÿ±ÿ±ÿ½ÿºÿ¾ÿµÿ¹ÿ»ÿ´ÿ±ÿ²ÿ±ÿ·ÿºÿ¹ÿ¶ÿ´ÿ·ÿ±ÿµÿ¸ÿµÿ®ÿµÿ»ÿÄÿÁÿµÿ®ÿ¶ÿ°ÿ¼ÿ»ÿ¹ÿ²ÿ²ÿºÿ«ÿ±ÿ·ÿ¾ÿ»ÿµÿ·ÿ´ÿ´ÿ³ÿ®ÿ¸ÿ¿ÿ´ÿ´ÿ¸ÿ·ÿ´ÿ¸ÿ²ÿ¹ÿ»ÿ¹ÿ·ÿ³ÿºÿ¹ÿµÿºÿ²ÿ´ÿÀÿ»ÿµÿ³ÿ³ÿ»ÿ½ÿ·ÿ¹ÿ½ÿ¾ÿ¼ÿ³ÿ¶ÿ»ÿ¿ÿ»ÿ½ÿ¯ÿ·ÿ»ÿ±ÿ´ÿµÿ­ÿ¶ÿ»ÿ·ÿµÿ¼ÿ¼ÿ´ÿ¯ÿ½ÿÂÿ¿ÿ¹ÿµÿ¸ÿ¹ÿ¸ÿ¶ÿ¯ÿ®ÿ¸ÿµÿ·ÿÀÿ°ÿ³ÿÂÿ·ÿ¸ÿ¸ÿ´ÿ²ÿ®ÿ»ÿ¸ÿ½ÿ²ÿ¹ÿ±ÿ¶ÿ»ÿ¶ÿ¹ÿ½ÿ¾ÿ½ÿµÿ°ÿ³ÿ³ÿ®ÿ¸ÿÂÿºÿ½ÿªÿ¹ÿ®ÿ·ÿÂÿ²ÿ·ÿ·ÿ¸ÿ¸ÿ¼ÿ¶ÿµÿ¶ÿµÿ¹ÿÀÿÀÿ¹ÿ¸ÿµÿ¶ÿÅÿ¹ÿ¶ÿ´ÿ³ÿ¶ÿ¬ÿ±ÿ¸ÿµÿ¾ÿºÿ¼ÿÂÿ»ÿµÿ¸ÿ¸ÿ¶ÿ±ÿ°ÿºÿºÿ¹ÿ¼ÿ¯ÿ»ÿºÿ¯ÿÅÿ¹ÿ±ÿ¯ÿ­ÿºÿ½ÿµÿºÿÁÿ¹ÿºÿÂÿ¼ÿ·ÿ·ÿ¸ÿ·ÿ´ÿ¸ÿ¹ÿ²ÿ³ÿ¾ÿÀÿ²ÿ¼ÿµÿ·ÿ½ÿ²ÿ¯ÿ·ÿ¸ÿ»ÿ¸ÿ¸ÿ¸ÿ¸ÿ¼ÿ¸ÿ¼ÿÅÿºÿ¯ÿÿ·ÿÈÿ¹ÿ±ÿ¸ÿ­ÿµÿ¸ÿ¾ÿ¾ÿµÿºÿ¼ÿ¿ÿÁÿºÿ¸ÿ·ÿ¯ÿ±ÿ¹ÿ¹ÿºÿºÿ²ÿ³ÿ·ÿ¼ÿ¶ÿ»ÿÄÿÿ°ÿ´ÿ¸ÿ¼ÿ¿ÿÂÿ¶ÿ°ÿ²ÿ³ÿ¯ÿµÿ¼ÿµÿºÿ¶ÿºÿ³ÿÀÿ°ÿºÿ´ÿÇÿ¯ÿ¸ÿ¬ÿ¸ÿ¿ÿ¾ÿÂÿºÿ®ÿ°ÿ³ÿ³ÿµÿ²ÿ®ÿ°ÿ¸ÿ¸ÿ¹ÿºÿµÿ¾ÿ¶ÿ¸ÿ²ÿºÿ·ÿ»ÿ¿ÿ½ÿ¿ÿ¾ÿ¶ÿ¼ÿÀÿ¯ÿµÿ©ÿ²ÿÀÿÌÿÄÿ¯ÿ¬ÿ²ÿ½ÿ²ÿ²ÿÁÿ¾ÿ¶ÿ¯ÿ¯ÿµÿ¶ÿ·ÿ·ÿ¶ÿ·ÿ»ÿ¼ÿ·ÿ½ÿ½ÿ¹ÿ²ÿ°ÿ¹ÿ·ÿ³ÿ¸ÿ´ÿ´ÿ¼ÿ¾ÿ¾ÿ¿ÿ¿ÿ¹ÿ»ÿ±ÿ²ÿÁÿµÿ¹ÿ¸ÿ¹ÿ­ÿÀÿÁÿ¹ÿºÿ¾ÿºÿ¸ÿ¹ÿ°ÿ°ÿ¸ÿ»ÿ¸ÿ´ÿ½ÿ²ÿ·ÿ»ÿ®ÿ²ÿ³ÿ½ÿ¾ÿÃÿÁÿ»ÿ¸ÿ­ÿ³ÿ»ÿ¶ÿ¹ÿ²ÿ¾ÿµÿ²ÿ·ÿµÿ¹ÿµÿºÿÄÿ¿ÿ¶ÿ²ÿ±ÿ´ÿ´ÿ·ÿÄÿºÿ¯ÿµÿÃÿµÿ´ÿ±ÿ½ÿ¶ÿ°ÿ¸ÿÃÿ¿ÿ·ÿ·ÿ¶ÿºÿ½ÿ³ÿ¸ÿ±ÿÁÿ»ÿ¿ÿ¼ÿ½ÿÀÿ»ÿ·ÿ»ÿ»ÿºÿ¿ÿÂÿÂÿ»ÿÂÿ½ÿ»ÿ¼ÿ»ÿ¶ÿ²ÿ¶ÿµÿ·ÿ¾ÿÃÿºÿ·ÿÈÿÄÿ¿ÿ·ÿ°ÿ¶ÿ­ÿ®ÿ¹ÿ´ÿ»ÿ²ÿ­ÿ´ÿ¶ÿ·ÿ¹ÿµÿ¸ÿ¹ÿ»ÿ´ÿ¸ÿÀÿ¹ÿ»ÿ¿ÿ´ÿºÿÂÿ¼ÿµÿ±ÿ°ÿ²ÿ±ÿ¸ÿ®ÿ·ÿ²ÿ­ÿµÿ¹ÿ±ÿ®ÿ»ÿ¿ÿ¹ÿ¸ÿ½ÿ¼ÿ¶ÿ´ÿ½ÿ¸ÿ¸ÿ°ÿ©ÿ¹ÿ¹ÿ´ÿ»ÿ»ÿ¾ÿ»ÿ¶ÿºÿ²ÿ±ÿÂÿÐÿÿ«ÿ¸ÿ³ÿºÿÂÿ»ÿºÿ¹ÿ³ÿ²ÿ¸ÿºÿ¹ÿ¾ÿ½ÿ¶ÿÀÿ½ÿ´ÿ½ÿ¾ÿ¿ÿ¹ÿ·ÿÀÿÁÿºÿ·ÿ´ÿµÿÀÿÂÿÃÿ±ÿ·ÿ¿ÿ·ÿ¸ÿ¹ÿ¹ÿÁÿ¹ÿ¸ÿ¹ÿ¹ÿ¯ÿ´ÿµÿ»ÿÂÿ»ÿºÿ¹ÿ·ÿ»ÿ½ÿ¹ÿºÿÅÿ²ÿÿ»ÿ®ÿ°ÿ¹ÿ±ÿ²ÿ¹ÿ¸ÿ¹ÿ¾ÿ·ÿ»ÿ»ÿ°ÿ´ÿ¾ÿ½ÿºÿ´ÿµÿ¿ÿÂÿ½ÿ¼ÿ¸ÿÅÿ»ÿ¶ÿ½ÿ±ÿ¾ÿ¯ÿ¶ÿÁÿ¿ÿ·ÿ±ÿ¶ÿÉÿÇÿºÿ½ÿ©ÿ·ÿ¹ÿ·ÿ¾ÿÃÿºÿ±ÿºÿÁÿ»ÿ¶ÿ½ÿ·ÿ»ÿ³ÿ³ÿ¿ÿ¾ÿ¹ÿ¼ÿ¼ÿ»ÿ½ÿ«ÿ³ÿ¾ÿ¾ÿºÿ¹ÿºÿ»ÿºÿµÿ´ÿ»ÿ¹ÿºÿ¼ÿµÿ½ÿ·ÿ¿ÿÃÿÃÿ¿ÿ»ÿ¶ÿ±ÿ¸ÿ³ÿ¸ÿÇÿ±ÿµÿÄÿÄÿ¹ÿ³ÿ·ÿºÿ·ÿ¶ÿ½ÿÆÿÁÿÁÿÀÿ´ÿ³ÿ¹ÿºÿºÿ¾ÿ¿ÿ¼ÿ²ÿ¼ÿÅÿ·ÿ¸ÿºÿ³ÿ¹ÿ¾ÿµÿµÿ½ÿ¹ÿ¾ÿºÿºÿÂÿ¿ÿ¹ÿ¸ÿ¸ÿµÿ·ÿ¶ÿ³ÿÁÿ°ÿ¹ÿ¸ÿ»ÿ·ÿ½ÿÃÿ½ÿ¸ÿµÿ¸ÿ½ÿÃÿ¶ÿ¶ÿ¸ÿ¾ÿÁÿ¼ÿ´ÿ¯ÿµÿ¶ÿ¹ÿµÿ·ÿÈÿÃÿ¼ÿ¾ÿ¿ÿ¾ÿ½ÿÃÿ³ÿ¼ÿ»ÿ¶ÿ¹ÿÂÿ¾ÿ±ÿ±ÿ¼ÿÀÿ¼ÿ²ÿ¶ÿÅÿ¼ÿ¸ÿ»ÿ¼ÿ¼ÿ·ÿ°ÿ·ÿ¶ÿÂÿ»ÿ²ÿ´ÿµÿ³ÿ¹ÿÀÿºÿ½ÿÁÿ»ÿ¿ÿºÿ¹ÿºÿ¹ÿ³ÿ­ÿ»ÿÈÿ´ÿºÿºÿ¸ÿ¼ÿ¼ÿ»ÿ¿ÿÀÿ¹ÿ²ÿÂÿ²ÿ¼ÿ¾ÿ¸ÿºÿ¾ÿºÿ¿ÿ¼ÿºÿ¹ÿ¾ÿ¹ÿ¿ÿ¾ÿ»ÿ»ÿ·ÿ°ÿ·ÿ½ÿÁÿ¾ÿ¼ÿ·ÿ»ÿÂÿÁÿ»ÿ­ÿ·ÿµÿ¸ÿ»ÿ¼ÿ»ÿ¸ÿ·ÿ·ÿ·ÿ¸ÿºÿ±ÿºÿÅÿÁÿ·ÿµÿ»ÿºÿ°ÿ¶ÿÅÿÀÿ¾ÿ¸ÿµÿºÿÁÿ½ÿ»ÿ¶ÿ¹ÿ·ÿ»ÿ¿ÿ¼ÿ¸ÿ¹ÿ¶ÿÿ»ÿ»ÿ¿ÿ¸ÿ³ÿ´ÿ¼ÿÅÿ¾ÿÅÿ°ÿ¹ÿ¾ÿ»ÿ¾ÿ¾ÿ¸ÿ¼ÿ¶ÿÂÿÂÿ´ÿ¾ÿºÿ·ÿ¾ÿ»ÿ¿ÿ¹ÿ¹ÿ»ÿ²ÿ´ÿºÿ»ÿ½ÿÂÿ¿ÿ¾ÿ²ÿºÿÂÿ¿ÿ¸ÿµÿ¶ÿ»ÿ¶ÿ¹ÿ´ÿ¶ÿ½ÿ¼ÿ´ÿ±ÿ²ÿ´ÿ¾ÿÄÿ·ÿºÿ¿ÿ½ÿ¹ÿ·ÿ°ÿ¹ÿÁÿ¸ÿ¹ÿ¼ÿ¾ÿ¿ÿ¹ÿ½ÿÀÿµÿ½ÿÀÿ»ÿ¸ÿ»ÿºÿÃÿµÿ¸ÿ»ÿ¼ÿ¾ÿ½ÿ¸ÿ¿ÿ®ÿ¬ÿ·ÿ¾ÿ½ÿ¼ÿ¼ÿ½ÿºÿÂÿ¾ÿ¶ÿµÿºÿ¾ÿ¾ÿ´ÿ¶ÿ»ÿ»ÿÁÿ¼ÿ¸ÿ¿ÿÈÿ¾ÿ·ÿ¼ÿ½ÿ»ÿ¶ÿµÿºÿµÿ¯ÿºÿÇÿ¼ÿ¸ÿ¿ÿ½ÿ´ÿ¾ÿ²ÿÂÿ¼ÿ·ÿ¶ÿ´ÿµÿ¹ÿ´ÿºÿ²ÿ±ÿ»ÿºÿ²ÿ¸ÿÇÿºÿµÿºÿ¼ÿºÿ¾ÿÃÿÃÿ¾ÿ¸ÿ®ÿ±ÿ·ÿ¶ÿ¶ÿ´ÿ·ÿ¿ÿ»ÿµÿ¼ÿÄÿºÿ½ÿ¾ÿÁÿÄÿºÿ·ÿ³ÿ¶ÿ¶ÿµÿ¿ÿÂÿ¹ÿ¹ÿÊÿ½ÿ¿ÿ·ÿ¶ÿ´ÿ´ÿ»ÿÃÿÃÿ¹ÿ¸ÿ¸ÿºÿ±ÿ±ÿ¹ÿºÿ¸ÿ½ÿ«ÿ´ÿ¾ÿ»ÿ¸ÿ³ÿ¯ÿ²ÿ¸ÿµÿÇÿ¼ÿºÿÀÿ·ÿºÿ»ÿ³ÿ¶ÿ½ÿÄÿ¸ÿ´ÿ»ÿ¶ÿµÿ·ÿµÿ¹ÿ±ÿ´ÿºÿ¹ÿ·ÿ³ÿ²ÿ¶ÿ¾ÿÂÿµÿÀÿ¶ÿ·ÿ¶ÿ¸ÿµÿ·ÿ½ÿ½ÿÃÿ·ÿµÿºÿ´ÿÃÿ¿ÿºÿ¾ÿ¼ÿ¹ÿ¸ÿÁÿ¿ÿ¹ÿ¹ÿ»ÿ¼ÿºÿ¹ÿºÿ¸ÿÃÿ¼ÿ¹ÿ·ÿ¹ÿ¸ÿ´ÿ·ÿÀÿÃÿ¾ÿ¶ÿ¹ÿºÿ¶ÿ»ÿºÿºÿ»ÿ²ÿ¸ÿÂÿ¶ÿ¸ÿ¶ÿÀÿ´ÿªÿ®ÿ®ÿªÿ¹ÿ¹ÿ¿ÿ¿ÿ¼ÿ¾ÿ¼ÿ¶ÿ±ÿ¶ÿÀÿÂÿ»ÿ½ÿºÿÀÿ¶ÿ²ÿ¶ÿ»ÿºÿ¶ÿ½ÿ²ÿ½ÿÉÿ»ÿ¹ÿ¶ÿ²ÿ³ÿ¸ÿ»ÿ»ÿ·ÿ¶ÿ¸ÿ¹ÿ¸ÿ¹ÿÃÿ½ÿ·ÿ½ÿ¸ÿ¸ÿ¸ÿ²ÿ½ÿÄÿµÿºÿ¾ÿºÿ·ÿ·ÿ¶ÿ¹ÿ¾ÿ¼ÿ¼ÿ½ÿÂÿÀÿ¼ÿ»ÿºÿ¶ÿ´ÿºÿ¸ÿ»ÿ·ÿ±ÿ±ÿºÿÀÿ¶ÿ³ÿ¾ÿµÿ¼ÿ³ÿ»ÿ³ÿ½ÿ·ÿ»ÿÃÿ¹ÿ°ÿ¸ÿºÿ¼ÿ¿ÿ¸ÿºÿ¾ÿ³ÿ¸ÿºÿ·ÿµÿ³ÿ±ÿ¸ÿ¾ÿ³ÿµÿ®ÿ½ÿ¿ÿÁÿ»ÿ´ÿ¶ÿ¸ÿ¶ÿ´ÿ·ÿ±ÿ¶ÿ»ÿ¾ÿ·ÿ»ÿ¸ÿ»ÿÀÿ¹ÿÁÿºÿ­ÿºÿÅÿ´ÿ±ÿ¼ÿ¼ÿºÿ¸ÿµÿ¶ÿ¹ÿÀÿ»ÿ¸ÿ²ÿ¼ÿ³ÿ³ÿ³ÿ±ÿ´ÿ¾ÿÂÿ½ÿÂÿºÿ½ÿ¿ÿ¾ÿ½ÿÁÿ¼ÿ»ÿ¹ÿ¸ÿ¸ÿ¸ÿ¼ÿºÿºÿ»ÿ³ÿµÿ¾ÿÂÿ¸ÿ·ÿ¿ÿ¼ÿ¸ÿÀÿ°ÿ¶ÿ²ÿ½ÿ·ÿ¼ÿ¿ÿ¿ÿ½ÿ½ÿ¿ÿ¼ÿ·ÿ³ÿ¹ÿÆÿ½ÿ»ÿ´ÿÿ¹ÿ¸ÿ½ÿÄÿ¾ÿµÿ¼ÿÅÿ¿ÿÈÿÈÿºÿÁÿ»ÿ¿ÿ¾ÿ¹ÿ³ÿµÿ¼ÿºÿ¶ÿ¾ÿºÿ¸ÿ¹ÿ´ÿÀÿ¶ÿ¸ÿ¾ÿÀÿÀÿÂÿÀÿ·ÿ¸ÿÃÿ»ÿÁÿ³ÿµÿµÿ»ÿÁÿÁÿºÿ´ÿµÿ¶ÿµÿ»ÿÁÿ¹ÿ¾ÿ°ÿ·ÿ¶ÿ¼ÿ¼ÿºÿ»ÿ·ÿ·ÿºÿ½ÿÀÿ¼ÿ¯ÿ¬ÿ±ÿºÿËÿ«ÿÿ´ÿ¶ÿºÿ¾ÿ¼ÿ¸ÿ¼ÿ¿ÿ¹ÿµÿ¯ÿ²ÿ»ÿ¹ÿ»ÿ½ÿ·ÿ¸ÿ·ÿ¾ÿÀÿ»ÿ¹ÿ»ÿ½ÿÅÿÆÿ´ÿ¶ÿ¯ÿ±ÿµÿ»ÿ·ÿºÿ¸ÿ¶ÿ´ÿ¶ÿºÿ´ÿ´ÿµÿÁÿÆÿ¸ÿ¾ÿ½ÿ¾ÿÁÿÂÿ»ÿ¾ÿÁÿºÿ¼ÿÁÿ¸ÿ»ÿÇÿµÿµÿ¸ÿ«ÿ¹ÿ¶ÿ·ÿ´ÿ³ÿ·ÿ½ÿ½ÿ¿ÿÁÿ½ÿ½ÿ»ÿ¸ÿ³ÿ©ÿ¹ÿ·ÿÀÿºÿ»ÿ½ÿ»ÿ¶ÿµÿ»ÿ½ÿ¸ÿ¹ÿ·ÿ»ÿ¸ÿ¿ÿºÿµÿ±ÿ»ÿ¯ÿ¼ÿ½ÿ½ÿ»ÿ¸ÿ¼ÿ¼ÿ´ÿ²ÿ²ÿµÿ·ÿ·ÿ³ÿ»ÿ¹ÿ³ÿ´ÿ³ÿµÿ¿ÿºÿ·ÿ¶ÿ²ÿ¸ÿ¿ÿ»ÿ±ÿÿÃÿ²ÿ¬ÿ´ÿ´ÿ·ÿ¹ÿ´ÿ·ÿ·ÿ»ÿÀÿ·ÿµÿ»ÿ±ÿ»ÿÃÿµÿºÿ¼ÿÂÿ½ÿ·ÿ±ÿ°ÿºÿ¿ÿ¹ÿ¼ÿ¾ÿÁÿÂÿ¹ÿ´ÿµÿ´ÿ¹ÿ¶ÿ¯ÿ½ÿ»ÿªÿ²ÿ»ÿ¯ÿ¸ÿ¹ÿ¶ÿµÿµÿ±ÿ³ÿ¸ÿ¹ÿºÿµÿ¹ÿ¾ÿ¿ÿ¿ÿ¸ÿµÿµÿ°ÿ¶ÿ¾ÿ´ÿ´ÿ¿ÿ½ÿ·ÿ·ÿ³ÿ´ÿ¸ÿ±ÿ¶ÿ¼ÿ»ÿÿ¶ÿ´ÿ²ÿ¹ÿªÿµÿºÿ¸ÿ­ÿ¹ÿ½ÿ¸ÿ¼ÿÁÿ¿ÿ»ÿ»ÿ·ÿ´ÿ¹ÿ½ÿ´ÿ´ÿ¶ÿ´ÿ·ÿÃÿ¹ÿ²ÿ°ÿ´ÿ³ÿ·ÿ¼ÿµÿ¶ÿ¿ÿ¸ÿ¹ÿÁÿ²ÿ´ÿ°ÿÁÿ»ÿºÿ±ÿ³ÿ¶ÿ¹ÿºÿ´ÿ³ÿµÿºÿ¹ÿ¶ÿ¸ÿ¾ÿÄÿÃÿ·ÿ¸ÿ»ÿ²ÿªÿ²ÿºÿ¸ÿµÿ¶ÿ¶ÿ»ÿºÿ¼ÿµÿ²ÿ½ÿ´ÿ±ÿ¸ÿ·ÿ·ÿ½ÿ¿ÿÇÿÇÿÂÿÁÿ°ÿÿ·ÿ±ÿ´ÿµÿ°ÿ¿ÿ¿ÿ¶ÿ»ÿµÿ³ÿµÿ´ÿºÿÀÿ¼ÿ·ÿ·ÿ¹ÿ³ÿ¼ÿ¸ÿ¾ÿ¶ÿ¹ÿ»ÿ¸ÿ¸ÿ·ÿ¯ÿ½ÿ¶ÿ·ÿ»ÿµÿµÿµÿ´ÿ´ÿ³ÿ¸ÿ»ÿµÿµÿ³ÿ¹ÿºÿºÿ­ÿ·ÿÉÿÃÿ°ÿ®ÿµÿ°ÿ¬ÿµÿ²ÿ¶ÿ»ÿ¾ÿ¼ÿ½ÿ¸ÿ°ÿºÿ»ÿ´ÿµÿÁÿÃÿ®ÿ³ÿ¯ÿÀÿÅÿ¶ÿ´ÿ¼ÿ±ÿ³ÿºÿ±ÿ¶ÿµÿ¶ÿ¼ÿ¼ÿ»ÿºÿµÿ´ÿ¸ÿ·ÿ¹ÿµÿ»ÿ¸ÿ­ÿ³ÿ¹ÿ½ÿÀÿÊÿ¬ÿ´ÿÀÿ±ÿ·ÿ½ÿºÿ½ÿ¼ÿ³ÿ¶ÿ»ÿ¸ÿ¹ÿºÿ¸ÿ¹ÿ³ÿ·ÿ¶ÿ³ÿ»ÿ½ÿ»ÿµÿ²ÿ­ÿ°ÿµÿ³ÿ¼ÿ¸ÿ«ÿµÿ´ÿ½ÿ¸ÿ³ÿ´ÿ¸ÿ¿ÿÁÿ½ÿ»ÿ¸ÿ³ÿ°ÿ¶ÿ¸ÿºÿ¬ÿ´ÿ¹ÿºÿ·ÿ©ÿ³ÿ¹ÿ¸ÿ»ÿ¾ÿ½ÿ±ÿ´ÿµÿ¸ÿ½ÿÀÿ¯ÿ´ÿÀÿ½ÿ½ÿ·ÿ°ÿ·ÿµÿ¿ÿ·ÿ°ÿ³ÿ±ÿ´ÿµÿÁÿ­ÿµÿ¹ÿ¶ÿ²ÿ»ÿ·ÿµÿ»ÿ²ÿ·ÿ¸ÿÁÿ¾ÿ¾ÿÀÿ¸ÿ¸ÿºÿµÿ´ÿ²ÿ¶ÿ´ÿ´ÿ´ÿµÿÂÿ¸ÿ¯ÿºÿ­ÿ¶ÿ¶ÿ´ÿ²ÿ±ÿ·ÿµÿ±ÿ¶ÿ´ÿ·ÿ¼ÿ¹ÿ»ÿºÿºÿºÿ»ÿ½ÿ¸ÿ´ÿ¹ÿ´ÿºÿ¹ÿµÿ¿ÿÿ¾ÿ·ÿ·ÿ·ÿ¯ÿÂÿ®ÿ·ÿ¸ÿµÿ·ÿ¸ÿ¸ÿ¸ÿ·ÿµÿ¿ÿ»ÿ²ÿ´ÿ¾ÿ¿ÿ¹ÿµÿ±ÿ²ÿ½ÿÂÿ¼ÿµÿµÿ²ÿºÿ¼ÿ·ÿ¯ÿ´ÿ²ÿ»ÿºÿ°ÿ«ÿ±ÿ»ÿµÿ·ÿ²ÿÿ°ÿ¸ÿ·ÿ²ÿµÿ»ÿ¾ÿ¹ÿ´ÿ¹ÿ·ÿ®ÿ¯ÿ½ÿ¹ÿ·ÿ»ÿµÿ«ÿ³ÿ¹ÿÃÿÁÿ¸ÿµÿ¯ÿ»ÿ³ÿ½ÿ¾ÿ®ÿ®ÿ¬ÿ¶ÿ·ÿ«ÿªÿ²ÿ´ÿ¯ÿ°ÿ·ÿ¶ÿ²ÿ³ÿºÿ¼ÿµÿ¹ÿÁÿÀÿµÿµÿ»ÿ±ÿºÿ¾ÿºÿ½ÿ½ÿ¼ÿÅÿÿÎÿ»ÿ¶ÿ¶ÿ¯ÿÅÿ¹ÿ¹ÿ´ÿ²ÿ³ÿµÿ¶ÿ¸ÿ»ÿ¹ÿ¶ÿ¶ÿ´ÿ´ÿµÿ±ÿ»ÿ¸ÿµÿ¸ÿ´ÿ¹ÿ¾ÿµÿ¯ÿ¸ÿ¸ÿ©ÿµÿ»ÿ¸ÿ¼ÿ¶ÿ³ÿ±ÿ»ÿ·ÿ²ÿ¸ÿ²ÿ®ÿ¸ÿ¾ÿ½ÿ±ÿ¯ÿ²ÿ¶ÿºÿ¶ÿ´ÿ¸ÿ¹ÿ´ÿ´ÿµÿµÿºÿ³ÿµÿµÿ¯ÿ²ÿºÿºÿ¼ÿ¼ÿ²ÿºÿ·ÿ±ÿ°ÿ·ÿ½ÿ¾ÿµÿ°ÿ³ÿ·ÿ·ÿ·ÿ¶ÿ²ÿ´ÿ¸ÿ»ÿ·ÿ¶ÿ¼ÿ¼ÿ¾ÿ¼ÿºÿ´ÿ¸ÿ¯ÿ­ÿ±ÿ¼ÿºÿ¸ÿ¶ÿ¾ÿ»ÿÿ­ÿÃÿ¾ÿ²ÿ±ÿ³ÿ»ÿ¯ÿ¯ÿ±ÿÊÿ¿ÿ¯ÿ¯ÿµÿ²ÿ±ÿ¼ÿ·ÿ¸ÿºÿ²ÿ³ÿ·ÿ¹ÿ´ÿ°ÿ±ÿ¸ÿ¹ÿ»ÿ±ÿªÿºÿ¬ÿ³ÿ¶ÿÀÿÄÿ¶ÿ»ÿ±ÿ½ÿºÿ³ÿ´ÿ¶ÿ°ÿ³ÿ­ÿ´ÿ·ÿ·ÿ´ÿ²ÿ¯ÿ¯ÿ¸ÿ¼ÿºÿ¶ÿ¯ÿ­ÿ´ÿ¿ÿÃÿ½ÿ¹ÿ³ÿ­ÿ¹ÿÿªÿ¶ÿ³ÿÀÿ¾ÿ½ÿÅÿ¸ÿ¹ÿÿÿ±ÿ°ÿ·ÿ³ÿ¶ÿ°ÿ²ÿ¸ÿ½ÿÄÿÂÿ¼ÿ°ÿ¯ÿ°ÿ±ÿ´ÿ°ÿ¶ÿºÿ³ÿµÿ²ÿ¶ÿ¸ÿÁÿ´ÿ´ÿ²ÿ²ÿ­ÿ²ÿ¹ÿ»ÿ¼ÿÿ®ÿºÿµÿ°ÿ·ÿµÿ¸ÿ½ÿÀÿÄÿ¾ÿ´ÿ¬ÿ¶ÿ³ÿµÿºÿ°ÿÿ®ÿºÿ·ÿ®ÿ¯ÿµÿ¼ÿ¾ÿ±ÿ²ÿ«ÿ¼ÿ·ÿÌÿ·ÿ¶ÿ´ÿ±ÿ·ÿ³ÿºÿ¯ÿÀÿµÿÀÿ½ÿ´ÿºÿ¼ÿ¶ÿ«ÿÿºÿ»ÿ¿ÿ¶ÿ®ÿ½ÿ¼ÿºÿºÿ¶ÿ³ÿ°ÿ±ÿ°ÿ·ÿ¶ÿ±ÿ¼ÿµÿ³ÿ³ÿ¼ÿ®ÿ¯ÿ½ÿ»ÿÇÿ´ÿºÿ¼ÿÄÿÂÿÿ¶ÿ¶ÿ­ÿ­ÿ¶ÿ¸ÿ»ÿ¶ÿ´ÿ¬ÿ°ÿ¶ÿºÿºÿ·ÿ½ÿÂÿ¶ÿ±ÿ´ÿ²ÿ´ÿ°ÿ¯ÿ¹ÿ¿ÿ¶ÿ´ÿ»ÿºÿ²ÿ¶ÿ½ÿ°ÿ¿ÿ½ÿ´ÿ¹ÿ¸ÿ¹ÿ¼ÿ»ÿ°ÿ±ÿ³ÿ¶ÿ¶ÿ¹ÿ¹ÿ»ÿ¼ÿ³ÿ®ÿ°ÿ¶ÿºÿµÿ²ÿµÿºÿ¼ÿ¹ÿ·ÿ¹ÿ¶ÿºÿ¸ÿ¹ÿ·ÿ¼ÿ²ÿ´ÿ¶ÿ¹ÿ¹ÿ¸ÿ¯ÿ¬ÿºÿ·ÿÁÿ¶ÿ´ÿ¸ÿ½ÿ·ÿ·ÿ¹ÿ²ÿµÿ»ÿ¸ÿ³ÿ¯ÿ¬ÿ´ÿ¶ÿ®ÿ´ÿ½ÿ¶ÿµÿ¾ÿ¿ÿ´ÿ·ÿ¸ÿ½ÿ½ÿ»ÿ¹ÿ¸ÿ¿ÿµÿ¶ÿ¸ÿºÿ®ÿ¹ÿ¹ÿ¼ÿ¼ÿÀÿ¸ÿ¿ÿÀÿºÿ»ÿ½ÿ¹ÿ²ÿ±ÿ¸ÿ·ÿ¾ÿÌÿ¿ÿ»ÿ¸ÿ¿ÿ¿ÿ¯ÿ²ÿ³ÿ°ÿ©ÿ«ÿ¾ÿ¹ÿÀÿ¿ÿ¾ÿ¶ÿ¯ÿµÿ²ÿ±ÿ»ÿ½ÿ²ÿ´ÿ»ÿ½ÿµÿ¯ÿ²ÿ·ÿ¸ÿ·ÿ¸ÿ»ÿ½ÿ¸ÿ·ÿ¶ÿ»ÿ·ÿ¸ÿ»ÿ¶ÿ½ÿ¶ÿ­ÿ¹ÿÈÿÃÿ·ÿÂÿ¾ÿµÿ¯ÿ´ÿ®ÿ³ÿ¸ÿ±ÿ¶ÿµÿ¹ÿ¼ÿ·ÿ¸ÿºÿ¸ÿºÿ»ÿ¼ÿ½ÿ³ÿµÿ³ÿ¸ÿ³ÿ·ÿºÿ¸ÿ¶ÿ¸ÿ¾ÿ°ÿ´ÿÁÿ»ÿ¯ÿ´ÿ³ÿ¶ÿÀÿ¸ÿ½ÿµÿ¸ÿºÿ´ÿµÿ´ÿ°ÿ²ÿ¶ÿ¸ÿ½ÿ»ÿµÿ°ÿ±ÿ«ÿ³ÿ¯ÿ³ÿ½ÿºÿ«ÿÿ¿ÿÃÿ®ÿ¸ÿ³ÿÇÿµÿ¿ÿ¾ÿ®ÿ±ÿ­ÿ·ÿ½ÿ»ÿ¼ÿ½ÿ½ÿ¿ÿºÿ±ÿ²ÿ²ÿ³ÿ¸ÿÄÿÀÿºÿ¾ÿ´ÿ¯ÿºÿ³ÿÀÿ¹ÿ·ÿ±ÿ»ÿ¹ÿ¯ÿ²ÿ±ÿ»ÿºÿ¶ÿ·ÿ³ÿ³ÿ¯ÿÿ³ÿ¼ÿµÿµÿ¹ÿ»ÿÿµÿÁÿ¾ÿ¸ÿ½ÿ±ÿ®ÿ²ÿ¸ÿ¸ÿ¼ÿªÿ¸ÿ´ÿ±ÿ±ÿ·ÿ³ÿ±ÿµÿ¹ÿ¾ÿ¼ÿºÿ»ÿ´ÿ±ÿ³ÿªÿ©ÿ®ÿ¶ÿ°ÿ·ÿ±ÿ³ÿ¹ÿ±ÿ¿ÿ¯ÿ¬ÿ³ÿÄÿ¼ÿ·ÿ±ÿµÿµÿ¸ÿ¹ÿµÿ¼ÿ½ÿ¹ÿ¹ÿ³ÿ²ÿ¶ÿ·ÿ°ÿ»ÿ¼ÿ·ÿ¼ÿ¼ÿºÿ¶ÿ´ÿ¸ÿ´ÿ»ÿ´ÿ·ÿ»ÿ¸ÿ±ÿ»ÿ¼ÿ´ÿ²ÿ³ÿ²ÿ®ÿ´ÿÀÿ±ÿ­ÿ­ÿ±ÿÁÿ»ÿºÿºÿ³ÿ»ÿ¾ÿÃÿÿµÿ¹ÿ»ÿ¶ÿ´ÿ°ÿ±ÿµÿ·ÿÀÿÄÿ½ÿ¼ÿ¹ÿ¹ÿºÿ½ÿÀÿ³ÿ°ÿ°ÿ¿ÿ²ÿ¸ÿ´ÿ¸ÿ»ÿ½ÿ¸ÿÁÿÂÿ¼ÿ¿ÿ¼ÿ¸ÿ´ÿºÿÀÿ¹ÿ»ÿ¾ÿ²ÿ¿ÿ¼ÿºÿ»ÿ´ÿ¬ÿ´ÿ©ÿÂÿÆÿ´ÿ¸ÿ»ÿ¸ÿºÿ´ÿ·ÿ³ÿ°ÿ²ÿ®ÿ¯ÿ´ÿ¶ÿ·ÿ·ÿ½ÿÀÿµÿÀÿºÿºÿ¼ÿ«ÿ²ÿµÿ»ÿ½ÿ´ÿ°ÿ±ÿ°ÿºÿ¾ÿºÿºÿ·ÿ­ÿ®ÿÁÿ¹ÿ¯ÿ¶ÿ¯ÿÿ®ÿºÿ³ÿÐÿµÿ¸ÿ¾ÿ¿ÿÂÿ¼ÿ½ÿµÿªÿ±ÿ´ÿ¯ÿ¶ÿ¹ÿµÿµÿ¹ÿ´ÿ´ÿ¸ÿ·ÿ°ÿ½ÿ²ÿ¸ÿºÿ¸ÿ»ÿ¾ÿ·ÿ¶ÿ¸ÿºÿ¸ÿ´ÿ·ÿ²ÿ³ÿ°ÿÿµÿºÿºÿ¼ÿ¶ÿ¶ÿÄÿºÿ¹ÿ´ÿ±ÿ½ÿ¹ÿ³ÿ®ÿ¯ÿºÿ¾ÿ¼ÿºÿ´ÿ¾ÿ¹ÿ´ÿ¯ÿ¯ÿ¹ÿ»ÿ¸ÿ²ÿ´ÿºÿ¿ÿ»ÿ¸ÿºÿ¼ÿ¸ÿºÿÂÿ¾ÿ¸ÿ¿ÿ·ÿ³ÿ¯ÿÄÿ¾ÿ¶ÿ¯ÿ·ÿ¹ÿÆÿÀÿ¶ÿ±ÿªÿ¬ÿ´ÿµÿ¶ÿ¼ÿ±ÿ¯ÿºÿ·ÿ¼ÿ´ÿ¹ÿºÿ±ÿ´ÿ¶ÿ»ÿ¼ÿ¸ÿ´ÿ±ÿ¬ÿ³ÿ½ÿ½ÿÀÿ»ÿ¾ÿµÿ¸ÿ´ÿÄÿªÿ´ÿ´ÿ­ÿ´ÿ»ÿ½ÿ¾ÿ¾ÿ¾ÿ¹ÿ³ÿ²ÿ´ÿÀÿ¼ÿµÿ¬ÿ¹ÿ½ÿ¸ÿ¹ÿµÿµÿ¸ÿºÿµÿ½ÿ´ÿ«ÿ²ÿ°ÿ³ÿ°ÿ±ÿ½ÿ²ÿ¹ÿ¼ÿ¬ÿºÿ­ÿµÿºÿ°ÿµÿÀÿÁÿºÿ»ÿ¾ÿ·ÿºÿÁÿ½ÿ±ÿ¹ÿÃÿ´ÿ©ÿ±ÿ»ÿ¿ÿ»ÿ¼ÿ¿ÿÄÿÀÿ·ÿ½ÿ¹ÿ»ÿ¼ÿÀÿµÿ¶ÿ·ÿ·ÿÁÿ¶ÿ·ÿ´ÿµÿ¿ÿºÿ¶ÿÀÿÀÿ½ÿºÿÀÿÀÿ¿ÿºÿ²ÿ¸ÿ®ÿ¸ÿµÿµÿ½ÿºÿ¸ÿ»ÿ¶ÿ»ÿ¼ÿÀÿÄÿ·ÿÀÿ½ÿ²ÿµÿ·ÿ¬ÿ±ÿ¸ÿ´ÿ°ÿ´ÿºÿ¹ÿ¹ÿ¾ÿ¿ÿ¸ÿ¼ÿ¶ÿ¸ÿÃÿ·ÿºÿ¹ÿµÿ³ÿ´ÿ´ÿ²ÿ´ÿ³ÿºÿµÿÀÿÂÿ¬ÿÁÿ³ÿ®ÿ¹ÿ½ÿ±ÿ°ÿ¶ÿ·ÿ»ÿ´ÿ¶ÿ¼ÿ¸ÿ¯ÿ´ÿ·ÿ½ÿ¾ÿÄÿÂÿ»ÿ¹ÿ»ÿ¼ÿºÿµÿ¹ÿ¸ÿªÿ~ÿ­ÿÿ¹ÿ¼ÿ´ÿ·ÿ¾ÿ¾ÿ¼ÿ¾ÿºÿ²ÿµÿ¼ÿ·ÿÆÿ¿ÿ±ÿ¹ÿ¶ÿºÿ½ÿ¿ÿÆÿÅÿ¹ÿµÿ°ÿ¶ÿ¶ÿ±ÿ³ÿ¹ÿ¾ÿÂÿ»ÿÀÿ¿ÿ¿ÿÇÿ½ÿµÿ»ÿ·ÿ¼ÿµÿ»ÿ»ÿÀÿ½ÿ¿ÿ¾ÿºÿ¼ÿ¾ÿ½ÿÀÿ·ÿ°ÿÂÿ·ÿ³ÿ¼ÿ³ÿºÿµÿ±ÿ³ÿ´ÿ¸ÿ·ÿÂÿ¶ÿ±ÿ¹ÿ¸ÿ·ÿ¹ÿ¶ÿ¼ÿ¿ÿ¼ÿ¾ÿ»ÿ«ÿ®ÿ¶ÿ´ÿ¾ÿ¶ÿ¿ÿÄÿÀÿ¼ÿ´ÿ°ÿ³ÿ¶ÿÁÿÂÿ¯ÿ¼ÿ¬ÿºÿ¹ÿ¸ÿ»ÿ¼ÿ»ÿºÿ»ÿ¿ÿ¸ÿÁÿ½ÿÁÿÅÿ¼ÿ²ÿ³ÿ¿ÿÀÿ¼ÿ¼ÿ¹ÿ¶ÿ²ÿ²ÿ¹ÿÆÿºÿ¸ÿÀÿÁÿ»ÿ´ÿ¶ÿ½ÿ»ÿ¹ÿÄÿ¹ÿµÿ¶ÿÃÿ¾ÿ¾ÿÁÿÄÿÂÿ»ÿºÿ¸ÿ·ÿ¶ÿ¬ÿºÿÁÿ¾ÿ¸ÿµÿ³ÿ³ÿ´ÿ´ÿ¼ÿÅÿ¼ÿ¼ÿ¼ÿµÿ±ÿ·ÿºÿ½ÿÀÿ¸ÿ¼ÿ²ÿµÿ´ÿµÿ¯ÿ¹ÿµÿ³ÿ¹ÿ¹ÿ¹ÿÂÿµÿ»ÿ¹ÿ´ÿ¾ÿÀÿÂÿÃÿµÿ¯ÿ¿ÿ¹ÿ¾ÿÂÿ¯ÿÆÿÂÿÂÿ¸ÿ¼ÿÁÿºÿ²ÿ´ÿ¶ÿÁÿÄÿ¾ÿºÿ¼ÿÂÿÂÿ»ÿ±ÿ±ÿ¿ÿ³ÿ³ÿ®ÿµÿ½ÿ¼ÿÀÿÁÿÂÿÅÿ¼ÿºÿºÿ¿ÿ¼ÿ¶ÿ¸ÿ½ÿÀÿºÿ·ÿ½ÿ³ÿ±ÿ½ÿºÿ½ÿºÿ¾ÿÂÿÇÿÇÿ¿ÿ¸ÿ·ÿ²ÿÇÿºÿ¯ÿ´ÿ³ÿ±ÿ·ÿÀÿÂÿ¹ÿ¼ÿ·ÿ¿ÿ¶ÿ¹ÿ·ÿ¼ÿ½ÿ¶ÿ¿ÿÂÿ°ÿ®ÿÁÿ¼ÿ¸ÿ·ÿ¸ÿ½ÿÁÿ¿ÿ¸ÿ¼ÿ¹ÿ¾ÿ¼ÿ·ÿ¿ÿÃÿÁÿÂÿ¶ÿºÿÅÿ¾ÿÂÿÄÿÀÿ»ÿ¸ÿµÿµÿºÿ¿ÿÀÿÁÿ»ÿ´ÿ¶ÿ¿ÿÄÿ¹ÿµÿºÿÄÿÂÿ¸ÿ½ÿ¼ÿ¿ÿÈÿÅÿ»ÿ»ÿ¿ÿ¶ÿÂÿÆÿ½ÿ¶ÿ¸ÿ¿ÿÃÿ¿ÿ¸ÿ³ÿ»ÿµÿ¶ÿ»ÿ»ÿ¸ÿ½ÿ¶ÿ´ÿ¿ÿ·ÿ¾ÿÀÿºÿ¸ÿ½ÿÀÿ¹ÿ·ÿ´ÿ¿ÿ¼ÿ¼ÿ½ÿ»ÿºÿ¼ÿ¿ÿ¹ÿ¹ÿ´ÿ·ÿ¼ÿºÿ¹ÿ½ÿ¼ÿ¹ÿºÿºÿ¿ÿºÿ»ÿ½ÿÂÿÏÿ¶ÿÆÿ½ÿµÿ½ÿ¾ÿ¼ÿ¼ÿ¼ÿÀÿ³ÿ²ÿ¹ÿ´ÿ´ÿ¼ÿ¾ÿ·ÿ½ÿÉÿ¾ÿ´ÿÃÿÆÿ¼ÿºÿ»ÿ¯ÿ¾ÿ¾ÿºÿ¯ÿ´ÿ¼ÿÀÿÁÿ¼ÿ¶ÿÅÿÄÿ²ÿ¶ÿ¹ÿ¹ÿ½ÿ¿ÿËÿ¿ÿ·ÿ¹ÿ¾ÿ¸ÿ·ÿÁÿ¿ÿ»ÿµÿºÿÀÿ¿ÿÀÿÁÿ½ÿ´ÿµÿ·ÿ±ÿ´ÿ½ÿ¼ÿ¾ÿÅÿ¿ÿÀÿ¶ÿ®ÿ¶ÿ·ÿ·ÿ½ÿ¿ÿ´ÿ¾ÿ¿ÿºÿ³ÿ²ÿºÿ¾ÿ¾ÿ´ÿ»ÿºÿ¶ÿ¸ÿ»ÿºÿ¶ÿÀÿÂÿÄÿ½ÿ¶ÿ»ÿ»ÿ±ÿÄÿ»ÿ³ÿ¼ÿ´ÿ±ÿ¶ÿ»ÿ½ÿ¸ÿÀÿËÿÁÿ¾ÿÁÿ¼ÿ¶ÿ½ÿºÿ²ÿ¸ÿ¼ÿºÿºÿÂÿÈÿÄÿºÿ¹ÿ­ÿ¼ÿ¸ÿ½ÿÃÿ¼ÿ¹ÿÄÿ³ÿ¾ÿ¶ÿ½ÿ½ÿºÿ»ÿ¿ÿ¼ÿ»ÿ´ÿµÿ´ÿ³ÿ»ÿÀÿ¼ÿ¾ÿ¾ÿ±ÿ«ÿ¸ÿ¿ÿ½ÿ¶ÿµÿ½ÿ¾ÿµÿ¹ÿ°ÿ·ÿ·ÿ´ÿ¹ÿÁÿ½ÿÀÿ¸ÿ´ÿ¶ÿµÿºÿ·ÿ·ÿ¾ÿºÿ¼ÿÃÿ·ÿ³ÿ¼ÿ¼ÿ¹ÿ·ÿ³ÿµÿ±ÿ¿ÿ´ÿ¼ÿ¼ÿ·ÿ¾ÿÅÿºÿ³ÿ¹ÿÀÿ¶ÿ¹ÿ´ÿ¶ÿ¸ÿ¶ÿ½ÿÇÿ¯ÿ·ÿ½ÿ¶ÿ¶ÿ¼ÿÀÿ¿ÿ¼ÿ¹ÿ¾ÿ¿ÿ¶ÿÁÿ¾ÿÀÿ¼ÿ¸ÿ¾ÿÁÿ¹ÿ·ÿ²ÿÂÿ½ÿºÿ¼ÿ¿ÿ¼ÿºÿÂÿ¼ÿ¼ÿÃÿµÿµÿ»ÿ»ÿ½ÿÁÿ½ÿ¶ÿ»ÿ¹ÿ´ÿÁÿ»ÿ»ÿºÿ¸ÿºÿ´ÿ¶ÿ­ÿ¹ÿ²ÿ»ÿ¿ÿÂÿ½ÿ¸ÿ¹ÿ·ÿ³ÿ¸ÿ»ÿ¸ÿ·ÿ¾ÿ¼ÿ¹ÿµÿ³ÿ¾ÿÀÿ¿ÿ¶ÿ¶ÿ¸ÿ²ÿ´ÿ¸ÿ¼ÿ»ÿ±ÿÂÿ¿ÿ¸ÿ¸ÿ¸ÿ¸ÿ°ÿ·ÿ½ÿ·ÿ¸ÿ¸ÿ³ÿ±ÿºÿµÿ¸ÿ¶ÿ¼ÿ¾ÿ¾ÿÂÿ¼ÿÄÿ¹ÿ¼ÿ¿ÿ¾ÿ½ÿ»ÿ¸ÿºÿ¾ÿºÿ¹ÿ³ÿÇÿ¿ÿ»ÿÂÿÇÿÂÿ¼ÿ¼ÿ½ÿ¸ÿ¼ÿ¾ÿ·ÿÂÿÀÿ¿ÿ¸ÿ¹ÿ»ÿ½ÿ¾ÿ¼ÿ»ÿ¾ÿ¶ÿ¾ÿ¹ÿ¹ÿ¹ÿºÿ¾ÿ¸ÿ²ÿ¶ÿ³ÿÂÿÄÿ¼ÿ»ÿËÿÂÿºÿ·ÿ¸ÿ¶ÿ³ÿ¾ÿÁÿ¿ÿ³ÿ·ÿ°ÿ·ÿ»ÿ½ÿ¹ÿ·ÿºÿ»ÿ¿ÿ»ÿ±ÿ®ÿµÿ¹ÿ¸ÿ¶ÿ¸ÿ¶ÿ°ÿ·ÿÀÿ¯ÿ²ÿ±ÿÁÿÅÿ¼ÿ¶ÿ¼ÿ½ÿ»ÿºÿ¸ÿ¸ÿÁÿÄÿ¾ÿ¹ÿµÿ²ÿ»ÿ¾ÿ³ÿ³ÿ¶ÿ³ÿ¹ÿºÿ¸ÿ¿ÿ²ÿµÿµÿºÿÂÿ¼ÿ¸ÿ¶ÿµÿ¶ÿµÿ¿ÿ¸ÿºÿ¼ÿ¶ÿ»ÿ¸ÿµÿµÿ¶ÿ»ÿÂÿÃÿ¼ÿ±ÿºÿºÿºÿ±ÿµÿ¹ÿ¹ÿ»ÿºÿ½ÿ¼ÿ¶ÿ¶ÿ¸ÿ¿ÿ¸ÿ±ÿ³ÿ¬ÿ¹ÿ½ÿ»ÿ»ÿÂÿÀÿ·ÿÆÿ¾ÿ±ÿ´ÿÂÿºÿµÿ¿ÿºÿÀÿÁÿ¹ÿ¶ÿ·ÿ·ÿ¼ÿÃÿ·ÿµÿ½ÿ¼ÿ¶ÿ¹ÿÅÿÇÿ¿ÿ·ÿ¹ÿ¾ÿ¹ÿ¼ÿ¾ÿ·ÿ½ÿ¹ÿ·ÿÂÿÂÿ¹ÿ·ÿ³ÿ´ÿ¸ÿ¸ÿ¼ÿ½ÿºÿ³ÿ¶ÿµÿ·ÿ¹ÿ¹ÿ³ÿ¾ÿÌÿÊÿÃÿ»ÿ²ÿÀÿÅÿ»ÿ¿ÿµÿ½ÿÿ¯ÿ¼ÿ¼ÿÂÿÂÿ»ÿ¶ÿ¶ÿ¼ÿºÿ´ÿ®ÿ·ÿ¼ÿ¼ÿºÿ»ÿ¿ÿÂÿÀÿÁÿÀÿ·ÿ¶ÿ½ÿ°ÿ³ÿÂÿÄÿºÿ»ÿ»ÿ·ÿ¾ÿ¿ÿ½ÿ¶ÿ»ÿ¼ÿ¸ÿÀÿ¹ÿ·ÿ¶ÿ¾ÿÄÿµÿ¹ÿ½ÿÁÿÁÿ¶ÿ´ÿºÿ¼ÿºÿ»ÿ¹ÿ²ÿµÿ¼ÿÀÿ½ÿ´ÿ·ÿ¶ÿ²ÿ¸ÿ¼ÿ¹ÿºÿ»ÿ·ÿµÿºÿ¿ÿÁÿ¶ÿºÿ¸ÿ²ÿÁÿµÿ½ÿ¼ÿµÿ¹ÿ¼ÿ¸ÿ¹ÿ¿ÿ»ÿ²ÿ³ÿ¸ÿ¾ÿ¯ÿÿºÿËÿµÿ¶ÿ¶ÿ»ÿ·ÿ¸ÿ½ÿ¾ÿÂÿÁÿ´ÿ²ÿ¹ÿ´ÿºÿºÿ¹ÿ¼ÿÁÿ¹ÿ·ÿµÿ³ÿ¹ÿ»ÿ¸ÿ³ÿ·ÿ¼ÿ¶ÿºÿµÿºÿÆÿ¶ÿ¸ÿ±ÿ°ÿ¸ÿµÿ¾ÿÅÿ¿ÿºÿÀÿÀÿ»ÿ¼ÿ´ÿ¶ÿ½ÿ·ÿ¸ÿºÿ¿ÿ½ÿ¸ÿ°ÿ¶ÿÂÿ½ÿ¼ÿ½ÿ¶ÿ¸ÿ½ÿ¶ÿ³ÿµÿºÿ¶ÿ³ÿ¾ÿ³ÿ¯ÿ¹ÿ¸ÿ¾ÿ¿ÿ½ÿ¿ÿ»ÿ¸ÿ·ÿ·ÿ¼ÿ¾ÿ¹ÿ½ÿ¸ÿºÿ¿ÿ¿ÿ¾ÿ¼ÿµÿ²ÿ­ÿ²ÿ¾ÿÀÿÀÿ¹ÿ´ÿ»ÿ¿ÿ·ÿ´ÿ¶ÿ¸ÿ®ÿ¸ÿ¶ÿ¸ÿ»ÿ®ÿ¼ÿ¹ÿ¹ÿ¹ÿ¼ÿ·ÿºÿ½ÿ¹ÿµÿ¸ÿ½ÿ·ÿ°ÿ·ÿ¸ÿ¸ÿÂÿÁÿ¬ÿ´ÿ¿ÿ³ÿ»ÿ¼ÿµÿ®ÿ¬ÿ¯ÿµÿµÿ´ÿ´ÿ³ÿ¹ÿºÿ½ÿÆÿ¾ÿ½ÿ«ÿ­ÿºÿµÿµÿ¹ÿ¯ÿ·ÿ½ÿ´ÿ°ÿ³ÿ°ÿ²ÿ»ÿºÿ¶ÿ¼ÿ½ÿ³ÿ®ÿ±ÿµÿ­ÿ¼ÿ¼ÿ¶ÿµÿ»ÿ¹ÿ¹ÿ¶ÿ¾ÿ»ÿ¼ÿÁÿ¸ÿ·ÿ·ÿ­ÿ²ÿ¶ÿ¶ÿ½ÿ¹ÿ¿ÿ¶ÿ³ÿ´ÿ±ÿ»ÿ²ÿ¸ÿºÿ½ÿ½ÿÀÿºÿ¸ÿ¸ÿºÿµÿµÿ»ÿ¼ÿ¹ÿ­ÿ´ÿ¸ÿ¼ÿ·ÿ·ÿ¸ÿ¶ÿ¶ÿ¿ÿÂÿºÿ·ÿÀÿ¶ÿ¹ÿºÿºÿ·ÿ¹ÿºÿµÿ±ÿ³ÿ·ÿ¸ÿ¾ÿµÿµÿ¶ÿ¬ÿ¶ÿ±ÿ¬ÿÀÿ½ÿ½ÿ·ÿ³ÿ«ÿ±ÿµÿ²ÿ´ÿ¸ÿ½ÿ¿ÿºÿ¹ÿ½ÿ·ÿ²ÿ¶ÿÁÿ»ÿ¯ÿ±ÿºÿ¼ÿ¹ÿµÿ°ÿ·ÿÁÿ¾ÿ¸ÿ°ÿ´ÿ·ÿ¸ÿ¹ÿµÿ¶ÿ¸ÿ»ÿºÿ±ÿ´ÿ·ÿ¼ÿ¼ÿ¾ÿºÿ°ÿ¾ÿ¸ÿÆÿ©ÿ·ÿ¹ÿ¸ÿºÿµÿ¸ÿ²ÿ¬ÿ°ÿ¸ÿ¶ÿµÿ¾ÿ¼ÿ¹ÿ½ÿ¶ÿ·ÿ¶ÿ¼ÿ¶ÿ»ÿ¹ÿ½ÿ¹ÿ´ÿ»ÿ³ÿµÿ­ÿ¸ÿ¶ÿ®ÿÁÿ¼ÿ¸ÿ¸ÿ·ÿµÿ·ÿ¼ÿÀÿ¼ÿºÿ»ÿ·ÿ¼ÿ»ÿ³ÿ¼ÿ³ÿ¿ÿ½ÿ½ÿÄÿ³ÿ¼ÿµÿºÿ¸ÿ­ÿ¹ÿµÿ´ÿ¾ÿ¶ÿ¸ÿ½ÿ·ÿ¹ÿ½ÿ¸ÿ¸ÿ¸ÿ¶ÿ·ÿ³ÿ®ÿ¶ÿ¶ÿ²ÿ²ÿ³ÿ³ÿ¸ÿ³ÿ¼ÿ»ÿªÿ·ÿ·ÿºÿ¹ÿ´ÿ¶ÿ·ÿ±ÿ·ÿ¼ÿÁÿÄÿ¹ÿ°ÿµÿ»ÿ¶ÿ°ÿ½ÿ»ÿ¸ÿºÿ¼ÿ»ÿÄÿ¶ÿ´ÿ¸ÿ²ÿ²ÿ¶ÿ±ÿ¹ÿ·ÿ­ÿ»ÿ¶ÿ¶ÿ½ÿÂÿ¸ÿ¯ÿ°ÿ®ÿ¸ÿ½ÿ¬ÿ¯ÿ»ÿ¶ÿºÿ»ÿ¹ÿ¾ÿºÿ°ÿ±ÿ¶ÿ¯ÿÿ¸ÿ¿ÿ¶ÿ¾ÿ¯ÿ´ÿÿ¬ÿ¿ÿ½ÿ»ÿ³ÿ¸ÿµÿ¯ÿ²ÿµÿºÿ½ÿ¸ÿµÿ´ÿ¶ÿ¼ÿÀÿ²ÿ¸ÿ°ÿ¾ÿ¸ÿºÿ·ÿ¹ÿ´ÿ»ÿ¶ÿ­ÿ´ÿ­ÿºÿ²ÿµÿµÿ±ÿ±ÿ·ÿ¹ÿ¹ÿ¶ÿ³ÿ±ÿ¶ÿ¾ÿºÿ­ÿªÿ±ÿ¼ÿ¼ÿµÿ¸ÿ³ÿ¬ÿÿ±ÿ¸ÿµÿÀÿ»ÿ»ÿ·ÿ¶ÿ°ÿÿµÿ­ÿ²ÿ¯ÿ²ÿ²ÿ¯ÿ¹ÿ·ÿºÿ¾ÿÄÿÅÿ¾ÿ½ÿ¶ÿ¶ÿ¾ÿ´ÿ²ÿµÿ©ÿ®ÿ¸ÿ´ÿ³ÿ©ÿ¸ÿ¯ÿ¯ÿ¹ÿ¼ÿ¸ÿ·ÿ´ÿ²ÿ¾ÿ»ÿ¼ÿ¯ÿ¯ÿµÿ·ÿ·ÿ·ÿ¸ÿµÿ¶ÿ·ÿ·ÿ¸ÿ·ÿ¹ÿºÿ·ÿ·ÿ¶ÿ´ÿ¹ÿ·ÿ³ÿ¹ÿµÿ¯ÿµÿ¹ÿÿ³ÿ¸ÿÃÿºÿ´ÿµÿ¹ÿµÿ¸ÿ´ÿ²ÿ³ÿ²ÿ·ÿ»ÿ¹ÿ´ÿ³ÿ²ÿ²ÿ´ÿ´ÿ´ÿ¸ÿ¼ÿ¸ÿ¸ÿ¶ÿµÿ¿ÿÿ°ÿ°ÿÿ¶ÿ°ÿ»ÿ½ÿÁÿ¯ÿ½ÿ²ÿ·ÿ¸ÿ·ÿÃÿ¾ÿ´ÿ²ÿºÿ·ÿµÿ´ÿ¶ÿ´ÿ¶ÿ¶ÿ¶ÿ·ÿ·ÿºÿ¼ÿ¿ÿ»ÿµÿ¹ÿ»ÿ·ÿ¯ÿ¬ÿ¶ÿ¶ÿ³ÿ±ÿ·ÿÄÿ¬ÿ´ÿ½ÿ³ÿ¶ÿ¹ÿ·ÿ¶ÿ¼ÿ²ÿ®ÿ´ÿ·ÿ¼ÿ¶ÿ¸ÿ³ÿ³ÿºÿ¶ÿ±ÿ±ÿ³ÿµÿ®ÿÿ±ÿ¾ÿ³ÿ¶ÿ±ÿ°ÿ³ÿºÿÇÿ²ÿÅÿ½ÿ°ÿ¾ÿ¼ÿ³ÿ²ÿÎÿ¿ÿ»ÿºÿ¶ÿ·ÿ±ÿ­ÿºÿ´ÿ­ÿ´ÿ¶ÿ²ÿ½ÿ·ÿ²ÿ¸ÿ¼ÿ¿ÿ´ÿ¬ÿµÿÂÿÀÿ´ÿ²ÿ²ÿµÿ¼ÿ¸ÿºÿªÿµÿ°ÿ´ÿ¶ÿ¸ÿ­ÿ¹ÿ¼ÿ¼ÿ²ÿ»ÿ±ÿ·ÿ°ÿÁÿºÿ¼ÿ¾ÿ±ÿ­ÿ°ÿ®ÿ¯ÿ¯ÿ°ÿ´ÿ¯ÿ°ÿµÿ¼ÿÁÿ½ÿ½ÿ®ÿ·ÿ¿ÿ·ÿ·ÿÀÿ²ÿºÿµÿ¾ÿ°ÿ·ÿ½ÿÁÿºÿ¸ÿÂÿ²ÿ­ÿ®ÿ¬ÿ½ÿ¹ÿ­ÿµÿ¹ÿ¶ÿ°ÿ«ÿ²ÿºÿ¶ÿ­ÿ³ÿÁÿ¿ÿ¼ÿ·ÿ·ÿ¿ÿºÿ°ÿµÿ´ÿºÿµÿ­ÿÄÿ¯ÿ¿ÿÄÿ±ÿ¾ÿ·ÿ¸ÿ¸ÿÆÿ¼ÿ¼ÿ¶ÿÿ°ÿ¼ÿÃÿ¹ÿ¸ÿ³ÿ¬ÿ²ÿ¹ÿ´ÿ²ÿ¶ÿ³ÿ°ÿµÿ°ÿ²ÿÂÿ·ÿÂÿ¬ÿÄÿ¹ÿ¾ÿ½ÿ½ÿ¾ÿºÿ±ÿºÿÄÿ·ÿ°ÿ·ÿ­ÿ²ÿ¼ÿ¾ÿ¶ÿ¹ÿ»ÿ¸ÿªÿ³ÿÀÿ¿ÿ·ÿºÿºÿ»ÿ»ÿµÿ¶ÿ·ÿ¶ÿ¸ÿ°ÿ«ÿ¶ÿ±ÿ´ÿ´ÿ¹ÿÀÿ´ÿ¬ÿºÿ°ÿ³ÿ¶ÿµÿ¿ÿ¹ÿÂÿ»ÿ²ÿ´ÿ±ÿ¼ÿ·ÿµÿ¹ÿ¿ÿ¾ÿ´ÿ²ÿ³ÿ¯ÿ¬ÿ³ÿ¹ÿ·ÿ³ÿ²ÿºÿ¹ÿ·ÿ°ÿ²ÿµÿµÿ²ÿ¯ÿ³ÿ´ÿ¯ÿÿ¿ÿ²ÿ´ÿµÿ¶ÿºÿ³ÿµÿ®ÿ³ÿ¸ÿºÿ·ÿ·ÿ´ÿ±ÿ¼ÿ¾ÿºÿ³ÿ­ÿ®ÿ´ÿ¸ÿ´ÿµÿ¹ÿ¼ÿ¸ÿÁÿ¸ÿ¸ÿ¼ÿ³ÿ¼ÿ½ÿ¿ÿ¹ÿ¸ÿ·ÿ±ÿºÿ«ÿ´ÿ³ÿ¸ÿ²ÿ½ÿµÿºÿÂÿ¼ÿ¸ÿ³ÿ´ÿ¼ÿ¹ÿ¯ÿ¯ÿ²ÿ³ÿ¼ÿ»ÿ³ÿ¼ÿ±ÿ´ÿºÿ·ÿ¿ÿ²ÿ­ÿ·ÿ¼ÿ¼ÿÂÿ³ÿ­ÿ¬ÿ¯ÿ¿ÿ¿ÿ¸ÿ¶ÿ³ÿ¶ÿ¿ÿ¹ÿ´ÿ±ÿ²ÿ»ÿ»ÿ¸ÿ¼ÿ¹ÿµÿµÿµÿ¸ÿ¹ÿ¹ÿ¾ÿ·ÿ¹ÿÆÿ«ÿ®ÿ¹ÿ¼ÿ²ÿÆÿ¿ÿ«ÿ²ÿ·ÿ©ÿµÿ½ÿ¯ÿ±ÿ¾ÿ»ÿ·ÿ²ÿ²ÿ³ÿ¶ÿ³ÿ¶ÿ½ÿ¾ÿ¿ÿ¶ÿ¶ÿ¹ÿ´ÿµÿµÿ®ÿµÿ¶ÿ¸ÿ²ÿ¼ÿ»ÿ¸ÿ´ÿ¹ÿ½ÿ¶ÿ³ÿ¯ÿ²ÿ¾ÿ¼ÿ¼ÿ·ÿ±ÿ´ÿ»ÿ»ÿ²ÿ³ÿµÿ´ÿ·ÿ·ÿºÿºÿ·ÿ´ÿ¾ÿ¶ÿ´ÿ»ÿ´ÿ¸ÿÀÿ·ÿ¿ÿ¼ÿ°ÿ«ÿ®ÿ¹ÿÄÿ¹ÿ°ÿ°ÿ¸ÿ¸ÿ¯ÿ¹ÿ¿ÿ·ÿ·ÿ¼ÿÀÿÀÿ¸ÿ³ÿ²ÿ¼ÿ¸ÿ¼ÿ¾ÿ²ÿ»ÿ¸ÿ²ÿµÿÅÿÅÿ¼ÿµÿ¼ÿ¿ÿµÿ©ÿ¯ÿ°ÿ¶ÿ·ÿ¸ÿ·ÿ¸ÿ¸ÿ³ÿ¯ÿ³ÿ´ÿ³ÿ»ÿ°ÿ¶ÿ¬ÿ¬ÿ·ÿ´ÿ·ÿ¾ÿ´ÿ¹ÿ»ÿ²ÿ±ÿ´ÿ²ÿ¸ÿ·ÿ¹ÿºÿ³ÿ¼ÿ¹ÿ´ÿ½ÿ¿ÿ»ÿºÿ¶ÿ±ÿÿ¬ÿÀÿÀÿ¸ÿµÿ¯ÿ´ÿ´ÿÿ¯ÿ®ÿ·ÿ³ÿ¬ÿµÿºÿºÿ¿ÿ´ÿ¶ÿ´ÿ¹ÿ¾ÿ¶ÿ¶ÿ½ÿ¶ÿ°ÿºÿ½ÿ¶ÿ·ÿ¯ÿ´ÿºÿ´ÿ¸ÿ²ÿ¹ÿ·ÿ·ÿ¹ÿ³ÿÁÿÀÿÁÿÀÿ¹ÿ·ÿ¿ÿ¹ÿ¶ÿ·ÿ¼ÿÂÿ¼ÿ¶ÿ¹ÿ¼ÿ¶ÿ´ÿ±ÿ»ÿ´ÿºÿ¿ÿµÿ¼ÿ¶ÿ¿ÿ«ÿ­ÿ½ÿ²ÿ³ÿµÿ¯ÿ²ÿ¿ÿ¼ÿºÿºÿ³ÿ·ÿ»ÿ¹ÿ¸ÿ²ÿ½ÿ°ÿ¶ÿ°ÿ¼ÿ·ÿ³ÿªÿ±ÿµÿ½ÿ¶ÿ·ÿ»ÿºÿ½ÿ±ÿ¯ÿ¶ÿ»ÿ½ÿ¼ÿ»ÿ¸ÿ¾ÿ¾ÿÀÿµÿµÿ´ÿ¸ÿ­ÿ­ÿÄÿÀÿ¹ÿ»ÿ³ÿ¼ÿÄÿÂÿ¹ÿ´ÿµÿµÿ´ÿ¸ÿ¹ÿ³ÿ·ÿ»ÿ¸ÿºÿ½ÿ½ÿ½ÿÃÿ½ÿ´ÿ²ÿµÿ¶ÿ»ÿºÿ±ÿ­ÿ°ÿ¶ÿ¸ÿ¼ÿÂÿ»ÿ®ÿ¯ÿ¶ÿ¾ÿ¹ÿ¶ÿ·ÿ¿ÿ¾ÿ¸ÿµÿÇÿ·ÿ¶ÿ¶ÿ¸ÿ»ÿ¹ÿ±ÿ°ÿ²ÿ³ÿ³ÿ²ÿ³ÿ¹ÿ¾ÿ·ÿ¸ÿ´ÿ¹ÿµÿ­ÿµÿ½ÿ±ÿºÿ·ÿµÿ¼ÿ½ÿºÿ¼ÿºÿºÿ¶ÿ³ÿµÿ¯ÿ²ÿ´ÿ¶ÿ©ÿ½ÿµÿ¼ÿµÿÿ¶ÿ¯ÿ±ÿ»ÿ´ÿ°ÿªÿ¹ÿ¹ÿ²ÿµÿ¸ÿÁÿÂÿ·ÿºÿ°ÿ²ÿ±ÿ¶ÿ²ÿ¿ÿ¶ÿµÿ»ÿÂÿÇÿ½ÿ¶ÿµÿµÿµÿ¶ÿºÿ¿ÿÂÿ¿ÿºÿÀÿ³ÿ¹ÿ»ÿ³ÿÇÿÂÿ¶ÿ·ÿ½ÿÅÿ»ÿ®ÿ©ÿ°ÿµÿ·ÿ¹ÿ³ÿ·ÿ±ÿ·ÿºÿ®ÿ¹ÿµÿºÿÁÿ¹ÿ»ÿ¸ÿ´ÿ¸ÿ¸ÿ´ÿ·ÿ¿ÿÂÿ¼ÿ´ÿ¾ÿ¿ÿ¶ÿ²ÿÃÿ»ÿ±ÿ´ÿÁÿ´ÿºÿ·ÿ¼ÿ¿ÿ¾ÿºÿ·ÿ¼ÿÀÿÂÿ»ÿµÿªÿ½ÿ¸ÿ²ÿ·ÿ¹ÿºÿºÿ½ÿ·ÿ¹ÿ¶ÿ±ÿ´ÿ´ÿµÿ½ÿ·ÿ»ÿ½ÿ¶ÿÅÿ²ÿ½ÿ¹ÿ¿ÿ¶ÿ±ÿ·ÿ½ÿÀÿºÿ¼ÿÀÿµÿ½ÿÂÿ¾ÿºÿ¸ÿ¿ÿ·ÿ°ÿ´ÿ½ÿÄÿ¹ÿ´ÿµÿ»ÿ¸ÿ°ÿ³ÿ²ÿ¸ÿÃÿ»ÿ¶ÿ¶ÿÅÿ½ÿ¾ÿ²ÿ»ÿ¹ÿ²ÿ¶ÿ¼ÿ»ÿ¸ÿ´ÿ·ÿ¿ÿ¼ÿ»ÿºÿ´ÿ´ÿ¾ÿ³ÿ¸ÿµÿ³ÿ·ÿ·ÿ¶ÿ®ÿ®ÿÀÿ»ÿ¹ÿµÿÀÿ°ÿ»ÿµÿ¸ÿ»ÿ®ÿ«ÿ¯ÿ±ÿ­ÿ²ÿ¿ÿ½ÿ±ÿ¶ÿ¼ÿ¸ÿ¼ÿºÿ»ÿ½ÿ¸ÿ±ÿ¯ÿ¼ÿ¼ÿ¹ÿ¹ÿ·ÿ¸ÿ¹ÿ¹ÿ·ÿ±ÿÂÿ¿ÿ¶ÿÀÿ¾ÿ½ÿ¹ÿ¶ÿºÿ¹ÿµÿ·ÿ¸ÿ¹ÿ³ÿ»ÿ¶ÿÀÿ³ÿÁÿÁÿÄÿºÿµÿ¼ÿ¿ÿ½ÿºÿ·ÿµÿ®ÿ¶ÿÄÿ¹ÿµÿºÿµÿ¹ÿ¶ÿ¾ÿÀÿ¼ÿ»ÿ¸ÿ´ÿºÿ¹ÿºÿÁÿ³ÿ·ÿ½ÿ¶ÿ·ÿ¸ÿ½ÿÃÿÂÿÁÿÀÿ¹ÿ¶ÿ²ÿÃÿÂÿ´ÿ´ÿ±ÿ²ÿ¾ÿÄÿÁÿÀÿ¼ÿ°ÿ³ÿ²ÿ¾ÿ¾ÿ¼ÿ·ÿºÿ¹ÿºÿ¼ÿ»ÿ¸ÿ¶ÿ¼ÿ¿ÿºÿ¶ÿ¼ÿ³ÿ¿ÿÂÿ·ÿ»ÿ»ÿ®ÿ¬ÿºÿÄÿ¾ÿ·ÿ³ÿ½ÿÀÿµÿ¶ÿ¶ÿµÿ¹ÿ¶ÿ¹ÿÀÿ¼ÿ¶ÿ»ÿ¼ÿ±ÿ½ÿºÿ³ÿ¯ÿ½ÿÂÿ½ÿ¼ÿ³ÿ©ÿ´ÿ¿ÿ¸ÿ®ÿ°ÿ½ÿ¹ÿ¸ÿµÿ´ÿ»ÿ»ÿµÿ¶ÿ´ÿ¸ÿ¹ÿµÿ·ÿºÿ¼ÿ¾ÿ¹ÿÀÿÁÿ¿ÿ¿ÿµÿ½ÿ·ÿ´ÿÊÿ»ÿ¶ÿÃÿ¿ÿ·ÿ¶ÿ¹ÿ¸ÿ¶ÿ¼ÿ¿ÿÀÿ´ÿ»ÿÀÿ¼ÿ¶ÿ³ÿ°ÿ¾ÿÏÿÀÿ¸ÿ«ÿÿ±ÿ¸ÿ²ÿµÿ¾ÿ½ÿ´ÿ²ÿ¸ÿ¹ÿ½ÿ¾ÿµÿ¹ÿ»ÿ¹ÿ¹ÿ½ÿºÿºÿ½ÿ¸ÿ»ÿ¹ÿ´ÿ·ÿ¼ÿ´ÿ³ÿµÿ±ÿ¶ÿÀÿÁÿ½ÿ¶ÿµÿ½ÿ³ÿ´ÿ¹ÿÅÿÊÿÃÿ½ÿ¾ÿ¿ÿ»ÿÄÿÌÿ¸ÿÁÿÁÿ¹ÿ¸ÿ¹ÿµÿ´ÿ¹ÿ¼ÿºÿÂÿ¾ÿ»ÿºÿºÿ¼ÿ¹ÿ¶ÿ¸ÿ»ÿ¿ÿµÿ¿ÿÀÿ½ÿ¹ÿ¾ÿ¼ÿ½ÿÂÿ¼ÿ·ÿºÿ¾ÿ»ÿ³ÿ¹ÿºÿ¹ÿºÿ¿ÿÀÿºÿ¶ÿ¾ÿ¹ÿ²ÿ¾ÿ­ÿ®ÿ·ÿ¾ÿÃÿÁÿ¾ÿ¿ÿÁÿ³ÿ³ÿ¹ÿ½ÿ¹ÿ´ÿ¸ÿºÿ¹ÿ¿ÿ»ÿ¾ÿ³ÿ¸ÿÃÿÄÿÂÿÂÿ¿ÿÄÿ¼ÿ±ÿ·ÿ½ÿ¸ÿ·ÿºÿ»ÿ¼ÿÀÿ½ÿ­ÿ·ÿºÿ±ÿ³ÿµÿ³ÿ¹ÿÂÿ¹ÿÍÿÙÿµÿ¾ÿÈÿÂÿ»ÿ·ÿ¹ÿ¿ÿ½ÿ»ÿ½ÿ¿ÿ»ÿ¾ÿ¼ÿ½ÿ¾ÿ·ÿ¸ÿ½ÿÑÿ¹ÿ´ÿ°ÿ·ÿÃÿÊÿÇÿ¿ÿºÿ¾ÿ¹ÿÂÿÄÿ»ÿºÿ¾ÿ¼ÿºÿÂÿ¾ÿ»ÿ½ÿ¸ÿ±ÿ¼ÿÀÿ´ÿ´ÿ¼ÿ¹ÿÌÿ½ÿ»ÿ»ÿ¸ÿ»ÿÁÿÁÿÀÿ³ÿ»ÿÊÿ¿ÿ¶ÿ¸ÿºÿ·ÿºÿÂÿ¹ÿÃÿ¸ÿ¼ÿ¼ÿ¸ÿºÿ¾ÿÁÿ´ÿ·ÿ·ÿ²ÿ²ÿ¸ÿ¼ÿºÿµÿ·ÿ»ÿ¾ÿÀÿ»ÿºÿ½ÿ¿ÿ¾ÿÀÿ²ÿÀÿ¶ÿ«ÿ³ÿÀÿÁÿ¹ÿ¸ÿ¾ÿ½ÿ¿ÿ¸ÿµÿ·ÿµÿ¶ÿ¼ÿµÿ¼ÿ¬ÿ®ÿ¹ÿ½ÿ¿ÿÁÿÀÿ¼ÿÁÿ¼ÿ·ÿ¸ÿÂÿÇÿÁÿ½ÿ¿ÿ¶ÿÀÿÃÿÃÿ³ÿ·ÿÅÿ¿ÿ¸ÿ¼ÿ¾ÿÅÿ¿ÿ¹ÿºÿ¿ÿÂÿÁÿ¹ÿ²ÿ³ÿªÿ®ÿ¸ÿ»ÿ¹ÿ¿ÿ»ÿ´ÿ¸ÿ¶ÿ´ÿºÿÁÿ»ÿÉÿÃÿ¼ÿµÿ±ÿ²ÿ±ÿ³ÿ²ÿ»ÿÁÿ½ÿ¸ÿµÿµÿÂÿ¼ÿÃÿ½ÿºÿ¼ÿ¾ÿ½ÿ¶ÿ¾ÿºÿªÿ·ÿ»ÿµÿ¶ÿÀÿÉÿ½ÿÇÿÀÿ»ÿµÿ»ÿ½ÿ³ÿ¸ÿ·ÿ¸ÿ»ÿ´ÿ²ÿ³ÿ»ÿÅÿºÿ²ÿÂÿµÿ¿ÿ¸ÿ²ÿ¼ÿÃÿ¿ÿ»ÿ½ÿ½ÿ¬ÿ´ÿºÿ¶ÿ´ÿ¸ÿ¼ÿÄÿ¹ÿ´ÿ»ÿºÿ¸ÿ´ÿ°ÿÀÿ±ÿÿµÿ·ÿ»ÿ¸ÿ¶ÿºÿ»ÿµÿ¹ÿ·ÿµÿ´ÿ·ÿ»ÿ¼ÿ¸ÿµÿ¶ÿÁÿµÿ­ÿ´ÿ·ÿ·ÿ·ÿ¹ÿ´ÿºÿºÿ±ÿ¶ÿ¹ÿÁÿÀÿ¸ÿ¼ÿÁÿ¹ÿ¼ÿ¸ÿ¾ÿ»ÿ»ÿ¾ÿ¾ÿ¼ÿÅÿ¶ÿÀÿ¼ÿÁÿ¸ÿ»ÿ¾ÿ·ÿ·ÿÃÿ³ÿ¶ÿºÿ¶ÿ¶ÿ·ÿ»ÿÃÿÅÿÀÿ¾ÿºÿÅÿºÿ¿ÿ¾ÿºÿ¹ÿ¹ÿ»ÿºÿ·ÿ®ÿ·ÿ¸ÿ²ÿ²ÿ¼ÿ¿ÿµÿÇÿÉÿÃÿÅÿ¹ÿ´ÿ½ÿ½ÿ¶ÿ¹ÿÀÿ½ÿ¸ÿ¸ÿ´ÿºÿ·ÿ¼ÿ¿ÿºÿºÿ¸ÿ¿ÿ¸ÿ½ÿ¿ÿºÿ¹ÿ´ÿ¸ÿÁÿ¾ÿ´ÿ¹ÿ²ÿ·ÿ¿ÿ¸ÿ·ÿ·ÿ¸ÿ»ÿµÿ¹ÿºÿµÿµÿ®ÿ´ÿ²ÿ¯ÿ´ÿ¸ÿ»ÿ¾ÿ·ÿ³ÿ³ÿ¯ÿµÿÁÿ½ÿ½ÿÂÿ¼ÿ»ÿ¸ÿ¯ÿ·ÿËÿ·ÿÂÿÆÿÀÿ¿ÿ½ÿ´ÿ·ÿ°ÿ´ÿ¾ÿµÿ½ÿ»ÿµÿ²ÿ´ÿ¸ÿºÿ¼ÿ±ÿ¿ÿÁÿ¼ÿ¶ÿÄÿÁÿµÿ³ÿ³ÿµÿÃÿÄÿ¶ÿ±ÿºÿ½ÿÄÿÁÿºÿ¼ÿÆÿÃÿ¿ÿ»ÿµÿ¿ÿ¾ÿºÿ»ÿ·ÿ¶ÿ¶ÿ²ÿµÿ¼ÿºÿ²ÿ¹ÿ»ÿ±ÿºÿÀÿ½ÿ·ÿ³ÿµÿ¼ÿ»ÿ¸ÿ±ÿ¶ÿ·ÿ´ÿ¸ÿ¾ÿ½ÿ¼ÿ¿ÿ»ÿÃÿ½ÿ¯ÿ­ÿ·ÿÇÿ¿ÿ®ÿ²ÿºÿ³ÿ°ÿ»ÿ±ÿ¾ÿ·ÿ½ÿÁÿÁÿ¹ÿ¶ÿ¹ÿ½ÿ¾ÿ¹ÿ¶ÿ¸ÿ»ÿ¿ÿ´ÿ¼ÿ½ÿÃÿ½ÿ¿ÿºÿ´ÿ»ÿºÿ»ÿ¾ÿÄÿ¼ÿ·ÿºÿ»ÿ¹ÿ¿ÿ¿ÿºÿ´ÿ±ÿ¸ÿÁÿÀÿ·ÿ±ÿ¾ÿÁÿ¸ÿ½ÿÈÿºÿ±ÿ¾ÿ¾ÿÀÿ¿ÿ¶ÿ½ÿÂÿ¹ÿ¹ÿÁÿ¼ÿ¸ÿ·ÿ¸ÿ¹ÿ´ÿÃÿ½ÿ²ÿÊÿ²ÿ¿ÿ¸ÿ¹ÿ¼ÿ¸ÿµÿ´ÿ¼ÿÅÿ¸ÿ»ÿÇÿÀÿ¹ÿºÿµÿÂÿºÿ¾ÿ½ÿ¸ÿºÿ¹ÿ¹ÿ¾ÿÊÿµÿµÿ¾ÿ¶ÿ»ÿ·ÿ±ÿ¹ÿ»ÿ·ÿ³ÿµÿ¾ÿ¸ÿ»ÿ¸ÿ¹ÿ½ÿ·ÿÂÿ¿ÿºÿ¹ÿ´ÿ·ÿ»ÿ·ÿ¿ÿ¿ÿ»ÿ´ÿ½ÿ»ÿµÿ²ÿ±ÿ´ÿÂÿÄÿÃÿÃÿ¸ÿ¶ÿ³ÿ·ÿÂÿ¼ÿÄÿ¶ÿ®ÿ¸ÿ½ÿ»ÿÃÿÉÿÃÿºÿ·ÿ¼ÿ²ÿ°ÿ´ÿ»ÿ½ÿ´ÿ·ÿ·ÿ·ÿÂÿÂÿºÿ°ÿ®ÿ¹ÿ½ÿ¸ÿ¶ÿÆÿÎÿ¯ÿ¾ÿÁÿ¸ÿÀÿ¿ÿ½ÿ¶ÿ´ÿ¸ÿ¸ÿ½ÿ¿ÿ¶ÿ·ÿÀÿ¸ÿ´ÿ·ÿÀÿ¹ÿ´ÿ®ÿ²ÿ¸ÿ»ÿ»ÿ·ÿ¾ÿÆÿµÿ²ÿÃÿ¿ÿ¯ÿÃÿ¼ÿ¶ÿ¸ÿ¼ÿ½ÿ¸ÿ·ÿ´ÿ¯ÿµÿ¼ÿÁÿ³ÿÀÿµÿ·ÿºÿ«ÿ´ÿ³ÿ±ÿ·ÿ·ÿ»ÿÂÿºÿ±ÿ¹ÿÅÿÂÿ¾ÿ¾ÿ³ÿ¿ÿ¶ÿ·ÿ®ÿ½ÿ¿ÿ»ÿ´ÿ³ÿ¸ÿ»ÿºÿ±ÿ´ÿºÿ±ÿºÿ¸ÿ»ÿÀÿ½ÿ¸ÿ¶ÿ¹ÿ³ÿ°ÿ°ÿ³ÿ¸ÿ¼ÿÁÿ»ÿ»ÿ¹ÿ»ÿ°ÿ­ÿ¯ÿ­ÿ¹ÿ»ÿ½ÿ¸ÿ¹ÿ»ÿºÿÁÿÀÿ³ÿ·ÿ»ÿ¶ÿ·ÿ¶ÿ»ÿ¿ÿµÿ¼ÿµÿºÿ¹ÿºÿµÿ¼ÿ¾ÿµÿ¯ÿ¶ÿÀÿ¾ÿ»ÿ¼ÿ«ÿÃÿ¹ÿ¶ÿ®ÿ¸ÿ»ÿÀÿ°ÿµÿ¸ÿ¶ÿ¶ÿ´ÿ±ÿ·ÿ»ÿ·ÿÁÿ»ÿ¹ÿ·ÿ½ÿ¸ÿÄÿÄÿ³ÿ´ÿºÿÄÿÃÿÀÿ¸ÿ³ÿ¶ÿÁÿÃÿ¶ÿºÿ¾ÿ»ÿ®ÿÀÿµÿ¹ÿºÿ½ÿ¼ÿ¹ÿ¯ÿµÿ»ÿ½ÿºÿºÿ»ÿºÿ¼ÿ»ÿ³ÿ¹ÿ¾ÿ·ÿºÿ¿ÿ±ÿ®ÿ½ÿ¯ÿÀÿºÿ¾ÿ»ÿ¹ÿ³ÿ´ÿ¿ÿ¿ÿ¹ÿ½ÿ¿ÿ»ÿ¹ÿ²ÿÿ¯ÿ½ÿ«ÿÐÿÆÿ¹ÿ·ÿµÿ·ÿ¾ÿ»ÿ³ÿ³ÿ±ÿµÿºÿ¶ÿ³ÿ¶ÿ¶ÿ´ÿ¬ÿ·ÿ¼ÿ³ÿ¾ÿµÿ³ÿµÿ¾ÿ·ÿ¹ÿ±ÿ»ÿÃÿ¼ÿºÿ³ÿ³ÿ¸ÿ³ÿ­ÿ´ÿÃÿ°ÿ«ÿ¼ÿ¿ÿ¸ÿ®ÿ¼ÿÂÿ·ÿ»ÿ¹ÿ¹ÿ·ÿºÿ¶ÿµÿµÿ¹ÿ¸ÿ¸ÿºÿ·ÿ¸ÿ±ÿ´ÿ·ÿµÿ¸ÿ²ÿ¶ÿ´ÿ´ÿ¿ÿÂÿ¸ÿ°ÿ²ÿ·ÿ¶ÿ´ÿºÿ¼ÿ»ÿ¿ÿ¾ÿ¹ÿ·ÿµÿ¶ÿ¶ÿ»ÿµÿ·ÿ´ÿÆÿ¹ÿ·ÿ´ÿ´ÿ¶ÿ¼ÿ¹ÿ¯ÿµÿ´ÿ·ÿ´ÿ«ÿ´ÿ½ÿ·ÿ¹ÿ½ÿ»ÿ¹ÿºÿºÿ¯ÿ·ÿ³ÿºÿÂÿ­ÿ²ÿ«ÿ¸ÿÀÿÀÿ¾ÿ³ÿ·ÿ¼ÿ»ÿ¼ÿ¸ÿ³ÿ®ÿ²ÿ¿ÿºÿ½ÿ¶ÿ±ÿ®ÿ³ÿ­ÿµÿÿ®ÿªÿ­ÿ´ÿµÿ´ÿ°ÿµÿ¶ÿ¯ÿÿºÿÀÿ½ÿºÿ¹ÿ¹ÿ³ÿµÿºÿ¼ÿ¯ÿ¶ÿ²ÿ¸ÿ³ÿ¹ÿ»ÿ´ÿÀÿ¸ÿ·ÿ­ÿµÿµÿ¶ÿÃÿÃÿ´ÿ¸ÿºÿ¶ÿ¹ÿºÿ¸ÿ·ÿµÿ·ÿºÿÀÿÂÿ·ÿ»ÿ³ÿ²ÿ¸ÿÁÿ²ÿ¯ÿÁÿÄÿ½ÿÀÿµÿÿ­ÿµÿ¶ÿ²ÿ¶ÿ±ÿ±ÿ»ÿºÿ¶ÿ·ÿ·ÿ½ÿ¹ÿ¸ÿÿÿ·ÿ®ÿ¶ÿ¼ÿÀÿµÿ¹ÿ¾ÿ»ÿ©ÿ¹ÿ¶ÿ¹ÿ½ÿµÿ´ÿ¸ÿµÿ³ÿºÿ¼ÿ¼ÿ¸ÿ®ÿ³ÿ¼ÿ·ÿ²ÿ¼ÿ¹ÿ¸ÿ»ÿ¼ÿ¼ÿºÿµÿ½ÿ¹ÿ¯ÿ³ÿ·ÿ¬ÿ³ÿ­ÿ³ÿ¸ÿ´ÿ¶ÿ¯ÿ·ÿ±ÿ¯ÿÀÿ¿ÿ³ÿ³ÿµÿ½ÿÃÿÄÿ¹ÿ·ÿ¾ÿ»ÿ¸ÿ¬ÿµÿ¶ÿÿ·ÿ·ÿÁÿ³ÿ¯ÿ±ÿ·ÿ®ÿ³ÿ¸ÿµÿ¸ÿ°ÿ¶ÿºÿ¸ÿ¹ÿ³ÿ°ÿµÿ´ÿ¹ÿ¿ÿºÿ¹ÿ»ÿ¯ÿ»ÿ²ÿ»ÿµÿ±ÿ¾ÿ´ÿ·ÿ·ÿ¬ÿ²ÿ¾ÿ®ÿ´ÿ²ÿµÿ·ÿµÿ·ÿ¯ÿ¯ÿ¹ÿ¸ÿ´ÿ´ÿ»ÿ¾ÿºÿ¹ÿ´ÿ¯ÿ³ÿ·ÿ´ÿ²ÿ´ÿ«ÿ²ÿ¶ÿªÿ´ÿµÿÅÿ²ÿÈÿ·ÿ¯ÿ¹ÿ³ÿ°ÿ±ÿ¬ÿ·ÿ·ÿ¶ÿ´ÿ®ÿ²ÿ®ÿ¶ÿ¿ÿ´ÿ²ÿ¹ÿÁÿ·ÿ°ÿµÿ²ÿ¸ÿ»ÿºÿ¾ÿ­ÿ·ÿ«ÿ¸ÿÿÀÿ¸ÿ°ÿ³ÿ·ÿ¶ÿ½ÿºÿ»ÿ¯ÿ®ÿ·ÿ²ÿ¿ÿ»ÿ¸ÿ¶ÿ³ÿ¸ÿ¸ÿ·ÿºÿ¶ÿ¶ÿ»ÿ´ÿ¶ÿ·ÿ¸ÿ¹ÿ¯ÿ²ÿµÿ¶ÿ³ÿµÿ²ÿ­ÿµÿ»ÿ´ÿ·ÿºÿ·ÿ³ÿ¾ÿ¸ÿµÿµÿ´ÿºÿ¹ÿ³ÿµÿ´ÿ±ÿ®ÿ¬ÿ³ÿµÿ¹ÿºÿ·ÿ¾ÿ¸ÿ´ÿÁÿ®ÿ¸ÿ·ÿ°ÿ²ÿ¯ÿ­ÿ»ÿ³ÿ·ÿ¸ÿ¼ÿ·ÿ¸ÿ¶ÿ³ÿ²ÿ³ÿ·ÿ³ÿ¹ÿ»ÿºÿ«ÿÿ¯ÿ¼ÿ¿ÿ·ÿµÿ¶ÿµÿ½ÿ¿ÿ¿ÿºÿµÿ·ÿ±ÿ¶ÿ¸ÿ»ÿ¹ÿµÿ·ÿÄÿ¶ÿ´ÿ®ÿ¶ÿ´ÿ´ÿ±ÿ³ÿÁÿºÿ»ÿ±ÿ«ÿ»ÿÁÿÀÿ»ÿ¸ÿ¹ÿ¹ÿ¹ÿ¹ÿ¸ÿ¿ÿ»ÿ®ÿ»ÿÀÿ¼ÿ´ÿ·ÿ¹ÿ¯ÿ¸ÿÄÿªÿºÿ¼ÿ´ÿ¶ÿµÿ¾ÿ³ÿ»ÿ¿ÿºÿ»ÿ½ÿÿ»ÿÀÿºÿ¯ÿ¼ÿºÿ¶ÿ²ÿ¯ÿ¶ÿ¹ÿ±ÿ¯ÿ»ÿ¾ÿµÿµÿ³ÿ®ÿ¯ÿ¹ÿ¼ÿ¿ÿÀÿÁÿ»ÿ·ÿºÿ¸ÿ¸ÿ°ÿ½ÿºÿ±ÿ»ÿ»ÿ«ÿ·ÿ¾ÿ»ÿµÿ»ÿµÿ³ÿ¶ÿ±ÿ®ÿ©ÿ®ÿ´ÿ·ÿ»ÿ»ÿ²ÿ®ÿ²ÿµÿÂÿÂÿ¸ÿ³ÿ¹ÿ·ÿ³ÿ·ÿ½ÿ»ÿ±ÿ³ÿ¹ÿ°ÿ¹ÿ´ÿÃÿºÿ·ÿ¶ÿÀÿ­ÿ¸ÿ¸ÿ»ÿ¹ÿ³ÿ¸ÿ½ÿ·ÿ´ÿ±ÿ´ÿºÿ¼ÿ¸ÿ¶ÿ»ÿ¶ÿ­ÿ«ÿ°ÿµÿ·ÿ´ÿ·ÿÃÿ³ÿ®ÿ°ÿµÿÀÿ»ÿ¿ÿ´ÿ´ÿ´ÿ±ÿ¸ÿ¼ÿµÿ¸ÿ½ÿ³ÿ°ÿ¹ÿ«ÿ°ÿ­ÿ«ÿ°ÿ­ÿ³ÿ¸ÿºÿÀÿ´ÿ­ÿ±ÿÿ®ÿ¬ÿ«ÿºÿ¬ÿ¬ÿ¯ÿ°ÿ·ÿ­ÿ·ÿÄÿÂÿ´ÿ´ÿ´ÿ¯ÿÿÿ«ÿ´ÿ¯ÿ¶ÿ¶ÿ®ÿ²ÿ±ÿµÿÉÿ»ÿ¬ÿ©ÿ­ÿµÿ¼ÿ¾ÿ¶ÿ´ÿ³ÿ¬ÿµÿ´ÿ­ÿ·ÿ®ÿ¼ÿ¯ÿ¸ÿÀÿ°ÿ½ÿ¾ÿ¹ÿ±ÿ­ÿ½ÿ³ÿ¸ÿ¹ÿ¸ÿ±ÿ³ÿÀÿ²ÿ±ÿ½ÿºÿ°ÿ³ÿ¾ÿ¹ÿ­ÿ²ÿ´ÿ¹ÿÀÿ²ÿ©ÿ³ÿ±ÿ®ÿµÿ¹ÿ»ÿµÿ¼ÿ±ÿºÿ¹ÿ¶ÿ¬ÿºÿµÿ¯ÿ¹ÿ¾ÿ¯ÿ±ÿºÿ²ÿºÿºÿ²ÿ¹ÿ¸ÿ¶ÿ¸ÿ¿ÿºÿ¸ÿ´ÿ°ÿµÿ·ÿºÿºÿ³ÿ´ÿ¸ÿ»ÿ¾ÿ´ÿºÿ¸ÿ²ÿ¿ÿµÿºÿ¿ÿ¼ÿ¸ÿ²ÿÂÿ´ÿµÿ°ÿ·ÿ´ÿ²ÿ±ÿ·ÿ¿ÿ¸ÿºÿºÿ¹ÿ¼ÿ¸ÿ´ÿ´ÿ³ÿ¶ÿºÿ¶ÿ³ÿÄÿ¸ÿ³ÿªÿ±ÿµÿ²ÿºÿÅÿ¯ÿ³ÿµÿÃÿ¬ÿ°ÿ»ÿ¬ÿ¶ÿ»ÿ°ÿµÿ»ÿ¯ÿ²ÿ³ÿ¶ÿºÿ´ÿ²ÿ®ÿ¬ÿ°ÿ®ÿµÿºÿ·ÿ¸ÿ®ÿ¯ÿÆÿ¶ÿ·ÿ³ÿ¯ÿ»ÿºÿÃÿ¯ÿºÿ·ÿ¹ÿ³ÿ´ÿ¿ÿ¹ÿ´ÿµÿ¯ÿªÿµÿ°ÿ¶ÿ³ÿ®ÿ¬ÿµÿ¼ÿ½ÿ»ÿ³ÿ·ÿµÿ­ÿ±ÿ²ÿ°ÿ´ÿ±ÿµÿ´ÿ¹ÿµÿ´ÿ¹ÿ±ÿÃÿ¸ÿ¯ÿ¶ÿ·ÿ¾ÿµÿ¶ÿ·ÿ¯ÿ³ÿ¸ÿ¹ÿ·ÿ·ÿ·ÿ¹ÿ¸ÿ·ÿ»ÿ±ÿ°ÿ·ÿ²ÿ¶ÿºÿ½ÿ°ÿ½ÿ²ÿ·ÿ¹ÿ¾ÿ¼ÿºÿ±ÿ®ÿ½ÿµÿ¯ÿ°ÿ³ÿÀÿÀÿ¼ÿºÿ¼ÿºÿ´ÿ²ÿ´ÿ¹ÿÀÿ¶ÿ´ÿ¾ÿ¸ÿ»ÿºÿ¾ÿ¹ÿ½ÿ¸ÿ¼ÿµÿ±ÿ¹ÿ»ÿ¶ÿ´ÿÿ±ÿ³ÿ³ÿ´ÿ¹ÿ¹ÿ¹ÿ¸ÿµÿ³ÿµÿ´ÿ·ÿ¾ÿ®ÿ®ÿ¶ÿ­ÿ²ÿ¶ÿ²ÿµÿ¿ÿÆÿ½ÿ±ÿ±ÿ°ÿ·ÿ½ÿÀÿÅÿ¾ÿºÿÀÿÇÿ½ÿ´ÿ¹ÿ´ÿ²ÿ»ÿ¸ÿ¹ÿÂÿÃÿºÿ»ÿ¾ÿ¿ÿ¿ÿÿ¶ÿ¯ÿÆÿ·ÿ¸ÿ¬ÿ²ÿ¸ÿ¾ÿÃÿ°ÿºÿ»ÿ·ÿ¸ÿ¸ÿ·ÿ´ÿ®ÿ´ÿ¿ÿ½ÿ·ÿµÿ´ÿ¸ÿ®ÿ­ÿ²ÿ¶ÿ¿ÿºÿ¸ÿºÿ»ÿÁÿºÿ¼ÿ¼ÿ´ÿ¹ÿºÿ¹ÿ¹ÿ½ÿÀÿ½ÿ¹ÿ³ÿµÿ¸ÿ¯ÿ³ÿ½ÿ±ÿ¸ÿ¾ÿ½ÿ±ÿ½ÿÅÿÆÿ´ÿ¬ÿ»ÿ¹ÿ¿ÿ½ÿ·ÿºÿÀÿ¹ÿ®ÿ«ÿ®ÿ·ÿÀÿºÿ²ÿ³ÿ¸ÿ¯ÿ¸ÿ¹ÿ²ÿ¶ÿ«ÿÿ¯ÿ°ÿ¶ÿ¸ÿ¸ÿ²ÿ´ÿ¸ÿ®ÿ´ÿ¹ÿºÿºÿ´ÿ¯ÿ°ÿ·ÿ´ÿ´ÿ¬ÿ¯ÿ·ÿ¯ÿ¾ÿªÿÂÿ±ÿ®ÿ«ÿ´ÿÀÿ¸ÿ·ÿ¸ÿ·ÿ·ÿ´ÿ¹ÿ¿ÿ¹ÿ¶ÿ¹ÿ¸ÿ³ÿºÿ½ÿ´ÿ¿ÿ¸ÿ·ÿ¹ÿ¹ÿ¹ÿ´ÿ²ÿ·ÿ¹ÿ¶ÿ¼ÿ¾ÿ¹ÿ·ÿºÿºÿ¶ÿµÿµÿ¸ÿ»ÿ«ÿ­ÿ¹ÿµÿªÿ«ÿ¾ÿ¾ÿ¿ÿ¼ÿ±ÿÿ¬ÿ´ÿºÿ»ÿ½ÿ¸ÿ³ÿ²ÿ®ÿ²ÿµÿ¹ÿµÿÀÿ·ÿ©ÿ¯ÿ´ÿ³ÿ¿ÿ»ÿ¶ÿ¼ÿºÿºÿ»ÿ·ÿ·ÿ±ÿ°ÿ¼ÿºÿµÿ³ÿ®ÿ²ÿ¹ÿµÿ¸ÿºÿµÿ¶ÿ¬ÿ¹ÿ¹ÿ¹ÿ²ÿ­ÿ´ÿ¼ÿ¼ÿ¾ÿ¼ÿ°ÿ®ÿ·ÿ³ÿ­ÿ¶ÿ´ÿ·ÿ²ÿ²ÿ²ÿ²ÿ¹ÿ¼ÿ¾ÿ¹ÿ±ÿ²ÿ¶ÿ¸ÿºÿ·ÿ¯ÿ±ÿ½ÿÁÿ¿ÿµÿ¶ÿ·ÿ¾ÿ»ÿºÿ¸ÿ±ÿ¶ÿ¹ÿ¹ÿ·ÿ³ÿ±ÿ´ÿ¹ÿ³ÿ²ÿ½ÿ±ÿµÿ½ÿ·ÿ¯ÿ¶ÿ¸ÿÅÿ¼ÿ¿ÿ¸ÿ¸ÿ¸ÿ»ÿ½ÿ½ÿ¹ÿ´ÿ³ÿ³ÿÁÿÁÿµÿ»ÿ±ÿ¼ÿ½ÿ³ÿ¬ÿ³ÿ«ÿ±ÿ¸ÿ¯ÿ¶ÿ¼ÿ´ÿ¶ÿÀÿÀÿµÿµÿ¶ÿÅÿ²ÿ®ÿ»ÿ½ÿºÿºÿ¿ÿ¾ÿÀÿÀÿ´ÿ´ÿ¾ÿ¸ÿµÿ·ÿ³ÿÄÿ·ÿ¾ÿ²ÿ¾ÿ¿ÿ¸ÿ¿ÿºÿ´ÿ´ÿµÿ²ÿ´ÿ³ÿ°ÿ»ÿÂÿ»ÿ¾ÿ²ÿ¸ÿ½ÿÁÿ´ÿ¾ÿ¿ÿµÿ²ÿ±ÿ¸ÿºÿºÿ¸ÿ®ÿ³ÿµÿ°ÿÆÿ²ÿ¾ÿ²ÿÀÿ¾ÿ¼ÿ»ÿµÿµÿ¼ÿ¼ÿ¶ÿ³ÿºÿÁÿ´ÿ»ÿºÿªÿ½ÿ¼ÿ¹ÿ¸ÿ¸ÿºÿ¼ÿ¹ÿ¹ÿ³ÿ¯ÿ·ÿ¸ÿ¿ÿ½ÿ¼ÿ´ÿµÿ½ÿÄÿ¼ÿ¿ÿÇÿ³ÿ«ÿ®ÿ¯ÿ¹ÿ»ÿ«ÿ¸ÿ¹ÿ±ÿ·ÿµÿ»ÿµÿ´ÿ°ÿ·ÿ¾ÿ¹ÿ·ÿ¸ÿ¶ÿ»ÿÁÿ¾ÿ¾ÿºÿµÿ¸ÿ¶ÿ¼ÿºÿ²ÿÀÿÄÿ½ÿºÿ»ÿ¿ÿÂÿ¹ÿ¯ÿÁÿºÿ¿ÿ±ÿ»ÿ¶ÿ¸ÿ²ÿ³ÿ¼ÿºÿ·ÿ¼ÿµÿ·ÿ¹ÿ¼ÿ¾ÿ¯ÿ½ÿ¾ÿ¿ÿ»ÿ¸ÿ¶ÿ±ÿ¯ÿ¶ÿ¶ÿ­ÿÀÿÁÿ´ÿ¾ÿ©ÿ¸ÿ¹ÿ·ÿºÿ¼ÿ¾ÿÁÿÂÿÂÿ¾ÿ¹ÿ¶ÿ°ÿ¸ÿ¼ÿµÿ¹ÿµÿ¿ÿ¿ÿ½ÿ¼ÿºÿ¶ÿ´ÿ·ÿ´ÿ»ÿÆÿºÿ°ÿ¸ÿ¼ÿ½ÿ¸ÿ·ÿµÿ´ÿ¸ÿ¸ÿ¹ÿ¶ÿ»ÿ³ÿÃÿ¾ÿ´ÿ¸ÿ¯ÿ®ÿµÿ¹ÿ¿ÿÃÿÀÿ¸ÿ¾ÿÂÿ¹ÿÁÿ´ÿ¸ÿºÿ¹ÿ¼ÿ¾ÿ¿ÿ¿ÿÂÿËÿ±ÿ©ÿ¼ÿ²ÿ°ÿ²ÿ¶ÿºÿ¸ÿ·ÿ·ÿ·ÿÀÿ¹ÿ²ÿ³ÿ½ÿ°ÿºÿ¹ÿ¹ÿºÿ¸ÿ¶ÿ·ÿ¹ÿ¹ÿ·ÿ·ÿ²ÿ»ÿ¸ÿ½ÿÀÿÍÿÇÿÃÿÈÿ»ÿ¸ÿ¶ÿ­ÿ¼ÿ´ÿ¸ÿ¿ÿºÿ¹ÿºÿ¸ÿ³ÿ²ÿ¶ÿ¿ÿ¿ÿºÿ½ÿºÿ¹ÿ³ÿ¼ÿ¿ÿÂÿÉÿÃÿºÿºÿ°ÿ´ÿ­ÿ¹ÿ»ÿ¾ÿ¿ÿºÿºÿ¹ÿµÿÁÿ¼ÿ·ÿ·ÿ³ÿ¸ÿÀÿ¼ÿºÿ·ÿ¶ÿ»ÿ»ÿÀÿÃÿÁÿºÿ³ÿ¶ÿ·ÿ¯ÿ³ÿ¾ÿ»ÿ´ÿ¸ÿ¼ÿºÿ½ÿ®ÿ¾ÿÁÿÈÿ¿ÿ¶ÿ¹ÿ³ÿ±ÿ°ÿ¼ÿ¾ÿºÿ´ÿ½ÿÀÿ¸ÿ¸ÿ¿ÿ¾ÿÁÿµÿÃÿ»ÿºÿ¶ÿ¹ÿ»ÿºÿºÿºÿ»ÿ¾ÿºÿÏÿÁÿ¸ÿ°ÿ¸ÿ»ÿ»ÿ¸ÿ¶ÿ½ÿ¿ÿµÿÀÿ¬ÿ¸ÿ¹ÿ¸ÿ¹ÿ¹ÿ¼ÿÅÿ¹ÿµÿ¶ÿ¹ÿ·ÿÆÿ¾ÿ´ÿ¯ÿ­ÿµÿ¾ÿÅÿÂÿ±ÿ¸ÿ¹ÿ½ÿ¾ÿ¸ÿµÿ»ÿÀÿÁÿÀÿ½ÿ´ÿ¹ÿ½ÿ»ÿ¼ÿ¹ÿ±ÿ¾ÿÅÿ²ÿ¶ÿºÿ»ÿÁÿ¿ÿ·ÿ´ÿ·ÿºÿ¶ÿ»ÿ¾ÿ«ÿ¶ÿ¶ÿ·ÿ½ÿºÿ²ÿ³ÿÀÿ´ÿºÿ¼ÿºÿ´ÿ·ÿ¼ÿµÿ¶ÿ¶ÿ¶ÿ¸ÿ¾ÿÆÿÂÿ»ÿ¸ÿ»ÿÀÿÃÿÂÿÇÿ¶ÿ¶ÿµÿ²ÿ·ÿ½ÿºÿ¼ÿ¹ÿ¸ÿ½ÿ½ÿ»ÿ½ÿ¼ÿ·ÿ»ÿ¾ÿ¹ÿ´ÿ¼ÿÁÿ¾ÿÁÿ½ÿ·ÿ¸ÿ¹ÿµÿÂÿÀÿÄÿ¾ÿ»ÿ¾ÿÀÿÁÿÁÿ¼ÿ¹ÿ¹ÿ´ÿ¸ÿ¿ÿ¼ÿ¸ÿ¾ÿ½ÿ´ÿ¿ÿÁÿÆÿ¼ÿºÿ¼ÿ»ÿÂÿ¼ÿµÿ·ÿ»ÿ½ÿ»ÿ¿ÿÂÿ¼ÿ»ÿÂÿ¶ÿ½ÿ¹ÿ°ÿ±ÿ¸ÿ¿ÿÃÿ½ÿÈÿ¶ÿ´ÿºÿ¾ÿ¼ÿ¹ÿ»ÿÂÿ¼ÿ½ÿ»ÿ¸ÿ³ÿ·ÿÃÿÈÿ¾ÿ»ÿ¶ÿ½ÿ¿ÿÀÿ½ÿºÿ»ÿ¿ÿ»ÿ³ÿ¹ÿµÿ¹ÿ¹ÿ·ÿ¸ÿ¶ÿ¾ÿ°ÿ¾ÿ¿ÿ»ÿÁÿÃÿºÿµÿ»ÿÁÿÄÿ¼ÿ¹ÿ¾ÿÁÿ¼ÿ¸ÿ´ÿ¹ÿºÿ¼ÿ½ÿ¾ÿÀÿÃÿ¿ÿ·ÿºÿºÿ¹ÿ¹ÿºÿ»ÿÀÿÁÿ¿ÿÀÿÀÿ¹ÿ³ÿ±ÿ¹ÿ·ÿ°ÿ¸ÿ¸ÿ´ÿ¼ÿÄÿÂÿ½ÿÂÿ·ÿºÿ¼ÿ½ÿÂÿºÿ¸ÿ®ÿ°ÿ±ÿ´ÿ·ÿ¸ÿÁÿÆÿÃÿ»ÿ¶ÿ¾ÿ¿ÿºÿ·ÿ¸ÿÆÿ¶ÿ¸ÿºÿ±ÿ´ÿ¼ÿ»ÿµÿµÿ±ÿµÿ¾ÿ³ÿºÿ¾ÿ¹ÿºÿºÿ¶ÿÇÿ¿ÿ°ÿ´ÿ¾ÿºÿ°ÿµÿºÿ¹ÿ¸ÿ·ÿ¹ÿµÿ´ÿ·ÿ¶ÿ¹ÿÀÿ¾ÿ¸ÿ¹ÿ¹ÿµÿ¶ÿÀÿÂÿºÿÂÿ¹ÿÁÿ¹ÿ¶ÿ½ÿÇÿÌÿ¿ÿ´ÿ»ÿ´ÿºÿ¿ÿ¿ÿ¾ÿ¾ÿ»ÿ´ÿ¾ÿ·ÿ¹ÿ¿ÿ½ÿ¾ÿÁÿ½ÿ¼ÿ·ÿÃÿ¸ÿ®ÿ¸ÿ¼ÿ½ÿÀÿÀÿ»ÿÃÿ½ÿÁÿ±ÿ¹ÿ¿ÿÀÿ¿ÿ¸ÿ±ÿ³ÿºÿ¶ÿ¸ÿ»ÿµÿ±ÿ´ÿ¸ÿ¸ÿ½ÿºÿ¶ÿºÿ¶ÿ¸ÿ¹ÿ¹ÿ¸ÿ¸ÿ½ÿ¼ÿ»ÿ¹ÿ³ÿ¸ÿ¶ÿ´ÿ¸ÿ¶ÿ­ÿ¼ÿµÿ¿ÿÀÿµÿ·ÿºÿ·ÿ¶ÿºÿ¾ÿ¿ÿ´ÿ·ÿ´ÿ³ÿ±ÿ»ÿÂÿ¹ÿ¸ÿ¿ÿÄÿ»ÿ¼ÿ¶ÿ¸ÿ¸ÿ´ÿ»ÿÂÿ³ÿ·ÿÂÿ³ÿ·ÿ¾ÿ¹ÿµÿ¶ÿºÿ½ÿ¼ÿ³ÿ·ÿ®ÿ¬ÿÀÿ½ÿ¼ÿ¹ÿ±ÿ²ÿ»ÿ¶ÿ²ÿ¶ÿ­ÿ°ÿ·ÿ¸ÿ¾ÿÂÿÀÿ¹ÿ´ÿ¸ÿ¹ÿÄÿ³ÿ¹ÿ³ÿªÿµÿÆÿÄÿ»ÿ³ÿ½ÿ¹ÿ¾ÿ¾ÿ®ÿ®ÿ¶ÿ¹ÿ¹ÿ¸ÿ¸ÿ½ÿ®ÿ¶ÿ¿ÿÄÿºÿ·ÿ¹ÿ´ÿ²ÿ¸ÿ²ÿ±ÿ´ÿ·ÿÁÿºÿ¼ÿ»ÿÁÿ¾ÿ¹ÿÃÿÃÿ¼ÿ²ÿ´ÿÁÿ½ÿÂÿÇÿ¿ÿ¹ÿ¼ÿÀÿÈÿµÿ¹ÿ¶ÿ¾ÿ¯ÿ´ÿ¹ÿºÿ¹ÿ¹ÿ¼ÿ½ÿ¶ÿ¹ÿ»ÿ·ÿ¾ÿ¼ÿºÿ»ÿ»ÿµÿ³ÿ»ÿºÿ¾ÿÂÿ¼ÿ½ÿÄÿÄÿÃÿ¾ÿºÿ°ÿ©ÿ¶ÿ·ÿºÿ¿ÿ½ÿ¼ÿ´ÿ»ÿºÿ¸ÿ¼ÿºÿ·ÿ½ÿ´ÿµÿÉÿ²ÿ¾ÿ¾ÿ¶ÿ³ÿ¼ÿ¹ÿµÿ¸ÿ¶ÿ½ÿ¿ÿÌÿ°ÿÁÿ¶ÿ¸ÿºÿ·ÿ½ÿÂÿ¾ÿ¹ÿ´ÿ·ÿ¾ÿ¼ÿ¸ÿ³ÿ»ÿµÿºÿ¿ÿµÿ¶ÿ½ÿºÿ¼ÿ¿ÿÀÿ·ÿ´ÿ¾ÿºÿ»ÿÀÿ¼ÿ¹ÿ¸ÿ¸ÿºÿ¹ÿÀÿÀÿ²ÿ¾ÿµÿ»ÿ¶ÿ¹ÿ¼ÿ·ÿ·ÿ¼ÿºÿºÿÄÿÊÿ¹ÿ¼ÿÀÿ¸ÿ³ÿ»ÿ¶ÿ¶ÿ·ÿ¶ÿ½ÿ¾ÿºÿ¾ÿÅÿ¿ÿ´ÿÀÿ¾ÿ´ÿ²ÿ±ÿ¸ÿÀÿÂÿ»ÿ³ÿ¿ÿ´ÿ»ÿ·ÿ¼ÿ¿ÿºÿ¸ÿ¹ÿ»ÿ¼ÿ´ÿ¶ÿ½ÿ±ÿ¼ÿºÿ¹ÿ¶ÿ³ÿÅÿºÿ¹ÿ»ÿ¹ÿ»ÿ¼ÿ¹ÿÀÿÆÿ»ÿ½ÿºÿ¿ÿÿ¸ÿ·ÿ¶ÿ¸ÿ¾ÿ¼ÿ»ÿ¿ÿÁÿ½ÿ»ÿÃÿ²ÿ®ÿµÿ½ÿÀÿ¼ÿ¸ÿµÿ¶ÿ¹ÿ´ÿ´ÿ¸ÿ´ÿ´ÿ·ÿ¸ÿ¹ÿ°ÿÅÿ¹ÿ¼ÿÂÿ³ÿ½ÿ¼ÿ»ÿºÿµÿ·ÿºÿ¶ÿ¾ÿ¶ÿ®ÿµÿºÿ·ÿ¼ÿ¼ÿµÿµÿ·ÿ²ÿ·ÿÁÿÁÿÅÿÄÿÁÿ»ÿ°ÿµÿÎÿ±ÿµÿ·ÿ´ÿµÿ´ÿ³ÿ³ÿ³ÿ³ÿ±ÿ´ÿ¼ÿºÿ¶ÿ»ÿµÿ¬ÿ¸ÿ®ÿ¹ÿ·ÿ·ÿ·ÿ¶ÿ·ÿ¸ÿ¼ÿ¾ÿ³ÿ¬ÿ­ÿ¼ÿÃÿ¬ÿ»ÿ»ÿ¹ÿ²ÿ¶ÿ»ÿ¼ÿ´ÿ²ÿºÿºÿ´ÿµÿ´ÿ´ÿ°ÿ¹ÿ·ÿ»ÿÇÿ¿ÿ¹ÿ¾ÿ¼ÿ¾ÿ½ÿ¹ÿ·ÿ¹ÿ½ÿºÿ¹ÿÀÿ¾ÿ³ÿÀÿ´ÿ´ÿÂÿµÿ±ÿ¶ÿ²ÿºÿ¸ÿ²ÿ»ÿ½ÿ¯ÿ³ÿ¸ÿ¹ÿµÿ¶ÿ»ÿ¾ÿ·ÿ¼ÿ½ÿÅÿºÿ±ÿ­ÿ®ÿµÿºÿ»ÿ½ÿºÿ·ÿ½ÿ¾ÿ´ÿ¯ÿ¼ÿÃÿ²ÿÄÿ¹ÿ¸ÿ´ÿ°ÿ·ÿ¸ÿ·ÿ¹ÿ·ÿ¶ÿ¹ÿ»ÿ¾ÿ»ÿ¾ÿºÿ¾ÿ¹ÿÂÿ·ÿ¾ÿÃÿ¾ÿ¾ÿ¹ÿ·ÿ¶ÿ¸ÿÀÿ¾ÿºÿÃÿ¼ÿ·ÿ¼ÿ¶ÿµÿ²ÿ¹ÿ¿ÿ¿ÿÁÿ²ÿ°ÿ±ÿ¶ÿµÿ³ÿ·ÿ¹ÿ¸ÿ¼ÿ¾ÿ¸ÿ¿ÿ»ÿ²ÿ³ÿ¼ÿ´ÿ²ÿ¸ÿ·ÿ¸ÿ¸ÿ¾ÿ¿ÿÄÿ¹ÿ¸ÿ¼ÿ¿ÿÄÿ¾ÿºÿ¹ÿ¹ÿ»ÿ¹ÿºÿÃÿÀÿÄÿ¾ÿµÿ³ÿ·ÿ»ÿ¿ÿ½ÿ¹ÿ´ÿ¸ÿÀÿ½ÿµÿ´ÿ·ÿ»ÿ½ÿ¶ÿÅÿºÿ¸ÿ¸ÿ³ÿ±ÿºÿ¸ÿ°ÿ»ÿ¼ÿµÿ¶ÿ²ÿ·ÿ²ÿ®ÿ»ÿ½ÿ¹ÿ¾ÿÁÿ½ÿ¼ÿ·ÿ°ÿÈÿ»ÿ´ÿ»ÿ¯ÿ´ÿ½ÿ¸ÿµÿ¸ÿ³ÿ¯ÿ±ÿ¶ÿºÿ¼ÿ»ÿ¶ÿ³ÿ´ÿµÿ·ÿ¯ÿ¶ÿ³ÿ·ÿ»ÿ³ÿ»ÿÁÿ¹ÿ¶ÿ¼ÿ¼ÿ´ÿ­ÿ°ÿ²ÿ¯ÿ°ÿ·ÿ·ÿºÿ¸ÿÿ­ÿ¹ÿ²ÿ¹ÿÁÿ·ÿ·ÿªÿ¸ÿ½ÿ¸ÿ©ÿ¸ÿ»ÿ¶ÿ³ÿ¶ÿ²ÿ®ÿ´ÿ·ÿµÿ·ÿ¹ÿ¸ÿ½ÿ»ÿµÿ®ÿ¸ÿ¼ÿ²ÿÀÿ´ÿµÿ²ÿ¼ÿ·ÿ·ÿ¿ÿ¹ÿ¹ÿ¹ÿ¶ÿ¸ÿ¸ÿ¹ÿ¶ÿ±ÿ·ÿ·ÿÃÿ²ÿ²ÿ´ÿªÿÀÿ·ÿºÿÀÿ¯ÿ´ÿ·ÿ¼ÿ½ÿºÿ³ÿ´ÿ¯ÿ®ÿ²ÿ´ÿ¸ÿ¸ÿ¸ÿ´ÿ­ÿ¸ÿ»ÿºÿµÿ²ÿ¶ÿ¶ÿ³ÿ±ÿ»ÿ¶ÿ¸ÿ¸ÿ¹ÿ¯ÿºÿ·ÿºÿ¿ÿ»ÿ³ÿµÿ·ÿ³ÿ¯ÿ²ÿ·ÿ¸ÿ·ÿ·ÿ»ÿ¹ÿºÿ¸ÿ²ÿ²ÿºÿÆÿ»ÿ³ÿ½ÿ½ÿ¹ÿ¸ÿ½ÿ½ÿ¿ÿ¼ÿ¸ÿ¶ÿ°ÿºÿ¼ÿ³ÿ¸ÿ»ÿ¹ÿ¹ÿ®ÿ²ÿ¹ÿ»ÿ°ÿ«ÿ¶ÿ¶ÿºÿ¼ÿÅÿµÿºÿ¸ÿ¹ÿ«ÿ³ÿµÿ´ÿ¼ÿ»ÿ¸ÿ¼ÿ¹ÿ´ÿ¸ÿ¹ÿ¸ÿ·ÿ´ÿ¶ÿ¹ÿ¸ÿ¶ÿ¼ÿ¶ÿ·ÿ¶ÿ³ÿµÿ¼ÿ³ÿ¿ÿ¹ÿ¸ÿÀÿ³ÿ¶ÿ±ÿ«ÿ¸ÿ½ÿ¹ÿ°ÿ¶ÿ´ÿ·ÿ¹ÿ·ÿ»ÿ¼ÿ·ÿ²ÿ²ÿ¹ÿ¾ÿºÿºÿÃÿ¿ÿ¸ÿµÿ«ÿ´ÿ«ÿ¿ÿ´ÿ¼ÿ´ÿµÿ³ÿ¾ÿºÿ·ÿ»ÿ¸ÿ¶ÿ¶ÿ»ÿ½ÿ¸ÿ¸ÿ¶ÿ°ÿ±ÿ´ÿºÿÀÿ»ÿ·ÿºÿ²ÿ¼ÿ°ÿ²ÿ²ÿ²ÿÀÿ«ÿµÿ¸ÿ±ÿ¸ÿ¸ÿ±ÿ¾ÿµÿ´ÿ´ÿ³ÿ¶ÿ´ÿ¯ÿ®ÿ¸ÿ»ÿ·ÿ´ÿ³ÿµÿ²ÿ·ÿ¾ÿ¿ÿºÿ»ÿ²ÿ±ÿ®ÿºÿ¹ÿ¼ÿ¾ÿ°ÿ®ÿ¹ÿºÿ¼ÿ»ÿ«ÿ·ÿµÿ©ÿ®ÿ·ÿ¸ÿ¯ÿ³ÿ·ÿ¹ÿ¾ÿ¿ÿ¸ÿ±ÿ´ÿ»ÿ½ÿ²ÿ®ÿµÿ±ÿ¶ÿ·ÿ¹ÿ´ÿÿ¹ÿ°ÿ³ÿ³ÿ¸ÿ¸ÿµÿ¼ÿÀÿ¼ÿ½ÿ½ÿ¹ÿ¹ÿ¹ÿ½ÿ²ÿ³ÿ³ÿ¸ÿ¹ÿ³ÿ´ÿ¶ÿ·ÿ¸ÿ·ÿµÿºÿ¸ÿµÿÁÿÂÿ¸ÿ®ÿ°ÿ°ÿ»ÿ½ÿ·ÿ»ÿ¯ÿµÿµÿ·ÿ¼ÿµÿ°ÿµÿ´ÿµÿ¹ÿµÿ²ÿ·ÿµÿ³ÿ¹ÿºÿ¹ÿ¸ÿµÿ¶ÿ¹ÿ¼ÿ¶ÿ¹ÿ¹ÿ¯ÿ´ÿ¹ÿ²ÿ²ÿ¾ÿ®ÿ³ÿ«ÿ¯ÿ´ÿ´ÿÁÿ³ÿ¼ÿ¹ÿ³ÿ±ÿ°ÿ¬ÿ³ÿ¶ÿ»ÿ´ÿ³ÿ²ÿ²ÿ¶ÿ¹ÿ³ÿ³ÿ´ÿµÿ¸ÿ´ÿ½ÿ¼ÿÁÿÉÿ·ÿ·ÿ´ÿºÿ·ÿ³ÿ·ÿµÿ²ÿËÿÇÿÀÿ³ÿ¯ÿ®ÿ¬ÿ¼ÿÿ·ÿºÿ¬ÿ²ÿ¶ÿµÿºÿÁÿÈÿ»ÿµÿÁÿºÿ¸ÿÁÿ¼ÿµÿ­ÿ´ÿ¶ÿ¶ÿµÿ½ÿ·ÿ°ÿ³ÿ³ÿ³ÿ¸ÿ³ÿ½ÿ³ÿ´ÿ½ÿÁÿ·ÿºÿ¿ÿ¹ÿµÿÃÿ¸ÿ¶ÿ»ÿ¹ÿ´ÿ»ÿÂÿµÿ«ÿ³ÿ·ÿ´ÿ¶ÿ½ÿ¹ÿ´ÿ»ÿ¶ÿ±ÿ¹ÿ¼ÿ´ÿºÿÁÿÃÿ·ÿ³ÿ¯ÿ´ÿµÿ²ÿ±ÿÀÿ²ÿ¹ÿ¹ÿ·ÿ¹ÿ®ÿ¸ÿ´ÿ¶ÿªÿ±ÿ°ÿ²ÿ¸ÿ¸ÿ¶ÿµÿµÿ±ÿ´ÿ¸ÿ®ÿ®ÿ·ÿ¶ÿ¼ÿ½ÿµÿ³ÿ¶ÿ¼ÿ³ÿ¼ÿ½ÿ´ÿ­ÿ³ÿ´ÿ®ÿ»ÿ½ÿ·ÿ¿ÿ¯ÿ½ÿ¶ÿ·ÿ¶ÿ¼ÿ¶ÿ´ÿ·ÿ·ÿºÿ¶ÿ³ÿ´ÿµÿ»ÿ´ÿ¬ÿ¸ÿ»ÿ«ÿ®ÿ¸ÿ²ÿ­ÿ¬ÿ¶ÿµÿ¶ÿÿ¼ÿ³ÿ´ÿ¶ÿ²ÿ²ÿ¸ÿ¶ÿÀÿÁÿ¯ÿ´ÿ±ÿºÿ»ÿ®ÿ²ÿ´ÿ±ÿ´ÿ·ÿ·ÿ³ÿµÿ´ÿ°ÿµÿ²ÿ±ÿ½ÿ¹ÿ´ÿ´ÿ³ÿµÿ¼ÿ¶ÿ²ÿ´ÿ´ÿ¹ÿ¼ÿ·ÿ¼ÿÁÿÃÿµÿ¶ÿ²ÿ»ÿ¶ÿºÿ³ÿ»ÿ½ÿ±ÿµÿ²ÿ¼ÿ»ÿ°ÿ¯ÿ°ÿ³ÿ·ÿµÿµÿ¶ÿ°ÿ°ÿ¯ÿ°ÿ·ÿ»ÿ¾ÿ½ÿÃÿ´ÿ³ÿ¸ÿ¶ÿ´ÿºÿ¿ÿºÿ´ÿ¸ÿ®ÿ¼ÿ¸ÿ»ÿÂÿÂÿ¾ÿ»ÿ¹ÿ¿ÿ¿ÿºÿ¼ÿ°ÿ¯ÿ±ÿ´ÿ¶ÿ±ÿ´ÿ­ÿ«ÿ¹ÿ«ÿªÿ¾ÿ»ÿ¹ÿ°ÿµÿ¾ÿ¾ÿ¾ÿ³ÿ¹ÿ¶ÿµÿ¶ÿ¼ÿºÿªÿ´ÿ»ÿ¿ÿ¿ÿ¶ÿ´ÿ·ÿ¸ÿ³ÿ´ÿ¶ÿ³ÿ·ÿ´ÿ´ÿ½ÿ¾ÿ¿ÿ¹ÿ®ÿ°ÿµÿ¼ÿµÿ´ÿºÿ¬ÿ³ÿÁÿ±ÿ®ÿÁÿ¼ÿ¹ÿ¼ÿÉÿÀÿ¸ÿ¯ÿ·ÿ¼ÿ©ÿ´ÿ»ÿ´ÿºÿºÿ¸ÿ¹ÿºÿºÿ»ÿ¹ÿºÿ·ÿ¯ÿ¸ÿ¼ÿ½ÿºÿ·ÿ±ÿ¸ÿ´ÿ®ÿ¹ÿºÿ´ÿ´ÿ¹ÿ¾ÿ½ÿ¬ÿ¸ÿ¸ÿ¾ÿ¸ÿ¶ÿ°ÿ³ÿ±ÿ®ÿºÿ¸ÿ·ÿ»ÿ½ÿ¸ÿ·ÿ¹ÿ¸ÿ¹ÿ¹ÿ½ÿ¹ÿ®ÿ¯ÿ®ÿ¾ÿ¼ÿµÿ®ÿ®ÿ»ÿ°ÿ¸ÿ¸ÿ°ÿÊÿ²ÿ½ÿÁÿ·ÿ¶ÿ°ÿÿ¯ÿ¶ÿ²ÿµÿµÿ¶ÿ³ÿ¸ÿ¸ÿ®ÿ²ÿ»ÿ¼ÿ¶ÿµÿ´ÿ´ÿ¹ÿ¶ÿ±ÿ©ÿ¸ÿ¶ÿ­ÿ¯ÿ¹ÿ±ÿÄÿ¹ÿ±ÿ¾ÿ»ÿ¶ÿ®ÿ²ÿµÿµÿ·ÿ³ÿ´ÿºÿºÿ»ÿ¼ÿ¸ÿ¼ÿ¼ÿ·ÿ¿ÿÄÿ²ÿ²ÿ¸ÿ½ÿ»ÿ¼ÿ¯ÿ½ÿ¾ÿ²ÿ¿ÿ½ÿÆÿ¼ÿ¹ÿ¹ÿ±ÿ°ÿ¶ÿÀÿ¸ÿ¸ÿ»ÿ³ÿ¯ÿ¹ÿÂÿ¾ÿ½ÿ»ÿµÿºÿ­ÿºÿ¹ÿ¯ÿ¹ÿÀÿ±ÿµÿµÿ¹ÿ¼ÿ³ÿ²ÿ´ÿ¶ÿ¯ÿ¶ÿ²ÿ·ÿ¶ÿ¶ÿ¶ÿ·ÿµÿ²ÿ±ÿ²ÿ³ÿ¹ÿ»ÿ¯ÿ¬ÿºÿ²ÿ³ÿ¶ÿ¯ÿµÿÀÿ½ÿ¶ÿ·ÿ¼ÿ°ÿ»ÿ¾ÿÅÿÂÿ¼ÿ¿ÿºÿ¼ÿ®ÿ«ÿ´ÿ¯ÿ´ÿ½ÿ»ÿºÿ¶ÿµÿ·ÿµÿ¹ÿ·ÿ¼ÿ°ÿÁÿ­ÿ¸ÿ¶ÿ¯ÿ³ÿ´ÿ¶ÿµÿÀÿ³ÿºÿºÿ¯ÿ¯ÿ¼ÿ¿ÿ±ÿ²ÿÀÿ¿ÿµÿ°ÿ·ÿ·ÿ¼ÿ±ÿ®ÿ°ÿ»ÿÂÿ´ÿµÿ·ÿÈÿ¿ÿ¹ÿ·ÿ´ÿ²ÿµÿµÿ¼ÿºÿµÿ·ÿ»ÿ¿ÿ»ÿ¯ÿ³ÿµÿ«ÿ»ÿ¸ÿ¼ÿ²ÿ¸ÿ¯ÿ°ÿ¾ÿ©ÿ²ÿ±ÿ·ÿ·ÿ¿ÿ¾ÿ·ÿ·ÿ³ÿ¶ÿ¹ÿ¶ÿµÿ·ÿ¼ÿ¶ÿ²ÿ¸ÿ³ÿ¶ÿµÿ¾ÿ¸ÿ¹ÿ²ÿµÿ¹ÿ«ÿ¶ÿ¹ÿ¼ÿ²ÿ¶ÿ¹ÿ´ÿ¾ÿºÿ³ÿ³ÿ·ÿ¹ÿ²ÿ¹ÿ´ÿ·ÿ¸ÿ³ÿ¸ÿµÿ¹ÿ²ÿ´ÿÂÿÿ®ÿ±ÿµÿ±ÿ±ÿ½ÿºÿ½ÿÁÿºÿ¹ÿÀÿ½ÿ²ÿµÿ¸ÿ¶ÿ³ÿ«ÿÁÿ®ÿ³ÿ²ÿÁÿ¼ÿ·ÿ®ÿ³ÿ¸ÿ¼ÿÄÿÀÿ¶ÿ´ÿ´ÿ¸ÿ½ÿ»ÿ¸ÿ·ÿ°ÿªÿ¬ÿ¯ÿ¼ÿ±ÿ®ÿ´ÿ´ÿ¿ÿ¸ÿ¾ÿ¼ÿ¼ÿ¾ÿºÿ¶ÿ¼ÿ»ÿ·ÿ¸ÿ°ÿ©ÿ²ÿ²ÿ±ÿ¼ÿµÿ®ÿ´ÿ´ÿ­ÿ¿ÿ¾ÿµÿºÿºÿ¼ÿºÿ³ÿ¸ÿºÿ·ÿ¹ÿ»ÿ¹ÿ´ÿ²ÿ»ÿ¹ÿ²ÿ¼ÿ¬ÿ¿ÿÀÿµÿµÿ²ÿ¹ÿÅÿ»ÿ±ÿ·ÿµÿ³ÿ¶ÿµÿ·ÿ»ÿ³ÿ¬ÿµÿ´ÿ¸ÿ³ÿ«ÿ©ÿ®ÿ®ÿ±ÿ´ÿ³ÿ¬ÿ±ÿ·ÿ¹ÿ¹ÿ´ÿ°ÿ´ÿÀÿ¿ÿ±ÿ«ÿ©ÿ¾ÿÅÿ¾ÿ±ÿ«ÿ·ÿ¶ÿ·ÿ¿ÿ·ÿ·ÿ²ÿ±ÿ²ÿ³ÿ¼ÿ¼ÿºÿ­ÿµÿ¸ÿ«ÿ»ÿµÿÂÿ»ÿÀÿ¾ÿ»ÿ¾ÿÀÿ¾ÿ¶ÿ®ÿ³ÿºÿ¸ÿ·ÿ»ÿ³ÿµÿ°ÿ¹ÿºÿµÿ¹ÿºÿ©ÿ¯ÿ±ÿ­ÿµÿ¹ÿ·ÿÀÿÄÿ»ÿºÿ¸ÿÀÿ½ÿ±ÿ¶ÿ¾ÿ½ÿµÿ½ÿÀÿ¿ÿ¿ÿÀÿ¶ÿ¸ÿ»ÿ³ÿ¸ÿ»ÿ·ÿºÿ´ÿ¶ÿºÿÃÿÆÿÇÿÀÿ°ÿ³ÿ²ÿ°ÿ°ÿ³ÿµÿ²ÿ·ÿÄÿºÿ¼ÿÀÿ²ÿÀÿÀÿ¶ÿ½ÿ³ÿ³ÿ¶ÿ·ÿ¹ÿ¸ÿ¸ÿºÿºÿ»ÿ³ÿ¶ÿ²ÿ¸ÿ¶ÿ¶ÿ¿ÿÄÿ³ÿ¬ÿ¼ÿ»ÿ¸ÿ¸ÿ²ÿ²ÿ¹ÿ½ÿºÿÂÿÂÿÿ¸ÿ¶ÿºÿ¸ÿ¼ÿ¿ÿÁÿ»ÿ¸ÿ»ÿ·ÿ¯ÿ¶ÿ½ÿ·ÿµÿÂÿ¸ÿÈÿ»ÿºÿ±ÿºÿ¶ÿ³ÿ¹ÿ¹ÿ¼ÿÀÿ·ÿ³ÿ±ÿ¯ÿ®ÿÿ®ÿ´ÿ¯ÿ¶ÿ¾ÿ¹ÿ¶ÿ¸ÿºÿ¸ÿ¸ÿ¾ÿ¹ÿ´ÿ¹ÿ½ÿªÿ´ÿºÿ¸ÿ¸ÿ³ÿ¼ÿºÿ·ÿ¾ÿÄÿ½ÿ°ÿ³ÿÅÿ¸ÿ½ÿ±ÿ¬ÿ®ÿ²ÿ±ÿ³ÿ¼ÿºÿ¾ÿÄÿ»ÿ¶ÿ¼ÿ¾ÿ¶ÿ°ÿÅÿ³ÿ­ÿ°ÿ³ÿ½ÿÀÿ»ÿ»ÿÂÿÇÿÃÿÀÿ·ÿÂÿ³ÿ±ÿ±ÿ°ÿ½ÿ¿ÿÀÿÆÿÄÿÀÿÀÿºÿ·ÿ±ÿ¾ÿ¸ÿ¿ÿÈÿ·ÿµÿ±ÿ³ÿµÿ·ÿ¾ÿ¿ÿºÿ½ÿ¿ÿ¾ÿ¾ÿ¸ÿºÿÁÿÄÿ»ÿ·ÿ¶ÿ·ÿ¶ÿºÿÇÿ¾ÿ·ÿ¾ÿ¶ÿ½ÿÄÿ¹ÿµÿ»ÿ¸ÿ»ÿ¼ÿ´ÿµÿ®ÿ»ÿÁÿ¸ÿÁÿ»ÿ¿ÿÀÿÆÿ¿ÿ»ÿ½ÿ¹ÿÆÿÏÿ¼ÿ²ÿ·ÿ²ÿ¸ÿ¹ÿÄÿÂÿ¼ÿ»ÿ½ÿ¹ÿ±ÿ¾ÿ·ÿ²ÿ­ÿ´ÿ¾ÿ¾ÿ·ÿ¸ÿ»ÿ·ÿ·ÿºÿ·ÿ¼ÿÀÿ¹ÿ·ÿ²ÿ«ÿµÿ»ÿ¾ÿ¼ÿ·ÿºÿ¼ÿ·ÿ­ÿÿ¹ÿ±ÿ·ÿ¼ÿ¿ÿ½ÿ·ÿ²ÿ±ÿ·ÿÀÿºÿ½ÿºÿÁÿ¿ÿ¹ÿÃÿºÿ¶ÿ½ÿ»ÿ¿ÿÃÿ¾ÿ¼ÿÁÿ½ÿÀÿºÿ·ÿ·ÿ½ÿºÿ±ÿ¾ÿºÿµÿ·ÿ°ÿµÿ»ÿ¾ÿ¼ÿ¹ÿµÿ¶ÿÄÿÃÿºÿ¿ÿÆÿ¿ÿ¹ÿºÿ¶ÿ¶ÿ·ÿ·ÿ¸ÿ¹ÿÁÿ¶ÿ¾ÿ³ÿ¾ÿ¿ÿÂÿ¼ÿ¶ÿ¼ÿÀÿ³ÿ»ÿ¾ÿ½ÿ»ÿ»ÿºÿ´ÿ®ÿ¯ÿ³ÿ»ÿÃÿ¼ÿÅÿºÿµÿµÿ¿ÿ»ÿ·ÿ¶ÿ°ÿ³ÿÃÿ¹ÿ¿ÿ½ÿ¾ÿÅÿÂÿ¹ÿ³ÿµÿ¸ÿ¸ÿÀÿ¶ÿ¾ÿ³ÿ±ÿ»ÿÀÿºÿµÿÀÿÆÿ³ÿ´ÿ²ÿ¿ÿ®ÿ¹ÿ¾ÿ¹ÿ²ÿ·ÿÃÿÅÿÂÿ¸ÿ´ÿ±ÿ²ÿ°ÿ»ÿ¹ÿ¶ÿ¿ÿ¾ÿµÿ¿ÿÂÿºÿ¹ÿ½ÿ¹ÿ¸ÿ¹ÿ·ÿºÿ¸ÿ°ÿ³ÿºÿ¾ÿ¼ÿ¶ÿ³ÿ¶ÿ¹ÿ»ÿÃÿ¿ÿÀÿ¯ÿ¸ÿ½ÿ»ÿ·ÿµÿ´ÿ´ÿ»ÿ»ÿ©ÿ±ÿ¹ÿ»ÿ¾ÿ¹ÿ±ÿµÿ²ÿ¶ÿ²ÿÆÿÇÿ¼ÿ¼ÿ¾ÿ¼ÿ¿ÿÀÿÂÿ¸ÿ¹ÿ·ÿµÿ´ÿºÿÀÿÁÿÅÿÀÿ·ÿµÿµÿ¾ÿ¿ÿ¹ÿ·ÿ¶ÿ·ÿ¸ÿÀÿ¿ÿ¿ÿÂÿ¾ÿ¾ÿ¾ÿºÿ¼ÿ¯ÿ·ÿ·ÿÅÿÀÿÀÿ¿ÿ½ÿ¿ÿ¿ÿÀÿ´ÿµÿºÿ½ÿ¼ÿ¼ÿÀÿÄÿÃÿÄÿ±ÿÄÿÀÿ¾ÿºÿ¯ÿ±ÿÂÿ½ÿ¸ÿ¼ÿÀÿ¼ÿ¹ÿ½ÿÄÿÇÿÄÿÄÿ³ÿ¹ÿÀÿÆÿ½ÿ¼ÿÄÿÁÿ¿ÿÇÿ¶ÿÀÿºÿ¹ÿ»ÿ¸ÿ·ÿ¼ÿµÿ¼ÿµÿ»ÿ¹ÿ½ÿ¹ÿ±ÿ¾ÿºÿ»ÿ½ÿ¼ÿÁÿ½ÿ¶ÿ¶ÿ½ÿÂÿ´ÿ»ÿºÿ¸ÿ¶ÿ»ÿ½ÿ´ÿ¼ÿ·ÿ¸ÿµÿ¾ÿÂÿÃÿ¿ÿ²ÿ´ÿ½ÿÂÿ¿ÿºÿ½ÿ¼ÿµÿ¶ÿ¼ÿºÿ¶ÿ¼ÿÂÿ»ÿºÿÄÿ¼ÿªÿ´ÿ¼ÿ½ÿÁÿ¿ÿ¼ÿ¿ÿ¶ÿ´ÿºÿ¿ÿ½ÿ¸ÿ¾ÿ²ÿ¸ÿ®ÿ®ÿµÿºÿÄÿÇÿÂÿ½ÿ¿ÿ·ÿ¹ÿ»ÿ¹ÿÆÿ¹ÿ¼ÿ¹ÿ¸ÿ½ÿ½ÿ´ÿ­ÿ¶ÿÈÿÇÿÂÿ²ÿ¿ÿ¿ÿ¸ÿ¼ÿ¿ÿÂÿ³ÿ·ÿ·ÿ¹ÿ½ÿÃÿÃÿ¾ÿ¿ÿÃÿÁÿ»ÿ´ÿµÿ¼ÿ»ÿ³ÿ²ÿÿºÿÄÿ½ÿ½ÿÄÿ¿ÿ¬ÿ¯ÿ·ÿ»ÿ¸ÿ·ÿ¿ÿ½ÿ¾ÿÅÿ»ÿ¿ÿÏÿ¿ÿ²ÿ³ÿºÿ¹ÿ¶ÿ¾ÿÄÿÀÿÁÿ¿ÿ¾ÿ¾ÿÄÿÈÿÄÿÃÿ×ÿÃÿ¸ÿ¹ÿÁÿÁÿ»ÿ»ÿ¼ÿ²ÿ´ÿÁÿ»ÿÁÿ¿ÿºÿ¶ÿ»ÿÇÿ¿ÿºÿ®ÿ¹ÿµÿÂÿ¼ÿ¹ÿÂÿÀÿÄÿ¹ÿ¼ÿ¯ÿ­ÿ±ÿ¹ÿ¾ÿÀÿ¿ÿµÿ²ÿ·ÿµÿ´ÿ·ÿ²ÿ²ÿ¶ÿ¶ÿ»ÿ¿ÿ¸ÿºÿºÿ¼ÿ¹ÿ¹ÿ¹ÿ·ÿ¼ÿÅÿ¹ÿÆÿ¶ÿ³ÿ²ÿºÿÁÿ¾ÿ¹ÿÀÿ·ÿ°ÿ¿ÿºÿ²ÿ¶ÿ¹ÿ¹ÿ½ÿÂÿÁÿ±ÿ¶ÿ·ÿ´ÿ¹ÿ¶ÿ¶ÿ½ÿÁÿÃÿ¾ÿÀÿÂÿ¸ÿºÿºÿ¸ÿ¸ÿ»ÿ¸ÿÿ­ÿ¾ÿ³ÿ±ÿ¹ÿ¹ÿ»ÿÂÿÉÿÂÿ±ÿ´ÿ­ÿÁÿÁÿ»ÿ»ÿ²ÿ°ÿ¸ÿºÿ²ÿ«ÿ¯ÿ´ÿ±ÿ²ÿ·ÿ³ÿ¶ÿÁÿÀÿ¹ÿ±ÿ³ÿ½ÿµÿ¬ÿ©ÿ°ÿ·ÿ¹ÿ»ÿ¿ÿÀÿÁÿ¹ÿ»ÿ¼ÿ½ÿ¶ÿ®ÿ·ÿ½ÿ½ÿÃÿ¼ÿÀÿ´ÿ·ÿÄÿ¿ÿ¼ÿ¹ÿ»ÿ¾ÿ¸ÿ³ÿ·ÿ°ÿ¶ÿÂÿÇÿºÿ¿ÿ¿ÿ»ÿ»ÿ¹ÿ¿ÿ¼ÿ¸ÿ´ÿ»ÿ¾ÿºÿÀÿÃÿ¿ÿ»ÿÃÿÎÿÂÿµÿ»ÿ²ÿÃÿ¼ÿ´ÿ³ÿ·ÿ¸ÿ¸ÿ¼ÿ¼ÿ¶ÿ´ÿ½ÿ»ÿÁÿ¸ÿ·ÿ¹ÿ¶ÿ³ÿ³ÿ¶ÿ¹ÿÀÿÀÿ²ÿ°ÿ¹ÿ¹ÿ¸ÿ¿ÿÄÿ¹ÿ«ÿµÿ¶ÿÀÿ»ÿÂÿ¾ÿµÿ»ÿ»ÿ¼ÿ¾ÿ¼ÿ¸ÿ·ÿ±ÿ®ÿÇÿ³ÿÃÿÃÿºÿ¶ÿ¸ÿ·ÿµÿ¹ÿ¸ÿºÿÁÿÂÿ²ÿ¾ÿ¹ÿ´ÿ·ÿ½ÿ½ÿ¸ÿ´ÿºÿÀÿ²ÿ½ÿµÿ¼ÿ»ÿ¼ÿÂÿ¹ÿ°ÿ²ÿ½ÿÇÿÃÿ½ÿ»ÿ·ÿ¹ÿ·ÿ¹ÿºÿ»ÿ¸ÿ¶ÿ¹ÿºÿºÿ»ÿ·ÿºÿÆÿ´ÿµÿµÿ°ÿ²ÿ³ÿ¹ÿ½ÿ¹ÿ¹ÿ¿ÿ¸ÿ¸ÿÄÿ¸ÿ²ÿÂÿ½ÿ¼ÿ¸ÿµÿµÿ¶ÿ¶ÿ¶ÿºÿ·ÿ®ÿ¾ÿ¾ÿ¹ÿ»ÿÅÿ¼ÿ¹ÿ¸ÿ»ÿºÿ¶ÿ¹ÿµÿºÿ´ÿ¶ÿÁÿ¾ÿÀÿÀÿ¹ÿµÿ´ÿ¶ÿ¶ÿºÿÁÿ·ÿ¹ÿ³ÿÃÿ¶ÿµÿÁÿ¾ÿ¿ÿ»ÿ½ÿ½ÿºÿ½ÿ½ÿ¹ÿÁÿ¹ÿ¶ÿ¾ÿ·ÿ¹ÿ±ÿºÿ»ÿ¿ÿ¾ÿ¸ÿ·ÿ½ÿ¿ÿ»ÿÃÿºÿ¸ÿ·ÿ¾ÿ¸ÿ¸ÿ»ÿ¶ÿ·ÿ¶ÿ¹ÿ¸ÿ±ÿµÿ½ÿ´ÿ¹ÿÁÿµÿ½ÿ´ÿµÿºÿ¶ÿ¼ÿ»ÿ·ÿ¹ÿ¹ÿ»ÿ¼ÿ´ÿ»ÿ½ÿ²ÿ¯ÿÅÿ¹ÿ¶ÿ·ÿ¯ÿµÿ¿ÿ¼ÿµÿ¼ÿÅÿÅÿÃÿ¶ÿ°ÿÄÿ¸ÿÂÿ¹ÿ·ÿºÿ·ÿ³ÿ±ÿ´ÿ·ÿ¶ÿ·ÿ¹ÿ³ÿ¼ÿ³ÿ´ÿ¾ÿ½ÿ´ÿ¾ÿ±ÿ¹ÿ·ÿ»ÿ¸ÿ³ÿµÿµÿ°ÿ¬ÿµÿ¼ÿ¶ÿ¿ÿÃÿ²ÿÀÿºÿ¶ÿ²ÿ¸ÿ¸ÿ»ÿ¶ÿ¶ÿÀÿ¼ÿ´ÿ»ÿ²ÿ¼ÿµÿ¶ÿ·ÿ±ÿÄÿ´ÿ»ÿÇÿµÿ²ÿµÿµÿºÿºÿ·ÿ¹ÿÀÿ»ÿÁÿ¶ÿ¾ÿ¸ÿ­ÿ¹ÿ¾ÿºÿ»ÿ¶ÿ»ÿ»ÿ²ÿµÿºÿ¸ÿ½ÿ·ÿ»ÿ¸ÿ¼ÿ²ÿ³ÿ½ÿ¿ÿÀÿ¼ÿ¶ÿ±ÿ®ÿ­ÿ¸ÿÁÿÂÿÄÿ½ÿ»ÿ¾ÿ»ÿµÿ´ÿ³ÿºÿ´ÿ·ÿ³ÿ±ÿ¹ÿ´ÿ·ÿºÿºÿ¼ÿ¿ÿ¿ÿ»ÿºÿ³ÿµÿºÿ¹ÿÄÿÄÿ¸ÿ´ÿ¶ÿ³ÿ²ÿµÿ½ÿÁÿÁÿºÿ±ÿ´ÿµÿ±ÿ²ÿ³ÿ¹ÿÁÿ©ÿºÿºÿ¸ÿÀÿ¹ÿ¸ÿµÿ¯ÿ°ÿ±ÿ²ÿ¸ÿºÿµÿ³ÿ´ÿ¶ÿÄÿ¸ÿ±ÿ¹ÿ½ÿ¸ÿ®ÿµÿ¾ÿ¼ÿÃÿÆÿ¶ÿ°ÿºÿ»ÿ¼ÿ»ÿ¸ÿ¿ÿ·ÿ«ÿ±ÿ­ÿ¹ÿ¶ÿ½ÿ¿ÿ¶ÿ³ÿ±ÿ´ÿ¸ÿ¸ÿ¸ÿ¶ÿ»ÿ·ÿ¹ÿ½ÿºÿ»ÿ¹ÿºÿÂÿÁÿ¹ÿºÿ±ÿ·ÿ½ÿ¸ÿ·ÿ±ÿ¸ÿ¯ÿ¯ÿµÿ»ÿ¶ÿ²ÿ°ÿ­ÿ²ÿ³ÿ¶ÿÅÿ½ÿÁÿ²ÿ¶ÿ¸ÿ¼ÿ¯ÿºÿ´ÿ³ÿµÿ¶ÿ½ÿ»ÿ·ÿ¶ÿ´ÿ³ÿ¸ÿ¹ÿ»ÿ¼ÿ·ÿ»ÿµÿ¶ÿ·ÿ½ÿ³ÿ¹ÿ°ÿ®ÿ°ÿ·ÿÁÿÀÿ¹ÿ¸ÿÆÿ·ÿ®ÿ¸ÿºÿ¶ÿ¹ÿºÿ¸ÿ·ÿ¶ÿ¿ÿÆÿºÿ³ÿ¼ÿ´ÿÉÿ½ÿ½ÿ¼ÿ¼ÿÀÿ·ÿ¯ÿµÿµÿ±ÿ¶ÿ¶ÿ¶ÿ¸ÿ¶ÿ°ÿ±ÿ·ÿ¹ÿ¶ÿ¸ÿ¶ÿ¸ÿºÿ¶ÿ¼ÿ«ÿ²ÿ¼ÿµÿ¸ÿºÿ»ÿ¿ÿ¿ÿ²ÿ±ÿµÿºÿ¾ÿ·ÿ¯ÿ²ÿ³ÿ±ÿ·ÿ±ÿ¾ÿ³ÿ°ÿ»ÿ¼ÿµÿºÿºÿ¶ÿ°ÿ¯ÿ¶ÿ»ÿ½ÿ½ÿ¹ÿ¸ÿ¸ÿ´ÿ±ÿ²ÿ´ÿ¶ÿ¹ÿ·ÿ¹ÿ¸ÿ´ÿ¹ÿ·ÿ¾ÿ·ÿ·ÿ´ÿ¿ÿ»ÿ´ÿ³ÿÁÿ¯ÿ¸ÿÀÿ¸ÿ´ÿ®ÿ´ÿ¼ÿ»ÿ²ÿ¯ÿ¹ÿ·ÿ±ÿµÿ²ÿ·ÿÁÿºÿÇÿ»ÿ­ÿ¹ÿ®ÿ¶ÿµÿ¾ÿ¶ÿ½ÿ¯ÿ¼ÿ¿ÿ¾ÿ»ÿ®ÿ¸ÿ¼ÿ»ÿ»ÿ²ÿ°ÿ¸ÿ¼ÿ·ÿ¯ÿ¸ÿ¿ÿ¹ÿ¯ÿ±ÿ±ÿÁÿ¹ÿ·ÿ¿ÿ³ÿ³ÿ¼ÿ¸ÿÿ°ÿ´ÿ²ÿ¸ÿ¶ÿºÿÃÿ¼ÿ±ÿ±ÿ¹ÿ·ÿµÿºÿ·ÿ¸ÿ±ÿ®ÿµÿ±ÿ»ÿ¶ÿ°ÿÀÿµÿÈÿ¼ÿ°ÿ¶ÿ½ÿ²ÿ¬ÿ²ÿ«ÿ´ÿºÿ³ÿ¼ÿ¹ÿµÿ¹ÿµÿ»ÿÂÿ¼ÿ¼ÿ¼ÿ³ÿ¯ÿ¶ÿºÿ¹ÿ¶ÿ´ÿ¸ÿ²ÿ¶ÿÅÿ·ÿ³ÿµÿµÿ½ÿ·ÿ¿ÿ½ÿ¹ÿ·ÿ¼ÿ¶ÿ¹ÿ¹ÿ·ÿ¼ÿ¼ÿºÿ¸ÿ·ÿ¶ÿ³ÿ¹ÿ¿ÿ¶ÿ²ÿ¹ÿ·ÿ½ÿ´ÿ³ÿ®ÿ·ÿºÿ´ÿ®ÿºÿ®ÿ¹ÿ³ÿ®ÿ¿ÿ¹ÿ®ÿ·ÿ¸ÿ¼ÿÀÿµÿ­ÿ¯ÿ¶ÿ»ÿ³ÿ­ÿºÿ¼ÿ°ÿ´ÿ®ÿ¹ÿ½ÿÄÿ¸ÿºÿºÿ²ÿ·ÿ²ÿ¯ÿÿÂÿ½ÿºÿ²ÿ¸ÿ¶ÿªÿ¸ÿ¾ÿ¶ÿ³ÿ©ÿµÿ´ÿ°ÿ¾ÿ¿ÿ³ÿ´ÿ½ÿÁÿµÿªÿÿ­ÿ±ÿ»ÿ´ÿ¹ÿºÿ®ÿ¯ÿ´ÿ³ÿ´ÿ®ÿ½ÿ»ÿ¼ÿ°ÿ¸ÿ»ÿ½ÿ²ÿµÿ¾ÿ¼ÿ¶ÿ¯ÿ°ÿ»ÿºÿµÿ·ÿ¸ÿ·ÿºÿ¹ÿµÿ¶ÿ´ÿ²ÿÀÿÀÿ¼ÿ±ÿµÿ¯ÿ¼ÿÀÿ¶ÿ¸ÿµÿ¸ÿ½ÿ·ÿ»ÿ°ÿ¹ÿ·ÿ­ÿ¹ÿºÿ³ÿ³ÿµÿ´ÿµÿ¹ÿ»ÿ¾ÿºÿ¹ÿ¹ÿ·ÿÄÿ»ÿ¬ÿ­ÿµÿ´ÿ¹ÿ®ÿ´ÿ·ÿ¬ÿºÿ³ÿ¶ÿÿÿÀÿ¬ÿ²ÿºÿ¿ÿ¯ÿ»ÿ´ÿ²ÿ³ÿ²ÿ¹ÿ»ÿ¸ÿÁÿÆÿ»ÿ²ÿ´ÿ¯ÿ®ÿ¶ÿ¹ÿ½ÿ±ÿ¯ÿ¸ÿ¸ÿÆÿ²ÿ¬ÿ­ÿ¯ÿ½ÿ»ÿ¸ÿ»ÿ©ÿÅÿ²ÿ¼ÿ³ÿµÿÁÿµÿ®ÿ«ÿ¸ÿÀÿÉÿºÿ¶ÿ¸ÿ­ÿ´ÿÀÿ½ÿºÿµÿµÿ½ÿÀÿ¿ÿµÿ´ÿ¶ÿ·ÿÀÿ·ÿ°ÿ­ÿÿµÿÀÿ·ÿµÿ½ÿ¯ÿ±ÿµÿ¼ÿ¿ÿ»ÿ¾ÿÀÿ¼ÿ·ÿ·ÿµÿµÿ·ÿ½ÿ¸ÿµÿ«ÿ¬ÿ´ÿ³ÿ°ÿ©ÿ«ÿ³ÿ¶ÿ½ÿ½ÿ¾ÿ¼ÿµÿ·ÿÃÿ¼ÿ»ÿ³ÿ¹ÿÿµÿ¿ÿ²ÿ¸ÿ¿ÿ½ÿ¾ÿ½ÿ¿ÿ¯ÿ·ÿ¯ÿµÿµÿ¼ÿ±ÿ«ÿ©ÿ°ÿ±ÿ´ÿµÿ±ÿ¶ÿ»ÿ¸ÿ´ÿµÿ²ÿ³ÿ¯ÿ®ÿ°ÿ»ÿ»ÿ±ÿµÿ´ÿ»ÿµÿºÿ¶ÿ³ÿ²ÿ¸ÿ´ÿ·ÿ¶ÿµÿ±ÿ²ÿ³ÿ¼ÿ»ÿ¶ÿºÿ¼ÿ¼ÿ¸ÿ´ÿµÿ¹ÿ·ÿ®ÿ­ÿ¹ÿ¹ÿ±ÿ®ÿ°ÿ±ÿ®ÿ³ÿÿ­ÿ¶ÿ«ÿ¼ÿºÿµÿ°ÿºÿ´ÿ¿ÿ¼ÿÅÿ¹ÿ©ÿµÿµÿ¸ÿ½ÿ¬ÿ®ÿ¶ÿ±ÿ²ÿ·ÿ´ÿ³ÿ½ÿÁÿ·ÿ±ÿ³ÿ´ÿ³ÿ²ÿ¶ÿ¯ÿ­ÿ¯ÿ³ÿ¹ÿ®ÿ°ÿºÿ­ÿµÿ²ÿ¸ÿµÿ¹ÿ®ÿ³ÿ´ÿ®ÿµÿ¹ÿºÿ¿ÿ¹ÿ¼ÿ·ÿ·ÿ¼ÿ¹ÿ¼ÿ¾ÿºÿ·ÿ°ÿ©ÿ­ÿµÿ¹ÿ¶ÿ¸ÿÀÿ³ÿµÿµÿ¶ÿ¸ÿ³ÿ¶ÿªÿµÿ±ÿÀÿ±ÿªÿ¯ÿ¸ÿ¹ÿ¯ÿ®ÿ­ÿ³ÿ³ÿ¸ÿ¯ÿ´ÿ·ÿ·ÿºÿ¿ÿ»ÿ·ÿ²ÿ³ÿ¹ÿ³ÿ²ÿ·ÿ¯ÿªÿ¬ÿ¾ÿ¹ÿ´ÿ»ÿ«ÿ¯ÿ½ÿ®ÿµÿ¾ÿ¹ÿÀÿ¿ÿ¿ÿÂÿ½ÿ½ÿ¾ÿÀÿ¾ÿ·ÿ³ÿ­ÿ±ÿºÿ·ÿ¶ÿµÿ´ÿ·ÿ¸ÿºÿ¼ÿ¼ÿ¾ÿ½ÿ¹ÿ¶ÿ¹ÿ¹ÿ°ÿºÿ¸ÿ±ÿ±ÿ¸ÿ®ÿ°ÿ¹ÿ¯ÿ·ÿºÿÆÿ»ÿ´ÿ±ÿ·ÿ½ÿªÿ³ÿ¾ÿ²ÿ¶ÿ³ÿ²ÿ¶ÿ¶ÿ¹ÿ½ÿ¶ÿ¶ÿµÿ­ÿ¶ÿ¸ÿ²ÿ¶ÿ°ÿ·ÿ·ÿ²ÿ¬ÿ²ÿ°ÿ¬ÿºÿºÿµÿÂÿµÿºÿ¶ÿ´ÿ´ÿ½ÿµÿ°ÿ°ÿ´ÿ¸ÿ±ÿ¼ÿÂÿ¼ÿ²ÿ±ÿµÿ·ÿ¹ÿ·ÿ¸ÿ¾ÿ¾ÿ¼ÿ»ÿ¹ÿ²ÿ¶ÿ±ÿºÿ¹ÿ®ÿ«ÿ¼ÿ¿ÿÿÉÿ±ÿ°ÿ¯ÿ®ÿ²ÿ·ÿ²ÿ¯ÿ±ÿ¶ÿºÿ½ÿÂÿºÿ®ÿ²ÿ¹ÿ¶ÿºÿÂÿ±ÿ´ÿ·ÿ»ÿ´ÿµÿ·ÿ°ÿ·ÿ¯ÿ®ÿ¼ÿºÿ»ÿ¹ÿ´ÿ¹ÿ¸ÿ³ÿ¶ÿ±ÿµÿ·ÿ»ÿ»ÿ»ÿ½ÿºÿ¼ÿ¿ÿºÿ¸ÿ¶ÿ¾ÿÊÿÇÿ´ÿ³ÿ±ÿ¯ÿ¹ÿ¼ÿ¹ÿÅÿÀÿ©ÿ»ÿ¶ÿ½ÿ·ÿ·ÿ¹ÿ¯ÿ·ÿ¹ÿ»ÿ¼ÿ¿ÿÃÿÁÿ¹ÿ³ÿ´ÿ²ÿ¯ÿ´ÿ³ÿ·ÿºÿ¶ÿ¶ÿ³ÿÇÿ¶ÿ¿ÿ¸ÿ´ÿ¹ÿ²ÿ·ÿ³ÿÀÿ¸ÿ¯ÿ¾ÿ´ÿºÿ¼ÿ¶ÿ®ÿ²ÿ´ÿ³ÿ¹ÿ³ÿ¬ÿµÿ´ÿ¯ÿ´ÿ¹ÿ±ÿ±ÿ°ÿµÿµÿ»ÿ»ÿ¯ÿ¹ÿÂÿ¬ÿ»ÿ¹ÿ¼ÿÂÿºÿ¾ÿ¶ÿ³ÿ±ÿ´ÿ¸ÿ¶ÿ¸ÿ¿ÿÀÿºÿ´ÿ­ÿ°ÿ³ÿ©ÿ°ÿ»ÿ¬ÿ´ÿ°ÿ¶ÿ¶ÿÑÿ½ÿÇÿ°ÿ´ÿ¿ÿ¼ÿ¸ÿ´ÿ®ÿ³ÿºÿ½ÿµÿ¯ÿ·ÿ¹ÿ³ÿ¸ÿÀÿ¹ÿ¸ÿ³ÿ°ÿ²ÿ±ÿºÿ­ÿ¶ÿ®ÿÅÿµÿ½ÿ·ÿ·ÿ¹ÿ³ÿµÿºÿµÿ°ÿ·ÿºÿ¼ÿ¼ÿ²ÿµÿ¸ÿµÿÁÿ¼ÿ±ÿ¯ÿ¹ÿ²ÿºÿÀÿ²ÿµÿ¶ÿ¸ÿÁÿÐÿÀÿ¯ÿ¶ÿ¸ÿºÿ»ÿ»ÿ¶ÿ³ÿ¸ÿ¹ÿºÿ¸ÿ³ÿ´ÿ¶ÿ½ÿÂÿ¸ÿ°ÿ¿ÿºÿ±ÿ¼ÿ¼ÿ·ÿ¯ÿ´ÿ·ÿ·ÿ¼ÿ¶ÿ­ÿ¬ÿ·ÿ¼ÿ³ÿ´ÿ±ÿ³ÿ¹ÿ·ÿ´ÿ¹ÿ»ÿ¶ÿ¼ÿ»ÿÀÿ´ÿÿ´ÿ¶ÿ¯ÿ·ÿÁÿºÿ¿ÿÄÿºÿ¼ÿÀÿ·ÿ¹ÿ¹ÿ±ÿ³ÿ¶ÿÄÿÂÿµÿµÿ¸ÿ»ÿ³ÿ¸ÿ¸ÿ´ÿ¹ÿÂÿ¿ÿ³ÿ³ÿ²ÿ´ÿ¼ÿ¾ÿ¿ÿµÿ­ÿ·ÿºÿ¹ÿÂÿ¾ÿ°ÿ»ÿ»ÿ½ÿ¼ÿ³ÿ¾ÿºÿ³ÿªÿ²ÿ´ÿ¹ÿµÿ·ÿÀÿ´ÿ¶ÿ´ÿ¾ÿÆÿ¶ÿ´ÿ¸ÿ´ÿÿ¼ÿ³ÿ³ÿ¸ÿ¹ÿ¸ÿºÿ·ÿ½ÿ¾ÿµÿ³ÿ¶ÿ¶ÿ¹ÿ¸ÿ¯ÿ³ÿµÿ¶ÿ·ÿ¶ÿÀÿ·ÿ°ÿ¸ÿ¹ÿ¾ÿ¸ÿÀÿ½ÿ»ÿ¸ÿ±ÿ¶ÿ¶ÿÿÿ²ÿ°ÿÅÿÁÿ´ÿ»ÿÿ´ÿ³ÿ·ÿ»ÿ³ÿ°ÿ³ÿµÿºÿ¸ÿ¶ÿ»ÿ¾ÿ½ÿ½ÿ¹ÿ²ÿ·ÿ´ÿºÿÅÿ½ÿ¾ÿ´ÿ²ÿ¸ÿ¯ÿ­ÿ°ÿ´ÿ»ÿ½ÿÀÿÄÿ»ÿ±ÿ«ÿ³ÿ­ÿ³ÿ¹ÿ¼ÿ¼ÿµÿ¹ÿ¼ÿºÿÂÿÄÿºÿ²ÿ±ÿºÿÄÿ½ÿ¹ÿ¶ÿµÿ°ÿ¸ÿ¹ÿ¾ÿ¾ÿ²ÿ¾ÿ³ÿ¶ÿ¿ÿ¾ÿÅÿ¾ÿ¸ÿºÿ¶ÿ¹ÿ¼ÿ³ÿºÿ²ÿ¬ÿ²ÿ·ÿ­ÿ·ÿ½ÿÁÿ½ÿ½ÿ¾ÿ¸ÿ¼ÿ¹ÿ²ÿ¸ÿ´ÿ°ÿ·ÿµÿ¼ÿÂÿºÿ½ÿ¿ÿ½ÿ¶ÿ¼ÿÃÿ»ÿ´ÿ·ÿ¾ÿ¼ÿ»ÿÇÿÁÿ¼ÿÄÿ°ÿ³ÿ¶ÿ¹ÿ´ÿ±ÿ¶ÿ·ÿµÿ³ÿ·ÿºÿ¹ÿ»ÿ½ÿ»ÿ¿ÿ¼ÿ¯ÿ¼ÿ¯ÿ·ÿ¿ÿÂÿÀÿºÿ¹ÿºÿ²ÿµÿºÿ¸ÿ½ÿ½ÿ¹ÿ¿ÿ±ÿ²ÿ±ÿ¶ÿ·ÿ»ÿ»ÿ·ÿ·ÿºÿÀÿ¼ÿ¶ÿ·ÿºÿºÿµÿÁÿ¼ÿ»ÿ´ÿ±ÿµÿ·ÿ²ÿÀÿ·ÿµÿ½ÿ¶ÿ®ÿ²ÿ·ÿ¸ÿ½ÿµÿ³ÿ¯ÿ²ÿ´ÿ¹ÿ¶ÿ¶ÿºÿºÿ·ÿ¹ÿ¼ÿ´ÿ³ÿ¶ÿ¼ÿ¸ÿºÿºÿ½ÿ¾ÿÄÿÁÿ¸ÿ±ÿµÿ¼ÿ»ÿ¹ÿºÿ½ÿºÿ»ÿ´ÿ®ÿ³ÿ¸ÿ³ÿ¹ÿÀÿ¾ÿ½ÿ¿ÿ¼ÿ·ÿÀÿÂÿ´ÿÀÿ¿ÿ±ÿ½ÿ»ÿ¼ÿºÿ¾ÿÂÿ¼ÿ¶ÿºÿ¾ÿÂÿ¼ÿÂÿ½ÿ³ÿ¹ÿ®ÿ·ÿ¹ÿ¿ÿÇÿÇÿÄÿÂÿ¿ÿ·ÿ³ÿ¿ÿ½ÿÁÿ°ÿ²ÿ·ÿ¿ÿ²ÿ´ÿ²ÿ­ÿ¹ÿ¶ÿ³ÿ´ÿÀÿ¾ÿ¶ÿ»ÿ¶ÿ¸ÿ¼ÿ·ÿ¹ÿ·ÿ´ÿ¼ÿÁÿÂÿ¶ÿ¶ÿ¶ÿ¸ÿ½ÿ¸ÿ¸ÿ·ÿ¹ÿ¿ÿºÿ±ÿ¶ÿºÿÀÿ¿ÿ¹ÿ¶ÿ¿ÿ½ÿ¸ÿÃÿ¹ÿ¶ÿ¶ÿ·ÿÅÿÁÿÃÿ½ÿ»ÿ¸ÿºÿ®ÿ³ÿ½ÿ¸ÿ±ÿ³ÿ´ÿ´ÿ¼ÿ¸ÿµÿ¯ÿ¶ÿ¼ÿ½ÿ±ÿ¾ÿ¿ÿ´ÿ³ÿ¶ÿ¶ÿ¹ÿÀÿ¼ÿ¿ÿ±ÿ©ÿ²ÿ¼ÿÂÿÀÿ´ÿ¬ÿ³ÿ¶ÿ·ÿÿ¯ÿ®ÿ½ÿ¹ÿ¾ÿ¹ÿ³ÿ³ÿ¹ÿ¾ÿ¼ÿ·ÿ½ÿ½ÿ¹ÿÃÿ½ÿÅÿ¾ÿ»ÿ¼ÿ·ÿ·ÿÀÿÃÿÄÿµÿ¼ÿ´ÿÁÿ¶ÿ´ÿÄÿÄÿ´ÿµÿ·ÿ¶ÿ¸ÿ³ÿ¶ÿµÿÀÿÀÿºÿºÿ¼ÿµÿ³ÿµÿÀÿ¯ÿ¿ÿÃÿºÿ¸ÿ¸ÿ¼ÿÃÿÁÿ»ÿ¼ÿ½ÿºÿºÿµÿ¹ÿ¹ÿ·ÿ²ÿ»ÿÀÿ³ÿ¶ÿ¼ÿ¸ÿºÿ¹ÿµÿ´ÿ½ÿµÿ«ÿµÿÀÿ¼ÿÀÿ¼ÿ³ÿ²ÿ»ÿ·ÿ¶ÿ¶ÿ²ÿ·ÿ¾ÿ´ÿ¿ÿ®ÿ¾ÿ½ÿºÿ¿ÿÀÿ¼ÿ·ÿ³ÿ²ÿºÿÀÿÈÿ±ÿÁÿÁÿ¹ÿ¼ÿÅÿÄÿºÿµÿ¼ÿ³ÿ·ÿÃÿ½ÿ¿ÿ¼ÿ³ÿ¯ÿ¸ÿÅÿµÿ­ÿµÿ¼ÿ¹ÿ·ÿ¶ÿ¹ÿ½ÿºÿµÿ¼ÿÃÿ·ÿ¹ÿ»ÿ¼ÿÃÿ¾ÿ³ÿ¸ÿÀÿÄÿ»ÿ¾ÿ¸ÿ¶ÿ·ÿ¼ÿÄÿÅÿ¾ÿ½ÿ¸ÿ¼ÿ¸ÿºÿ·ÿ¼ÿºÿ¶ÿ»ÿ»ÿ»ÿ¾ÿ½ÿ²ÿ°ÿ´ÿ¹ÿ¹ÿ±ÿ¬ÿ²ÿ¶ÿ²ÿÌÿÀÿ¸ÿ¾ÿ¿ÿ¿ÿ¾ÿ½ÿÄÿ¾ÿ½ÿ½ÿ²ÿ¯ÿ¹ÿÁÿÁÿÁÿºÿ±ÿªÿµÿÅÿ¿ÿ½ÿ»ÿ·ÿ¶ÿºÿ¿ÿ¿ÿÀÿÀÿµÿ¹ÿ½ÿ»ÿ¾ÿ¸ÿ»ÿ»ÿÀÿ¿ÿ¾ÿ½ÿºÿ¸ÿ¸ÿ¼ÿ¹ÿ¶ÿÀÿ½ÿºÿ»ÿ¿ÿÅÿÅÿÂÿÂÿ¹ÿ¹ÿ½ÿ¿ÿ¹ÿ¹ÿÀÿ½ÿ¿ÿ¹ÿ½ÿ¹ÿ»ÿ»ÿ¸ÿºÿ¿ÿ»ÿ¶ÿ¿ÿ¹ÿ·ÿ¾ÿÆÿÁÿºÿÁÿÁÿ¸ÿÄÿºÿºÿ½ÿ·ÿ²ÿ¼ÿºÿ»ÿ°ÿ¾ÿ»ÿ¾ÿÀÿ¼ÿ¹ÿ¾ÿ´ÿ¯ÿ¶ÿºÿ¸ÿ·ÿ¸ÿ¼ÿÇÿ»ÿÁÿºÿ»ÿ¶ÿºÿÀÿ½ÿ¼ÿµÿ¶ÿÁÿÈÿÁÿ»ÿ»ÿ¹ÿ·ÿ¸ÿÃÿÁÿ¸ÿ¼ÿ¿ÿ½ÿ¼ÿ¸ÿ²ÿ¿ÿ»ÿ¶ÿ·ÿ´ÿ²ÿ¼ÿ¹ÿÀÿºÿ»ÿ¿ÿ½ÿ»ÿ¼ÿ»ÿµÿ¯ÿ­ÿ´ÿ½ÿÅÿ´ÿ½ÿÃÿ·ÿ°ÿ¹ÿ¼ÿ¾ÿ¼ÿ¹ÿ½ÿ¹ÿ»ÿ¾ÿ»ÿÃÿ¿ÿ¼ÿ¼ÿ¹ÿ¾ÿ¿ÿ¼ÿ¿ÿºÿÆÿÀÿ¾ÿºÿ¾ÿ¿ÿ¸ÿºÿÀÿ´ÿµÿºÿ¼ÿ¿ÿ¾ÿÁÿÅÿ»ÿ¹ÿ»ÿÂÿ¼ÿ¸ÿµÿ·ÿ»ÿ¸ÿ¿ÿ¯ÿ³ÿ¿ÿÀÿ¿ÿ¿ÿ½ÿ¶ÿ²ÿ»ÿ³ÿºÿµÿ»ÿ¾ÿ·ÿ¹ÿ¼ÿ½ÿÌÿ¹ÿ²ÿ²ÿ¸ÿºÿ¶ÿ·ÿºÿ½ÿ¼ÿÂÿÂÿ¹ÿºÿÀÿ»ÿÂÿ¾ÿ»ÿ¹ÿµÿºÿÃÿÁÿ¸ÿµÿÿ·ÿÄÿÀÿ¾ÿ¶ÿ·ÿºÿ·ÿ¾ÿºÿ³ÿ¶ÿ¹ÿ´ÿ¿ÿ¾ÿ¹ÿÂÿÁÿºÿ´ÿ½ÿÿ¶ÿ¼ÿµÿµÿ¿ÿÄÿµÿ¸ÿ¼ÿºÿ­ÿ³ÿ¹ÿ¾ÿ¾ÿ²ÿ¾ÿ»ÿ¿ÿ»ÿºÿ¹ÿ¼ÿÀÿ½ÿ¶ÿÁÿ¹ÿ½ÿÂÿ¼ÿÀÿ´ÿ°ÿ¸ÿ¶ÿ³ÿ¼ÿºÿµÿÀÿÃÿ¼ÿ¼ÿ¹ÿ¸ÿ¿ÿÂÿÃÿ®ÿ·ÿ³ÿ²ÿ½ÿÀÿ½ÿ¾ÿ½ÿ¹ÿ¹ÿ½ÿÀÿ¿ÿ¾ÿ»ÿ½ÿ½ÿ¼ÿ¼ÿÿ®ÿ»ÿ´ÿ¬ÿ¹ÿ¿ÿÀÿÇÿÉÿÀÿ´ÿµÿ°ÿÅÿÀÿÀÿ¸ÿºÿ¾ÿ¼ÿÀÿµÿ¬ÿ¶ÿºÿºÿ³ÿµÿºÿ»ÿ¸ÿ´ÿ¹ÿÁÿ½ÿºÿ±ÿ®ÿ²ÿ¾ÿÀÿ¹ÿ·ÿ»ÿ¼ÿºÿ¹ÿÆÿºÿ²ÿ½ÿÀÿ¾ÿ»ÿµÿ¿ÿºÿ»ÿ¾ÿ»ÿ®ÿ·ÿ¸ÿ­ÿªÿ±ÿ¶ÿºÿ»ÿ®ÿ´ÿ»ÿÃÿ¿ÿÂÿ¾ÿ¶ÿµÿ¼ÿ½ÿ·ÿ´ÿÀÿ¾ÿ³ÿ°ÿºÿºÿ¶ÿ»ÿÂÿÁÿÄÿµÿ´ÿ½ÿ»ÿ½ÿ¶ÿ²ÿ¶ÿºÿ·ÿ¸ÿºÿ¹ÿ²ÿ»ÿ²ÿµÿ¹ÿ±ÿ¯ÿ°ÿ±ÿ·ÿ³ÿ»ÿ¾ÿµÿ±ÿ³ÿ»ÿ¹ÿ³ÿ»ÿÄÿÁÿ·ÿ³ÿ¼ÿ¼ÿ»ÿÃÿÂÿÁÿÂÿºÿ´ÿ¸ÿ½ÿ¿ÿ·ÿÇÿ¼ÿ»ÿ·ÿ¹ÿ­ÿ±ÿ¹ÿ¸ÿºÿÀÿ»ÿ¶ÿ¿ÿÁÿ¼ÿ¾ÿÀÿÁÿ·ÿ¸ÿ¿ÿ½ÿ²ÿªÿ³ÿÄÿÂÿ¾ÿ­ÿÿ·ÿ·ÿÁÿ¼ÿ¸ÿ»ÿÀÿÆÿÃÿ½ÿ¸ÿ·ÿ»ÿ·ÿ¶ÿ·ÿ»ÿ·ÿµÿºÿ½ÿºÿ»ÿ¾ÿ¿ÿ±ÿµÿÇÿÂÿ¸ÿÀÿÃÿ½ÿºÿ¾ÿÂÿÄÿ¿ÿ¹ÿ´ÿ¸ÿ²ÿ½ÿ»ÿ¿ÿ»ÿºÿ»ÿ¸ÿ³ÿ±ÿ¾ÿ·ÿ«ÿ¼ÿÀÿÄÿÁÿ¹ÿ¶ÿ´ÿ­ÿ±ÿ¾ÿ¾ÿºÿÀÿ¯ÿµÿ¸ÿ¼ÿ·ÿ½ÿÀÿ½ÿ·ÿ¯ÿ­ÿ¶ÿÀÿÂÿÂÿ½ÿ·ÿ¶ÿ´ÿÆÿ¼ÿºÿ¸ÿ¹ÿ²ÿ²ÿ·ÿ¸ÿ»ÿ¼ÿ¹ÿ¾ÿ¸ÿÆÿ´ÿ¸ÿ·ÿºÿ»ÿ¿ÿºÿ¸ÿ¼ÿ¾ÿÁÿ¾ÿ½ÿ¶ÿ¹ÿÅÿ¼ÿ¸ÿºÿ¿ÿ¸ÿ¶ÿ¶ÿ°ÿ²ÿºÿ¶ÿµÿ½ÿ¸ÿ¹ÿÀÿ¸ÿ°ÿ¯ÿ¼ÿ·ÿ¸ÿµÿ´ÿ¶ÿ¸ÿ»ÿ¹ÿ³ÿ½ÿ¸ÿÿ²ÿÂÿºÿ¿ÿÃÿ¶ÿªÿ²ÿ·ÿ¾ÿÄÿ³ÿ±ÿÁÿ¸ÿ³ÿ·ÿ¹ÿµÿ¹ÿ°ÿ¶ÿ½ÿ¸ÿ²ÿ»ÿÂÿ»ÿ¸ÿ¹ÿ³ÿ·ÿ°ÿ±ÿ½ÿ½ÿ½ÿÉÿ¿ÿ¸ÿ°ÿ²ÿ¹ÿ¼ÿ»ÿ¹ÿ·ÿ¸ÿºÿ¸ÿÂÿÂÿ³ÿ·ÿºÿ·ÿ½ÿ¸ÿ½ÿ¾ÿ¸ÿ¶ÿ¸ÿ¾ÿ¼ÿµÿ¸ÿµÿ¹ÿ¼ÿ±ÿ¶ÿ»ÿÂÿ°ÿ­ÿ´ÿÀÿ»ÿ·ÿ³ÿªÿ¬ÿ²ÿÂÿÆÿµÿÁÿ»ÿ¹ÿ®ÿ²ÿ³ÿÂÿ¼ÿ¹ÿ¶ÿ»ÿ»ÿ·ÿ¹ÿ¹ÿºÿÀÿ¹ÿ¿ÿÂÿ·ÿ²ÿ¸ÿºÿ¸ÿ¶ÿºÿ»ÿ¸ÿ¿ÿ¼ÿ¹ÿ½ÿºÿ¿ÿÃÿ¸ÿÆÿÉÿÁÿ½ÿ´ÿ¹ÿ¶ÿ¸ÿ±ÿ´ÿ·ÿ²ÿ³ÿµÿ·ÿ»ÿ¾ÿÀÿ¾ÿ°ÿ°ÿ¶ÿ¸ÿ»ÿ¶ÿ¬ÿ·ÿ¼ÿ·ÿ­ÿÿ³ÿ´ÿ¸ÿ½ÿ´ÿ¯ÿ¶ÿ¶ÿ·ÿÁÿºÿÃÿÀÿ¯ÿ·ÿ¸ÿ­ÿ¾ÿ³ÿ²ÿ¿ÿ¼ÿ²ÿ´ÿ¶ÿ»ÿ¾ÿ¶ÿ³ÿ³ÿ·ÿÄÿ½ÿºÿºÿ¾ÿ¸ÿ¶ÿµÿ¾ÿ±ÿ¼ÿ·ÿ±ÿ»ÿµÿºÿÆÿÂÿ½ÿ´ÿ¬ÿ¬ÿ¬ÿ«ÿ´ÿ»ÿ¶ÿÌÿ°ÿ¼ÿºÿ·ÿ·ÿ¶ÿµÿ¶ÿ¹ÿ´ÿ³ÿ´ÿ´ÿ¼ÿ¼ÿ½ÿÁÿ¼ÿ®ÿ«ÿ»ÿµÿÃÿºÿÅÿ®ÿµÿ¼ÿ¿ÿ¸ÿ¼ÿÃÿ¾ÿºÿ¾ÿ½ÿºÿ¿ÿÄÿÄÿÎÿÃÿºÿºÿ·ÿ±ÿ¸ÿµÿ¹ÿ¹ÿ´ÿµÿµÿ´ÿµÿ°ÿ³ÿºÿ»ÿ»ÿ»ÿ¶ÿ»ÿ²ÿ·ÿ¼ÿ¾ÿ·ÿÂÿ­ÿ´ÿ®ÿ©ÿ¸ÿ¼ÿÿ´ÿ¶ÿ¹ÿÃÿ¼ÿ¸ÿ¼ÿ³ÿ³ÿ½ÿµÿ¾ÿÇÿ¼ÿ½ÿ¸ÿ¶ÿ¸ÿ½ÿ¶ÿ´ÿ·ÿ¼ÿ¾ÿºÿ²ÿ³ÿ³ÿ±ÿ»ÿ¼ÿºÿºÿ³ÿ®ÿ´ÿ¼ÿ¹ÿ·ÿµÿ²ÿ»ÿÃÿ»ÿµÿ°ÿµÿ´ÿÿ¶ÿ¾ÿ·ÿ»ÿ¼ÿ¿ÿÃÿ½ÿ±ÿ®ÿ°ÿ²ÿµÿ·ÿ¹ÿ¼ÿµÿ³ÿÃÿ·ÿ´ÿÀÿ®ÿ¼ÿ®ÿªÿ¬ÿ³ÿµÿ»ÿ·ÿ»ÿ¸ÿ½ÿÀÿ¾ÿµÿ²ÿµÿ´ÿ¹ÿ½ÿ·ÿµÿ´ÿ´ÿ¼ÿºÿ¸ÿ¹ÿ·ÿ»ÿ»ÿ²ÿºÿÈÿ¾ÿºÿ¿ÿ»ÿ¹ÿ¶ÿ®ÿ­ÿ®ÿ«ÿ¯ÿ·ÿ´ÿ²ÿ·ÿ¼ÿÀÿ¶ÿ´ÿ¸ÿ²ÿ±ÿµÿµÿ¶ÿ®ÿ´ÿ¶ÿ¯ÿºÿ²ÿ³ÿ¯ÿ±ÿ´ÿ¸ÿ·ÿ¶ÿµÿµÿ³ÿºÿ¿ÿ´ÿ·ÿ¸ÿ¼ÿ¸ÿ±ÿ»ÿ·ÿºÿºÿ¾ÿ»ÿ¶ÿ´ÿÀÿºÿªÿ³ÿ´ÿµÿ´ÿ®ÿ²ÿ¼ÿ½ÿ¯ÿ°ÿ¹ÿ²ÿ­ÿ°ÿµÿ¼ÿ´ÿÂÿ¸ÿºÿ»ÿ¿ÿ¯ÿµÿ¯ÿ¾ÿ½ÿ¹ÿÿ°ÿ°ÿ¹ÿ¿ÿÿ®ÿ¼ÿ½ÿ¼ÿ¸ÿµÿ¶ÿ®ÿ«ÿ±ÿ¸ÿ¿ÿÁÿ»ÿ²ÿ»ÿ´ÿ²ÿ¶ÿ·ÿ¸ÿ±ÿ¹ÿÂÿÄÿ¸ÿ¶ÿ±ÿºÿ¸ÿ»ÿ·ÿ³ÿ·ÿ¼ÿ±ÿ¶ÿ»ÿ´ÿ·ÿ¼ÿºÿ¶ÿ¹ÿ¾ÿµÿ¹ÿÁÿ´ÿ³ÿµÿºÿºÿ¼ÿÀÿ²ÿ¸ÿ»ÿ¹ÿ½ÿÈÿºÿ¹ÿºÿ¹ÿ»ÿ·ÿºÿ²ÿ±ÿµÿ±ÿ²ÿ¼ÿ¸ÿµÿ¸ÿ²ÿµÿºÿ°ÿ®ÿÀÿ¶ÿ·ÿ¶ÿ¶ÿ¹ÿ¶ÿ³ÿÂÿËÿÂÿ®ÿ»ÿ¯ÿ»ÿºÿ©ÿ´ÿ¸ÿ¹ÿ¸ÿ»ÿ³ÿ¸ÿ²ÿ¶ÿ»ÿ´ÿ´ÿ»ÿ¼ÿ»ÿ¾ÿ¸ÿ­ÿ«ÿ¬ÿ´ÿ·ÿ»ÿ¶ÿ¯ÿ½ÿ·ÿ°ÿ¸ÿ¯ÿ±ÿ²ÿºÿ¹ÿ¬ÿÿ¯ÿµÿ·ÿ³ÿºÿ»ÿ¶ÿ»ÿ¸ÿ¶ÿ»ÿ´ÿ±ÿ»ÿ¸ÿ±ÿ·ÿ¸ÿ¶ÿ´ÿ®ÿ´ÿ¼ÿµÿÀÿ¶ÿºÿ³ÿ½ÿ²ÿ«ÿ³ÿ²ÿ¹ÿ¾ÿ°ÿ·ÿ´ÿ³ÿÀÿµÿ±ÿ¶ÿ·ÿ·ÿ´ÿ³ÿ²ÿ´ÿºÿ¼ÿ¸ÿµÿ·ÿ¹ÿºÿ´ÿ¬ÿ²ÿ¶ÿ®ÿºÿ´ÿ«ÿµÿ®ÿÀÿ±ÿ¯ÿµÿ¾ÿªÿ±ÿ«ÿ®ÿ¬ÿ½ÿÅÿÃÿ¸ÿ´ÿ¸ÿ±ÿ½ÿ¹ÿµÿ¶ÿ¬ÿ¬ÿ¶ÿ¸ÿ·ÿ»ÿ¼ÿºÿ»ÿµÿ·ÿ¼ÿ¿ÿ»ÿ¯ÿ°ÿ¬ÿ±ÿ¾ÿ¯ÿ±ÿ±ÿµÿÀÿ¸ÿ¶ÿµÿ¿ÿ°ÿ³ÿ©ÿ«ÿ±ÿ¾ÿ±ÿµÿ¸ÿ´ÿ¶ÿ¶ÿÿÿ·ÿ¸ÿ¶ÿ¹ÿ¼ÿ¸ÿ´ÿ¶ÿ¼ÿ¸ÿ¼ÿºÿ¸ÿµÿ²ÿ¬ÿÁÿ¶ÿ½ÿ¹ÿ¶ÿ¶ÿµÿ´ÿ²ÿ¼ÿÁÿºÿ³ÿ·ÿ¸ÿ¶ÿ½ÿºÿµÿ¼ÿ»ÿ³ÿ±ÿ¶ÿ¸ÿ±ÿ®ÿ®ÿ´ÿºÿ·ÿ¹ÿ³ÿ¶ÿ³ÿÃÿÀÿ¾ÿ±ÿÁÿ°ÿ¸ÿ¼ÿµÿ²ÿ½ÿ´ÿ¶ÿ»ÿºÿ´ÿ´ÿ¶ÿºÿ¿ÿ²ÿ¶ÿ±ÿ¯ÿ¯ÿ±ÿµÿ¶ÿ³ÿ´ÿ²ÿ®ÿ°ÿµÿºÿ¸ÿ¯ÿ²ÿ³ÿ»ÿ»ÿ­ÿ°ÿ²ÿ²ÿ»ÿ»ÿ²ÿ»ÿ¾ÿºÿ¸ÿ¶ÿ°ÿªÿ¸ÿºÿ¶ÿ±ÿ°ÿ½ÿÂÿ¼ÿ´ÿºÿ³ÿ¯ÿµÿ²ÿ³ÿ¹ÿºÿ·ÿ³ÿ´ÿ®ÿ«ÿ®ÿ´ÿ¶ÿ³ÿµÿ°ÿ¹ÿ·ÿ¹ÿ´ÿ¿ÿ²ÿ¿ÿ¹ÿ²ÿ»ÿ®ÿ¾ÿºÿ¶ÿ½ÿ·ÿ¹ÿ½ÿ¶ÿ²ÿ´ÿ¯ÿ¯ÿºÿÀÿºÿ´ÿ´ÿ±ÿ³ÿ»ÿ»ÿ°ÿ´ÿ³ÿ«ÿµÿ¼ÿ¹ÿ®ÿÿ¹ÿ´ÿ¯ÿ·ÿ¹ÿ·ÿ±ÿ¯ÿ±ÿ·ÿ®ÿ¹ÿ½ÿ²ÿ³ÿ¸ÿ´ÿ·ÿ¹ÿµÿ´ÿ°ÿ±ÿ²ÿ²ÿ´ÿ³ÿ¹ÿ¿ÿ¿ÿºÿ°ÿ®ÿ¯ÿµÿ´ÿ©ÿÀÿ¾ÿ¶ÿ±ÿ³ÿ±ÿÌÿ¼ÿªÿºÿÿ©ÿ·ÿµÿ¸ÿ½ÿ±ÿ³ÿ¸ÿ»ÿ»ÿ¸ÿ¸ÿºÿ¹ÿ²ÿ·ÿ¿ÿºÿ·ÿ²ÿ°ÿ¸ÿ¶ÿ°ÿ²ÿ¼ÿºÿªÿ¯ÿ¿ÿÇÿ¸ÿ³ÿ¸ÿÃÿ¹ÿµÿ³ÿµÿ¸ÿ·ÿ²ÿ½ÿ³ÿ°ÿµÿ³ÿµÿ¹ÿµÿ´ÿ·ÿºÿ¼ÿºÿ¹ÿ¸ÿ¶ÿ°ÿ³ÿÀÿ¹ÿ±ÿ·ÿ¶ÿ¹ÿ©ÿ¸ÿ°ÿ·ÿºÿ®ÿ´ÿ²ÿ¼ÿ¸ÿ³ÿ¯ÿµÿ¸ÿ¯ÿ³ÿ½ÿ¸ÿ±ÿµÿ´ÿ¸ÿµÿµÿºÿ´ÿ²ÿ·ÿ±ÿ¯ÿ³ÿ±ÿ¶ÿ´ÿµÿ¶ÿµÿ¶ÿ¶ÿ²ÿ©ÿ¸ÿ±ÿ±ÿ·ÿºÿ´ÿ²ÿ²ÿ¿ÿ¸ÿÁÿºÿ·ÿºÿ²ÿ²ÿÁÿÃÿºÿ¶ÿ´ÿµÿ»ÿ¾ÿ¸ÿ±ÿ±ÿ·ÿµÿ°ÿºÿ°ÿÿºÿ¸ÿ¶ÿ²ÿ½ÿµÿ¯ÿ»ÿ¾ÿ¸ÿ·ÿÄÿ»ÿ¼ÿºÿ³ÿ¾ÿ»ÿ³ÿ¸ÿ²ÿ·ÿÀÿ½ÿ¸ÿ¸ÿºÿ¶ÿ³ÿ´ÿ¶ÿÃÿÀÿ³ÿ·ÿ¾ÿ¬ÿ¯ÿ¼ÿ³ÿÁÿ¼ÿ½ÿ³ÿ¹ÿ°ÿµÿ¼ÿ¹ÿ°ÿµÿ³ÿ¼ÿ¿ÿ¸ÿ²ÿ³ÿ·ÿ»ÿ¶ÿ°ÿ·ÿÁÿÅÿ¾ÿ´ÿ²ÿ¯ÿ³ÿ·ÿºÿ¶ÿ¼ÿ½ÿÿ³ÿ¼ÿ»ÿ¸ÿ²ÿ±ÿ¶ÿ·ÿºÿºÿ¶ÿ¸ÿ¸ÿ²ÿ¯ÿ²ÿ¹ÿ¼ÿºÿ»ÿ·ÿ³ÿ½ÿÁÿ·ÿ¹ÿ­ÿ°ÿ¸ÿ¶ÿ»ÿ²ÿÁÿÿÄÿ²ÿ¿ÿ·ÿ²ÿ±ÿ±ÿ·ÿ²ÿ¬ÿ¶ÿ¶ÿ®ÿ±ÿ±ÿ³ÿ¶ÿ°ÿ²ÿ¶ÿ¸ÿµÿ®ÿ°ÿ½ÿ´ÿ»ÿ½ÿ®ÿ¼ÿ¸ÿ³ÿ²ÿ³ÿ¶ÿ¾ÿ´ÿ·ÿ±ÿ²ÿ¹ÿ¾ÿºÿ¹ÿºÿºÿ·ÿ°ÿ´ÿ³ÿ³ÿ¬ÿ­ÿ®ÿ¿ÿ©ÿ¾ÿ¾ÿ´ÿ°ÿ´ÿµÿÈÿµÿ¼ÿºÿÀÿµÿ°ÿ·ÿµÿ²ÿ²ÿ¸ÿ¸ÿ´ÿ¹ÿ¹ÿ¸ÿ¸ÿ¶ÿ³ÿµÿ¶ÿ°ÿ¸ÿ´ÿ³ÿ¿ÿ¬ÿ¼ÿ«ÿ·ÿºÿ½ÿ»ÿ²ÿ´ÿ°ÿ±ÿµÿºÿ¼ÿ¸ÿ®ÿ°ÿ»ÿ¸ÿ·ÿºÿ·ÿ±ÿ±ÿÀÿ±ÿ±ÿ¹ÿ²ÿ·ÿ»ÿÿ´ÿ¿ÿ³ÿºÿÄÿºÿ±ÿ¼ÿºÿ±ÿ³ÿ´ÿ¸ÿ»ÿ­ÿ²ÿ»ÿ¹ÿ»ÿ¸ÿ¬ÿ¬ÿ¯ÿ¹ÿ½ÿµÿÂÿ²ÿ®ÿ²ÿ´ÿ±ÿ·ÿ¸ÿ²ÿ¯ÿ²ÿ°ÿ®ÿ°ÿ±ÿ¼ÿ½ÿ»ÿ±ÿ¸ÿ¹ÿ¼ÿÃÿÂÿ±ÿ°ÿºÿÀÿ³ÿ¹ÿ·ÿ´ÿ´ÿµÿ³ÿ®ÿ®ÿ¹ÿ¼ÿ¶ÿ¹ÿ¯ÿ¸ÿµÿ¼ÿ»ÿ»ÿ½ÿ±ÿ¸ÿ¯ÿ¾ÿ¸ÿ´ÿ·ÿ»ÿ¼ÿ²ÿ´ÿ´ÿ²ÿ¹ÿ¾ÿ¼ÿ²ÿ°ÿ¶ÿ»ÿÂÿÆÿÀÿµÿ¾ÿµÿ¶ÿ°ÿ³ÿ¹ÿ¹ÿ¾ÿ¯ÿ®ÿ±ÿµÿ¸ÿ¶ÿµÿ»ÿ¹ÿ±ÿºÿ´ÿ¸ÿ±ÿ¬ÿºÿ²ÿ¾ÿ°ÿ®ÿ®ÿºÿ³ÿºÿ¾ÿÄÿ½ÿ°ÿ±ÿ¹ÿ¸ÿ»ÿºÿ¬ÿ·ÿ¼ÿ±ÿ¹ÿ°ÿ½ÿ»ÿÃÿµÿ¬ÿ¼ÿ¸ÿºÿ¾ÿ¿ÿ¸ÿ²ÿµÿ¸ÿ¸ÿÁÿÀÿ¶ÿ¼ÿºÿ¶ÿ²ÿ¸ÿ³ÿÁÿºÿÀÿ·ÿ´ÿ¸ÿ¶ÿ¶ÿ·ÿ¹ÿ½ÿ¹ÿ²ÿ·ÿ¹ÿ¶ÿ½ÿ³ÿ¶ÿºÿ²ÿ´ÿ¼ÿºÿ±ÿ´ÿÀÿ½ÿ¹ÿ»ÿ»ÿ¶ÿ²ÿ³ÿ¶ÿ¼ÿºÿ³ÿµÿ°ÿ¹ÿºÿµÿ·ÿ»ÿ»ÿ¼ÿ¼ÿµÿ¸ÿ·ÿºÿÂÿ¼ÿ¶ÿ¹ÿ¸ÿ¶ÿºÿµÿÂÿ´ÿµÿºÿ²ÿ°ÿ»ÿÃÿ´ÿ®ÿ°ÿµÿ¸ÿ³ÿ²ÿ²ÿºÿ»ÿ¸ÿ¯ÿ±ÿ­ÿ¼ÿ¹ÿ¹ÿ½ÿÄÿ¿ÿ¸ÿ¹ÿ¸ÿ¹ÿºÿ¸ÿ¹ÿºÿ¸ÿ³ÿÃÿ¯ÿ²ÿ¸ÿªÿ¶ÿÉÿÄÿ¹ÿªÿÿ½ÿÈÿ¾ÿ¾ÿ¼ÿ´ÿÂÿ»ÿ¯ÿ³ÿ³ÿ©ÿ»ÿ¿ÿ¶ÿ°ÿ¯ÿ¶ÿ»ÿ¹ÿ·ÿ·ÿ¹ÿÁÿ¼ÿµÿ»ÿ»ÿ¸ÿ¼ÿµÿ¾ÿ¼ÿ®ÿ¸ÿ»ÿ´ÿ´ÿºÿ½ÿ»ÿ¶ÿ¹ÿ·ÿÄÿ°ÿµÿºÿ¸ÿ¼ÿ±ÿ³ÿ¿ÿ¿ÿ¾ÿ½ÿ·ÿ¸ÿ¹ÿ¶ÿ¿ÿÁÿ¿ÿ¹ÿµÿ·ÿ´ÿ¯ÿ´ÿ®ÿ±ÿºÿ¹ÿ¶ÿ·ÿ¸ÿÃÿÀÿ¸ÿÂÿ¬ÿ½ÿµÿµÿµÿµÿ¸ÿ¹ÿ¸ÿ¹ÿ·ÿ³ÿ²ÿºÿ¼ÿ·ÿ²ÿ½ÿ¾ÿ·ÿ¯ÿ³ÿÀÿ¸ÿ°ÿ²ÿµÿ³ÿ©ÿ¯ÿÀÿ´ÿ¹ÿ¹ÿµÿ»ÿ»ÿÂÿÁÿ¹ÿ²ÿµÿ»ÿ½ÿºÿ²ÿ´ÿÅÿ·ÿ´ÿ¸ÿÃÿÃÿ¼ÿÂÿÂÿ¶ÿ¬ÿ­ÿµÿ¸ÿ¼ÿÊÿÆÿ¸ÿ¹ÿ¶ÿ¶ÿ¾ÿ¼ÿ¾ÿÁÿ¾ÿ¾ÿ¾ÿ¹ÿ¸ÿ¾ÿ¸ÿ»ÿ®ÿºÿ¸ÿ·ÿ¸ÿ°ÿ±ÿ»ÿµÿ­ÿ¼ÿ¹ÿ¯ÿ²ÿ¿ÿËÿ»ÿ¸ÿ¶ÿ¶ÿ¼ÿµÿ´ÿºÿ¸ÿÀÿµÿ¼ÿÀÿÄÿ»ÿ»ÿ²ÿ¯ÿ²ÿ·ÿ»ÿ±ÿÿµÿ·ÿ³ÿ½ÿµÿ¹ÿÅÿ´ÿ·ÿµÿµÿ¶ÿ¹ÿ¼ÿ¹ÿ¼ÿ¼ÿºÿÂÿ¶ÿ´ÿ´ÿ¶ÿ¶ÿµÿ·ÿ½ÿÁÿºÿ»ÿÁÿ¶ÿµÿ¸ÿ±ÿ¹ÿ¿ÿÁÿºÿµÿ¹ÿºÿ°ÿ·ÿ¹ÿÇÿ®ÿÿ¶ÿ³ÿÀÿ¿ÿµÿ³ÿ­ÿ«ÿ³ÿ¹ÿ³ÿ´ÿÂÿ¼ÿ½ÿ¾ÿ¼ÿ¾ÿÀÿ¾ÿ»ÿ¶ÿºÿ¼ÿ·ÿ½ÿ¾ÿ½ÿ·ÿ¸ÿ»ÿ»ÿ½ÿ¾ÿºÿ¹ÿÂÿÁÿÄÿ½ÿºÿ·ÿµÿ´ÿ²ÿ²ÿ·ÿ¼ÿ¶ÿ·ÿ½ÿµÿÂÿÁÿÀÿÀÿ¹ÿ¶ÿ¾ÿ¸ÿ¸ÿÄÿ´ÿÿ¯ÿµÿ¸ÿ½ÿºÿ¹ÿ½ÿ´ÿÁÿ¿ÿ¼ÿ®ÿ°ÿ¿ÿ´ÿ«ÿ¶ÿºÿ´ÿÂÿÄÿÀÿ»ÿ¿ÿ²ÿµÿ¿ÿ¾ÿ¸ÿ¸ÿ½ÿ½ÿ¿ÿÁÿ¿ÿ¬ÿ²ÿ¼ÿ½ÿ½ÿ»ÿ·ÿµÿ±ÿ¹ÿ´ÿ¶ÿ¸ÿ¼ÿ·ÿºÿ¿ÿºÿ¶ÿ¼ÿ»ÿ¹ÿ¼ÿÆÿÉÿÀÿ¼ÿ½ÿÀÿÀÿ¼ÿºÿ½ÿ³ÿ½ÿÂÿÀÿ¿ÿ¾ÿ¼ÿ¸ÿ´ÿ¶ÿ³ÿ»ÿºÿ¸ÿ¿ÿÃÿÂÿ½ÿ¸ÿ¹ÿÀÿ¾ÿÁÿ¸ÿ¸ÿµÿ±ÿ·ÿÁÿÁÿ½ÿÈÿ»ÿºÿ»ÿÃÿ´ÿ´ÿ±ÿ¹ÿÀÿºÿ»ÿ®ÿ²ÿ½ÿ¼ÿ¯ÿ¹ÿºÿ»ÿÁÿÀÿºÿ»ÿ¿ÿ¹ÿ¶ÿºÿ²ÿ´ÿ·ÿµÿ»ÿ²ÿ¾ÿÉÿµÿ¼ÿÀÿ¿ÿºÿ·ÿ»ÿÆÿ½ÿ¿ÿ¼ÿ­ÿ·ÿ¸ÿ²ÿµÿ¶ÿ²ÿ½ÿ¹ÿºÿÃÿ¿ÿ¿ÿ¾ÿ»ÿ¹ÿ¼ÿ»ÿ¸ÿ¿ÿ¿ÿ¼ÿ¿ÿÃÿÀÿ¸ÿ·ÿ½ÿÃÿ¼ÿ¾ÿºÿ¹ÿºÿ¸ÿ·ÿ¸ÿ¾ÿ¼ÿ¼ÿ¼ÿ¿ÿÁÿ¾ÿ»ÿ»ÿºÿ¼ÿÉÿÃÿºÿ¼ÿ¼ÿ»ÿ¾ÿÀÿ¼ÿ¶ÿÁÿ½ÿÀÿ½ÿµÿ¶ÿ¾ÿºÿÀÿ¾ÿµÿÂÿÅÿÁÿ½ÿ½ÿ½ÿÀÿÆÿ¶ÿÆÿÀÿ¼ÿ´ÿ´ÿ¿ÿ»ÿ½ÿ±ÿ¯ÿ»ÿÁÿÀÿ¸ÿ±ÿ¹ÿ¿ÿÀÿ½ÿ¾ÿ¹ÿ·ÿ¸ÿ¼ÿÃÿÁÿÄÿ¶ÿ¸ÿ»ÿÀÿÂÿ¾ÿµÿ±ÿ­ÿ²ÿ¶ÿµÿ·ÿ¿ÿÁÿ¼ÿÀÿÁÿ»ÿ»ÿ½ÿÂÿÄÿ¼ÿ·ÿµÿÁÿÁÿÀÿºÿ·ÿ¸ÿ¸ÿ¾ÿ·ÿµÿ·ÿ²ÿ´ÿ¹ÿ½ÿ½ÿ½ÿ¼ÿÀÿÅÿÄÿ¼ÿ·ÿ¼ÿÃÿÁÿ¸ÿ·ÿ»ÿ¸ÿµÿµÿ¸ÿºÿ½ÿ¿ÿ¸ÿ»ÿ¼ÿ²ÿÂÿÎÿÅÿ¼ÿºÿ¼ÿÀÿºÿ½ÿ·ÿµÿ¼ÿÂÿ¾ÿ·ÿ¾ÿ¹ÿ¿ÿ½ÿ´ÿ»ÿ¿ÿ³ÿ°ÿ·ÿ²ÿ¹ÿ´ÿºÿ¿ÿºÿ³ÿµÿ»ÿÉÿÀÿºÿµÿ¶ÿºÿºÿºÿÃÿÿÂÿÁÿ´ÿ³ÿ´ÿ°ÿ®ÿ·ÿ´ÿ¶ÿ¼ÿ·ÿ·ÿ·ÿ¸ÿ¸ÿ³ÿ´ÿ±ÿÂÿÄÿ¿ÿ¾ÿºÿ·ÿ¿ÿÃÿ²ÿ¼ÿºÿ½ÿ·ÿ¹ÿ½ÿ¿ÿ»ÿ°ÿªÿ»ÿÉÿ¾ÿ¼ÿºÿ»ÿ½ÿ·ÿ¸ÿÉÿÆÿ¹ÿ¹ÿ»ÿ¿ÿ¼ÿ¹ÿÁÿÁÿ¶ÿ´ÿ½ÿµÿ¾ÿÄÿ¿ÿ¸ÿ³ÿµÿ¾ÿºÿ´ÿ¶ÿ´ÿ·ÿÁÿÄÿ¿ÿ·ÿ¾ÿ´ÿ¹ÿ¿ÿºÿ¶ÿ¾ÿÃÿ¼ÿ·ÿºÿ´ÿ»ÿÄÿ¹ÿºÿ»ÿ¹ÿ³ÿÿ©ÿ¹ÿ·ÿÁÿÁÿºÿ»ÿ¾ÿºÿ·ÿ½ÿ¸ÿºÿ¼ÿ±ÿ°ÿ¹ÿ¾ÿÂÿÅÿºÿ¹ÿÂÿ»ÿ·ÿ»ÿºÿ¹ÿµÿºÿÀÿ»ÿ¼ÿ°ÿ¶ÿ¹ÿ·ÿ³ÿ¹ÿÂÿÂÿÄÿÉÿ¸ÿ³ÿ½ÿÀÿÄÿÀÿÃÿ¼ÿ¹ÿ¾ÿºÿ½ÿÁÿ¼ÿºÿ¿ÿ½ÿ¶ÿ¸ÿ¼ÿºÿµÿ·ÿ´ÿºÿÐÿÉÿÀÿ¹ÿÃÿÂÿ½ÿÀÿÃÿ¾ÿ±ÿºÿºÿÂÿ¸ÿ²ÿ»ÿÃÿÃÿ¾ÿ´ÿ´ÿµÿ¹ÿ©ÿ±ÿ­ÿ²ÿ»ÿ¿ÿµÿ«ÿºÿÂÿËÿ»ÿ¸ÿ¸ÿ½ÿÀÿºÿµÿµÿ¸ÿ¼ÿÁÿ²ÿ·ÿ¾ÿ¹ÿ·ÿ¸ÿ½ÿÂÿÄÿ¿ÿ¶ÿ¼ÿÇÿÀÿ»ÿ¾ÿ¹ÿºÿ¹ÿ²ÿ´ÿºÿ·ÿ´ÿ¼ÿºÿ¶ÿÀÿ¶ÿ·ÿ½ÿºÿ±ÿ²ÿ¿ÿÄÿµÿ¾ÿ­ÿ©ÿ¶ÿ°ÿ·ÿ¹ÿ³ÿµÿ¹ÿ½ÿÀÿ´ÿ½ÿ¿ÿ»ÿÀÿÄÿ¾ÿ´ÿ¹ÿÃÿÅÿÁÿ½ÿ¾ÿ´ÿ°ÿ¾ÿÈÿÀÿºÿ®ÿ®ÿ·ÿ¿ÿÃÿ¿ÿ¸ÿ¾ÿ¿ÿÁÿ¿ÿ½ÿ¿ÿµÿ¹ÿ½ÿ¼ÿ¼ÿ¸ÿ¹ÿ¼ÿ»ÿÂÿ®ÿ¬ÿ¸ÿ¬ÿ·ÿ½ÿ¼ÿ½ÿ¿ÿÂÿ¿ÿ¼ÿºÿ¶ÿ¹ÿ±ÿ²ÿ¹ÿ¼ÿ·ÿµÿ»ÿ¼ÿµÿ»ÿ±ÿÈÿ±ÿ½ÿ¾ÿµÿ½ÿºÿºÿ¿ÿÃÿÂÿ¿ÿ¾ÿ»ÿ¿ÿ²ÿ¾ÿ·ÿ³ÿ³ÿºÿ¾ÿ»ÿ¾ÿÁÿºÿµÿÅÿ¼ÿ·ÿ¸ÿ¶ÿ¸ÿ»ÿ°ÿ±ÿ¹ÿµÿ¹ÿÃÿ¹ÿ¶ÿ¾ÿ¹ÿ´ÿ¶ÿ¹ÿ´ÿ·ÿºÿ¾ÿ½ÿºÿ¶ÿ·ÿ¼ÿ¸ÿÀÿ½ÿ·ÿ±ÿºÿµÿ·ÿÃÿÀÿ²ÿ´ÿ¶ÿ¹ÿ¼ÿ³ÿ¹ÿ»ÿ¾ÿ¸ÿÈÿ¬ÿ´ÿ¼ÿ·ÿµÿ½ÿ¸ÿ¶ÿ¾ÿºÿºÿ¼ÿºÿÆÿ´ÿ«ÿ±ÿ¹ÿ»ÿ¸ÿ½ÿ½ÿ·ÿ¸ÿ¹ÿ¶ÿ½ÿ¼ÿ³ÿ°ÿ°ÿ¾ÿ´ÿ·ÿ°ÿ¼ÿ¸ÿºÿ¶ÿ²ÿ·ÿ·ÿºÿ»ÿ¸ÿ¼ÿ¾ÿ­ÿ¸ÿµÿ°ÿÿªÿ¶ÿ¿ÿ»ÿ»ÿ½ÿ»ÿ»ÿ³ÿÀÿÀÿ»ÿ¬ÿ¼ÿ¯ÿ³ÿ¯ÿ®ÿ¸ÿ¼ÿ¶ÿ»ÿÆÿ¾ÿ±ÿ°ÿ¶ÿ²ÿ¯ÿ¸ÿ²ÿ¿ÿºÿ²ÿ´ÿÁÿ½ÿºÿ½ÿºÿµÿ·ÿ¹ÿ¶ÿÂÿ·ÿ½ÿ¶ÿ­ÿµÿ¶ÿ¶ÿ¼ÿÁÿÁÿ¿ÿ¸ÿ´ÿ¸ÿ»ÿ¼ÿ¶ÿºÿ¸ÿ³ÿ¼ÿ²ÿÁÿ½ÿºÿ¶ÿ­ÿ®ÿ½ÿ¿ÿ¸ÿ¶ÿ¶ÿ·ÿ»ÿÃÿÇÿ¾ÿ½ÿ¶ÿ¼ÿµÿ·ÿ¾ÿ¿ÿ¼ÿ¸ÿ¶ÿ½ÿ½ÿ¸ÿ»ÿ¸ÿµÿµÿ·ÿÆÿÂÿ±ÿÄÿ³ÿ´ÿ°ÿ­ÿ¹ÿÁÿ¿ÿÂÿ¿ÿµÿ·ÿ¿ÿºÿ¹ÿÁÿ¾ÿÁÿ»ÿÁÿ¼ÿÃÿ¼ÿÀÿ¹ÿ¸ÿºÿ·ÿ¶ÿ³ÿ³ÿ¹ÿºÿ»ÿ¿ÿ·ÿ²ÿ¾ÿ°ÿ½ÿ¸ÿ¸ÿ´ÿ¹ÿÀÿ´ÿ¸ÿ·ÿ¿ÿ¿ÿ»ÿ¸ÿ°ÿ´ÿ»ÿ½ÿÀÿ½ÿÈÿ½ÿ»ÿ¹ÿ²ÿ±ÿ²ÿªÿ²ÿ½ÿ¿ÿ¶ÿ¸ÿ»ÿ¹ÿ¸ÿ·ÿ¾ÿÁÿ¼ÿ´ÿ¿ÿµÿºÿµÿ¾ÿ±ÿ¶ÿ½ÿÅÿ½ÿºÿ¸ÿ±ÿ¬ÿ´ÿÃÿÁÿ±ÿ®ÿ±ÿ³ÿ®ÿ¸ÿ²ÿ¸ÿ¿ÿÅÿ³ÿ¹ÿ¿ÿºÿµÿµÿ¹ÿºÿ¶ÿ²ÿ´ÿ´ÿµÿ¸ÿ·ÿÁÿ»ÿ¶ÿ¶ÿªÿ»ÿµÿÄÿ³ÿÁÿ´ÿ¹ÿ½ÿ²ÿ·ÿµÿµÿ·ÿ¸ÿÀÿ¿ÿµÿ·ÿ¼ÿÂÿ»ÿ¸ÿ·ÿ²ÿ²ÿ¶ÿ±ÿºÿÀÿ·ÿ­ÿ²ÿ±ÿ³ÿ¸ÿ¬ÿ©ÿ°ÿ³ÿ¹ÿ¼ÿºÿ·ÿ´ÿ³ÿ®ÿ½ÿ¿ÿ¹ÿÁÿÃÿ¼ÿ·ÿÂÿ¾ÿ°ÿ®ÿ³ÿ¯ÿ¹ÿ·ÿ¶ÿ·ÿ²ÿ´ÿ°ÿ±ÿÁÿ¼ÿ·ÿ²ÿ¶ÿ­ÿ¸ÿ³ÿ³ÿ³ÿ±ÿ¹ÿ¹ÿ³ÿ¸ÿµÿ¶ÿ´ÿ¸ÿ»ÿ¸ÿ´ÿ³ÿ´ÿ»ÿÄÿ¹ÿ¶ÿ´ÿ·ÿºÿ¸ÿ²ÿ¶ÿ¸ÿºÿµÿ³ÿµÿ»ÿ³ÿ¯ÿ·ÿ¼ÿ¸ÿ»ÿ·ÿ²ÿ°ÿ²ÿ¹ÿµÿ²ÿ¸ÿ¼ÿ´ÿÅÿ¾ÿ¯ÿ±ÿ¶ÿµÿ¶ÿ¶ÿ¯ÿ¸ÿ·ÿ¶ÿ¯ÿºÿ·ÿ·ÿ¼ÿ¾ÿ¶ÿ°ÿ²ÿ¶ÿ»ÿ¹ÿ¸ÿ¯ÿ³ÿ¸ÿ»ÿ´ÿ³ÿ¶ÿ±ÿµÿ¸ÿ´ÿ¿ÿ»ÿºÿ¼ÿ´ÿ¹ÿ¹ÿ¸ÿ¯ÿ­ÿ¶ÿ·ÿ¶ÿ¹ÿµÿ·ÿÀÿ¾ÿÀÿ¸ÿ¯ÿªÿÿ´ÿÿ»ÿ¶ÿ°ÿ¹ÿ¹ÿµÿ¶ÿµÿ³ÿ´ÿ°ÿ±ÿ¶ÿ¸ÿ·ÿ·ÿ¾ÿ¿ÿºÿºÿ²ÿ²ÿ¶ÿºÿ¹ÿ´ÿÀÿÂÿ¯ÿ¿ÿÂÿ´ÿ»ÿ¾ÿ·ÿ¸ÿ°ÿ²ÿ²ÿ¶ÿ´ÿ¬ÿ±ÿ±ÿµÿ²ÿ²ÿ¸ÿ¹ÿºÿ²ÿ°ÿ·ÿ´ÿÁÿ»ÿ¬ÿ¯ÿ³ÿºÿ·ÿµÿµÿÁÿºÿ¶ÿºÿ¿ÿÏÿ¼ÿµÿµÿ°ÿ­ÿµÿ³ÿ³ÿ»ÿ¹ÿ¶ÿ¶ÿ´ÿ¸ÿ»ÿ¹ÿ±ÿ·ÿ¹ÿ·ÿ¶ÿ¼ÿ­ÿ©ÿ±ÿ°ÿ½ÿ½ÿ­ÿ³ÿ´ÿ¸ÿ°ÿ³ÿ¸ÿºÿ¹ÿ±ÿµÿ¼ÿ½ÿ¹ÿ·ÿ´ÿ²ÿ¶ÿ¾ÿ»ÿºÿ½ÿ²ÿ¬ÿ·ÿÂÿ½ÿµÿºÿ¹ÿ¶ÿ±ÿºÿ»ÿ¿ÿµÿ¬ÿ½ÿ¾ÿ¹ÿÿ®ÿ¶ÿ¿ÿ®ÿÿ·ÿ¶ÿ¯ÿµÿµÿºÿ¹ÿ²ÿ³ÿ¶ÿ¼ÿ»ÿµÿ¸ÿÁÿ±ÿ¯ÿ®ÿµÿ¹ÿ°ÿºÿ½ÿ¯ÿ´ÿ´ÿ¼ÿÀÿ¶ÿ»ÿ·ÿ´ÿ´ÿºÿ¼ÿ·ÿµÿ¹ÿ³ÿ°ÿ¸ÿ¼ÿºÿ´ÿµÿ¹ÿ³ÿ·ÿ»ÿ¶ÿ·ÿ®ÿ¼ÿ³ÿµÿ¶ÿ¬ÿ¶ÿµÿ¶ÿµÿ«ÿ®ÿ±ÿ±ÿ°ÿ²ÿ½ÿ½ÿ¸ÿ¸ÿ¼ÿ»ÿ¹ÿ°ÿ¯ÿ¹ÿ¸ÿ°ÿ±ÿ¹ÿ»ÿ·ÿ·ÿ·ÿÁÿ½ÿºÿ¸ÿ¸ÿ°ÿ½ÿ±ÿ±ÿ·ÿ²ÿ²ÿµÿ²ÿºÿµÿ³ÿ·ÿµÿ¶ÿ·ÿ¼ÿÁÿ²ÿ¯ÿ¹ÿÁÿÀÿºÿµÿ²ÿ¸ÿ·ÿ¶ÿ½ÿ½ÿ¶ÿ±ÿ°ÿÁÿ»ÿ·ÿ¿ÿÀÿ¼ÿ¿ÿ¯ÿ²ÿ¼ÿ»ÿÀÿ³ÿ«ÿ¸ÿªÿºÿ´ÿºÿ¸ÿ¾ÿ¹ÿ¬ÿ­ÿ³ÿ¶ÿ®ÿªÿ¶ÿ¹ÿ¶ÿ¶ÿ¬ÿ«ÿ¹ÿ¸ÿ»ÿ¼ÿ´ÿ¹ÿÄÿ·ÿ¯ÿªÿ±ÿ»ÿ¹ÿ±ÿ¹ÿ±ÿ´ÿ¼ÿµÿ¸ÿ¸ÿ²ÿ±ÿ²ÿ»ÿºÿ­ÿ½ÿÀÿ»ÿ¸ÿ´ÿ®ÿ¬ÿµÿ´ÿªÿ­ÿ´ÿ¹ÿ·ÿ³ÿ®ÿ¹ÿ·ÿºÿ´ÿ²ÿ´ÿ²ÿ¹ÿ¿ÿ±ÿ½ÿ¶ÿ·ÿ³ÿ­ÿ²ÿ±ÿ¿ÿ½ÿ·ÿ²ÿ½ÿ¼ÿ¶ÿ´ÿ¶ÿ¹ÿºÿºÿ¸ÿ¹ÿ¹ÿ¸ÿ½ÿ¹ÿ¶ÿ¶ÿ³ÿ¶ÿ­ÿµÿÂÿ²ÿ¶ÿºÿ±ÿÀÿ·ÿ´ÿºÿ´ÿ¸ÿ¹ÿ·ÿ¹ÿ»ÿ´ÿ²ÿ®ÿ¼ÿºÿ¸ÿ°ÿ´ÿ´ÿ³ÿ´ÿ´ÿ¸ÿ¸ÿ²ÿ°ÿ²ÿ³ÿµÿºÿ¾ÿ¸ÿ¸ÿ¶ÿ³ÿ¶ÿºÿ´ÿµÿµÿ°ÿ»ÿ«ÿ´ÿµÿºÿ³ÿ²ÿ·ÿ®ÿ®ÿºÿ»ÿ·ÿ°ÿ«ÿ½ÿÀÿ¸ÿ¶ÿ¹ÿ¶ÿ²ÿµÿ³ÿ°ÿ´ÿ¶ÿºÿ¿ÿ»ÿµÿ°ÿ­ÿµÿÁÿºÿ®ÿ³ÿºÿµÿ¼ÿµÿ¶ÿµÿ¹ÿ²ÿ³ÿ¸ÿ°ÿ¿ÿ½ÿ®ÿºÿºÿºÿ¾ÿ±ÿ´ÿ½ÿ¸ÿ»ÿ¼ÿ»ÿ·ÿµÿ¹ÿ·ÿ»ÿ»ÿ²ÿ±ÿ´ÿ´ÿ¬ÿ¼ÿÃÿ¸ÿ¸ÿ­ÿ±ÿ¼ÿ»ÿ½ÿ»ÿ¹ÿ¾ÿ¯ÿ²ÿ»ÿ¶ÿºÿ¹ÿ²ÿ¶ÿ·ÿµÿ»ÿ³ÿ®ÿ²ÿ³ÿ¸ÿ½ÿ¹ÿ±ÿ­ÿµÿÁÿÀÿ¸ÿµÿ´ÿ·ÿ·ÿ´ÿ³ÿ»ÿ½ÿ±ÿ¶ÿ¹ÿ»ÿ±ÿ¸ÿÿ¸ÿ°ÿ¼ÿÀÿ¿ÿ·ÿ»ÿÁÿºÿ±ÿ½ÿ¶ÿ­ÿ®ÿ·ÿµÿ°ÿ´ÿ¶ÿ²ÿ³ÿ¶ÿ·ÿ¿ÿ¸ÿ³ÿ´ÿ¸ÿ·ÿµÿ¹ÿ½ÿ¹ÿªÿµÿÁÿÿ½ÿÁÿ¸ÿ´ÿÁÿÀÿ¯ÿ¯ÿ®ÿ®ÿ¸ÿ¯ÿ²ÿ¬ÿ°ÿµÿ½ÿÀÿ¼ÿ»ÿ¸ÿ´ÿ´ÿ³ÿ¹ÿ¼ÿ¶ÿ´ÿ¶ÿºÿ¾ÿ®ÿ´ÿ¶ÿ¸ÿÀÿ¶ÿ²ÿºÿ·ÿ°ÿ²ÿµÿ¶ÿµÿ·ÿ¼ÿ·ÿ·ÿ²ÿºÿ·ÿ´ÿµÿ²ÿ²ÿµÿ¶ÿ´ÿ®ÿ±ÿ¹ÿµÿµÿ¼ÿ°ÿ¯ÿ¹ÿ»ÿºÿ¸ÿ¬ÿ¹ÿ²ÿ³ÿªÿ¶ÿ»ÿ´ÿ¸ÿ¿ÿ³ÿ¹ÿºÿÃÿ¹ÿ´ÿ³ÿ·ÿ½ÿ½ÿ¶ÿµÿÁÿÆÿÀÿ¼ÿ»ÿ¸ÿ®ÿ«ÿ­ÿ²ÿµÿ­ÿ³ÿ¸ÿ¹ÿ«ÿÆÿ·ÿ®ÿ¶ÿ«ÿ»ÿ´ÿ»ÿ·ÿ¶ÿ±ÿ­ÿ¹ÿ½ÿ¯ÿµÿÁÿ»ÿ½ÿ¹ÿ³ÿ»ÿ¹ÿ´ÿ¼ÿµÿ´ÿµÿ®ÿ¾ÿÁÿ·ÿ¼ÿ½ÿ»ÿ³ÿ½ÿªÿ°ÿ´ÿ½ÿ°ÿ·ÿ¹ÿ¼ÿ­ÿ¶ÿ±ÿ¹ÿ¸ÿ­ÿªÿ³ÿµÿ³ÿ±ÿ®ÿ¹ÿÀÿ¸ÿµÿ´ÿ·ÿ¶ÿ¾ÿ¼ÿ¸ÿ³ÿ±ÿ¾ÿ°ÿºÿÀÿ¶ÿ´ÿ·ÿ´ÿ¯ÿ®ÿ¶ÿ¶ÿ¸ÿ·ÿ¯ÿ´ÿ¿ÿ·ÿ¶ÿ»ÿ¶ÿ·ÿ¶ÿ°ÿµÿ«ÿ²ÿ¯ÿ¸ÿ¶ÿ­ÿ´ÿ´ÿ´ÿ¸ÿ®ÿ«ÿ¿ÿ¸ÿ·ÿ¹ÿ´ÿÂÿ¾ÿºÿ²ÿ¸ÿ¹ÿ¶ÿ±ÿ³ÿ¹ÿ·ÿ¶ÿ³ÿ²ÿ·ÿ¶ÿÿ°ÿ½ÿ»ÿ¸ÿ·ÿ¶ÿ»ÿ­ÿ½ÿ¬ÿ°ÿ¾ÿ»ÿ¹ÿ¯ÿ±ÿ´ÿ´ÿ¶ÿ¶ÿ¹ÿ¼ÿ¹ÿ³ÿ²ÿ´ÿ³ÿ¼ÿ½ÿµÿ¹ÿ·ÿÃÿ´ÿªÿ¹ÿ´ÿ¹ÿ«ÿ¼ÿ¶ÿ´ÿ´ÿ¶ÿ¾ÿºÿµÿ®ÿ»ÿÀÿ½ÿ»ÿºÿ¸ÿµÿ²ÿ¯ÿ­ÿ¯ÿ¯ÿ±ÿ·ÿ«ÿÿ¹ÿÀÿ´ÿ¼ÿ´ÿ´ÿ¼ÿ¸ÿ¹ÿ³ÿ´ÿ­ÿ³ÿ¹ÿ¹ÿ¹ÿµÿ®ÿ´ÿ¼ÿ¶ÿ´ÿ´ÿ´ÿ·ÿ±ÿµÿªÿ¸ÿ¶ÿ¶ÿÄÿ¿ÿ­ÿ¹ÿ°ÿ¬ÿ¯ÿ°ÿ²ÿ¶ÿ¹ÿ´ÿ¸ÿÂÿ¿ÿ¼ÿ¹ÿ´ÿ¼ÿ¿ÿ·ÿ¬ÿÿ¶ÿºÿ·ÿ®ÿºÿºÿ¹ÿ¸ÿ´ÿºÿµÿ®ÿ¸ÿ½ÿ¸ÿ±ÿ°ÿ±ÿ®ÿ¬ÿ´ÿ¿ÿ·ÿ²ÿ¿ÿÀÿ¼ÿ¿ÿ½ÿ·ÿ·ÿ©ÿ¯ÿ¼ÿµÿ·ÿ¹ÿ·ÿÀÿ¿ÿ´ÿ´ÿ±ÿ±ÿÂÿÂÿ°ÿ²ÿ¹ÿ¿ÿ»ÿ¼ÿ¯ÿ½ÿ½ÿ½ÿ¹ÿ¾ÿ¹ÿ³ÿ¸ÿµÿ´ÿ±ÿµÿ·ÿ¹ÿ¾ÿ»ÿ´ÿ´ÿ´ÿ²ÿºÿ»ÿ²ÿÀÿ·ÿºÿ¹ÿÿ°ÿµÿºÿºÿ¶ÿ´ÿµÿ²ÿ²ÿµÿ¹ÿµÿ²ÿ¹ÿ¸ÿ¹ÿ¹ÿ¯ÿ«ÿºÿ¶ÿ»ÿÃÿ´ÿµÿ©ÿ¸ÿ»ÿ¶ÿºÿ¿ÿ»ÿ·ÿ¹ÿºÿ¹ÿ¼ÿ·ÿ³ÿºÿÀÿ»ÿ¹ÿ¹ÿ·ÿ²ÿ¼ÿ»ÿ·ÿ¾ÿ»ÿ¶ÿºÿ·ÿ·ÿ»ÿ»ÿ·ÿºÿºÿ±ÿºÿµÿÿ·ÿ»ÿ«ÿ²ÿ³ÿ¶ÿÁÿ¾ÿ´ÿ»ÿ¶ÿ¯ÿ´ÿ»ÿ¶ÿ¬ÿªÿ°ÿ»ÿ¾ÿ¿ÿ²ÿºÿ²ÿµÿ´ÿÇÿÁÿ®ÿ±ÿ¸ÿ³ÿ²ÿ´ÿµÿºÿ½ÿºÿ»ÿ²ÿ¶ÿ¶ÿ¸ÿ¹ÿ±ÿºÿÁÿ´ÿ·ÿ¹ÿ·ÿ²ÿ³ÿ½ÿºÿ¸ÿ»ÿ¶ÿ¸ÿ¼ÿ¹ÿºÿ¹ÿ±ÿ¾ÿ­ÿ¿ÿ¿ÿ¯ÿ¯ÿ½ÿºÿºÿÁÿ·ÿ®ÿ³ÿºÿºÿ·ÿ¹ÿ·ÿ¹ÿ¶ÿÃÿ¾ÿ´ÿ¼ÿ´ÿ¹ÿ¹ÿ¼ÿ»ÿµÿµÿ¸ÿ¹ÿ¹ÿ¼ÿ¿ÿ¾ÿ»ÿÄÿµÿ¶ÿ¶ÿ¬ÿµÿÅÿ¸ÿ¹ÿ´ÿ±ÿµÿºÿ½ÿ·ÿ´ÿ½ÿ¸ÿ°ÿ³ÿÁÿÇÿ³ÿ´ÿ½ÿ´ÿ·ÿºÿ¸ÿ¸ÿ¼ÿ·ÿ­ÿ°ÿ¹ÿ¼ÿµÿ±ÿ¼ÿ¹ÿÁÿÀÿ»ÿºÿ¹ÿ´ÿ²ÿ½ÿÇÿÂÿ¼ÿ¿ÿ·ÿ®ÿÉÿÆÿ³ÿ»ÿ¸ÿºÿÁÿ¶ÿ¹ÿ¾ÿ¹ÿºÿÀÿ¾ÿ·ÿ°ÿ¯ÿ¹ÿ¹ÿ»ÿ¾ÿµÿ¹ÿ°ÿ«ÿ¶ÿ´ÿ³ÿ¸ÿ½ÿ»ÿ±ÿ±ÿ¸ÿµÿ¹ÿÆÿ±ÿ¾ÿÄÿ´ÿºÿ¹ÿ¹ÿ¾ÿ»ÿ¸ÿºÿ´ÿ´ÿ¼ÿ¿ÿ¼ÿÁÿ»ÿ¼ÿ±ÿºÿ¼ÿ¾ÿ²ÿ±ÿ¶ÿ´ÿ±ÿ²ÿÁÿÍÿ³ÿ³ÿ´ÿ±ÿ³ÿ¸ÿ¾ÿ¾ÿ¸ÿµÿµÿºÿ¿ÿ¶ÿ®ÿ²ÿÂÿ¹ÿ¶ÿ¿ÿ¹ÿºÿ¿ÿÃÿ½ÿ±ÿ°ÿ»ÿ»ÿ´ÿ½ÿ»ÿ»ÿ²ÿ½ÿ¼ÿÀÿÄÿ»ÿ¹ÿµÿ´ÿ»ÿ½ÿºÿ¾ÿÀÿ³ÿ¹ÿ¼ÿ¿ÿ¼ÿ½ÿ¸ÿ²ÿµÿ¼ÿ»ÿµÿ·ÿ¯ÿ»ÿÀÿÂÿÃÿ¾ÿ¼ÿ½ÿ¿ÿÀÿ¸ÿ¸ÿ¼ÿ¹ÿ¹ÿ³ÿ¼ÿ¾ÿÁÿÅÿÂÿ¼ÿ¶ÿ»ÿ¸ÿ·ÿºÿ¾ÿÅÿÃÿºÿµÿÿ¾ÿ¸ÿ¸ÿ¿ÿ¾ÿ¿ÿ¾ÿ·ÿµÿºÿ¶ÿºÿ¼ÿÄÿ¸ÿ»ÿ½ÿ¹ÿ¶ÿ¼ÿÃÿ¾ÿ·ÿ¾ÿ¿ÿ»ÿÄÿÈÿ¬ÿ¶ÿ·ÿ´ÿ³ÿ¶ÿ¹ÿ¾ÿ¼ÿ³ÿ²ÿ¶ÿÈÿ³ÿ­ÿ·ÿµÿ¾ÿµÿ³ÿ·ÿ³ÿ¸ÿ¿ÿÃÿ­ÿ­ÿ¼ÿÀÿ¼ÿ·ÿ·ÿ³ÿµÿ½ÿ¼ÿ¶ÿ¸ÿ³ÿÆÿ¼ÿ¼ÿ¼ÿ´ÿºÿÀÿ¼ÿ¹ÿ·ÿ´ÿºÿÀÿ»ÿ½ÿµÿ¾ÿºÿ¹ÿºÿºÿ¶ÿ°ÿ³ÿ³ÿ¾ÿ½ÿºÿ¿ÿÂÿÅÿ¿ÿºÿ¾ÿ¿ÿ´ÿ²ÿ·ÿ¸ÿ³ÿµÿ»ÿºÿºÿ½ÿ¾ÿºÿ»ÿ½ÿ³ÿ»ÿªÿ²ÿÆÿºÿ´ÿ½ÿÀÿ¼ÿ¿ÿÄÿ¾ÿ°ÿ¾ÿÀÿÀÿ¼ÿÀÿ¾ÿµÿ³ÿ¾ÿÈÿ·ÿ´ÿ¹ÿµÿÂÿÂÿÁÿ¼ÿµÿ³ÿµÿ¯ÿ°ÿ±ÿ½ÿÁÿ¿ÿºÿ¹ÿºÿ¹ÿ·ÿ·ÿ´ÿÆÿ¿ÿÄÿÄÿ½ÿ·ÿ¹ÿºÿ»ÿ¿ÿ¿ÿ·ÿ¹ÿÁÿÃÿ¾ÿ´ÿ²ÿ´ÿ°ÿ±ÿ¶ÿ¸ÿ³ÿ¹ÿ³ÿ»ÿ¼ÿ¹ÿ³ÿ³ÿ¿ÿÁÿ¸ÿ¾ÿ¿ÿ°ÿªÿ³ÿ½ÿ¾ÿ»ÿºÿ¸ÿ¾ÿ¿ÿ³ÿ½ÿÄÿÂÿ½ÿµÿ¸ÿÃÿ°ÿÿ·ÿ¾ÿ´ÿ´ÿ»ÿ¾ÿ¼ÿ¼ÿºÿ¾ÿÄÿ´ÿÀÿ¸ÿ»ÿÁÿÂÿ½ÿ¶ÿ¾ÿÇÿÂÿ²ÿ¹ÿÇÿÂÿ¸ÿ³ÿ·ÿÃÿ¿ÿ½ÿ¹ÿ»ÿ·ÿ¶ÿºÿÀÿÂÿ¾ÿ½ÿÂÿ¸ÿ»ÿ¹ÿ¹ÿ¸ÿ·ÿ·ÿºÿ·ÿ´ÿ·ÿÁÿ¸ÿ¹ÿÀÿ¾ÿºÿ¾ÿ¾ÿ®ÿ°ÿ¿ÿ»ÿÂÿ¾ÿ¿ÿ¿ÿ°ÿ»ÿÄÿ¸ÿÂÿÅÿÁÿ´ÿ¯ÿºÿÆÿ¼ÿÀÿÁÿ¸ÿ³ÿ²ÿ³ÿ³ÿ¹ÿÅÿ¾ÿ»ÿ¸ÿÁÿÁÿ¼ÿ¿ÿÃÿºÿ½ÿ¹ÿÀÿÆÿÂÿ¿ÿ½ÿ½ÿ¾ÿºÿ²ÿºÿ½ÿ¿ÿ»ÿ³ÿ´ÿ¼ÿ¸ÿ¼ÿ¹ÿÿ¼ÿÇÿÀÿ´ÿµÿÂÿÂÿ½ÿ´ÿÊÿÏÿÂÿ±ÿ°ÿ¾ÿÀÿ¾ÿ»ÿ¶ÿÁÿÀÿ»ÿ¶ÿ¯ÿ³ÿ¼ÿ¹ÿ¶ÿ½ÿÉÿÉÿÂÿÃÿ½ÿ±ÿ¿ÿ¾ÿ·ÿ¿ÿÀÿ·ÿ²ÿ¹ÿ¸ÿ¾ÿÁÿ¾ÿ»ÿ½ÿ¿ÿ»ÿ¾ÿ¿ÿ²ÿ¸ÿÆÿÅÿÀÿ¼ÿ¼ÿµÿ°ÿºÿºÿ¸ÿ±ÿºÿÄÿÇÿ¿ÿ²ÿ¼ÿ¸ÿµÿ·ÿ²ÿ·ÿºÿ²ÿ¹ÿÃÿ¼ÿ°ÿ»ÿºÿ½ÿÀÿ»ÿ¼ÿ¾ÿºÿÀÿ»ÿ¶ÿºÿÁÿÀÿ½ÿÁÿ·ÿ·ÿµÿ³ÿ¼ÿÃÿºÿ¯ÿ³ÿ·ÿµÿ³ÿ½ÿÀÿ¸ÿ³ÿºÿ¾ÿÀÿºÿ¹ÿ¶ÿ¶ÿ¾ÿÅÿÀÿºÿ¶ÿ¸ÿ¼ÿµÿ­ÿ²ÿ¸ÿ·ÿ»ÿ´ÿÃÿ¼ÿ»ÿ¸ÿ¸ÿ¼ÿ¹ÿ®ÿÁÿÃÿ³ÿ·ÿÃÿ¿ÿºÿºÿ¶ÿ¶ÿÀÿµÿ·ÿ¾ÿ¾ÿºÿ·ÿ·ÿºÿ´ÿ³ÿ¹ÿ¼ÿµÿ¼ÿÂÿ¼ÿ¹ÿÄÿÃÿÀÿºÿ½ÿÃÿ¼ÿ¹ÿ¹ÿ¸ÿ½ÿ¾ÿ½ÿ´ÿ·ÿ½ÿ»ÿ¹ÿ·ÿ¸ÿÁÿ´ÿ²ÿÀÿ¶ÿ¼ÿÂÿ¾ÿ¼ÿ¿ÿ½ÿ¼ÿ¾ÿ³ÿ¯ÿÂÿ»ÿ¸ÿ¾ÿ¼ÿ´ÿ·ÿ°ÿ½ÿ¸ÿºÿ¿ÿÇÿÉÿÂÿºÿ¶ÿ¹ÿºÿ¼ÿ¿ÿÁÿ¹ÿ¼ÿÄÿÁÿ¹ÿ¾ÿ±ÿ²ÿ»ÿ³ÿ´ÿ²ÿºÿ¸ÿ¬ÿµÿ¿ÿÂÿÃÿ¼ÿ·ÿ¸ÿ´ÿ´ÿºÿÀÿ½ÿ·ÿ¸ÿ·ÿ¯ÿ²ÿ³ÿ¹ÿ»ÿ±ÿ²ÿÊÿÀÿ±ÿÆÿ¼ÿÂÿÆÿÃÿ¼ÿ¹ÿºÿ¸ÿ»ÿÃÿÀÿ¹ÿ¾ÿ¹ÿºÿ»ÿ¹ÿºÿ»ÿ¶ÿ½ÿ¸ÿ³ÿ»ÿÃÿ·ÿ¸ÿ¼ÿ»ÿ½ÿ»ÿºÿ³ÿ»ÿ¿ÿ½ÿ¶ÿ»ÿ¼ÿ¸ÿºÿÀÿ¿ÿ¶ÿ³ÿÀÿ²ÿ­ÿºÿ·ÿ´ÿ·ÿ·ÿ·ÿ·ÿ¿ÿÊÿµÿ»ÿ¸ÿºÿ¾ÿ·ÿ³ÿºÿ½ÿÀÿÅÿµÿ¶ÿ½ÿÅÿÇÿÀÿ³ÿ°ÿ¹ÿ¿ÿ¿ÿÄÿ¿ÿ±ÿºÿ»ÿ·ÿ¸ÿ»ÿ·ÿµÿ¹ÿ´ÿ´ÿ»ÿ»ÿªÿµÿ³ÿ¸ÿ¹ÿ¸ÿ»ÿ¿ÿÀÿ½ÿ±ÿ¿ÿ°ÿ¾ÿÃÿ¿ÿ»ÿ¹ÿ¸ÿ·ÿ¹ÿ¼ÿÀÿ¹ÿ³ÿÄÿ»ÿ¼ÿ·ÿ»ÿ¹ÿ´ÿ²ÿ´ÿ¹ÿÁÿÀÿ½ÿ¯ÿµÿ°ÿ±ÿ¹ÿ¶ÿ²ÿ½ÿÅÿ½ÿºÿ¹ÿ¸ÿ½ÿ¿ÿ½ÿ´ÿµÿ·ÿºÿÃÿÁÿ·ÿ¹ÿ±ÿÆÿ·ÿµÿ®ÿºÿ±ÿ®ÿ¹ÿ¿ÿ¾ÿºÿ·ÿ¾ÿºÿ»ÿÀÿ»ÿµÿ¶ÿµÿÁÿÁÿ·ÿ´ÿ¼ÿ¿ÿ³ÿ¸ÿµÿÊÿµÿÂÿ¶ÿ³ÿ»ÿ¾ÿ½ÿ¼ÿºÿ½ÿÂÿÁÿ¸ÿÃÿ¸ÿ¾ÿºÿ±ÿ³ÿ¹ÿ½ÿºÿºÿ¿ÿ¼ÿ¿ÿµÿ·ÿ»ÿ¸ÿ¿ÿ¸ÿ¾ÿ¼ÿ·ÿ³ÿµÿ»ÿÀÿ¹ÿ³ÿ»ÿ¶ÿ¸ÿ¾ÿ»ÿ»ÿµÿ²ÿ½ÿÃÿÅÿÄÿ»ÿµÿµÿ½ÿÂÿ±ÿÃÿ·ÿ»ÿÅÿÁÿºÿ±ÿ²ÿ¹ÿ½ÿ»ÿ®ÿ´ÿ¹ÿÀÿ¾ÿÃÿµÿ²ÿ¸ÿ¶ÿ²ÿ·ÿ»ÿ·ÿ¶ÿÀÿÂÿ³ÿ¸ÿ¼ÿºÿÄÿ¯ÿ¶ÿÃÿ¹ÿ»ÿÀÿÂÿ¿ÿ·ÿ³ÿ¼ÿ»ÿ¸ÿ³ÿ®ÿ¶ÿ¸ÿÀÿºÿ¹ÿ»ÿÂÿ¼ÿ´ÿ·ÿ¸ÿ¶ÿ¿ÿÃÿ¹ÿ·ÿ»ÿ»ÿÄÿ»ÿºÿ®ÿ½ÿÁÿºÿ¿ÿ½ÿ³ÿ»ÿÁÿ¶ÿµÿ¿ÿ³ÿ»ÿ°ÿ°ÿ¹ÿ®ÿ±ÿºÿ¹ÿ»ÿÁÿ¿ÿ½ÿ¾ÿ¼ÿ·ÿ¹ÿ»ÿªÿ¾ÿÀÿÀÿ¶ÿ¹ÿ¼ÿºÿÁÿÄÿ¾ÿ¼ÿµÿ·ÿ¹ÿµÿ½ÿ¹ÿ»ÿÂÿ¼ÿ¹ÿµÿ¾ÿÂÿ¹ÿµÿ´ÿµÿ¼ÿºÿµÿ²ÿ´ÿ¾ÿ¸ÿÂÿ»ÿ°ÿ°ÿ»ÿÆÿ¿ÿ³ÿ»ÿ¿ÿ»ÿÁÿÄÿÂÿ½ÿÀÿÄÿ½ÿ¿ÿ¹ÿ¸ÿ»ÿÄÿ¹ÿ»ÿ¼ÿ¸ÿ»ÿ½ÿ¶ÿ²ÿ´ÿ·ÿ¼ÿÂÿÃÿ½ÿÍÿ»ÿ¸ÿ»ÿ¶ÿ´ÿ¿ÿ»ÿ¸ÿ¾ÿÀÿ¼ÿ»ÿ¾ÿ½ÿÁÿÄÿ»ÿ¶ÿ¸ÿ»ÿÅÿÇÿ¾ÿºÿ»ÿºÿÄÿÁÿ½ÿºÿ¸ÿ¸ÿ³ÿ´ÿºÿ¸ÿ½ÿ­ÿ·ÿ·ÿ¸ÿ¾ÿ½ÿºÿ½ÿ¿ÿµÿ±ÿ­ÿ¯ÿ¶ÿ¼ÿºÿ¶ÿ½ÿ¾ÿÀÿÂÿ¹ÿ»ÿ¿ÿ·ÿ¸ÿ¼ÿ³ÿ¬ÿ¶ÿ¶ÿ·ÿ»ÿ¾ÿ¾ÿ¹ÿµÿ·ÿ¹ÿ½ÿ²ÿ°ÿ»ÿ»ÿ·ÿ·ÿ·ÿ¶ÿªÿ­ÿºÿ¾ÿ»ÿ¶ÿ­ÿ¯ÿµÿ¶ÿºÿ»ÿ·ÿ´ÿµÿ³ÿÁÿ¼ÿ°ÿÀÿ°ÿ´ÿ°ÿÀÿ¿ÿ¸ÿ¹ÿµÿ³ÿ´ÿ¸ÿ»ÿ·ÿ³ÿ´ÿ¸ÿ¾ÿ»ÿ¿ÿ´ÿ¼ÿ½ÿ³ÿÊÿ¶ÿ¶ÿ¿ÿ®ÿ·ÿÄÿºÿ¶ÿÀÿÆÿºÿ¯ÿ²ÿ®ÿ¬ÿ¸ÿÀÿ½ÿµÿ²ÿ±ÿ¿ÿ³ÿ´ÿºÿ·ÿ±ÿ³ÿ±ÿ³ÿµÿ¹ÿ°ÿ¬ÿ¯ÿ«ÿ°ÿ¿ÿ¾ÿµÿÄÿ»ÿ¬ÿÀÿÃÿ»ÿ¯ÿ©ÿ¼ÿ³ÿ¿ÿºÿ°ÿ°ÿ¯ÿ»ÿ¼ÿ½ÿ¼ÿ·ÿ¹ÿ¹ÿºÿ¸ÿ´ÿ¶ÿ¯ÿ³ÿºÿ¹ÿ¾ÿ®ÿ¶ÿ²ÿ°ÿ¸ÿ´ÿ¯ÿ´ÿ³ÿ¶ÿ´ÿ´ÿ¶ÿ±ÿ¯ÿµÿ¹ÿ»ÿ¾ÿ¼ÿ¿ÿ¬ÿ³ÿÀÿ¼ÿ´ÿ¿ÿÀÿ¶ÿ©ÿ­ÿÁÿÁÿ¼ÿ¼ÿ¹ÿ¸ÿ¹ÿºÿºÿµÿ¯ÿ°ÿ·ÿ½ÿ½ÿ¶ÿºÿÄÿÁÿÀÿ«ÿÿ¬ÿ³ÿ·ÿ»ÿ¶ÿ½ÿ¹ÿ¶ÿ«ÿ³ÿ¯ÿ°ÿ·ÿ¹ÿ´ÿ²ÿµÿ¸ÿ¼ÿºÿ·ÿ¬ÿ¯ÿ½ÿ¼ÿ°ÿ²ÿ«ÿ³ÿµÿ¾ÿ·ÿ²ÿ´ÿ¯ÿ·ÿ¹ÿ»ÿ¼ÿ¹ÿ¶ÿ®ÿ­ÿ´ÿ´ÿ¶ÿ¿ÿ¿ÿµÿ¼ÿºÿ«ÿ­ÿ·ÿ¬ÿÁÿ±ÿºÿ¸ÿ»ÿ·ÿ¾ÿÁÿ¸ÿ·ÿ´ÿ²ÿ±ÿ²ÿ»ÿÀÿ¼ÿ·ÿºÿ»ÿ¹ÿ¾ÿ¼ÿ¶ÿµÿ¶ÿ·ÿ´ÿ¶ÿ½ÿ±ÿÀÿ½ÿ¯ÿ¶ÿ·ÿ¯ÿ¯ÿ²ÿ³ÿ½ÿ®ÿ»ÿ¹ÿ¶ÿ¼ÿ¾ÿ¶ÿ¹ÿ¾ÿ¶ÿ¸ÿ·ÿ«ÿ¬ÿ´ÿ¸ÿ¿ÿ¸ÿ¾ÿ²ÿ³ÿ¬ÿ¶ÿºÿ¼ÿ³ÿ³ÿ¾ÿ³ÿ¿ÿÃÿ´ÿ²ÿ¾ÿ½ÿ´ÿ³ÿ·ÿ¹ÿºÿ¹ÿ³ÿ´ÿ¼ÿºÿ¸ÿºÿºÿÃÿ¸ÿ¶ÿ¸ÿÿÿ°ÿ´ÿÀÿºÿ¬ÿ´ÿ´ÿ¸ÿ²ÿ±ÿ·ÿ¹ÿ¸ÿµÿ»ÿ½ÿÀÿ¼ÿ¹ÿ·ÿµÿ·ÿ´ÿ³ÿºÿÁÿµÿªÿºÿ¿ÿ®ÿ«ÿ·ÿ«ÿ±ÿ´ÿµÿ²ÿ»ÿ½ÿ¸ÿ°ÿ¸ÿ¿ÿÂÿ½ÿÂÿÁÿ¸ÿ¶ÿ¼ÿ¸ÿµÿ¹ÿ³ÿ¬ÿªÿ¯ÿ¸ÿ³ÿ½ÿ´ÿµÿ´ÿ·ÿ¯ÿÀÿ³ÿ²ÿÄÿªÿ¸ÿ½ÿ¸ÿµÿ¶ÿºÿÀÿ¹ÿ¶ÿ½ÿ¾ÿ·ÿ±ÿºÿ¸ÿ±ÿ±ÿ·ÿºÿ¹ÿ¹ÿµÿºÿÁÿ¾ÿ¼ÿ¼ÿ°ÿ²ÿ¸ÿ¹ÿÁÿ³ÿ¸ÿ±ÿ®ÿ¹ÿ´ÿ³ÿ¶ÿ³ÿ¶ÿºÿµÿµÿ°ÿ±ÿÄÿÁÿ¶ÿ¸ÿ»ÿ¸ÿ´ÿ¶ÿ¼ÿºÿ²ÿ²ÿ³ÿ´ÿ¹ÿ½ÿ½ÿ¾ÿ½ÿ¸ÿ»ÿºÿµÿ¾ÿ¬ÿ½ÿ¼ÿºÿ®ÿ·ÿ¯ÿ¸ÿ¿ÿ³ÿ»ÿ¶ÿ¼ÿÃÿÁÿ¿ÿºÿ­ÿ±ÿ¾ÿ¼ÿ¸ÿ»ÿ¸ÿ¶ÿ¹ÿ²ÿ¸ÿ±ÿ¯ÿ·ÿ®ÿ¶ÿ¶ÿ³ÿ°ÿ«ÿ´ÿÆÿºÿ­ÿ©ÿ¶ÿ´ÿ¶ÿ¼ÿÅÿ½ÿ«ÿ·ÿ±ÿ±ÿ¹ÿ¬ÿªÿ¶ÿ«ÿ­ÿ¶ÿ®ÿ¯ÿ´ÿµÿ¶ÿ´ÿ·ÿµÿ¾ÿ¿ÿ±ÿ±ÿºÿ¹ÿ¹ÿ²ÿ°ÿ³ÿ¼ÿ»ÿÂÿµÿ±ÿ®ÿ³ÿ¸ÿ·ÿ´ÿ·ÿÄÿ¾ÿ´ÿ¼ÿ°ÿ¸ÿ·ÿµÿ¾ÿÀÿ·ÿ²ÿºÿºÿ±ÿ°ÿ¸ÿ¼ÿ¸ÿ¶ÿ¶ÿ½ÿ¸ÿ³ÿ®ÿ³ÿ»ÿ¾ÿ¸ÿ±ÿÀÿ°ÿ¼ÿ´ÿÿÿ«ÿµÿºÿ¯ÿ±ÿ±ÿÀÿ¾ÿ¶ÿ¶ÿµÿ­ÿ°ÿ¸ÿ¹ÿ»ÿ´ÿ³ÿ¿ÿ¹ÿ¶ÿ¹ÿ·ÿ¶ÿ·ÿ¶ÿÁÿ²ÿªÿ·ÿ³ÿ¹ÿ´ÿ³ÿ³ÿ¸ÿ³ÿ½ÿ·ÿ¸ÿÂÿ¼ÿ²ÿµÿ¿ÿµÿ¶ÿ¸ÿ·ÿ¶ÿ³ÿ´ÿ¶ÿ¸ÿ·ÿ°ÿ®ÿ·ÿ¸ÿ¶ÿ¼ÿ½ÿ¹ÿºÿµÿµÿµÿºÿ»ÿ·ÿ­ÿ¸ÿ·ÿ¯ÿ¹ÿ¶ÿ·ÿºÿµÿµÿ±ÿ¶ÿ¸ÿµÿ·ÿ±ÿ«ÿ¸ÿ½ÿºÿ¼ÿ¼ÿ·ÿ´ÿ¸ÿ¹ÿ³ÿµÿ¸ÿ¹ÿÄÿ¾ÿ±ÿ±ÿ±ÿ¼ÿ¿ÿ»ÿ­ÿµÿ·ÿ¸ÿ¶ÿ¶ÿ³ÿ¹ÿ¸ÿ±ÿ»ÿ²ÿ²ÿ»ÿ½ÿ®ÿ¼ÿ»ÿ¶ÿ¹ÿ°ÿ²ÿºÿ¼ÿ½ÿ»ÿ´ÿµÿ»ÿ·ÿ±ÿ´ÿµÿ·ÿºÿµÿ²ÿ¯ÿ¶ÿ²ÿ­ÿ¶ÿ½ÿ³ÿ½ÿ¹ÿºÿ¿ÿ±ÿ¾ÿ©ÿµÿ´ÿ¶ÿ±ÿ´ÿ¯ÿ¶ÿ»ÿ¼ÿ¿ÿ¸ÿ¶ÿ»ÿºÿ»ÿ¾ÿ·ÿ±ÿ¶ÿ¼ÿ¹ÿ¹ÿ½ÿ·ÿ¹ÿ¸ÿ³ÿ¿ÿ¶ÿ»ÿ¼ÿ»ÿ¸ÿ¶ÿ¾ÿµÿ¬ÿ¶ÿ²ÿµÿÄÿ»ÿ¸ÿ°ÿ¾ÿÃÿ½ÿ¿ÿ»ÿ¸ÿ»ÿ¼ÿ´ÿ¶ÿºÿ´ÿ°ÿ´ÿ·ÿ´ÿµÿ¶ÿ´ÿÿ«ÿÁÿÃÿ²ÿµÿ³ÿ·ÿ¸ÿ¼ÿ¸ÿÿÂÿ¶ÿ¼ÿ°ÿÿ´ÿµÿ¹ÿÁÿ¯ÿµÿ¸ÿºÿ½ÿÁÿ¶ÿ²ÿ¹ÿºÿ²ÿ±ÿµÿ´ÿ³ÿ³ÿ¸ÿ´ÿ¶ÿ¾ÿ½ÿ¿ÿ¶ÿºÿ¬ÿ°ÿ½ÿ·ÿ¸ÿ½ÿ°ÿ¶ÿ³ÿ¹ÿÃÿºÿ»ÿÁÿµÿ²ÿ´ÿ¶ÿ»ÿ³ÿ³ÿ²ÿ®ÿ³ÿµÿ¯ÿ¯ÿºÿ¾ÿ¶ÿ²ÿ¼ÿ³ÿªÿ¹ÿ´ÿµÿ´ÿ°ÿ½ÿ³ÿµÿªÿ³ÿÁÿ´ÿ¹ÿµÿ°ÿ²ÿºÿ¶ÿ´ÿºÿ³ÿ´ÿµÿ¹ÿ·ÿ¶ÿ¹ÿµÿ¹ÿ¸ÿ±ÿµÿ®ÿ±ÿ³ÿ®ÿºÿ¼ÿ¹ÿ«ÿ¯ÿÿºÿ¾ÿ«ÿ¹ÿ»ÿÁÿ»ÿ¼ÿ¿ÿ²ÿÿ±ÿ½ÿ¿ÿ¼ÿ¹ÿ»ÿ·ÿ¾ÿ¼ÿ¯ÿ³ÿ¸ÿ´ÿ·ÿÃÿÃÿ¸ÿ·ÿµÿ¶ÿÀÿºÿºÿ°ÿÿµÿ·ÿ¹ÿ¼ÿ¹ÿ°ÿ·ÿ¹ÿ¹ÿºÿ¸ÿºÿ½ÿ´ÿ¸ÿ¼ÿ¿ÿºÿµÿ´ÿ°ÿ·ÿºÿ°ÿ¹ÿ´ÿ¼ÿºÿ½ÿÀÿ¹ÿ»ÿ²ÿ¸ÿ¾ÿ¹ÿ¿ÿ²ÿ¬ÿ¸ÿ·ÿ¯ÿ®ÿ´ÿ·ÿºÿ³ÿ±ÿ´ÿ½ÿ¾ÿ¼ÿ»ÿ·ÿ¸ÿ¹ÿ»ÿ°ÿÿ¼ÿÂÿ²ÿ¿ÿ»ÿ­ÿ¼ÿªÿ³ÿµÿ®ÿªÿÿ¶ÿ½ÿÉÿÄÿÀÿ±ÿ®ÿ¶ÿµÿ­ÿ´ÿ³ÿ®ÿ¸ÿ½ÿ¼ÿ¹ÿµÿ¯ÿ®ÿ·ÿ³ÿ³ÿ·ÿ¾ÿºÿ³ÿ±ÿ¹ÿµÿ²ÿÂÿ·ÿ»ÿ²ÿ¸ÿ¶ÿ³ÿ®ÿ³ÿ¹ÿ»ÿ¹ÿ´ÿ²ÿµÿ³ÿ¶ÿÂÿ¼ÿ¶ÿ¶ÿÂÿ²ÿ³ÿ²ÿ¼ÿ¯ÿµÿµÿºÿªÿ¹ÿÅÿµÿµÿ±ÿµÿÃÿ¼ÿ¶ÿ¾ÿ¶ÿ±ÿ²ÿ²ÿ½ÿ´ÿ¸ÿ¹ÿ¸ÿ¹ÿ¸ÿ±ÿ¶ÿ¼ÿ¯ÿ®ÿµÿ¶ÿ¶ÿ´ÿ´ÿµÿ¸ÿ²ÿ²ÿ¸ÿ¶ÿ´ÿ¶ÿ³ÿµÿºÿ³ÿ½ÿ¿ÿ¸ÿ¯ÿ¯ÿ¸ÿ¾ÿ®ÿµÿ¼ÿ³ÿ´ÿÿµÿºÿ½ÿ²ÿ·ÿ³ÿ¶ÿ²ÿ²ÿ³ÿ°ÿ°ÿ®ÿ®ÿ°ÿ³ÿ¶ÿ³ÿ³ÿ°ÿ»ÿ·ÿµÿªÿ¿ÿ¾ÿµÿºÿ¯ÿ¶ÿ³ÿ¶ÿ»ÿ»ÿ¹ÿµÿ¶ÿ»ÿ¶ÿ³ÿ»ÿ»ÿ¹ÿ²ÿÂÿ¿ÿ»ÿ¸ÿ²ÿ¸ÿ¹ÿ´ÿ¶ÿ¹ÿ¸ÿ¼ÿ´ÿ±ÿ¶ÿ¿ÿ¾ÿ¸ÿ¶ÿ¸ÿ¸ÿ·ÿÀÿÄÿ¯ÿ­ÿ¶ÿ¬ÿ¯ÿ¾ÿÿ¶ÿµÿ¶ÿ¹ÿ·ÿ¹ÿ¶ÿ¶ÿ´ÿ¶ÿ¸ÿÀÿ¿ÿ¶ÿµÿ»ÿ¾ÿ»ÿ½ÿ¸ÿ­ÿÂÿ²ÿ³ÿ³ÿ®ÿ»ÿ­ÿ¿ÿ¹ÿ»ÿ¼ÿºÿ¹ÿ»ÿ½ÿ»ÿºÿ¼ÿ¼ÿ¸ÿ¶ÿ¾ÿ½ÿ³ÿ¸ÿ¯ÿ¹ÿ»ÿ·ÿ·ÿ±ÿ³ÿµÿ³ÿ¶ÿ«ÿ²ÿÂÿ½ÿ±ÿ¶ÿ¼ÿµÿ·ÿ¸ÿ¿ÿ»ÿÀÿ½ÿ¶ÿ®ÿ¼ÿ¶ÿ³ÿ·ÿ´ÿ¹ÿ²ÿ´ÿµÿ·ÿ·ÿºÿ¼ÿ¸ÿ¿ÿµÿ³ÿ¬ÿ¹ÿ¶ÿ²ÿ¹ÿ®ÿµÿÀÿ¿ÿ·ÿ·ÿ²ÿ®ÿ³ÿ¹ÿµÿ¯ÿ°ÿ´ÿ¹ÿ¾ÿ¸ÿ°ÿ·ÿ·ÿÂÿ½ÿ»ÿºÿ·ÿ²ÿ¶ÿ¹ÿ»ÿºÿ¹ÿºÿ¼ÿ½ÿ¾ÿÁÿ»ÿ±ÿÿ®ÿ¸ÿÂÿµÿ¹ÿµÿ¸ÿ¶ÿ¸ÿµÿÀÿÀÿ¸ÿ²ÿ³ÿ½ÿ¼ÿ¸ÿ¼ÿºÿ¯ÿ¼ÿºÿÀÿÂÿ¼ÿ¸ÿ¹ÿ´ÿ·ÿºÿ¸ÿ¸ÿ½ÿ¼ÿ³ÿ·ÿÁÿÀÿ»ÿ´ÿ´ÿÀÿ¹ÿ¹ÿ¹ÿ­ÿÿ·ÿºÿ»ÿ¸ÿ¶ÿµÿ´ÿ¹ÿ¿ÿ½ÿ¾ÿ¿ÿ·ÿ´ÿ¼ÿ²ÿ³ÿ·ÿ¸ÿÁÿ¾ÿ¾ÿÄÿÂÿºÿ²ÿ²ÿ½ÿ­ÿ®ÿ´ÿÁÿÆÿ¾ÿÂÿ´ÿ­ÿ³ÿÂÿÆÿÂÿ¾ÿ¶ÿ¬ÿ«ÿµÿ¼ÿ¶ÿ¶ÿ¶ÿ±ÿ¼ÿ¹ÿ¿ÿÁÿÀÿºÿ»ÿÃÿÆÿ½ÿ·ÿ¼ÿ»ÿ½ÿÁÿ·ÿÆÿ¼ÿ°ÿ»ÿ¯ÿªÿ·ÿ¼ÿµÿµÿÀÿÂÿºÿ²ÿ¯ÿ·ÿºÿ´ÿÁÿµÿ°ÿµÿ·ÿ¸ÿ·ÿºÿ·ÿ´ÿ±ÿ®ÿ²ÿ´ÿ°ÿÿ·ÿ²ÿ«ÿ°ÿ²ÿºÿ¸ÿÁÿÄÿºÿ¼ÿÀÿ¹ÿ´ÿ¶ÿ¼ÿ¼ÿÁÿºÿ²ÿ´ÿ¿ÿ´ÿ´ÿ»ÿ»ÿ±ÿµÿ¼ÿµÿ¸ÿ´ÿ«ÿ»ÿªÿ­ÿ·ÿ©ÿ´ÿ¿ÿ¿ÿ¾ÿ¸ÿµÿ¼ÿÁÿ¾ÿ±ÿ¸ÿÃÿ¸ÿÉÿ¼ÿ·ÿ¼ÿ±ÿ·ÿºÿ´ÿ»ÿÂÿ·ÿ°ÿ­ÿ³ÿ°ÿµÿ®ÿ±ÿ·ÿ½ÿ½ÿ»ÿ¸ÿ½ÿÀÿ¸ÿ¾ÿÂÿµÿ»ÿºÿµÿ´ÿ¸ÿ¸ÿ·ÿ¼ÿ¿ÿ»ÿºÿÀÿÀÿ¼ÿ´ÿ³ÿ©ÿºÿ¯ÿ±ÿÄÿÊÿÂÿ¾ÿ½ÿ·ÿ¶ÿ¶ÿ¶ÿ¾ÿ¼ÿÃÿºÿ¼ÿ¶ÿ¹ÿ¹ÿ³ÿ·ÿ¿ÿ½ÿ¼ÿ¶ÿ´ÿ·ÿÀÿ¹ÿ°ÿ¯ÿ´ÿ¼ÿ¾ÿ»ÿ·ÿ´ÿ¸ÿ¹ÿºÿÂÿ´ÿ¸ÿ½ÿ¸ÿ½ÿºÿ½ÿ¼ÿ»ÿ¿ÿ½ÿËÿ¾ÿµÿ»ÿÃÿÈÿ¼ÿÁÿ¿ÿ¿ÿ½ÿ¸ÿ¸ÿµÿ¹ÿÄÿ¼ÿ·ÿ¼ÿ½ÿÀÿºÿ²ÿ¬ÿ±ÿ¹ÿ¹ÿ¾ÿ¹ÿ¶ÿ¼ÿ¼ÿ¾ÿ¸ÿ»ÿ¾ÿ¸ÿ°ÿµÿÃÿÁÿ±ÿÉÿÀÿ»ÿ»ÿ·ÿ·ÿ¹ÿ½ÿ¼ÿ¹ÿ¿ÿ»ÿÁÿÂÿºÿ®ÿÁÿ¾ÿ·ÿ¹ÿºÿ¼ÿ½ÿ³ÿ½ÿ¼ÿ´ÿ¼ÿ»ÿÄÿÁÿ¾ÿ½ÿ¼ÿ¸ÿ´ÿ³ÿµÿ¼ÿÁÿ»ÿ¾ÿ¿ÿµÿ¸ÿ¸ÿ®ÿ°ÿ½ÿ¼ÿ´ÿªÿ¸ÿµÿ¿ÿÁÿ¿ÿÀÿÀÿ½ÿ½ÿ»ÿ­ÿºÿ¿ÿÀÿºÿÀÿ¿ÿ¹ÿºÿ¿ÿ´ÿÿÅÿÁÿ´ÿ¹ÿ¿ÿ»ÿ¹ÿ¹ÿ¹ÿ¹ÿ´ÿµÿ¾ÿÁÿ¾ÿ¹ÿ¶ÿ²ÿ·ÿ¾ÿ¿ÿ¿ÿ´ÿ»ÿ®ÿÁÿÀÿ»ÿµÿ¸ÿÀÿÀÿ½ÿÄÿ²ÿµÿ½ÿÀÿ¾ÿºÿ¹ÿ·ÿºÿ½ÿ·ÿ¹ÿ¶ÿ³ÿ°ÿ»ÿ±ÿ±ÿ°ÿ³ÿÂÿ¿ÿ°ÿ¿ÿÃÿ°ÿ¸ÿ½ÿ¾ÿ½ÿ¶ÿ¯ÿ¶ÿ¿ÿÁÿ²ÿ¾ÿ·ÿ¿ÿÁÿÅÿÈÿ¾ÿ³ÿ®ÿ²ÿÄÿ»ÿ³ÿ¿ÿ¿ÿ¹ÿ¸ÿ¹ÿ¾ÿ¿ÿ³ÿÁÿ¹ÿµÿ³ÿ¸ÿ»ÿ¸ÿ¶ÿ­ÿ¿ÿ²ÿ½ÿÇÿÅÿ¿ÿ¸ÿ·ÿ¼ÿºÿ·ÿÀÿÃÿÃÿÂÿÂÿÃÿÆÿÆÿºÿ·ÿ¸ÿ¶ÿ»ÿ¸ÿ»ÿ·ÿ±ÿ´ÿ³ÿ·ÿ´ÿ¿ÿ¸ÿºÿ¿ÿÀÿ¾ÿ»ÿµÿ¸ÿ³ÿÃÿÄÿÁÿ¾ÿ»ÿ·ÿµÿ¼ÿ½ÿ¿ÿÇÿÂÿ¹ÿ±ÿ³ÿ½ÿ¿ÿ¹ÿ¼ÿµÿ¶ÿ»ÿµÿ¯ÿ±ÿ¸ÿ¼ÿÃÿ¾ÿºÿÄÿÂÿ¾ÿ¿ÿ¼ÿ·ÿ»ÿÅÿÂÿ½ÿ½ÿ»ÿ½ÿ¿ÿ¾ÿÀÿ¶ÿ´ÿÂÿ´ÿ¸ÿ²ÿ³ÿ»ÿ¹ÿ¹ÿ¾ÿ«ÿ½ÿÇÿ½ÿ¶ÿ½ÿÂÿ¹ÿ´ÿ­ÿ¾ÿ½ÿ¸ÿµÿ³ÿ´ÿ¶ÿ°ÿÂÿ¸ÿÀÿºÿ²ÿ±ÿ´ÿ¶ÿÀÿÀÿÀÿÂÿºÿ»ÿÀÿ¾ÿ¹ÿ¬ÿÇÿµÿ»ÿ¼ÿ»ÿ¸ÿ²ÿ³ÿ´ÿ¼ÿ»ÿ¾ÿ·ÿ´ÿ¹ÿ¾ÿ¼ÿ¶ÿ»ÿ¾ÿ»ÿ»ÿ¾ÿÂÿ¿ÿ¶ÿºÿ¶ÿ¿ÿºÿ·ÿ¾ÿÁÿÃÿÅÿ·ÿ¹ÿ¼ÿµÿ¸ÿ¶ÿ¹ÿÁÿ¼ÿ¿ÿ¸ÿ¼ÿ¼ÿ»ÿ½ÿ¼ÿ¼ÿÃÿÅÿÀÿ»ÿÃÿ¿ÿ½ÿ»ÿ¸ÿ»ÿ¼ÿ­ÿ³ÿ»ÿÈÿÃÿ»ÿ¹ÿ¯ÿ²ÿºÿ»ÿ´ÿµÿ»ÿ¾ÿ·ÿ³ÿÅÿ½ÿ¹ÿ¸ÿ¸ÿÆÿÇÿ¼ÿ·ÿ²ÿÄÿºÿ»ÿ¼ÿ¿ÿ¸ÿ¹ÿ¾ÿ·ÿ¸ÿ²ÿ¿ÿÂÿ»ÿ´ÿ¸ÿ»ÿ³ÿµÿ¼ÿÀÿÀÿÁÿ·ÿ·ÿ·ÿµÿ¼ÿÁÿ¿ÿ¾ÿ¸ÿ¸ÿºÿºÿ¶ÿ³ÿ²ÿ¼ÿ³ÿ»ÿ¬ÿ¹ÿ¼ÿ³ÿ·ÿÂÿÀÿ»ÿ¹ÿµÿ¶ÿ½ÿºÿ¸ÿ¼ÿ¼ÿ¹ÿºÿ´ÿ²ÿ´ÿ¿ÿ¼ÿ¶ÿ¶ÿ¸ÿÂÿ¾ÿ³ÿµÿ¸ÿ¹ÿ¾ÿÅÿÄÿºÿ´ÿ½ÿ·ÿ¹ÿ²ÿ¼ÿ¸ÿµÿ¸ÿ·ÿ´ÿ´ÿ³ÿ»ÿÁÿ¿ÿÄÿÀÿºÿ·ÿ´ÿ¼ÿÁÿ¿ÿ·ÿµÿ¾ÿ½ÿÁÿÈÿÄÿºÿ½ÿ¸ÿ³ÿ¬ÿ­ÿºÿ¾ÿ°ÿ«ÿ¶ÿ¼ÿ´ÿ¿ÿ¾ÿ¾ÿºÿ»ÿ·ÿ¶ÿ»ÿ¼ÿ»ÿ¹ÿ¶ÿÀÿ´ÿ°ÿ³ÿ»ÿ¾ÿ¿ÿÀÿ¼ÿºÿ¼ÿ·ÿ¸ÿ¶ÿ·ÿºÿ¹ÿ»ÿÀÿ¹ÿ»ÿ¼ÿ»ÿ¾ÿÀÿ·ÿºÿºÿµÿµÿµÿ±ÿ½ÿÆÿ¿ÿÄÿ¿ÿ¶ÿ¹ÿ¸ÿ¶ÿ¼ÿ°ÿ²ÿ¹ÿ¼ÿ¾ÿ¾ÿ·ÿ½ÿ¾ÿ¸ÿÀÿÎÿ½ÿµÿÄÿ½ÿ³ÿ¹ÿ´ÿ¹ÿÁÿ¾ÿ¶ÿ·ÿ¶ÿ²ÿ¾ÿµÿµÿ¶ÿ¹ÿ¸ÿ»ÿ½ÿ¹ÿÁÿÇÿ¶ÿ¿ÿ³ÿ¼ÿ¼ÿ»ÿ±ÿ²ÿ¼ÿºÿ´ÿºÿ·ÿÄÿ³ÿ½ÿÁÿ¯ÿµÿÀÿ½ÿ¸ÿ¹ÿ·ÿ¿ÿÄÿ¸ÿ¼ÿ¹ÿ°ÿ´ÿ¿ÿ¾ÿ¶ÿ´ÿºÿºÿ¶ÿµÿ¿ÿ¿ÿÀÿÁÿ»ÿ¹ÿºÿ»ÿÁÿÄÿ»ÿ½ÿµÿ±ÿ³ÿ½ÿ¸ÿ½ÿ¼ÿ»ÿ¿ÿ¸ÿ´ÿºÿ±ÿ¼ÿºÿºÿ·ÿ­ÿµÿ½ÿ»ÿ¼ÿÃÿ»ÿ¸ÿ¸ÿ»ÿ¹ÿ½ÿ¿ÿ´ÿ±ÿ°ÿ°ÿ¸ÿ»ÿ³ÿ¾ÿ¼ÿ½ÿÊÿ²ÿ²ÿ¾ÿ»ÿ¸ÿ·ÿ¹ÿ»ÿ·ÿ´ÿºÿ´ÿºÿ½ÿÄÿµÿ½ÿ¼ÿ½ÿºÿ»ÿ»ÿ¹ÿÁÿ¼ÿ±ÿ¶ÿ¼ÿ¾ÿ¶ÿ°ÿ·ÿ»ÿ¶ÿ´ÿºÿ¼ÿ¹ÿ¼ÿ»ÿ³ÿÂÿ¿ÿºÿ·ÿºÿºÿ»ÿ¶ÿ´ÿ·ÿµÿµÿ¿ÿ¾ÿÃÿ·ÿ²ÿ´ÿºÿ½ÿ¼ÿ´ÿ²ÿ·ÿ¹ÿ¸ÿ¶ÿ´ÿÀÿ±ÿ¼ÿÄÿ¸ÿ»ÿµÿ±ÿºÿ¿ÿ»ÿ¼ÿ½ÿ·ÿ±ÿÂÿÄÿ·ÿ¸ÿÄÿÄÿ¶ÿ²ÿ¸ÿ¶ÿµÿ½ÿ¾ÿ¹ÿ·ÿ¶ÿÁÿ¿ÿ¸ÿÃÿÁÿ¸ÿµÿ´ÿ³ÿ¶ÿ´ÿ±ÿ´ÿµÿÁÿºÿ½ÿ´ÿ·ÿ¶ÿÀÿ¿ÿ¹ÿ¸ÿ¾ÿºÿ»ÿÃÿ¿ÿ¿ÿ¹ÿ«ÿµÿºÿ¬ÿ­ÿ¹ÿÀÿÀÿ·ÿ½ÿÁÿ¸ÿ·ÿ¿ÿ»ÿ¿ÿ¸ÿ¸ÿºÿ¬ÿÿÂÿ½ÿ¾ÿ½ÿ¾ÿ¿ÿ»ÿ¶ÿ´ÿ·ÿºÿ¹ÿÂÿÁÿ·ÿ¼ÿ¶ÿ·ÿ¾ÿ¹ÿ½ÿ²ÿ¸ÿ¼ÿ·ÿ»ÿ¾ÿ¹ÿÃÿ¼ÿ²ÿºÿ²ÿÀÿ®ÿ²ÿ½ÿ¸ÿ·ÿµÿ·ÿ¶ÿ¶ÿ»ÿ¾ÿÁÿ·ÿ·ÿ®ÿ¶ÿ·ÿ¸ÿÀÿÃÿ»ÿ¼ÿ´ÿ²ÿºÿ¶ÿ°ÿ´ÿ·ÿ¼ÿÃÿ¾ÿ¸ÿ»ÿ½ÿ³ÿ©ÿ¶ÿ²ÿ¶ÿ·ÿ±ÿÀÿºÿ³ÿ½ÿºÿ¶ÿ¾ÿ½ÿ¼ÿ¼ÿ¼ÿºÿÁÿºÿ·ÿ¼ÿÀÿ³ÿ±ÿ¸ÿ¶ÿ·ÿ¸ÿ­ÿ¯ÿ¼ÿ¶ÿÉÿ¿ÿ·ÿÂÿÃÿÇÿÂÿ²ÿ²ÿ¶ÿ²ÿºÿ¼ÿºÿ½ÿ¿ÿÀÿºÿ¯ÿ¿ÿÀÿ¹ÿ¶ÿ³ÿ½ÿ¹ÿÁÿ¹ÿ´ÿ¹ÿ¹ÿÆÿÂÿºÿ¾ÿ¾ÿ¾ÿ¼ÿ¸ÿ¿ÿ¶ÿ³ÿ¸ÿ¶ÿ¼ÿÁÿÃÿÆÿ¸ÿºÿ¹ÿ³ÿ¸ÿ½ÿ¶ÿ­ÿ±ÿ»ÿ¼ÿÂÿÁÿÀÿ¸ÿ®ÿµÿºÿ°ÿ¾ÿ¼ÿ¾ÿºÿ¶ÿ»ÿ¿ÿÁÿÂÿ¾ÿ¸ÿ³ÿ°ÿ»ÿ¹ÿ¶ÿÂÿ¯ÿ¹ÿ»ÿÄÿ¾ÿÿ«ÿ²ÿ¼ÿºÿ¸ÿÁÿÂÿºÿ´ÿ²ÿºÿÂÿ´ÿ¹ÿºÿ´ÿ¿ÿ³ÿªÿ»ÿµÿ·ÿ¶ÿ¾ÿ¿ÿ¸ÿ¼ÿ²ÿ®ÿ¶ÿ¹ÿ¸ÿ·ÿ¶ÿ¸ÿ¶ÿ¸ÿÁÿ¹ÿ¼ÿµÿÁÿµÿ½ÿºÿ¶ÿ³ÿºÿ´ÿºÿ¹ÿ³ÿÀÿ¿ÿ¶ÿºÿºÿ¼ÿ´ÿµÿ¶ÿ·ÿ¼ÿ±ÿ´ÿÀÿ²ÿ·ÿ½ÿ©ÿ¬ÿ½ÿ±ÿµÿ¶ÿµÿ³ÿµÿ»ÿ±ÿ«ÿ½ÿ¿ÿ·ÿºÿÊÿ¼ÿÀÿ¯ÿ´ÿ°ÿ¬ÿ­ÿÁÿ»ÿ´ÿ¼ÿ¶ÿ´ÿ°ÿ´ÿ¼ÿ¿ÿ¸ÿ³ÿ¹ÿ»ÿ¼ÿ¾ÿ¼ÿµÿ¾ÿ¶ÿ¼ÿºÿ±ÿ´ÿ´ÿ·ÿºÿ¶ÿ·ÿµÿ³ÿ·ÿ¶ÿ·ÿºÿ°ÿ¬ÿ¶ÿ¶ÿ·ÿ¸ÿ¸ÿ»ÿ²ÿ¬ÿ´ÿ°ÿ¸ÿ¼ÿ¸ÿ²ÿ±ÿÇÿ²ÿ¼ÿÀÿ»ÿ²ÿ®ÿ¸ÿ¿ÿ·ÿµÿÀÿ¾ÿ´ÿ½ÿÂÿºÿ¿ÿÀÿºÿ¼ÿ¹ÿ¬ÿ²ÿ¹ÿ®ÿ¹ÿ»ÿ»ÿ´ÿ¶ÿ¯ÿ³ÿ®ÿ³ÿ·ÿ¶ÿ¯ÿ°ÿ¼ÿ¹ÿ¶ÿ¸ÿ¼ÿ·ÿ²ÿ­ÿ½ÿ«ÿµÿ°ÿ±ÿ¯ÿ¯ÿ³ÿºÿ¹ÿ¹ÿ¶ÿ±ÿ³ÿ´ÿ¾ÿ·ÿ®ÿ¸ÿ·ÿ³ÿ»ÿ³ÿ±ÿ¹ÿ¯ÿ´ÿ°ÿ±ÿµÿ¶ÿ¼ÿ®ÿ»ÿ½ÿ¼ÿ·ÿ¹ÿºÿÂÿ¹ÿ³ÿ¯ÿ°ÿºÿ¼ÿ½ÿ¿ÿ»ÿµÿµÿ¹ÿ½ÿ¼ÿ½ÿ²ÿ¯ÿ·ÿ·ÿ¯ÿ±ÿ­ÿ»ÿ½ÿ»ÿ³ÿ²ÿ¹ÿ²ÿ¹ÿ´ÿ¸ÿ°ÿ°ÿ²ÿ³ÿ¼ÿÀÿ¿ÿÀÿµÿÿ±ÿ±ÿ«ÿ¼ÿ«ÿ½ÿ´ÿ«ÿ®ÿ´ÿ¿ÿÃÿ¾ÿÁÿ¯ÿ¯ÿ¹ÿÀÿ°ÿ¶ÿ¹ÿ·ÿ´ÿ¶ÿ»ÿ»ÿ³ÿ³ÿ·ÿ¸ÿ¼ÿ»ÿµÿµÿ¹ÿ¼ÿ»ÿ½ÿÄÿ¸ÿ·ÿ·ÿµÿ¯ÿ´ÿ¼ÿ½ÿºÿ·ÿ¸ÿ¸ÿºÿºÿ²ÿ²ÿ¹ÿ¼ÿ¸ÿºÿ¾ÿºÿ±ÿ´ÿ·ÿ¶ÿ¸ÿµÿ³ÿ­ÿ½ÿºÿ·ÿ»ÿ·ÿµÿ±ÿ¶ÿ±ÿºÿµÿ·ÿÿÀÿÃÿ¿ÿÁÿÀÿ¹ÿ·ÿ¸ÿ½ÿ¶ÿ²ÿ³ÿ·ÿ¶ÿ±ÿ°ÿºÿ¼ÿ±ÿµÿ²ÿ°ÿºÿ»ÿ¸ÿ²ÿ²ÿµÿÀÿ²ÿ·ÿ³ÿ±ÿ¶ÿ³ÿ¹ÿ®ÿ·ÿµÿºÿ¼ÿ»ÿ·ÿ²ÿ¬ÿ±ÿ³ÿ²ÿ³ÿ´ÿ¼ÿÂÿºÿ²ÿ¯ÿµÿ½ÿ´ÿ¸ÿ¼ÿ·ÿ´ÿ¹ÿ¼ÿ¼ÿµÿ¼ÿ²ÿ®ÿºÿ¸ÿ²ÿ¹ÿ±ÿ¯ÿ¼ÿ¹ÿ¹ÿ¸ÿ³ÿÆÿÁÿ»ÿ±ÿ´ÿµÿ±ÿ·ÿ»ÿ²ÿ«ÿ²ÿ´ÿ¸ÿÀÿ¼ÿ®ÿ·ÿ¶ÿ°ÿ®ÿ´ÿ·ÿÃÿÿºÿÅÿ´ÿ»ÿ´ÿ¸ÿµÿÁÿ¾ÿµÿµÿ¸ÿ³ÿ¼ÿ½ÿ¯ÿ­ÿ²ÿ·ÿ½ÿºÿ´ÿ¹ÿÄÿÃÿ»ÿ¸ÿºÿ¸ÿ²ÿ·ÿ¹ÿ¿ÿºÿ³ÿ¶ÿµÿ¹ÿÿ«ÿ¼ÿ²ÿ°ÿ°ÿ·ÿ»ÿ°ÿ¯ÿ²ÿ¶ÿºÿ²ÿ®ÿ¼ÿ¹ÿªÿ¬ÿ·ÿµÿ°ÿ±ÿ³ÿ·ÿ´ÿ¶ÿµÿ¿ÿ¾ÿ³ÿ»ÿÀÿºÿ«ÿ¹ÿ²ÿ¬ÿ³ÿ¹ÿºÿ»ÿ¸ÿÁÿ¶ÿ±ÿ»ÿ¼ÿµÿºÿÃÿ¶ÿ¹ÿ®ÿ·ÿ³ÿ¯ÿ´ÿµÿµÿµÿ¶ÿ¶ÿ´ÿ³ÿ¶ÿ¸ÿ¾ÿ¹ÿ´ÿ½ÿ®ÿ©ÿ´ÿ¯ÿ»ÿ»ÿ¶ÿ°ÿ¼ÿ¯ÿºÿ«ÿÿ®ÿ¯ÿ¶ÿ²ÿ®ÿ°ÿ´ÿ½ÿ¸ÿ´ÿµÿ°ÿ²ÿ·ÿ½ÿ¼ÿºÿ³ÿ±ÿ¸ÿ³ÿ¶ÿµÿ¸ÿºÿ½ÿ¸ÿµÿ¶ÿÿ³ÿ¿ÿºÿ³ÿ»ÿ¯ÿ¼ÿ¸ÿÂÿ¹ÿ´ÿÀÿ¼ÿ¸ÿ±ÿ´ÿµÿ´ÿ´ÿµÿºÿ·ÿµÿ¸ÿ¶ÿ´ÿ°ÿ°ÿºÿºÿ´ÿ¸ÿ¹ÿºÿ³ÿ­ÿ³ÿµÿ¸ÿ¸ÿ®ÿ¬ÿ»ÿºÿ½ÿ·ÿºÿ·ÿÉÿ¼ÿµÿ°ÿ´ÿ¶ÿ±ÿµÿ´ÿ®ÿ¶ÿÀÿÃÿ»ÿ¸ÿ·ÿ´ÿ·ÿ¼ÿ½ÿ¹ÿ·ÿ´ÿ»ÿ¾ÿ²ÿ²ÿ´ÿºÿ²ÿ¶ÿ¯ÿµÿ·ÿ´ÿ¬ÿ¯ÿ±ÿÆÿ¶ÿ³ÿÁÿ´ÿ¸ÿ½ÿ³ÿ±ÿ»ÿ¹ÿ³ÿ¶ÿ»ÿ³ÿ´ÿ¹ÿµÿ¹ÿ·ÿ¹ÿ¿ÿ³ÿ°ÿ¶ÿµÿ¹ÿ»ÿ³ÿ³ÿ³ÿ²ÿ­ÿ«ÿ¸ÿÀÿ²ÿ²ÿ«ÿ°ÿ¹ÿ¶ÿ¸ÿ²ÿ±ÿºÿµÿ©ÿ°ÿ³ÿ·ÿ¶ÿ¸ÿ¼ÿ¼ÿ³ÿ¶ÿÀÿ¹ÿ³ÿ±ÿ²ÿ¶ÿ·ÿ´ÿµÿ¾ÿ³ÿ¸ÿ¶ÿ·ÿ½ÿ´ÿºÿ´ÿ»ÿ½ÿ¿ÿ¹ÿ¸ÿ¯ÿºÿ²ÿ¹ÿ¹ÿÿ®ÿªÿ¼ÿ½ÿ¹ÿ¼ÿ´ÿ²ÿµÿ¹ÿ´ÿ±ÿ±ÿ³ÿ¸ÿ¸ÿ¹ÿºÿµÿ¸ÿ¹ÿ¯ÿ¶ÿºÿ¬ÿ¬ÿ¯ÿÿ¬ÿ®ÿ¶ÿ°ÿÿ»ÿ´ÿ­ÿÿµÿ·ÿ²ÿ¶ÿ°ÿ½ÿ»ÿ¹ÿ»ÿ·ÿ´ÿªÿ®ÿ±ÿ·ÿºÿºÿºÿ¶ÿºÿ·ÿµÿ¸ÿ±ÿ¼ÿ´ÿµÿºÿ´ÿ¸ÿ²ÿ²ÿ¾ÿ¶ÿ±ÿ®ÿºÿ¶ÿ¹ÿºÿ¹ÿÃÿ¹ÿ±ÿ»ÿ³ÿ°ÿºÿ¾ÿ¶ÿ³ÿ·ÿ³ÿ±ÿ·ÿ¸ÿ»ÿÀÿ´ÿ³ÿ»ÿ»ÿ¹ÿ»ÿ­ÿ²ÿ­ÿ³ÿ½ÿ´ÿ²ÿ³ÿ³ÿºÿµÿºÿµÿ°ÿ¶ÿ¿ÿ°ÿ±ÿ´ÿ³ÿ²ÿ°ÿ´ÿ¹ÿ¹ÿ°ÿ­ÿµÿ³ÿ²ÿ¸ÿ²ÿµÿºÿ´ÿ·ÿ¼ÿºÿ¶ÿ®ÿ·ÿ°ÿ¾ÿ²ÿ³ÿºÿ½ÿ®ÿ¸ÿ»ÿ¹ÿ¹ÿ¼ÿ½ÿ¿ÿ¾ÿ³ÿµÿ°ÿ¶ÿ¼ÿµÿ±ÿ­ÿ®ÿ¼ÿÅÿºÿ²ÿ´ÿÿÿÀÿµÿ¾ÿ³ÿÿÅÿ®ÿ¼ÿµÿ±ÿ²ÿºÿ°ÿ¬ÿ¼ÿ½ÿ¿ÿ¸ÿ³ÿ¹ÿ»ÿ¼ÿ¹ÿ´ÿ´ÿ¹ÿ¾ÿ·ÿ¶ÿÄÿºÿ´ÿ³ÿ³ÿ½ÿ¸ÿ¼ÿ·ÿ®ÿ·ÿ¶ÿ¼ÿºÿ³ÿ³ÿ±ÿµÿ«ÿ³ÿ·ÿ·ÿ¯ÿ´ÿ³ÿ¶ÿ¾ÿ¼ÿ·ÿ·ÿ·ÿ¹ÿ»ÿ°ÿ¬ÿ»ÿ»ÿµÿ¶ÿ¹ÿ¿ÿ¶ÿ¶ÿ®ÿ³ÿ¯ÿ­ÿ·ÿ¾ÿ¹ÿ²ÿ¾ÿÃÿºÿ³ÿ«ÿ±ÿ¹ÿ¶ÿ¶ÿ¼ÿÂÿ¼ÿ°ÿ±ÿ³ÿ¶ÿ¸ÿºÿ°ÿ´ÿÂÿ¹ÿ¶ÿ¶ÿ¶ÿ´ÿ¸ÿ³ÿ´ÿ±ÿ´ÿºÿ½ÿ¹ÿ¿ÿ¯ÿ°ÿµÿ´ÿµÿ³ÿ±ÿ¶ÿ¶ÿ±ÿ»ÿ½ÿµÿ¿ÿÆÿ´ÿ´ÿ´ÿ¾ÿ¿ÿ¸ÿ¹ÿ«ÿ¸ÿ¿ÿ´ÿ·ÿ»ÿ¹ÿ¸ÿºÿ¶ÿ·ÿ¸ÿ¸ÿ´ÿ¶ÿÂÿºÿ®ÿ¶ÿ¿ÿ·ÿ³ÿ³ÿ´ÿ¾ÿÄÿ±ÿ¬ÿ­ÿºÿ¾ÿ±ÿÿ¯ÿ¼ÿ³ÿ°ÿ¹ÿµÿ·ÿºÿ¯ÿ±ÿµÿ°ÿ½ÿ½ÿ¸ÿ­ÿ²ÿ»ÿ¿ÿ²ÿ¼ÿ²ÿ¯ÿ´ÿ·ÿºÿ½ÿ¼ÿ»ÿ¿ÿ·ÿ²ÿ³ÿ¶ÿ¸ÿ²ÿ¯ÿ´ÿ¸ÿ¶ÿ³ÿ¸ÿ®ÿ²ÿÄÿ²ÿ¬ÿµÿ³ÿÀÿ´ÿ²ÿ°ÿ·ÿ·ÿ²ÿ¼ÿ¿ÿ¼ÿ¿ÿÂÿ¿ÿ»ÿ¼ÿ½ÿºÿ¸ÿ¼ÿ¹ÿºÿ¸ÿ´ÿ·ÿµÿ½ÿ»ÿ¶ÿµÿ³ÿ±ÿ»ÿ¿ÿ¸ÿ´ÿ¶ÿ¶ÿ¸ÿ¼ÿ¼ÿ²ÿ²ÿ¼ÿµÿ¹ÿ»ÿ³ÿºÿµÿ½ÿ¹ÿ±ÿ·ÿÆÿÂÿÀÿ¼ÿ¯ÿ±ÿµÿ¾ÿ¾ÿ¼ÿ¸ÿµÿ¶ÿ¼ÿÀÿÀÿÀÿºÿ½ÿ¸ÿ´ÿ³ÿ«ÿ¸ÿºÿ®ÿÁÿ¿ÿ¿ÿµÿ´ÿ¹ÿ·ÿ²ÿµÿ³ÿ¯ÿ±ÿ­ÿ¶ÿ»ÿ¾ÿ·ÿ¿ÿ¹ÿÿ­ÿÆÿ¹ÿ³ÿ»ÿ¶ÿ´ÿµÿªÿ¹ÿ½ÿ¯ÿ¬ÿ³ÿ¸ÿ¸ÿ¹ÿµÿ¸ÿ²ÿ¼ÿ¸ÿ¶ÿ³ÿ¹ÿ°ÿ·ÿ¸ÿ·ÿºÿ¶ÿ»ÿ¹ÿ¸ÿ¹ÿ¾ÿ¿ÿ·ÿºÿ¹ÿ¸ÿ¸ÿÀÿµÿ¹ÿ°ÿµÿ¼ÿ½ÿºÿ°ÿ®ÿ°ÿ°ÿ°ÿ²ÿ¹ÿ¼ÿ¼ÿ·ÿ¯ÿ¶ÿ¸ÿ´ÿ³ÿºÿÁÿ»ÿ°ÿ³ÿºÿ¯ÿ¯ÿ¹ÿ¾ÿºÿ³ÿ¸ÿÀÿÀÿ¼ÿ·ÿµÿ­ÿÿ»ÿ¸ÿ«ÿ¹ÿºÿµÿ²ÿ°ÿºÿºÿ¾ÿ¹ÿ°ÿ°ÿ¶ÿ¼ÿ»ÿ¶ÿ½ÿ¹ÿ´ÿÀÿ»ÿ¶ÿ¶ÿ¸ÿ¹ÿ²ÿ°ÿ¶ÿ¾ÿÄÿ¾ÿ¾ÿÃÿ¹ÿ¶ÿ¼ÿ»ÿÂÿ¿ÿÿ½ÿÁÿ½ÿ¾ÿµÿ·ÿ¯ÿ±ÿ¹ÿ½ÿ¾ÿ»ÿ¼ÿÂÿ¼ÿ¶ÿ¸ÿ¶ÿ³ÿ¸ÿÃÿ¹ÿ¬ÿºÿ»ÿ½ÿ»ÿ½ÿ¿ÿ¼ÿºÿ¼ÿ¾ÿ»ÿ´ÿ´ÿ­ÿ«ÿ¹ÿ·ÿ¶ÿ¼ÿ³ÿ¹ÿ»ÿÄÿÂÿ´ÿµÿ¶ÿ±ÿ¸ÿµÿ·ÿ¿ÿ¸ÿ©ÿµÿ·ÿÃÿ¼ÿ»ÿ·ÿ²ÿ°ÿ·ÿ¹ÿ¹ÿ½ÿ¶ÿ³ÿ¾ÿ¼ÿ´ÿ­ÿ®ÿµÿ³ÿ¯ÿ±ÿ¸ÿµÿ·ÿ¸ÿ¸ÿ»ÿ¹ÿ´ÿ¹ÿºÿ¸ÿ½ÿºÿµÿÂÿ¿ÿºÿ¶ÿ¶ÿ²ÿ²ÿ·ÿ´ÿ°ÿ´ÿ±ÿºÿÌÿ¸ÿªÿ¶ÿ·ÿ¹ÿ¸ÿ»ÿÀÿÁÿ¼ÿ½ÿ¿ÿµÿ°ÿ¶ÿ»ÿ²ÿ»ÿ±ÿ«ÿ¼ÿ¹ÿ¾ÿÆÿÀÿ³ÿµÿ¸ÿ¹ÿÂÿ³ÿµÿºÿÆÿ½ÿ±ÿºÿµÿ·ÿ´ÿ¾ÿ»ÿµÿ¾ÿÇÿÃÿ·ÿ¯ÿÂÿÀÿÃÿÄÿ¶ÿ¹ÿ½ÿ¹ÿµÿ¶ÿ»ÿ½ÿ»ÿ½ÿ»ÿ³ÿ¶ÿ¶ÿ´ÿ¿ÿ¿ÿ®ÿ»ÿ¼ÿ¶ÿ¼ÿÁÿ¼ÿºÿÀÿ»ÿµÿ³ÿ±ÿ¯ÿ¸ÿ¹ÿ´ÿ¹ÿÂÿÃÿ¹ÿ³ÿ¸ÿ¶ÿ»ÿµÿÁÿ¼ÿ±ÿ»ÿ½ÿ»ÿÂÿÁÿ»ÿºÿ½ÿ¿ÿ»ÿÀÿÅÿ·ÿ¹ÿºÿ¸ÿ²ÿ±ÿ²ÿ¾ÿÄÿ·ÿ°ÿ´ÿµÿÀÿÎÿÃÿ½ÿ¼ÿ¹ÿÀÿ¼ÿ½ÿºÿ´ÿ¸ÿ·ÿ±ÿ¼ÿ¯ÿ·ÿ·ÿµÿÁÿ¼ÿ¼ÿºÿ¶ÿ¹ÿ¿ÿÄÿÁÿ·ÿ±ÿ»ÿºÿÁÿ¾ÿÃÿÆÿÄÿ½ÿ¶ÿ¶ÿ¼ÿºÿÀÿµÿ¼ÿ½ÿ¿ÿºÿ°ÿ²ÿ¶ÿµÿºÿ¶ÿ®ÿ¸ÿ»ÿ·ÿ¼ÿ¶ÿºÿ¿ÿ¶ÿ´ÿ½ÿÀÿÂÿ¹ÿ¼ÿ¼ÿ½ÿ²ÿ´ÿ¯ÿ´ÿ»ÿ½ÿÁÿÃÿ»ÿ½ÿ¸ÿ¾ÿµÿ»ÿÄÿÁÿ¿ÿ¹ÿ²ÿ±ÿ³ÿ»ÿ¼ÿ·ÿ´ÿ¾ÿÄÿÁÿºÿµÿ¶ÿºÿ¹ÿ³ÿ¹ÿ½ÿÂÿ¼ÿÀÿºÿ·ÿ»ÿ½ÿ¹ÿ¹ÿÆÿÂÿ­ÿ´ÿ°ÿ¶ÿ¹ÿ¼ÿµÿ·ÿÀÿ¾ÿ¹ÿºÿµÿ¼ÿºÿ½ÿ¼ÿ¿ÿÀÿÃÿÁÿ·ÿ¹ÿ¶ÿ¾ÿ¿ÿ¼ÿ½ÿ¹ÿ¹ÿµÿ¹ÿ¿ÿ½ÿ¾ÿ½ÿÂÿ¹ÿ¼ÿ¹ÿºÿµÿ´ÿ½ÿÄÿºÿ¶ÿÀÿ¸ÿÇÿ¼ÿ·ÿºÿ¸ÿºÿºÿºÿÂÿ±ÿ²ÿ´ÿ¸ÿ½ÿÀÿ¶ÿ­ÿµÿ¿ÿºÿ¼ÿ±ÿÀÿ¼ÿÂÿÃÿÁÿÁÿÅÿÆÿÀÿÀÿ¾ÿ¶ÿºÿÊÿÃÿ½ÿ¼ÿµÿ²ÿ¼ÿ½ÿ¼ÿ³ÿÁÿÁÿ´ÿ¶ÿÂÿÁÿºÿ¾ÿ¶ÿ¿ÿÄÿ¹ÿºÿÁÿÂÿ»ÿ·ÿºÿºÿÁÿµÿ½ÿÂÿ²ÿ³ÿ¼ÿ¼ÿµÿ°ÿ¯ÿ©ÿ­ÿ¹ÿÉÿÁÿ½ÿ½ÿ¹ÿ´ÿ°ÿ°ÿ¼ÿ¾ÿÉÿÁÿ·ÿ»ÿÃÿÁÿÁÿËÿ¼ÿ±ÿ»ÿ¶ÿ¸ÿºÿ·ÿ´ÿ¸ÿ¾ÿ·ÿ»ÿ»ÿ»ÿ¹ÿ½ÿ¾ÿ»ÿ»ÿºÿ¶ÿ¯ÿ´ÿ°ÿ¸ÿÀÿÂÿÅÿÆÿÃÿ¾ÿÂÿ»ÿ¶ÿµÿ·ÿ¹ÿ¼ÿÀÿ¹ÿ¼ÿ»ÿ¹ÿ¶ÿ»ÿ½ÿ·ÿ¹ÿÀÿ¼ÿÐÿÂÿÀÿ¼ÿ³ÿ²ÿ¸ÿÀÿÈÿ»ÿ·ÿ½ÿÀÿÃÿ½ÿ¼ÿÄÿ½ÿÏÿÅÿ»ÿ¾ÿµÿ³ÿ¶ÿ¶ÿ¹ÿºÿµÿ½ÿÃÿ¼ÿºÿ»ÿ¹ÿ¼ÿºÿµÿ¹ÿ¼ÿ½ÿ¹ÿ°ÿµÿÃÿªÿ½ÿµÿºÿ¹ÿ³ÿ³ÿ·ÿ·ÿµÿÀÿÈÿÂÿ²ÿ³ÿÀÿÈÿÁÿ»ÿ¶ÿ¼ÿ¹ÿ´ÿºÿÁÿ½ÿ²ÿ¹ÿÁÿ»ÿÅÿ½ÿ·ÿ¸ÿ½ÿ¼ÿ°ÿ´ÿ³ÿÃÿÆÿ½ÿ¶ÿ½ÿ½ÿ¶ÿ¹ÿÀÿ¸ÿ¶ÿ»ÿ»ÿ»ÿÆÿÀÿµÿ¹ÿ°ÿªÿµÿ¼ÿ¹ÿ¾ÿ·ÿºÿ«ÿ²ÿºÿ»ÿºÿ¼ÿ¿ÿÄÿ¼ÿ¾ÿ¿ÿ½ÿ¼ÿºÿ´ÿ·ÿ¬ÿ³ÿ³ÿ±ÿ¯ÿµÿ¹ÿ·ÿµÿ¹ÿÀÿºÿ¯ÿ´ÿ¹ÿ¹ÿ¹ÿ·ÿÅÿ¹ÿ»ÿºÿ³ÿµÿ·ÿ·ÿ»ÿ¾ÿÄÿ¿ÿ»ÿ¼ÿ¶ÿ±ÿ¶ÿ¼ÿµÿ¹ÿ³ÿ¸ÿ»ÿ²ÿ¯ÿ½ÿÄÿ¸ÿÂÿ¸ÿ»ÿÁÿ·ÿ»ÿ·ÿ²ÿ¸ÿºÿÉÿºÿ¿ÿ½ÿ´ÿµÿ¹ÿ¶ÿ®ÿ²ÿ·ÿ»ÿ½ÿ»ÿ¿ÿÀÿºÿ¶ÿ»ÿ¼ÿ²ÿ¸ÿ¼ÿ·ÿµÿ²ÿ¶ÿÀÿÀÿ»ÿ³ÿªÿ²ÿ°ÿ¶ÿ»ÿ»ÿµÿ°ÿ¸ÿ´ÿ¼ÿÁÿºÿ·ÿ¶ÿ¼ÿ¿ÿ¶ÿ³ÿ¿ÿ¯ÿ¿ÿ»ÿ¶ÿ¶ÿ¸ÿ½ÿÁÿ¿ÿºÿÌÿÆÿ¹ÿ¹ÿ½ÿÂÿ¾ÿ´ÿ³ÿ¸ÿ½ÿÂÿ±ÿ®ÿºÿ½ÿ¿ÿ¾ÿµÿ¼ÿÀÿ¾ÿ¿ÿ½ÿ»ÿ»ÿÂÿ¼ÿ±ÿ¹ÿ¼ÿ°ÿµÿÁÿ¼ÿ¹ÿÁÿ¾ÿ·ÿ¸ÿ¸ÿ´ÿ·ÿ°ÿ¼ÿ½ÿÄÿÃÿ½ÿ¼ÿ¼ÿ¸ÿ»ÿ¿ÿ¾ÿ¶ÿÀÿ½ÿ½ÿ»ÿ¸ÿ¾ÿÄÿ¼ÿ·ÿ¸ÿ¼ÿÁÿºÿ´ÿ¹ÿÃÿÃÿ»ÿ³ÿ®ÿ¼ÿ¶ÿ¿ÿÂÿ¹ÿµÿ¼ÿ¾ÿ»ÿÂÿ¸ÿ³ÿ¸ÿÀÿµÿºÿ¶ÿ»ÿºÿ²ÿ¹ÿÂÿ¹ÿ­ÿËÿ«ÿ®ÿ¼ÿ±ÿ·ÿÁÿ½ÿºÿ·ÿ¼ÿ±ÿ¼ÿµÿ²ÿ¹ÿ½ÿµÿµÿ¾ÿ¼ÿºÿ¸ÿ´ÿ´ÿÀÿ¼ÿÈÿ¾ÿ²ÿ´ÿ¼ÿ»ÿ¶ÿ¹ÿ¼ÿÀÿ»ÿÂÿ¼ÿ¯ÿ²ÿ¾ÿ½ÿ¶ÿ¼ÿÈÿÈÿÀÿ¼ÿ¸ÿ¹ÿ´ÿ±ÿ²ÿ¹ÿºÿ´ÿÁÿ¼ÿ¸ÿºÿÁÿ¸ÿ¾ÿºÿ¶ÿºÿ¹ÿ·ÿÃÿÂÿ¹ÿ¹ÿÂÿ´ÿ¼ÿ¾ÿÀÿÁÿ¿ÿÁÿÅÿ¹ÿ«ÿ¿ÿ¹ÿ¾ÿ¸ÿ¶ÿ»ÿ»ÿ½ÿ¿ÿ¹ÿ´ÿºÿÁÿ»ÿ¼ÿ¾ÿ´ÿ¿ÿ¼ÿ±ÿ®ÿ±ÿ¸ÿ¿ÿ¿ÿ»ÿ¼ÿ¿ÿ¸ÿ³ÿ»ÿºÿºÿ»ÿ¼ÿ¸ÿ¶ÿ¹ÿ¸ÿºÿ»ÿ·ÿ¶ÿ·ÿÀÿºÿ¼ÿ¼ÿ¿ÿ±ÿÿ±ÿ¶ÿ¾ÿ¼ÿ©ÿ¾ÿ½ÿ²ÿ´ÿ·ÿ»ÿ¶ÿ´ÿ¸ÿºÿ¸ÿ¸ÿ½ÿ³ÿ®ÿÀÿÂÿ½ÿµÿÀÿÃÿÃÿ¿ÿ¯ÿ«ÿ·ÿ­ÿ®ÿ½ÿÇÿ±ÿ¶ÿ²ÿµÿ¿ÿ¼ÿ³ÿ´ÿ»ÿ¹ÿµÿ¹ÿ´ÿ¶ÿ°ÿ¾ÿ½ÿ´ÿ¶ÿ·ÿ»ÿ¾ÿ¹ÿ°ÿ±ÿ¼ÿ¼ÿ¼ÿ¸ÿ¿ÿµÿ¼ÿ¾ÿ¾ÿ·ÿ­ÿ±ÿ¹ÿºÿ¼ÿ¿ÿ»ÿÁÿ¾ÿ¼ÿ¼ÿ¸ÿÆÿÁÿÁÿ»ÿ±ÿ³ÿ¹ÿ¶ÿ·ÿ¼ÿºÿ¸ÿªÿ®ÿÁÿ¼ÿ»ÿ»ÿ½ÿµÿ¸ÿºÿ´ÿµÿ¾ÿ¿ÿ¼ÿ¸ÿ³ÿµÿ·ÿ²ÿ¯ÿ¸ÿ·ÿºÿ¶ÿºÿ¾ÿ¿ÿ½ÿ¶ÿ·ÿºÿ¼ÿºÿ±ÿ¼ÿµÿºÿÅÿºÿ¿ÿÁÿ¾ÿºÿ´ÿ²ÿ¶ÿ»ÿ¶ÿºÿÂÿ¹ÿ½ÿ±ÿ¹ÿÊÿÀÿºÿ±ÿ¾ÿ¾ÿ¸ÿ¿ÿºÿ»ÿ½ÿºÿ¶ÿ±ÿÈÿ¾ÿ´ÿ±ÿºÿ°ÿ±ÿÄÿÂÿ»ÿºÿ¸ÿºÿ¸ÿ³ÿ¶ÿ¯ÿ»ÿ»ÿ½ÿ½ÿ·ÿµÿºÿ¶ÿ°ÿ°ÿ²ÿµÿµÿ¶ÿ½ÿÆÿÊÿÀÿ½ÿÃÿ¸ÿ­ÿµÿ´ÿ·ÿ²ÿ¶ÿ¹ÿ´ÿ´ÿºÿ¼ÿ¹ÿ¶ÿ´ÿ¸ÿÀÿ½ÿ¶ÿ¼ÿµÿ¸ÿ´ÿ¹ÿ³ÿ«ÿ²ÿ¹ÿ·ÿºÿ¹ÿ²ÿ¸ÿºÿ½ÿ¼ÿÇÿ·ÿÂÿµÿ¶ÿÁÿ¹ÿµÿµÿ¶ÿµÿ³ÿ·ÿºÿ»ÿ¼ÿ¸ÿ¿ÿ³ÿºÿ¿ÿµÿÀÿÿ¸ÿµÿ¶ÿ»ÿ¶ÿ»ÿÁÿ½ÿ¹ÿ»ÿ¿ÿ½ÿ²ÿ´ÿ¹ÿ½ÿ¶ÿ¬ÿ±ÿ¿ÿÂÿÃÿºÿ¹ÿ¼ÿµÿ¸ÿ¾ÿ·ÿ®ÿ±ÿ¸ÿ»ÿÀÿÆÿ¼ÿ´ÿ·ÿºÿ¹ÿ°ÿ¹ÿµÿ»ÿ¿ÿ¸ÿÀÿÆÿÁÿ¹ÿ¸ÿ»ÿºÿ¼ÿÇÿÈÿÌÿÃÿÂÿ¾ÿ³ÿ¬ÿÿ²ÿµÿ¬ÿ¹ÿ¶ÿ·ÿ¶ÿ¶ÿ¶ÿ·ÿ¼ÿ¼ÿ¹ÿ®ÿ²ÿ»ÿ´ÿ¿ÿ³ÿ°ÿ½ÿÁÿ»ÿ¿ÿºÿ»ÿ´ÿºÿ»ÿ·ÿ¸ÿµÿ±ÿ³ÿ¸ÿ¼ÿ¾ÿ´ÿÁÿ¸ÿ½ÿ²ÿ¾ÿ¯ÿÈÿÂÿ¾ÿ¹ÿºÿÁÿºÿ¼ÿÀÿÁÿ¼ÿ¸ÿ»ÿµÿ·ÿºÿ¹ÿµÿ´ÿºÿµÿ¶ÿ´ÿ´ÿ»ÿ»ÿ­ÿ°ÿ¹ÿµÿ·ÿ»ÿ´ÿ­ÿ°ÿ±ÿ°ÿ¹ÿ¹ÿ½ÿÍÿÀÿ¯ÿ¹ÿ´ÿ·ÿ­ÿ²ÿÇÿ»ÿ¾ÿ¶ÿ»ÿ½ÿ¼ÿ¶ÿ¶ÿ°ÿ¬ÿ³ÿ¸ÿ¸ÿºÿ¼ÿ¾ÿ¶ÿ¸ÿ¹ÿºÿ³ÿ¼ÿ®ÿ³ÿ´ÿºÿ»ÿ·ÿºÿ»ÿ¼ÿ¹ÿºÿ¼ÿ½ÿ½ÿºÿ·ÿµÿ¹ÿ´ÿ©ÿ±ÿ¿ÿ½ÿ°ÿ²ÿªÿªÿ¾ÿÁÿ½ÿ±ÿ­ÿ®ÿ»ÿ¾ÿÀÿÁÿ³ÿ°ÿ¸ÿ³ÿ´ÿ¾ÿºÿ¶ÿºÿÀÿ»ÿ½ÿÀÿ¸ÿ¹ÿÄÿºÿ½ÿ»ÿ¬ÿ´ÿºÿ¶ÿ´ÿ´ÿ´ÿ¹ÿ¶ÿ¹ÿ»ÿ¶ÿ¯ÿ¬ÿ´ÿ¸ÿ·ÿºÿ¸ÿºÿ´ÿ°ÿ²ÿµÿ¿ÿµÿ±ÿ¶ÿ³ÿ¶ÿªÿ½ÿÁÿ»ÿ·ÿºÿ¼ÿ»ÿ´ÿ°ÿ³ÿ³ÿ²ÿ¸ÿ»ÿ¶ÿºÿ²ÿ³ÿ¸ÿ¼ÿ¶ÿ®ÿ°ÿ¶ÿ±ÿ¿ÿ½ÿµÿ²ÿ¹ÿºÿ¸ÿ¼ÿ´ÿ­ÿ¶ÿ¸ÿ·ÿ¹ÿ»ÿ¹ÿ¸ÿ·ÿ±ÿ´ÿ·ÿ¸ÿ·ÿ¿ÿ¶ÿ°ÿ·ÿ¬ÿ³ÿ¯ÿ»ÿ»ÿ±ÿ¹ÿ±ÿ´ÿÀÿ¹ÿÂÿÅÿ¾ÿ»ÿºÿ¿ÿ»ÿµÿ·ÿ·ÿ¹ÿ¸ÿ¯ÿ¼ÿ¿ÿ¸ÿ³ÿ´ÿ±ÿ±ÿºÿ®ÿµÿ¾ÿ¸ÿ°ÿ³ÿ±ÿµÿÀÿ¼ÿ¼ÿ¶ÿµÿµÿ¼ÿ»ÿ±ÿ°ÿ²ÿ¶ÿ»ÿ³ÿ±ÿ¹ÿ¾ÿ»ÿºÿºÿ·ÿ·ÿºÿ½ÿ²ÿ·ÿ´ÿ´ÿ¶ÿµÿÁÿÀÿ¼ÿ»ÿ°ÿ´ÿÀÿ¸ÿ¯ÿ±ÿ¶ÿ¹ÿºÿºÿ·ÿ¶ÿ¹ÿ¸ÿ¶ÿ¬ÿ¿ÿ¼ÿ¹ÿºÿºÿ¸ÿ²ÿÀÿ®ÿ·ÿ®ÿ¼ÿ³ÿ³ÿ³ÿ¶ÿ¶ÿ°ÿ­ÿ±ÿ³ÿ±ÿ±ÿ¾ÿ¸ÿ·ÿ·ÿ®ÿ®ÿ²ÿ³ÿ¹ÿÀÿÀÿ¾ÿµÿ¶ÿµÿ¸ÿ³ÿ¼ÿµÿ¶ÿ³ÿ²ÿ½ÿ¸ÿ«ÿÁÿ¯ÿ¼ÿ¹ÿºÿ·ÿ²ÿ²ÿ¯ÿ­ÿ¶ÿ±ÿ®ÿ´ÿ»ÿÀÿ¾ÿºÿ·ÿ²ÿ°ÿ´ÿ¬ÿ²ÿµÿÁÿ·ÿ¶ÿ¼ÿ³ÿ³ÿÀÿ»ÿ°ÿ¼ÿ»ÿºÿ·ÿ²ÿ®ÿ¼ÿ¹ÿ±ÿ¶ÿ¸ÿ½ÿ¸ÿ²ÿ­ÿ­ÿ±ÿ²ÿ±ÿµÿ¸ÿ´ÿ³ÿ¶ÿ»ÿÀÿ¶ÿ¬ÿ°ÿºÿ¾ÿµÿ²ÿ´ÿÿ®ÿ¿ÿ°ÿ¯ÿ²ÿ®ÿ²ÿ½ÿÀÿ¶ÿ±ÿ±ÿ¯ÿ¬ÿ´ÿºÿ½ÿ»ÿµÿ¶ÿ·ÿµÿºÿ¼ÿ³ÿ®ÿµÿ±ÿ®ÿ­ÿ·ÿ´ÿ¯ÿ´ÿ¶ÿ´ÿ»ÿ³ÿ²ÿ¿ÿ½ÿ¾ÿ«ÿ¯ÿµÿ³ÿÀÿ·ÿ°ÿ²ÿ¸ÿ¶ÿ³ÿ²ÿ·ÿ¶ÿ°ÿ­ÿ´ÿµÿ°ÿ·ÿ¹ÿ¹ÿºÿµÿ±ÿ³ÿµÿ³ÿ²ÿ³ÿ´ÿ°ÿ¶ÿ²ÿ´ÿ²ÿ¼ÿ´ÿ¸ÿ·ÿ»ÿ¼ÿ¼ÿ»ÿ»ÿµÿ´ÿ»ÿ²ÿ·ÿ°ÿ¶ÿ´ÿ°ÿ³ÿ¶ÿµÿ³ÿ°ÿ¯ÿ²ÿ´ÿ·ÿºÿ¼ÿ»ÿ¯ÿ»ÿ­ÿ±ÿ¹ÿ±ÿ·ÿ½ÿ±ÿ³ÿ¸ÿ³ÿ¸ÿªÿÿ³ÿµÿ±ÿ²ÿ·ÿ·ÿ¸ÿ¿ÿ»ÿµÿ±ÿ­ÿ·ÿ¼ÿ¾ÿ¿ÿ¼ÿºÿ·ÿ¶ÿ´ÿ³ÿ¶ÿ¹ÿ¾ÿºÿºÿ²ÿ¯ÿ®ÿ±ÿÁÿºÿ³ÿÃÿ¸ÿµÿ¿ÿ½ÿ¾ÿ²ÿ³ÿºÿ·ÿ¬ÿªÿ³ÿ±ÿ·ÿ³ÿ·ÿ·ÿµÿ·ÿ¶ÿ´ÿ²ÿ±ÿ¹ÿÀÿºÿ¶ÿµÿµÿ®ÿ¬ÿµÿºÿ·ÿ¸ÿ°ÿµÿ·ÿ½ÿ¹ÿ®ÿ´ÿµÿÅÿ³ÿ»ÿ³ÿ²ÿµÿªÿ²ÿ¸ÿ»ÿ·ÿ½ÿÂÿ¸ÿ³ÿ³ÿ¸ÿ¹ÿ¹ÿ¹ÿ´ÿ²ÿ³ÿ¶ÿºÿ»ÿ³ÿ±ÿµÿ¬ÿ¯ÿ­ÿªÿ¸ÿ´ÿ®ÿ¯ÿ«ÿËÿ¶ÿ¶ÿ¸ÿ·ÿ¸ÿ¼ÿ­ÿµÿ¹ÿµÿ±ÿ¶ÿ¾ÿ³ÿ²ÿ¹ÿ¸ÿµÿ³ÿµÿµÿ±ÿ¶ÿ»ÿ¶ÿ´ÿ¹ÿ¹ÿ»ÿ¹ÿ¸ÿ¶ÿ¯ÿ·ÿÃÿ¸ÿ¯ÿ±ÿ­ÿ³ÿ¼ÿ¶ÿ¼ÿ¸ÿ¸ÿ¹ÿ³ÿ±ÿ´ÿ¶ÿ·ÿ¾ÿ¾ÿ¸ÿ¶ÿ¸ÿ½ÿ´ÿ­ÿ°ÿ¹ÿ·ÿµÿ¶ÿ°ÿ¶ÿ®ÿ°ÿ²ÿµÿµÿ·ÿ²ÿ´ÿ»ÿÁÿ¹ÿ¬ÿ·ÿaÿuÿqÿÿ­ÿ¬ÿ©ÿ²ÿ¾ÿ½ÿ»ÿ¼ÿ¹ÿ°ÿ­ÿ´ÿ±ÿ­ÿªÿ¯ÿ¶ÿ²ÿ¸ÿºÿ³ÿºÿ¸ÿ³ÿ¸ÿ³ÿ±ÿ±ÿµÿ³ÿ¸ÿ²ÿ²ÿºÿ±ÿ±ÿ¼ÿ¿ÿÀÿ·ÿµÿ´ÿ´ÿ·ÿ·ÿÿ¬ÿ¶ÿ¯ÿ«ÿ¯ÿ´ÿ¾ÿÈÿ½ÿ¯ÿ­ÿ¯ÿ¸ÿ³ÿ®ÿ±ÿ®ÿ¯ÿ²ÿ¾ÿ¿ÿ¸ÿ½ÿºÿºÿ¼ÿÁÿ¿ÿ©ÿ¬ÿ«ÿ¯ÿ¸ÿÂÿÅÿ¿ÿ¹ÿºÿ®ÿµÿ²ÿ·ÿ¯ÿ´ÿ¶ÿ²ÿ±ÿ·ÿÀÿÂÿÀÿ¹ÿ¶ÿ­ÿ·ÿ¿ÿ¸ÿ±ÿ¶ÿ°ÿ²ÿ¾ÿ¾ÿ¶ÿ¼ÿ°ÿµÿ¼ÿ¶ÿ¼ÿ¶ÿºÿ¾ÿ¹ÿ°ÿ®ÿ­ÿ©ÿ°ÿµÿ¶ÿ·ÿ±ÿ¬ÿ®ÿ±ÿµÿµÿ¶ÿ»ÿ½ÿµÿ²ÿ´ÿ´ÿºÿ®ÿ³ÿ®ÿ³ÿµÿ¬ÿ¾ÿ¿ÿºÿ³ÿ®ÿ¶ÿ¾ÿºÿ·ÿ»ÿµÿ­ÿ­ÿ²ÿ¶ÿ¹ÿ»ÿ¹ÿºÿµÿ³ÿ»ÿµÿ´ÿ¬ÿ±ÿ³ÿ½ÿ¼ÿºÿµÿÿ¼ÿÿ¯ÿ¾ÿÄÿ¹ÿµÿ¹ÿ­ÿ¹ÿ¶ÿ®ÿ¯ÿºÿºÿ¸ÿ¶ÿ¹ÿ¶ÿ´ÿ·ÿ·ÿ¸ÿ»ÿÂÿ»ÿ²ÿ°ÿ¯ÿºÿ³ÿ¶ÿ´ÿ¬ÿªÿºÿ¶ÿ¿ÿ·ÿ´ÿ¯ÿ³ÿ®ÿ¸ÿ±ÿºÿµÿ³ÿ°ÿ°ÿ½ÿÁÿ»ÿ¹ÿ±ÿ°ÿ¸ÿ¸ÿ¸ÿÃÿ¼ÿ´ÿ´ÿ´ÿµÿ¶ÿ±ÿ¼ÿ³ÿ²ÿÀÿµÿ´ÿ¹ÿªÿ°ÿ°ÿ°ÿ»ÿ¶ÿºÿ¯ÿ­ÿ¹ÿ¾ÿ»ÿ»ÿ¸ÿ±ÿºÿ½ÿÀÿ¼ÿ¶ÿºÿ¹ÿ«ÿ»ÿµÿ¹ÿ»ÿ°ÿ­ÿ±ÿ³ÿºÿ¶ÿºÿ»ÿÂÿ´ÿ²ÿ±ÿ±ÿ³ÿ´ÿ±ÿ²ÿ·ÿ±ÿ­ÿ¶ÿ¸ÿÀÿ¿ÿ³ÿ²ÿÿ´ÿÁÿ³ÿÁÿªÿ±ÿ·ÿ¹ÿÁÿ¼ÿ¯ÿ´ÿ¼ÿ¸ÿµÿ¿ÿÃÿÁÿ¾ÿ¸ÿ¹ÿ²ÿ¯ÿ¸ÿ³ÿ²ÿµÿ¸ÿµÿ¸ÿ¯ÿµÿµÿ·ÿÁÿ»ÿ¼ÿ¶ÿ»ÿ¸ÿºÿ¼ÿ¸ÿ¹ÿ¸ÿ°ÿ¯ÿ±ÿ°ÿ·ÿ¸ÿ³ÿ¸ÿµÿ¶ÿ³ÿµÿ¾ÿ¹ÿºÿ½ÿ½ÿ¼ÿ¾ÿ¼ÿ¸ÿµÿµÿºÿ¶ÿ²ÿµÿ·ÿ¿ÿ¹ÿ­ÿ¶ÿ¹ÿÁÿ¹ÿ¹ÿÌÿ»ÿ¹ÿÁÿ·ÿÄÿºÿ¯ÿÀÿ·ÿ´ÿ´ÿ´ÿ±ÿ¾ÿ»ÿ½ÿ¿ÿ¾ÿ¾ÿ¶ÿ±ÿµÿ³ÿ¸ÿ»ÿ´ÿ¸ÿ¹ÿ·ÿ»ÿÀÿ·ÿ²ÿ¸ÿºÿ¹ÿÃÿ·ÿ¶ÿ·ÿ´ÿ¹ÿ¼ÿ½ÿ¸ÿ´ÿ¸ÿ·ÿ¯ÿ¸ÿºÿ¹ÿ¶ÿÈÿ´ÿ¸ÿ¯ÿ¾ÿ¾ÿ¿ÿ²ÿ³ÿ²ÿ²ÿ²ÿ·ÿ·ÿ»ÿµÿ¯ÿµÿ¶ÿ»ÿÀÿ¶ÿ¾ÿ·ÿºÿ´ÿ±ÿ³ÿ®ÿ·ÿ¼ÿÀÿ»ÿ²ÿ·ÿ·ÿ¯ÿ°ÿ·ÿ´ÿ³ÿ²ÿ°ÿºÿ¸ÿ¼ÿ·ÿÿ²ÿ²ÿ¯ÿÅÿ´ÿ®ÿ¸ÿ­ÿ´ÿ¼ÿ¹ÿ¸ÿ°ÿ®ÿ²ÿ±ÿ¯ÿ·ÿ»ÿµÿµÿ±ÿµÿ³ÿ³ÿºÿ°ÿ°ÿ¼ÿµÿ»ÿ´ÿµÿºÿ»ÿ³ÿ²ÿ¸ÿ´ÿ°ÿµÿ¹ÿ¸ÿÂÿ½ÿ³ÿ¿ÿ·ÿÂÿºÿ½ÿ¾ÿ°ÿ°ÿ´ÿ²ÿµÿ¼ÿºÿ¸ÿ»ÿ´ÿ¯ÿºÿ½ÿ¼ÿ·ÿµÿºÿ±ÿ¶ÿ½ÿ¹ÿ´ÿ´ÿÂÿ¿ÿ±ÿ®ÿ±ÿ´ÿ¶ÿ´ÿµÿ¹ÿ¹ÿ·ÿ¼ÿµÿºÿ¾ÿÂÿ½ÿÀÿ¶ÿÿ¸ÿºÿ°ÿ¯ÿ¹ÿ¼ÿ¼ÿ¹ÿ²ÿºÿ¹ÿ¶ÿ¹ÿµÿµÿ²ÿµÿ¸ÿ¸ÿºÿ¹ÿ½ÿÀÿ¾ÿÀÿ»ÿ¶ÿºÿºÿ¹ÿ»ÿÀÿ¿ÿ³ÿ²ÿ¹ÿ°ÿ³ÿ¼ÿ½ÿ¸ÿ´ÿ´ÿµÿ·ÿ¼ÿÁÿ½ÿ·ÿ»ÿµÿºÿ¿ÿºÿºÿ´ÿºÿ¸ÿ·ÿ¸ÿ¹ÿ¹ÿ¸ÿ·ÿ·ÿ¸ÿ¼ÿÃÿ¸ÿ²ÿµÿÂÿÈÿ´ÿ±ÿ©ÿ»ÿÆÿÅÿºÿ²ÿ´ÿ¸ÿ¼ÿ¼ÿµÿ°ÿ¹ÿ¼ÿ«ÿ·ÿ·ÿ½ÿºÿ·ÿ¼ÿ±ÿ°ÿ´ÿ·ÿ¾ÿÀÿ»ÿµÿµÿ·ÿÀÿ½ÿ¼ÿ´ÿ²ÿ´ÿ¯ÿÀÿ¸ÿ´ÿ¸ÿ·ÿµÿ¶ÿ·ÿ·ÿ¹ÿ¿ÿµÿµÿºÿÁÿµÿ½ÿ²ÿ²ÿ²ÿ±ÿ´ÿ·ÿ´ÿ±ÿ¹ÿÂÿ¹ÿ¾ÿºÿÃÿÃÿ·ÿªÿ±ÿ¶ÿ¾ÿÁÿ¿ÿÁÿ¼ÿ±ÿ·ÿ½ÿµÿ·ÿ³ÿ±ÿÈÿÀÿ¿ÿ¾ÿ½ÿ·ÿ¶ÿ»ÿ½ÿ»ÿ·ÿ¼ÿ·ÿºÿºÿÇÿÅÿ²ÿºÿµÿ´ÿ»ÿ»ÿ»ÿ»ÿ¸ÿ¼ÿ´ÿ¼ÿÀÿµÿ¿ÿ¼ÿ½ÿÆÿÀÿ¶ÿ¸ÿ½ÿ¼ÿ½ÿ¾ÿ¿ÿ¾ÿÀÿ³ÿ¸ÿ³ÿ·ÿ·ÿ¸ÿ¼ÿºÿ¸ÿÀÿÃÿ¸ÿºÿ¼ÿ²ÿ²ÿ½ÿ²ÿ½ÿ¿ÿ¼ÿ¾ÿ¼ÿ´ÿ²ÿ¼ÿ½ÿ³ÿ¹ÿÀÿ¾ÿËÿ±ÿÄÿÀÿºÿ¿ÿÃÿ¿ÿ¾ÿÃÿÀÿ¼ÿ¸ÿÈÿ¶ÿ¿ÿ¾ÿ¹ÿ´ÿ²ÿ»ÿÂÿ½ÿ·ÿ¸ÿ¶ÿ´ÿ¶ÿ»ÿÅÿ¶ÿ»ÿ½ÿÅÿÅÿ¶ÿ±ÿ»ÿ¼ÿ¸ÿ¹ÿµÿ»ÿ¹ÿ²ÿ·ÿ¿ÿÁÿÀÿ½ÿ¹ÿ¸ÿ¹ÿ¿ÿ½ÿ¸ÿ½ÿ­ÿ¸ÿ¹ÿ¾ÿºÿ¾ÿ¿ÿ½ÿ¼ÿ¼ÿºÿ·ÿ¿ÿµÿ±ÿ»ÿ¼ÿ¶ÿ³ÿºÿºÿ¶ÿ¹ÿ¶ÿ·ÿ¸ÿÆÿ¿ÿ·ÿ·ÿÃÿÁÿ»ÿºÿ»ÿºÿ´ÿ³ÿ¾ÿÈÿ½ÿµÿ±ÿ¶ÿ»ÿ½ÿ¿ÿ½ÿ·ÿ¹ÿ¼ÿÀÿ»ÿ¸ÿºÿÀÿ¾ÿ»ÿ¶ÿ¾ÿÅÿºÿºÿ¼ÿ¿ÿÀÿºÿÉÿÄÿ¶ÿ²ÿ·ÿ¼ÿ¹ÿ³ÿ»ÿ»ÿ¾ÿ­ÿ»ÿ³ÿ»ÿ½ÿ»ÿÀÿÄÿÀÿÉÿÄÿÃÿ¼ÿ¬ÿ³ÿ¾ÿ¹ÿ»ÿ»ÿ¸ÿ»ÿ½ÿ¼ÿ¹ÿ¼ÿ»ÿ¹ÿºÿ¾ÿÁÿ¾ÿ¸ÿ³ÿ²ÿ´ÿ°ÿ¿ÿ·ÿ³ÿ¹ÿ³ÿ¹ÿÄÿÃÿºÿµÿ¹ÿ³ÿ¶ÿ¼ÿÀÿ»ÿ¸ÿµÿ·ÿ»ÿ±ÿ¹ÿ¿ÿ»ÿ½ÿ·ÿ·ÿ´ÿ·ÿ½ÿÀÿ¿ÿ¸ÿ²ÿ´ÿ¸ÿÀÿ½ÿ·ÿ¯ÿ±ÿ¹ÿ»ÿ·ÿ¼ÿ´ÿ·ÿ¼ÿ¹ÿ¼ÿ¹ÿµÿ´ÿ¸ÿÁÿ¾ÿµÿÄÿÆÿ¼ÿ¸ÿ·ÿ´ÿ¸ÿ¿ÿ¾ÿ¾ÿ¼ÿ½ÿ¸ÿ¯ÿ¼ÿÀÿ»ÿÂÿÉÿÄÿ»ÿ¹ÿµÿ¼ÿ¾ÿ½ÿ¸ÿ¶ÿ¸ÿºÿÅÿ¹ÿºÿ¾ÿ·ÿµÿ¼ÿÁÿ¿ÿºÿµÿ²ÿ°ÿ´ÿºÿ´ÿ»ÿºÿ²ÿ¯ÿ²ÿ¯ÿ¶ÿ¼ÿ½ÿ·ÿ¹ÿ»ÿ½ÿÂÿÂÿ¼ÿµÿÿ¿ÿÁÿµÿ·ÿ¿ÿ¼ÿ¸ÿÀÿµÿºÿ¶ÿ¶ÿ²ÿ¶ÿ¹ÿ»ÿÁÿ»ÿ¾ÿ½ÿºÿ¶ÿ³ÿ¶ÿ»ÿ¶ÿ®ÿµÿ¹ÿ¿ÿÁÿºÿ³ÿ±ÿ¶ÿ½ÿ¿ÿµÿ·ÿ½ÿ¹ÿ·ÿ²ÿ¸ÿ¿ÿ·ÿ°ÿºÿÊÿ¹ÿ¹ÿ´ÿ²ÿ³ÿ¹ÿ½ÿ¹ÿ½ÿ¸ÿ½ÿ½ÿ½ÿ»ÿ½ÿ¾ÿ·ÿ½ÿÿ¶ÿ»ÿ½ÿ¾ÿ¾ÿ¹ÿ®ÿ¶ÿ¿ÿ»ÿ¼ÿ»ÿ»ÿ¹ÿ¹ÿ½ÿÀÿÆÿ°ÿ¶ÿ¸ÿ¿ÿ½ÿ¹ÿ¼ÿºÿÅÿºÿ±ÿ¶ÿ¹ÿ´ÿ³ÿ·ÿ³ÿ·ÿ¿ÿ¿ÿ¹ÿ½ÿ¿ÿ»ÿ¼ÿÃÿ¸ÿ¹ÿ·ÿ¶ÿ¶ÿ»ÿ¾ÿ»ÿ¹ÿ½ÿºÿÁÿ¿ÿ¸ÿµÿ¶ÿ´ÿ¹ÿ·ÿ¹ÿµÿ¬ÿ·ÿ¸ÿ³ÿ¾ÿµÿµÿÄÿ·ÿ°ÿ²ÿµÿºÿÄÿ½ÿ²ÿÿ¯ÿÿ©ÿ´ÿ³ÿ±ÿ¯ÿºÿ¸ÿ´ÿºÿºÿ·ÿ»ÿ·ÿÄÿ¹ÿÄÿ¼ÿ¼ÿÂÿ¿ÿ°ÿÿªÿ²ÿ¾ÿ½ÿ¹ÿ¾ÿÀÿ¸ÿ¿ÿ½ÿ¿ÿµÿªÿ¶ÿÀÿ¼ÿºÿÁÿ¿ÿÊÿ¿ÿºÿ´ÿµÿ¹ÿ»ÿÀÿÁÿÂÿ¾ÿÃÿ¿ÿµÿ°ÿ²ÿ·ÿºÿ¼ÿ¾ÿÎÿ»ÿ²ÿ²ÿ¶ÿÀÿÁÿÀÿ¸ÿÄÿ·ÿ«ÿ²ÿ¸ÿ¸ÿÁÿºÿÅÿ¸ÿºÿ»ÿ´ÿ¹ÿ½ÿµÿ·ÿÁÿÂÿ¶ÿºÿ½ÿ½ÿ»ÿ¸ÿ¸ÿ»ÿ·ÿ¹ÿ½ÿ¼ÿ¾ÿ¶ÿ°ÿ³ÿ½ÿÃÿºÿ°ÿ¾ÿ±ÿ«ÿ¯ÿºÿ¿ÿ¶ÿ«ÿ½ÿµÿÂÿ¿ÿ»ÿ¸ÿµÿ¶ÿ¹ÿ³ÿ²ÿ½ÿ¯ÿ¿ÿ»ÿ»ÿÀÿ¾ÿ»ÿ»ÿ°ÿ­ÿ»ÿÁÿ½ÿ¿ÿÁÿÀÿ¿ÿ½ÿ·ÿ·ÿ¸ÿ¿ÿ·ÿ´ÿ»ÿ¾ÿ¾ÿ»ÿµÿ·ÿ±ÿ©ÿ´ÿºÿ´ÿ´ÿ¿ÿ¿ÿ³ÿ¹ÿºÿ±ÿ·ÿ½ÿ¾ÿ¸ÿÂÿÀÿ´ÿ¶ÿ¸ÿ´ÿ¼ÿ´ÿ¶ÿ·ÿÂÿÃÿ¾ÿ»ÿ¼ÿÀÿ¼ÿÁÿ·ÿºÿ¾ÿ¾ÿ½ÿ¼ÿ¹ÿ»ÿ¾ÿºÿ·ÿ¹ÿ«ÿ±ÿ¶ÿ·ÿ¸ÿ¼ÿ¾ÿ¼ÿ¸ÿÈÿ¾ÿÀÿµÿ¾ÿ½ÿ¼ÿÁÿÃÿ¿ÿÀÿ¾ÿ¶ÿ·ÿ¾ÿ²ÿ¸ÿ³ÿ±ÿ¼ÿÃÿÃÿÆÿ·ÿÀÿÉÿ²ÿ­ÿ´ÿºÿµÿ¶ÿ¼ÿ»ÿ»ÿÀÿºÿ¾ÿ´ÿºÿÂÿÄÿ»ÿµÿ·ÿ°ÿÿ´ÿ¬ÿºÿÀÿµÿ³ÿ¹ÿºÿ·ÿµÿ¸ÿ¿ÿ¾ÿÃÿÅÿºÿÁÿ·ÿ´ÿ´ÿ³ÿ¸ÿ½ÿÁÿÁÿÁÿµÿÂÿÃÿ´ÿ¹ÿ½ÿºÿ»ÿ¸ÿ±ÿ½ÿºÿ½ÿ»ÿºÿ·ÿ¼ÿ´ÿ¸ÿÃÿ½ÿ¶ÿÂÿ²ÿ¸ÿ·ÿ²ÿ¶ÿ¶ÿºÿ»ÿ»ÿ¿ÿÀÿ»ÿ·ÿ°ÿ¸ÿ¾ÿ¶ÿ¼ÿ®ÿºÿÂÿÂÿÀÿ¹ÿ´ÿºÿÆÿ²ÿ»ÿ½ÿ¹ÿ´ÿ·ÿ¶ÿ¸ÿÀÿ¼ÿ´ÿ¶ÿ¸ÿ¾ÿÀÿºÿ·ÿµÿ¹ÿ²ÿ·ÿºÿ»ÿ»ÿ¹ÿºÿ¾ÿ¼ÿÀÿ³ÿ¹ÿÂÿÆÿ¿ÿ»ÿ·ÿ´ÿ²ÿ±ÿ·ÿ·ÿ»ÿ²ÿºÿºÿµÿ½ÿ¾ÿ¶ÿ·ÿ¹ÿºÿ¹ÿ²ÿ´ÿÃÿ·ÿ®ÿ¼ÿ¹ÿ±ÿ¿ÿÄÿÉÿÀÿ´ÿ¯ÿ°ÿ¾ÿ¶ÿ¼ÿ·ÿÂÿ»ÿºÿ¶ÿµÿ¹ÿ»ÿ¶ÿ·ÿ¹ÿ·ÿ¸ÿ¼ÿ±ÿªÿ«ÿ¾ÿ·ÿ¸ÿ½ÿ»ÿ³ÿ¶ÿ»ÿ·ÿ´ÿ·ÿ»ÿµÿºÿ»ÿ»ÿ®ÿ¿ÿµÿ·ÿ±ÿ³ÿ¼ÿ¾ÿ¹ÿ¹ÿ½ÿ½ÿÁÿ³ÿ¼ÿÂÿÅÿ¿ÿÀÿ½ÿ¹ÿ°ÿ«ÿ®ÿ¶ÿ¼ÿ»ÿÂÿÆÿ­ÿÀÿ½ÿ·ÿ¬ÿºÿ¹ÿ²ÿ·ÿ¶ÿ²ÿ·ÿ¹ÿ·ÿ±ÿÁÿµÿµÿ¾ÿºÿ½ÿµÿ´ÿ¾ÿ¿ÿ½ÿ¿ÿ¼ÿ¹ÿ¶ÿ·ÿ¶ÿ»ÿ­ÿ¼ÿ¸ÿºÿÁÿ»ÿ½ÿÂÿ¾ÿ¹ÿ¸ÿ±ÿ«ÿ¶ÿ¹ÿ¾ÿ¿ÿ´ÿ½ÿµÿÁÿ¾ÿµÿ¸ÿ¶ÿ¹ÿºÿ¶ÿ½ÿ¾ÿ¼ÿ·ÿÃÿÅÿ½ÿ´ÿ¶ÿ°ÿ¹ÿ¼ÿ³ÿ­ÿ´ÿ½ÿ¹ÿ¶ÿ»ÿ¹ÿ¸ÿºÿºÿ³ÿ¶ÿÈÿ¿ÿÄÿ¼ÿ¹ÿ´ÿ¶ÿµÿ²ÿ¶ÿ½ÿ»ÿ³ÿ¶ÿµÿÂÿ¬ÿÅÿ¾ÿ¼ÿ»ÿ´ÿ¬ÿ¸ÿ¸ÿ»ÿ¿ÿ½ÿ»ÿµÿ³ÿ¼ÿ·ÿ¶ÿ¹ÿÂÿÅÿ¶ÿ¸ÿ°ÿ·ÿ°ÿ°ÿ¶ÿ¯ÿ±ÿºÿ»ÿ»ÿÀÿ½ÿºÿ²ÿ´ÿÅÿÀÿÿÇÿ±ÿ­ÿÃÿ·ÿ²ÿ·ÿ¶ÿ·ÿ¸ÿ»ÿ½ÿ¶ÿºÿÀÿºÿ´ÿÁÿÅÿ¼ÿ¿ÿ®ÿ²ÿ¯ÿ´ÿ´ÿµÿ·ÿ»ÿ¼ÿ¶ÿ¶ÿÂÿÂÿ´ÿ¹ÿ¹ÿ»ÿ´ÿÈÿ»ÿ½ÿ³ÿ¯ÿ³ÿÀÿÃÿ·ÿ´ÿ½ÿ½ÿµÿ¶ÿ·ÿµÿºÿÇÿ»ÿ¶ÿÁÿÃÿÀÿ¹ÿ¸ÿ¸ÿ²ÿ½ÿ¸ÿµÿºÿºÿ¸ÿµÿ¸ÿÀÿÂÿÂÿ¾ÿ¹ÿ¸ÿ¬ÿ­ÿÆÿ¶ÿ³ÿ³ÿ²ÿºÿ¸ÿ½ÿ»ÿ¶ÿ·ÿ¶ÿ²ÿ¸ÿÀÿ»ÿ­ÿ¬ÿºÿ°ÿ½ÿÁÿ½ÿ½ÿ»ÿ¶ÿ½ÿ¹ÿ»ÿºÿ»ÿ¹ÿ±ÿ°ÿºÿ½ÿ¸ÿ¼ÿ°ÿ®ÿ¹ÿ´ÿ¼ÿ²ÿºÿÁÿÀÿÁÿ¼ÿºÿ¬ÿ·ÿÂÿ¿ÿÃÿ¾ÿ¹ÿÀÿÀÿ¸ÿ²ÿµÿ¶ÿ¾ÿµÿ½ÿ¸ÿ¶ÿ½ÿµÿºÿ¹ÿºÿ¸ÿ´ÿ²ÿ°ÿ³ÿ¿ÿ¹ÿ¯ÿ·ÿ³ÿ©ÿ³ÿ²ÿ°ÿµÿ´ÿ­ÿ¶ÿÄÿ´ÿ¹ÿ¼ÿºÿ¶ÿ¼ÿ¹ÿºÿÃÿÀÿ´ÿ»ÿ·ÿ¯ÿ·ÿ¹ÿ²ÿ±ÿ³ÿºÿ°ÿµÿµÿ¯ÿ¼ÿ¸ÿ¯ÿ°ÿµÿ¼ÿ¹ÿ¶ÿ¶ÿµÿµÿ´ÿ²ÿ¹ÿ½ÿºÿ»ÿ½ÿ·ÿ·ÿ·ÿµÿ¹ÿÀÿ¿ÿµÿ®ÿ¶ÿ°ÿ¸ÿ¹ÿ¸ÿ½ÿ»ÿ°ÿ²ÿ±ÿ²ÿÁÿ¼ÿ¹ÿ½ÿµÿ²ÿ¼ÿÀÿÀÿÀÿ³ÿ±ÿ±ÿ½ÿ·ÿµÿ¿ÿÁÿ»ÿ½ÿ´ÿ°ÿ¶ÿ¸ÿ»ÿ¸ÿµÿ¹ÿºÿ¼ÿÄÿÀÿ¹ÿ¼ÿ¹ÿµÿ²ÿ¹ÿ»ÿ¸ÿ¹ÿ¶ÿÂÿ¸ÿ­ÿ¿ÿ¶ÿºÿ¶ÿ°ÿ²ÿ±ÿ­ÿ¹ÿ½ÿ½ÿ·ÿ³ÿ·ÿ¸ÿºÿºÿ³ÿ·ÿÀÿºÿ¹ÿºÿµÿ½ÿ¾ÿ¶ÿ¸ÿ½ÿ¾ÿªÿ»ÿ¿ÿµÿ±ÿ¹ÿ­ÿ¸ÿÀÿµÿ®ÿ¬ÿ±ÿºÿ¸ÿµÿ¶ÿ¶ÿ¸ÿ¹ÿÀÿ¾ÿºÿºÿÄÿ´ÿ´ÿ¼ÿ´ÿÿµÿ¾ÿ½ÿ»ÿ³ÿ»ÿ»ÿ¹ÿ¼ÿ¶ÿÂÿÃÿÀÿ¹ÿ¶ÿ­ÿÿ¶ÿ»ÿ´ÿ¸ÿ±ÿ¬ÿ·ÿ­ÿ¸ÿ¾ÿ·ÿ¾ÿ·ÿ±ÿ¯ÿ´ÿºÿ¶ÿ¼ÿ°ÿºÿ»ÿ¸ÿ·ÿ·ÿ·ÿ´ÿµÿ¼ÿ±ÿ¬ÿ³ÿ¶ÿ»ÿµÿµÿºÿºÿÀÿÀÿ¸ÿ½ÿ¶ÿ¸ÿ·ÿ²ÿ¸ÿ±ÿºÿ´ÿ°ÿ¼ÿÂÿ»ÿ¸ÿªÿÿ­ÿ´ÿ³ÿ­ÿ©ÿ´ÿ¾ÿµÿ¯ÿµÿ´ÿ®ÿ¸ÿ³ÿ³ÿÁÿ´ÿ¹ÿ®ÿÿ¹ÿ«ÿ¶ÿÈÿÌÿ»ÿ¯ÿ¸ÿ·ÿ¸ÿµÿ¸ÿ¹ÿ»ÿ¼ÿ¿ÿ¸ÿµÿµÿ·ÿ¸ÿ±ÿ¶ÿÀÿ¼ÿ·ÿ²ÿ¹ÿ·ÿ»ÿ»ÿ¹ÿºÿ¶ÿ¶ÿ¼ÿÈÿ´ÿ¹ÿ±ÿµÿ¸ÿ½ÿµÿ¾ÿ½ÿ½ÿ¶ÿ°ÿ±ÿ»ÿ¶ÿ±ÿ¯ÿ°ÿ·ÿ½ÿ¾ÿ¸ÿºÿ¿ÿºÿ½ÿ¹ÿ±ÿ»ÿ³ÿµÿ³ÿ¶ÿÂÿºÿ·ÿ½ÿ½ÿ²ÿ¼ÿ¸ÿÀÿ»ÿ¸ÿºÿ¸ÿ¹ÿ»ÿ¸ÿ·ÿ¶ÿºÿµÿ´ÿ´ÿ±ÿµÿ¶ÿ·ÿ»ÿ´ÿ°ÿµÿ­ÿºÿ·ÿµÿ·ÿµÿºÿ»ÿ¼ÿºÿµÿÂÿ¾ÿ©ÿ®ÿ­ÿ¶ÿ³ÿ¶ÿ°ÿÃÿ½ÿ¶ÿÁÿ¶ÿ³ÿµÿ¼ÿ»ÿ¯ÿµÿ½ÿ·ÿ¶ÿµÿ¯ÿ²ÿºÿ¯ÿ³ÿ­ÿ³ÿÿ±ÿ±ÿ½ÿ³ÿµÿ²ÿÿ·ÿºÿÁÿ»ÿ»ÿ¿ÿµÿÅÿ»ÿ¶ÿ±ÿ¹ÿ½ÿ¼ÿ¹ÿ¶ÿ´ÿ¶ÿ²ÿ±ÿºÿµÿµÿ¾ÿ´ÿ´ÿµÿ»ÿºÿ²ÿ¼ÿ¯ÿ­ÿµÿ´ÿµÿ´ÿºÿ±ÿ¸ÿ°ÿ°ÿ°ÿµÿ²ÿÁÿµÿ³ÿµÿ³ÿ³ÿ³ÿ½ÿ¸ÿ¸ÿ¹ÿµÿ¸ÿ½ÿ´ÿ¬ÿ®ÿ±ÿ¶ÿ¹ÿ¼ÿ¹ÿ³ÿµÿªÿ·ÿ´ÿ¾ÿ»ÿµÿ­ÿ»ÿ¶ÿ·ÿ¾ÿ¯ÿµÿ±ÿ°ÿµÿ´ÿ³ÿ³ÿµÿ´ÿµÿ»ÿ¿ÿ¿ÿ¶ÿ®ÿ³ÿ¶ÿµÿ¼ÿÂÿ¾ÿ·ÿ·ÿ¸ÿ¶ÿ¾ÿ·ÿ¸ÿ¶ÿ¹ÿ·ÿ´ÿ¿ÿµÿ´ÿ±ÿ¶ÿÂÿ¾ÿ¯ÿ¶ÿ·ÿ»ÿ°ÿ¯ÿ¼ÿ­ÿ·ÿ¶ÿ³ÿ³ÿ¿ÿ°ÿ®ÿ±ÿ±ÿ²ÿ³ÿµÿ´ÿ²ÿ´ÿ»ÿÁÿ¼ÿ·ÿ´ÿ®ÿµÿ»ÿºÿ¸ÿ½ÿ»ÿ´ÿ²ÿºÿ²ÿ©ÿ®ÿ¶ÿ·ÿ°ÿÃÿºÿ´ÿ·ÿªÿ²ÿ»ÿÂÿ¶ÿ²ÿµÿºÿ»ÿ²ÿµÿ¹ÿ´ÿ±ÿ²ÿµÿ¶ÿ´ÿ´ÿºÿ°ÿ°ÿ¹ÿµÿ·ÿ¯ÿÿ¶ÿ¼ÿ¹ÿ´ÿ®ÿ¾ÿ·ÿ»ÿ«ÿ¹ÿµÿ·ÿ»ÿÁÿ»ÿ·ÿµÿ¶ÿµÿ¬ÿ°ÿ¼ÿ½ÿ­ÿÿ­ÿ¬ÿ­ÿµÿ»ÿ¹ÿ´ÿ´ÿ½ÿÂÿ¸ÿ¸ÿ»ÿ¶ÿ¯ÿ¾ÿ¾ÿ·ÿ¼ÿ¯ÿ«ÿºÿ­ÿ¹ÿ½ÿ²ÿ·ÿºÿ´ÿ³ÿ³ÿ¹ÿ¾ÿ¾ÿ»ÿ¸ÿµÿ·ÿ·ÿ±ÿ²ÿºÿ¼ÿ¸ÿµÿ­ÿ©ÿ®ÿ³ÿ¸ÿ¸ÿ°ÿ³ÿ°ÿ¼ÿ¼ÿ¾ÿ·ÿµÿµÿ^ÿ%ÿ5ÿÿ¯ÿµÿ±ÿ·ÿÀÿ¸ÿ¼ÿ´ÿ¯ÿ±ÿ®ÿ¶ÿ®ÿ«ÿ°ÿ¯ÿ³ÿµÿ°ÿ­ÿ³ÿºÿ¶ÿ¹ÿ¼ÿ®ÿ´ÿ¯ÿ®ÿ±ÿ³ÿ¼ÿ¼ÿ½ÿ¸ÿ³ÿ¼ÿ³ÿ»ÿ²ÿ³ÿµÿ¯ÿ°ÿ±ÿ²ÿµÿ±ÿµÿ¹ÿ¹ÿ­ÿ¯ÿ¾ÿ¸ÿµÿ³ÿ­ÿ¸ÿ¼ÿ¸ÿ³ÿªÿ²ÿ´ÿ¬ÿ±ÿ¶ÿ¶ÿµÿ¿ÿµÿ¿ÿ«ÿÃÿÇÿ¸ÿ¼ÿ½ÿµÿ¸ÿ³ÿ±ÿ¶ÿ¶ÿ»ÿ¯ÿ²ÿ±ÿ²ÿ½ÿºÿµÿ¿ÿÃÿºÿºÿ½ÿ³ÿ«ÿ´ÿºÿ¹ÿ»ÿ¶ÿ·ÿ¼ÿ·ÿ¼ÿÀÿ¾ÿ®ÿµÿºÿ´ÿ¼ÿºÿ¹ÿ»ÿ¸ÿ²ÿ´ÿ«ÿÿ²ÿ¶ÿ¶ÿ¹ÿ´ÿ®ÿ«ÿ±ÿ¶ÿ±ÿ·ÿ½ÿ¼ÿ·ÿ²ÿ·ÿ²ÿ¶ÿ®ÿ°ÿµÿ¬ÿ³ÿ³ÿ»ÿ½ÿ»ÿ©ÿ®ÿµÿ»ÿÁÿ»ÿ¶ÿ¶ÿ²ÿ¸ÿ¹ÿ¸ÿ¾ÿ·ÿ¯ÿ¶ÿ¸ÿ³ÿµÿ¹ÿ®ÿªÿ¯ÿ´ÿ°ÿµÿ®ÿ·ÿµÿÀÿ´ÿÐÿÿ´ÿÿ¶ÿÿ½ÿ±ÿ²ÿ·ÿºÿ¸ÿ²ÿ·ÿ»ÿ·ÿ²ÿ²ÿ±ÿ³ÿ¸ÿ½ÿ¼ÿ³ÿµÿ¸ÿ½ÿ¸ÿ­ÿºÿ«ÿ²ÿ²ÿµÿµÿ½ÿ±ÿ¸ÿ´ÿ±ÿºÿ¹ÿ±ÿ¹ÿ´ÿ³ÿµÿ±ÿºÿÀÿºÿ´ÿ±ÿ¶ÿ»ÿ´ÿ·ÿ¿ÿµÿ¼ÿ°ÿ±ÿ¶ÿ½ÿ¶ÿ³ÿºÿ¸ÿ­ÿ·ÿ½ÿ°ÿ¸ÿµÿ°ÿ¸ÿ¹ÿÁÿÀÿ³ÿ¶ÿ·ÿ¹ÿ¾ÿ¶ÿ®ÿ¬ÿ²ÿ¶ÿ½ÿ¶ÿ·ÿÃÿ·ÿ²ÿ¸ÿ­ÿ¾ÿ¾ÿ¶ÿ½ÿ¸ÿ¯ÿ¶ÿ°ÿ¸ÿºÿ¹ÿ»ÿ¶ÿ´ÿµÿ·ÿ¶ÿ±ÿ°ÿ´ÿ²ÿ­ÿ²ÿ±ÿµÿ²ÿ¹ÿ³ÿÿ­ÿ²ÿºÿ»ÿ­ÿ²ÿ¼ÿÄÿ¾ÿ¹ÿ·ÿµÿÀÿ¾ÿ½ÿ¾ÿ¸ÿµÿ¶ÿ¶ÿ·ÿµÿ³ÿ¶ÿ±ÿ»ÿ·ÿ¹ÿ±ÿºÿ¯ÿ½ÿ½ÿ¹ÿÍÿ´ÿºÿ²ÿ¶ÿÂÿÀÿÄÿºÿµÿ¶ÿ³ÿ³ÿ´ÿµÿ»ÿ¾ÿ´ÿ¿ÿºÿ¸ÿ®ÿ¯ÿ¾ÿ¾ÿ¿ÿ»ÿ·ÿ·ÿ¹ÿ»ÿ´ÿ·ÿ¹ÿµÿ³ÿ¸ÿ¼ÿ¼ÿ¼ÿ³ÿ±ÿ»ÿ·ÿ²ÿ·ÿ»ÿ·ÿ¿ÿ´ÿ¹ÿ³ÿÁÿÀÿ¬ÿ¯ÿ¸ÿ´ÿ¿ÿ¾ÿ¯ÿµÿ¾ÿÂÿ½ÿ·ÿ·ÿ´ÿµÿ»ÿ·ÿ»ÿ¼ÿ³ÿ¼ÿµÿµÿ·ÿ»ÿ¹ÿ·ÿÀÿÆÿ¸ÿ¹ÿµÿµÿ¸ÿ¹ÿ¹ÿ³ÿ±ÿ»ÿ¿ÿºÿ¶ÿ¶ÿ¸ÿ´ÿ·ÿºÿÄÿ¼ÿ¿ÿ°ÿ¹ÿ³ÿ°ÿ¯ÿÃÿ¶ÿºÿ´ÿ·ÿ³ÿ­ÿ­ÿ²ÿ¸ÿ¹ÿ»ÿ»ÿ±ÿ¶ÿÂÿ¸ÿ²ÿ¹ÿ³ÿ´ÿ¹ÿ¸ÿ»ÿ¸ÿµÿ³ÿ³ÿ±ÿ³ÿ³ÿ¸ÿºÿ¶ÿµÿ´ÿ¹ÿÂÿÃÿµÿ«ÿÿ¬ÿ´ÿÿ±ÿ¯ÿ¬ÿºÿ½ÿ²ÿ¹ÿ¾ÿ´ÿ¯ÿ±ÿ²ÿ¶ÿ¹ÿ·ÿ¹ÿ°ÿ·ÿ´ÿ±ÿ¶ÿ²ÿ¸ÿ½ÿ´ÿ²ÿ±ÿ»ÿ·ÿ³ÿ°ÿ²ÿ¶ÿ²ÿ±ÿ¶ÿµÿ¹ÿ²ÿ³ÿ·ÿ¾ÿ¸ÿ¶ÿ¶ÿºÿªÿ¸ÿ´ÿ¹ÿ¼ÿ¯ÿ¸ÿÃÿ¼ÿ¸ÿ´ÿ²ÿ¼ÿ¶ÿ½ÿ¼ÿ¶ÿ½ÿ²ÿÀÿÂÿ¼ÿ·ÿ·ÿÃÿ»ÿµÿ°ÿ°ÿ¶ÿ·ÿ¶ÿ¶ÿ´ÿ¹ÿ½ÿÁÿ¹ÿÀÿ»ÿ¾ÿ¿ÿµÿ°ÿÀÿ¹ÿ°ÿ»ÿºÿ´ÿ´ÿ¼ÿ¼ÿ¯ÿ·ÿ¼ÿ¯ÿ°ÿ³ÿºÿ¼ÿ¹ÿ»ÿÁÿ½ÿ¿ÿ»ÿ±ÿ¿ÿÁÿ´ÿ·ÿ»ÿ²ÿ¯ÿºÿ¹ÿ±ÿ¬ÿ¿ÿ½ÿ¼ÿÄÿ·ÿµÿ¼ÿ½ÿµÿ³ÿ³ÿ±ÿ¸ÿ¿ÿ¾ÿÁÿ¸ÿÃÿ¾ÿ±ÿ¶ÿÀÿ±ÿ»ÿ¼ÿ³ÿ¶ÿ¹ÿ¶ÿ²ÿ±ÿ·ÿ¿ÿ¿ÿÀÿ¹ÿ¹ÿ½ÿ½ÿ»ÿ»ÿÄÿ´ÿµÿºÿ¶ÿ»ÿµÿ¯ÿ²ÿºÿ¿ÿ¯ÿ²ÿ¹ÿ°ÿ¹ÿ°ÿ·ÿ½ÿ´ÿµÿµÿ·ÿ·ÿºÿ¸ÿ´ÿ¶ÿºÿ»ÿ´ÿºÿ®ÿ¼ÿ°ÿ¶ÿ¶ÿ°ÿ´ÿ³ÿ²ÿ¾ÿ¾ÿ´ÿºÿ½ÿ¸ÿÃÿºÿ°ÿ®ÿ²ÿµÿ±ÿ´ÿ°ÿ´ÿµÿ¶ÿ¹ÿ¾ÿ½ÿºÿ¼ÿºÿºÿ¯ÿ¹ÿ»ÿÂÿºÿ¿ÿ¸ÿ­ÿ¯ÿ°ÿ¸ÿ¾ÿ¾ÿ¾ÿ¸ÿ¸ÿÀÿµÿ¯ÿºÿÄÿ»ÿµÿ»ÿÁÿºÿ¹ÿ»ÿ½ÿÂÿÄÿ¿ÿ·ÿÂÿ¸ÿºÿºÿ¸ÿÁÿ¸ÿµÿ¿ÿÀÿºÿ¶ÿ´ÿ·ÿ¾ÿÁÿ¸ÿ³ÿ´ÿ¾ÿ¿ÿ¼ÿ¹ÿµÿºÿ½ÿ¼ÿ»ÿ»ÿÄÿÇÿÀÿÄÿÆÿ±ÿ¯ÿ¹ÿ­ÿ²ÿ½ÿ¶ÿ³ÿ¶ÿµÿ¶ÿ³ÿ¶ÿ¯ÿÂÿ³ÿÅÿÀÿÄÿÇÿ¼ÿ²ÿµÿ»ÿºÿ¹ÿ¼ÿ»ÿ®ÿ»ÿ»ÿ¼ÿ»ÿÂÿ½ÿ²ÿÿ¯ÿ»ÿ¶ÿ½ÿ¹ÿÀÿ¼ÿ½ÿ»ÿºÿ¿ÿ½ÿÀÿÀÿ½ÿ¸ÿµÿºÿ´ÿ±ÿÈÿÁÿÂÿ¸ÿ«ÿ´ÿ¾ÿ¿ÿÂÿ¿ÿ³ÿ³ÿºÿºÿ¿ÿ°ÿ¯ÿ´ÿ½ÿÂÿ¿ÿ¼ÿ»ÿ¶ÿ°ÿµÿ½ÿ»ÿÀÿ¸ÿ¸ÿµÿ¹ÿ¹ÿºÿ¿ÿ³ÿÿ¶ÿ¸ÿ¶ÿ¸ÿ¯ÿºÿ¹ÿ¼ÿ¾ÿ¸ÿ¶ÿºÿ½ÿ¹ÿ´ÿ¼ÿ·ÿÅÿ½ÿµÿÀÿ´ÿ¶ÿ¸ÿ¹ÿÂÿ¾ÿªÿ·ÿÄÿ¶ÿ¾ÿ¸ÿ¸ÿÀÿÀÿÅÿÄÿ¸ÿ´ÿ¹ÿ¸ÿÈÿ¶ÿµÿ¹ÿ¸ÿ¼ÿÀÿ¾ÿÄÿÃÿ¸ÿÁÿÇÿ²ÿ½ÿ»ÿ²ÿ´ÿÁÿÄÿ»ÿ·ÿ¶ÿ´ÿ¶ÿ»ÿ½ÿªÿ¶ÿ³ÿ¸ÿ»ÿ»ÿ¼ÿ¼ÿ¿ÿÃÿÀÿ¿ÿ³ÿºÿ¿ÿºÿºÿ¶ÿ¶ÿºÿ¾ÿÀÿÃÿ´ÿÂÿºÿ¶ÿ½ÿ¸ÿ·ÿ½ÿÂÿÀÿ·ÿ±ÿ¸ÿÊÿ·ÿ¹ÿ²ÿ´ÿ³ÿ¸ÿÀÿ»ÿ³ÿ´ÿ¸ÿ³ÿºÿÀÿ¸ÿ¸ÿ·ÿ´ÿ±ÿ³ÿ´ÿ¹ÿ»ÿ¸ÿ»ÿÅÿ¼ÿ³ÿ·ÿ»ÿ¹ÿ½ÿ¾ÿ¹ÿÂÿÅÿ¿ÿ½ÿ¹ÿµÿ·ÿ·ÿ¸ÿÀÿ¶ÿ¹ÿ¼ÿ¹ÿ°ÿ·ÿ¶ÿµÿ»ÿ´ÿ·ÿ¹ÿ¹ÿ·ÿ¹ÿ¹ÿ²ÿ±ÿ¸ÿºÿ¸ÿÁÿ¼ÿÂÿ»ÿ±ÿ»ÿ¶ÿ³ÿ¹ÿºÿºÿ¹ÿµÿÿ¾ÿ¸ÿ·ÿ·ÿµÿ¶ÿ¹ÿ¾ÿ¸ÿ·ÿ²ÿ¾ÿ½ÿ¶ÿ´ÿ¹ÿÁÿÆÿºÿÈÿ¹ÿ»ÿ¾ÿÂÿÀÿµÿ°ÿ¸ÿµÿ½ÿ½ÿµÿ³ÿÆÿÀÿ¸ÿ¼ÿ¾ÿ¸ÿ¼ÿ¹ÿ¶ÿÅÿ·ÿºÿÂÿ¼ÿµÿºÿ½ÿºÿ½ÿ³ÿ¶ÿµÿ²ÿ¶ÿ½ÿ¿ÿ»ÿ¾ÿ³ÿºÿ²ÿ²ÿ»ÿÆÿËÿ½ÿ¿ÿ´ÿÍÿ»ÿ²ÿ¶ÿ·ÿµÿ·ÿµÿ·ÿ½ÿ½ÿ¹ÿ³ÿ´ÿ¸ÿ·ÿµÿ»ÿÅÿÀÿÅÿ»ÿªÿÿ³ÿ·ÿµÿ¼ÿ»ÿ¼ÿ³ÿ·ÿ»ÿºÿ·ÿµÿ¶ÿ»ÿÆÿÈÿ¼ÿ²ÿµÿºÿ¹ÿ»ÿ·ÿ»ÿ²ÿ¹ÿºÿºÿ¼ÿ¿ÿÀÿÆÿ»ÿ·ÿ²ÿ²ÿ³ÿ¸ÿ»ÿ»ÿÌÿÎÿÇÿ®ÿ·ÿ¸ÿµÿ·ÿ»ÿµÿ¶ÿÀÿÁÿÂÿÁÿÀÿÁÿ½ÿ·ÿÇÿ¼ÿºÿÃÿ¾ÿµÿ³ÿ°ÿ²ÿ¸ÿ·ÿ¹ÿ¸ÿºÿ¸ÿ³ÿ¹ÿ¯ÿ¸ÿ¸ÿ¸ÿºÿ¹ÿ¯ÿºÿ±ÿ·ÿÁÿ¸ÿ²ÿ±ÿ´ÿ¾ÿÅÿ¸ÿ¶ÿ¾ÿÀÿ³ÿ²ÿ¾ÿ¹ÿ¶ÿµÿ¶ÿ³ÿ¸ÿ¶ÿ³ÿµÿ¸ÿ²ÿÄÿÀÿÄÿ¿ÿ½ÿÂÿÅÿ¾ÿ°ÿªÿ®ÿ±ÿ¸ÿºÿ¼ÿÀÿ¼ÿ¼ÿÃÿ¾ÿ»ÿ®ÿ·ÿÂÿÀÿÀÿ¹ÿ¶ÿÅÿ¾ÿÁÿ½ÿ½ÿÁÿ¸ÿ¯ÿ¾ÿ¹ÿºÿÇÿÁÿ»ÿ¼ÿ¹ÿ´ÿ·ÿ®ÿÁÿÅÿ¹ÿ´ÿ¼ÿÃÿ¼ÿ²ÿ´ÿ»ÿ¸ÿ¹ÿ¼ÿ¹ÿ¶ÿ¹ÿÂÿºÿ¾ÿ»ÿ¸ÿ´ÿ´ÿ¸ÿ»ÿ¸ÿ½ÿ·ÿÉÿ¿ÿ¾ÿ¼ÿ¹ÿ»ÿ¾ÿ¾ÿÁÿ¶ÿ¹ÿÁÿ»ÿÂÿ¼ÿ´ÿ·ÿ¹ÿÃÿ³ÿ²ÿ²ÿ±ÿ¼ÿ¹ÿ¹ÿ»ÿ´ÿ¼ÿ½ÿ¸ÿ¿ÿ»ÿ¹ÿ¹ÿµÿµÿ¼ÿ¶ÿ­ÿµÿ²ÿ¹ÿ·ÿ¾ÿÅÿºÿ²ÿÅÿÀÿ½ÿ¾ÿ´ÿ¹ÿÀÿÃÿÀÿÀÿÅÿ¼ÿºÿ·ÿ¼ÿ½ÿ¾ÿ¿ÿ¸ÿ³ÿ¹ÿÁÿÌÿ¼ÿÄÿ¿ÿÈÿºÿ»ÿ¾ÿºÿºÿ¸ÿ¼ÿ¼ÿºÿ´ÿ¼ÿ½ÿ¾ÿ¸ÿ¯ÿ·ÿ·ÿ»ÿ²ÿ¾ÿºÿ¶ÿºÿ»ÿºÿ¼ÿ¼ÿ¿ÿ¹ÿ¹ÿ¶ÿÁÿ»ÿºÿ½ÿ¾ÿºÿ²ÿ¶ÿ´ÿ¸ÿµÿ°ÿ²ÿ´ÿ¼ÿ¼ÿ·ÿ½ÿÅÿ½ÿÄÿ³ÿ¿ÿ·ÿ¹ÿ¹ÿºÿ¼ÿ¼ÿºÿ¹ÿ¶ÿ°ÿ¶ÿ¾ÿ¹ÿ¹ÿÀÿ¾ÿ¹ÿºÿ¶ÿÀÿ¾ÿÇÿ»ÿºÿÂÿºÿ¸ÿ¸ÿµÿºÿ»ÿÁÿ¾ÿ½ÿ¹ÿ»ÿ¿ÿ½ÿºÿ½ÿ¿ÿ¼ÿ»ÿ½ÿ¼ÿ¹ÿµÿºÿ¸ÿ¶ÿ¹ÿ½ÿºÿµÿºÿÀÿÆÿÀÿÌÿ·ÿ»ÿ¼ÿ¶ÿ·ÿ¹ÿ·ÿ½ÿ½ÿ¶ÿ¸ÿ²ÿÀÿ¸ÿ»ÿ¹ÿ¹ÿ·ÿ±ÿµÿÄÿÂÿÀÿÂÿ¼ÿ´ÿ¶ÿ¹ÿ³ÿ¼ÿÇÿÁÿ»ÿÀÿ¹ÿ¶ÿºÿ»ÿ»ÿ´ÿºÿ·ÿ±ÿ²ÿ¶ÿ¹ÿ½ÿ»ÿ»ÿ¼ÿ®ÿ¿ÿµÿ·ÿ¾ÿÀÿ¿ÿ¼ÿ»ÿ¾ÿ¼ÿ°ÿ¶ÿ½ÿ´ÿ¸ÿ±ÿ­ÿ¹ÿ½ÿ³ÿ¯ÿ´ÿ¸ÿ¾ÿÃÿ½ÿ¿ÿ¾ÿ·ÿ¯ÿµÿµÿºÿÀÿ·ÿ¸ÿ»ÿ·ÿ½ÿ½ÿÀÿÅÿ¾ÿ¾ÿ»ÿ½ÿ¿ÿ¶ÿ´ÿÈÿ¼ÿ¹ÿÅÿÀÿ¼ÿ»ÿÁÿÅÿºÿµÿ¶ÿµÿ¹ÿ·ÿ¶ÿ½ÿ¹ÿ©ÿ±ÿ½ÿÇÿÂÿ»ÿ¹ÿ¹ÿ»ÿºÿ¸ÿÀÿÇÿºÿ¶ÿ¶ÿ¿ÿÂÿ¼ÿºÿºÿ¹ÿ¼ÿ½ÿ¸ÿ´ÿ¹ÿ¶ÿ°ÿ¼ÿ²ÿ¼ÿµÿ¹ÿ»ÿ°ÿ²ÿ¹ÿµÿ³ÿ¸ÿ±ÿ¾ÿºÿ½ÿ¸ÿ¼ÿ­ÿ¾ÿºÿ·ÿ´ÿµÿ¾ÿ¾ÿ¸ÿºÿ½ÿ½ÿÃÿÂÿ½ÿ¸ÿºÿ¿ÿ¾ÿ»ÿ»ÿ·ÿºÿ¾ÿ¹ÿÃÿ¹ÿºÿ·ÿ½ÿ¹ÿ¸ÿ»ÿ¸ÿµÿ»ÿºÿ¹ÿ¶ÿ±ÿ¶ÿ´ÿ¶ÿ­ÿ·ÿ±ÿ¸ÿ¼ÿ´ÿ¶ÿ¿ÿÃÿÂÿÂÿÁÿÂÿÄÿºÿ³ÿ¶ÿ½ÿ¿ÿµÿºÿºÿ¸ÿ»ÿ¿ÿ¿ÿÁÿ¿ÿ·ÿ´ÿ²ÿ¬ÿ´ÿÂÿ¿ÿÁÿ»ÿ¶ÿ¼ÿÃÿ¶ÿ¼ÿÃÿÃÿºÿ¸ÿ¾ÿ¾ÿÁÿ¸ÿÿºÿÀÿÁÿ¾ÿÃÿ´ÿ°ÿ¿ÿ½ÿºÿºÿ¼ÿ¹ÿ³ÿºÿ¹ÿ¿ÿÃÿ¼ÿ°ÿ°ÿÁÿ²ÿ¿ÿ½ÿ·ÿ°ÿ¯ÿ½ÿ¼ÿ·ÿÁÿ¿ÿ¶ÿ¼ÿ»ÿÀÿ·ÿ·ÿ¿ÿµÿÁÿ·ÿ¸ÿ¿ÿ½ÿµÿ¸ÿ¼ÿ¼ÿ»ÿ·ÿºÿ¹ÿ¾ÿ¼ÿ»ÿºÿµÿ±ÿ·ÿ¿ÿ¿ÿºÿºÿ²ÿ¹ÿÃÿ½ÿ»ÿÀÿÀÿ´ÿ³ÿÁÿ·ÿªÿ¶ÿ½ÿ¸ÿ³ÿÆÿ¸ÿ¶ÿ½ÿ¼ÿ¹ÿ¹ÿ»ÿÀÿµÿ³ÿ¸ÿµÿºÿÁÿ¿ÿ¼ÿ½ÿ¼ÿ¶ÿ­ÿ¹ÿ»ÿ¸ÿµÿ¸ÿ¼ÿ·ÿ¶ÿ¹ÿ¼ÿ¬ÿµÿ»ÿÿºÿ¶ÿ·ÿ¼ÿ¸ÿ»ÿ´ÿ¸ÿ¸ÿ³ÿ±ÿ¹ÿÁÿ¼ÿ·ÿ¹ÿ¸ÿ¶ÿÀÿ½ÿ¶ÿÀÿ½ÿ½ÿÂÿ½ÿ»ÿ¹ÿ¸ÿ¼ÿµÿ´ÿ´ÿ²ÿ½ÿÄÿ¼ÿ³ÿ¶ÿÄÿºÿ³ÿ±ÿ¹ÿ¶ÿÄÿ¸ÿµÿ°ÿ¼ÿÀÿÀÿºÿµÿ¶ÿ¶ÿ³ÿ´ÿ»ÿ·ÿ´ÿ¶ÿ¼ÿ±ÿ»ÿºÿ¸ÿ²ÿ·ÿµÿºÿ¹ÿ²ÿ¸ÿ¹ÿ»ÿ½ÿ·ÿµÿ·ÿ¶ÿ´ÿ«ÿ®ÿ·ÿ³ÿ¯ÿÆÿ¼ÿµÿ¸ÿ¹ÿ²ÿ¾ÿ·ÿ³ÿ½ÿ¼ÿ»ÿ·ÿ´ÿ¸ÿºÿºÿ·ÿ·ÿµÿ¿ÿºÿ»ÿ¾ÿ³ÿÀÿ¾ÿ¾ÿ«ÿÆÿ¼ÿ¶ÿ·ÿ°ÿ³ÿ½ÿºÿ²ÿ´ÿ²ÿ«ÿµÿ¾ÿ»ÿ¶ÿ·ÿ¯ÿ±ÿ·ÿ²ÿ¸ÿºÿ½ÿµÿµÿ³ÿ´ÿ¹ÿ¼ÿºÿ¶ÿ°ÿ²ÿ¸ÿ¶ÿ·ÿ¸ÿ¯ÿ²ÿµÿ±ÿ¸ÿ±ÿÃÿ°ÿ¶ÿ±ÿ±ÿ·ÿºÿ¾ÿ¶ÿ³ÿ³ÿ´ÿ¸ÿºÿ³ÿ³ÿ¸ÿ³ÿºÿ»ÿ«ÿ±ÿ´ÿ¸ÿ¼ÿÿ©ÿ°ÿ¿ÿÆÿ¼ÿ»ÿ°ÿ¬ÿ¸ÿ·ÿºÿÁÿ½ÿ¹ÿ½ÿºÿ·ÿ¶ÿµÿ»ÿ·ÿºÿ²ÿ¶ÿ°ÿµÿ·ÿ²ÿ¸ÿ¾ÿ¹ÿ½ÿµÿ¯ÿ·ÿ¼ÿ¸ÿ¾ÿ»ÿ¼ÿÀÿ»ÿÀÿ¼ÿ­ÿ¶ÿ½ÿ°ÿ´ÿ²ÿ¸ÿµÿ°ÿ³ÿ¬ÿ³ÿÿµÿ³ÿºÿ¸ÿ±ÿ±ÿ­ÿ±ÿ¶ÿ¾ÿ¸ÿ°ÿ¯ÿºÿ¿ÿ¶ÿ³ÿ´ÿ³ÿ´ÿºÿºÿºÿ¶ÿ¼ÿ½ÿ¸ÿ¹ÿÁÿ´ÿ­ÿ¼ÿ¼ÿ·ÿºÿºÿ³ÿ¹ÿ¶ÿ¯ÿ°ÿ­ÿ°ÿ½ÿÄÿ½ÿ±ÿ¶ÿ¿ÿ½ÿÀÿ¹ÿ³ÿ¶ÿ¶ÿ»ÿµÿ»ÿ¹ÿµÿµÿ®ÿ¼ÿ»ÿ¼ÿ¾ÿ¶ÿ°ÿºÿ¶ÿ°ÿ¹ÿÁÿ¸ÿ³ÿ¼ÿ»ÿºÿ¼ÿ³ÿµÿ¼ÿ®ÿ®ÿ¹ÿ·ÿ¯ÿµÿÀÿ´ÿ®ÿ®ÿ¸ÿ¸ÿºÿ·ÿ´ÿÁÿ¹ÿ·ÿ»ÿ¹ÿ³ÿ³ÿ²ÿµÿ²ÿ°ÿ¹ÿ»ÿºÿµÿµÿµÿ·ÿ¼ÿÄÿ½ÿÆÿ¶ÿ²ÿ²ÿ¹ÿ³ÿ²ÿ­ÿ»ÿÀÿ¹ÿ·ÿ¶ÿ¸ÿÂÿÀÿ·ÿ¶ÿ¸ÿ·ÿ³ÿ¸ÿ½ÿºÿ¹ÿ¼ÿ»ÿ·ÿ¯ÿ´ÿÀÿÂÿ¿ÿ´ÿ¸ÿ²ÿµÿ®ÿ±ÿ¾ÿ©ÿÀÿ·ÿ´ÿ´ÿ´ÿ·ÿ¸ÿµÿ·ÿºÿ¸ÿ²ÿ¯ÿ·ÿ¼ÿ¿ÿÂÿ½ÿ¹ÿµÿ¶ÿ¶ÿ®ÿ±ÿ¶ÿºÿ·ÿ·ÿ®ÿµÿ»ÿÂÿ»ÿÉÿ¯ÿ¶ÿÀÿºÿ¶ÿ¶ÿµÿ¸ÿ¸ÿ·ÿµÿ»ÿ³ÿ¬ÿ°ÿ´ÿ·ÿºÿ¸ÿ³ÿ³ÿµÿ¸ÿÃÿ¿ÿ´ÿ¿ÿ´ÿ¯ÿ²ÿºÿ¸ÿ»ÿ´ÿ±ÿ»ÿÿ´ÿ¾ÿ¼ÿÄÿ»ÿ¬ÿ·ÿ¾ÿÂÿ¹ÿ°ÿ´ÿ¼ÿÂÿÀÿ²ÿ²ÿºÿµÿºÿ¹ÿÿ­ÿ¬ÿ³ÿµÿ¹ÿ´ÿ¹ÿ±ÿ«ÿ«ÿÿ°ÿÂÿµÿ¸ÿ¬ÿ²ÿ©ÿ±ÿ­ÿ´ÿ·ÿºÿ·ÿÀÿºÿ±ÿ°ÿ¹ÿ»ÿ¶ÿ°ÿ¯ÿ»ÿ¿ÿ»ÿ¹ÿ­ÿ±ÿ¼ÿ±ÿ®ÿ±ÿ±ÿ®ÿ¹ÿ¶ÿ®ÿ¶ÿµÿ¿ÿ©ÿ­ÿ´ÿ´ÿ²ÿ¾ÿ¸ÿ¼ÿ±ÿ·ÿºÿºÿ²ÿ»ÿÂÿ¸ÿµÿ´ÿ¸ÿ¼ÿ¶ÿ¶ÿ¹ÿ¸ÿ¶ÿ®ÿ®ÿ·ÿ¾ÿºÿ¬ÿºÿ³ÿ²ÿ·ÿ¸ÿµÿ·ÿÀÿ°ÿ¶ÿ¶ÿ·ÿ¯ÿ½ÿµÿ¹ÿ´ÿ±ÿ²ÿ²ÿµÿ¼ÿ¾ÿºÿ¹ÿ¸ÿ´ÿ¶ÿºÿ¶ÿ±ÿ°ÿ´ÿ»ÿ¼ÿ»ÿ²ÿ²ÿ²ÿ«ÿ¸ÿ»ÿÀÿ¶ÿ³ÿ­ÿ°ÿºÿ¼ÿ¿ÿ°ÿ²ÿ±ÿ¸ÿ½ÿ¹ÿ¸ÿ°ÿ±ÿ±ÿ¸ÿ³ÿ»ÿÁÿ¹ÿ²ÿ²ÿ´ÿµÿºÿ¿ÿ»ÿµÿ²ÿ¸ÿ½ÿ¹ÿ¯ÿ°ÿ³ÿ¶ÿ¿ÿºÿºÿºÿ´ÿ®ÿÂÿ¾ÿ´ÿ³ÿ¹ÿ¹ÿ¹ÿµÿ¶ÿ´ÿ°ÿµÿ¾ÿºÿ°ÿ¯ÿÿªÿ³ÿ´ÿ³ÿ²ÿ¸ÿ¹ÿ¹ÿ·ÿ³ÿ½ÿ¾ÿ¹ÿ¶ÿ¯ÿ®ÿ°ÿ¯ÿ±ÿ¹ÿ·ÿ·ÿ³ÿ»ÿ³ÿ°ÿ«ÿ¬ÿµÿµÿ½ÿ´ÿ´ÿ½ÿ¶ÿ³ÿºÿ·ÿ°ÿ±ÿ´ÿºÿ½ÿµÿ²ÿ±ÿ³ÿ¸ÿ´ÿ·ÿ¼ÿ¯ÿ¯ÿ¼ÿ¸ÿºÿ·ÿµÿÃÿ¹ÿÿ´ÿ¸ÿ¾ÿ®ÿ³ÿµÿ³ÿ¼ÿ´ÿ½ÿ·ÿ¶ÿÂÿÂÿ¶ÿµÿ»ÿºÿ´ÿ°ÿ±ÿ¸ÿ¶ÿ®ÿ¯ÿ³ÿ±ÿ®ÿ´ÿ¼ÿ»ÿ³ÿ°ÿ¶ÿÂÿ¶ÿ³ÿºÿ¼ÿ¯ÿ±ÿ¸ÿµÿµÿ­ÿ«ÿµÿ¯ÿµÿ¶ÿ³ÿ¶ÿµÿ³ÿ²ÿ¯ÿ´ÿ·ÿ¼ÿÀÿ´ÿ®ÿ²ÿ·ÿ´ÿ³ÿ¹ÿ¹ÿµÿ¶ÿ²ÿ®ÿ·ÿ¹ÿ¼ÿ¹ÿ±ÿ«ÿ¯ÿ½ÿÀÿ¹ÿ¾ÿ½ÿµÿÿUÿWÿÿµÿ´ÿ¹ÿ²ÿ¼ÿ¹ÿµÿ°ÿ®ÿµÿµÿ·ÿ±ÿ±ÿ²ÿ²ÿ¶ÿ·ÿ´ÿ³ÿ·ÿ½ÿ½ÿºÿ¼ÿ´ÿÃÿ²ÿ²ÿ¶ÿ®ÿºÿ¸ÿ¾ÿµÿ¸ÿ¹ÿ±ÿ¸ÿÿ²ÿ¶ÿºÿ·ÿ·ÿ±ÿ°ÿµÿ²ÿ¿ÿ½ÿ·ÿ²ÿ±ÿ±ÿ­ÿ³ÿºÿ·ÿ³ÿ±ÿ¶ÿ¶ÿ±ÿ±ÿºÿ¿ÿ²ÿ°ÿµÿºÿ»ÿ®ÿ³ÿ®ÿÃÿ´ÿÀÿ¶ÿ·ÿ­ÿ±ÿ´ÿµÿ­ÿ­ÿ¸ÿ·ÿ¹ÿµÿºÿ¸ÿ¶ÿ¼ÿ´ÿ±ÿ¹ÿ¸ÿºÿºÿ¼ÿ¾ÿ±ÿ±ÿ°ÿÀÿ¸ÿ­ÿ°ÿ¿ÿ¾ÿ´ÿ¼ÿ°ÿÂÿºÿ¶ÿ³ÿ¼ÿ¸ÿµÿ¸ÿ³ÿ³ÿ¶ÿµÿ¹ÿ¼ÿºÿ¶ÿ¯ÿ¯ÿ°ÿ°ÿ¸ÿºÿ·ÿ´ÿµÿºÿµÿ¹ÿ°ÿ¶ÿ¸ÿ­ÿ¶ÿ±ÿ­ÿ¼ÿ»ÿ¯ÿ¸ÿ¹ÿ³ÿÀÿ·ÿ»ÿ½ÿ³ÿ²ÿ®ÿ²ÿ¶ÿµÿµÿ²ÿ±ÿµÿ·ÿ¸ÿ·ÿ«ÿ±ÿ´ÿ¬ÿ¹ÿ®ÿ¾ÿ»ÿ½ÿ¬ÿ³ÿ°ÿ³ÿÿ³ÿ¸ÿ·ÿÿªÿ³ÿ³ÿ¶ÿ±ÿ®ÿ±ÿ¹ÿ½ÿ¶ÿµÿ¼ÿÄÿÇÿÀÿÂÿÀÿ¸ÿ¶ÿ±ÿÿ®ÿ¯ÿ¿ÿ·ÿ²ÿ¹ÿ¹ÿ¹ÿ¶ÿ´ÿ²ÿ»ÿµÿµÿ³ÿ­ÿ´ÿ¶ÿ´ÿ¯ÿ¸ÿ¹ÿ°ÿµÿ½ÿ¹ÿ°ÿ¹ÿ·ÿ®ÿÀÿ¯ÿ®ÿ±ÿ´ÿ³ÿ¹ÿ¾ÿºÿ¸ÿ¾ÿÈÿ·ÿ½ÿ¹ÿ´ÿ´ÿ¸ÿ»ÿÂÿºÿ°ÿ©ÿ¯ÿ¶ÿ³ÿ¶ÿ´ÿ¬ÿ²ÿ½ÿ¶ÿ¯ÿ¿ÿÁÿ·ÿºÿ¾ÿ­ÿµÿµÿºÿµÿ³ÿµÿ²ÿ¾ÿ½ÿ¾ÿ¸ÿ³ÿ¹ÿµÿ´ÿ·ÿ¶ÿ¶ÿ¶ÿµÿ¶ÿ¶ÿ­ÿ´ÿ³ÿ»ÿ²ÿ¯ÿ°ÿ²ÿ´ÿµÿ²ÿÂÿ·ÿ¼ÿ¾ÿ¸ÿ¹ÿÀÿÃÿ¸ÿ·ÿ¹ÿ³ÿ¯ÿ°ÿ³ÿ³ÿ±ÿ»ÿ»ÿ´ÿ½ÿ¹ÿÁÿ¶ÿ¶ÿ¸ÿ¸ÿÂÿ½ÿ®ÿµÿ²ÿ¼ÿ¼ÿ³ÿ«ÿ´ÿ®ÿ­ÿ¶ÿ¹ÿ´ÿ³ÿ·ÿ·ÿ¶ÿ¶ÿ»ÿ¿ÿ¼ÿ°ÿ¯ÿ¹ÿ»ÿ¹ÿºÿºÿ±ÿ´ÿ½ÿ³ÿÀÿ½ÿ¸ÿ¶ÿµÿ´ÿ·ÿ´ÿ±ÿµÿ·ÿ¸ÿ»ÿ¯ÿ°ÿ·ÿºÿ¾ÿ¾ÿ²ÿ±ÿ¸ÿ¹ÿªÿ²ÿªÿ°ÿÁÿ½ÿ»ÿÂÿ¾ÿ·ÿ¸ÿ·ÿºÿ¿ÿ¹ÿ¼ÿ¿ÿ´ÿ·ÿ´ÿ·ÿ½ÿ»ÿ¯ÿ·ÿ¿ÿ»ÿÀÿºÿ·ÿ¹ÿ«ÿ­ÿ¶ÿ·ÿ²ÿ¶ÿ¸ÿ¼ÿÀÿ¶ÿ·ÿ¶ÿ¸ÿ¶ÿ¼ÿµÿ½ÿ«ÿºÿ¾ÿÂÿ»ÿ²ÿ¾ÿ¿ÿ¼ÿ¹ÿ»ÿ´ÿ¶ÿ±ÿ­ÿ·ÿ½ÿÀÿ¿ÿ²ÿ»ÿ½ÿ·ÿµÿ¶ÿÂÿ¼ÿµÿ¶ÿºÿ»ÿ¹ÿ²ÿ¯ÿ¶ÿµÿµÿ¼ÿ·ÿ³ÿ²ÿ«ÿ·ÿÂÿ·ÿµÿ·ÿ©ÿ²ÿ±ÿ¶ÿ¼ÿ´ÿ¯ÿ´ÿ½ÿ¿ÿ¾ÿ¬ÿÿÿ«ÿ¹ÿ»ÿ²ÿ¶ÿµÿÿ¶ÿ¼ÿ´ÿ¬ÿ´ÿÅÿ¿ÿ¹ÿÿ±ÿ»ÿ¼ÿ¸ÿ¶ÿºÿ·ÿ±ÿ¸ÿ½ÿºÿ¼ÿ·ÿ¶ÿ¹ÿ·ÿ¹ÿ¾ÿ¾ÿ³ÿ«ÿÃÿÁÿ¾ÿÆÿÂÿ·ÿ¼ÿ½ÿ¹ÿ¶ÿµÿ·ÿ³ÿ±ÿµÿºÿ½ÿµÿ¼ÿ¸ÿºÿ¯ÿ®ÿ½ÿ»ÿºÿ´ÿ¸ÿ»ÿ½ÿ¾ÿ±ÿ²ÿÃÿ·ÿ¶ÿÂÿ¶ÿ»ÿ»ÿËÿ¼ÿ°ÿ°ÿ»ÿ·ÿ´ÿµÿ¹ÿ¶ÿ¸ÿ¿ÿºÿ¶ÿ¹ÿ¶ÿ·ÿ°ÿ¹ÿ½ÿµÿ¼ÿ½ÿ¶ÿ¿ÿºÿ³ÿ·ÿ¹ÿ¶ÿ¼ÿÄÿºÿ´ÿ·ÿ®ÿµÿ¾ÿ¯ÿÀÿ­ÿ¶ÿ¸ÿ¶ÿ´ÿ´ÿ¹ÿ³ÿ­ÿ°ÿ·ÿ½ÿ¾ÿÃÿ»ÿ»ÿ¼ÿ´ÿ»ÿ¼ÿ´ÿ»ÿ»ÿ²ÿºÿ»ÿ·ÿ³ÿ²ÿ»ÿÀÿ¼ÿ¾ÿÃÿ½ÿ¼ÿ¹ÿ²ÿ¶ÿ¶ÿºÿ¸ÿ¾ÿÀÿ¿ÿ¸ÿ·ÿ·ÿºÿ¾ÿ¶ÿ¹ÿ¸ÿ³ÿ·ÿ³ÿ½ÿ¾ÿ²ÿÿºÿ»ÿ»ÿ·ÿ±ÿ´ÿºÿ¼ÿºÿ¶ÿ»ÿ¸ÿ½ÿªÿ±ÿ¶ÿ·ÿµÿ¾ÿÂÿÂÿ¾ÿ¶ÿ²ÿ³ÿ¶ÿ½ÿ²ÿ°ÿ±ÿ®ÿ»ÿ¶ÿ­ÿ¸ÿ»ÿ¾ÿ»ÿ¹ÿ½ÿ¾ÿ¾ÿ¼ÿµÿµÿ¸ÿÁÿ¸ÿÀÿÃÿ²ÿ¬ÿ´ÿ¬ÿ­ÿ²ÿ³ÿ·ÿ¼ÿ¸ÿ´ÿ¶ÿ·ÿ²ÿ­ÿ²ÿ¶ÿ³ÿ¼ÿ¶ÿ´ÿ¼ÿÁÿ¾ÿ»ÿ½ÿºÿ»ÿ½ÿ²ÿ¸ÿ¾ÿ»ÿ¶ÿ¯ÿ·ÿ»ÿºÿ·ÿ·ÿºÿ·ÿºÿÂÿ¼ÿ¹ÿµÿ¹ÿ»ÿ¶ÿµÿ´ÿ¸ÿ¼ÿ¸ÿ¶ÿºÿ¾ÿÀÿÁÿ¿ÿ·ÿ®ÿµÿÃÿÀÿµÿ¸ÿ®ÿ²ÿÁÿ½ÿ±ÿ¶ÿ³ÿ­ÿ¸ÿ·ÿÇÿ³ÿ»ÿÂÿ¾ÿ¶ÿ¶ÿºÿ¸ÿ¶ÿºÿ·ÿ«ÿµÿÈÿ½ÿºÿÀÿºÿ®ÿ°ÿ»ÿ½ÿ¼ÿ¿ÿ´ÿ»ÿ¾ÿÃÿ¯ÿÁÿÃÿÁÿ½ÿ¾ÿ¼ÿµÿ¶ÿ¾ÿ¿ÿ²ÿÁÿÆÿµÿ¸ÿ½ÿ»ÿµÿ·ÿµÿ®ÿ¶ÿºÿªÿ¿ÿ¹ÿÿ¶ÿ®ÿ»ÿ¾ÿ»ÿ¹ÿ¸ÿ²ÿ®ÿ³ÿºÿ»ÿºÿÀÿÀÿ¬ÿ³ÿ¹ÿ¸ÿ¾ÿÁÿºÿ¸ÿ¼ÿ¶ÿ¸ÿÿºÿÂÿ¹ÿ»ÿ¹ÿµÿ¸ÿ¾ÿ¼ÿ¶ÿ¹ÿ´ÿÁÿ±ÿ²ÿ¼ÿ´ÿ¼ÿ¿ÿ¹ÿ¸ÿ¹ÿ¸ÿºÿ¹ÿºÿ½ÿ¸ÿ¹ÿ¹ÿ½ÿÈÿÃÿ·ÿ¸ÿ»ÿ¹ÿÂÿ´ÿÂÿ¶ÿ¹ÿ»ÿÁÿ½ÿÅÿÅÿ»ÿ¿ÿÃÿ¹ÿÀÿ¶ÿ´ÿ­ÿ»ÿÂÿ¾ÿºÿºÿ·ÿ³ÿºÿÀÿ²ÿ´ÿ·ÿ»ÿ½ÿ¸ÿ´ÿºÿÁÿÁÿÇÿºÿ¾ÿÉÿ³ÿµÿ¹ÿ»ÿ½ÿ¼ÿ»ÿÁÿÇÿ·ÿÅÿ¾ÿµÿ¾ÿ²ÿ°ÿ¹ÿ½ÿ½ÿ½ÿºÿ½ÿ±ÿ½ÿ»ÿ·ÿ¾ÿ¼ÿºÿ¾ÿÁÿ»ÿ±ÿºÿ½ÿÁÿ¿ÿ½ÿ»ÿ¹ÿ²ÿ°ÿ³ÿ²ÿ»ÿ¾ÿºÿÂÿÁÿºÿ¶ÿ´ÿ®ÿÿ¬ÿ½ÿÃÿ¹ÿ¿ÿÁÿ¼ÿ»ÿ»ÿ»ÿºÿºÿ»ÿ¹ÿ·ÿºÿ´ÿ¹ÿÅÿ´ÿ©ÿµÿ»ÿ¸ÿ¾ÿ¹ÿ¼ÿ¼ÿµÿ­ÿ°ÿ¶ÿ¶ÿµÿ¹ÿ·ÿÀÿ¾ÿ²ÿ¿ÿ»ÿ±ÿ®ÿ·ÿÀÿ¸ÿÅÿËÿ¸ÿ¼ÿÄÿ¹ÿ¹ÿ»ÿ´ÿ¶ÿ¹ÿ¸ÿ´ÿ¼ÿ»ÿ¶ÿ³ÿ¯ÿµÿÃÿ¼ÿÂÿ½ÿ¹ÿ¼ÿ·ÿ¾ÿ»ÿ¶ÿ»ÿºÿ»ÿºÿ½ÿ´ÿÁÿ¼ÿºÿ¿ÿÀÿ¾ÿÅÿ¹ÿ¶ÿ¸ÿ¹ÿ«ÿ°ÿ¾ÿÄÿÄÿÂÿ½ÿ½ÿ³ÿ¼ÿ¸ÿ¶ÿ·ÿ¼ÿ¿ÿ¸ÿ¹ÿ­ÿ¼ÿ¼ÿ¾ÿ¼ÿ½ÿÂÿÂÿÁÿ¿ÿÆÿµÿºÿ¾ÿ·ÿ´ÿ¸ÿ¶ÿ¼ÿ»ÿºÿ»ÿ»ÿ»ÿ¹ÿ¾ÿÂÿ²ÿ·ÿÇÿ¾ÿÀÿ¯ÿ´ÿÁÿÃÿ½ÿ¯ÿ¾ÿ¾ÿ²ÿ¼ÿ¾ÿºÿ¸ÿ·ÿ´ÿËÿ´ÿÅÿ¹ÿ»ÿ½ÿ¸ÿ¶ÿ¶ÿºÿÂÿ¹ÿ½ÿ·ÿ²ÿ¶ÿ¼ÿ¾ÿ¸ÿÃÿ½ÿºÿ¹ÿ±ÿ´ÿ½ÿ¹ÿµÿµÿÄÿ·ÿ·ÿÅÿÃÿ¹ÿ¼ÿÁÿ¶ÿ»ÿ¿ÿÂÿÁÿ¾ÿ¸ÿ¯ÿ²ÿºÿ¿ÿ½ÿÂÿ¾ÿ½ÿ»ÿ³ÿ¹ÿÄÿ½ÿºÿ¼ÿÂÿÁÿ¹ÿµÿ±ÿ¿ÿ»ÿ½ÿÄÿÂÿ¶ÿªÿµÿ·ÿ»ÿ¶ÿ·ÿ»ÿ¾ÿÃÿ¿ÿ¾ÿ³ÿ»ÿ½ÿºÿ»ÿÃÿ¾ÿ´ÿ¼ÿ¶ÿ±ÿ·ÿ¸ÿ²ÿ³ÿ·ÿ³ÿ·ÿ½ÿ¼ÿ·ÿ½ÿÀÿ¹ÿ½ÿ¿ÿÈÿ¿ÿ¹ÿ¶ÿ³ÿ´ÿ»ÿÀÿ¿ÿ½ÿºÿÅÿ·ÿ³ÿµÿ±ÿ»ÿ¬ÿ½ÿºÿ¸ÿ¾ÿÃÿÃÿÃÿÀÿ´ÿ¾ÿ¿ÿÁÿÄÿ¾ÿ¼ÿ¿ÿ¼ÿ´ÿ¬ÿÿ±ÿ¹ÿºÿ³ÿµÿ»ÿµÿ´ÿ¸ÿÁÿ¼ÿ¿ÿÇÿÄÿºÿ»ÿ¿ÿµÿ¹ÿÀÿ³ÿ­ÿ¹ÿÂÿÀÿÃÿ¸ÿÉÿÁÿÁÿ»ÿ»ÿ·ÿ¸ÿÀÿ¼ÿ·ÿ¹ÿ¼ÿÀÿ¿ÿÀÿºÿ¶ÿ¼ÿ¼ÿºÿ¬ÿ¼ÿ²ÿµÿ½ÿ¿ÿÃÿÃÿµÿ½ÿ¶ÿ·ÿºÿ½ÿ½ÿ¼ÿ·ÿµÿ¿ÿ»ÿ¼ÿ½ÿºÿ»ÿ¶ÿ¶ÿ»ÿÁÿ¾ÿ·ÿ²ÿ¿ÿÀÿ¹ÿºÿµÿ½ÿÇÿÃÿÀÿ¿ÿ»ÿ¹ÿ¾ÿ´ÿ±ÿ³ÿ´ÿµÿ¼ÿ¹ÿ®ÿÇÿ¹ÿ±ÿºÿ¿ÿÁÿ¾ÿµÿ´ÿ¹ÿ½ÿ¾ÿºÿµÿ¹ÿ¿ÿºÿ±ÿ¯ÿ¶ÿÃÿÄÿºÿ¼ÿ½ÿ´ÿ·ÿ¼ÿÀÿÆÿ¿ÿ²ÿ¶ÿ¾ÿ¾ÿ¿ÿºÿ»ÿÇÿÊÿ¹ÿ­ÿ¾ÿÂÿ¿ÿ¹ÿµÿ¹ÿ²ÿ·ÿ¾ÿ¼ÿ½ÿ·ÿÉÿÀÿ·ÿÆÿ¸ÿ·ÿ·ÿµÿ·ÿ¸ÿ¶ÿºÿ¹ÿ±ÿ½ÿÃÿÆÿºÿ´ÿ¶ÿºÿ¾ÿ±ÿ´ÿ»ÿ¼ÿ·ÿ±ÿÁÿÀÿ·ÿ·ÿºÿ¸ÿ¸ÿÂÿ»ÿ¸ÿ·ÿ»ÿ¶ÿ·ÿºÿ»ÿ¼ÿ¹ÿ³ÿÃÿ³ÿ·ÿ¾ÿ³ÿ±ÿµÿ»ÿ¹ÿ¶ÿºÿ¹ÿ½ÿÇÿ¶ÿÃÿºÿ·ÿ¸ÿ¼ÿ¼ÿ´ÿ­ÿ­ÿ³ÿ¸ÿ¼ÿ¹ÿ¹ÿ»ÿÁÿ»ÿ³ÿ´ÿ´ÿ´ÿ¾ÿ¾ÿÁÿ¼ÿ½ÿ¶ÿ´ÿ¶ÿ¸ÿ·ÿµÿ·ÿ»ÿ¶ÿ¾ÿÁÿ¹ÿ¾ÿºÿºÿµÿ¹ÿÀÿ¿ÿ½ÿ½ÿºÿ¸ÿºÿµÿ±ÿ¹ÿ¸ÿ·ÿ»ÿ¿ÿ¹ÿ²ÿ¶ÿ´ÿµÿ»ÿ³ÿÂÿ¸ÿ¸ÿ·ÿ»ÿºÿ·ÿ¶ÿ¹ÿ¿ÿµÿ¸ÿ»ÿÀÿºÿÁÿºÿ±ÿ¶ÿµÿ¶ÿ¾ÿ·ÿ´ÿ¸ÿºÿÁÿ¼ÿºÿ¾ÿ²ÿ´ÿ¸ÿ¼ÿ¿ÿºÿ»ÿÅÿ·ÿ¿ÿÆÿ¿ÿºÿ½ÿ¾ÿÂÿ·ÿ°ÿ²ÿ´ÿ¹ÿºÿºÿ¶ÿ²ÿ®ÿ´ÿÀÿ·ÿÁÿÃÿÅÿÁÿºÿ»ÿºÿ·ÿ»ÿ¸ÿºÿ±ÿ¶ÿÀÿÀÿºÿ´ÿ¸ÿ½ÿ¿ÿ¾ÿ¸ÿ¸ÿ´ÿ½ÿÀÿÄÿÃÿ·ÿ¯ÿ³ÿ¹ÿ¸ÿ¹ÿ¼ÿ»ÿ¶ÿ°ÿ¸ÿÃÿ¹ÿÄÿ»ÿ´ÿºÿ¼ÿ´ÿ³ÿµÿ¸ÿ¼ÿºÿÀÿ»ÿÇÿÉÿ¿ÿ·ÿÂÿ¶ÿ³ÿ¿ÿ»ÿ´ÿ¸ÿºÿ»ÿÀÿÂÿ´ÿ¯ÿ»ÿ¼ÿ¼ÿµÿ¶ÿ»ÿ»ÿ¾ÿ¿ÿ½ÿµÿ¯ÿ¸ÿ¶ÿ´ÿ´ÿ­ÿºÿºÿ¶ÿ´ÿ·ÿÀÿ·ÿµÿ½ÿ¾ÿ»ÿµÿ®ÿ°ÿ³ÿÈÿ¸ÿ¸ÿ´ÿ´ÿ´ÿ²ÿºÿ»ÿ¸ÿ¸ÿ·ÿ³ÿµÿ½ÿ³ÿ¼ÿ´ÿ»ÿÀÿµÿ¸ÿ³ÿÁÿÁÿ¾ÿ¹ÿ¶ÿ¿ÿÆÿ½ÿ·ÿ¶ÿ¹ÿ±ÿ¹ÿ¸ÿ¿ÿ¿ÿ³ÿ¬ÿ»ÿÀÿ½ÿ»ÿ¶ÿ¶ÿºÿºÿ½ÿ¿ÿ½ÿ¶ÿ°ÿµÿ³ÿÃÿºÿ·ÿ¹ÿ¹ÿ¶ÿ¸ÿ¾ÿÂÿ»ÿ·ÿÄÿµÿµÿµÿÂÿºÿ½ÿ²ÿ´ÿ·ÿ¼ÿ»ÿ¾ÿºÿºÿ¾ÿ¹ÿ½ÿÁÿ¼ÿ³ÿ½ÿºÿ´ÿ¬ÿ´ÿ³ÿµÿ¸ÿÂÿ¾ÿ¹ÿ¼ÿºÿ¶ÿ½ÿ¾ÿ¹ÿÇÿ´ÿ°ÿµÿ¯ÿ¼ÿ³ÿ°ÿ³ÿ·ÿ¼ÿ½ÿ¸ÿ·ÿ»ÿ¹ÿ·ÿ½ÿ¿ÿ¹ÿ³ÿ´ÿ»ÿ¶ÿ½ÿµÿÀÿµÿ¼ÿ¿ÿ·ÿ¹ÿ½ÿ¾ÿ¼ÿÀÿÃÿ»ÿ°ÿªÿ¸ÿ«ÿ¯ÿ·ÿ²ÿ½ÿµÿ²ÿ·ÿÅÿ¾ÿ´ÿµÿ¸ÿ±ÿ­ÿ´ÿ»ÿºÿºÿ¶ÿ¸ÿµÿ·ÿ¼ÿ¸ÿÂÿ¸ÿ²ÿÀÿ¹ÿ»ÿ»ÿ¹ÿ³ÿ±ÿ³ÿ´ÿ¸ÿ»ÿ½ÿÀÿ°ÿ¹ÿÂÿ¾ÿµÿÀÿÿ¶ÿ¸ÿ¶ÿ«ÿ¸ÿ¸ÿºÿ¸ÿ¹ÿ¶ÿ°ÿ°ÿ³ÿ¸ÿ¶ÿ²ÿ¼ÿ»ÿ·ÿ¹ÿÀÿ±ÿÿ¯ÿ·ÿ¾ÿ»ÿ¶ÿµÿ½ÿÄÿÃÿ½ÿ»ÿÃÿ½ÿ´ÿÂÿµÿ¾ÿ°ÿ¹ÿÂÿµÿ»ÿ·ÿ¼ÿ¹ÿ¶ÿ¹ÿ¹ÿ´ÿ¹ÿ·ÿ³ÿ¶ÿµÿ²ÿ¹ÿ¼ÿ´ÿµÿ·ÿ¿ÿ¾ÿ±ÿÃÿ´ÿ´ÿ½ÿ¸ÿ«ÿ½ÿºÿ¿ÿ»ÿ¹ÿ¼ÿ»ÿ¿ÿ»ÿ°ÿ·ÿºÿµÿ¸ÿ³ÿ»ÿÄÿ´ÿ¬ÿ³ÿ»ÿ´ÿ¶ÿ¾ÿ¹ÿ¸ÿ¼ÿ¾ÿºÿ¸ÿºÿ´ÿ°ÿ´ÿ¶ÿ¶ÿ¹ÿ½ÿ¹ÿ´ÿ»ÿªÿºÿ·ÿ¸ÿ®ÿ·ÿ¶ÿµÿ·ÿ²ÿ¸ÿ¸ÿ²ÿ¯ÿ²ÿ¾ÿÀÿ¼ÿ³ÿ®ÿºÿ·ÿµÿ«ÿ¶ÿÁÿ½ÿ¸ÿ­ÿ¿ÿ·ÿ·ÿ¹ÿ°ÿºÿ­ÿ­ÿ²ÿ¶ÿ½ÿÃÿ»ÿ¼ÿÄÿ¼ÿµÿ¹ÿ¸ÿ¸ÿ·ÿ´ÿ½ÿ»ÿ´ÿ°ÿ²ÿ°ÿµÿ»ÿÁÿ·ÿ¯ÿ°ÿ¼ÿºÿ¶ÿ¿ÿºÿµÿ»ÿµÿ±ÿ³ÿ±ÿ¶ÿºÿ¾ÿ¿ÿ½ÿºÿ©ÿ¯ÿ¹ÿ¶ÿ±ÿ¾ÿ»ÿ¹ÿ¸ÿ³ÿ¹ÿ°ÿµÿ·ÿ¹ÿºÿ½ÿµÿ¸ÿ¾ÿ¸ÿ°ÿ±ÿ½ÿ¾ÿ²ÿ¹ÿ¹ÿ¶ÿµÿµÿ¸ÿºÿ·ÿµÿµÿ²ÿ·ÿºÿ¸ÿ»ÿ»ÿ»ÿ¶ÿ·ÿ¯ÿ®ÿ°ÿ¶ÿ½ÿ¿ÿÂÿ·ÿ«ÿµÿµÿ·ÿ®ÿ±ÿºÿ¯ÿ°ÿÂÿ¹ÿ¿ÿµÿ¯ÿ½ÿ²ÿ½ÿ°ÿ±ÿ¬ÿ±ÿ²ÿ½ÿ¼ÿ»ÿºÿ¸ÿ¹ÿºÿ¸ÿ´ÿ²ÿ®ÿ²ÿÆÿ»ÿºÿ²ÿ¯ÿ¸ÿµÿÂÿÿ±ÿµÿ¹ÿ¶ÿ¾ÿµÿ·ÿ¿ÿ¸ÿ·ÿÀÿ½ÿµÿ±ÿ²ÿ³ÿ¶ÿ·ÿ¸ÿ¼ÿ·ÿ³ÿµÿ°ÿ´ÿ·ÿ·ÿµÿ·ÿºÿ³ÿ­ÿ´ÿ»ÿ¶ÿ·ÿµÿ¼ÿÈÿ±ÿ¯ÿ²ÿÊÿ»ÿ»ÿºÿ¶ÿµÿ±ÿµÿ¼ÿ»ÿµÿ±ÿ²ÿ³ÿ¸ÿ¯ÿ¼ÿ¹ÿµÿ»ÿÂÿ¹ÿºÿ¿ÿµÿºÿÿ¹ÿ·ÿ´ÿ½ÿ»ÿ»ÿ¼ÿ»ÿ¶ÿ¶ÿ²ÿ°ÿ°ÿ¸ÿ¹ÿºÿ¿ÿ¶ÿ­ÿ­ÿµÿÁÿ¼ÿ¹ÿµÿ¹ÿµÿ¶ÿªÿ´ÿ·ÿ»ÿ¹ÿÈÿ·ÿµÿºÿ³ÿ³ÿ®ÿ¬ÿ´ÿ¶ÿµÿ·ÿ¹ÿ³ÿ´ÿ·ÿ´ÿ´ÿ´ÿ³ÿ´ÿ±ÿ­ÿ°ÿ°ÿ¶ÿ°ÿ´ÿ¸ÿ­ÿ²ÿ³ÿ«ÿ³ÿ¼ÿ¸ÿ½ÿ·ÿ©ÿ¼ÿ­ÿ¶ÿ¶ÿ´ÿ°ÿ±ÿ¶ÿÄÿ¾ÿ·ÿ´ÿ´ÿ³ÿ®ÿ°ÿºÿÂÿÁÿ·ÿ°ÿ¾ÿ»ÿÿ­ÿµÿ¬ÿ³ÿ³ÿÇÿ´ÿ³ÿÿ²ÿÿ¼ÿ¹ÿÿµÿ´ÿ¶ÿ¸ÿ·ÿ´ÿ²ÿ·ÿ·ÿ±ÿ¯ÿ´ÿµÿ²ÿ¸ÿºÿµÿ»ÿ»ÿ²ÿ°ÿ±ÿ½ÿ³ÿ­ÿ²ÿ¯ÿ´ÿ¬ÿ¯ÿ³ÿ®ÿ¸ÿ¶ÿ°ÿ´ÿ°ÿµÿ´ÿ»ÿ»ÿ³ÿ¬ÿ³ÿºÿ»ÿ¯ÿ¶ÿ½ÿ®ÿ¬ÿ·ÿºÿÁÿ½ÿ¶ÿ¹ÿ¹ÿ·ÿ°ÿ±ÿ´ÿ·ÿ¹ÿ®ÿ°ÿ³ÿ¸ÿ³ÿ»ÿ´ÿ¶ÿÀÿºÿ¶ÿ´ÿ¾ÿ±ÿÆÿ¼ÿ±ÿµÿ±ÿµÿ¹ÿ¸ÿ¸ÿ´ÿ¶ÿ·ÿ¶ÿ´ÿ´ÿ³ÿµÿ¸ÿ¶ÿ·ÿºÿ»ÿ¹ÿ³ÿ´ÿ¸ÿ¸ÿ¾ÿÁÿÁÿ²ÿ·ÿ·ÿ³ÿ²ÿ·ÿÁÿ·ÿ¸ÿªÿ·ÿ¾ÿ¾ÿ¶ÿ±ÿ´ÿ¸ÿÆÿ»ÿÁÿ¼ÿ¶ÿµÿ­ÿ±ÿ¼ÿ¸ÿ²ÿºÿ·ÿ¯ÿ·ÿ¹ÿºÿºÿ¶ÿ´ÿµÿÁÿ¸ÿ®ÿµÿµÿ´ÿ¾ÿ¾ÿ«ÿ±ÿ¹ÿ·ÿ·ÿºÿ¹ÿ¾ÿ½ÿ²ÿ°ÿ·ÿ­ÿ²ÿ¶ÿ³ÿ·ÿ°ÿ²ÿ¹ÿ¼ÿ¾ÿ½ÿµÿ­ÿ­ÿ¶ÿ¾ÿ¶ÿµÿ«ÿ¬ÿ¼ÿ¸ÿ°ÿºÿ¼ÿ½ÿ¹ÿ²ÿ¸ÿ¬ÿ¯ÿÀÿ´ÿ©ÿ³ÿ·ÿÀÿ¹ÿ³ÿ´ÿ´ÿ­ÿµÿµÿ»ÿ´ÿ­ÿ³ÿºÿ¹ÿ¹ÿºÿ¹ÿ¿ÿ¹ÿ°ÿ¼ÿ½ÿ¿ÿ³ÿ°ÿ¯ÿµÿ¬ÿÿ¯ÿ¹ÿ¸ÿ³ÿ³ÿ¿ÿ¸ÿ±ÿ³ÿ¸ÿ·ÿ¸ÿ³ÿµÿ°ÿ´ÿ½ÿ¹ÿºÿµÿ±ÿ´ÿ¸ÿµÿ´ÿ·ÿ·ÿ·ÿ¶ÿ´ÿ´ÿ·ÿµÿÁÿ½ÿ²ÿ¹ÿ´ÿ¹ÿ¸ÿ¼ÿ¯ÿ®ÿ¯ÿ¹ÿµÿÁÿ±ÿ¹ÿ±ÿ¼ÿ·ÿ´ÿ°ÿ±ÿ°ÿºÿ¼ÿ»ÿ¶ÿ²ÿ¯ÿ²ÿ³ÿ´ÿ½ÿºÿ³ÿ»ÿÀÿ¼ÿ¼ÿ¼ÿ¶ÿ²ÿ¶ÿ¬ÿ®ÿ¸ÿ»ÿ¶ÿ»ÿ»ÿ¹ÿ´ÿ±ÿÿ±ÿ³ÿ´ÿ·ÿªÿ¾ÿ¸ÿµÿ°ÿ³ÿµÿ³ÿµÿ°ÿ²ÿ³ÿ²ÿ»ÿ¼ÿµÿµÿ¹ÿ¼ÿ»ÿµÿ¸ÿ»ÿ¼ÿ¹ÿ¸ÿ·ÿ´ÿ³ÿ¸ÿ¶ÿºÿÂÿÁÿ´ÿ¶ÿ°ÿ¹ÿ½ÿºÿ¹ÿ¸ÿ´ÿ¸ÿ±ÿ«ÿ¹ÿ±ÿ¸ÿ¹ÿµÿ¶ÿ°ÿ´ÿ¸ÿ±ÿ³ÿ¾ÿ¾ÿ¸ÿ¶ÿ¶ÿ²ÿ´ÿ°ÿ¼ÿºÿ²ÿ¶ÿ³ÿ»ÿ¹ÿ´ÿ»ÿÀÿ½ÿ°ÿ­ÿ²ÿ¶ÿÀÿÉÿ³ÿ·ÿºÿ²ÿ°ÿºÿ¿ÿ·ÿ°ÿ²ÿ¹ÿ¿ÿ¾ÿ¿ÿÀÿ°ÿ«ÿ­ÿºÿµÿ©ÿ´ÿ´ÿ¼ÿ¸ÿÅÿºÿ¸ÿ½ÿ³ÿ»ÿ·ÿ®ÿ»ÿ³ÿ·ÿµÿ´ÿ¾ÿ¾ÿ¼ÿµÿµÿºÿ¹ÿ³ÿ¬ÿªÿ¯ÿ¸ÿ·ÿ³ÿ²ÿ·ÿ¼ÿ»ÿ½ÿ¶ÿ·ÿ¸ÿ´ÿ´ÿ¬ÿ¯ÿÄÿ·ÿºÿ»ÿ·ÿ°ÿ®ÿ°ÿ¸ÿÂÿºÿ¯ÿ±ÿ¯ÿ¯ÿ²ÿºÿ·ÿ®ÿ±ÿ´ÿ¸ÿ»ÿ´ÿ®ÿªÿÿµÿ³ÿ·ÿ¼ÿ´ÿ­ÿ­ÿ³ÿºÿ·ÿºÿÀÿ°ÿ©ÿ´ÿ±ÿ´ÿ³ÿ³ÿ®ÿ·ÿºÿ¼ÿ¸ÿ¶ÿ¸ÿ¶ÿ¼ÿ¾ÿ»ÿÂÿÆÿ±ÿµÿ±ÿ±ÿ²ÿ¾ÿ¹ÿ¼ÿ²ÿµÿ¿ÿ´ÿµÿ­ÿµÿ¸ÿ·ÿ¸ÿ²ÿ®ÿ±ÿ´ÿªÿ²ÿ¸ÿµÿ¸ÿ¹ÿ´ÿ´ÿ½ÿµÿ²ÿ¸ÿµÿ²ÿ²ÿ¯ÿ«ÿµÿ«ÿ¾ÿ¾ÿºÿ¸ÿºÿºÿ¼ÿÀÿ¶ÿ»ÿ»ÿ¼ÿºÿºÿ½ÿ½ÿ¸ÿ²ÿ²ÿ¶ÿ¶ÿ³ÿ³ÿ»ÿ¼ÿ±ÿ³ÿ»ÿ¸ÿ¯ÿ®ÿºÿ½ÿÿ´ÿºÿ½ÿ·ÿ¾ÿÀÿ»ÿ¾ÿ³ÿ¼ÿ·ÿ°ÿ»ÿ¾ÿºÿ½ÿ¸ÿ´ÿ¸ÿ¼ÿºÿ·ÿ´ÿ®ÿ¯ÿ²ÿºÿ®ÿºÿ½ÿÁÿ´ÿ·ÿ¶ÿ´ÿ´ÿ·ÿ½ÿ³ÿ»ÿÂÿ¼ÿµÿµÿ¸ÿ·ÿ´ÿ²ÿ¹ÿ¾ÿ´ÿºÿÂÿ²ÿÃÿ»ÿÄÿ¸ÿ¼ÿ»ÿ¹ÿ»ÿºÿ·ÿªÿ­ÿ³ÿ±ÿ´ÿ¶ÿ¶ÿ²ÿ³ÿ»ÿºÿ´ÿ³ÿ´ÿ»ÿ¾ÿ¹ÿ´ÿµÿ¿ÿ¶ÿ½ÿ¸ÿ°ÿ´ÿ¾ÿµÿ¼ÿ¸ÿ·ÿ¹ÿ¾ÿµÿ·ÿ¶ÿ±ÿµÿ³ÿ²ÿ³ÿªÿ®ÿ¶ÿ²ÿÄÿ·ÿ¾ÿ¾ÿ³ÿ¶ÿ½ÿÀÿ¹ÿ¼ÿ¶ÿµÿ¾ÿ¼ÿ·ÿ¿ÿÂÿ·ÿ½ÿ¿ÿ³ÿµÿ³ÿ·ÿ¸ÿºÿ¿ÿ½ÿ¾ÿÿºÿÂÿ¸ÿµÿ»ÿ½ÿ²ÿÿ­ÿ²ÿµÿ²ÿ»ÿ¸ÿ±ÿµÿ¹ÿ»ÿ¹ÿ¼ÿ·ÿ½ÿ¯ÿºÿ¹ÿµÿÀÿ«ÿÿ³ÿÀÿÁÿÆÿ½ÿ³ÿªÿÿ®ÿºÿÃÿÂÿÄÿÁÿ°ÿ¶ÿ»ÿ·ÿ¹ÿ¶ÿÄÿ±ÿµÿ´ÿºÿ¹ÿµÿ´ÿ³ÿ¸ÿ¹ÿ¸ÿ¾ÿ¼ÿ¶ÿ»ÿ¼ÿ¸ÿ»ÿ¹ÿ¶ÿµÿ»ÿ³ÿ¯ÿ³ÿ½ÿªÿ©ÿ·ÿ½ÿ½ÿÀÿ¼ÿ¯ÿ³ÿ¸ÿ¼ÿ¾ÿ¶ÿ²ÿ±ÿ°ÿ¸ÿ»ÿ»ÿ±ÿ«ÿÌÿºÿºÿ®ÿ±ÿ²ÿÃÿ½ÿµÿ¸ÿ±ÿ±ÿ¸ÿ¸ÿ»ÿ¿ÿ½ÿ¼ÿÀÿ¼ÿµÿ¹ÿÄÿÅÿ»ÿµÿ³ÿ½ÿ½ÿ»ÿ»ÿ²ÿºÿÁÿºÿ¹ÿ¶ÿ±ÿ³ÿ³ÿ»ÿ±ÿ²ÿ²ÿ²ÿµÿ®ÿ©ÿ¶ÿ½ÿµÿ·ÿ¸ÿ¸ÿ»ÿºÿ³ÿ³ÿºÿ¹ÿºÿÀÿ¸ÿ·ÿÁÿ¸ÿÁÿ´ÿ³ÿºÿ½ÿ²ÿ¶ÿºÿ·ÿºÿ¹ÿ´ÿ¶ÿ¶ÿºÿµÿµÿ¼ÿ¶ÿ°ÿ¹ÿ±ÿ´ÿ½ÿ»ÿ»ÿ°ÿ³ÿ¶ÿ¾ÿ¿ÿµÿ·ÿ¹ÿ¶ÿ°ÿÀÿ´ÿ±ÿ·ÿ¸ÿ³ÿ¸ÿ·ÿ³ÿµÿ°ÿ¹ÿ¼ÿºÿ»ÿ¼ÿÀÿ±ÿ³ÿ·ÿµÿÇÿ´ÿ´ÿ°ÿ´ÿ´ÿ½ÿ¼ÿ¹ÿ½ÿ»ÿ»ÿ¹ÿ±ÿ¶ÿ½ÿ±ÿ¿ÿ»ÿ³ÿ¶ÿ»ÿ¹ÿºÿÂÿ¶ÿ¹ÿ¿ÿ¾ÿºÿ¸ÿ¹ÿ¾ÿÂÿ¼ÿ¸ÿºÿ»ÿÄÿ½ÿ·ÿ±ÿ¹ÿ½ÿ½ÿµÿ²ÿºÿ½ÿ¸ÿ·ÿ¼ÿºÿ»ÿ°ÿ¿ÿ·ÿµÿµÿ¸ÿ³ÿ±ÿÀÿ»ÿ³ÿ¶ÿ²ÿ´ÿÀÿ¹ÿ³ÿ²ÿ°ÿÎÿµÿ·ÿ¼ÿ¼ÿ¾ÿ»ÿ»ÿºÿ¶ÿºÿÀÿ·ÿ³ÿ±ÿ»ÿÁÿºÿ·ÿ¶ÿ¹ÿ¹ÿ¼ÿ½ÿ·ÿ¬ÿÿ¯ÿ¸ÿµÿ®ÿµÿºÿ¯ÿ¹ÿ½ÿ³ÿ¼ÿ¯ÿµÿ¾ÿÀÿ»ÿ¹ÿ½ÿ¼ÿ»ÿ¸ÿ²ÿ´ÿ¼ÿ¿ÿ¾ÿ¼ÿ±ÿ±ÿ½ÿ¾ÿ¾ÿ½ÿ²ÿ²ÿ»ÿ»ÿÀÿÁÿ½ÿµÿ¹ÿ¹ÿ¸ÿ¼ÿ½ÿ´ÿ³ÿ¹ÿ·ÿ¸ÿÁÿµÿ°ÿ¶ÿÀÿ½ÿ½ÿ¹ÿ»ÿ·ÿ°ÿµÿ»ÿ´ÿ·ÿÀÿ²ÿ·ÿ¿ÿ¸ÿ«ÿ±ÿµÿ·ÿ´ÿ¸ÿ»ÿ¸ÿ¸ÿºÿ¼ÿµÿ½ÿ·ÿ¾ÿ¸ÿÂÿÁÿ½ÿ»ÿ½ÿÂÿ½ÿµÿ¾ÿ»ÿÀÿÅÿ¶ÿµÿ½ÿ¼ÿ¼ÿ»ÿ´ÿ¶ÿ¼ÿ½ÿ½ÿ¶ÿºÿÉÿ·ÿ¹ÿÀÿ¶ÿ²ÿ¼ÿ¾ÿ¹ÿºÿ½ÿÀÿÂÿ»ÿ­ÿ´ÿºÿ¼ÿ³ÿ¸ÿ¹ÿ·ÿµÿµÿºÿÁÿ»ÿºÿ¾ÿÀÿ°ÿ°ÿ¼ÿÀÿÇÿÁÿ»ÿ¼ÿ¶ÿµÿºÿ½ÿ²ÿ½ÿ¿ÿ¾ÿ½ÿ¹ÿ³ÿ·ÿ»ÿ¹ÿºÿµÿ»ÿ«ÿ³ÿ¶ÿ³ÿ¸ÿ»ÿ¿ÿ»ÿ»ÿ¾ÿµÿºÿÇÿ±ÿ­ÿ±ÿÁÿ¼ÿÈÿ»ÿ®ÿ³ÿ¸ÿ¹ÿµÿ·ÿÆÿ¸ÿ¾ÿÄÿÃÿ¼ÿ¾ÿ½ÿ»ÿ¿ÿÂÿ·ÿ½ÿ­ÿ½ÿ²ÿ»ÿ½ÿ¿ÿ½ÿ½ÿ½ÿ»ÿºÿ¼ÿ¼ÿ´ÿºÿ¾ÿ½ÿ½ÿ·ÿ¶ÿ½ÿÁÿ¹ÿ´ÿ³ÿ´ÿ½ÿ³ÿ¾ÿ³ÿ³ÿ¸ÿ¼ÿ¿ÿ½ÿ¼ÿÁÿÀÿ»ÿºÿ¯ÿ´ÿ¿ÿ¼ÿ¸ÿÁÿÅÿ¾ÿ²ÿ¶ÿ°ÿ¾ÿÂÿ·ÿºÿÀÿ»ÿ¸ÿºÿ·ÿ¾ÿÊÿÀÿÄÿ¾ÿºÿ¹ÿ·ÿ¶ÿ¹ÿ¹ÿ²ÿÂÿ¸ÿºÿµÿÂÿ¿ÿ¸ÿµÿ²ÿÅÿÂÿµÿÿ¸ÿ¿ÿ¼ÿ»ÿ¿ÿ¿ÿºÿ¹ÿ»ÿºÿ²ÿµÿ¶ÿÇÿ¾ÿ»ÿ¿ÿ·ÿ´ÿ¸ÿ­ÿ¾ÿ¼ÿ´ÿ·ÿ¸ÿ·ÿºÿ½ÿ¶ÿ¶ÿ¸ÿµÿ±ÿÀÿ»ÿµÿµÿ´ÿ·ÿÁÿ´ÿ©ÿ¿ÿºÿ¹ÿ¾ÿÄÿ½ÿµÿ¼ÿÂÿÀÿ¹ÿ¸ÿ¹ÿ¼ÿ¹ÿ¶ÿ¸ÿ¼ÿ¾ÿ²ÿ¿ÿ²ÿ»ÿ¼ÿ½ÿÀÿÄÿÆÿÆÿÀÿ½ÿ·ÿ·ÿ´ÿµÿ»ÿÀÿ¾ÿ¸ÿºÿ½ÿ¼ÿÈÿ¸ÿ²ÿ½ÿ¼ÿ´ÿ´ÿ±ÿ·ÿÂÿ¿ÿ´ÿ»ÿ½ÿ¼ÿ½ÿ¿ÿ¼ÿ¿ÿ´ÿ¼ÿ»ÿºÿ¸ÿµÿ¹ÿ¿ÿºÿ»ÿÅÿ°ÿ°ÿµÿ¶ÿ¶ÿµÿ¯ÿ³ÿ¸ÿ¹ÿ¿ÿ¿ÿÁÿ¾ÿ¿ÿ½ÿ¯ÿ³ÿÁÿ³ÿ¶ÿ·ÿµÿ¹ÿ½ÿºÿºÿ¹ÿ¿ÿ¸ÿ»ÿºÿ»ÿ½ÿºÿ»ÿÃÿ·ÿÀÿ¾ÿÅÿ¸ÿ¹ÿÉÿÇÿÄÿÆÿÁÿÃÿ²ÿ®ÿ±ÿ¹ÿ¿ÿ¶ÿ¿ÿÀÿÄÿÂÿ¯ÿ²ÿ¿ÿÀÿ¼ÿ¿ÿÆÿ¾ÿ¶ÿ¸ÿ¼ÿ½ÿÀÿÀÿµÿ±ÿ¸ÿ¿ÿ¼ÿ»ÿºÿ·ÿ¸ÿ·ÿµÿ¸ÿµÿ¿ÿÁÿ¸ÿ¹ÿ¿ÿ¹ÿ¹ÿ½ÿºÿÄÿÆÿ¼ÿ³ÿ¸ÿÃÿ»ÿÇÿÀÿÀÿ¾ÿ©ÿµÿ·ÿºÿ´ÿ·ÿ¿ÿ¾ÿ¿ÿ¼ÿÅÿÇÿ¿ÿÄÿÁÿ¶ÿ·ÿ¸ÿ·ÿ¹ÿºÿ³ÿ·ÿ¼ÿ¸ÿ°ÿ³ÿ»ÿµÿµÿÃÿÃÿ¾ÿ¾ÿ¸ÿ¸ÿ¾ÿºÿÂÿ¹ÿ¸ÿ¹ÿµÿ·ÿÃÿ¿ÿ¸ÿµÿ¿ÿ¸ÿ¸ÿ¿ÿµÿ³ÿÿ´ÿ½ÿºÿ±ÿµÿ¾ÿÀÿÂÿ´ÿ¹ÿÃÿÈÿÀÿ»ÿ¼ÿ¹ÿ´ÿ¼ÿ°ÿ°ÿ³ÿ­ÿ°ÿºÿ¾ÿºÿ¸ÿ¾ÿ¼ÿÀÿÁÿÁÿ¿ÿ¼ÿ¹ÿ¼ÿÀÿ±ÿ¸ÿ¹ÿ´ÿ³ÿ²ÿ¶ÿÂÿÂÿÄÿÐÿÅÿ·ÿ»ÿºÿ¶ÿ¸ÿ¿ÿ¹ÿ³ÿ»ÿ¿ÿ»ÿ¼ÿ·ÿ±ÿµÿÀÿÆÿ½ÿ¾ÿºÿ¸ÿ¶ÿ¾ÿÁÿÁÿÃÿºÿ½ÿ´ÿ»ÿ¹ÿ½ÿÀÿ¿ÿ»ÿ¼ÿÃÿ¿ÿ·ÿ¾ÿ¬ÿ´ÿ±ÿ´ÿÀÿ¿ÿ´ÿ¹ÿ³ÿ·ÿ·ÿ»ÿºÿ²ÿºÿÇÿ¿ÿ¼ÿ¾ÿºÿÀÿÃÿ·ÿ¬ÿ®ÿ¸ÿ¾ÿ»ÿ¶ÿ·ÿÂÿ¸ÿµÿ·ÿ¿ÿÁÿ»ÿ·ÿ±ÿ¶ÿ½ÿµÿ»ÿ½ÿ¾ÿ¿ÿ¶ÿÿ©ÿ¹ÿ·ÿºÿ¸ÿ»ÿ¾ÿ¹ÿ¸ÿ·ÿµÿ¼ÿÂÿ°ÿ¶ÿÀÿÄÿºÿ·ÿ½ÿÃÿÂÿ¸ÿ­ÿ·ÿËÿ¸ÿÀÿ¼ÿ³ÿ­ÿµÿÂÿÁÿ¶ÿµÿÃÿ¸ÿ¶ÿ¿ÿ³ÿ´ÿ¸ÿ¹ÿ¾ÿÄÿ¼ÿ·ÿÀÿ±ÿ¼ÿ°ÿ°ÿºÿ¾ÿºÿ»ÿÂÿ²ÿ»ÿ¾ÿ¶ÿ¿ÿ¸ÿ¾ÿ¿ÿ½ÿ»ÿ·ÿ¶ÿ³ÿ½ÿ»ÿ²ÿ´ÿ¾ÿÃÿ¾ÿ¹ÿ»ÿ¼ÿ³ÿ¸ÿ±ÿÿ¾ÿ¿ÿÂÿ»ÿ±ÿ´ÿµÿ²ÿ¿ÿ¸ÿÀÿÅÿ¯ÿºÿ½ÿµÿ¹ÿ»ÿ·ÿ¶ÿ·ÿÀÿ·ÿ°ÿÄÿµÿ´ÿ¶ÿ¸ÿºÿ¸ÿ¹ÿºÿ´ÿ·ÿ·ÿºÿ³ÿ¶ÿºÿ¼ÿ¶ÿ¸ÿ½ÿ»ÿ¾ÿ¼ÿ³ÿÁÿÁÿ»ÿµÿ½ÿÃÿ¾ÿ¶ÿ¼ÿÆÿÃÿ»ÿ²ÿ¶ÿµÿ°ÿ¹ÿ¶ÿ»ÿ¼ÿ»ÿ¸ÿ³ÿ®ÿ°ÿ»ÿ¿ÿÅÿÊÿ¼ÿ­ÿºÿ¼ÿ¼ÿ»ÿ·ÿ¹ÿ¼ÿµÿ´ÿ·ÿ¹ÿ¿ÿ¸ÿ¹ÿ½ÿºÿºÿ»ÿµÿ¶ÿºÿ´ÿ¹ÿºÿ¸ÿ»ÿºÿ¾ÿ¶ÿ¸ÿÁÿÀÿ¹ÿ»ÿÀÿ¼ÿ³ÿÅÿÁÿ¸ÿ´ÿ»ÿ´ÿµÿ®ÿ­ÿºÿ·ÿ¯ÿ¾ÿ²ÿ¶ÿ¸ÿ¼ÿÂÿºÿ·ÿÆÿ¾ÿ·ÿ¸ÿ»ÿÅÿÂÿ¼ÿ­ÿ»ÿ¶ÿ³ÿ¶ÿºÿ»ÿ»ÿµÿ·ÿ»ÿ»ÿÁÿ·ÿºÿÄÿÃÿºÿÀÿ¼ÿ¶ÿ¬ÿ«ÿ·ÿ¿ÿ¸ÿ±ÿ´ÿ¶ÿ°ÿ²ÿÄÿ·ÿ²ÿ»ÿ¸ÿ·ÿ»ÿµÿµÿºÿ¸ÿ»ÿ¿ÿ¼ÿ¸ÿµÿ·ÿ¹ÿ·ÿÂÿÆÿ·ÿ³ÿ»ÿ»ÿ³ÿ·ÿÀÿ¸ÿ³ÿ»ÿ«ÿ½ÿ¸ÿ¼ÿ°ÿ°ÿµÿÀÿÅÿ½ÿ¸ÿ·ÿ±ÿµÿºÿ·ÿ¸ÿ·ÿ©ÿ»ÿ½ÿ¹ÿ¿ÿºÿ¾ÿ¶ÿ±ÿ¸ÿ¸ÿ¹ÿ²ÿ±ÿ®ÿ·ÿ¼ÿÃÿÀÿ¹ÿ¹ÿ²ÿµÿºÿµÿ±ÿ¶ÿºÿ·ÿÀÿ³ÿªÿ¯ÿÀÿÁÿ¹ÿ»ÿ´ÿ¸ÿ¶ÿ½ÿºÿ´ÿºÿ¹ÿµÿ¶ÿºÿ±ÿÆÿ¸ÿ²ÿ¸ÿ³ÿ¶ÿ·ÿÀÿ¿ÿ¸ÿ³ÿ±ÿ·ÿÁÿ»ÿ¼ÿ¾ÿ»ÿ·ÿ·ÿµÿÀÿ»ÿºÿ°ÿ»ÿÁÿ¸ÿ¹ÿ¹ÿ³ÿ½ÿ¼ÿ¸ÿ»ÿºÿ¶ÿ½ÿºÿ¿ÿ´ÿ°ÿ¯ÿ­ÿ®ÿ¶ÿ¼ÿ½ÿÂÿ¾ÿ·ÿ½ÿºÿ°ÿµÿ¼ÿ®ÿ´ÿ¾ÿ»ÿ¾ÿ´ÿ¸ÿ¶ÿ´ÿºÿÁÿÀÿ¿ÿ¾ÿ·ÿÁÿ±ÿ²ÿ®ÿ´ÿ¹ÿÁÿºÿ¼ÿ¸ÿ³ÿµÿ¸ÿ¶ÿ¸ÿ¶ÿµÿ¿ÿ¼ÿ½ÿ·ÿ·ÿ¼ÿ¹ÿÉÿ¹ÿ¿ÿµÿ¹ÿÀÿ·ÿ±ÿ´ÿ¶ÿ¶ÿ¸ÿ¼ÿºÿ¸ÿ¹ÿºÿ¼ÿ°ÿ¹ÿ·ÿ´ÿ­ÿ»ÿµÿ¿ÿ¼ÿ¸ÿ·ÿ»ÿ»ÿ²ÿµÿ»ÿ¸ÿ¿ÿµÿµÿ¹ÿµÿ½ÿµÿÀÿ·ÿ¾ÿµÿ´ÿ¾ÿ»ÿµÿ¯ÿ´ÿ¼ÿºÿ±ÿ°ÿºÿ½ÿ¾ÿ·ÿ³ÿÂÿ¯ÿ¸ÿºÿ»ÿ±ÿ¿ÿ­ÿ²ÿ³ÿ¸ÿ¹ÿ¶ÿ´ÿ³ÿ´ÿ´ÿºÿ´ÿ¹ÿ¾ÿ¯ÿ±ÿ¸ÿ¹ÿºÿµÿµÿ³ÿ¹ÿ¾ÿ¶ÿ½ÿ¶ÿ¶ÿ¸ÿ´ÿ¹ÿ·ÿºÿÄÿ¶ÿ±ÿ®ÿ·ÿ´ÿÁÿÁÿ¯ÿ¶ÿµÿ¶ÿ¹ÿ°ÿ²ÿ°ÿ±ÿ´ÿ²ÿ±ÿ´ÿ·ÿ¸ÿ·ÿ®ÿ´ÿ´ÿÂÿ·ÿ°ÿ¼ÿ·ÿ©ÿ´ÿ±ÿ¹ÿ¸ÿºÿ´ÿºÿ»ÿ¹ÿ¶ÿ»ÿÃÿ»ÿ°ÿ¯ÿªÿ³ÿ»ÿµÿ½ÿ³ÿ±ÿ³ÿ¼ÿºÿ·ÿ·ÿ¼ÿºÿ¶ÿ»ÿ·ÿ²ÿ´ÿ¸ÿ·ÿµÿ´ÿµÿ¸ÿ·ÿ¾ÿ¹ÿ¹ÿ¯ÿµÿ³ÿ­ÿ¬ÿºÿ¶ÿ¸ÿ»ÿ°ÿ²ÿ­ÿ´ÿ»ÿÁÿ¼ÿ¶ÿ¸ÿ¶ÿ¬ÿªÿ»ÿ¸ÿµÿ¶ÿ¿ÿ¼ÿÿÿ¿ÿ»ÿ¶ÿ¬ÿÿ¶ÿ¶ÿµÿ²ÿ±ÿ·ÿ¹ÿ³ÿ¹ÿÂÿ¼ÿ³ÿ¶ÿ¼ÿ»ÿ¶ÿµÿ¾ÿ·ÿ·ÿ³ÿ´ÿ³ÿµÿ½ÿÄÿ¸ÿ²ÿ±ÿ¸ÿ·ÿ½ÿÇÿ¿ÿ¶ÿ·ÿ¸ÿºÿ¼ÿµÿ¶ÿ»ÿ­ÿ¶ÿ»ÿ¹ÿ¯ÿ¿ÿ¿ÿ·ÿ´ÿ´ÿ°ÿ½ÿ´ÿ¯ÿ¼ÿ³ÿ°ÿ·ÿÀÿ¾ÿ¼ÿ±ÿ³ÿ»ÿ·ÿ³ÿ±ÿ»ÿÅÿ¹ÿ³ÿ¿ÿ¶ÿ²ÿ¯ÿ®ÿ»ÿ¸ÿ¶ÿ³ÿµÿ®ÿ¹ÿºÿ®ÿ´ÿ´ÿ´ÿÀÿµÿ°ÿ³ÿ³ÿµÿ¶ÿ¼ÿ¾ÿ³ÿ­ÿ­ÿ»ÿ²ÿ¹ÿ´ÿÅÿÄÿ·ÿ¾ÿ±ÿÁÿ¶ÿÂÿÀÿÄÿµÿ°ÿ¼ÿ¾ÿ±ÿ®ÿ°ÿ´ÿ¸ÿ¹ÿ·ÿ·ÿ¹ÿ·ÿµÿ±ÿ¶ÿ¿ÿºÿ·ÿ²ÿ«ÿ¾ÿ°ÿ¿ÿ«ÿ·ÿ·ÿ»ÿ¶ÿÂÿºÿºÿ¶ÿ´ÿ³ÿºÿ½ÿ¸ÿ³ÿ¸ÿ·ÿ»ÿ½ÿ´ÿºÿ½ÿ¹ÿ´ÿ±ÿªÿ¶ÿ¾ÿ´ÿ¯ÿºÿ½ÿ¼ÿºÿÁÿ¶ÿ´ÿ»ÿÀÿ±ÿ²ÿµÿ´ÿ·ÿµÿ¸ÿ¶ÿ°ÿ±ÿ»ÿ´ÿªÿ´ÿ±ÿ­ÿ»ÿ¶ÿ³ÿ«ÿ¯ÿ¶ÿ¹ÿ»ÿ¼ÿÂÿ¯ÿÃÿ½ÿ»ÿ°ÿµÿ¯ÿ±ÿÿ³ÿ¸ÿ¿ÿºÿ²ÿ·ÿ¹ÿ´ÿµÿ¶ÿ·ÿ¼ÿ½ÿ¶ÿ²ÿ³ÿ³ÿ¹ÿ¾ÿ¼ÿµÿ·ÿµÿ¶ÿ²ÿ®ÿ¸ÿ¿ÿ´ÿ¸ÿµÿµÿ¶ÿ®ÿ±ÿ­ÿ±ÿ´ÿ¶ÿ¶ÿ±ÿ»ÿ¾ÿ¹ÿ¹ÿ²ÿ¸ÿ¸ÿ²ÿ¹ÿ¹ÿ¸ÿ²ÿ°ÿ¹ÿºÿ·ÿ¶ÿ¾ÿ¯ÿ®ÿ·ÿ³ÿÀÿÉÿ°ÿºÿ±ÿ´ÿ´ÿ¶ÿ©ÿ³ÿºÿ¶ÿ´ÿ¼ÿ¼ÿ«ÿ®ÿ»ÿ¸ÿ±ÿ·ÿ¾ÿ¿ÿ¼ÿ¶ÿ¶ÿ´ÿ´ÿ¹ÿºÿ®ÿ±ÿ­ÿ®ÿ¼ÿ°ÿ²ÿ»ÿ­ÿµÿ·ÿ²ÿ¹ÿ¶ÿµÿºÿ»ÿ±ÿ±ÿ¸ÿºÿ·ÿ³ÿ·ÿ¸ÿ²ÿ³ÿºÿ´ÿ«ÿ´ÿ¸ÿ³ÿ±ÿ±ÿ¹ÿ¶ÿ°ÿ²ÿ¶ÿ³ÿ¯ÿ¬ÿ°ÿ¸ÿ»ÿ¹ÿ·ÿ¿ÿ´ÿ·ÿ¶ÿºÿºÿ¯ÿ°ÿµÿ»ÿ¸ÿ³ÿ¯ÿ¸ÿ­ÿÿ°ÿ´ÿ¹ÿ½ÿ½ÿºÿ·ÿ»ÿ¹ÿ¹ÿ²ÿ´ÿ½ÿ¹ÿ±ÿ¸ÿ¶ÿ®ÿ¼ÿ·ÿ²ÿ¼ÿ½ÿ·ÿ«ÿ¹ÿµÿÈÿºÿ±ÿ¶ÿµÿ»ÿ½ÿ¶ÿ®ÿ³ÿ·ÿ¸ÿ¸ÿ¼ÿ»ÿ¯ÿ«ÿ°ÿ¶ÿ¹ÿ¶ÿ½ÿ¿ÿ¸ÿµÿ¶ÿ»ÿ¿ÿ¹ÿ¿ÿÃÿ¼ÿ°ÿ´ÿ´ÿ´ÿ½ÿ¶ÿ´ÿÿ·ÿ¼ÿ³ÿ´ÿ­ÿ°ÿ³ÿ·ÿÁÿ¾ÿ¿ÿ¼ÿ·ÿ±ÿ³ÿ·ÿ·ÿ¹ÿ¹ÿ¯ÿªÿºÿ¼ÿ»ÿ½ÿ²ÿ²ÿ·ÿ¾ÿ¿ÿ¯ÿÿ¾ÿ¼ÿ¾ÿµÿ¹ÿ·ÿÿ¶ÿ¶ÿµÿ¹ÿºÿ½ÿ²ÿºÿ¾ÿ¸ÿ½ÿ¶ÿ°ÿ·ÿ³ÿ²ÿ±ÿ´ÿ¾ÿ¾ÿ»ÿ¹ÿ±ÿ´ÿÀÿ½ÿ±ÿ¶ÿ±ÿ¶ÿªÿ½ÿµÿ²ÿÈÿÈÿ·ÿ°ÿ°ÿªÿ¶ÿÀÿ¸ÿÀÿµÿ­ÿ¯ÿ¸ÿ½ÿºÿ¶ÿ²ÿ·ÿ¹ÿµÿ´ÿ¹ÿµÿ±ÿ¸ÿ»ÿ·ÿ¶ÿ¹ÿ¹ÿ»ÿ·ÿ®ÿ±ÿ°ÿ·ÿ¶ÿ®ÿ­ÿ·ÿ¼ÿ¼ÿ¬ÿÅÿÅÿºÿÿ¸ÿÁÿ³ÿµÿ¾ÿ²ÿºÿ³ÿ¹ÿºÿµÿ¹ÿÀÿ½ÿ¶ÿ®ÿ±ÿ·ÿ»ÿ¹ÿ³ÿ¶ÿµÿ³ÿ¸ÿ½ÿ´ÿ²ÿ³ÿ«ÿ»ÿ¼ÿÃÿ³ÿ¯ÿ¼ÿ¹ÿºÿ¼ÿ«ÿ¹ÿ¶ÿ¹ÿºÿ´ÿ¶ÿ³ÿ¯ÿ¸ÿ´ÿµÿ¸ÿ³ÿ·ÿºÿ¸ÿµÿ½ÿÁÿµÿ¸ÿÀÿ¶ÿ¶ÿ¿ÿ¶ÿ±ÿ¹ÿ´ÿ®ÿ¶ÿ²ÿ´ÿ²ÿ¼ÿ¹ÿ»ÿµÿ¸ÿ®ÿ±ÿ½ÿ¶ÿ±ÿ½ÿ´ÿ¹ÿ±ÿºÿ³ÿ±ÿ´ÿ±ÿµÿµÿ¶ÿ¾ÿÁÿºÿ¶ÿ¹ÿ¶ÿ³ÿ´ÿ­ÿ¶ÿ®ÿ¼ÿµÿ±ÿ¸ÿµÿ¸ÿ»ÿ±ÿ¾ÿ³ÿ·ÿ°ÿ¹ÿ¿ÿ¿ÿ¿ÿ¹ÿ¾ÿ½ÿ±ÿÿ°ÿ»ÿ²ÿ±ÿ±ÿ²ÿ²ÿµÿ»ÿ¹ÿ±ÿ²ÿ½ÿ»ÿ¹ÿ°ÿ¹ÿ¶ÿ°ÿ½ÿºÿµÿ¸ÿÁÿ¼ÿ»ÿ±ÿ²ÿ¶ÿÿÀÿÿ¼ÿÀÿ¹ÿ²ÿ®ÿ¯ÿ·ÿ»ÿ°ÿ®ÿ¹ÿ»ÿ·ÿ®ÿ´ÿÂÿ¸ÿ­ÿ³ÿ´ÿ¶ÿµÿ»ÿ´ÿ­ÿ²ÿ²ÿ¸ÿ²ÿ¸ÿ¹ÿ¯ÿ·ÿ¸ÿ³ÿ­ÿÃÿ¾ÿ¸ÿ±ÿ¼ÿ»ÿ±ÿ·ÿ¼ÿ¼ÿ²ÿ·ÿ¸ÿ¹ÿ¶ÿ³ÿ·ÿµÿ·ÿ¸ÿ´ÿ¸ÿ´ÿ¿ÿ¼ÿ·ÿ¶ÿ±ÿ¹ÿ½ÿ²ÿ´ÿ±ÿ¼ÿ±ÿºÿµÿ·ÿ°ÿ¯ÿ±ÿ³ÿ½ÿ½ÿ¶ÿ¶ÿ³ÿ±ÿ³ÿ½ÿ¼ÿ´ÿ±ÿ²ÿ¸ÿ³ÿ±ÿ´ÿ±ÿ¬ÿ³ÿ»ÿ´ÿ»ÿ±ÿ²ÿ´ÿ¯ÿ´ÿ²ÿ©ÿ±ÿ·ÿÿ½ÿ¯ÿ°ÿµÿµÿºÿ¾ÿÂÿ¾ÿ·ÿ¼ÿÂÿÃÿÂÿµÿ®ÿ·ÿ´ÿ´ÿ´ÿ¹ÿ´ÿµÿ¹ÿ¾ÿ¶ÿµÿ»ÿ´ÿ­ÿ®ÿ´ÿÁÿ¸ÿ¿ÿÁÿ³ÿ®ÿ¹ÿ¸ÿ±ÿ¯ÿ´ÿ»ÿ»ÿ¸ÿ·ÿ·ÿ¹ÿ¶ÿ°ÿ°ÿºÿ¾ÿ½ÿ®ÿÿ´ÿ³ÿ»ÿ»ÿ¼ÿ¿ÿÀÿÂÿ¸ÿ¸ÿ³ÿ¹ÿ»ÿ¾ÿ¼ÿ¶ÿ¶ÿ¹ÿ¼ÿ·ÿµÿ¸ÿ´ÿ³ÿ±ÿ´ÿ¾ÿ³ÿÿ°ÿ¹ÿµÿÃÿ°ÿ¶ÿ´ÿ²ÿ±ÿ³ÿ¬ÿ¸ÿ¼ÿ»ÿ¾ÿ·ÿ¿ÿÀÿ¸ÿ¾ÿÀÿºÿ¶ÿ¹ÿºÿ¸ÿÃÿ±ÿ¶ÿ±ÿ­ÿ®ÿ¬ÿºÿ¶ÿÀÿ½ÿµÿ·ÿ¹ÿ¸ÿ¹ÿ¼ÿ¹ÿÀÿ³ÿ²ÿ¸ÿºÿµÿ³ÿ»ÿ»ÿºÿºÿ²ÿ¹ÿ´ÿÿ±ÿ·ÿ´ÿ±ÿºÿ°ÿ·ÿÁÿµÿ½ÿ¸ÿ½ÿºÿµÿ²ÿ»ÿ½ÿÂÿ¹ÿ²ÿµÿ»ÿ¹ÿ«ÿ±ÿºÿ²ÿ¿ÿ¼ÿ¸ÿÀÿ¿ÿ¿ÿ¾ÿ³ÿ³ÿµÿµÿ·ÿ¶ÿ¹ÿ²ÿ»ÿÁÿµÿ¹ÿ¾ÿ¸ÿ¹ÿ¸ÿ´ÿ´ÿ¬ÿ²ÿ³ÿ¶ÿ¼ÿ·ÿ»ÿÀÿ­ÿ°ÿ»ÿ¶ÿÄÿ»ÿ±ÿ»ÿ¶ÿ¯ÿºÿÀÿ¾ÿ·ÿ®ÿ³ÿ¸ÿ´ÿ¾ÿÂÿ·ÿ¼ÿ¾ÿ¸ÿ¬ÿÿ¼ÿ½ÿÃÿ·ÿ·ÿÀÿÿ¯ÿ·ÿ°ÿ®ÿ±ÿ½ÿºÿ²ÿ¶ÿ·ÿ·ÿ¾ÿ¹ÿ±ÿ½ÿ±ÿºÿÀÿ´ÿ½ÿµÿ°ÿ²ÿ¹ÿºÿ°ÿ¶ÿ³ÿ¹ÿÂÿ¶ÿ¶ÿ»ÿ·ÿ¶ÿ±ÿªÿ°ÿ¶ÿµÿ±ÿ³ÿ¼ÿ¶ÿ¸ÿºÿµÿ³ÿ°ÿ±ÿºÿºÿ¿ÿ»ÿºÿ¼ÿ»ÿÂÿÅÿ¹ÿ·ÿÂÿÀÿ»ÿ°ÿ»ÿ´ÿºÿ¸ÿ±ÿ°ÿ°ÿºÿ·ÿ¼ÿ»ÿ·ÿµÿ³ÿ±ÿ¸ÿºÿ²ÿ¶ÿ´ÿ¶ÿ´ÿ·ÿ¿ÿ¸ÿÁÿ¹ÿ³ÿ»ÿ²ÿ®ÿ»ÿ·ÿ¶ÿ³ÿ¯ÿµÿºÿ·ÿ·ÿºÿ¸ÿ»ÿ¸ÿºÿ³ÿºÿÁÿ³ÿ¾ÿÄÿºÿ½ÿ½ÿ·ÿ¹ÿ³ÿ¹ÿ½ÿ¼ÿÀÿ¿ÿ¿ÿ¼ÿ´ÿ¾ÿ±ÿ»ÿ·ÿ¬ÿÁÿ¸ÿµÿ±ÿ¸ÿ°ÿ²ÿ²ÿ¶ÿ·ÿµÿµÿµÿ·ÿ¹ÿ¶ÿºÿ½ÿ¹ÿºÿ½ÿ²ÿÁÿ»ÿºÿ²ÿÁÿÁÿ±ÿ¹ÿÃÿ¸ÿ´ÿ¸ÿ°ÿ²ÿ´ÿ·ÿ¿ÿºÿµÿµÿ¯ÿ¹ÿ¿ÿ¼ÿ»ÿ·ÿ´ÿµÿ¾ÿºÿ±ÿ·ÿ·ÿ¶ÿ³ÿ¼ÿºÿÿÁÿ¼ÿ±ÿ¹ÿµÿ°ÿºÿ¹ÿ¼ÿÁÿÄÿÃÿ¼ÿ³ÿ±ÿÇÿ¼ÿ¸ÿÇÿ²ÿÿ¯ÿ¶ÿ´ÿºÿºÿ¸ÿÃÿ¾ÿ¸ÿ·ÿ±ÿ¸ÿÂÿ³ÿ½ÿ·ÿµÿ½ÿ¹ÿ·ÿÂÿ¾ÿ·ÿ¾ÿ¾ÿ¾ÿÉÿÀÿ³ÿ¿ÿ»ÿ¶ÿ¼ÿ»ÿ¹ÿ½ÿ¶ÿ½ÿÁÿ´ÿ¼ÿ¿ÿ´ÿ±ÿ½ÿÂÿ¸ÿ±ÿ·ÿ¾ÿ¶ÿºÿºÿ·ÿ¾ÿ¹ÿ¶ÿ³ÿ°ÿ²ÿ½ÿÃÿ¹ÿ·ÿºÿµÿ¹ÿ¹ÿ¸ÿ¸ÿÂÿ¸ÿ¼ÿ¸ÿµÿ·ÿ¼ÿ¸ÿ¶ÿ²ÿµÿ»ÿ¶ÿ¹ÿÃÿÁÿ½ÿºÿÃÿ½ÿ³ÿ·ÿµÿ©ÿ³ÿ¼ÿ»ÿ·ÿ´ÿ¶ÿ¸ÿ¿ÿ¶ÿ¼ÿÂÿÆÿ²ÿ½ÿµÿ³ÿ¸ÿ¸ÿºÿ½ÿ»ÿ»ÿ¸ÿ·ÿ²ÿÁÿÃÿ´ÿ¿ÿ¹ÿ¼ÿ¼ÿªÿÿ±ÿ»ÿ®ÿÿ¯ÿ¿ÿÄÿÅÿ½ÿ¯ÿµÿµÿ»ÿÂÿ¿ÿ¶ÿµÿ·ÿµÿ¹ÿÀÿ¸ÿ·ÿ¶ÿ¸ÿÀÿ¿ÿÁÿ¹ÿªÿÿ²ÿºÿ±ÿ«ÿ³ÿ´ÿµÿÅÿ³ÿ¶ÿ·ÿ³ÿ®ÿ·ÿ¾ÿ·ÿ·ÿ¾ÿ½ÿºÿ¹ÿ¼ÿ¶ÿ¿ÿ¹ÿÄÿ¿ÿÀÿ¹ÿ¹ÿ¶ÿ²ÿ³ÿ±ÿ¿ÿµÿÃÿ½ÿ»ÿ³ÿ¿ÿ¹ÿµÿ³ÿ»ÿÀÿ¼ÿ¹ÿºÿ¼ÿÈÿ¶ÿ¹ÿ¾ÿ´ÿ¹ÿ´ÿ¼ÿÁÿ¾ÿ½ÿ¸ÿ¶ÿ´ÿ½ÿ¼ÿ½ÿ¿ÿºÿ·ÿµÿ¹ÿ½ÿ½ÿÀÿÂÿ·ÿ¾ÿ·ÿ¿ÿ¸ÿµÿºÿ¸ÿ¾ÿ¶ÿ´ÿ½ÿ¼ÿ¶ÿ¼ÿ¯ÿ±ÿ×ÿ¯ÿ¹ÿÀÿ½ÿ¸ÿ¸ÿ´ÿ¶ÿ½ÿ¸ÿ¸ÿ±ÿ±ÿ¶ÿ±ÿ¹ÿÀÿ½ÿ»ÿ»ÿºÿ½ÿÃÿ»ÿ®ÿµÿ¾ÿ¹ÿ²ÿÃÿÂÿ¾ÿ·ÿ±ÿµÿ¶ÿºÿ½ÿ½ÿÁÿÁÿ½ÿ»ÿ¸ÿ·ÿºÿ¿ÿ¾ÿµÿ³ÿ·ÿ²ÿµÿ·ÿ¿ÿ¿ÿÂÿ½ÿ¼ÿÄÿ¾ÿ´ÿÅÿºÿºÿ¾ÿ¿ÿ½ÿ¾ÿ¹ÿ´ÿ³ÿ±ÿ¶ÿ¸ÿ²ÿ¹ÿÄÿ±ÿ³ÿ¾ÿ»ÿ·ÿºÿ¹ÿºÿ¾ÿ»ÿÄÿºÿ±ÿ¸ÿÁÿ½ÿ¶ÿ¹ÿ¾ÿ¼ÿºÿ´ÿ·ÿÁÿ½ÿ¹ÿ³ÿ³ÿ¾ÿÂÿºÿ¾ÿ¹ÿ¹ÿ¼ÿµÿ½ÿÂÿ¾ÿ¸ÿ¹ÿÀÿ¿ÿºÿÆÿ¼ÿ²ÿ¼ÿÀÿºÿ·ÿ½ÿÁÿºÿºÿÀÿ°ÿ½ÿ¼ÿ´ÿ´ÿ¼ÿ½ÿºÿ»ÿ¶ÿ»ÿ´ÿ¶ÿ·ÿÂÿ¶ÿ¶ÿ¼ÿ¿ÿÁÿ¾ÿ·ÿÁÿ½ÿÂÿÂÿÃÿ¾ÿ¼ÿ¾ÿ½ÿ¼ÿ´ÿ®ÿ´ÿ¼ÿ»ÿ»ÿ¼ÿ¿ÿÅÿÄÿ³ÿ»ÿÂÿ¼ÿºÿ½ÿ»ÿ°ÿ­ÿµÿ¼ÿÁÿ²ÿµÿ»ÿÀÿ»ÿ¼ÿ¿ÿ¾ÿ¶ÿ»ÿÃÿ´ÿÁÿºÿ³ÿ³ÿ¸ÿ¹ÿ¹ÿÁÿ²ÿ¹ÿ¹ÿÀÿ´ÿ¶ÿ½ÿ¹ÿ²ÿ¸ÿ»ÿ¸ÿÈÿ¸ÿ±ÿ²ÿ³ÿ´ÿ»ÿÅÿ¿ÿ¿ÿ·ÿ¸ÿ¸ÿ¸ÿ³ÿ¶ÿ¿ÿÄÿÅÿºÿºÿ·ÿµÿ½ÿ¹ÿ¶ÿ»ÿ¸ÿ´ÿÁÿÃÿ¹ÿÂÿ¾ÿ½ÿºÿ³ÿµÿ¹ÿÀÿ»ÿ¿ÿ¿ÿ¼ÿ¼ÿ»ÿ·ÿ³ÿ¹ÿ¯ÿ·ÿ»ÿ¸ÿºÿºÿ·ÿ¼ÿÀÿ»ÿ¶ÿ¬ÿ¯ÿ»ÿ¾ÿ¾ÿÃÿ¾ÿ¼ÿ¸ÿ·ÿ¾ÿÀÿÀÿ¿ÿÁÿÁÿÃÿÂÿ¼ÿ¶ÿ´ÿ½ÿÄÿÄÿ¿ÿ¼ÿ¾ÿÅÿÀÿµÿµÿ¹ÿºÿ¼ÿ¿ÿ½ÿ¿ÿµÿÆÿÂÿµÿ³ÿ¶ÿ¸ÿ³ÿ²ÿ¸ÿ¶ÿ¹ÿ¹ÿ¶ÿ¹ÿºÿ¿ÿºÿ¶ÿ±ÿ°ÿ²ÿ·ÿÃÿ¿ÿÀÿ¸ÿÀÿÂÿÂÿ½ÿ´ÿ¶ÿ½ÿ¹ÿÈÿºÿ¹ÿºÿ¸ÿ±ÿµÿ»ÿ¹ÿ¸ÿ¿ÿÂÿ·ÿ°ÿÁÿ¿ÿ»ÿºÿºÿµÿ¯ÿµÿ¼ÿ¶ÿ»ÿ¶ÿ·ÿ»ÿ¶ÿ°ÿ±ÿ·ÿ½ÿ¿ÿ¾ÿ»ÿ¸ÿ·ÿ·ÿ¸ÿÁÿ¸ÿ»ÿºÿºÿ½ÿ»ÿºÿÆÿ³ÿÂÿ¾ÿ¼ÿ¸ÿ½ÿÂÿ¯ÿ¶ÿ®ÿ°ÿºÿ»ÿºÿ¼ÿÀÿ¿ÿ¸ÿ²ÿ¸ÿ¸ÿ¿ÿ½ÿ¼ÿ¼ÿºÿ¾ÿ¼ÿ·ÿ·ÿµÿ­ÿ±ÿ»ÿ»ÿµÿ°ÿ»ÿ½ÿÁÿ¿ÿ¿ÿ¼ÿ´ÿ²ÿ¸ÿ¾ÿ±ÿ¹ÿºÿ¶ÿ¼ÿ½ÿ±ÿ³ÿÄÿ²ÿÃÿÀÿ¾ÿ»ÿ¸ÿ¶ÿ¶ÿ¶ÿ¹ÿ¹ÿÀÿ¼ÿ¶ÿ°ÿ­ÿ±ÿ¸ÿ¸ÿ«ÿ­ÿÁÿÊÿ»ÿºÿºÿ¶ÿ·ÿ¾ÿºÿ¾ÿ´ÿÀÿ¾ÿ¼ÿ½ÿ¼ÿºÿ½ÿ¼ÿ·ÿ¹ÿ»ÿ½ÿ·ÿ¸ÿ¹ÿ»ÿ¾ÿ¸ÿ¸ÿ¾ÿ·ÿ¸ÿ·ÿ¹ÿ·ÿ¸ÿ½ÿºÿÀÿ¼ÿ¾ÿÆÿµÿºÿ³ÿ±ÿ½ÿ½ÿ¶ÿ¶ÿÂÿ»ÿ½ÿ¸ÿ¸ÿ¸ÿ·ÿ·ÿ»ÿ»ÿ´ÿºÿ³ÿ¹ÿ¾ÿÆÿÃÿ·ÿ³ÿ´ÿ±ÿ¶ÿ³ÿ»ÿ¼ÿ¶ÿ·ÿ»ÿ¹ÿ¶ÿ·ÿ¶ÿ®ÿ·ÿ¸ÿÂÿ¼ÿ¶ÿ½ÿ½ÿ´ÿµÿ¶ÿ¶ÿ²ÿ¿ÿ°ÿºÿ·ÿ¶ÿ½ÿÃÿÃÿ½ÿ¿ÿ¼ÿ¸ÿ±ÿ³ÿ°ÿ²ÿ¶ÿ¹ÿÁÿÇÿ½ÿ®ÿÄÿ¹ÿ²ÿ¿ÿÁÿ½ÿºÿ¶ÿ¹ÿÊÿ¿ÿºÿ¸ÿ¾ÿÁÿÁÿ»ÿ¹ÿ½ÿ¿ÿµÿ´ÿ´ÿ¹ÿºÿ­ÿ´ÿ´ÿ¶ÿ»ÿ¾ÿÀÿ¹ÿ·ÿºÿµÿ­ÿÃÿ½ÿ¾ÿ¾ÿ´ÿ³ÿ¹ÿ¹ÿÃÿ¼ÿ¿ÿÅÿ¾ÿ¹ÿ²ÿ¯ÿ¼ÿËÿÌÿÄÿ¿ÿºÿ¸ÿ²ÿ½ÿ³ÿ²ÿ·ÿ¼ÿÃÿÄÿ¿ÿºÿ±ÿ¿ÿ¿ÿ½ÿ°ÿ³ÿ¼ÿÂÿ¼ÿ¸ÿ½ÿ¿ÿ»ÿ¾ÿ½ÿ¿ÿ·ÿ½ÿ®ÿ¶ÿ»ÿÄÿÂÿ¼ÿ¿ÿºÿ±ÿ¯ÿ¹ÿµÿµÿ¸ÿ»ÿÊÿ¾ÿ°ÿµÿ·ÿ¸ÿ½ÿÅÿ¿ÿÇÿÀÿ¾ÿ³ÿ´ÿ¸ÿ¼ÿ¹ÿ¶ÿÀÿÅÿ·ÿµÿ¸ÿ¼ÿ·ÿºÿ¹ÿ½ÿÄÿÀÿ½ÿ½ÿºÿ»ÿ²ÿÁÿ¿ÿ·ÿ¸ÿºÿ°ÿ¶ÿ»ÿ»ÿ½ÿ¼ÿ¸ÿ¾ÿÀÿ¹ÿÁÿ¼ÿ¹ÿ¯ÿ·ÿ±ÿ±ÿ³ÿ²ÿ¶ÿ¹ÿµÿ±ÿ¶ÿÀÿ±ÿ¹ÿ¶ÿ·ÿ¹ÿ¸ÿÁÿ½ÿ±ÿ±ÿ¶ÿ¸ÿÀÿ·ÿ¾ÿ·ÿºÿµÿ¹ÿµÿ»ÿ½ÿ¸ÿ¹ÿºÿ±ÿ©ÿ³ÿµÿÅÿ¶ÿÂÿ¹ÿ¿ÿ­ÿ«ÿ¹ÿ½ÿ¸ÿ¶ÿ²ÿ³ÿºÿ»ÿÂÿ½ÿ·ÿ·ÿ¹ÿ¶ÿ»ÿ¿ÿ»ÿ¼ÿ¿ÿ¼ÿ¼ÿ»ÿ½ÿÿ¯ÿ¹ÿ¸ÿÂÿ½ÿ¹ÿºÿ¸ÿ³ÿ²ÿµÿ»ÿÁÿÀÿ¼ÿµÿµÿºÿ·ÿ­ÿ±ÿµÿ¾ÿÄÿ»ÿ³ÿ¸ÿ¸ÿ³ÿ´ÿ¶ÿ±ÿÁÿ¾ÿ²ÿ·ÿ´ÿ±ÿ³ÿ½ÿ»ÿ¹ÿÂÿ¼ÿ¸ÿ±ÿÂÿ²ÿ±ÿ¾ÿ¼ÿÄÿ½ÿ¶ÿºÿ·ÿ¶ÿ·ÿ´ÿ¶ÿºÿ´ÿ½ÿºÿ±ÿ©ÿ»ÿ»ÿ¯ÿ¾ÿ¶ÿ´ÿ¸ÿ´ÿºÿ¿ÿ·ÿ¶ÿ¶ÿ«ÿ¶ÿ¹ÿÄÿ¼ÿ·ÿ²ÿ´ÿ¼ÿ¾ÿ¿ÿ¾ÿ¶ÿ±ÿ´ÿ¼ÿÂÿ¹ÿ³ÿÀÿ¿ÿÀÿÁÿÀÿÂÿµÿ·ÿ°ÿµÿ¯ÿ´ÿ½ÿ¶ÿµÿ¼ÿÁÿ¼ÿ´ÿÃÿ«ÿ¾ÿ¹ÿºÿ´ÿ®ÿ±ÿ¯ÿ³ÿ²ÿ´ÿ¶ÿºÿÄÿ¶ÿ´ÿ·ÿ¶ÿ¸ÿ³ÿ²ÿ»ÿÈÿ¿ÿ´ÿ±ÿ¬ÿµÿ°ÿ¬ÿ´ÿ¹ÿ¼ÿ³ÿ½ÿ¶ÿ¼ÿºÿ¬ÿºÿ½ÿ½ÿºÿÁÿ¹ÿ°ÿ°ÿ¸ÿ¹ÿµÿ³ÿ³ÿ»ÿ¸ÿ¼ÿµÿ¶ÿ¾ÿµÿ»ÿÃÿ¾ÿ²ÿ²ÿ´ÿ½ÿ¼ÿ¹ÿ¹ÿ²ÿ­ÿ¯ÿ°ÿµÿ¾ÿ¸ÿÁÿ°ÿ°ÿÃÿ¼ÿÄÿÇÿ²ÿµÿ¿ÿºÿ±ÿµÿ¾ÿ»ÿ·ÿ¾ÿ¼ÿ½ÿ»ÿÂÿÁÿ´ÿÆÿ°ÿ°ÿ±ÿ¶ÿ´ÿ»ÿ¸ÿ´ÿ¸ÿ¸ÿ²ÿµÿÁÿÄÿ»ÿºÿÄÿºÿ¸ÿ¶ÿ¸ÿ³ÿ´ÿ¶ÿ·ÿºÿ»ÿºÿ¶ÿ´ÿ¸ÿ¼ÿµÿ³ÿ·ÿ³ÿµÿ¸ÿµÿ¹ÿÄÿ­ÿ¼ÿ·ÿ°ÿ¶ÿ¸ÿÄÿ¼ÿ¸ÿ¹ÿ­ÿ­ÿ²ÿ½ÿÁÿ½ÿÀÿºÿµÿ®ÿ®ÿ°ÿ´ÿ»ÿ±ÿ»ÿ·ÿ°ÿ¾ÿ»ÿ´ÿ¹ÿ¶ÿ±ÿ­ÿ°ÿ³ÿ´ÿ³ÿ¸ÿ¼ÿ±ÿ³ÿ³ÿµÿ·ÿÀÿ¼ÿ°ÿ³ÿ¿ÿ·ÿ«ÿÃÿ¿ÿ¸ÿ»ÿ¶ÿ¸ÿ½ÿ¾ÿ¸ÿµÿ½ÿ¿ÿºÿ½ÿºÿ·ÿµÿ¶ÿ¼ÿ²ÿ¹ÿ«ÿ°ÿ²ÿ·ÿ·ÿ»ÿ½ÿ¶ÿ³ÿ·ÿ´ÿ³ÿºÿ»ÿ¶ÿ¶ÿ¶ÿ¿ÿ¶ÿ»ÿ²ÿ³ÿ»ÿ»ÿ·ÿ°ÿ½ÿ°ÿ´ÿ²ÿ±ÿ²ÿ¼ÿ²ÿ²ÿÀÿÂÿ³ÿ®ÿµÿ´ÿ°ÿµÿ¼ÿ®ÿ¶ÿ»ÿ¸ÿ¿ÿ¶ÿºÿ¾ÿ¸ÿ¶ÿ®ÿ­ÿµÿ²ÿºÿºÿ¬ÿ®ÿ¹ÿ¹ÿ¹ÿ½ÿ·ÿ°ÿ²ÿ¶ÿ¶ÿ±ÿ´ÿ¶ÿ¶ÿ¼ÿµÿÊÿ½ÿ¹ÿ¹ÿºÿ¸ÿ±ÿ·ÿ»ÿ½ÿ¿ÿ»ÿ³ÿ¹ÿºÿ¸ÿ´ÿ±ÿ¸ÿºÿ¹ÿ¸ÿ¶ÿµÿ¹ÿ®ÿÁÿ·ÿ½ÿÃÿ½ÿ­ÿµÿ¶ÿ´ÿ¼ÿ»ÿ³ÿ³ÿ³ÿ·ÿºÿ·ÿ¹ÿ¼ÿµÿ±ÿ³ÿ¶ÿ¼ÿºÿ°ÿÁÿµÿ²ÿµÿÿ¼ÿ¹ÿ¾ÿÿ²ÿ²ÿ¶ÿ¼ÿ±ÿ³ÿ²ÿ·ÿ²ÿ±ÿ´ÿ»ÿÀÿ¼ÿ³ÿµÿ¿ÿ½ÿ¾ÿºÿ·ÿÿ¯ÿºÿÄÿ»ÿÿ´ÿºÿÁÿÄÿ²ÿ²ÿ¶ÿ®ÿ­ÿºÿ¸ÿ´ÿ¸ÿºÿ¶ÿ¶ÿ·ÿµÿºÿºÿ´ÿ´ÿ¯ÿ¹ÿÃÿ¼ÿ²ÿµÿ­ÿ¹ÿ´ÿ¶ÿ¸ÿ¸ÿµÿ³ÿ¶ÿ¿ÿ¼ÿµÿ´ÿµÿ¯ÿ³ÿºÿ¸ÿ¸ÿÀÿ¹ÿ¸ÿ¾ÿ·ÿ¸ÿ´ÿ¯ÿ±ÿ³ÿ¬ÿ­ÿµÿ½ÿ¶ÿºÿ³ÿ¾ÿ¼ÿ½ÿ¾ÿ¸ÿ¯ÿ¾ÿ´ÿºÿ»ÿ´ÿ¼ÿ¾ÿºÿµÿºÿ¿ÿÀÿºÿ¶ÿ¶ÿ´ÿ¿ÿ¿ÿ®ÿ®ÿ±ÿ¯ÿ½ÿ¿ÿ³ÿ·ÿ¼ÿµÿ¸ÿÅÿ³ÿÿ¸ÿ¯ÿ±ÿ«ÿ°ÿ¹ÿ¸ÿ½ÿ¶ÿµÿºÿµÿ³ÿ³ÿ´ÿºÿÂÿÀÿ¶ÿ·ÿ³ÿ¶ÿºÿ»ÿ¯ÿµÿ¶ÿ´ÿ¶ÿ¯ÿ´ÿºÿ¼ÿ´ÿ±ÿ¼ÿ¶ÿ¶ÿ´ÿ±ÿ¼ÿ³ÿ¸ÿ½ÿµÿµÿ¼ÿ»ÿ¶ÿ²ÿ¸ÿ½ÿ¿ÿ¿ÿºÿ¿ÿ²ÿ²ÿÀÿ½ÿ°ÿ¹ÿ·ÿ·ÿ·ÿ¯ÿ®ÿ·ÿÍÿ°ÿ°ÿ¯ÿ¶ÿ´ÿ­ÿ¯ÿ¶ÿ°ÿ¿ÿÇÿ´ÿºÿ»ÿ²ÿ±ÿ¶ÿºÿ»ÿ¾ÿ¹ÿ´ÿ¹ÿ²ÿ¯ÿ´ÿ½ÿ·ÿºÿ²ÿ¾ÿ³ÿÅÿ·ÿ°ÿ»ÿ®ÿ¹ÿºÿ®ÿ²ÿºÿ¶ÿ¾ÿµÿ²ÿ¶ÿ¯ÿ²ÿµÿ¶ÿµÿ·ÿ´ÿµÿ¶ÿ«ÿ©ÿ¯ÿ´ÿ·ÿ±ÿ¯ÿ¶ÿ¸ÿ·ÿ³ÿ¼ÿ±ÿ³ÿ®ÿ´ÿÀÿ¹ÿ¿ÿµÿ¿ÿ¼ÿºÿ²ÿ²ÿ¾ÿ±ÿ¯ÿ¸ÿ´ÿ±ÿ³ÿ¶ÿºÿµÿ°ÿ®ÿ±ÿ±ÿ·ÿ¿ÿ»ÿ´ÿ±ÿ¸ÿ½ÿ¶ÿ²ÿ¹ÿ¸ÿ·ÿ»ÿ³ÿ¶ÿ·ÿ¸ÿ¶ÿ¸ÿ®ÿ¶ÿ³ÿ·ÿ½ÿÁÿºÿ»ÿ¸ÿ¼ÿÀÿºÿ·ÿ¸ÿ¼ÿ¼ÿ¶ÿ´ÿ½ÿ¾ÿ²ÿ¬ÿ±ÿ²ÿ°ÿ±ÿ¹ÿ½ÿ³ÿ»ÿµÿ´ÿ¹ÿ½ÿ²ÿ¹ÿ»ÿ°ÿ·ÿ»ÿ¸ÿÇÿ¿ÿ­ÿ´ÿ¯ÿ±ÿµÿºÿ¹ÿ¯ÿ²ÿ½ÿ¶ÿºÿÂÿ¿ÿµÿ¸ÿ´ÿ®ÿ±ÿ²ÿ¶ÿ¶ÿ²ÿºÿ½ÿ½ÿ¼ÿ³ÿ°ÿ½ÿÆÿ¶ÿ¾ÿµÿ³ÿµÿªÿ·ÿ°ÿ©ÿ­ÿ«ÿµÿ¸ÿ¬ÿ³ÿ±ÿ³ÿ¾ÿ¹ÿ»ÿ³ÿ·ÿ´ÿ´ÿ³ÿ°ÿ©ÿªÿµÿ¹ÿ»ÿ¹ÿ³ÿ´ÿ²ÿ¯ÿ·ÿ¶ÿ·ÿ¸ÿ«ÿ³ÿ¶ÿ³ÿÆÿ½ÿ³ÿ·ÿÇÿ¸ÿªÿ¸ÿÆÿ±ÿ²ÿ°ÿ¯ÿÃÿ¹ÿ¬ÿ¯ÿ²ÿ½ÿ¶ÿ»ÿ¹ÿ­ÿµÿÀÿÃÿ¿ÿ³ÿ®ÿ³ÿ¸ÿ³ÿ¶ÿºÿ¶ÿ½ÿ¿ÿ³ÿ¹ÿ¬ÿ´ÿ®ÿ±ÿ¸ÿ»ÿÁÿ½ÿ¸ÿºÿ³ÿµÿÁÿ±ÿ´ÿÀÿ³ÿ®ÿ³ÿ»ÿ¸ÿ¬ÿ©ÿ´ÿºÿ»ÿ¸ÿ³ÿ³ÿ´ÿ±ÿ¯ÿ´ÿ³ÿªÿ­ÿ¶ÿ²ÿ¯ÿ·ÿ»ÿµÿ°ÿ¾ÿ¹ÿ¶ÿ¹ÿÿ±ÿ¯ÿµÿ·ÿºÿ°ÿ²ÿ°ÿ³ÿ¸ÿ´ÿ·ÿ³ÿ´ÿÀÿ¿ÿ»ÿ¹ÿºÿÀÿºÿ±ÿ¬ÿÿ°ÿ¸ÿ½ÿ¶ÿ¸ÿ¸ÿ°ÿ·ÿ±ÿ³ÿ³ÿ½ÿ²ÿ·ÿ¶ÿ¹ÿ±ÿ¯ÿÄÿ¸ÿ½ÿ·ÿµÿ¹ÿ±ÿ½ÿ¶ÿ³ÿ·ÿ¸ÿ»ÿ·ÿ¹ÿ¾ÿÁÿÀÿ¹ÿ¸ÿ¶ÿ²ÿ´ÿ­ÿ³ÿ°ÿ¹ÿ´ÿ´ÿ´ÿºÿ¿ÿ¼ÿ±ÿ¹ÿ¯ÿ»ÿ¯ÿ²ÿÂÿ·ÿ³ÿ´ÿÀÿÀÿ°ÿ«ÿ¶ÿµÿµÿ¼ÿ·ÿ²ÿ²ÿ·ÿ»ÿ¼ÿ¹ÿ´ÿ¹ÿ¼ÿ¼ÿ´ÿ·ÿ¸ÿ¸ÿ´ÿºÿ¼ÿ¹ÿ½ÿ·ÿ²ÿµÿ­ÿ·ÿµÿµÿ»ÿ·ÿ´ÿ·ÿ³ÿÿªÿ·ÿ¾ÿ»ÿÆÿ¸ÿªÿ¶ÿÀÿ¼ÿµÿ·ÿ·ÿ°ÿ³ÿ¸ÿ·ÿÿ·ÿ¿ÿÅÿÿ¬ÿ³ÿ²ÿ·ÿ²ÿ¶ÿ¹ÿ´ÿÃÿÁÿ·ÿ·ÿ±ÿ·ÿ¹ÿ¸ÿ³ÿ®ÿ»ÿ¹ÿ»ÿ½ÿ´ÿ²ÿºÿºÿ¶ÿºÿ»ÿ¹ÿ±ÿ¬ÿ³ÿ³ÿ±ÿ³ÿ®ÿ¸ÿ¹ÿ¹ÿ»ÿªÿ¯ÿµÿ¸ÿ±ÿºÿ¯ÿ¸ÿ¶ÿ´ÿ¼ÿÀÿ´ÿ±ÿ³ÿµÿµÿ¼ÿ¾ÿµÿ´ÿ¸ÿµÿ·ÿ·ÿ²ÿ¼ÿ¹ÿ¸ÿÁÿ´ÿ³ÿ½ÿ¾ÿÁÿ´ÿ»ÿ´ÿ°ÿ¬ÿºÿµÿ½ÿµÿ¸ÿ³ÿ»ÿ»ÿ»ÿ¹ÿ¶ÿ±ÿ³ÿ¼ÿ¾ÿ²ÿ¬ÿ¸ÿ¸ÿ¸ÿÂÿ·ÿ³ÿ¾ÿÉÿÅÿ¿ÿ©ÿÿµÿ½ÿ´ÿ«ÿºÿÃÿ¹ÿÉÿºÿ·ÿºÿ¹ÿ´ÿ¶ÿ·ÿµÿ¼ÿ½ÿ¹ÿºÿ¸ÿ·ÿµÿ®ÿ±ÿ¹ÿÁÿ»ÿ´ÿ°ÿ²ÿ¼ÿ°ÿµÿ±ÿÃÿ»ÿ»ÿ¶ÿ³ÿ¶ÿ¸ÿ¶ÿµÿºÿ»ÿ²ÿ±ÿ³ÿ´ÿ²ÿ¯ÿ±ÿ³ÿµÿ´ÿ¸ÿ´ÿ®ÿ©ÿ¹ÿ®ÿ·ÿ±ÿ¶ÿ±ÿ»ÿ·ÿ­ÿ´ÿ®ÿÿÁÿ¿ÿ¸ÿ¾ÿ·ÿÿ°ÿµÿ¸ÿ¾ÿ½ÿ»ÿºÿ»ÿ²ÿ¸ÿ´ÿ´ÿ¶ÿ«ÿ·ÿºÿ¼ÿ³ÿ¶ÿ¸ÿ¹ÿ½ÿ¶ÿ¼ÿÁÿÁÿ·ÿ²ÿ¸ÿºÿ°ÿ©ÿ°ÿ¸ÿºÿ¼ÿ·ÿ³ÿµÿ«ÿÿ²ÿºÿ¶ÿ½ÿÿ·ÿ¾ÿÿÄÿ¾ÿ½ÿÀÿ¹ÿÄÿÀÿµÿ°ÿµÿ±ÿ°ÿ»ÿ¶ÿ±ÿ¼ÿ´ÿ¯ÿ¼ÿµÿ¬ÿºÿ¿ÿ¸ÿÂÿ¿ÿ´ÿ±ÿ²ÿ´ÿ¸ÿ»ÿ´ÿ¼ÿ¾ÿ¸ÿ¼ÿÁÿ¾ÿÀÿºÿ¸ÿ½ÿ²ÿºÿ¸ÿ·ÿºÿ°ÿ¯ÿµÿµÿ·ÿ­ÿ«ÿ»ÿ²ÿ»ÿµÿºÿÀÿ¿ÿ¸ÿ´ÿ´ÿ¸ÿµÿ´ÿ¾ÿ¾ÿµÿµÿ²ÿ«ÿ¸ÿ±ÿ±ÿ¼ÿÁÿÀÿ¼ÿ·ÿ¿ÿµÿ½ÿºÿµÿªÿ´ÿ¾ÿ¹ÿµÿ·ÿµÿ·ÿ¿ÿ¶ÿ´ÿ¹ÿ²ÿºÿ½ÿÂÿÇÿµÿ¸ÿ°ÿ°ÿ¶ÿ®ÿ·ÿ²ÿ¯ÿ¯ÿ·ÿ¸ÿ·ÿÀÿ»ÿ®ÿ¶ÿºÿ¶ÿµÿ¶ÿ°ÿ»ÿ·ÿ´ÿÇÿ´ÿ´ÿ³ÿ²ÿ¾ÿ¼ÿ¼ÿ»ÿ·ÿ¹ÿÁÿÄÿ¾ÿ·ÿµÿ·ÿ½ÿ¸ÿ¹ÿ»ÿ¸ÿ»ÿ²ÿ­ÿ¶ÿ¶ÿºÿ²ÿ´ÿ´ÿ»ÿÅÿ¾ÿ­ÿ°ÿºÿÀÿÄÿ¸ÿ¾ÿ¾ÿ»ÿ¼ÿ¼ÿ°ÿ¶ÿ²ÿ¾ÿ­ÿ³ÿ¯ÿ¹ÿ¾ÿ·ÿ´ÿ·ÿ»ÿ¹ÿ¶ÿ¸ÿ´ÿ¸ÿ¶ÿ±ÿºÿ¿ÿºÿ«ÿ·ÿ¸ÿ±ÿ´ÿ¶ÿ¶ÿºÿ¾ÿ²ÿ²ÿ´ÿ®ÿ³ÿ½ÿ»ÿ¶ÿ·ÿ®ÿ¿ÿ¸ÿ»ÿÉÿ´ÿÀÿºÿµÿ±ÿ¬ÿµÿºÿ¶ÿ±ÿ·ÿ½ÿºÿµÿ±ÿ¸ÿ»ÿ²ÿµÿ¸ÿ±ÿ½ÿÂÿµÿºÿ¼ÿ½ÿ¶ÿ´ÿ¸ÿºÿ¿ÿÂÿ½ÿÂÿÃÿ¼ÿ¼ÿ»ÿ¿ÿ«ÿ¸ÿ¸ÿ¿ÿ½ÿ¾ÿºÿ´ÿ±ÿ¼ÿ¿ÿ¼ÿ¼ÿ¹ÿ·ÿ·ÿ»ÿºÿ®ÿ¶ÿÁÿ·ÿ¸ÿ¾ÿ¾ÿ·ÿ¬ÿ³ÿÂÿ¿ÿ·ÿ¸ÿ·ÿµÿÀÿÑÿÀÿ»ÿºÿ¬ÿµÿ¸ÿ¶ÿ¹ÿ¼ÿ½ÿ½ÿ¸ÿ¸ÿºÿµÿ¶ÿ·ÿ¯ÿ»ÿ´ÿÁÿ»ÿÀÿ¸ÿ¼ÿÁÿ½ÿ¾ÿ´ÿ³ÿÁÿÀÿ¾ÿÅÿºÿ·ÿÁÿÀÿ¸ÿ¹ÿ²ÿ½ÿ»ÿ³ÿ»ÿ½ÿ³ÿ®ÿ»ÿÃÿºÿ±ÿ¸ÿÂÿ¸ÿÁÿ´ÿµÿ½ÿ¼ÿµÿ¾ÿ¹ÿµÿºÿ´ÿ´ÿ·ÿ²ÿ°ÿ°ÿ¹ÿÀÿºÿ¹ÿµÿ²ÿ¾ÿ·ÿ¼ÿºÿ²ÿ·ÿ´ÿ³ÿºÿ¶ÿ¸ÿÄÿ¹ÿ·ÿ²ÿ´ÿºÿ³ÿÇÿÀÿ¹ÿ²ÿ®ÿ´ÿ¸ÿ½ÿÄÿ¹ÿµÿ»ÿµÿºÿ½ÿÁÿ´ÿ®ÿÿµÿºÿ½ÿ½ÿºÿ·ÿ¸ÿºÿ»ÿÆÿÂÿ¯ÿºÿ¶ÿ¼ÿ½ÿÿvÿÿ½ÿ²ÿ±ÿÃÿ¿ÿºÿ¹ÿÂÿ´ÿ¼ÿÀÿ¶ÿ¼ÿ¾ÿ¹ÿ²ÿ°ÿ·ÿ½ÿ¿ÿºÿ¶ÿ²ÿ¶ÿ¸ÿ¿ÿÁÿ½ÿÿÿ©ÿµÿ¿ÿ¶ÿ³ÿ¸ÿ®ÿÄÿ´ÿµÿÈÿ´ÿ²ÿ»ÿ¿ÿµÿ¶ÿ¿ÿ¸ÿ±ÿ»ÿ·ÿ»ÿÀÿºÿ¿ÿ»ÿ¼ÿ¿ÿ¸ÿ´ÿ½ÿÀÿ·ÿ¯ÿ²ÿÃÿµÿ¾ÿÇÿ·ÿ¶ÿ²ÿ³ÿ½ÿ¿ÿ»ÿ»ÿ½ÿ½ÿÀÿµÿ·ÿ½ÿ¼ÿ¼ÿ¯ÿ¸ÿ»ÿ»ÿ½ÿ¸ÿ¶ÿ¿ÿ¾ÿÂÿ½ÿ²ÿÃÿ¹ÿ¼ÿ¿ÿ¾ÿÁÿ½ÿµÿ¶ÿÀÿ¹ÿÀÿ¶ÿ¼ÿ¼ÿ·ÿµÿ¶ÿ±ÿ¸ÿÅÿ¿ÿ¸ÿµÿ¿ÿ¶ÿªÿ¹ÿ¾ÿ¯ÿ´ÿ·ÿ´ÿ¶ÿ¹ÿ¸ÿºÿ³ÿµÿºÿ¹ÿ·ÿÂÿ½ÿ¹ÿ¼ÿ¿ÿ¾ÿ·ÿ±ÿ¹ÿ²ÿ³ÿÄÿ³ÿ¶ÿÀÿºÿºÿ¿ÿÁÿÄÿ»ÿ¼ÿ»ÿ»ÿºÿµÿ¾ÿ»ÿ´ÿ·ÿ¹ÿ´ÿ³ÿ³ÿ¸ÿ¬ÿ«ÿ»ÿ»ÿ´ÿ«ÿ«ÿ²ÿ·ÿ¹ÿ»ÿ¾ÿÇÿ¶ÿ¸ÿ¼ÿºÿÁÿ¾ÿ¸ÿ´ÿ¯ÿ¹ÿ¿ÿ»ÿ®ÿÉÿÂÿ³ÿ´ÿ²ÿ¯ÿ³ÿ¸ÿºÿÃÿÀÿ¸ÿ¿ÿ¸ÿ´ÿ»ÿÀÿ¸ÿ´ÿ»ÿ»ÿ½ÿ»ÿ¶ÿ¹ÿ¶ÿ¹ÿ²ÿ±ÿ·ÿ·ÿ¶ÿÁÿ¶ÿ¾ÿ¹ÿÁÿÄÿ¼ÿ¸ÿ¹ÿºÿ¾ÿÁÿ¿ÿ½ÿÉÿ¹ÿ½ÿ¼ÿ½ÿ¾ÿ¾ÿ»ÿºÿ¿ÿÂÿ¶ÿ¶ÿ»ÿºÿ¹ÿ¼ÿ»ÿ¼ÿºÿ±ÿµÿ½ÿ¶ÿ»ÿ¿ÿ¸ÿ¹ÿ¹ÿ·ÿ¸ÿµÿ±ÿ²ÿÀÿ¹ÿ½ÿ¸ÿÁÿ¹ÿ®ÿ¹ÿÁÿ³ÿ¶ÿºÿ·ÿ½ÿ½ÿ¼ÿ¾ÿÁÿÀÿ¼ÿ±ÿ´ÿ¼ÿ¸ÿ¼ÿ¾ÿ»ÿºÿ½ÿ½ÿ¼ÿÀÿ«ÿºÿÃÿ·ÿ¸ÿ¿ÿ¹ÿ´ÿ»ÿ¿ÿºÿ´ÿÁÿ¿ÿºÿ¹ÿµÿ¶ÿ½ÿ·ÿ¸ÿÂÿÁÿµÿ·ÿ¾ÿ¸ÿ´ÿ¿ÿ¹ÿ°ÿ½ÿµÿµÿ»ÿºÿ¹ÿ¹ÿ·ÿ·ÿ¶ÿ½ÿ«ÿ´ÿÁÿ¼ÿ¶ÿ½ÿÃÿ¼ÿ¼ÿºÿ»ÿ¹ÿÄÿ¼ÿ¶ÿ»ÿ¼ÿ´ÿ°ÿ·ÿ²ÿ·ÿÃÿÊÿÆÿÂÿÁÿ½ÿ¸ÿ®ÿ¼ÿ¼ÿ·ÿ¶ÿ½ÿ¿ÿ¸ÿ¼ÿ·ÿÀÿÀÿ¿ÿ½ÿ¸ÿµÿºÿ»ÿ³ÿ¸ÿ¶ÿ»ÿÀÿ½ÿ½ÿÀÿ¹ÿ¹ÿ¼ÿµÿºÿ½ÿ¹ÿºÿ¼ÿ¸ÿÀÿ®ÿ²ÿ¿ÿ·ÿ¼ÿÈÿÆÿ»ÿÀÿ½ÿºÿ¸ÿ¹ÿ¸ÿ¹ÿ¹ÿºÿÃÿ¹ÿ¶ÿ·ÿ»ÿ¶ÿ³ÿ¸ÿ¾ÿ¶ÿ·ÿ·ÿ³ÿ²ÿ¶ÿ´ÿ´ÿºÿÀÿÃÿ¼ÿ¹ÿ¼ÿ»ÿ¶ÿµÿ¹ÿ¸ÿ¸ÿ³ÿµÿ¶ÿÁÿÂÿ·ÿ³ÿ·ÿ¸ÿ¿ÿ¼ÿ·ÿ³ÿ»ÿ¶ÿ°ÿ²ÿ¶ÿ·ÿ¹ÿÁÿÀÿ¼ÿ½ÿ·ÿ»ÿ¾ÿ¾ÿÀÿ·ÿ·ÿ¾ÿºÿ¹ÿ·ÿ´ÿ±ÿ²ÿÀÿ°ÿ·ÿºÿ¹ÿ½ÿ·ÿ´ÿÄÿÂÿ·ÿ½ÿ¸ÿºÿ¿ÿ¿ÿ¹ÿ¸ÿÃÿÆÿµÿ»ÿ¼ÿ»ÿ¾ÿÆÿÊÿ»ÿ½ÿ²ÿ»ÿ»ÿ¼ÿÁÿÅÿÁÿ½ÿ¹ÿ½ÿ¾ÿ°ÿ´ÿ»ÿ½ÿ¹ÿ´ÿÂÿ­ÿ¼ÿ¹ÿ»ÿ¾ÿ½ÿ½ÿ¾ÿ½ÿµÿ·ÿ¸ÿÀÿÁÿ¾ÿ¾ÿºÿ³ÿ»ÿ¼ÿ¯ÿÂÿÈÿ½ÿ»ÿ»ÿ·ÿ¾ÿ¿ÿºÿ¸ÿ¸ÿ¼ÿ¼ÿ¹ÿºÿ¹ÿ¯ÿ¼ÿ·ÿÂÿ»ÿºÿ½ÿÁÿÀÿºÿ½ÿÀÿ¼ÿ´ÿ¶ÿ´ÿ»ÿ¾ÿ´ÿ²ÿÁÿ»ÿ¾ÿ¸ÿ¾ÿ¿ÿÁÿÄÿÀÿ½ÿ¿ÿ²ÿªÿ¼ÿ¾ÿ»ÿ´ÿ´ÿºÿ¹ÿ·ÿ½ÿ±ÿ¾ÿ»ÿ¼ÿ¸ÿ¼ÿ»ÿµÿ¹ÿÀÿºÿÀÿ¶ÿ¯ÿµÿ½ÿ¹ÿ¶ÿ¼ÿ¹ÿ´ÿ¾ÿÅÿ¿ÿ»ÿºÿ¼ÿ¶ÿ³ÿ»ÿÀÿÅÿÄÿ¸ÿ®ÿ¾ÿ»ÿÂÿÅÿ¹ÿ´ÿ¶ÿ¸ÿºÿ¼ÿ´ÿ³ÿ´ÿ¼ÿ¿ÿ¼ÿ»ÿ¶ÿ­ÿ¯ÿ¶ÿ¶ÿ¿ÿÂÿ·ÿ¶ÿµÿªÿ¸ÿ»ÿ¶ÿµÿ¯ÿµÿ¼ÿ½ÿ¸ÿ·ÿºÿ¼ÿºÿÀÿÁÿ½ÿµÿµÿµÿ¶ÿ¹ÿºÿ»ÿ¿ÿ¿ÿµÿÅÿµÿ¶ÿ·ÿÁÿÈÿ¿ÿ´ÿµÿ¿ÿÅÿ·ÿ¹ÿ¾ÿ¾ÿÃÿ¸ÿ´ÿ»ÿ¸ÿ¶ÿ¾ÿ¹ÿ°ÿ¹ÿ¯ÿ²ÿÁÿ½ÿµÿµÿ·ÿ¹ÿ»ÿÀÿ½ÿ¶ÿ¿ÿÂÿ»ÿºÿ»ÿ¼ÿ½ÿ¼ÿÀÿ¹ÿ¹ÿ¾ÿ¼ÿºÿ¿ÿÂÿ¾ÿ¹ÿ¶ÿºÿÅÿÃÿ´ÿºÿ½ÿ¹ÿ·ÿ¸ÿ¼ÿ¿ÿÀÿ¾ÿ¸ÿ·ÿÀÿÆÿÅÿ±ÿ½ÿÀÿ»ÿ²ÿ±ÿºÿÂÿ¾ÿ¶ÿ¿ÿ²ÿ°ÿ¹ÿµÿ½ÿ¹ÿ¼ÿ½ÿ¶ÿ¶ÿ°ÿ°ÿ¶ÿ·ÿ»ÿ¼ÿ°ÿ¸ÿ¿ÿÀÿ¿ÿÀÿ¾ÿ·ÿÁÿ½ÿÉÿ¾ÿµÿ»ÿ»ÿ³ÿ²ÿ¸ÿ¸ÿ·ÿÄÿÈÿ½ÿ½ÿ¼ÿ½ÿµÿ¸ÿÀÿ¾ÿÀÿºÿ¶ÿ¿ÿ¶ÿ³ÿºÿ»ÿ¿ÿºÿ­ÿ·ÿ¹ÿ¿ÿÀÿºÿ¸ÿ¹ÿ¶ÿºÿ¿ÿÀÿ¸ÿµÿ½ÿ±ÿ¶ÿºÿºÿ¹ÿ¶ÿ´ÿ·ÿ±ÿ¼ÿ´ÿÀÿÁÿ¶ÿªÿ«ÿ²ÿµÿ¹ÿ½ÿ½ÿ½ÿ¼ÿ³ÿºÿ¼ÿ»ÿºÿ¼ÿ´ÿºÿ·ÿºÿ½ÿ¸ÿ·ÿ°ÿ«ÿ´ÿ­ÿ¾ÿ½ÿ½ÿÂÿ½ÿ¸ÿ·ÿ°ÿºÿÂÿµÿ²ÿ¹ÿ·ÿ½ÿ½ÿÀÿ¿ÿ»ÿ´ÿºÿµÿ·ÿÁÿ½ÿµÿ¸ÿ»ÿ¸ÿµÿÃÿ¼ÿ·ÿ»ÿµÿ¸ÿ»ÿ¼ÿºÿ¸ÿ¹ÿ¼ÿ¹ÿ±ÿ¿ÿ¾ÿ¹ÿ½ÿ¸ÿ¿ÿµÿµÿºÿ¸ÿ¼ÿ½ÿ¸ÿµÿµÿ·ÿ¸ÿ´ÿÁÿÀÿ¶ÿ¶ÿ¯ÿ¿ÿºÿµÿµÿºÿ¹ÿ·ÿ½ÿ¸ÿ¾ÿ²ÿ»ÿ»ÿ·ÿ¾ÿ»ÿÁÿ½ÿ¯ÿºÿ»ÿ´ÿ¶ÿºÿ¼ÿ¸ÿ°ÿ¹ÿ·ÿµÿÄÿ¿ÿ½ÿ½ÿ¼ÿÄÿÆÿÀÿ¾ÿ½ÿ¹ÿ´ÿ¯ÿ±ÿºÿ»ÿµÿ¼ÿ¾ÿ¹ÿ³ÿ»ÿ¹ÿ¹ÿ¹ÿ¼ÿºÿµÿ·ÿ¸ÿ¸ÿ¹ÿ»ÿ¹ÿ³ÿÊÿºÿ²ÿ¹ÿªÿ¿ÿ¿ÿÀÿÀÿ¸ÿ¹ÿ·ÿµÿ¼ÿ¹ÿ¹ÿ¬ÿ¾ÿ·ÿºÿ¼ÿ³ÿºÿµÿºÿ»ÿ½ÿµÿ±ÿ´ÿ´ÿ½ÿ¶ÿ±ÿ¸ÿÿ½ÿ½ÿ²ÿ·ÿ¸ÿ¹ÿ¸ÿ¿ÿÀÿ¼ÿ¶ÿ°ÿ¶ÿ¾ÿºÿ²ÿ°ÿ´ÿ¹ÿ½ÿÁÿµÿµÿ´ÿ¹ÿ¾ÿ·ÿ·ÿ´ÿ¶ÿ¶ÿ±ÿ´ÿ¹ÿ¹ÿºÿ¾ÿ¼ÿµÿ»ÿ¿ÿ¼ÿËÿ·ÿ°ÿ·ÿ¹ÿ¼ÿ½ÿ¿ÿÂÿ¼ÿ´ÿµÿ¶ÿ·ÿºÿ´ÿ½ÿ¼ÿ±ÿºÿ¿ÿÃÿÅÿ´ÿ¬ÿºÿ¹ÿ°ÿ²ÿ·ÿ¶ÿ²ÿ³ÿºÿ¶ÿÀÿ½ÿÇÿ²ÿÆÿ¼ÿµÿÀÿ·ÿ¼ÿ·ÿ»ÿÁÿÁÿµÿ©ÿ«ÿ·ÿ¿ÿ½ÿ»ÿ·ÿ´ÿ¸ÿ¸ÿ®ÿ¹ÿ³ÿ¬ÿ³ÿ»ÿ³ÿ½ÿ½ÿ¹ÿ·ÿ·ÿ¹ÿºÿ´ÿ©ÿ­ÿ´ÿ¾ÿ½ÿÂÿ·ÿ¹ÿ¿ÿ·ÿ¼ÿ¾ÿ»ÿ¯ÿ¯ÿ½ÿ³ÿ®ÿ¯ÿ°ÿ·ÿ½ÿ»ÿ²ÿ¸ÿ¸ÿ¼ÿ³ÿ·ÿµÿ¬ÿ³ÿ¸ÿ±ÿºÿµÿ²ÿ¸ÿ¿ÿ¸ÿµÿ¹ÿµÿ¶ÿ¿ÿÁÿ¾ÿ¸ÿ½ÿµÿºÿ´ÿµÿ·ÿ¿ÿ»ÿ¾ÿÃÿ¼ÿÊÿÉÿÂÿÁÿÀÿ¹ÿ·ÿ¾ÿ¼ÿ·ÿ¹ÿ¸ÿ¸ÿ²ÿ·ÿµÿ´ÿ¸ÿ¹ÿ¬ÿ½ÿÿµÿ¶ÿ¸ÿ¾ÿ¹ÿ¼ÿ·ÿ±ÿ»ÿ»ÿ¹ÿ»ÿ¸ÿ·ÿ¹ÿ¾ÿ¾ÿµÿ¶ÿ¶ÿ¸ÿÊÿ¬ÿ¾ÿ±ÿ²ÿ·ÿ¼ÿ¸ÿ¸ÿ­ÿ¾ÿ½ÿµÿ­ÿµÿ¿ÿ¹ÿ¹ÿºÿ·ÿ»ÿ¹ÿ±ÿ°ÿµÿ²ÿ·ÿ·ÿ¯ÿÁÿµÿ²ÿ°ÿ±ÿ¸ÿ¸ÿ»ÿ¹ÿ¬ÿ«ÿºÿÁÿ»ÿ¹ÿ¶ÿ°ÿµÿ²ÿ­ÿÀÿ¶ÿ®ÿ²ÿ²ÿ³ÿÀÿ¿ÿ¬ÿ³ÿ¸ÿ²ÿ­ÿ±ÿ²ÿ´ÿºÿ´ÿ³ÿ´ÿ«ÿ®ÿ¾ÿ¿ÿ»ÿÁÿ´ÿµÿ²ÿ°ÿµÿ«ÿ»ÿ¹ÿ³ÿÁÿ¹ÿ´ÿ¹ÿ»ÿ´ÿ³ÿ¼ÿ²ÿ°ÿ²ÿ³ÿµÿ·ÿ·ÿ¹ÿ¸ÿµÿ·ÿ¸ÿ´ÿ´ÿ´ÿ¼ÿ²ÿ¹ÿ¿ÿ®ÿ¶ÿÃÿµÿ·ÿ­ÿ´ÿ¸ÿ²ÿ³ÿªÿ´ÿ¶ÿ¹ÿ¶ÿ³ÿ·ÿ·ÿ¹ÿºÿ¹ÿ¼ÿ¶ÿ¬ÿ®ÿ·ÿ²ÿÁÿ±ÿÄÿ³ÿ©ÿµÿ¾ÿ­ÿ¸ÿ¹ÿ¶ÿ¯ÿ¯ÿ¶ÿ¹ÿ·ÿ²ÿµÿ¶ÿ´ÿ¶ÿ´ÿ¸ÿ»ÿ´ÿµÿ´ÿ¯ÿ¶ÿÄÿ½ÿ¶ÿ³ÿ²ÿ»ÿ¶ÿ±ÿ¹ÿ³ÿ´ÿ©ÿ­ÿ¼ÿ½ÿ²ÿ¸ÿ·ÿ¯ÿ±ÿ¶ÿ¼ÿ½ÿ¹ÿµÿ·ÿ¸ÿ·ÿºÿ´ÿ®ÿªÿ®ÿ±ÿºÿ¿ÿ¼ÿ±ÿ³ÿ¬ÿ²ÿµÿµÿ¶ÿ¾ÿµÿ»ÿµÿµÿ´ÿ²ÿºÿ¶ÿ¶ÿ¹ÿ±ÿ­ÿµÿµÿ¼ÿÄÿ¼ÿºÿ¹ÿÁÿ´ÿ®ÿºÿ¶ÿ»ÿ¸ÿ»ÿ²ÿ±ÿ´ÿ¼ÿ²ÿ¯ÿ¿ÿ»ÿ»ÿ¶ÿ²ÿ»ÿ³ÿ¾ÿºÿ±ÿ¶ÿ´ÿ±ÿµÿ¶ÿ¹ÿÅÿÅÿ¶ÿ²ÿ´ÿ¾ÿÀÿºÿ¬ÿ¸ÿ¹ÿ¶ÿµÿ³ÿ±ÿ·ÿÂÿ¶ÿ²ÿ¸ÿ´ÿ³ÿ»ÿ¸ÿ¾ÿºÿ¶ÿ³ÿ²ÿ¶ÿ¼ÿ¸ÿ»ÿ½ÿ·ÿ´ÿ¸ÿ½ÿ·ÿ±ÿ¯ÿ³ÿ³ÿµÿ´ÿªÿÿ¸ÿ²ÿ¸ÿÁÿÿµÿ¸ÿ¿ÿªÿ©ÿ¸ÿ²ÿ¯ÿ¯ÿ®ÿ½ÿÄÿ¹ÿ´ÿ®ÿ²ÿµÿ´ÿ¶ÿ¯ÿªÿ´ÿ»ÿ¼ÿºÿµÿ°ÿ³ÿ°ÿ±ÿ½ÿÄÿ¾ÿ½ÿ¯ÿ»ÿ°ÿ´ÿ¹ÿ¹ÿ¸ÿ´ÿ·ÿÿ¶ÿ¸ÿ»ÿ·ÿ°ÿ´ÿ¶ÿ¶ÿºÿ½ÿ¸ÿµÿ±ÿ­ÿ²ÿ´ÿ²ÿ¶ÿ±ÿ°ÿ²ÿ¶ÿ¼ÿ¹ÿ½ÿ®ÿ­ÿ·ÿ¾ÿ½ÿ²ÿ»ÿ¯ÿ·ÿ¹ÿ¸ÿ·ÿ²ÿÂÿµÿ´ÿ¸ÿ²ÿ¶ÿ±ÿ¾ÿºÿ¹ÿ¶ÿ·ÿ¶ÿ±ÿµÿ·ÿ·ÿ³ÿ®ÿ²ÿ¸ÿµÿ°ÿ¸ÿµÿºÿ³ÿºÿ½ÿªÿ´ÿ¾ÿ¯ÿ³ÿ°ÿ¶ÿ¼ÿ»ÿ¶ÿ°ÿ¾ÿ°ÿµÿ½ÿ»ÿ¼ÿºÿµÿ¸ÿµÿ¼ÿ¾ÿ·ÿ±ÿ±ÿ¸ÿºÿ¹ÿ¹ÿ³ÿÿ²ÿ¹ÿ³ÿ²ÿ¸ÿ¼ÿ²ÿÿ¼ÿªÿºÿ®ÿ½ÿ´ÿºÿ·ÿ¹ÿªÿ±ÿ·ÿ´ÿ´ÿ±ÿ­ÿµÿ²ÿ²ÿ½ÿ¾ÿ»ÿ½ÿµÿ²ÿ·ÿµÿ°ÿ²ÿ´ÿ¯ÿ·ÿµÿ¶ÿ²ÿ±ÿ³ÿÿ»ÿÁÿµÿºÿ®ÿ«ÿ¿ÿ»ÿ«ÿ³ÿ»ÿ¾ÿ»ÿ³ÿ³ÿ¹ÿ©ÿ¹ÿµÿ·ÿ¼ÿÀÿÂÿµÿ¯ÿ²ÿ¹ÿ¼ÿºÿ¯ÿ©ÿ±ÿ¸ÿ¼ÿºÿ¿ÿ¸ÿºÿ½ÿµÿ°ÿ¸ÿ·ÿ¼ÿ·ÿ³ÿ»ÿ±ÿµÿÄÿ»ÿ±ÿ¶ÿ²ÿµÿ¯ÿ²ÿ¹ÿµÿ·ÿµÿ·ÿ»ÿ·ÿ¼ÿ¹ÿ¶ÿ¸ÿµÿ²ÿ²ÿ²ÿ¸ÿ¸ÿµÿ¾ÿ»ÿ»ÿ²ÿ°ÿºÿ¬ÿ½ÿ¾ÿ»ÿ·ÿ®ÿÄÿ²ÿ³ÿ¼ÿÂÿ¿ÿ±ÿºÿ±ÿªÿ°ÿ¹ÿ¯ÿ±ÿ·ÿ´ÿ¹ÿ¿ÿ¼ÿ¶ÿ¹ÿºÿ¶ÿ²ÿ´ÿµÿ³ÿ³ÿ¬ÿ®ÿ¬ÿ´ÿ²ÿµÿ¹ÿ²ÿ¯ÿ«ÿµÿµÿ¹ÿ°ÿµÿ«ÿ³ÿ®ÿ¯ÿ«ÿºÿ¶ÿ¶ÿ²ÿ±ÿ´ÿÁÿ¿ÿ²ÿ³ÿ¸ÿ°ÿ²ÿ¹ÿ·ÿ¾ÿ¿ÿ²ÿ­ÿ¬ÿ±ÿ·ÿ½ÿ¸ÿ²ÿ±ÿ´ÿ´ÿ¬ÿ²ÿ±ÿ¹ÿ¯ÿ³ÿÀÿ´ÿ·ÿ¬ÿ¾ÿµÿ»ÿºÿ±ÿ·ÿ±ÿ°ÿ´ÿµÿ¹ÿ¶ÿ¶ÿ¶ÿ·ÿ¹ÿ»ÿ½ÿºÿºÿ¼ÿ·ÿ³ÿ¶ÿµÿµÿ´ÿ¶ÿ»ÿ³ÿµÿ¿ÿµÿµÿ¾ÿ·ÿ¾ÿ·ÿºÿµÿ´ÿ°ÿ´ÿÄÿ¼ÿ³ÿ·ÿ¶ÿ°ÿ·ÿ¿ÿµÿ²ÿ¯ÿ´ÿ¿ÿ½ÿ¸ÿ·ÿ¶ÿ¸ÿ¸ÿ´ÿ®ÿ´ÿ»ÿ¹ÿ³ÿÂÿ¿ÿ¯ÿ­ÿ¬ÿ¹ÿ±ÿ½ÿ·ÿµÿÀÿ½ÿ²ÿ¹ÿ¾ÿ±ÿ±ÿ³ÿ¯ÿ¸ÿ´ÿ¯ÿ²ÿ²ÿ°ÿ²ÿ¸ÿ¹ÿ´ÿ³ÿ¶ÿ¸ÿ¶ÿ¸ÿ·ÿ½ÿ²ÿ±ÿµÿµÿ¸ÿ¿ÿÃÿ»ÿµÿµÿ¹ÿ¹ÿÀÿ³ÿÿ±ÿ¸ÿ³ÿªÿªÿ²ÿ´ÿ½ÿ¸ÿ°ÿ±ÿ·ÿºÿ´ÿµÿ½ÿºÿ«ÿ±ÿ±ÿ±ÿ¼ÿ¼ÿµÿµÿ¬ÿ¿ÿ¹ÿ³ÿ¸ÿ»ÿ·ÿ¶ÿ¹ÿ³ÿ¸ÿºÿºÿÂÿÁÿ²ÿ²ÿ³ÿ·ÿµÿ»ÿ¿ÿ·ÿ´ÿ³ÿ³ÿ¸ÿ·ÿ³ÿ¼ÿµÿ½ÿ¹ÿ³ÿ±ÿ¼ÿÈÿÁÿÀÿ»ÿªÿ¯ÿ²ÿ¸ÿ¸ÿ­ÿ³ÿ»ÿµÿ½ÿ¾ÿ½ÿµÿ¸ÿºÿÀÿÂÿ¹ÿ¶ÿ½ÿ¿ÿµÿ­ÿ³ÿ²ÿ¿ÿ¶ÿ±ÿÿ°ÿ´ÿ½ÿ¹ÿ¸ÿ³ÿ¶ÿ¸ÿÇÿÃÿ¶ÿ¯ÿ¶ÿ¸ÿ·ÿ²ÿµÿ¸ÿ´ÿ¹ÿ»ÿ³ÿ´ÿºÿ¹ÿ¸ÿ¹ÿ³ÿ´ÿ¹ÿ³ÿ¸ÿ·ÿ¬ÿ¬ÿ­ÿ²ÿ²ÿ¾ÿ°ÿ³ÿ´ÿ¿ÿ¸ÿ·ÿ²ÿ«ÿ¶ÿ¿ÿ´ÿ±ÿµÿ³ÿ¯ÿ¯ÿ²ÿ¸ÿ·ÿµÿµÿ¹ÿ¾ÿµÿ¹ÿÿ®ÿ¿ÿµÿªÿÁÿ³ÿ¹ÿºÿ´ÿÁÿ¾ÿ¹ÿ´ÿ¯ÿ°ÿ³ÿ´ÿºÿÃÿ¿ÿºÿÁÿ½ÿ°ÿ·ÿ¹ÿ»ÿ¼ÿ¹ÿ®ÿºÿ²ÿºÿ¾ÿ·ÿ·ÿ»ÿ¹ÿ®ÿ±ÿ¿ÿ¼ÿ½ÿÁÿ½ÿ¸ÿ²ÿªÿ®ÿµÿºÿ¹ÿ²ÿºÿºÿ­ÿ²ÿ´ÿ¹ÿ¸ÿ³ÿµÿ­ÿµÿµÿ¿ÿÂÿÀÿ¹ÿºÿ·ÿ´ÿ¾ÿ¼ÿ¼ÿ¸ÿ­ÿ±ÿ¹ÿ¹ÿ»ÿºÿ»ÿ¶ÿ¶ÿµÿ»ÿ¿ÿÿ¾ÿ²ÿµÿ«ÿ¿ÿ³ÿ¶ÿ¯ÿ´ÿºÿÁÿºÿ½ÿ½ÿ¼ÿ¼ÿµÿ¸ÿ½ÿ¸ÿ»ÿ»ÿ¸ÿ¹ÿ°ÿ´ÿ²ÿ¹ÿ·ÿ½ÿ°ÿ´ÿ²ÿ»ÿ´ÿ¹ÿ¾ÿ½ÿ¸ÿµÿºÿµÿµÿ¹ÿ¹ÿ¹ÿ¶ÿ¶ÿ°ÿ«ÿ´ÿµÿ³ÿÄÿÂÿ±ÿ¹ÿ¿ÿµÿÃÿ¼ÿÂÿÀÿ²ÿµÿ¹ÿ¶ÿ±ÿ´ÿ·ÿ¼ÿ¿ÿµÿ·ÿ¶ÿ´ÿ¶ÿ¸ÿÀÿºÿµÿ¾ÿ¹ÿµÿ·ÿ¾ÿ¾ÿ¾ÿ¶ÿ´ÿ¸ÿ»ÿÃÿÂÿ¼ÿ½ÿ¶ÿ³ÿ¹ÿ­ÿ¼ÿ½ÿ´ÿ»ÿ´ÿÂÿ®ÿ­ÿ©ÿ³ÿÂÿ¼ÿ³ÿ·ÿ¼ÿ½ÿ¿ÿ¿ÿ¸ÿ¸ÿ¹ÿ¯ÿ´ÿ²ÿÁÿÁÿ¹ÿ»ÿ±ÿ½ÿÁÿ¾ÿ¼ÿ¹ÿ»ÿ³ÿ¶ÿ¸ÿ¸ÿ»ÿ»ÿ¼ÿ¿ÿµÿ±ÿÂÿÀÿ·ÿ²ÿ»ÿ¬ÿ¬ÿÁÿÆÿ¼ÿ¿ÿ·ÿ·ÿ¿ÿ¼ÿºÿ·ÿ¸ÿ¶ÿ¶ÿºÿ·ÿ¶ÿºÿ²ÿ¹ÿ¹ÿ°ÿºÿºÿ²ÿ»ÿ°ÿ´ÿ«ÿ¶ÿ¿ÿ¸ÿ¶ÿ¶ÿ¹ÿÃÿÂÿ¹ÿ²ÿµÿ¸ÿ°ÿ²ÿÂÿ¸ÿºÿ·ÿ¾ÿ¼ÿ´ÿ±ÿ¹ÿºÿ¯ÿ¬ÿ¹ÿÀÿ»ÿ¶ÿ¶ÿ¹ÿ¹ÿ¹ÿ®ÿ±ÿ¼ÿ¸ÿ¿ÿ¯ÿ¸ÿ»ÿ¼ÿ­ÿ±ÿ¹ÿºÿ¼ÿ»ÿ¹ÿ¹ÿ·ÿ¸ÿ±ÿ¾ÿÃÿÆÿ¿ÿªÿ·ÿ·ÿºÿ¸ÿ²ÿ®ÿ¶ÿÀÿÂÿÁÿºÿ®ÿ­ÿ·ÿ»ÿ®ÿ¹ÿºÿ¸ÿ¾ÿ²ÿ´ÿºÿ²ÿ¼ÿÀÿ·ÿ¹ÿ½ÿ´ÿ²ÿ¸ÿ¸ÿÁÿ¼ÿÂÿ¿ÿ·ÿºÿ¶ÿ¹ÿÄÿÇÿ»ÿ¶ÿ»ÿ½ÿ·ÿ´ÿ¯ÿ±ÿÂÿ¹ÿÂÿ¼ÿÁÿºÿ¸ÿÁÿ³ÿ¹ÿ«ÿ©ÿ³ÿ³ÿ³ÿ·ÿ·ÿ·ÿ³ÿ·ÿ¸ÿ»ÿÂÿ¼ÿ¸ÿ¼ÿ·ÿ½ÿ¹ÿ³ÿ·ÿ»ÿºÿ¹ÿ¾ÿ¾ÿ¹ÿÀÿ·ÿ³ÿµÿ´ÿ¸ÿÀÿ±ÿºÿ»ÿ·ÿ¸ÿ³ÿ­ÿ³ÿ·ÿµÿ¸ÿ´ÿ¯ÿ´ÿÁÿ»ÿ»ÿ¸ÿ´ÿ¼ÿÀÿ³ÿ²ÿ¼ÿ»ÿ¸ÿ·ÿ®ÿ³ÿ¯ÿ¸ÿÄÿ¼ÿÁÿ¸ÿ·ÿ·ÿµÿ±ÿ³ÿ´ÿ²ÿ¸ÿ¶ÿ¯ÿ­ÿÁÿÀÿÃÿºÿ¸ÿ¾ÿÀÿ¿ÿ½ÿ¾ÿ»ÿµÿ¸ÿ¾ÿ»ÿ¿ÿ¾ÿ¸ÿ¹ÿ´ÿ´ÿ¼ÿ°ÿÿªÿ¾ÿÄÿÂÿ¾ÿµÿ¯ÿ»ÿ±ÿµÿÃÿ»ÿ¼ÿ·ÿ¹ÿ·ÿ­ÿ¯ÿ·ÿ¹ÿ»ÿ¶ÿ¸ÿ¸ÿ´ÿºÿÃÿ¾ÿ»ÿµÿ°ÿ°ÿ·ÿ¹ÿ²ÿ°ÿµÿ´ÿ®ÿµÿ¬ÿÅÿÂÿ¾ÿ¹ÿ¿ÿ´ÿµÿ¼ÿ²ÿ±ÿÁÿ¹ÿ»ÿ³ÿÀÿ¹ÿ¸ÿ¾ÿ¸ÿºÿ¾ÿ¿ÿÀÿ¼ÿ¸ÿºÿºÿ¯ÿ»ÿ»ÿ³ÿ¶ÿ¶ÿ±ÿ¹ÿºÿµÿ¹ÿºÿ¸ÿ¿ÿ»ÿ¸ÿ¸ÿ½ÿ¸ÿ®ÿ±ÿ¸ÿ·ÿ·ÿ½ÿºÿ¶ÿ¿ÿ¹ÿ¾ÿ½ÿµÿ·ÿÃÿ½ÿÃÿ½ÿ³ÿ¸ÿ¾ÿ¿ÿ¹ÿÄÿµÿÀÿºÿ¸ÿºÿ¼ÿ·ÿ½ÿ¿ÿ¶ÿ¸ÿµÿµÿÏÿ¶ÿ±ÿ»ÿ½ÿµÿ°ÿ³ÿ¸ÿ¹ÿ·ÿ»ÿ±ÿ¿ÿ»ÿ¹ÿ·ÿ¿ÿ»ÿ½ÿÂÿÂÿ½ÿµÿ°ÿµÿÀÿºÿÄÿ¾ÿÆÿÄÿ¼ÿÂÿÃÿ»ÿ·ÿ·ÿ¾ÿ·ÿ²ÿÂÿ¶ÿÁÿÂÿ¸ÿ¹ÿºÿ´ÿ·ÿ½ÿ»ÿ½ÿ­ÿ½ÿ¼ÿ¾ÿ»ÿÇÿÂÿ±ÿ¶ÿ¼ÿ¶ÿÂÿÀÿÿ±ÿ¼ÿ½ÿ¾ÿ¿ÿºÿ·ÿºÿ»ÿ»ÿ¶ÿÂÿÁÿ·ÿ¸ÿ­ÿªÿµÿ¾ÿ¾ÿÁÿ¶ÿ¯ÿ¾ÿ¶ÿ·ÿÂÿÂÿ¹ÿ¸ÿ¾ÿ¾ÿ¾ÿ¿ÿ¶ÿ±ÿ²ÿ»ÿ¶ÿ¸ÿ½ÿ¹ÿ»ÿÆÿºÿ»ÿ½ÿ©ÿÁÿ½ÿÁÿÁÿ»ÿ¸ÿ»ÿ¹ÿ´ÿÇÿÃÿ¹ÿ¹ÿ¾ÿµÿ¸ÿ½ÿµÿ¸ÿ¼ÿ«ÿ¾ÿ´ÿÀÿÈÿ»ÿ¾ÿÄÿ¾ÿ·ÿ°ÿ½ÿºÿ¼ÿ¾ÿÀÿ¿ÿµÿ²ÿºÿºÿ¹ÿ´ÿ¹ÿ³ÿ»ÿÁÿ¿ÿºÿÁÿÆÿ¾ÿºÿ¸ÿ¼ÿµÿ¹ÿ½ÿ»ÿ½ÿ¾ÿ¼ÿ»ÿ®ÿµÿ»ÿ¼ÿ¾ÿ¹ÿ³ÿ²ÿ¯ÿ°ÿ¿ÿÀÿµÿÇÿ½ÿ·ÿ»ÿ¸ÿ¶ÿ·ÿ·ÿºÿÀÿ¯ÿ¾ÿÂÿ¼ÿ´ÿ³ÿ¹ÿ¿ÿÁÿ»ÿÁÿ»ÿ±ÿ­ÿ¹ÿ¸ÿ¶ÿ¿ÿ»ÿ²ÿ·ÿ·ÿ¼ÿ¾ÿÁÿ¾ÿ·ÿ³ÿµÿ»ÿºÿ¸ÿÁÿÀÿ¾ÿ·ÿ·ÿ·ÿ²ÿÅÿÂÿ½ÿ¿ÿÂÿºÿµÿºÿ¾ÿ²ÿ­ÿ®ÿ·ÿºÿ¿ÿ¼ÿ´ÿ²ÿ¸ÿ½ÿÄÿ²ÿµÿ½ÿ¶ÿ¶ÿ»ÿ»ÿ·ÿ¾ÿÄÿÀÿÁÿÀÿ¸ÿ²ÿµÿ»ÿÀÿÂÿ¶ÿÆÿµÿºÿ¼ÿºÿ¶ÿ³ÿ¼ÿ¿ÿ·ÿ½ÿ¼ÿ¼ÿÁÿÄÿÂÿÀÿ·ÿºÿºÿ¹ÿÀÿÇÿÄÿ¾ÿÁÿ»ÿ°ÿ·ÿ»ÿºÿ¹ÿµÿ¹ÿÄÿ¼ÿµÿ¿ÿÅÿ¼ÿ¹ÿ¹ÿ·ÿ½ÿ¾ÿ¾ÿ¹ÿµÿºÿ¾ÿ¾ÿÁÿÄÿÀÿÁÿ¶ÿºÿ¿ÿ¶ÿ±ÿ¹ÿ»ÿÁÿ¹ÿ¸ÿºÿ¾ÿ·ÿ´ÿºÿºÿ¸ÿ¼ÿ»ÿ¹ÿ´ÿ¿ÿ¾ÿ¾ÿºÿµÿ¯ÿ¯ÿÈÿ¿ÿÈÿÀÿ»ÿ»ÿ¼ÿ¾ÿÃÿ¹ÿ»ÿ½ÿ¾ÿ·ÿ³ÿ´ÿµÿ¶ÿÃÿµÿ·ÿ»ÿ½ÿ¶ÿ³ÿ¸ÿ¼ÿ¾ÿ½ÿ¹ÿÁÿ½ÿ½ÿ½ÿ¹ÿ»ÿÁÿÁÿ®ÿ·ÿ¾ÿ½ÿ¾ÿÁÿºÿ®ÿ¸ÿµÿ¶ÿ¿ÿ¹ÿ¸ÿÀÿ¿ÿ¹ÿÄÿÃÿ½ÿ¶ÿ¹ÿ¸ÿ´ÿ»ÿÀÿÁÿ¸ÿÂÿ³ÿ¸ÿ·ÿ¸ÿÁÿÄÿ¸ÿºÿ»ÿ·ÿ½ÿÂÿ¿ÿ·ÿ²ÿ³ÿ¿ÿ½ÿ·ÿ²ÿ»ÿ¹ÿ»ÿ¾ÿ´ÿ¶ÿ³ÿ¼ÿºÿ¸ÿ±ÿ³ÿ¸ÿ»ÿ¾ÿ¶ÿºÿ¹ÿ¼ÿ®ÿ°ÿ»ÿ¾ÿ½ÿ»ÿ¹ÿ¿ÿ±ÿ±ÿ´ÿµÿºÿ¾ÿ»ÿºÿÃÿ»ÿ¿ÿ¹ÿ·ÿºÿ»ÿ¸ÿ¸ÿºÿ¿ÿ·ÿ¹ÿ¾ÿ³ÿ²ÿ¶ÿµÿ·ÿ»ÿ¶ÿÂÿ½ÿ¸ÿ»ÿ¾ÿ¹ÿ¿ÿÁÿ¼ÿÅÿ¸ÿ¿ÿ¾ÿ·ÿ±ÿ³ÿµÿµÿ¶ÿ¶ÿµÿ¿ÿ¹ÿÁÿºÿ»ÿ»ÿ»ÿ¹ÿ¹ÿÀÿÃÿÌÿÐÿ¶ÿ¯ÿ¶ÿ³ÿµÿ¹ÿ¸ÿ»ÿ³ÿ¹ÿÁÿ¾ÿ·ÿµÿ¸ÿÁÿÃÿ¼ÿ¾ÿ´ÿµÿ¸ÿºÿºÿ´ÿ½ÿ¾ÿ¸ÿ»ÿ¿ÿ½ÿµÿ·ÿ´ÿµÿµÿ¼ÿ»ÿ·ÿµÿ´ÿµÿ±ÿ¶ÿ¾ÿ»ÿ¹ÿ»ÿ»ÿºÿ¹ÿ»ÿÀÿ¿ÿ»ÿ±ÿÌÿÂÿ¶ÿ¹ÿ¹ÿ¼ÿÀÿ»ÿ¹ÿ¹ÿÃÿºÿÁÿ½ÿ½ÿÁÿºÿ·ÿ¿ÿ»ÿ¶ÿ»ÿ°ÿ³ÿ¿ÿ½ÿ¸ÿ¼ÿÀÿ¹ÿµÿ¿ÿÁÿ·ÿ²ÿÀÿ¼ÿ¹ÿÁÿ¼ÿµÿ¼ÿÂÿºÿ³ÿ­ÿ¹ÿ°ÿ¶ÿ´ÿ¿ÿÅÿÂÿÃÿÄÿ¿ÿ¾ÿºÿ¹ÿºÿ·ÿ½ÿÁÿ¹ÿ¶ÿºÿ¸ÿ´ÿ¸ÿ´ÿÅÿ¿ÿ»ÿ·ÿ·ÿ¼ÿÃÿÁÿ»ÿ¹ÿ¿ÿÄÿ¿ÿ¼ÿ·ÿ¶ÿ¼ÿ¿ÿ¾ÿ¼ÿ»ÿ»ÿ¸ÿ¶ÿºÿ·ÿ½ÿ¿ÿºÿ¼ÿ·ÿ³ÿ»ÿÀÿÈÿÁÿ³ÿ»ÿ·ÿ­ÿ½ÿ¹ÿºÿ¸ÿ·ÿºÿ¸ÿ·ÿºÿºÿºÿ¿ÿ¾ÿ»ÿ½ÿÁÿ»ÿ½ÿ¸ÿ»ÿ¹ÿºÿ¹ÿ¶ÿ·ÿ¯ÿµÿÂÿ¼ÿÀÿ¹ÿ°ÿÂÿ¿ÿºÿ¹ÿ³ÿ´ÿ¸ÿ´ÿ¸ÿºÿºÿ³ÿ´ÿµÿ¸ÿ»ÿ¹ÿ¶ÿµÿ»ÿÁÿ¿ÿ²ÿ¬ÿÅÿ½ÿÅÿ¾ÿµÿ¶ÿ¹ÿ¶ÿµÿºÿ½ÿ¿ÿÀÿ»ÿ»ÿ°ÿ¼ÿºÿµÿ¶ÿ¸ÿ¶ÿ»ÿÀÿÀÿ¾ÿµÿ±ÿ¹ÿ²ÿÇÿ¼ÿµÿ¾ÿ¾ÿ¾ÿºÿ·ÿ¼ÿ¹ÿ¯ÿ·ÿ¾ÿ¼ÿÁÿºÿ»ÿ¼ÿ¸ÿ¹ÿ·ÿµÿ±ÿ·ÿ¹ÿ´ÿ¾ÿºÿ¬ÿ¯ÿ«ÿ¶ÿÈÿ¼ÿºÿ´ÿ·ÿ¾ÿÄÿÀÿºÿ¼ÿ·ÿºÿÀÿ¼ÿ¸ÿÁÿ´ÿÀÿ¼ÿÀÿ¿ÿ¹ÿ½ÿ¾ÿ¸ÿ¶ÿ·ÿ½ÿ¯ÿ²ÿÆÿ¸ÿ²ÿ¾ÿ¼ÿ»ÿ´ÿÀÿÁÿ¶ÿµÿ¹ÿºÿ¸ÿÁÿ¯ÿ°ÿ±ÿ»ÿÄÿ½ÿÁÿÃÿ¸ÿµÿ·ÿ¹ÿ¸ÿºÿÂÿµÿ¶ÿ¸ÿ¶ÿÈÿ¼ÿ¾ÿÃÿÄÿ¾ÿÁÿ½ÿµÿ»ÿÀÿºÿ¶ÿ²ÿ»ÿ¸ÿÄÿ¶ÿ³ÿµÿ³ÿµÿ¸ÿ³ÿ¶ÿºÿ¼ÿ½ÿ½ÿ¸ÿ±ÿ³ÿ¹ÿ¾ÿ¹ÿµÿ¶ÿ¹ÿ²ÿ¾ÿ¹ÿ¹ÿ±ÿ²ÿµÿ°ÿ³ÿ»ÿºÿ½ÿ»ÿºÿ³ÿ¿ÿ»ÿ·ÿ¼ÿ¸ÿ¼ÿ»ÿ¹ÿ¹ÿ¹ÿ·ÿ¸ÿ¸ÿ³ÿ´ÿ¾ÿ¶ÿµÿ¼ÿ«ÿËÿÅÿ¶ÿ¸ÿ»ÿ¾ÿÁÿ¾ÿÀÿ»ÿ«ÿ¯ÿ½ÿ·ÿÀÿÅÿÀÿ½ÿÃÿÇÿ®ÿ°ÿ´ÿµÿµÿµÿ¾ÿ½ÿµÿ³ÿ¶ÿºÿ¸ÿ¿ÿÃÿºÿ°ÿ®ÿ²ÿ¾ÿ´ÿ´ÿ¼ÿ±ÿ·ÿ¾ÿÇÿÈÿ¾ÿ·ÿ¹ÿºÿ´ÿ¶ÿ´ÿ¸ÿ»ÿ»ÿ¿ÿ´ÿ­ÿ¼ÿ·ÿ»ÿµÿ©ÿ²ÿ¸ÿµÿ´ÿ·ÿ·ÿ´ÿµÿ²ÿ³ÿÂÿ²ÿÄÿ¸ÿ·ÿ»ÿÇÿµÿ·ÿ³ÿ±ÿ¹ÿ¸ÿÁÿÁÿµÿ¶ÿºÿµÿ¸ÿ·ÿ­ÿ¿ÿ¶ÿ³ÿ­ÿ»ÿ¶ÿ¯ÿ²ÿ»ÿ´ÿ·ÿºÿ·ÿ¶ÿ¶ÿ¹ÿ¼ÿ·ÿµÿ­ÿ®ÿÃÿ»ÿ²ÿ«ÿºÿ´ÿ¸ÿºÿ´ÿ´ÿ¯ÿ²ÿºÿ¸ÿµÿ»ÿºÿ´ÿºÿ½ÿ·ÿ­ÿ±ÿ¹ÿ¿ÿ¾ÿµÿ¶ÿ´ÿ¶ÿ´ÿµÿ¶ÿ±ÿ¶ÿºÿ¾ÿÁÿ¿ÿºÿ¸ÿ»ÿ¿ÿÂÿÀÿÁÿ¼ÿ¶ÿ»ÿ¯ÿÁÿ»ÿÃÿÿ¹ÿºÿ·ÿ³ÿºÿ¿ÿ¼ÿ½ÿ¼ÿ¹ÿµÿ¸ÿÃÿÀÿ¹ÿ´ÿµÿ¬ÿµÿºÿ»ÿ­ÿ¾ÿ©ÿ¸ÿ¶ÿ¸ÿÂÿ¹ÿºÿµÿ¶ÿºÿ¹ÿ½ÿ½ÿ¶ÿ·ÿ¹ÿ»ÿ¸ÿ³ÿ´ÿ²ÿ¼ÿÉÿµÿÀÿÃÿ½ÿ­ÿ³ÿ¶ÿªÿ­ÿ©ÿ°ÿ³ÿ´ÿ¶ÿ·ÿ¾ÿÆÿÀÿ·ÿµÿ·ÿ³ÿ½ÿ°ÿ³ÿ¸ÿ³ÿ³ÿ¹ÿ¼ÿ½ÿ´ÿ±ÿ»ÿ½ÿ»ÿ·ÿ³ÿ´ÿ¹ÿ¼ÿ¸ÿ´ÿ´ÿ´ÿ»ÿ¶ÿ­ÿ¼ÿ´ÿ¯ÿ¹ÿ¯ÿ®ÿ²ÿ°ÿ¾ÿ·ÿ´ÿ´ÿ±ÿ®ÿ±ÿ«ÿ®ÿ¹ÿ´ÿ¯ÿ±ÿ®ÿ·ÿÆÿ»ÿ³ÿ·ÿ¹ÿ¸ÿªÿ½ÿ¶ÿ°ÿ³ÿ¼ÿ³ÿµÿ³ÿ¿ÿ·ÿ¶ÿ´ÿµÿ´ÿ²ÿ¼ÿ¸ÿ¯ÿ±ÿµÿºÿ¾ÿ»ÿ¹ÿ¹ÿ¹ÿ·ÿ·ÿ¹ÿ³ÿ¿ÿºÿ¸ÿ¶ÿºÿÿ½ÿ¶ÿ¹ÿ«ÿ¯ÿ²ÿªÿ²ÿ´ÿ¯ÿµÿ³ÿ´ÿÁÿÁÿ¯ÿÿ°ÿ³ÿµÿ´ÿ¼ÿ­ÿ²ÿ¶ÿ¹ÿÄÿ´ÿ¯ÿ¶ÿ©ÿ²ÿºÿ¶ÿ¹ÿ·ÿ·ÿÁÿ·ÿ°ÿ±ÿ¶ÿ·ÿ¶ÿ·ÿ»ÿ¸ÿ±ÿ¸ÿºÿ¾ÿ·ÿ»ÿ¶ÿ·ÿ³ÿ´ÿÁÿ·ÿ°ÿ¸ÿ¯ÿ°ÿ²ÿªÿ¾ÿ»ÿµÿ·ÿ»ÿ·ÿ³ÿ«ÿ³ÿºÿ´ÿµÿ»ÿµÿ´ÿ½ÿ·ÿµÿ¶ÿ»ÿ´ÿ´ÿ½ÿµÿÀÿÂÿ±ÿ°ÿ±ÿ¿ÿ·ÿ³ÿ»ÿÏÿ½ÿºÿ±ÿ°ÿ«ÿºÿ¹ÿ¹ÿ½ÿ¹ÿ¸ÿ¸ÿ¶ÿ¼ÿ¼ÿ³ÿºÿ¼ÿµÿ°ÿ»ÿ¼ÿµÿ¿ÿ°ÿªÿ²ÿ¸ÿ¹ÿ¶ÿ¬ÿ¼ÿµÿµÿ¹ÿºÿÀÿ´ÿ¶ÿ·ÿ±ÿ²ÿ²ÿ²ÿµÿ»ÿ½ÿ¿ÿ¾ÿ´ÿ±ÿ¸ÿ»ÿºÿ¸ÿ²ÿ»ÿ´ÿ¹ÿ¶ÿ»ÿ¹ÿºÿ®ÿ¶ÿµÿ®ÿ°ÿ³ÿµÿ²ÿ¹ÿ¿ÿ»ÿ½ÿ²ÿ­ÿ¯ÿ°ÿ·ÿ»ÿ¶ÿºÿ¾ÿ·ÿºÿ¹ÿ»ÿ¾ÿ¼ÿÀÿÅÿ»ÿ¿ÿ»ÿÃÿ®ÿ½ÿÿ¯ÿÀÿ¼ÿºÿ¸ÿ½ÿ·ÿ½ÿ²ÿ±ÿ²ÿ¶ÿµÿ®ÿ­ÿ®ÿ®ÿ³ÿµÿ¯ÿ¯ÿ»ÿÂÿ¹ÿ±ÿ³ÿµÿ·ÿ¶ÿ³ÿ¸ÿ³ÿ½ÿ¸ÿ³ÿ¹ÿ»ÿ¿ÿ¾ÿ¼ÿ·ÿ¹ÿ¹ÿ³ÿ¶ÿ·ÿ½ÿ¸ÿ³ÿ»ÿ¹ÿ´ÿ½ÿÀÿ¸ÿ´ÿ¶ÿ´ÿ³ÿ´ÿ²ÿµÿ·ÿ¯ÿ­ÿ¶ÿºÿ¾ÿ»ÿ±ÿ«ÿµÿ»ÿ¹ÿªÿµÿ´ÿ´ÿ¹ÿ¯ÿ¿ÿ»ÿ¸ÿ»ÿ¾ÿ¶ÿ¼ÿÀÿ·ÿ¸ÿ¶ÿ¹ÿ²ÿ¹ÿºÿ±ÿµÿµÿ³ÿµÿ·ÿ¹ÿ¶ÿ¶ÿµÿ»ÿ¿ÿ¹ÿ¯ÿ¿ÿ®ÿ°ÿ·ÿ®ÿ¶ÿÂÿ¹ÿ¶ÿ¾ÿ¸ÿ°ÿµÿºÿ·ÿ³ÿ±ÿ²ÿ¶ÿ«ÿ°ÿ¹ÿ¾ÿÀÿ¸ÿ¶ÿµÿ·ÿ¾ÿÃÿ»ÿ²ÿ¸ÿ°ÿ³ÿ¸ÿ´ÿ¶ÿ·ÿ½ÿ³ÿ©ÿ»ÿ«ÿ¯ÿ´ÿ»ÿÁÿºÿ¾ÿ²ÿ¶ÿ¸ÿ·ÿÂÿÁÿ·ÿ²ÿ¶ÿ¶ÿµÿ°ÿ²ÿ´ÿ³ÿ³ÿ»ÿ¿ÿ³ÿ´ÿºÿ¯ÿ­ÿ°ÿ¸ÿ»ÿ¹ÿ»ÿ©ÿµÿÄÿºÿ³ÿºÿ¾ÿ«ÿ±ÿ©ÿ½ÿ¸ÿ¹ÿ²ÿ®ÿ¯ÿ­ÿµÿµÿ«ÿ©ÿ´ÿ·ÿ³ÿ°ÿ´ÿ¯ÿµÿ·ÿ°ÿ±ÿ³ÿ¹ÿ¼ÿ´ÿ®ÿµÿ½ÿ¼ÿ©ÿµÿ±ÿ·ÿ²ÿ·ÿ¼ÿ·ÿµÿªÿ©ÿ¾ÿ¼ÿ³ÿ²ÿ´ÿ«ÿ²ÿ³ÿÈÿ·ÿ¿ÿ¾ÿ¸ÿ±ÿ³ÿ°ÿ°ÿ³ÿ·ÿ¼ÿ¿ÿ¾ÿ½ÿ¸ÿ®ÿ±ÿ°ÿÿºÿ¯ÿ¬ÿ·ÿ¼ÿ³ÿ¾ÿ«ÿ¬ÿ¬ÿ²ÿ¼ÿ²ÿ·ÿ¹ÿ¸ÿÿ¯ÿ´ÿ¬ÿ¶ÿ±ÿºÿ¹ÿ»ÿ­ÿ²ÿ¶ÿ³ÿ¶ÿ®ÿ«ÿ´ÿ¶ÿ¯ÿ­ÿµÿ¶ÿ³ÿ·ÿ½ÿ·ÿ«ÿ²ÿ¼ÿ®ÿ³ÿµÿ¶ÿºÿ·ÿÄÿ¶ÿ½ÿ¸ÿºÿ¶ÿÿºÿÅÿ·ÿ¿ÿ·ÿµÿÁÿ¹ÿ´ÿÀÿ¸ÿ¸ÿ¶ÿµÿ·ÿ¸ÿ»ÿ·ÿ²ÿ±ÿ³ÿ»ÿ»ÿ¹ÿ¼ÿ³ÿÿ°ÿºÿ¯ÿ°ÿ´ÿ­ÿ¶ÿ»ÿÀÿ¶ÿ¶ÿ»ÿºÿ²ÿ¿ÿ·ÿªÿ«ÿ²ÿ©ÿ¬ÿºÿ¼ÿ³ÿ­ÿ°ÿ·ÿ´ÿ²ÿ¹ÿ½ÿ¾ÿ¾ÿºÿ·ÿµÿ³ÿµÿ¶ÿ¹ÿ½ÿºÿ·ÿ·ÿ¸ÿ¶ÿÂÿ½ÿ»ÿ»ÿÈÿ¯ÿµÿ·ÿ»ÿ¿ÿ¸ÿ­ÿ´ÿ³ÿ³ÿµÿ¶ÿ´ÿ·ÿ¹ÿ»ÿÁÿ¿ÿ»ÿ»ÿ·ÿ²ÿ¶ÿ·ÿµÿµÿ±ÿ·ÿ¶ÿ¶ÿ½ÿ´ÿÿ®ÿ¹ÿ·ÿ¯ÿºÿ±ÿÅÿµÿ±ÿ·ÿ²ÿ¶ÿ±ÿ¯ÿ²ÿ¶ÿ·ÿ½ÿ½ÿ¸ÿ¶ÿµÿ¸ÿ¶ÿ®ÿ³ÿ»ÿ°ÿªÿ·ÿ¾ÿ»ÿ¼ÿ³ÿ³ÿ­ÿ·ÿ³ÿÈÿ¸ÿ³ÿ¶ÿ­ÿ¶ÿµÿºÿºÿ­ÿ²ÿµÿ³ÿ¾ÿ»ÿµÿ³ÿ²ÿ¬ÿ¸ÿ¿ÿ¶ÿ¹ÿ½ÿ·ÿ°ÿ´ÿ·ÿ¸ÿ¿ÿÆÿ¼ÿ¸ÿ·ÿ¶ÿÆÿ¾ÿ½ÿ°ÿ´ÿ·ÿ±ÿ»ÿ¾ÿ¿ÿ»ÿ»ÿ¿ÿºÿ´ÿµÿ´ÿ·ÿ³ÿºÿÁÿ¾ÿ·ÿ®ÿ°ÿ´ÿµÿ¹ÿ·ÿ¬ÿ½ÿ·ÿ¶ÿ®ÿ³ÿ½ÿÃÿ¶ÿ·ÿ²ÿ¹ÿ»ÿ³ÿµÿ´ÿ»ÿ¾ÿ¯ÿ·ÿ¾ÿµÿµÿ½ÿ»ÿ·ÿ¹ÿ¶ÿ¶ÿ½ÿºÿµÿ³ÿ³ÿ²ÿµÿ®ÿ·ÿ°ÿÅÿÅÿ°ÿ±ÿºÿµÿ»ÿ»ÿÇÿÅÿ»ÿµÿ³ÿ¿ÿ½ÿ¿ÿ¹ÿ»ÿºÿ»ÿ»ÿ³ÿ³ÿ¸ÿ·ÿ¹ÿºÿ²ÿ²ÿµÿ²ÿ°ÿ²ÿ´ÿªÿ¯ÿ·ÿÃÿÀÿ­ÿ¶ÿºÿÄÿ¸ÿµÿ·ÿ´ÿ¶ÿ¿ÿµÿ±ÿ¸ÿ¸ÿºÿ¼ÿ¸ÿ·ÿ³ÿ¬ÿ¯ÿ¸ÿ¸ÿ¾ÿ·ÿ²ÿ¯ÿ±ÿÂÿ®ÿÁÿ°ÿ¹ÿºÿ½ÿÐÿ¼ÿ´ÿµÿ·ÿ¼ÿ½ÿ²ÿªÿ±ÿ´ÿ·ÿ¼ÿ½ÿ¹ÿ®ÿ¸ÿÀÿ´ÿÁÿ´ÿ½ÿ±ÿÃÿÆÿ·ÿ±ÿ½ÿºÿ´ÿ²ÿ¼ÿ¿ÿ½ÿÀÿ»ÿµÿ²ÿ²ÿºÿºÿµÿ°ÿ®ÿºÿ½ÿ¶ÿ²ÿµÿÄÿ¸ÿ¯ÿ·ÿ¸ÿµÿ³ÿ¼ÿ¶ÿ¼ÿ¶ÿ·ÿ¯ÿ¼ÿ½ÿµÿ²ÿ·ÿ¶ÿµÿ·ÿ¹ÿ¿ÿºÿ®ÿ´ÿ½ÿºÿÂÿ´ÿ¹ÿ¸ÿµÿ«ÿ³ÿ¼ÿ´ÿ»ÿ°ÿ°ÿ·ÿ´ÿ¯ÿ¹ÿ½ÿ¹ÿ±ÿ°ÿ´ÿ·ÿ¹ÿ¸ÿ¹ÿ¹ÿ¸ÿ³ÿ¸ÿ¯ÿ·ÿÃÿµÿ®ÿ»ÿµÿ¼ÿ²ÿ²ÿ¾ÿ¸ÿ¶ÿ®ÿ«ÿ±ÿ¸ÿ¼ÿºÿ·ÿµÿ°ÿ±ÿµÿ·ÿ°ÿªÿ´ÿ»ÿÆÿÍÿÈÿÂÿÃÿÁÿ¼ÿ»ÿ·ÿ¶ÿ´ÿµÿµÿ·ÿ¸ÿ½ÿÁÿµÿ³ÿ¸ÿ¾ÿ¹ÿ½ÿ¸ÿ³ÿ¶ÿ¹ÿ¹ÿ¿ÿÀÿÀÿ»ÿ´ÿ¶ÿ¶ÿ¶ÿ¶ÿ»ÿºÿºÿ¾ÿ¼ÿ½ÿÂÿÃÿ½ÿ­ÿ³ÿÂÿ¸ÿ±ÿ¶ÿ¯ÿÿÀÿ½ÿ¿ÿ¾ÿ¾ÿ»ÿºÿ´ÿ¹ÿºÿºÿ¾ÿ´ÿ´ÿ¸ÿÀÿ¿ÿ²ÿ¼ÿ­ÿÂÿºÿµÿºÿ¿ÿ¸ÿÁÿ»ÿ¶ÿ²ÿ¼ÿ¾ÿ¾ÿ¹ÿ«ÿ³ÿ¹ÿ½ÿ´ÿÿÿ²ÿ´ÿ²ÿÀÿÎÿ¼ÿ·ÿ¹ÿ¶ÿ¾ÿ¿ÿ¹ÿ¸ÿ·ÿ¸ÿºÿ¶ÿ¶ÿ»ÿµÿ¸ÿ¸ÿ²ÿÀÿ¶ÿ¼ÿ´ÿ°ÿ­ÿ³ÿ½ÿ·ÿ½ÿ·ÿ±ÿ¶ÿºÿ¸ÿ¶ÿÀÿÃÿ¹ÿ³ÿ¬ÿ¸ÿÊÿµÿ«ÿµÿ±ÿÿ´ÿ¹ÿ¶ÿ®ÿ°ÿ²ÿ²ÿ·ÿ»ÿ»ÿ·ÿ¶ÿºÿÿ±ÿ»ÿ¾ÿ¾ÿ¹ÿµÿ±ÿ½ÿµÿ¶ÿºÿ´ÿ·ÿÀÿ¾ÿ¹ÿ°ÿ°ÿ¼ÿ¹ÿÄÿ¼ÿ³ÿ¼ÿµÿ´ÿ³ÿ¿ÿ¾ÿºÿ´ÿ¸ÿ½ÿ¾ÿºÿ­ÿªÿ³ÿºÿ­ÿ¶ÿ²ÿ¶ÿ·ÿ´ÿºÿÃÿ¼ÿºÿ´ÿ¶ÿ¸ÿµÿ¼ÿÄÿ¿ÿ¸ÿ´ÿ²ÿ»ÿ¸ÿµÿ·ÿ¹ÿ·ÿ¹ÿ¾ÿÁÿ¹ÿ»ÿ¾ÿ¼ÿ¹ÿµÿ»ÿÉÿ¿ÿ¶ÿ»ÿ¼ÿ½ÿºÿ»ÿµÿ®ÿ¬ÿ¬ÿ²ÿ¶ÿ´ÿ°ÿ¸ÿÆÿÅÿ¾ÿ¯ÿ±ÿ¬ÿ¬ÿÀÿÎÿµÿ½ÿ¼ÿ¹ÿ¶ÿµÿ»ÿÂÿÂÿ½ÿºÿ»ÿ½ÿ¿ÿ·ÿ¶ÿÉÿÁÿ±ÿ·ÿ­ÿ¯ÿ¹ÿ¾ÿ½ÿºÿ¶ÿ°ÿ³ÿ»ÿÀÿ¹ÿÀÿ¬ÿ®ÿ¹ÿ±ÿ¾ÿ¼ÿ±ÿ³ÿ¸ÿºÿ½ÿ¸ÿ²ÿ¶ÿ³ÿ·ÿµÿ¸ÿ»ÿ±ÿ·ÿÂÿ¿ÿ½ÿºÿ¶ÿ¹ÿ»ÿµÿªÿ¹ÿ½ÿ¾ÿ´ÿ­ÿÃÿÌÿËÿºÿ»ÿ¹ÿµÿ¶ÿ¸ÿ¼ÿ¶ÿ»ÿ»ÿ·ÿ¿ÿÀÿ´ÿ¶ÿ°ÿ­ÿ´ÿ¹ÿ¶ÿ·ÿ»ÿ¹ÿ¿ÿ¼ÿ¶ÿ»ÿ¾ÿ¼ÿÁÿ¶ÿ´ÿºÿ¸ÿ¸ÿ·ÿ´ÿ´ÿ¶ÿÀÿ½ÿ´ÿÅÿ½ÿÀÿ½ÿµÿºÿ½ÿÅÿÄÿµÿ®ÿ²ÿ¾ÿ·ÿ»ÿ¯ÿ¼ÿÄÿ¼ÿ®ÿµÿ²ÿ´ÿ»ÿ¸ÿ¹ÿ¿ÿ¹ÿºÿµÿÅÿ¶ÿ±ÿ¹ÿ­ÿ¸ÿÀÿ¹ÿ¹ÿÀÿ¼ÿ»ÿ¶ÿ»ÿºÿ¶ÿ·ÿ¶ÿ¹ÿºÿ¿ÿ»ÿ¹ÿ¹ÿ¶ÿ·ÿ¿ÿÀÿ½ÿ¯ÿ¸ÿ²ÿ·ÿ¸ÿ¹ÿ´ÿµÿ¿ÿÂÿ¼ÿÃÿ±ÿÄÿ²ÿ¾ÿÆÿ®ÿ¹ÿµÿ¯ÿ±ÿ´ÿ¸ÿ¹ÿ±ÿÆÿ»ÿÁÿ·ÿ¶ÿÂÿ»ÿµÿ¹ÿ¸ÿµÿ»ÿÄÿ¹ÿ³ÿ°ÿ­ÿ¸ÿ¹ÿ³ÿ¹ÿ´ÿ´ÿºÿºÿ¾ÿ¼ÿ»ÿ¹ÿ¬ÿ»ÿ»ÿ»ÿÅÿÅÿ¾ÿ¹ÿµÿ³ÿ¼ÿ´ÿ¹ÿ¼ÿ³ÿ´ÿ¸ÿ»ÿ¼ÿ¿ÿ½ÿ¸ÿ»ÿ¹ÿ¹ÿ¶ÿ¿ÿ¼ÿ½ÿÃÿ¾ÿ¾ÿÁÿ¾ÿ»ÿ¸ÿ°ÿ»ÿ¼ÿÀÿ»ÿ¼ÿ¾ÿ»ÿ·ÿ¿ÿÆÿ½ÿºÿ½ÿºÿµÿµÿ»ÿ¾ÿ½ÿºÿºÿ»ÿ»ÿ¹ÿ¾ÿ¾ÿµÿ¿ÿ´ÿ»ÿ¹ÿ½ÿÀÿ¿ÿ¿ÿ¾ÿÁÿ¯ÿ¶ÿ¾ÿÀÿÃÿ»ÿ·ÿ¹ÿ½ÿ¼ÿ»ÿÂÿ¿ÿ°ÿ¯ÿ½ÿ¾ÿÁÿ¾ÿ¹ÿ·ÿ¸ÿ¾ÿÁÿ¸ÿ·ÿ³ÿ·ÿ»ÿ»ÿ·ÿ¶ÿ»ÿ¾ÿ³ÿ¹ÿ¾ÿºÿ¼ÿÃÿµÿ¶ÿºÿ¸ÿ½ÿ¿ÿ¸ÿ¶ÿºÿµÿ¿ÿºÿ¹ÿ¼ÿ¼ÿ·ÿ±ÿ´ÿ½ÿ»ÿ¸ÿ¿ÿ¿ÿ·ÿºÿÀÿ¿ÿ½ÿ¸ÿÀÿÀÿÀÿ½ÿ³ÿ»ÿºÿ¸ÿÃÿ½ÿµÿ¹ÿºÿ´ÿ¼ÿ¿ÿÂÿ»ÿµÿ¹ÿ²ÿ½ÿ¾ÿ¼ÿ¹ÿ¸ÿÀÿ¿ÿºÿÁÿÉÿ»ÿÂÿÃÿ¶ÿÀÿ·ÿµÿ·ÿ·ÿ·ÿºÿÀÿ²ÿ·ÿ¼ÿ¼ÿ¸ÿ¹ÿ»ÿ¼ÿÂÿ¼ÿÀÿÃÿ»ÿºÿ»ÿ¿ÿÅÿÂÿ»ÿºÿµÿ¾ÿÀÿÀÿÃÿÅÿ½ÿ³ÿ²ÿ¯ÿ½ÿ¸ÿºÿµÿ»ÿÅÿÁÿ¶ÿ¸ÿÆÿÄÿ·ÿ»ÿ½ÿ¹ÿ´ÿºÿ½ÿ²ÿ±ÿ©ÿ¿ÿ·ÿÃÿÅÿ¿ÿ»ÿ½ÿÂÿÍÿºÿ½ÿµÿ½ÿ½ÿ·ÿ±ÿ±ÿ·ÿÀÿÄÿ¾ÿÄÿ¿ÿÀÿ¼ÿµÿ¹ÿ¾ÿ¹ÿÈÿÂÿ¶ÿµÿ»ÿÀÿÁÿ¾ÿ¶ÿ¹ÿ¼ÿÄÿÁÿ½ÿºÿ·ÿ·ÿ½ÿÁÿÂÿ·ÿ¼ÿÄÿÂÿ¹ÿ³ÿ´ÿÁÿÁÿÀÿ»ÿ·ÿ³ÿ·ÿ¿ÿºÿºÿ¾ÿ¼ÿºÿ³ÿ¯ÿ·ÿÀÿ»ÿºÿ¾ÿ·ÿ³ÿ¶ÿ¿ÿÄÿÀÿ¾ÿÄÿ¸ÿ¹ÿ¾ÿ¸ÿµÿ¹ÿ¹ÿ°ÿªÿÂÿ»ÿ´ÿ¶ÿºÿºÿ¹ÿºÿ¿ÿ¶ÿ¾ÿ¸ÿÍÿ¹ÿµÿºÿºÿ·ÿ²ÿºÿ½ÿ¹ÿ¹ÿ¸ÿ½ÿ¿ÿ¼ÿ¼ÿ¼ÿ½ÿºÿÀÿ¼ÿ¸ÿ¼ÿÂÿÁÿ°ÿµÿ´ÿ·ÿ½ÿ¼ÿµÿ´ÿ¾ÿ¶ÿ¹ÿ¹ÿ½ÿ¸ÿ¶ÿ¸ÿ·ÿÁÿ¼ÿºÿ¸ÿÁÿºÿ´ÿ¶ÿ»ÿÂÿ¼ÿ²ÿ®ÿ·ÿ½ÿ¹ÿ³ÿºÿ¾ÿ»ÿÂÿ·ÿ°ÿ¶ÿ¸ÿ¸ÿµÿ°ÿ»ÿÂÿ«ÿ¸ÿ¹ÿ½ÿ½ÿ·ÿ¹ÿÁÿ·ÿ¸ÿºÿ¼ÿ¼ÿ¼ÿ¿ÿÀÿ»ÿÁÿ¼ÿ¶ÿ¼ÿºÿ¼ÿ½ÿ¾ÿÀÿ¸ÿ·ÿ´ÿ½ÿµÿ»ÿ³ÿ­ÿ³ÿºÿ¿ÿ¶ÿ¸ÿ¾ÿºÿÁÿ¾ÿ¸ÿ¼ÿÄÿÂÿ´ÿÂÿ»ÿ¸ÿµÿ¶ÿºÿ¼ÿ»ÿ¼ÿ¹ÿ½ÿÂÿ°ÿ³ÿµÿºÿ¾ÿÀÿÈÿ¹ÿÎÿ¿ÿ­ÿ¸ÿºÿºÿ¼ÿ¾ÿ¿ÿµÿ¸ÿÁÿ¸ÿ¹ÿ½ÿ¸ÿºÿÄÿÆÿÈÿÄÿ¬ÿÅÿ¾ÿ½ÿ»ÿµÿ¸ÿÃÿÀÿ²ÿ¿ÿ»ÿºÿ¹ÿ»ÿ¾ÿºÿ¸ÿ»ÿ¸ÿ¶ÿ¹ÿÁÿÂÿ³ÿ¸ÿ»ÿ¸ÿ¹ÿ¹ÿ·ÿ»ÿ»ÿ¾ÿÀÿºÿ»ÿ¾ÿÂÿÂÿ¼ÿ½ÿ¾ÿ¿ÿ´ÿ¾ÿ¿ÿ³ÿ´ÿ¾ÿ½ÿµÿ½ÿÉÿ½ÿ¾ÿ»ÿ¾ÿºÿ¼ÿ¾ÿ·ÿ³ÿ¹ÿ¹ÿ¸ÿµÿ´ÿ·ÿ·ÿ»ÿ½ÿ½ÿ¿ÿÇÿÓÿÄÿ¶ÿ»ÿÃÿ¼ÿ´ÿ´ÿ¸ÿµÿ·ÿÃÿ¼ÿ¿ÿ¹ÿ¼ÿÂÿÀÿ¾ÿ»ÿ´ÿ´ÿ¿ÿ¿ÿ»ÿ»ÿ´ÿ±ÿ·ÿ¶ÿ¸ÿ¹ÿºÿ·ÿ¶ÿÂÿ¼ÿ²ÿ³ÿ½ÿ½ÿ¾ÿ¿ÿ»ÿ³ÿµÿ½ÿ¹ÿ¹ÿ¯ÿ½ÿ²ÿ¸ÿ¹ÿ¶ÿ½ÿ½ÿ¾ÿÂÿ¼ÿ¸ÿ½ÿÂÿÁÿÂÿ¹ÿ»ÿ¸ÿ±ÿµÿ»ÿºÿ¶ÿ±ÿ¿ÿ¸ÿ´ÿ¼ÿ²ÿ³ÿ½ÿÀÿÀÿÁÿ¼ÿ´ÿµÿ³ÿ°ÿµÿ½ÿ¸ÿ½ÿºÿºÿ¿ÿ¼ÿ¸ÿ½ÿÀÿÁÿ½ÿÉÿ¹ÿ¹ÿ´ÿ²ÿµÿ¼ÿÃÿ¾ÿµÿ³ÿ¬ÿ³ÿ¼ÿ°ÿ¸ÿ½ÿ¸ÿ·ÿ»ÿ¼ÿ¹ÿ·ÿ¶ÿ²ÿ½ÿµÿºÿ¶ÿ¾ÿ·ÿ¶ÿ¹ÿ¼ÿ»ÿ¶ÿ¯ÿªÿ¸ÿ¼ÿ¶ÿ¾ÿ»ÿ¹ÿºÿ»ÿ´ÿ¯ÿ®ÿ³ÿ¼ÿ¹ÿºÿ·ÿ±ÿµÿ¹ÿ±ÿ»ÿ¹ÿ·ÿÅÿÌÿ¿ÿ¹ÿ¸ÿ´ÿ¯ÿºÿ³ÿ³ÿ·ÿ¯ÿ´ÿ´ÿ±ÿ¹ÿÀÿ½ÿÁÿÂÿ¸ÿÃÿ«ÿ½ÿ½ÿ´ÿ³ÿ´ÿ²ÿ³ÿµÿ·ÿºÿ¹ÿ»ÿºÿÈÿ¿ÿÿ¼ÿÀÿ¶ÿ²ÿ¹ÿÀÿ¾ÿµÿ¯ÿ·ÿ½ÿ½ÿÃÿ»ÿ¸ÿ¾ÿÀÿ¿ÿ´ÿ¸ÿ·ÿµÿ»ÿºÿ¾ÿ¼ÿ¸ÿ±ÿ­ÿ±ÿ½ÿ»ÿºÿµÿ½ÿÄÿÀÿ¶ÿ°ÿ´ÿ¶ÿÀÿ¿ÿ¼ÿºÿÀÿ´ÿ»ÿÂÿÁÿºÿ»ÿ¼ÿ¹ÿ¶ÿºÿÂÿ·ÿ³ÿµÿ¶ÿÁÿ³ÿ¹ÿ´ÿºÿ¹ÿºÿ¾ÿ»ÿµÿ´ÿ¸ÿ¼ÿ¹ÿ²ÿµÿ­ÿ¿ÿÂÿ¸ÿ¼ÿÆÿÁÿ¸ÿµÿ´ÿ´ÿµÿ·ÿ±ÿ½ÿÀÿÌÿºÿ·ÿ·ÿÄÿÁÿ¿ÿ³ÿ±ÿ²ÿ½ÿÂÿ´ÿ¶ÿ·ÿÀÿµÿ¿ÿ¹ÿ´ÿ²ÿµÿ¶ÿ°ÿ±ÿ·ÿºÿ½ÿ¹ÿ³ÿ¸ÿ¸ÿ¶ÿÇÿÃÿ¶ÿ»ÿ½ÿ²ÿ¯ÿ¼ÿÀÿ¹ÿ²ÿ±ÿ³ÿ²ÿ±ÿ¸ÿ¹ÿ´ÿÁÿÂÿ¾ÿÀÿ¸ÿ¹ÿ·ÿµÿ³ÿ²ÿ´ÿ¹ÿ¸ÿ¹ÿ¾ÿ¶ÿ°ÿ¶ÿ¼ÿÄÿµÿ²ÿ¼ÿºÿºÿ´ÿ·ÿ²ÿµÿ¸ÿ¸ÿ¸ÿ¼ÿ¼ÿ·ÿ¶ÿ±ÿÂÿÂÿ»ÿ¿ÿËÿ¿ÿµÿ¯ÿ³ÿ³ÿ®ÿ´ÿ»ÿÂÿ¾ÿµÿ»ÿÀÿ²ÿ´ÿ·ÿ¬ÿ¯ÿ·ÿ­ÿ´ÿ½ÿ·ÿ²ÿ±ÿ¬ÿ¸ÿ½ÿ½ÿ¼ÿ±ÿ¯ÿ¼ÿµÿ´ÿ¿ÿºÿÂÿºÿ·ÿ¼ÿ³ÿ¹ÿ¹ÿ¶ÿµÿ±ÿ·ÿ¹ÿ³ÿ°ÿ¸ÿ¾ÿ¹ÿ»ÿ¯ÿÿ¿ÿ²ÿ°ÿºÿ¾ÿ½ÿ¾ÿÿ´ÿ¸ÿºÿ´ÿµÿ¿ÿÂÿÁÿ¼ÿ¶ÿ»ÿ½ÿ½ÿ·ÿ¼ÿ¹ÿ¼ÿ±ÿ¹ÿµÿµÿµÿ¾ÿ¸ÿºÿ¸ÿµÿ³ÿ³ÿ´ÿ¹ÿºÿ²ÿ±ÿ¸ÿ­ÿ¸ÿ´ÿÇÿ¹ÿ­ÿ¾ÿ°ÿ¹ÿ»ÿ¾ÿ¾ÿ¿ÿ½ÿ¶ÿµÿµÿ³ÿ¿ÿÄÿºÿ¹ÿ³ÿ¹ÿ²ÿ½ÿ»ÿºÿµÿ»ÿºÿ¶ÿºÿ¶ÿµÿ³ÿ¼ÿÁÿ¹ÿ¸ÿ¸ÿ¸ÿÄÿÆÿÀÿ»ÿ¼ÿ½ÿ·ÿ­ÿ·ÿ±ÿ¿ÿ·ÿ¯ÿ·ÿ·ÿ³ÿ±ÿÀÿ½ÿ·ÿ¾ÿÄÿ¿ÿ·ÿºÿÀÿÅÿ¼ÿ³ÿµÿ¹ÿ´ÿÂÿ´ÿ¸ÿ³ÿ³ÿ¾ÿ·ÿ¾ÿ¹ÿºÿºÿ¼ÿ¸ÿ·ÿºÿ¶ÿ½ÿ¼ÿ±ÿÁÿ¼ÿ¿ÿ½ÿ¸ÿ»ÿ¼ÿÃÿ»ÿµÿ´ÿ½ÿºÿºÿµÿ¼ÿºÿµÿ¯ÿ´ÿ½ÿµÿ®ÿ¸ÿ½ÿ¸ÿ¶ÿ¸ÿ·ÿ¸ÿ°ÿ·ÿ¸ÿ²ÿ³ÿ»ÿ¼ÿ½ÿ¶ÿªÿ¾ÿºÿ»ÿ¼ÿ·ÿºÿ»ÿ»ÿºÿ¶ÿ³ÿ®ÿ¶ÿ»ÿ¶ÿ®ÿ¯ÿ¿ÿªÿ²ÿ¯ÿ½ÿÄÿ»ÿ´ÿ³ÿ®ÿ·ÿ»ÿ¼ÿµÿ³ÿ¿ÿ¼ÿ´ÿ¶ÿ¸ÿ»ÿ¾ÿ¿ÿ½ÿ¹ÿµÿ³ÿ´ÿ»ÿ¼ÿ¸ÿ·ÿÆÿ¸ÿ¸ÿ¸ÿ´ÿ»ÿ²ÿ²ÿ´ÿ´ÿµÿ¼ÿ·ÿ°ÿ²ÿ»ÿ¿ÿ¹ÿ·ÿ·ÿ¸ÿ¶ÿ»ÿ»ÿ­ÿ´ÿ¿ÿ¶ÿ¯ÿ¶ÿ·ÿ¬ÿºÿ¸ÿ¼ÿ¯ÿ´ÿ²ÿºÿ¯ÿ²ÿ»ÿ¸ÿ¸ÿºÿ¹ÿ¼ÿ²ÿ«ÿ¼ÿºÿ¼ÿ³ÿÿ·ÿ±ÿ©ÿ¶ÿ»ÿ·ÿ²ÿ½ÿ³ÿ´ÿ·ÿºÿºÿµÿ±ÿ½ÿ¸ÿ³ÿµÿ¼ÿ»ÿ´ÿ¶ÿ·ÿµÿ¸ÿ¼ÿ½ÿÉÿ¾ÿ·ÿ³ÿ¶ÿ³ÿ·ÿºÿ¾ÿ²ÿ¼ÿ²ÿ­ÿ²ÿ·ÿ½ÿ¹ÿ°ÿ·ÿ¹ÿ¹ÿ·ÿ²ÿ³ÿ¸ÿ¶ÿµÿ¸ÿºÿ¾ÿÁÿ¹ÿªÿ²ÿ¬ÿ®ÿ´ÿÅÿ½ÿºÿµÿ·ÿ·ÿ½ÿ­ÿÅÿµÿ²ÿ½ÿÂÿ¹ÿªÿ³ÿ´ÿºÿ¿ÿ²ÿ¶ÿ»ÿ·ÿ·ÿ¸ÿºÿµÿªÿ¶ÿ¹ÿµÿ²ÿ¹ÿ¿ÿ¿ÿ»ÿ²ÿ²ÿµÿ½ÿµÿ²ÿ¬ÿ¹ÿ¸ÿ°ÿ¸ÿ½ÿ¾ÿ²ÿ®ÿ³ÿ´ÿ±ÿ¯ÿ¯ÿµÿ¾ÿ¾ÿ¹ÿ·ÿ²ÿ·ÿ¼ÿ¹ÿ³ÿ¿ÿ¸ÿ´ÿ­ÿ·ÿ±ÿÂÿºÿ³ÿ¬ÿ°ÿÿ¯ÿ¾ÿ°ÿ´ÿ¼ÿ¶ÿ¶ÿ·ÿ¼ÿ¼ÿ·ÿ»ÿ°ÿ®ÿ®ÿ­ÿµÿ±ÿ·ÿ»ÿ³ÿ°ÿ»ÿ³ÿ´ÿÿ¶ÿ¶ÿ¯ÿ½ÿÂÿ¶ÿ½ÿµÿ»ÿÄÿ¼ÿµÿ¼ÿ¹ÿ·ÿ·ÿ¸ÿ²ÿ°ÿ°ÿ¬ÿ«ÿ¬ÿ³ÿ¼ÿºÿ°ÿ±ÿ¹ÿ¼ÿ·ÿµÿ¸ÿ¸ÿ´ÿ¸ÿ¯ÿ¹ÿ³ÿÁÿ¹ÿ­ÿ³ÿ¸ÿ¶ÿ¼ÿ¼ÿ¶ÿ¼ÿ»ÿ¹ÿ¹ÿ±ÿ¹ÿ¸ÿ·ÿºÿ¹ÿ±ÿ¸ÿ»ÿ´ÿµÿ¸ÿ²ÿ«ÿ­ÿ²ÿ¹ÿ¼ÿ´ÿ·ÿ¼ÿµÿºÿ»ÿ¶ÿ±ÿ«ÿ¯ÿ´ÿ©ÿ´ÿ¼ÿ¶ÿ½ÿ®ÿ»ÿºÿ³ÿ¸ÿ½ÿ¶ÿ¹ÿºÿºÿ¹ÿ·ÿ¶ÿ²ÿ»ÿÀÿ±ÿ±ÿ¾ÿ¹ÿ±ÿ°ÿ´ÿ´ÿ¾ÿ´ÿ­ÿ¬ÿ³ÿÿ»ÿµÿ¶ÿ³ÿ¹ÿ²ÿ¾ÿ¸ÿÀÿ·ÿ·ÿ«ÿ³ÿ»ÿ»ÿ´ÿÿ¸ÿÄÿ¹ÿµÿºÿ»ÿ³ÿ­ÿ¯ÿ¶ÿ¼ÿÀÿ¾ÿ²ÿ°ÿ»ÿ»ÿÿ­ÿ¶ÿ½ÿ¹ÿ»ÿ¶ÿÄÿ³ÿ»ÿ·ÿ¬ÿ¸ÿ¹ÿ¿ÿ½ÿºÿ¾ÿ´ÿ­ÿ³ÿºÿ½ÿÊÿ¹ÿ»ÿµÿ·ÿÃÿºÿÁÿÅÿ¾ÿ¿ÿ»ÿµÿµÿºÿ´ÿ¶ÿ½ÿ¶ÿ©ÿ³ÿ·ÿ±ÿµÿ¯ÿ±ÿÿ·ÿ¼ÿ¹ÿ±ÿ³ÿÀÿÀÿ»ÿ¼ÿ½ÿ²ÿªÿ¶ÿ¶ÿ·ÿ¼ÿºÿ²ÿ°ÿ·ÿ·ÿ½ÿ·ÿ¬ÿ«ÿÿ±ÿ½ÿ½ÿ¼ÿ°ÿ²ÿ«ÿ®ÿ³ÿ´ÿ­ÿ·ÿ³ÿ¾ÿµÿ¿ÿÀÿµÿºÿµÿ±ÿ¯ÿ»ÿºÿ¼ÿ¾ÿ¸ÿ¶ÿ¹ÿ¸ÿ¶ÿ²ÿ¿ÿ·ÿ´ÿ¶ÿµÿ¶ÿ·ÿµÿ­ÿ«ÿ¶ÿÃÿÀÿ¶ÿ»ÿ´ÿ²ÿ»ÿÁÿÄÿ´ÿµÿ·ÿºÿ¶ÿ½ÿ°ÿ²ÿ»ÿ·ÿ¿ÿ¾ÿ»ÿ³ÿ°ÿ°ÿ¸ÿ´ÿ©ÿ¯ÿ±ÿ°ÿ³ÿ¼ÿ¼ÿ¸ÿ»ÿ²ÿ­ÿ»ÿ½ÿ±ÿ±ÿµÿªÿªÿ¹ÿ¾ÿÀÿÀÿ²ÿ­ÿ¸ÿ¬ÿ¹ÿÄÿ»ÿ¶ÿ­ÿ²ÿ´ÿÿ®ÿ«ÿ³ÿÂÿ¼ÿ¯ÿ¹ÿ²ÿ¶ÿ·ÿ¬ÿµÿ¾ÿÁÿ½ÿµÿ³ÿ±ÿ¯ÿ°ÿµÿ¼ÿ½ÿºÿ°ÿ¸ÿ³ÿ°ÿµÿ°ÿºÿµÿ³ÿ²ÿÂÿ¹ÿ¹ÿ·ÿ¿ÿ­ÿ¸ÿÃÿ¸ÿ±ÿ¯ÿ¯ÿ²ÿ·ÿµÿÁÿ½ÿ³ÿ±ÿ¸ÿ´ÿ°ÿ·ÿ·ÿ¸ÿ¾ÿ¼ÿ¹ÿ³ÿµÿ¼ÿÀÿ¸ÿ»ÿ¸ÿÁÿºÿ»ÿ¿ÿÃÿÀÿ·ÿ¹ÿ»ÿ·ÿ·ÿµÿÂÿ´ÿ¹ÿ³ÿ±ÿ·ÿ·ÿ´ÿ±ÿ´ÿºÿÀÿÂÿ»ÿ¹ÿ»ÿºÿ¹ÿ´ÿºÿ»ÿÀÿ¿ÿ¯ÿ¸ÿ»ÿ²ÿ±ÿ±ÿ©ÿÿºÿ¾ÿµÿ¼ÿ­ÿ³ÿ³ÿ±ÿ¶ÿ¯ÿ¶ÿ®ÿªÿ©ÿ¶ÿ½ÿ¸ÿµÿ´ÿ®ÿ¶ÿ¾ÿ¶ÿ·ÿ¸ÿ¶ÿ²ÿÿ²ÿ¶ÿ°ÿ»ÿ¸ÿµÿµÿ¯ÿ·ÿ´ÿ³ÿ¯ÿ±ÿ±ÿ­ÿ²ÿ¶ÿ¸ÿ°ÿ¹ÿ½ÿÁÿ½ÿ¸ÿ´ÿ¹ÿ¼ÿ»ÿ»ÿ»ÿ¹ÿ±ÿ²ÿ¾ÿ¶ÿ³ÿ»ÿ±ÿ±ÿ³ÿ­ÿ¶ÿ´ÿ»ÿÁÿ»ÿ¼ÿ«ÿ«ÿ³ÿ©ÿÂÿÁÿ¸ÿµÿ´ÿ¾ÿ½ÿ¯ÿ´ÿ°ÿ·ÿµÿ¶ÿ½ÿ»ÿµÿ³ÿ³ÿ¶ÿµÿ³ÿµÿ²ÿºÿ¼ÿµÿ²ÿ°ÿ°ÿÅÿ¶ÿ»ÿ·ÿ·ÿ¼ÿ®ÿµÿ¾ÿºÿ·ÿµÿ°ÿµÿ²ÿºÿ½ÿ¹ÿ²ÿ¸ÿÁÿ»ÿ²ÿ²ÿ·ÿ´ÿ¶ÿ¿ÿ¸ÿµÿÄÿ¼ÿ²ÿºÿÿÀÿ»ÿ¾ÿ¯ÿ¹ÿ¿ÿÈÿ¶ÿ·ÿ¶ÿÂÿ¿ÿÀÿ¸ÿ¹ÿ·ÿ¶ÿ·ÿ·ÿ·ÿ¹ÿ·ÿ²ÿºÿÀÿ¿ÿ´ÿ®ÿ³ÿ»ÿ¸ÿ¶ÿªÿ¶ÿ´ÿ¾ÿ«ÿ¸ÿÅÿ³ÿ»ÿµÿ¹ÿ¼ÿ¶ÿ¹ÿ¶ÿ³ÿ¹ÿ»ÿ¼ÿ½ÿ»ÿ·ÿ­ÿÿ¬ÿ¶ÿ±ÿ»ÿ³ÿ¶ÿ²ÿ°ÿ¶ÿÿ¾ÿµÿ¶ÿ±ÿ´ÿ¹ÿ´ÿºÿ¸ÿ¿ÿÀÿÂÿ»ÿ»ÿ¸ÿ²ÿ¬ÿ±ÿºÿ²ÿ³ÿ´ÿ´ÿ²ÿ·ÿºÿµÿÃÿÃÿ¿ÿ¼ÿ²ÿ±ÿªÿ³ÿµÿ¶ÿ¿ÿ¶ÿ±ÿ¼ÿ¼ÿ¶ÿ¹ÿÁÿ½ÿ±ÿ¯ÿ³ÿ´ÿ½ÿ¾ÿ³ÿ±ÿÂÿ¶ÿ½ÿ¸ÿ³ÿÁÿ±ÿ¶ÿ»ÿ¾ÿºÿ³ÿ°ÿ·ÿ³ÿ¶ÿ¼ÿ»ÿÂÿÀÿ»ÿ¸ÿµÿ¹ÿµÿ°ÿ¶ÿ¬ÿ»ÿ³ÿ¾ÿ®ÿÀÿµÿ·ÿ°ÿ»ÿ¿ÿÄÿµÿ¸ÿ´ÿ²ÿ¼ÿÀÿ¸ÿ°ÿ­ÿ±ÿ¶ÿ¶ÿ·ÿ¸ÿºÿ¸ÿ¸ÿµÿ¯ÿ³ÿ¿ÿ®ÿµÿ¶ÿºÿ¸ÿ±ÿ·ÿ¸ÿ·ÿ½ÿ¸ÿ·ÿ¶ÿ¹ÿ¸ÿ¸ÿ¹ÿ·ÿ·ÿ­ÿ­ÿ´ÿ³ÿÀÿ°ÿ¹ÿ´ÿªÿ¶ÿ­ÿ·ÿ¸ÿ°ÿ´ÿÀÿµÿ°ÿºÿ¸ÿ¶ÿ¶ÿºÿ½ÿ·ÿ±ÿ·ÿÁÿºÿÀÿ¸ÿ²ÿ±ÿ·ÿ¸ÿÁÿÃÿ·ÿ±ÿ°ÿ·ÿ¶ÿµÿ°ÿ´ÿ½ÿ¹ÿ±ÿ³ÿ³ÿµÿºÿµÿ¸ÿ¶ÿ¶ÿ·ÿ³ÿ¶ÿ¶ÿ±ÿ¶ÿÀÿ¸ÿÁÿÇÿ¿ÿ³ÿ³ÿºÿ¼ÿ¼ÿ»ÿ·ÿµÿºÿ¾ÿµÿ²ÿ¿ÿ¸ÿ¸ÿ½ÿ°ÿ¹ÿ·ÿ½ÿÀÿ¶ÿ¶ÿ°ÿ¶ÿ·ÿ²ÿ´ÿ¶ÿ¹ÿ¼ÿ³ÿ½ÿÂÿ¯ÿ¼ÿÃÿ²ÿ±ÿÂÿ¼ÿÀÿºÿ®ÿ·ÿ¶ÿ·ÿ¸ÿºÿÀÿºÿ´ÿ¹ÿ¶ÿ´ÿ¸ÿ¹ÿ¹ÿ¹ÿ»ÿÁÿ´ÿµÿ®ÿ´ÿ¶ÿ¶ÿ¹ÿ±ÿ²ÿºÿÀÿÀÿ¿ÿÃÿÄÿµÿºÿºÿ½ÿÂÿ»ÿµÿ±ÿ¾ÿµÿ»ÿ¼ÿ¾ÿ´ÿµÿ²ÿªÿ±ÿºÿ¶ÿ´ÿ²ÿ±ÿ©ÿ³ÿµÿÂÿ·ÿÁÿ¼ÿ¿ÿ¾ÿ¼ÿ¼ÿ¼ÿ´ÿ³ÿ¶ÿ¹ÿÅÿÂÿ±ÿÂÿ¹ÿ¾ÿ»ÿÁÿµÿ³ÿºÿ¸ÿ¹ÿ»ÿ½ÿ·ÿ·ÿºÿ¼ÿÀÿ¼ÿ´ÿµÿ¸ÿ´ÿ¶ÿ¸ÿÀÿ´ÿºÿµÿÄÿ¾ÿ¶ÿ®ÿ·ÿ¾ÿ¶ÿ³ÿ»ÿ»ÿ¯ÿÿ°ÿ¶ÿÁÿ±ÿ¾ÿµÿ»ÿ¾ÿ¹ÿ¸ÿµÿµÿ´ÿµÿ¶ÿ·ÿ½ÿÁÿ¹ÿ°ÿ½ÿ¹ÿ¹ÿ½ÿ¹ÿºÿ¸ÿ¶ÿ³ÿ·ÿ±ÿ²ÿ¸ÿ·ÿ»ÿÁÿµÿ±ÿ¸ÿ¶ÿºÿ½ÿ¼ÿ¶ÿ·ÿ³ÿ­ÿ±ÿµÿ½ÿÀÿ½ÿ¼ÿ·ÿ·ÿ¾ÿÇÿÀÿºÿÀÿ»ÿ²ÿµÿ²ÿ¹ÿµÿ®ÿµÿÀÿÀÿ¼ÿÁÿ¼ÿ¶ÿ³ÿ²ÿ¬ÿ³ÿÂÿ¿ÿÀÿ¸ÿ¹ÿÂÿ»ÿ²ÿ»ÿ¿ÿ»ÿ¸ÿ´ÿ­ÿ°ÿ¬ÿÃÿ´ÿ·ÿºÿ¼ÿ»ÿ»ÿ½ÿ»ÿ¹ÿ»ÿ¾ÿÁÿ´ÿ²ÿªÿµÿºÿ¿ÿ¾ÿ¸ÿ»ÿ·ÿ´ÿ·ÿ·ÿ¹ÿ¿ÿÀÿ»ÿ¸ÿÅÿºÿ¶ÿ´ÿ¸ÿ¸ÿ·ÿ¾ÿ»ÿ³ÿ¸ÿºÿºÿÁÿ¾ÿ¹ÿ¯ÿÃÿÀÿ±ÿ¸ÿ¹ÿ·ÿºÿ¿ÿºÿ±ÿ·ÿÀÿ½ÿµÿÂÿºÿ¿ÿÁÿ¶ÿ½ÿ¾ÿ½ÿ»ÿ»ÿ¼ÿ¾ÿ¾ÿºÿ½ÿ±ÿÁÿÆÿ±ÿ±ÿ¹ÿ¹ÿ»ÿ·ÿºÿÀÿµÿ´ÿ»ÿÂÿ»ÿµÿ¯ÿ¹ÿ³ÿ¹ÿ¸ÿ´ÿ¹ÿ¿ÿ½ÿ¸ÿ´ÿ¬ÿ«ÿ¼ÿ²ÿÃÿÁÿ¾ÿ½ÿ·ÿ®ÿ·ÿÅÿ¹ÿ­ÿ¾ÿ¾ÿ«ÿ±ÿ²ÿ½ÿ¼ÿºÿ·ÿ¸ÿÀÿÃÿ¼ÿºÿ¸ÿÂÿºÿÁÿÃÿ¿ÿ»ÿ­ÿ¬ÿ­ÿ°ÿ½ÿÁÿ·ÿ¹ÿÀÿ¾ÿ¼ÿ´ÿ¾ÿ¸ÿ´ÿ¸ÿ»ÿ¾ÿÃÿÄÿ»ÿ³ÿ´ÿÿ©ÿ­ÿ¸ÿÀÿ¹ÿ¹ÿ¼ÿ»ÿ¾ÿ½ÿ¶ÿ¾ÿ¯ÿ·ÿ·ÿ¹ÿ¿ÿÀÿ»ÿ¹ÿµÿ±ÿ¼ÿ¸ÿ´ÿ¶ÿ»ÿ»ÿ³ÿÁÿÁÿ»ÿ·ÿ·ÿ¹ÿ¸ÿ¸ÿÁÿ³ÿ½ÿ¹ÿ¹ÿ¹ÿ»ÿ¿ÿ¿ÿ¼ÿ·ÿ®ÿ¸ÿ¶ÿ´ÿ½ÿ¸ÿ´ÿ·ÿ¾ÿÁÿ¹ÿ²ÿ½ÿ¼ÿ³ÿÂÿ·ÿÁÿÉÿ½ÿ¸ÿ·ÿ·ÿ»ÿ½ÿÁÿ½ÿ¶ÿ½ÿ¿ÿ¶ÿ¸ÿ¾ÿÂÿ¿ÿ¹ÿºÿ²ÿÆÿÀÿÂÿ¹ÿ»ÿÃÿÀÿ½ÿºÿ´ÿµÿ¾ÿÂÿ¸ÿµÿÀÿÂÿ¿ÿ¿ÿ½ÿ¼ÿ¼ÿºÿÄÿ¹ÿÅÿ»ÿºÿ³ÿ°ÿ¹ÿ·ÿ·ÿÀÿ¶ÿ²ÿ»ÿÀÿ»ÿ¼ÿ¸ÿ½ÿ½ÿÀÿÇÿ½ÿ¾ÿ¿ÿ»ÿµÿ¸ÿ¸ÿ­ÿµÿ»ÿ²ÿ±ÿ­ÿ·ÿµÿ³ÿºÿ»ÿ½ÿÂÿÀÿ»ÿ»ÿºÿ¹ÿ¸ÿÂÿ»ÿºÿÀÿÁÿºÿ±ÿ·ÿ»ÿ®ÿ·ÿ¼ÿ¼ÿÁÿ¿ÿµÿ³ÿ·ÿµÿºÿ¹ÿ¼ÿ½ÿ½ÿ½ÿ¾ÿºÿºÿÀÿºÿ¸ÿÃÿºÿ¼ÿ¸ÿ¯ÿ²ÿ´ÿ´ÿºÿ»ÿ¹ÿ·ÿ¸ÿ¼ÿ´ÿµÿ·ÿºÿÂÿ¿ÿ¾ÿ´ÿ½ÿÓÿÊÿÉÿËÿÈÿÂÿ¹ÿ´ÿ½ÿÁÿÄÿ·ÿ¾ÿ»ÿ´ÿ·ÿ·ÿ¶ÿ¿ÿ°ÿ¸ÿÀÿ¼ÿ»ÿ¼ÿ½ÿÅÿ»ÿ¶ÿµÿºÿ¼ÿ»ÿ¼ÿ¹ÿ±ÿ°ÿ°ÿÁÿµÿÀÿÂÿ¼ÿ»ÿ¾ÿ¾ÿ½ÿ¶ÿ¬ÿ¹ÿ¹ÿ¹ÿ¸ÿ´ÿ±ÿ±ÿ¶ÿÃÿ»ÿÈÿ¿ÿºÿ·ÿµÿ´ÿ¸ÿÉÿ»ÿ¿ÿ³ÿ³ÿÃÿÊÿÅÿ½ÿµÿ¾ÿµÿÄÿÀÿ¸ÿ³ÿ±ÿµÿ»ÿ¶ÿÄÿÀÿ¹ÿ¼ÿÁÿÅÿÃÿºÿ½ÿ°ÿ¿ÿ¼ÿ¾ÿ»ÿ¹ÿ¼ÿ»ÿºÿ¶ÿ±ÿ»ÿ·ÿµÿºÿ¼ÿ³ÿ³ÿºÿ½ÿÿ¬ÿ½ÿÁÿ¹ÿ¼ÿÃÿÃÿ¿ÿ¼ÿ¸ÿ»ÿ¼ÿµÿ¶ÿ·ÿ³ÿ¾ÿÁÿÄÿËÿÅÿ·ÿÃÿ¶ÿ·ÿ¿ÿ¶ÿµÿ¹ÿ¼ÿ³ÿ²ÿÂÿ¿ÿ¶ÿÂÿ¹ÿ´ÿ·ÿ½ÿÂÿ¿ÿºÿÈÿ¼ÿºÿËÿÆÿ»ÿ»ÿ¸ÿÄÿ±ÿºÿ¶ÿºÿÀÿÁÿ¼ÿ·ÿÂÿ¶ÿ²ÿ»ÿ³ÿ°ÿ¸ÿ¾ÿ¹ÿ´ÿ¿ÿ¹ÿ·ÿÀÿÂÿ¸ÿ·ÿÇÿÄÿ»ÿµÿ­ÿ¸ÿ¹ÿ¶ÿ±ÿ¬ÿ¶ÿ»ÿ¸ÿÀÿ·ÿ¼ÿ»ÿ´ÿ·ÿ¸ÿ¶ÿµÿ·ÿ´ÿ¾ÿ½ÿºÿ¸ÿ²ÿÂÿ½ÿ¼ÿ·ÿ»ÿ½ÿÅÿÉÿ¿ÿ¸ÿ½ÿ¶ÿ»ÿºÿºÿ¶ÿ¹ÿÁÿÃÿÀÿ¶ÿ½ÿ¹ÿ³ÿ¹ÿ¼ÿ¹ÿ¹ÿ¼ÿÃÿ»ÿ³ÿ½ÿÁÿ½ÿÀÿÃÿÀÿºÿ½ÿ¹ÿºÿ¹ÿºÿ¶ÿ´ÿ¸ÿ¼ÿºÿµÿ¯ÿÃÿ¿ÿ¿ÿ·ÿ°ÿ´ÿ¼ÿ¼ÿºÿÀÿÀÿ¿ÿ¸ÿ»ÿ¼ÿ´ÿ±ÿ¸ÿ»ÿ·ÿ®ÿ²ÿ·ÿ·ÿµÿµÿ¸ÿ¼ÿ¼ÿ´ÿ·ÿ¯ÿÂÿÊÿ¼ÿ¸ÿ¸ÿºÿÂÿ¿ÿµÿ¸ÿÀÿºÿºÿ»ÿÀÿ¿ÿ¶ÿ¹ÿÀÿ­ÿ¶ÿÀÿ°ÿ³ÿ¹ÿ¶ÿ¹ÿ¾ÿ·ÿ´ÿ¹ÿÀÿ½ÿ½ÿºÿ½ÿÁÿ¾ÿ¹ÿ¼ÿ¼ÿÀÿÃÿÀÿÉÿÆÿ¼ÿ¹ÿ»ÿ»ÿ¹ÿ®ÿÁÿ°ÿ¼ÿÀÿ¿ÿ²ÿ³ÿ»ÿ¸ÿ´ÿÃÿÃÿ»ÿ¾ÿ¹ÿµÿ°ÿ®ÿ¶ÿ¹ÿ²ÿ¸ÿ¸ÿµÿµÿ¾ÿ»ÿÁÿ½ÿ¼ÿ¼ÿ¹ÿ¶ÿ¾ÿºÿÁÿ¶ÿµÿºÿ»ÿÁÿ¾ÿ½ÿÁÿ¾ÿ¾ÿ­ÿ±ÿ°ÿ»ÿÀÿÁÿµÿ¶ÿ»ÿ·ÿ·ÿ½ÿ±ÿ¶ÿ¿ÿ»ÿÀÿÆÿ¿ÿ¹ÿ¹ÿºÿ¸ÿ¸ÿ·ÿ«ÿ¸ÿ»ÿ¶ÿ¼ÿ³ÿ¶ÿ¸ÿ¹ÿÀÿ·ÿ²ÿºÿÂÿÁÿÂÿºÿ·ÿ¸ÿ³ÿ¯ÿ·ÿÂÿºÿ³ÿÀÿÂÿ¾ÿ¾ÿ·ÿ¬ÿ·ÿ½ÿ¿ÿÄÿ¼ÿ¶ÿÀÿ»ÿ²ÿ²ÿ´ÿ¸ÿ»ÿ¹ÿ·ÿ¾ÿ¿ÿ±ÿ¯ÿºÿºÿ¾ÿ¿ÿÀÿ¼ÿ¸ÿÀÿ¾ÿ¼ÿ¼ÿ¶ÿ·ÿ¿ÿ»ÿ²ÿµÿ±ÿºÿ»ÿ´ÿ¯ÿ·ÿºÿ³ÿ±ÿ³ÿ³ÿÁÿ»ÿºÿ²ÿÀÿ¾ÿ¾ÿ¿ÿ¼ÿ¶ÿ®ÿ©ÿ¬ÿºÿÌÿ¹ÿ·ÿºÿ½ÿ¸ÿ¶ÿ²ÿ®ÿ²ÿ·ÿºÿ»ÿ¿ÿ´ÿ»ÿºÿ¹ÿ¹ÿ¸ÿ³ÿ±ÿ¹ÿ½ÿºÿ½ÿ´ÿ»ÿ¶ÿ³ÿ¸ÿ´ÿ²ÿ¹ÿÁÿ»ÿ±ÿ¸ÿÁÿ¹ÿ¿ÿÄÿ±ÿ¿ÿ¶ÿ¹ÿ½ÿ¾ÿ±ÿ¶ÿ±ÿ®ÿ½ÿÂÿ¿ÿ·ÿ»ÿÁÿºÿ»ÿ°ÿ¼ÿ¿ÿÁÿ·ÿ±ÿ¹ÿ½ÿ·ÿ¯ÿ²ÿ½ÿÀÿ»ÿ¼ÿ¸ÿ¼ÿºÿ¸ÿ»ÿÄÿÀÿºÿÀÿ¸ÿ±ÿ¾ÿ¾ÿ¼ÿÀÿ¿ÿºÿ¼ÿ¼ÿ¹ÿ¹ÿ»ÿ¿ÿ¼ÿµÿ¸ÿ½ÿÅÿ¾ÿÀÿ¼ÿ¼ÿ»ÿºÿ»ÿºÿ½ÿ¾ÿ¸ÿ²ÿ®ÿªÿ´ÿ³ÿµÿ¶ÿ²ÿ²ÿÁÿ¿ÿµÿ·ÿ½ÿ¶ÿµÿ¹ÿ³ÿ³ÿ¹ÿ¾ÿºÿ½ÿ´ÿºÿ¿ÿ¹ÿ²ÿµÿ»ÿºÿ¶ÿ¼ÿ¾ÿ´ÿ±ÿ¸ÿµÿ¯ÿ¸ÿ·ÿ¸ÿ³ÿÀÿ®ÿ²ÿ½ÿ¯ÿ­ÿ´ÿ³ÿ´ÿµÿºÿºÿ¿ÿ¶ÿºÿ¹ÿ»ÿ·ÿ¼ÿ¹ÿ²ÿ³ÿ´ÿºÿ½ÿ·ÿ³ÿ±ÿµÿÃÿ¿ÿÂÿ®ÿÀÿ¼ÿ²ÿÄÿ½ÿ½ÿ¾ÿ¸ÿ¸ÿºÿ·ÿ²ÿ°ÿ·ÿ³ÿÀÿÂÿ»ÿ·ÿ¸ÿ¸ÿ¹ÿ¬ÿ­ÿ®ÿµÿ»ÿµÿµÿºÿ·ÿ·ÿ¸ÿÅÿÉÿÿ³ÿÀÿ¹ÿ·ÿµÿ¶ÿ³ÿ«ÿ®ÿ¹ÿ¹ÿ¹ÿ¿ÿ·ÿ²ÿ·ÿÃÿºÿ·ÿºÿ¿ÿºÿ¼ÿ´ÿ´ÿ¹ÿ²ÿ³ÿ¹ÿ¾ÿ¿ÿ·ÿ´ÿ¼ÿ¹ÿ½ÿÁÿºÿ¾ÿ¹ÿ¯ÿ¸ÿ¾ÿÃÿ¾ÿ·ÿ¬ÿ²ÿ°ÿ²ÿ»ÿ·ÿ³ÿ¹ÿ³ÿµÿÇÿ»ÿ»ÿÂÿ³ÿ¼ÿ»ÿ·ÿ¸ÿµÿºÿ»ÿ»ÿ»ÿºÿ¶ÿ´ÿµÿ²ÿ½ÿ³ÿ²ÿ¯ÿ«ÿÀÿ¿ÿºÿÄÿ·ÿµÿ»ÿ»ÿ¸ÿµÿºÿºÿ·ÿ¼ÿ½ÿµÿ±ÿ¸ÿÀÿÀÿ¹ÿµÿÅÿµÿ¼ÿ±ÿ¹ÿ½ÿ»ÿ¸ÿÁÿ»ÿ·ÿ¶ÿ²ÿ·ÿºÿ·ÿ²ÿ±ÿ®ÿ¸ÿ¸ÿÁÿ²ÿ·ÿ´ÿµÿ»ÿÀÿ¿ÿµÿ´ÿ¾ÿ¹ÿ¹ÿ¼ÿ³ÿ²ÿ¿ÿÂÿ¹ÿ¼ÿ°ÿ¼ÿ±ÿ»ÿÀÿ¹ÿ¹ÿÇÿ¼ÿ¶ÿ´ÿ¼ÿºÿ¸ÿ¹ÿ¹ÿ³ÿ­ÿ¸ÿÆÿ¼ÿ»ÿÂÿ»ÿÈÿÁÿÈÿ±ÿ­ÿ½ÿºÿÇÿÁÿÀÿ¹ÿ¯ÿ²ÿ·ÿ¾ÿ¸ÿ°ÿ¼ÿ½ÿ³ÿ¹ÿ´ÿ»ÿÀÿ¹ÿ¼ÿ¿ÿªÿ½ÿÀÿ¼ÿ¹ÿ³ÿÊÿµÿ´ÿ¸ÿ¶ÿ»ÿ¹ÿ¸ÿ¹ÿ²ÿ®ÿ·ÿ¼ÿ¬ÿ¸ÿ³ÿµÿ©ÿ¾ÿÆÿ·ÿ½ÿ¾ÿºÿ°ÿ»ÿ«ÿÿ¬ÿ¸ÿ¿ÿ½ÿ¹ÿ¶ÿ¸ÿ¶ÿµÿ»ÿ¯ÿ·ÿ·ÿºÿ»ÿ¯ÿºÿ½ÿ¶ÿ­ÿ¸ÿ¹ÿ·ÿ¸ÿ·ÿ«ÿ¹ÿ¶ÿºÿÁÿ¶ÿ¶ÿ¼ÿ½ÿ½ÿ¸ÿ¶ÿ¯ÿ¶ÿºÿ¹ÿµÿ°ÿ¼ÿ½ÿÂÿÿÃÿ½ÿ¹ÿÿ·ÿÀÿµÿ±ÿ·ÿ¼ÿ¶ÿ¾ÿ¾ÿ²ÿ´ÿ·ÿ±ÿ³ÿÀÿ¹ÿ¶ÿºÿ»ÿ¾ÿ¯ÿ·ÿµÿ¼ÿÀÿºÿ»ÿºÿÿ¹ÿ°ÿ®ÿ´ÿ°ÿ·ÿ¹ÿ³ÿ¹ÿºÿ¸ÿ»ÿ²ÿ²ÿ³ÿµÿ­ÿ²ÿ´ÿ¸ÿ¾ÿ´ÿ­ÿ¾ÿ·ÿ½ÿÂÿ°ÿºÿ¯ÿ·ÿÁÿ¶ÿÂÿÉÿ´ÿ°ÿ¼ÿ¼ÿµÿ¶ÿºÿ·ÿ¯ÿ«ÿ°ÿ²ÿ¸ÿµÿ¿ÿ¹ÿ«ÿµÿ¹ÿ®ÿºÿ½ÿ½ÿ¹ÿ³ÿ´ÿ½ÿ¸ÿ½ÿ¼ÿ´ÿµÿ´ÿ¶ÿ¹ÿµÿµÿµÿ·ÿ¼ÿ¹ÿ·ÿ¿ÿ¾ÿºÿ¶ÿ¹ÿ°ÿ½ÿ«ÿ³ÿ¶ÿ¶ÿ¸ÿ²ÿªÿ°ÿ¶ÿ¶ÿ³ÿºÿºÿ²ÿ¶ÿºÿ¼ÿºÿ·ÿ»ÿ¸ÿµÿ¹ÿ¸ÿ´ÿ»ÿÇÿ«ÿ»ÿ¯ÿ¿ÿÄÿºÿ¼ÿÀÿ·ÿ¹ÿ·ÿ³ÿ´ÿ­ÿ·ÿªÿ®ÿªÿ®ÿ¶ÿ¸ÿºÿ·ÿ²ÿ¶ÿ½ÿ»ÿ·ÿ¹ÿ³ÿ­ÿ¶ÿ¼ÿ¹ÿ²ÿ»ÿ¶ÿ»ÿ·ÿ¾ÿ³ÿºÿ¸ÿ¯ÿµÿ¸ÿ¼ÿ¾ÿ¸ÿ·ÿ¸ÿ³ÿ³ÿ®ÿ²ÿ·ÿ³ÿ®ÿ®ÿ¹ÿÁÿ¼ÿ¸ÿ¹ÿ¼ÿ»ÿ¶ÿ¸ÿ¸ÿ»ÿÀÿ³ÿ®ÿ¼ÿ±ÿµÿ¶ÿ·ÿ¶ÿÿÂÿÄÿ·ÿ¸ÿ½ÿµÿ²ÿ±ÿ¶ÿºÿ³ÿ·ÿ±ÿ«ÿ­ÿ²ÿ»ÿ¶ÿ¯ÿµÿºÿ¹ÿ°ÿ¸ÿ´ÿ­ÿ¸ÿ¿ÿºÿ²ÿÅÿÂÿ­ÿ¹ÿÿ±ÿÂÿªÿ·ÿ¿ÿ¹ÿ·ÿ¸ÿ½ÿ³ÿ³ÿ·ÿ³ÿ³ÿ¶ÿ¶ÿ¹ÿ²ÿ¯ÿ¹ÿ¸ÿ¸ÿ¹ÿ¶ÿ¼ÿ¿ÿ±ÿ¾ÿ²ÿµÿ¸ÿ¹ÿµÿ©ÿ«ÿ¸ÿ°ÿ³ÿ¿ÿ»ÿºÿ¹ÿ·ÿ¾ÿºÿ¸ÿ¶ÿ´ÿ·ÿ»ÿ¸ÿºÿ¹ÿ±ÿµÿ·ÿ®ÿ­ÿ®ÿ²ÿ½ÿ¸ÿ½ÿÄÿ½ÿ²ÿ´ÿ·ÿ¶ÿµÿ¶ÿ¯ÿ³ÿªÿ½ÿµÿ·ÿ±ÿ±ÿ¶ÿ½ÿ´ÿµÿºÿ¾ÿ´ÿ¼ÿ¸ÿ®ÿ­ÿ¯ÿµÿ¿ÿ½ÿ²ÿ®ÿ¶ÿ»ÿ¸ÿ¹ÿµÿµÿ¸ÿ¸ÿºÿ®ÿ²ÿ®ÿ®ÿ·ÿ½ÿ¶ÿ·ÿ¸ÿ¯ÿÀÿ¸ÿµÿºÿ°ÿ·ÿºÿµÿ¶ÿ³ÿ¶ÿ¯ÿ»ÿ¿ÿ·ÿµÿµÿ¶ÿ·ÿ½ÿ¼ÿ²ÿ®ÿ®ÿ³ÿ¶ÿ´ÿ®ÿµÿ´ÿµÿ³ÿ´ÿ³ÿ²ÿÄÿ´ÿ·ÿ¬ÿ»ÿÀÿ»ÿ´ÿ»ÿ´ÿ»ÿ¼ÿ¶ÿ½ÿºÿÃÿ¼ÿ¹ÿ²ÿ³ÿ³ÿ¿ÿÅÿ¼ÿ¶ÿµÿµÿ­ÿ¬ÿ°ÿªÿ²ÿ²ÿ¶ÿ½ÿ»ÿ»ÿÁÿ¸ÿÀÿ®ÿ®ÿ¯ÿÄÿ»ÿ·ÿ²ÿ²ÿ±ÿ±ÿ½ÿºÿ­ÿ¹ÿ®ÿ²ÿµÿµÿ±ÿ¯ÿ¯ÿ·ÿÀÿ¹ÿ±ÿ­ÿ²ÿ¸ÿ½ÿ½ÿ¹ÿ¿ÿ¶ÿ±ÿªÿ¹ÿµÿ°ÿ³ÿ»ÿ®ÿÀÿ°ÿµÿ±ÿµÿÃÿ¸ÿ¬ÿ¯ÿ¸ÿ»ÿºÿ¸ÿÁÿÀÿ»ÿ³ÿ·ÿ·ÿ¹ÿ²ÿ´ÿ¸ÿ®ÿ³ÿ¼ÿ·ÿ¶ÿµÿ¹ÿ»ÿµÿ¼ÿ³ÿ°ÿ´ÿ´ÿ¶ÿºÿ¸ÿ¾ÿ¬ÿ»ÿ¶ÿ¾ÿ«ÿ±ÿÇÿ·ÿ»ÿ´ÿ²ÿ³ÿ»ÿ³ÿ²ÿ´ÿ¶ÿªÿµÿ±ÿ¸ÿÁÿ²ÿ°ÿ¶ÿºÿ¹ÿ³ÿ¸ÿ¸ÿ³ÿ¸ÿ·ÿ²ÿµÿµÿ³ÿ¸ÿ¶ÿ¹ÿ¸ÿºÿ¬ÿ»ÿÿ¼ÿ»ÿµÿ¸ÿ¹ÿµÿ´ÿ¹ÿ¹ÿ­ÿ»ÿ¼ÿÂÿ²ÿ¬ÿµÿ±ÿ¿ÿ»ÿ°ÿµÿµÿ¯ÿ©ÿ®ÿ¹ÿÂÿÂÿ¾ÿ¹ÿ¾ÿ»ÿ¼ÿªÿ¬ÿ±ÿ­ÿ­ÿºÿÀÿ»ÿ°ÿ¶ÿ»ÿ²ÿµÿÁÿ¹ÿ¸ÿ·ÿ¶ÿ¹ÿ»ÿµÿ¹ÿµÿ¸ÿ»ÿµÿ´ÿ¶ÿ·ÿ³ÿ´ÿºÿ¶ÿ¶ÿ¶ÿ¸ÿ½ÿ´ÿ­ÿ·ÿ·ÿ»ÿ¹ÿ²ÿ¾ÿÁÿ¸ÿ·ÿ¸ÿ­ÿ²ÿ¿ÿ»ÿ¿ÿ²ÿ¶ÿ¹ÿµÿºÿºÿ¶ÿ²ÿ­ÿ±ÿ¸ÿ½ÿ·ÿµÿ¸ÿ¶ÿ¶ÿ³ÿ¶ÿ»ÿ¾ÿ¿ÿ¾ÿ¶ÿ¸ÿºÿ°ÿªÿ³ÿÿ¾ÿ½ÿºÿ»ÿ°ÿ²ÿºÿ³ÿ»ÿ¶ÿ·ÿ¶ÿ³ÿ±ÿºÿºÿ°ÿ°ÿ³ÿ²ÿ¸ÿ»ÿ¹ÿ½ÿ¹ÿ³ÿ²ÿ±ÿ¸ÿ·ÿ°ÿ´ÿ¸ÿ³ÿºÿÿ¯ÿ»ÿ¼ÿ½ÿ¸ÿ¸ÿ¾ÿ»ÿ½ÿ¹ÿ¶ÿ¿ÿ»ÿ¬ÿ­ÿ¶ÿ¶ÿÃÿÅÿ°ÿ°ÿ³ÿºÿÂÿºÿ¸ÿµÿ·ÿ¼ÿ¸ÿ¹ÿ±ÿ»ÿ¾ÿ¯ÿµÿ¯ÿ¹ÿ¯ÿ»ÿ³ÿ¼ÿ¸ÿ¿ÿ·ÿ¸ÿ¹ÿ¹ÿ·ÿ¾ÿµÿ¸ÿ°ÿ·ÿ½ÿ³ÿ³ÿ´ÿ±ÿµÿ¹ÿ¶ÿ­ÿ®ÿµÿ»ÿ·ÿ»ÿ³ÿºÿ¹ÿ®ÿ¾ÿ»ÿºÿ¯ÿ´ÿ¶ÿ´ÿ¹ÿ¶ÿºÿ²ÿ´ÿ­ÿ´ÿ¹ÿ»ÿ¹ÿ¹ÿ¶ÿºÿ¼ÿµÿ¬ÿ«ÿ¯ÿ´ÿ·ÿ³ÿµÿ¶ÿ»ÿ³ÿ´ÿ½ÿ¯ÿ¼ÿÂÿ¹ÿ´ÿÁÿ²ÿ¶ÿ´ÿ±ÿ­ÿ±ÿ·ÿ²ÿ´ÿ±ÿ­ÿ³ÿ³ÿ³ÿ¶ÿ´ÿ³ÿ´ÿ±ÿµÿºÿ³ÿ±ÿªÿ´ÿ±ÿ¶ÿ²ÿµÿ¯ÿ¾ÿ°ÿ½ÿ¾ÿ¬ÿ·ÿ³ÿ´ÿµÿ´ÿ±ÿµÿ¶ÿ»ÿ¸ÿ¶ÿ¸ÿ¶ÿµÿ±ÿ±ÿ¹ÿ¸ÿ¯ÿ´ÿ³ÿ²ÿ°ÿµÿµÿ¸ÿ¼ÿ¶ÿ­ÿ³ÿÄÿ»ÿµÿ´ÿ¾ÿºÿ³ÿºÿÁÿ»ÿºÿ¹ÿºÿ·ÿ´ÿºÿµÿµÿ¶ÿ°ÿ³ÿ½ÿÄÿÉÿÀÿ»ÿ²ÿ®ÿµÿ¿ÿ¸ÿ·ÿ´ÿ¶ÿ²ÿ«ÿµÿ¾ÿÀÿ¼ÿºÿ·ÿ´ÿ¶ÿ»ÿºÿ¹ÿ·ÿ²ÿ¶ÿ¼ÿ¶ÿ½ÿ²ÿ°ÿÃÿ»ÿ¶ÿ¶ÿ³ÿ¸ÿ¶ÿ¿ÿ¿ÿ¸ÿ®ÿ¶ÿ¾ÿ¼ÿ¶ÿ°ÿ³ÿ·ÿ´ÿ²ÿ±ÿ´ÿ·ÿºÿ³ÿ·ÿ´ÿ¼ÿ¼ÿ¬ÿÿ·ÿ·ÿ¼ÿ¿ÿ´ÿºÿµÿ·ÿ¹ÿ·ÿ°ÿ¯ÿ´ÿ¹ÿºÿ¹ÿºÿ¸ÿ³ÿ¼ÿºÿ¯ÿ´ÿ´ÿ¼ÿ»ÿ³ÿ½ÿ´ÿ³ÿ¹ÿ¶ÿ½ÿ»ÿ´ÿ¾ÿºÿ·ÿ´ÿ¯ÿµÿ¹ÿ¹ÿºÿ³ÿ¹ÿ¶ÿ·ÿ¸ÿ²ÿ¶ÿ¸ÿ°ÿ·ÿ±ÿµÿªÿ»ÿ¹ÿ°ÿ¸ÿ»ÿ·ÿ·ÿ¸ÿ³ÿ³ÿ¸ÿ²ÿ²ÿ³ÿ³ÿ·ÿ·ÿ²ÿ¯ÿ»ÿºÿºÿ¸ÿµÿµÿµÿ¶ÿ²ÿ¯ÿ¯ÿµÿ¾ÿ½ÿºÿ¼ÿ¾ÿ¸ÿ¯ÿ¸ÿºÿ°ÿ¶ÿ´ÿ»ÿºÿ­ÿ«ÿ½ÿÃÿ¶ÿ¹ÿ¹ÿ¯ÿÿÿªÿµÿ¼ÿµÿ´ÿ³ÿ°ÿµÿ³ÿºÿÀÿÀÿ·ÿ½ÿ´ÿµÿ·ÿºÿ¹ÿ¹ÿ¾ÿ¶ÿ¶ÿ²ÿ¯ÿ¹ÿ¾ÿ»ÿ¹ÿ·ÿµÿ²ÿ«ÿ¶ÿ¯ÿ¾ÿ¿ÿµÿÏÿ¹ÿ¯ÿ°ÿ¶ÿ´ÿ¼ÿ»ÿµÿ½ÿ¾ÿ¹ÿ·ÿ²ÿ¶ÿ°ÿ®ÿºÿ·ÿ½ÿ¹ÿÁÿ¹ÿ²ÿ³ÿ·ÿµÿ¼ÿ±ÿµÿ¹ÿ»ÿÀÿÂÿÃÿ½ÿ´ÿ®ÿ±ÿ¿ÿµÿ©ÿ©ÿ³ÿ¹ÿÁÿ½ÿ¸ÿ±ÿ¯ÿµÿ»ÿ¸ÿ¸ÿ¶ÿ°ÿ¶ÿ¸ÿ²ÿµÿ´ÿÂÿÂÿ³ÿ¾ÿ¾ÿÂÿ¸ÿ¹ÿ¸ÿºÿ²ÿ±ÿ±ÿ²ÿ¼ÿ¿ÿ¹ÿ»ÿ½ÿºÿÄÿ½ÿ©ÿ´ÿ»ÿÁÿÇÿÂÿ±ÿ²ÿ»ÿ¼ÿºÿ»ÿ¶ÿ±ÿ½ÿ½ÿ¼ÿ¿ÿµÿ½ÿ¸ÿ¹ÿ³ÿºÿºÿ²ÿ¯ÿ¸ÿ¾ÿ¹ÿ·ÿÀÿ¾ÿµÿºÿµÿ¶ÿ´ÿ·ÿÆÿ¸ÿ¼ÿ³ÿ¾ÿ·ÿºÿºÿ²ÿ²ÿ·ÿºÿ¹ÿ³ÿ¬ÿ³ÿ¾ÿ¶ÿ°ÿ¾ÿ»ÿ¹ÿºÿµÿ¹ÿ¶ÿ­ÿµÿÁÿÃÿ½ÿµÿ¿ÿ¼ÿ»ÿºÿ¹ÿ©ÿÂÿ¼ÿ¶ÿ½ÿ¶ÿ¹ÿ½ÿ·ÿ¯ÿ®ÿ±ÿ®ÿ²ÿ¼ÿÁÿÁÿºÿ­ÿµÿ³ÿ¬ÿ¶ÿ½ÿ¸ÿ²ÿ·ÿÁÿ¼ÿ¸ÿ½ÿ©ÿÀÿ·ÿ°ÿ»ÿ¶ÿ°ÿ¸ÿºÿ»ÿÄÿÇÿ¾ÿ³ÿ¶ÿ½ÿ¸ÿ¶ÿ±ÿ¯ÿ»ÿµÿÁÿ¿ÿ¹ÿ»ÿ»ÿ²ÿ´ÿ½ÿÁÿ¼ÿºÿ¼ÿ¶ÿ½ÿµÿÂÿ´ÿ·ÿµÿ¿ÿ»ÿ´ÿ°ÿ³ÿ³ÿ°ÿ»ÿÈÿÀÿ¿ÿºÿ¼ÿ­ÿºÿ¸ÿ¼ÿ¸ÿ¶ÿÀÿ½ÿµÿ´ÿ¶ÿ½ÿ»ÿ¿ÿ¹ÿ³ÿ¸ÿ¾ÿÀÿÂÿ½ÿ²ÿ¸ÿ·ÿµÿ¹ÿ¹ÿºÿºÿ²ÿ¹ÿ½ÿ»ÿ½ÿ´ÿºÿ¼ÿ¶ÿ»ÿÃÿÂÿ¿ÿÁÿÃÿºÿ¸ÿ¾ÿ­ÿ¬ÿ¸ÿÂÿ¾ÿ¹ÿ·ÿ½ÿ¿ÿ¹ÿºÿ·ÿ¼ÿ²ÿ³ÿ³ÿÂÿ¼ÿ¹ÿ·ÿ¸ÿ¸ÿºÿ½ÿÀÿÀÿ²ÿ¶ÿ¸ÿ¾ÿÀÿÁÿ¶ÿ³ÿ¹ÿ·ÿ»ÿºÿ­ÿ³ÿ»ÿ¾ÿ±ÿ¬ÿºÿ¸ÿ½ÿ»ÿ·ÿºÿ¿ÿ½ÿ¸ÿ½ÿÃÿÃÿ»ÿ¾ÿ¿ÿ¼ÿÃÿ»ÿ½ÿ¹ÿºÿ¿ÿ¾ÿ¾ÿ»ÿºÿ¹ÿÁÿµÿ¹ÿµÿ¶ÿ»ÿ¿ÿÁÿ½ÿ¹ÿ»ÿÅÿºÿ­ÿ´ÿ·ÿ²ÿ´ÿ¶ÿ¹ÿ¹ÿ¼ÿ¼ÿ±ÿ²ÿºÿºÿ´ÿ¶ÿ±ÿ±ÿ¾ÿ¾ÿ¹ÿ¶ÿ·ÿ¼ÿ»ÿºÿ¹ÿ¾ÿÂÿ¸ÿ¸ÿ½ÿ¹ÿ·ÿ½ÿÂÿÄÿÇÿºÿ¶ÿÁÿ±ÿ³ÿ®ÿ±ÿµÿ·ÿ»ÿºÿ¶ÿÀÿ¶ÿ³ÿ¹ÿ¶ÿ³ÿ·ÿ½ÿ¼ÿ¶ÿºÿ¿ÿ¸ÿ³ÿ¶ÿ­ÿ»ÿÁÿ¼ÿ¸ÿ¶ÿ¶ÿ»ÿ¾ÿ·ÿ¿ÿ¶ÿ¼ÿ¾ÿ¹ÿ²ÿ·ÿÁÿÀÿ½ÿÀÿ½ÿµÿÄÿÁÿ°ÿ¸ÿºÿ»ÿ¼ÿ¸ÿ²ÿ´ÿ¹ÿ½ÿÀÿ¿ÿ½ÿ¼ÿºÿÀÿÃÿ»ÿ´ÿ¼ÿÌÿËÿ¹ÿ¸ÿ¹ÿ¼ÿ¾ÿ½ÿ¿ÿÁÿÀÿ¿ÿ»ÿÈÿÁÿ¹ÿ³ÿ»ÿÄÿÃÿ¿ÿ½ÿ¿ÿÂÿ¹ÿ¿ÿ¼ÿ¹ÿ¶ÿ±ÿ¶ÿºÿ¶ÿ¶ÿºÿ¸ÿ¶ÿµÿ·ÿ¼ÿÀÿÀÿ¸ÿ´ÿ¼ÿÁÿ¼ÿ»ÿ¸ÿ´ÿ¼ÿ·ÿ¼ÿ»ÿ»ÿÆÿÄÿÀÿ»ÿÀÿ¿ÿÁÿ½ÿ¼ÿ¹ÿ¸ÿ»ÿ¶ÿºÿ¾ÿ¶ÿ»ÿÀÿÅÿÁÿ¹ÿ¶ÿºÿ»ÿ²ÿ´ÿ¿ÿºÿÄÿÅÿ»ÿ¶ÿ·ÿ¹ÿºÿ¸ÿ·ÿ¸ÿ³ÿµÿ¼ÿÀÿ½ÿºÿ²ÿ«ÿºÿÂÿ¹ÿ¼ÿÃÿÀÿ¸ÿ·ÿ·ÿ¼ÿ¼ÿ¿ÿ¬ÿ¶ÿ¹ÿ¹ÿ½ÿ½ÿ½ÿÈÿ±ÿ¹ÿ¾ÿ³ÿµÿ´ÿ³ÿÄÿÈÿÁÿÂÿÀÿÃÿÃÿ¼ÿ¶ÿµÿµÿ·ÿ½ÿ¶ÿÁÿÄÿ¶ÿ¸ÿÂÿÃÿ¿ÿ¿ÿ»ÿÁÿ»ÿ½ÿºÿ¸ÿ¹ÿ·ÿ¸ÿ¹ÿ´ÿÃÿ¾ÿ¸ÿ¸ÿ·ÿ³ÿ·ÿÂÿÅÿ¾ÿ·ÿÂÿÆÿÅÿÄÿ½ÿ¶ÿÁÿ³ÿ¼ÿÀÿ¼ÿ¹ÿ»ÿ¾ÿ¹ÿ³ÿÅÿÄÿ»ÿ±ÿ³ÿºÿ»ÿ»ÿºÿ»ÿ½ÿ¼ÿ¿ÿÀÿ¾ÿ¼ÿ¹ÿµÿ¶ÿ³ÿÂÿ¹ÿµÿºÿ¹ÿ¶ÿÂÿ¿ÿ±ÿ·ÿ»ÿÂÿÃÿÀÿÁÿ¼ÿÄÿ¿ÿ¾ÿ¸ÿ¾ÿ¼ÿ³ÿ´ÿ¼ÿ¿ÿ·ÿ¶ÿ¸ÿ¿ÿÂÿÂÿ¿ÿ¹ÿµÿÂÿ¾ÿ¿ÿ¸ÿ¼ÿ¼ÿµÿ½ÿ½ÿ²ÿ¼ÿ¹ÿ³ÿ¶ÿ»ÿ½ÿÀÿÃÿ¹ÿ¾ÿ½ÿ½ÿ»ÿºÿ¼ÿ»ÿ¸ÿ±ÿµÿ²ÿ¶ÿºÿºÿºÿÀÿ¼ÿ·ÿ¶ÿ½ÿÄÿÁÿ¶ÿ±ÿ¹ÿ¶ÿ¶ÿÂÿºÿÄÿÂÿ¹ÿ¸ÿ»ÿÁÿ¿ÿ¶ÿµÿ»ÿ¸ÿÿcÿ5ÿ|ÿ³ÿ®ÿ¾ÿÅÿºÿ¶ÿ·ÿ´ÿ¸ÿ¼ÿ²ÿ²ÿ´ÿ¼ÿ»ÿ·ÿ¶ÿ²ÿÈÿ¹ÿ¿ÿ¾ÿ¸ÿ¹ÿ¾ÿ»ÿ³ÿ¸ÿºÿªÿºÿ¹ÿµÿ³ÿ·ÿ¼ÿºÿÁÿºÿ¿ÿ¹ÿºÿºÿ¹ÿ»ÿ½ÿ½ÿ»ÿ»ÿÄÿ´ÿºÿ²ÿµÿ¼ÿ¸ÿ¹ÿµÿ¿ÿ¾ÿºÿºÿ¹ÿ¶ÿ³ÿ¶ÿ¿ÿÀÿ¶ÿµÿ¼ÿµÿ²ÿ¹ÿ¹ÿ¸ÿÄÿÂÿ¸ÿ¾ÿµÿºÿ»ÿ·ÿ³ÿ°ÿ²ÿµÿ¹ÿ¼ÿ·ÿ½ÿ¶ÿµÿ¹ÿ¸ÿµÿ¼ÿÂÿ±ÿ²ÿ»ÿ»ÿ¼ÿºÿºÿ¼ÿ»ÿ»ÿ´ÿ²ÿºÿºÿ³ÿ»ÿ¼ÿ´ÿ³ÿ·ÿÃÿ¹ÿÃÿ¹ÿ¹ÿµÿ·ÿ¹ÿ¸ÿ¸ÿ·ÿ²ÿ·ÿ¹ÿºÿ¹ÿ¹ÿ¹ÿ½ÿºÿ¯ÿ·ÿ¿ÿºÿÂÿÅÿ¾ÿ°ÿ½ÿÂÿ¹ÿ½ÿÄÿ³ÿ½ÿµÿ¹ÿ»ÿ»ÿ±ÿ´ÿ»ÿºÿ¾ÿÄÿÅÿ­ÿ´ÿ¶ÿ¿ÿÈÿÇÿÈÿÅÿºÿ¼ÿ°ÿ¹ÿ¶ÿµÿ»ÿÃÿÁÿ¼ÿ½ÿ¿ÿ¾ÿ¶ÿ³ÿ·ÿ»ÿ±ÿ´ÿ·ÿ¾ÿ¼ÿ¹ÿÂÿÅÿÆÿ®ÿºÿ¾ÿ´ÿµÿ¾ÿºÿ´ÿ¸ÿ»ÿ¸ÿ¸ÿµÿ»ÿ¿ÿ»ÿÀÿÆÿºÿ°ÿ²ÿ»ÿÀÿ½ÿ¼ÿ¼ÿ´ÿ¾ÿ»ÿ¹ÿ½ÿÁÿÁÿ½ÿ¾ÿ¿ÿ½ÿ¹ÿ¹ÿºÿ¸ÿ½ÿ½ÿºÿ»ÿ¸ÿ³ÿºÿ·ÿÁÿ¹ÿµÿ¸ÿºÿÃÿºÿ´ÿºÿ¾ÿ¼ÿµÿ°ÿÁÿ¹ÿµÿ¸ÿ´ÿ¾ÿ¼ÿµÿµÿ½ÿÃÿ¸ÿ³ÿÆÿºÿ¼ÿ³ÿ³ÿ³ÿ°ÿ·ÿ¼ÿºÿ¸ÿµÿ¶ÿ½ÿÀÿ»ÿ¸ÿ·ÿ»ÿ¾ÿ·ÿ²ÿµÿ¸ÿ´ÿ¶ÿ´ÿ·ÿ½ÿ¿ÿ½ÿ¶ÿ¼ÿ¸ÿ¸ÿ¹ÿºÿ¿ÿ½ÿ³ÿ°ÿ¸ÿÃÿ¸ÿ¸ÿÀÿ¿ÿºÿ·ÿµÿ¶ÿ¼ÿ½ÿµÿ³ÿºÿ½ÿÄÿ·ÿ½ÿµÿ±ÿ¾ÿ¼ÿµÿ·ÿ±ÿ¹ÿ³ÿ¹ÿ¿ÿ¶ÿ¼ÿ²ÿ°ÿÁÿÃÿºÿ²ÿ¶ÿ¾ÿµÿ¸ÿ¾ÿ·ÿ²ÿ¼ÿ¶ÿ¹ÿÀÿ½ÿÀÿ¾ÿ¶ÿ¸ÿ¼ÿºÿ´ÿ¹ÿ¶ÿ¹ÿ»ÿ²ÿ·ÿ³ÿÁÿÃÿ¿ÿ¾ÿ¼ÿ»ÿ²ÿ³ÿ¿ÿÄÿ·ÿÁÿ¶ÿ­ÿ²ÿ³ÿ¼ÿ¿ÿµÿ±ÿµÿ¸ÿÀÿÃÿ²ÿ´ÿ¹ÿ¼ÿ¹ÿµÿ½ÿ»ÿ¶ÿ¸ÿÁÿÂÿ¹ÿÀÿÅÿÇÿºÿÂÿºÿ¹ÿ´ÿ¼ÿ´ÿ´ÿ¸ÿ»ÿ»ÿ·ÿºÿÆÿÆÿ¸ÿ¸ÿÂÿ´ÿ¾ÿ·ÿÀÿ»ÿºÿÂÿ¼ÿ³ÿ´ÿ²ÿµÿ»ÿ¾ÿ¾ÿÁÿ«ÿÁÿºÿºÿ²ÿ¯ÿ°ÿ±ÿ±ÿ´ÿ·ÿ¸ÿ¾ÿ¾ÿ¸ÿ²ÿÿ´ÿµÿÁÿ½ÿ¬ÿ·ÿµÿ¯ÿ¸ÿ¼ÿ°ÿ¬ÿ²ÿ³ÿ¸ÿ½ÿºÿ¸ÿºÿ¼ÿ¶ÿ¹ÿºÿ·ÿºÿ¼ÿ¼ÿ¾ÿ¼ÿºÿ¹ÿ°ÿ¼ÿ²ÿºÿÁÿ·ÿ·ÿ¹ÿÀÿÀÿ¹ÿ²ÿ­ÿ³ÿ»ÿ¼ÿ»ÿ·ÿ·ÿ¹ÿ»ÿ»ÿ¼ÿ³ÿ´ÿ¶ÿ¿ÿµÿ³ÿ¸ÿ¶ÿ´ÿµÿ·ÿ³ÿÿÿ¬ÿµÿ·ÿ¼ÿÃÿºÿ«ÿ½ÿ¿ÿ¶ÿµÿ¯ÿ°ÿ´ÿ·ÿºÿ¾ÿ½ÿµÿ³ÿ·ÿ½ÿÁÿ·ÿ±ÿ¸ÿ»ÿ¾ÿÀÿ³ÿ°ÿ²ÿ·ÿ½ÿ³ÿ«ÿµÿ´ÿÀÿÀÿ¹ÿ­ÿ½ÿ½ÿ·ÿ±ÿ²ÿ¶ÿÁÿ·ÿ«ÿ¬ÿ®ÿ³ÿ½ÿ¼ÿ¸ÿ»ÿ»ÿ¹ÿÂÿ·ÿµÿÄÿ¹ÿ³ÿ·ÿ·ÿ·ÿ²ÿ¹ÿµÿ»ÿÃÿ»ÿ³ÿµÿµÿ³ÿºÿ±ÿ²ÿµÿ³ÿ·ÿ«ÿ±ÿ»ÿºÿ·ÿºÿ»ÿ¹ÿ»ÿ¾ÿ¿ÿ¼ÿ¾ÿÁÿ·ÿ±ÿµÿ¶ÿ¿ÿºÿ¶ÿ½ÿ´ÿÃÿ²ÿ·ÿ½ÿ»ÿµÿ¾ÿÀÿºÿÀÿÃÿ»ÿºÿµÿ¹ÿ½ÿ²ÿ¶ÿ½ÿÂÿ¿ÿÀÿ¶ÿ¶ÿµÿµÿ±ÿ¼ÿºÿ·ÿ¸ÿ¼ÿ·ÿ±ÿ³ÿ´ÿÁÿ¼ÿ¶ÿ¯ÿ¹ÿ½ÿ½ÿÀÿ¾ÿ¾ÿÂÿµÿ·ÿ»ÿºÿ¿ÿÅÿ½ÿ¹ÿ¸ÿ³ÿ»ÿÄÿÆÿ¿ÿ°ÿ¶ÿ·ÿ¶ÿ¼ÿ»ÿ®ÿ¯ÿ±ÿ¼ÿÀÿÂÿ¾ÿ¿ÿ¼ÿ¼ÿ¹ÿ´ÿ±ÿµÿ¼ÿ¸ÿ¶ÿµÿ²ÿ»ÿÀÿµÿ¼ÿ¬ÿ°ÿÁÿÁÿ¹ÿ¸ÿ¿ÿ²ÿµÿºÿºÿ¼ÿ»ÿ²ÿ²ÿ¸ÿ¸ÿ¸ÿ±ÿ¶ÿ¾ÿ¸ÿ´ÿ´ÿ´ÿ¬ÿµÿÄÿµÿ´ÿ°ÿ³ÿ¯ÿµÿÁÿ¼ÿ±ÿºÿ½ÿ³ÿ´ÿ¸ÿ¶ÿµÿ¯ÿµÿ³ÿ¶ÿµÿ°ÿºÿºÿ³ÿ²ÿ¹ÿ·ÿ²ÿ¶ÿ·ÿµÿ±ÿ´ÿ¹ÿ¼ÿ¸ÿ¹ÿ»ÿ¶ÿ¶ÿºÿ¶ÿ´ÿºÿ³ÿ±ÿ·ÿ½ÿªÿ¹ÿ¹ÿÿ½ÿ®ÿ¶ÿºÿ¾ÿÁÿ½ÿ´ÿºÿÀÿ»ÿ¹ÿ¶ÿ°ÿ·ÿ¿ÿ·ÿ¯ÿ¶ÿ·ÿ¶ÿ½ÿÂÿ¹ÿ°ÿ¶ÿ´ÿ¿ÿ·ÿµÿ¶ÿºÿ®ÿ°ÿ±ÿ±ÿ¶ÿµÿ»ÿºÿ¸ÿ½ÿºÿ²ÿ²ÿ´ÿ±ÿ¬ÿµÿ±ÿ®ÿ¶ÿÈÿ¾ÿºÿ¹ÿÆÿ®ÿÄÿºÿ¹ÿ»ÿÀÿ´ÿ¼ÿ½ÿ½ÿ¿ÿ´ÿ¯ÿ¶ÿ´ÿ¯ÿ³ÿ´ÿ®ÿ¯ÿ³ÿ¼ÿºÿ´ÿ­ÿºÿÂÿ¹ÿ³ÿ´ÿ°ÿ»ÿ¸ÿ¸ÿ²ÿ·ÿ¸ÿ¶ÿ²ÿÂÿ½ÿ²ÿ®ÿ¯ÿ´ÿ·ÿ·ÿ·ÿ·ÿ¶ÿ¶ÿ±ÿ´ÿ´ÿ¸ÿ¿ÿ±ÿºÿ´ÿ³ÿ­ÿµÿ¬ÿ¸ÿ±ÿ½ÿµÿ·ÿ­ÿ±ÿ¼ÿ·ÿ¸ÿ»ÿ²ÿ¼ÿ½ÿµÿ¿ÿÀÿ»ÿºÿ´ÿµÿ¶ÿÅÿ¸ÿ¶ÿ¸ÿ¼ÿ¶ÿ»ÿ­ÿ¸ÿÀÿ°ÿºÿ½ÿ¼ÿ¼ÿ®ÿ»ÿ°ÿ´ÿ¯ÿ°ÿ¼ÿºÿ¸ÿ¸ÿ¬ÿ³ÿÄÿ¼ÿµÿºÿ¹ÿ¸ÿ·ÿ¸ÿºÿµÿ»ÿµÿ°ÿ¸ÿÃÿ¯ÿºÿ´ÿ¯ÿ»ÿ¼ÿºÿ°ÿ¸ÿ¶ÿ·ÿ³ÿ¹ÿ¹ÿ¸ÿºÿ²ÿ±ÿµÿ²ÿ¸ÿ·ÿ³ÿ¼ÿ¸ÿ·ÿ²ÿ°ÿÀÿÇÿ¾ÿ¶ÿ³ÿµÿ¿ÿ¼ÿ¼ÿÇÿ¹ÿºÿºÿ¾ÿ·ÿ¶ÿÀÿÀÿ»ÿ³ÿ®ÿ¶ÿµÿºÿ¹ÿ¹ÿ¾ÿ½ÿ¹ÿ¯ÿ©ÿ°ÿµÿºÿ±ÿ³ÿ±ÿ·ÿ¹ÿºÿ´ÿºÿºÿÀÿ»ÿ»ÿ°ÿ²ÿ¿ÿ·ÿªÿ¶ÿ¯ÿ¹ÿÀÿ¾ÿºÿºÿ½ÿ¸ÿ´ÿ¯ÿ±ÿºÿ¼ÿºÿ»ÿ¶ÿ³ÿ´ÿ³ÿÁÿÄÿ´ÿ½ÿ´ÿ¯ÿ»ÿ¯ÿ¯ÿÿÿ·ÿµÿ°ÿÃÿ¿ÿ¸ÿ¶ÿ¶ÿ¼ÿ¼ÿ»ÿºÿ±ÿºÿ»ÿ¿ÿÀÿ½ÿ³ÿ´ÿ¹ÿ²ÿ´ÿ·ÿµÿ¸ÿµÿ¿ÿ¼ÿ±ÿ·ÿºÿ²ÿ²ÿ¯ÿ¹ÿÁÿ·ÿÿ¾ÿªÿ»ÿ°ÿ¸ÿºÿ¿ÿ³ÿ·ÿ¼ÿ¼ÿ·ÿ¾ÿ»ÿ³ÿ¬ÿ¯ÿ²ÿ·ÿ¼ÿ¾ÿ»ÿ±ÿ±ÿ´ÿ²ÿ´ÿ¯ÿ¸ÿ·ÿºÿ¸ÿºÿ¸ÿ¯ÿ·ÿ±ÿ±ÿÿµÿÄÿ¯ÿÃÿ¬ÿ°ÿ®ÿ¬ÿ¶ÿ°ÿµÿ²ÿ¯ÿ³ÿ²ÿ©ÿ¸ÿ¾ÿ¶ÿ·ÿ¶ÿ±ÿ®ÿ¯ÿ¶ÿ»ÿµÿ²ÿ·ÿ·ÿ·ÿ·ÿ¹ÿ¸ÿÄÿ½ÿ¶ÿ½ÿ´ÿµÿ¾ÿ±ÿ®ÿ¹ÿ¸ÿ¼ÿ¬ÿ°ÿ±ÿ¶ÿ¹ÿ¹ÿ¿ÿ¶ÿ½ÿ¾ÿ°ÿ°ÿµÿ³ÿ¸ÿ·ÿ²ÿ¯ÿ®ÿ»ÿºÿ³ÿ·ÿ³ÿ¼ÿÀÿ¹ÿ­ÿ´ÿ«ÿ¸ÿ¹ÿ¼ÿ«ÿ±ÿÁÿ¼ÿÿºÿ­ÿ¸ÿ¸ÿ¾ÿ¸ÿ·ÿ¸ÿ±ÿ³ÿ¶ÿ°ÿ³ÿ¶ÿµÿ·ÿ±ÿ°ÿ±ÿ´ÿ·ÿ³ÿ´ÿºÿÃÿÁÿºÿ´ÿ³ÿ¹ÿµÿ´ÿ´ÿ´ÿ­ÿ¼ÿÂÿ¼ÿ´ÿÿÿ­ÿ²ÿ¼ÿ¯ÿÁÿºÿ»ÿÄÿ²ÿ²ÿ°ÿ¯ÿ¼ÿ·ÿ²ÿ¹ÿ¾ÿ´ÿ°ÿ´ÿ¶ÿ·ÿ®ÿ¯ÿ¼ÿÁÿ®ÿ¬ÿ®ÿ¼ÿÂÿ»ÿ³ÿºÿ·ÿ·ÿµÿµÿµÿ¯ÿÇÿ¯ÿ°ÿµÿ°ÿ³ÿ¹ÿ¶ÿ°ÿ¯ÿ®ÿ¶ÿ¼ÿºÿ¸ÿ»ÿ¹ÿ®ÿ¯ÿ¹ÿÁÿ½ÿ®ÿ¬ÿ­ÿ¶ÿÁÿ¾ÿ¸ÿ®ÿ´ÿµÿ¼ÿ»ÿ°ÿ¿ÿ©ÿªÿ¿ÿ¾ÿ­ÿ³ÿ¹ÿÿ¶ÿ»ÿÀÿ¹ÿ±ÿ²ÿ¾ÿ½ÿ²ÿ³ÿ«ÿ±ÿ®ÿ®ÿ³ÿ³ÿ²ÿ¬ÿ´ÿ½ÿ¸ÿ»ÿ¸ÿªÿÿ®ÿ°ÿ¾ÿ®ÿ­ÿ¸ÿ¬ÿ½ÿ²ÿ·ÿÉÿÿ±ÿºÿÿªÿ±ÿ¹ÿ¿ÿÂÿ½ÿ¶ÿ¹ÿ·ÿ»ÿ»ÿ´ÿ·ÿ´ÿ´ÿ·ÿ¾ÿ·ÿ±ÿ¾ÿ¸ÿµÿ¸ÿ·ÿ³ÿ®ÿµÿ¸ÿ¹ÿ¾ÿºÿºÿºÿ°ÿ¹ÿµÿµÿ¹ÿ´ÿ¾ÿ¾ÿµÿ¯ÿ¬ÿªÿ³ÿµÿ¾ÿ¸ÿ·ÿ®ÿ®ÿ´ÿ¸ÿ¼ÿºÿ¶ÿ³ÿ³ÿ°ÿ°ÿºÿ¼ÿ½ÿ½ÿ³ÿ²ÿ·ÿ·ÿ®ÿ¹ÿ°ÿ¿ÿ¶ÿÀÿ³ÿ´ÿºÿ¼ÿ²ÿ»ÿºÿ»ÿ¸ÿ°ÿ¶ÿ»ÿ¸ÿ­ÿ±ÿ¹ÿ´ÿ²ÿ³ÿ·ÿºÿ´ÿ²ÿ¶ÿ¹ÿ½ÿÁÿ±ÿ´ÿ¹ÿ±ÿ²ÿ«ÿµÿµÿ´ÿÃÿ·ÿ¸ÿ½ÿ»ÿ·ÿ²ÿ³ÿ¾ÿ´ÿ¼ÿ¹ÿ´ÿ¬ÿµÿ·ÿ²ÿ°ÿ´ÿ´ÿ´ÿ³ÿ³ÿ·ÿ²ÿ·ÿ¾ÿ±ÿ±ÿµÿ¬ÿ¯ÿ­ÿÿ³ÿÇÿ¶ÿ¯ÿ¾ÿ¶ÿºÿÿ¾ÿ±ÿµÿ´ÿ«ÿ¹ÿºÿ±ÿ½ÿ³ÿªÿ°ÿ´ÿ½ÿ¹ÿ´ÿ´ÿ¬ÿ¶ÿ³ÿºÿ¶ÿ³ÿ¸ÿºÿÁÿµÿ¸ÿ»ÿ³ÿ°ÿ»ÿ²ÿÆÿ½ÿ®ÿ½ÿ´ÿ³ÿ¬ÿ·ÿ¿ÿ¸ÿ¹ÿÀÿ½ÿºÿ¶ÿºÿ½ÿ¶ÿ¸ÿ½ÿ·ÿ­ÿµÿ¶ÿ°ÿµÿ¶ÿ­ÿ®ÿÿºÿ¹ÿ¼ÿ­ÿ´ÿ«ÿÀÿ½ÿ¯ÿ¸ÿÀÿºÿ®ÿ°ÿ¹ÿ¼ÿÁÿ»ÿºÿ¹ÿ¯ÿµÿºÿ´ÿ®ÿ®ÿ»ÿµÿ²ÿµÿµÿ¿ÿ¶ÿ¿ÿ¿ÿ»ÿºÿ»ÿ½ÿ°ÿ¯ÿ·ÿ²ÿ¶ÿ±ÿ´ÿ¸ÿ»ÿµÿµÿµÿ¯ÿ³ÿ¶ÿ¸ÿ¾ÿ¼ÿ¶ÿµÿ·ÿ´ÿ°ÿ»ÿ¶ÿ¾ÿ¹ÿ±ÿ²ÿ±ÿ»ÿ³ÿµÿ²ÿ²ÿ´ÿµÿ·ÿ¹ÿ¸ÿºÿ·ÿµÿ·ÿ´ÿ³ÿ¹ÿ½ÿ»ÿ¹ÿ°ÿ¼ÿ¹ÿ¹ÿ¹ÿÿ»ÿ·ÿ¸ÿ²ÿ¹ÿ´ÿ­ÿÿ²ÿ¬ÿ²ÿ³ÿ·ÿ¶ÿ°ÿ´ÿ·ÿ³ÿºÿ¼ÿ³ÿ°ÿ±ÿ½ÿ½ÿ¼ÿ¹ÿ­ÿ¸ÿÄÿ¾ÿ²ÿ©ÿ²ÿ¼ÿ¼ÿÂÿ¹ÿ¹ÿ´ÿ±ÿºÿºÿµÿ¶ÿ´ÿ´ÿ·ÿ¶ÿµÿ³ÿ¸ÿ¹ÿ³ÿ¹ÿ¶ÿ¹ÿ¿ÿ·ÿ­ÿªÿ°ÿ³ÿºÿ½ÿ¶ÿ»ÿ¸ÿ·ÿ¶ÿ·ÿ¯ÿ°ÿ¹ÿ¾ÿ¼ÿ´ÿ²ÿ°ÿ¹ÿÁÿ²ÿ´ÿ¶ÿºÿ½ÿ¹ÿºÿ·ÿ³ÿ¼ÿ¾ÿÂÿ¾ÿ³ÿµÿ¹ÿ»ÿ¼ÿ³ÿ°ÿºÿÂÿ¾ÿµÿ¸ÿ«ÿ«ÿÀÿÇÿ¿ÿ½ÿ«ÿ´ÿ¼ÿ¹ÿ¯ÿ®ÿ·ÿ¾ÿ¶ÿºÿ¾ÿ¾ÿ¹ÿ³ÿ³ÿ¸ÿ¸ÿ±ÿ®ÿ°ÿ´ÿ±ÿ¸ÿµÿ¾ÿ¼ÿ³ÿµÿ¸ÿ½ÿ·ÿ¶ÿ±ÿ¸ÿ·ÿ¶ÿºÿ¹ÿ¸ÿ»ÿ¹ÿ¸ÿ»ÿµÿ¹ÿ®ÿ´ÿ±ÿ¿ÿÄÿ³ÿ¾ÿ»ÿªÿ¸ÿÇÿºÿ·ÿ°ÿ©ÿªÿ»ÿ¾ÿ±ÿ²ÿ¸ÿ°ÿ«ÿ°ÿ»ÿºÿ·ÿºÿ·ÿµÿ²ÿ¸ÿºÿ¼ÿ»ÿ»ÿ¹ÿ·ÿ°ÿ·ÿ¿ÿºÿ´ÿ³ÿ·ÿºÿ½ÿ½ÿÁÿ¶ÿ¶ÿÿ±ÿ·ÿ´ÿ»ÿÆÿµÿ­ÿ²ÿ´ÿ³ÿ¼ÿÂÿ¿ÿ½ÿ¼ÿ¸ÿ°ÿ«ÿ¾ÿ·ÿ³ÿ³ÿÌÿ¼ÿ±ÿºÿºÿ¬ÿ¹ÿ¶ÿ»ÿ½ÿ·ÿ¶ÿºÿ¾ÿ¿ÿ¾ÿ¿ÿ¿ÿ²ÿµÿ³ÿ³ÿ´ÿ¾ÿ¸ÿ¹ÿ°ÿÿÿ±ÿµÿ¯ÿµÿ»ÿ¶ÿ»ÿ¼ÿµÿ¹ÿ¶ÿÌÿÅÿ»ÿ¼ÿ·ÿ¹ÿ¸ÿ¶ÿ·ÿ¸ÿ¸ÿ¸ÿ­ÿ«ÿ²ÿ³ÿºÿ½ÿµÿºÿÈÿ»ÿ¯ÿÁÿ»ÿ¸ÿ¸ÿ³ÿªÿ¹ÿµÿ´ÿ¸ÿ¼ÿºÿ·ÿÄÿÄÿ¸ÿ¸ÿ¬ÿ®ÿºÿ²ÿ¹ÿ²ÿ»ÿ¸ÿ¸ÿ¶ÿ¶ÿµÿ¹ÿÂÿ¼ÿ²ÿ¾ÿ¶ÿ³ÿÄÿ¿ÿ³ÿ±ÿ²ÿ·ÿ¼ÿ¹ÿ»ÿ¾ÿ½ÿ¹ÿµÿ´ÿ´ÿ±ÿ­ÿ¶ÿ¶ÿ¸ÿ¯ÿ¸ÿ¹ÿ·ÿ¹ÿ¹ÿ·ÿ¶ÿºÿÃÿÇÿÀÿ·ÿºÿÂÿ¿ÿ½ÿÂÿ¶ÿ´ÿ»ÿÀÿ¹ÿªÿ¼ÿÉÿÄÿÂÿ´ÿ±ÿ»ÿ³ÿ±ÿºÿ¼ÿ·ÿ¾ÿ¯ÿ²ÿ¹ÿ­ÿ¸ÿ¸ÿ¶ÿµÿ¸ÿ¿ÿ¹ÿ³ÿ·ÿµÿÁÿ¶ÿ±ÿ´ÿ¿ÿÁÿ»ÿÁÿÅÿ´ÿ²ÿ·ÿ²ÿ³ÿ·ÿµÿ¼ÿ°ÿ²ÿ»ÿÆÿ³ÿÅÿµÿ¹ÿ¸ÿ±ÿ²ÿºÿÀÿ¿ÿ»ÿºÿºÿ»ÿ¸ÿ¶ÿ°ÿÁÿ¾ÿ¯ÿ¯ÿÂÿÀÿ¹ÿ¸ÿ¸ÿ¼ÿ¼ÿ¸ÿÂÿ¸ÿ³ÿ­ÿÃÿ»ÿ¹ÿ¹ÿ½ÿ»ÿ·ÿ³ÿ³ÿºÿºÿ¸ÿ¼ÿ·ÿ¾ÿ¸ÿÀÿ»ÿµÿ¿ÿÁÿÂÿÁÿ»ÿ»ÿ½ÿ·ÿ³ÿ´ÿµÿ·ÿ»ÿ²ÿ³ÿ¾ÿÆÿ¿ÿ¿ÿ¾ÿÀÿÄÿ¿ÿºÿµÿ¿ÿ¯ÿ¸ÿÀÿµÿ¹ÿ«ÿ«ÿ¸ÿ»ÿºÿ¾ÿ¹ÿ²ÿ¿ÿ³ÿ²ÿ²ÿÅÿ¹ÿ¸ÿ¸ÿºÿ¹ÿ¹ÿ·ÿ¸ÿ¾ÿ¶ÿ·ÿ®ÿÆÿÇÿÅÿÉÿ¶ÿ°ÿ¬ÿºÿ¾ÿ¼ÿÅÿ´ÿ¹ÿ¾ÿµÿ½ÿ·ÿ¼ÿ¸ÿ¶ÿ¾ÿÁÿ¼ÿ¿ÿÇÿ¿ÿ¸ÿ»ÿÈÿµÿ¶ÿ½ÿÃÿÉÿ½ÿ¶ÿ·ÿ²ÿ³ÿ¾ÿÿ·ÿ¾ÿ»ÿ¹ÿ®ÿ´ÿ¸ÿ¼ÿ¼ÿ¾ÿ¾ÿ·ÿÁÿ¾ÿÀÿ¼ÿ¾ÿºÿÄÿ·ÿ·ÿ¹ÿ¸ÿ»ÿ¹ÿ¹ÿ·ÿ¾ÿ³ÿ¸ÿ»ÿºÿÀÿ¿ÿ¹ÿºÿ¾ÿºÿºÿ¼ÿ»ÿ³ÿÃÿµÿ®ÿºÿ¸ÿ·ÿ»ÿ¿ÿÁÿºÿ¾ÿ¹ÿ¸ÿ«ÿ¶ÿµÿ°ÿ²ÿ¶ÿ¹ÿ¹ÿ¼ÿÁÿ¼ÿ¸ÿ­ÿ±ÿ¸ÿ¼ÿ¹ÿ¼ÿÂÿÁÿ¾ÿ½ÿ¸ÿ®ÿ²ÿ´ÿ¶ÿ°ÿ­ÿ­ÿ³ÿ¼ÿ¹ÿ¯ÿÀÿ²ÿ¶ÿ¶ÿºÿ·ÿ·ÿ¹ÿ»ÿ½ÿ»ÿ·ÿ¼ÿÁÿ¸ÿ²ÿµÿ»ÿ¼ÿºÿ¶ÿ´ÿºÿÂÿ¼ÿ¿ÿ¾ÿ¸ÿ¶ÿ·ÿ»ÿÀÿ¸ÿ¯ÿ»ÿÅÿÃÿ¼ÿ·ÿ´ÿ¾ÿ¼ÿ¿ÿÆÿÁÿ·ÿ¸ÿÀÿÀÿ»ÿÄÿºÿ¿ÿÁÿÂÿÀÿÀÿÃÿ¼ÿºÿ¶ÿ¬ÿ¾ÿ»ÿ¿ÿÁÿºÿ¸ÿ»ÿ¶ÿÁÿÃÿ°ÿ¹ÿÄÿÅÿ½ÿ³ÿ¶ÿÀÿÀÿ½ÿºÿ¾ÿ¹ÿ¹ÿ¸ÿ¸ÿ´ÿ¸ÿ¿ÿ¿ÿÆÿ´ÿ±ÿ¼ÿ¬ÿ·ÿ¾ÿ¼ÿ½ÿ½ÿ¸ÿÀÿÀÿ²ÿ½ÿ¼ÿ¿ÿ¾ÿ¸ÿ¸ÿ½ÿºÿºÿ½ÿ¿ÿ¹ÿ¹ÿ¾ÿ»ÿ´ÿ·ÿ¿ÿ­ÿ´ÿ·ÿ¶ÿ»ÿ¼ÿ¿ÿ½ÿºÿ¸ÿ·ÿ²ÿÇÿ¾ÿ¼ÿ¹ÿ¸ÿ³ÿ·ÿÄÿ¾ÿ½ÿºÿ·ÿµÿºÿ¼ÿ¼ÿ¾ÿ¿ÿ¼ÿÀÿ»ÿ¿ÿ³ÿºÿºÿ¯ÿ±ÿ»ÿ¶ÿÅÿ¹ÿÉÿÃÿ¾ÿ»ÿ½ÿÀÿ¾ÿ¹ÿ¼ÿ¶ÿÂÿ½ÿ³ÿµÿ¼ÿ¿ÿ¿ÿ¾ÿ¾ÿ¹ÿÀÿ·ÿ³ÿ»ÿ½ÿ¹ÿ¾ÿ¹ÿ®ÿ½ÿ¾ÿ¼ÿ»ÿ¶ÿ²ÿ´ÿ¸ÿ»ÿÃÿ»ÿ¸ÿ¹ÿÁÿÂÿ»ÿ¼ÿ¿ÿ­ÿÂÿ¾ÿºÿ»ÿÂÿÃÿ½ÿ¼ÿÂÿ¼ÿ³ÿ´ÿ¹ÿ»ÿ¾ÿ¾ÿµÿ²ÿÆÿÂÿÀÿ·ÿ¸ÿ¸ÿ²ÿ¶ÿºÿ»ÿ¼ÿ·ÿ¸ÿ¹ÿµÿ²ÿºÿ·ÿ·ÿÄÿ¼ÿ»ÿ·ÿµÿºÿ¶ÿ°ÿ½ÿ¾ÿ»ÿ¾ÿ¼ÿ¶ÿ·ÿ½ÿÃÿ´ÿ¶ÿ±ÿ´ÿ²ÿ¶ÿÅÿ¯ÿÒÿ´ÿÂÿÁÿºÿ·ÿ»ÿ½ÿµÿ¾ÿ³ÿ¹ÿºÿ¸ÿ·ÿ»ÿ¿ÿ¾ÿÂÿÁÿÀÿÀÿ´ÿ²ÿ½ÿ¾ÿ¶ÿ¾ÿ¹ÿ»ÿ·ÿ±ÿ²ÿµÿ³ÿ½ÿ·ÿ¶ÿ½ÿ½ÿÃÿ¿ÿ²ÿ·ÿÃÿÄÿ±ÿ±ÿ³ÿ»ÿ¿ÿºÿ·ÿ±ÿºÿÃÿ¸ÿºÿ¾ÿ¹ÿvÿâþCþÿÿ¯ÿ´ÿ¸ÿ´ÿ°ÿ¶ÿ¾ÿÄÿ¶ÿÃÿ·ÿ¯ÿ³ÿ»ÿ¾ÿºÿ´ÿ½ÿºÿ³ÿ·ÿ¼ÿ¹ÿ´ÿ·ÿ·ÿ¹ÿÉÿ·ÿ¿ÿ½ÿ´ÿ°ÿ·ÿ»ÿ±ÿ½ÿÁÿ¾ÿÀÿ¾ÿ»ÿ·ÿ¶ÿ·ÿ²ÿÀÿ´ÿµÿºÿ´ÿ°ÿ°ÿ´ÿ¸ÿ½ÿ¼ÿÀÿÅÿÀÿºÿ¸ÿ¹ÿ´ÿ¯ÿÀÿÁÿ´ÿ¼ÿÅÿÁÿ¿ÿÂÿÀÿºÿÁÿÃÿ°ÿÈÿ¹ÿºÿ¼ÿ·ÿ¸ÿ½ÿ·ÿ¹ÿ±ÿ¾ÿ¸ÿ»ÿ»ÿ¼ÿÁÿ½ÿ´ÿ¾ÿ°ÿ¯ÿ¾ÿ´ÿºÿÁÿ¾ÿ¸ÿ¸ÿ¶ÿ¹ÿ¯ÿ´ÿ´ÿ¶ÿ´ÿ»ÿ¹ÿ¬ÿ³ÿÃÿ·ÿÁÿÁÿÃÿ¼ÿÇÿÇÿ½ÿºÿ¹ÿ¶ÿ²ÿºÿ°ÿ¸ÿ»ÿ¸ÿ³ÿ¶ÿ¸ÿ·ÿÂÿ·ÿ¾ÿ²ÿ¶ÿ¸ÿ²ÿ¸ÿ¿ÿºÿºÿÀÿ®ÿ²ÿ´ÿ´ÿ¿ÿ¿ÿºÿ¿ÿÄÿ¾ÿ½ÿ»ÿÀÿ¼ÿ¿ÿ¹ÿ¸ÿ»ÿ¸ÿ¹ÿÀÿ¿ÿ¼ÿ¸ÿ·ÿ¾ÿ¹ÿºÿ¾ÿ¿ÿ»ÿ¹ÿ¾ÿ¾ÿ¹ÿ©ÿ±ÿ´ÿÀÿÀÿ¿ÿºÿ²ÿµÿÀÿ¾ÿ¾ÿÀÿ´ÿÇÿ¸ÿµÿµÿ¹ÿºÿ¹ÿ»ÿ·ÿ³ÿ¾ÿµÿºÿ¸ÿ°ÿÂÿÃÿ¼ÿ¾ÿºÿ·ÿ³ÿ¸ÿ³ÿ³ÿºÿ¹ÿ®ÿ±ÿ¶ÿ¹ÿ¿ÿÂÿÁÿÈÿ¹ÿ·ÿ²ÿ·ÿ»ÿ»ÿºÿ½ÿ¸ÿ³ÿ¾ÿ±ÿ»ÿ²ÿ³ÿºÿ»ÿ¸ÿ¶ÿ¸ÿ¶ÿ´ÿ¹ÿ·ÿ²ÿ»ÿ¶ÿ±ÿ¼ÿ½ÿÁÿ¼ÿ´ÿ¶ÿ¼ÿ¾ÿ¹ÿ¾ÿÃÿ¶ÿ¹ÿ°ÿ½ÿ»ÿ»ÿÁÿÇÿÄÿ¿ÿÄÿÆÿ¶ÿ¼ÿ½ÿºÿ·ÿºÿÀÿ»ÿ·ÿ¶ÿ³ÿ¿ÿ»ÿ¾ÿ³ÿµÿ¿ÿºÿ²ÿ»ÿµÿ¶ÿÂÿÃÿ¼ÿ¼ÿºÿ·ÿ±ÿÂÿºÿ¹ÿ¿ÿ½ÿ¸ÿ·ÿºÿ»ÿ»ÿ¾ÿ¶ÿ¶ÿ±ÿ¹ÿ·ÿ»ÿ¸ÿ¶ÿ®ÿµÿÀÿ»ÿ·ÿ¹ÿºÿ¹ÿ»ÿ²ÿ´ÿµÿ´ÿ³ÿ½ÿ»ÿ´ÿµÿ»ÿ¾ÿ·ÿ½ÿÁÿ¸ÿ³ÿ³ÿ¬ÿ³ÿµÿ»ÿ¼ÿ³ÿ¬ÿ®ÿ²ÿ¹ÿ¾ÿ°ÿ¬ÿ²ÿ¸ÿµÿ²ÿ·ÿ»ÿ¼ÿ¿ÿÀÿ¼ÿ½ÿ·ÿ¹ÿÁÿ¼ÿ¹ÿÅÿµÿ¸ÿºÿ´ÿ½ÿÂÿ¾ÿ»ÿ´ÿ¶ÿºÿ¼ÿ®ÿ¸ÿ²ÿ¶ÿ·ÿ¶ÿÀÿ¼ÿ´ÿ¹ÿÀÿ½ÿºÿ¿ÿÁÿ¿ÿ´ÿ¶ÿµÿ¸ÿ´ÿ¹ÿ´ÿ±ÿ°ÿµÿ¼ÿ¾ÿ»ÿ±ÿ©ÿ©ÿÄÿ»ÿ¹ÿÅÿÀÿºÿºÿ·ÿ»ÿ¹ÿ´ÿµÿµÿ¶ÿ»ÿÀÿ¸ÿ»ÿ¹ÿ¿ÿ¿ÿ¼ÿ¶ÿ´ÿºÿ¾ÿ¸ÿ·ÿ¾ÿºÿ·ÿ³ÿÀÿÆÿ¬ÿ²ÿ³ÿ²ÿÁÿ¹ÿ¿ÿ¹ÿ³ÿ¼ÿ¼ÿ³ÿ²ÿ´ÿ®ÿ¹ÿ¸ÿ¾ÿµÿ¹ÿ¹ÿ½ÿ¼ÿ¿ÿ´ÿ­ÿ´ÿºÿ·ÿ¶ÿ½ÿ¹ÿ´ÿ±ÿ±ÿ°ÿ³ÿ¯ÿ½ÿµÿ´ÿ²ÿ³ÿ¸ÿµÿ·ÿ½ÿ½ÿÀÿÀÿ¼ÿ¶ÿµÿ³ÿ¿ÿÀÿ³ÿ¼ÿ¹ÿ¾ÿµÿµÿµÿ¹ÿ¿ÿ¼ÿ½ÿ»ÿ¾ÿ»ÿ±ÿÀÿ³ÿ¾ÿ¶ÿµÿ·ÿºÿ»ÿ¾ÿ¼ÿ·ÿ¾ÿÄÿ¼ÿºÿ¿ÿµÿ­ÿ²ÿ¼ÿÂÿ¸ÿ¸ÿºÿÀÿ´ÿ¹ÿ¼ÿ¶ÿ©ÿ¯ÿ¶ÿ·ÿ¿ÿ·ÿµÿ¸ÿ¶ÿ³ÿ»ÿÿ¾ÿÀÿ²ÿµÿ·ÿ»ÿ¾ÿ³ÿ´ÿ¾ÿ¾ÿºÿ¸ÿ¸ÿ½ÿ¿ÿ¾ÿÀÿ´ÿ½ÿºÿ¼ÿ·ÿ½ÿ¹ÿ¹ÿ¬ÿ¶ÿ´ÿ²ÿ¾ÿÂÿ¼ÿ·ÿ¶ÿºÿ½ÿÁÿ®ÿµÿ·ÿ½ÿ»ÿ¶ÿºÿ·ÿ¹ÿ¸ÿ¾ÿ»ÿºÿ¿ÿÀÿ¾ÿÁÿÃÿºÿ¶ÿ·ÿ±ÿ¼ÿ¸ÿ¿ÿ·ÿ³ÿÀÿ´ÿ¯ÿ¶ÿµÿ¸ÿ½ÿ¿ÿÁÿ¿ÿ¶ÿ°ÿ¯ÿ°ÿ¼ÿÈÿµÿ¸ÿ¼ÿÀÿ´ÿ»ÿ±ÿ´ÿ´ÿ²ÿ³ÿ¸ÿ¿ÿµÿ¶ÿºÿ¸ÿ¼ÿ»ÿ´ÿ¾ÿÀÿ¸ÿºÿ´ÿ¸ÿ»ÿ¾ÿÃÿ¾ÿ¹ÿ¯ÿ¶ÿ¼ÿ´ÿ»ÿ¾ÿ»ÿ»ÿ¼ÿ»ÿ·ÿ·ÿ³ÿ³ÿ¶ÿ¾ÿºÿ¹ÿ¸ÿ·ÿ´ÿ¶ÿºÿµÿ¹ÿ»ÿÄÿÁÿ¼ÿ¹ÿµÿµÿ±ÿ°ÿºÿ½ÿ¶ÿ¹ÿ¸ÿºÿÀÿºÿ·ÿ²ÿ±ÿ´ÿ³ÿ¸ÿºÿ³ÿ·ÿ¿ÿ»ÿ¹ÿ»ÿ¶ÿµÿºÿ¼ÿÃÿÁÿ·ÿ´ÿ·ÿ²ÿªÿ¬ÿ¿ÿ¸ÿ»ÿ½ÿ²ÿÆÿ¶ÿµÿ®ÿ¯ÿ³ÿ³ÿ²ÿ¸ÿ»ÿ¶ÿ·ÿ»ÿ¸ÿ²ÿ¶ÿ·ÿ³ÿ­ÿ­ÿ®ÿºÿ¸ÿ³ÿ¼ÿ®ÿ¾ÿ±ÿ©ÿ°ÿ¶ÿ¶ÿ½ÿ¹ÿµÿ½ÿ¶ÿ°ÿºÿ¹ÿ¼ÿ¼ÿ´ÿ³ÿ·ÿµÿ®ÿ´ÿ·ÿ·ÿ»ÿ¸ÿ©ÿµÿÀÿÀÿÁÿ¹ÿ¶ÿºÿ¸ÿ¹ÿÂÿÀÿµÿ´ÿ¹ÿ¼ÿ´ÿÿ°ÿ¸ÿ½ÿ¼ÿ½ÿ¹ÿ¶ÿ¶ÿ¾ÿ½ÿ³ÿ·ÿµÿ¹ÿ¾ÿ³ÿ³ÿ®ÿ»ÿ»ÿ»ÿ¸ÿµÿ¶ÿ²ÿªÿ©ÿ¶ÿ»ÿ·ÿ¾ÿ½ÿ´ÿ¶ÿ¶ÿ½ÿ¼ÿ±ÿ´ÿÿ¶ÿÀÿ½ÿ·ÿµÿ»ÿ¼ÿÆÿ½ÿºÿ¾ÿ¾ÿ»ÿµÿ¹ÿÁÿ»ÿ¸ÿ½ÿ»ÿÀÿÁÿ½ÿ³ÿ½ÿºÿ¾ÿ¸ÿ³ÿ®ÿ°ÿ¸ÿµÿ²ÿ¼ÿ¼ÿ´ÿ®ÿ·ÿºÿ¶ÿ±ÿ´ÿ·ÿµÿ´ÿ¶ÿµÿ®ÿ¯ÿ¶ÿ»ÿ¹ÿ½ÿÃÿ±ÿ»ÿ¼ÿ¬ÿ³ÿ·ÿ±ÿ²ÿ¶ÿ¹ÿ·ÿ¸ÿ³ÿ»ÿµÿ¹ÿ¶ÿ½ÿ½ÿ»ÿÀÿ¾ÿ¶ÿµÿºÿ¹ÿ¸ÿ·ÿ¶ÿ±ÿ±ÿ¸ÿ³ÿ½ÿ¶ÿ´ÿÿ©ÿ½ÿÿºÿ¸ÿ´ÿºÿ¯ÿ¶ÿ¸ÿ·ÿ®ÿ³ÿ¸ÿ¸ÿµÿ·ÿ²ÿ®ÿ¹ÿ»ÿ¹ÿ¾ÿµÿ·ÿ³ÿ¯ÿºÿ¶ÿ»ÿ¹ÿ´ÿ»ÿ¿ÿ¹ÿ´ÿºÿ®ÿ¹ÿ¼ÿ´ÿ®ÿ°ÿ±ÿ¶ÿ´ÿ¼ÿ¾ÿ¹ÿ¸ÿ¸ÿ·ÿ¼ÿ¹ÿ³ÿ²ÿ²ÿ¸ÿ¸ÿ¯ÿ­ÿ²ÿ¿ÿ³ÿ³ÿ·ÿ¸ÿÄÿÍÿ·ÿÙÿ¸ÿ®ÿ®ÿ®ÿ±ÿÄÿÃÿÂÿ½ÿ¾ÿÁÿ¹ÿ±ÿ°ÿ¶ÿ¶ÿ³ÿ´ÿ·ÿºÿ·ÿ²ÿµÿ¶ÿ¾ÿÀÿ´ÿ²ÿ¶ÿ®ÿ¾ÿ´ÿ¼ÿ´ÿ³ÿ·ÿ«ÿ³ÿ»ÿ½ÿ³ÿ«ÿ´ÿ²ÿµÿ¿ÿ¹ÿ¹ÿ½ÿ½ÿ¸ÿ³ÿ©ÿ®ÿ¹ÿ»ÿ¹ÿµÿ¹ÿ¹ÿ¸ÿ·ÿ¹ÿ»ÿ°ÿ»ÿ·ÿ·ÿ»ÿ¹ÿ²ÿ®ÿ¯ÿ´ÿ³ÿµÿÁÿ¼ÿ³ÿ¸ÿ´ÿµÿ¶ÿ¾ÿ¾ÿ¹ÿ½ÿ·ÿ¸ÿ¹ÿ¹ÿ¹ÿ³ÿ±ÿ³ÿ´ÿ¹ÿ¸ÿ±ÿºÿ¾ÿ´ÿ­ÿ½ÿ¿ÿ¼ÿ³ÿ¸ÿ»ÿ¾ÿ·ÿ¶ÿ´ÿÿ·ÿ¸ÿ¸ÿ®ÿ´ÿ»ÿµÿ³ÿ¹ÿ¶ÿÄÿµÿ¶ÿ»ÿ·ÿµÿºÿµÿ³ÿ·ÿ´ÿ¸ÿ¼ÿ·ÿµÿ¾ÿÉÿºÿ¼ÿ´ÿ°ÿ³ÿ´ÿ»ÿ¾ÿÅÿ¬ÿºÿ´ÿ²ÿ¹ÿ­ÿ·ÿ¹ÿ¸ÿÀÿ°ÿªÿ­ÿ³ÿ²ÿ¯ÿ¸ÿ¶ÿ´ÿ½ÿµÿ´ÿ·ÿ°ÿ±ÿ°ÿ¶ÿ¿ÿÂÿ·ÿ´ÿ¸ÿ²ÿ¶ÿºÿ¶ÿ¾ÿ¹ÿ·ÿ«ÿµÿ­ÿ±ÿ¸ÿÃÿ´ÿ¯ÿµÿ±ÿ³ÿ²ÿµÿ³ÿ´ÿ´ÿ±ÿ±ÿ¯ÿ¶ÿ¿ÿ¼ÿ½ÿ²ÿ­ÿ¶ÿµÿ¸ÿ»ÿ´ÿ·ÿ´ÿ½ÿ¯ÿ¯ÿ¬ÿ¯ÿ²ÿÂÿ¶ÿ¹ÿºÿÂÿ±ÿ¯ÿ¶ÿ»ÿÂÿ½ÿ¸ÿ½ÿ·ÿÁÿ±ÿ±ÿ³ÿ¶ÿ®ÿ¯ÿ´ÿ·ÿ¸ÿ°ÿ°ÿ·ÿ¼ÿÁÿ¹ÿªÿ¬ÿ·ÿ¹ÿ®ÿ¯ÿ®ÿ´ÿ°ÿ±ÿµÿÁÿ­ÿ¯ÿÂÿºÿ¿ÿ¶ÿ´ÿ¹ÿ¼ÿ»ÿ­ÿ·ÿ±ÿ»ÿ»ÿ·ÿºÿ±ÿµÿ¾ÿ±ÿÿ°ÿ´ÿ³ÿ¸ÿ­ÿ«ÿ´ÿ¬ÿ²ÿµÿ¹ÿ¹ÿ²ÿ¶ÿ¸ÿ·ÿ¿ÿ»ÿ¸ÿ¸ÿ¯ÿ³ÿ¹ÿ­ÿ²ÿÄÿ±ÿ±ÿ°ÿ¯ÿ´ÿ°ÿ³ÿ±ÿµÿµÿ²ÿ½ÿ½ÿ³ÿµÿ²ÿ°ÿ³ÿ´ÿ¹ÿµÿ¯ÿ±ÿ°ÿµÿ·ÿºÿ¬ÿ·ÿ¸ÿ½ÿ¾ÿÁÿºÿ·ÿ¾ÿ²ÿ¯ÿµÿ­ÿ¿ÿµÿ¯ÿ°ÿ´ÿ¾ÿ½ÿ²ÿµÿ¹ÿ¸ÿ¿ÿ»ÿ¿ÿ·ÿ©ÿªÿ³ÿ¶ÿ¼ÿºÿ·ÿ¶ÿ¯ÿ¹ÿ½ÿÀÿ»ÿ¶ÿ­ÿ¸ÿÿ¯ÿ²ÿ²ÿ´ÿÁÿ¹ÿµÿ¿ÿÆÿÆÿ¸ÿ®ÿ¯ÿ®ÿ¹ÿ¹ÿ±ÿ´ÿ¿ÿ²ÿ­ÿ³ÿ¬ÿ¯ÿÃÿÃÿ¹ÿ´ÿ¬ÿ±ÿ»ÿµÿ·ÿÂÿ»ÿ´ÿ´ÿµÿ±ÿ¯ÿ¯ÿµÿ´ÿ¼ÿ¹ÿ²ÿÀÿ¸ÿ¶ÿ·ÿÁÿ¾ÿ¿ÿ¸ÿ±ÿ¶ÿ¹ÿ»ÿÁÿ¹ÿ´ÿ³ÿµÿ±ÿµÿ½ÿµÿ¯ÿ³ÿ´ÿ³ÿ±ÿ¶ÿ½ÿÃÿ²ÿ¶ÿ¯ÿ®ÿ­ÿ´ÿºÿ¸ÿ»ÿ³ÿÄÿ­ÿ´ÿ²ÿ´ÿ»ÿµÿ¸ÿ´ÿ²ÿ­ÿ´ÿ¶ÿ·ÿ±ÿµÿ¹ÿ·ÿ´ÿ³ÿµÿ´ÿ³ÿ¹ÿ¸ÿ´ÿ¶ÿ¶ÿ­ÿ´ÿµÿ¼ÿµÿ¯ÿ·ÿ¸ÿ²ÿ¹ÿ¯ÿ½ÿ¸ÿ·ÿµÿµÿ²ÿ²ÿ±ÿ²ÿ»ÿ¿ÿ¸ÿ»ÿÅÿ¹ÿ¯ÿµÿ¸ÿ½ÿ¹ÿ³ÿºÿ¶ÿ°ÿ¸ÿÀÿºÿ¾ÿ´ÿ¼ÿÅÿºÿ¹ÿ°ÿ¹ÿ³ÿÁÿ¿ÿ·ÿªÿÿ´ÿµÿ¸ÿ¼ÿ¼ÿ¿ÿ·ÿ·ÿ³ÿ¯ÿ·ÿ´ÿ»ÿ¿ÿ·ÿ·ÿµÿµÿ´ÿ»ÿ·ÿ°ÿ¹ÿ·ÿ¿ÿ½ÿ¸ÿÀÿ´ÿ´ÿºÿ·ÿÃÿ»ÿ´ÿ¾ÿ¸ÿ¶ÿ«ÿµÿ¿ÿ¹ÿ¼ÿÀÿ¾ÿ»ÿ³ÿºÿ½ÿµÿ¹ÿ¹ÿ±ÿ³ÿ¶ÿ³ÿ¸ÿ²ÿ±ÿµÿ²ÿ¬ÿ¾ÿ¹ÿ®ÿ³ÿµÿ°ÿ»ÿ·ÿ®ÿ­ÿ¸ÿ¹ÿ¶ÿ·ÿ¿ÿ»ÿ»ÿ¾ÿµÿ²ÿ¶ÿ´ÿ¸ÿ·ÿ®ÿºÿ¸ÿ°ÿ·ÿ«ÿÃÿ¹ÿ¹ÿºÿ»ÿ±ÿ¹ÿ·ÿºÿµÿ»ÿ±ÿ¹ÿ¼ÿ´ÿ¸ÿ¼ÿµÿ®ÿ²ÿ³ÿ³ÿ¸ÿ¸ÿµÿ·ÿ¹ÿ´ÿ³ÿ·ÿ¼ÿ»ÿÀÿ³ÿ¸ÿ¶ÿ¼ÿ·ÿ³ÿ¹ÿ¬ÿ³ÿ¯ÿ²ÿ¸ÿ´ÿ³ÿ·ÿ¶ÿ´ÿ´ÿ´ÿ²ÿ±ÿ´ÿ·ÿ¶ÿ³ÿ³ÿ´ÿµÿ¯ÿ´ÿ»ÿ´ÿºÿ¶ÿ¼ÿ¯ÿ·ÿÀÿ¿ÿ»ÿ³ÿ¶ÿµÿÁÿ½ÿ¹ÿ¶ÿ¹ÿ¹ÿ±ÿ°ÿ´ÿ²ÿ¶ÿºÿ»ÿºÿ¼ÿºÿ´ÿ¼ÿÄÿºÿµÿ¯ÿ¼ÿºÿ»ÿ¶ÿ²ÿ²ÿ¸ÿµÿ¸ÿ»ÿ¸ÿ¹ÿ·ÿ°ÿ¶ÿÀÿ¾ÿ¼ÿ¾ÿ´ÿ®ÿ¹ÿÿ¹ÿ³ÿÇÿ­ÿ²ÿ¹ÿ¶ÿ¼ÿ³ÿ´ÿ¶ÿ·ÿ½ÿ¼ÿ°ÿ®ÿ¸ÿºÿ¹ÿµÿ®ÿ³ÿ¸ÿºÿ¾ÿ¸ÿ°ÿ¶ÿ³ÿ¸ÿ¼ÿºÿ¶ÿ¯ÿ´ÿÀÿ¾ÿÀÿ¶ÿ³ÿ¶ÿ·ÿ¸ÿºÿµÿ¸ÿ¼ÿ²ÿ³ÿ®ÿ«ÿ°ÿ±ÿ±ÿ·ÿÇÿ»ÿªÿ¿ÿ¹ÿ«ÿ½ÿ¹ÿ·ÿ·ÿ¶ÿ¸ÿ¾ÿ¹ÿ¹ÿ»ÿ¿ÿÂÿ¸ÿ¶ÿ´ÿ¼ÿ«ÿ¸ÿºÿÀÿ¾ÿ²ÿ½ÿ·ÿ¹ÿ»ÿ¶ÿ¶ÿµÿ·ÿ·ÿ·ÿ¹ÿºÿ·ÿ³ÿ²ÿ²ÿ«ÿ®ÿ´ÿ¹ÿ²ÿÅÿµÿ¶ÿÂÿÿ·ÿ¼ÿÀÿ¼ÿ»ÿµÿ»ÿ¼ÿ¸ÿ¸ÿ¸ÿ°ÿ®ÿ´ÿ±ÿ¯ÿºÿ¸ÿ²ÿ¸ÿ·ÿ¶ÿ±ÿ¿ÿÂÿÁÿµÿ´ÿ¹ÿ½ÿµÿ»ÿÀÿºÿ³ÿ°ÿ³ÿ²ÿ³ÿ¶ÿ·ÿ°ÿ·ÿºÿ¼ÿ°ÿ½ÿ¸ÿ³ÿ¶ÿ¹ÿ±ÿ®ÿ¯ÿ¶ÿ¾ÿÂÿÆÿÅÿ¼ÿ´ÿ¾ÿ½ÿ°ÿ²ÿ³ÿÉÿÁÿ±ÿ¼ÿ·ÿ©ÿ³ÿµÿ¾ÿ¹ÿ¯ÿ°ÿ¶ÿºÿ·ÿ¹ÿµÿ²ÿ¸ÿµÿÂÿ¶ÿ»ÿ¼ÿ½ÿÁÿºÿ½ÿ±ÿ¹ÿÁÿ¼ÿ¹ÿ¹ÿ¹ÿ·ÿ±ÿ³ÿ´ÿ¹ÿ¾ÿÄÿ¿ÿ¼ÿ³ÿ¸ÿ¹ÿ½ÿ»ÿºÿºÿ¹ÿ´ÿ³ÿµÿ¹ÿ¼ÿ²ÿµÿµÿ½ÿ»ÿ­ÿ¾ÿ°ÿµÿÃÿ¼ÿÂÿ¿ÿ¹ÿ¿ÿ»ÿ»ÿÅÿÄÿÀÿ¾ÿ´ÿ²ÿ¸ÿ³ÿ¹ÿ­ÿ¼ÿ´ÿºÿ¿ÿÁÿ¹ÿºÿ»ÿ¼ÿÂÿºÿ·ÿÄÿ¯ÿ­ÿ¾ÿ¼ÿ³ÿ²ÿ¸ÿºÿ´ÿ³ÿ¶ÿ½ÿÅÿ¼ÿ¹ÿ¿ÿ¶ÿ¬ÿ´ÿ¹ÿ´ÿÀÿ¸ÿ³ÿ¶ÿ¶ÿºÿ¼ÿµÿ¼ÿÀÿÀÿÂÿ¼ÿ¸ÿÀÿÆÿËÿÁÿÅÿ·ÿÆÿ¬ÿµÿ¶ÿºÿÉÿÃÿ½ÿÀÿºÿ¶ÿ·ÿºÿ¾ÿ¹ÿ¸ÿ´ÿ¿ÿ¶ÿ´ÿÂÿºÿ½ÿ²ÿ¯ÿ¶ÿ¸ÿ¾ÿ½ÿ±ÿ¯ÿ²ÿµÿºÿ³ÿ¾ÿ©ÿ­ÿ­ÿÍÿ¿ÿ´ÿ­ÿ©ÿ®ÿ´ÿ¸ÿ¼ÿ¼ÿ¸ÿ²ÿºÿ»ÿ´ÿ¾ÿ±ÿ±ÿ¶ÿ¸ÿºÿ»ÿ¼ÿ¾ÿ¼ÿ¸ÿ¹ÿ·ÿ¾ÿ«ÿ±ÿ»ÿÅÿ¶ÿ»ÿºÿ¸ÿ¹ÿ¶ÿ»ÿ¿ÿ¿ÿÆÿÁÿÆÿ¸ÿ°ÿÉÿ¼ÿ¹ÿ½ÿÁÿ·ÿ±ÿ­ÿ±ÿ¶ÿ»ÿÁÿ¸ÿ»ÿ¹ÿ¸ÿ½ÿ¾ÿ³ÿµÿºÿºÿ·ÿ¸ÿ³ÿ°ÿºÿ³ÿ·ÿ´ÿ´ÿ¿ÿ²ÿ¸ÿ½ÿÇÿÀÿ¹ÿ¸ÿ¿ÿÀÿ¹ÿ¹ÿ»ÿÀÿ¶ÿºÿºÿ¬ÿ·ÿ¯ÿ³ÿÂÿ½ÿ»ÿ¼ÿ°ÿµÿ·ÿ¬ÿ­ÿ±ÿ½ÿ¼ÿ¶ÿµÿ·ÿºÿºÿ²ÿ³ÿ½ÿ¶ÿ½ÿ¸ÿºÿÂÿ¿ÿÁÿ¿ÿ¹ÿ¹ÿ¹ÿ°ÿ´ÿ¼ÿ°ÿ¸ÿ¾ÿ«ÿ±ÿ°ÿ²ÿ²ÿ»ÿÇÿÅÿ¾ÿ¿ÿ¾ÿ¹ÿ²ÿºÿ¿ÿ¸ÿÁÿÃÿÀÿÁÿÀÿÅÿÀÿ²ÿ°ÿ¸ÿ¸ÿºÿ³ÿºÿ¹ÿ±ÿ¶ÿ·ÿ¹ÿ¾ÿÆÿÂÿ¶ÿ¸ÿ¹ÿ½ÿ»ÿÀÿºÿÁÿ¸ÿÄÿ¾ÿ±ÿ·ÿ¾ÿ³ÿ¶ÿÄÿÀÿÂÿºÿÃÿ¹ÿ½ÿ½ÿºÿ¸ÿ³ÿ·ÿ½ÿ¸ÿ³ÿ¹ÿ²ÿ®ÿ¸ÿ¹ÿ¸ÿ½ÿÂÿ»ÿ³ÿ´ÿºÿ·ÿºÿµÿºÿºÿµÿ·ÿ¸ÿºÿÀÿºÿ¹ÿ»ÿ°ÿ¸ÿÀÿ»ÿºÿ½ÿ½ÿ¸ÿ²ÿ¶ÿ¶ÿ·ÿ±ÿºÿºÿ¼ÿ»ÿ¼ÿ¼ÿ¼ÿ»ÿ¸ÿ¸ÿ¹ÿ´ÿ¼ÿ¸ÿ¾ÿ¹ÿ¸ÿºÿ¹ÿ¶ÿ·ÿÃÿ¿ÿºÿ³ÿ´ÿ»ÿ¸ÿ¼ÿÁÿ¿ÿ¹ÿµÿ·ÿ·ÿ¸ÿ¸ÿ·ÿ´ÿ´ÿ»ÿ¹ÿ¶ÿ¸ÿ»ÿ½ÿ¼ÿ¼ÿ¬ÿ³ÿµÿ°ÿ´ÿ¾ÿ¿ÿºÿ½ÿ¾ÿÂÿ½ÿ»ÿ¼ÿ¸ÿ»ÿÁÿÄÿÀÿ¸ÿµÿºÿ¾ÿÀÿ»ÿÁÿÈÿÃÿ¾ÿ½ÿ¼ÿ½ÿ¾ÿ±ÿÄÿ¼ÿÌÿÅÿ¸ÿ¹ÿ¾ÿºÿ¼ÿ¾ÿ¶ÿ³ÿµÿ¼ÿÂÿ·ÿµÿ½ÿ¼ÿÀÿ¯ÿÅÿ¼ÿÄÿÈÿÇÿÁÿ¸ÿ²ÿ¶ÿ¿ÿºÿ½ÿÁÿ¸ÿ»ÿºÿ·ÿ¶ÿ´ÿ·ÿ¿ÿÀÿ»ÿ¾ÿ¹ÿ·ÿ´ÿ¸ÿÂÿÀÿ­ÿ°ÿ¾ÿºÿÂÿÁÿºÿ»ÿ¸ÿ²ÿ»ÿ¶ÿ¹ÿÃÿ·ÿµÿ¹ÿ½ÿ¿ÿ½ÿ»ÿ¾ÿ»ÿ¶ÿ»ÿ·ÿ¸ÿ¼ÿ½ÿ»ÿ´ÿ³ÿÅÿ¾ÿ»ÿ¼ÿ´ÿµÿÂÿÁÿ®ÿ´ÿ¶ÿ¹ÿ¹ÿºÿÁÿÂÿ¾ÿ¼ÿÀÿ¼ÿ±ÿÀÿ¸ÿµÿºÿ·ÿµÿ»ÿ¸ÿ·ÿÃÿÁÿÆÿÄÿ»ÿ±ÿ²ÿ¼ÿ¸ÿ¶ÿ¿ÿ³ÿ»ÿ¾ÿ¼ÿ¹ÿ·ÿ·ÿ¶ÿ¾ÿ·ÿºÿ·ÿ½ÿÂÿ¼ÿµÿºÿÁÿºÿÊÿ¼ÿ·ÿ»ÿ¿ÿ¿ÿ¾ÿ¿ÿ»ÿ­ÿ»ÿ»ÿ¶ÿ¶ÿ¹ÿ¹ÿ·ÿ¼ÿ·ÿ¸ÿÀÿ½ÿ¹ÿ¼ÿ½ÿ¶ÿ½ÿ°ÿºÿ¼ÿ»ÿ¹ÿ¸ÿ¸ÿºÿÿºÿÃÿ¼ÿ³ÿ¸ÿ¿ÿ¸ÿ·ÿ¶ÿ³ÿ¼ÿÀÿ¼ÿ¾ÿÁÿºÿ»ÿ¸ÿ¸ÿµÿ·ÿ·ÿºÿ»ÿ·ÿ¹ÿÀÿ¼ÿ»ÿ»ÿ»ÿ¹ÿ¸ÿ»ÿºÿ¸ÿÁÿÁÿ¿ÿ½ÿ¾ÿÃÿ¹ÿ¼ÿÆÿºÿ·ÿ¹ÿ¸ÿ¸ÿ¼ÿ¸ÿ»ÿ¸ÿ¸ÿ¶ÿ³ÿ¶ÿºÿ°ÿµÿ¾ÿÀÿÃÿÀÿÂÿÁÿµÿ±ÿÀÿÃÿ»ÿ©ÿ©ÿ±ÿ´ÿ²ÿ³ÿµÿ´ÿ¼ÿ¹ÿ¸ÿ·ÿ¶ÿ~ÿàþþqþzÿ±ÿºÿ·ÿ¶ÿ·ÿ·ÿ¿ÿÆÿ»ÿÇÿ¼ÿ°ÿ²ÿ¼ÿÃÿÀÿ¹ÿ¶ÿ²ÿ·ÿÀÿÅÿÂÿ½ÿ¾ÿÃÿµÿÈÿÃÿÉÿÁÿ¶ÿ²ÿ³ÿ¶ÿ¶ÿ¾ÿ¿ÿ»ÿ¹ÿ¼ÿ¿ÿ»ÿ¶ÿ»ÿÁÿ¸ÿ¸ÿ½ÿ´ÿ²ÿ´ÿ¶ÿ·ÿºÿ¾ÿÃÿ¼ÿÂÿ½ÿ´ÿ³ÿ¹ÿ¹ÿ³ÿÁÿ¹ÿ®ÿ®ÿ¶ÿ¼ÿ½ÿ¸ÿ´ÿ¶ÿÆÿÇÿ´ÿÆÿ½ÿ½ÿ¼ÿ¹ÿ»ÿ¼ÿ°ÿµÿ±ÿ´ÿÿ·ÿÃÿÇÿÊÿÅÿ¾ÿÁÿ´ÿ»ÿ·ÿ»ÿÁÿ¾ÿ¹ÿ¶ÿ´ÿ¶ÿ´ÿ²ÿ¿ÿ»ÿºÿ½ÿºÿµÿºÿ¾ÿ·ÿ¿ÿÁÿ¹ÿ¾ÿ¹ÿ¼ÿ¿ÿ¼ÿºÿ¹ÿ¸ÿ³ÿºÿ´ÿºÿ¾ÿºÿ·ÿ·ÿ±ÿ¯ÿ¾ÿÃÿ¼ÿ»ÿ¶ÿ¹ÿ¹ÿ´ÿ³ÿµÿ³ÿ½ÿ´ÿ²ÿ·ÿ¸ÿÂÿÀÿ¹ÿ»ÿÂÿ¼ÿ³ÿ³ÿ¹ÿ±ÿ¶ÿÆÿ½ÿÂÿÂÿ¹ÿ¼ÿºÿ¸ÿ¿ÿ±ÿ½ÿ´ÿºÿ¿ÿ¼ÿ¼ÿ½ÿ¹ÿ»ÿ¼ÿÿ¹ÿÀÿ½ÿ¼ÿ¶ÿ¶ÿºÿ¼ÿÁÿ»ÿ´ÿÃÿ¶ÿ¼ÿ»ÿ¾ÿÀÿ»ÿ»ÿ¾ÿ¸ÿ´ÿ¬ÿµÿµÿ¸ÿºÿ°ÿ¾ÿÄÿ»ÿ½ÿ¿ÿµÿ¼ÿ´ÿ«ÿºÿ»ÿ½ÿ»ÿµÿ´ÿ³ÿ´ÿ¿ÿÂÿÈÿ¼ÿ·ÿ±ÿµÿµÿ¸ÿ»ÿ½ÿ¹ÿ®ÿµÿ¹ÿ¹ÿÄÿ¾ÿ½ÿ¼ÿ¹ÿµÿ´ÿµÿ¶ÿ¾ÿ¾ÿÁÿ°ÿ´ÿ´ÿ¹ÿÀÿÃÿ¿ÿºÿºÿ¼ÿ´ÿ­ÿºÿÀÿ±ÿºÿºÿÆÿÃÿ¸ÿ´ÿºÿÄÿÅÿ¿ÿ½ÿ¹ÿ½ÿÀÿ½ÿ¼ÿ¼ÿºÿ´ÿ±ÿ±ÿ°ÿºÿ¿ÿ¶ÿÂÿ¶ÿ°ÿ¸ÿºÿ½ÿ¿ÿ»ÿ»ÿÀÿ½ÿÀÿÀÿ¼ÿ­ÿÁÿ¼ÿ¶ÿµÿ¸ÿºÿ¹ÿ¹ÿ»ÿµÿ±ÿµÿ½ÿµÿ·ÿÃÿ¾ÿÅÿµÿ®ÿºÿÃÿ¿ÿ¼ÿ¿ÿÀÿ½ÿ±ÿ´ÿ»ÿ³ÿ¸ÿµÿ¸ÿ»ÿºÿ»ÿ¾ÿ¿ÿ¸ÿÁÿ¾ÿ»ÿ²ÿºÿ¸ÿ¼ÿÀÿ·ÿ¯ÿ¸ÿÃÿ½ÿºÿ¾ÿ´ÿÿ±ÿ·ÿ³ÿ»ÿ´ÿ¸ÿ¸ÿ·ÿ¸ÿ·ÿ¸ÿ»ÿ¹ÿ½ÿÀÿ¯ÿ¸ÿ°ÿÂÿºÿ»ÿ¸ÿµÿ¹ÿ¶ÿ¯ÿ³ÿ¹ÿÂÿºÿ¹ÿµÿ´ÿµÿ¹ÿºÿÃÿÀÿ¶ÿ¸ÿ»ÿ¹ÿ»ÿ»ÿ´ÿ¿ÿ·ÿ·ÿ¯ÿ·ÿµÿ¾ÿ¹ÿ¶ÿ»ÿ½ÿ¾ÿÀÿ»ÿºÿµÿ®ÿ¹ÿ³ÿ¾ÿ½ÿ¿ÿ»ÿ¾ÿºÿ´ÿµÿ¶ÿ¶ÿ¹ÿ´ÿ·ÿÀÿ´ÿ¸ÿÌÿÅÿ·ÿ»ÿ¶ÿ¶ÿ·ÿ¸ÿ¹ÿ¸ÿ¶ÿ²ÿ¹ÿ½ÿ¸ÿ¸ÿ«ÿ¶ÿ³ÿµÿºÿ¿ÿ¼ÿ¾ÿÀÿÀÿ¼ÿ·ÿ·ÿ¹ÿ³ÿ¾ÿ±ÿ»ÿ¸ÿ»ÿ»ÿÂÿ¾ÿ¼ÿµÿ´ÿÀÿ½ÿ°ÿ¹ÿ¿ÿÅÿ·ÿ¾ÿ¸ÿºÿ²ÿ´ÿºÿ°ÿ³ÿ°ÿ¶ÿ¾ÿ¸ÿ¸ÿ¾ÿºÿ»ÿ¾ÿ¼ÿ³ÿ¯ÿ¯ÿ¯ÿÇÿµÿ´ÿ¹ÿ»ÿÆÿÁÿ®ÿ±ÿÀÿºÿ´ÿ·ÿ¼ÿ·ÿ¸ÿÆÿ»ÿ·ÿ¸ÿ±ÿºÿ±ÿ²ÿ¼ÿÇÿÁÿ½ÿÁÿ¶ÿ³ÿºÿ´ÿ³ÿÂÿ½ÿ½ÿ»ÿ¹ÿ¹ÿ¹ÿ½ÿ»ÿ¿ÿÄÿ³ÿ«ÿ´ÿ²ÿ°ÿ½ÿ¼ÿºÿ²ÿÁÿ±ÿ³ÿ½ÿ®ÿ²ÿ·ÿµÿ¼ÿÁÿ»ÿ»ÿÁÿÁÿ»ÿ¶ÿ»ÿ¹ÿ¹ÿ¿ÿÅÿ»ÿ¶ÿ½ÿ·ÿ¹ÿ¾ÿ´ÿµÿ¸ÿ¼ÿ»ÿ·ÿ¹ÿÁÿÅÿ¾ÿ¹ÿºÿÀÿ¹ÿ¼ÿÅÿ¶ÿ¯ÿÁÿ¹ÿ¾ÿºÿ¿ÿ¶ÿ·ÿ·ÿºÿ¿ÿ¿ÿ¾ÿ¼ÿ¿ÿ»ÿµÿ´ÿµÿ¸ÿ¼ÿ»ÿ·ÿºÿºÿ¶ÿ±ÿ½ÿ¶ÿ²ÿ°ÿºÿ½ÿ¹ÿÂÿ¼ÿ¶ÿ»ÿ¯ÿ¹ÿ¾ÿ½ÿ²ÿÀÿ¼ÿ¸ÿ¼ÿ¾ÿµÿ¾ÿ½ÿ·ÿ·ÿ²ÿ²ÿ¹ÿ¿ÿÁÿ¸ÿ¹ÿ¹ÿÀÿ»ÿ¿ÿ²ÿ·ÿ¹ÿ¿ÿÈÿÀÿ¿ÿ¹ÿ³ÿ´ÿ·ÿ¹ÿ´ÿ»ÿÂÿ¶ÿ³ÿ¼ÿ²ÿÿ°ÿÆÿ½ÿÃÿ·ÿºÿ±ÿ¹ÿ¸ÿ±ÿ®ÿ²ÿµÿ»ÿºÿ¹ÿµÿ´ÿ´ÿ¯ÿ²ÿ¼ÿºÿ¸ÿµÿ¹ÿ¹ÿÁÿ¿ÿ¹ÿ¯ÿºÿ¯ÿ°ÿ¼ÿ³ÿµÿ´ÿ¶ÿ­ÿµÿÃÿÅÿºÿ´ÿ»ÿ¼ÿÁÿ¿ÿ¶ÿ·ÿ¼ÿªÿ´ÿ¶ÿ·ÿ±ÿ¹ÿ³ÿ¬ÿ¼ÿ¯ÿ­ÿ¶ÿ²ÿ¬ÿ·ÿ¸ÿ¶ÿ·ÿ·ÿ¿ÿ¼ÿ´ÿ·ÿ¸ÿ»ÿÿ«ÿ«ÿ¿ÿµÿºÿ¹ÿ³ÿ¹ÿºÿ¬ÿ±ÿÁÿ¹ÿºÿ¼ÿ½ÿºÿ³ÿ³ÿµÿ¶ÿ¶ÿµÿ¼ÿ½ÿ¶ÿ»ÿ¹ÿ¸ÿ¼ÿ³ÿ³ÿ¹ÿµÿµÿ±ÿ¹ÿ¶ÿºÿ·ÿ³ÿ·ÿ»ÿ¾ÿ½ÿ¸ÿ¸ÿ¸ÿ¸ÿ²ÿÿ²ÿ¶ÿºÿ»ÿ¹ÿ½ÿ½ÿµÿÂÿ¸ÿ²ÿ»ÿ¼ÿ¶ÿ¾ÿ¼ÿ¸ÿ°ÿ°ÿ¹ÿ»ÿºÿºÿ³ÿµÿÂÿ¾ÿ·ÿ·ÿ·ÿÀÿÄÿ´ÿ±ÿÿÿ»ÿºÿ±ÿ¯ÿ¹ÿ¾ÿ´ÿ¶ÿ¾ÿ¶ÿ»ÿ¾ÿ¶ÿ«ÿ²ÿºÿ¹ÿ»ÿ¼ÿ¸ÿ·ÿµÿ¶ÿ¾ÿÁÿÀÿ»ÿ·ÿ¸ÿ±ÿ¾ÿºÿ­ÿ¯ÿ°ÿ»ÿµÿºÿ·ÿ¶ÿ¸ÿµÿµÿ¿ÿ¼ÿ½ÿ»ÿ²ÿ°ÿ´ÿ·ÿ´ÿ¯ÿ±ÿ¶ÿ·ÿµÿ»ÿ¸ÿ»ÿ²ÿÁÿ±ÿ¾ÿÿÿ²ÿ·ÿ³ÿ±ÿ¼ÿÀÿÿ±ÿµÿ­ÿ­ÿ¬ÿ¯ÿ¿ÿÂÿµÿ²ÿ·ÿ¹ÿ½ÿ´ÿ·ÿ¹ÿ²ÿ¬ÿµÿ¬ÿ¼ÿ·ÿ²ÿ³ÿ¸ÿ¸ÿ¸ÿ·ÿ¯ÿ¸ÿ·ÿ¶ÿ®ÿ®ÿ©ÿ´ÿ·ÿ·ÿµÿ¹ÿ½ÿ±ÿ®ÿ·ÿºÿ¹ÿ°ÿµÿ±ÿªÿ¾ÿ¸ÿ¹ÿ¾ÿ»ÿµÿµÿ»ÿ¹ÿ¶ÿ¯ÿºÿ»ÿ²ÿ»ÿºÿ¶ÿ°ÿ¶ÿ¸ÿ®ÿ¬ÿ®ÿ±ÿ·ÿ¾ÿºÿ¶ÿ¶ÿªÿ³ÿ¿ÿ¹ÿ­ÿ±ÿ¾ÿ¶ÿ±ÿ¸ÿºÿ´ÿ¹ÿÿ¯ÿ¸ÿºÿ´ÿªÿºÿ¼ÿ±ÿ½ÿ¹ÿµÿ¸ÿ¯ÿ°ÿ»ÿ¶ÿ´ÿ·ÿ³ÿ²ÿ³ÿ³ÿ´ÿ³ÿ²ÿ°ÿÂÿ»ÿ¸ÿ¹ÿ®ÿ¾ÿ«ÿ¼ÿÃÿ¯ÿ°ÿ­ÿ»ÿ»ÿ¹ÿ´ÿ¸ÿ­ÿºÿ¾ÿ°ÿ·ÿ»ÿ¿ÿ½ÿ´ÿ´ÿ²ÿµÿ·ÿ³ÿ´ÿ´ÿ¹ÿ¼ÿ½ÿ¾ÿ´ÿ±ÿ¯ÿ²ÿ»ÿ¹ÿºÿÃÿ¹ÿ½ÿ¼ÿºÿ³ÿ¸ÿÀÿºÿ¬ÿºÿ¶ÿ·ÿÃÿ¼ÿ³ÿ³ÿ¸ÿ³ÿ²ÿµÿµÿµÿ´ÿ´ÿ´ÿ±ÿ³ÿ¸ÿ´ÿ¼ÿ»ÿ²ÿ­ÿ³ÿ¹ÿ½ÿ·ÿ¶ÿÀÿ¶ÿµÿ½ÿ´ÿ±ÿ¬ÿ¶ÿ¶ÿ¹ÿ·ÿÿ¶ÿ¹ÿÃÿÆÿ»ÿ´ÿ°ÿ¶ÿºÿ¸ÿ°ÿ±ÿ²ÿ¯ÿ¶ÿ·ÿ¶ÿ¶ÿ®ÿ·ÿÇÿºÿ·ÿ®ÿ®ÿ«ÿ½ÿºÿ¹ÿÆÿ¸ÿ²ÿ·ÿ±ÿÄÿ»ÿ­ÿÿ¹ÿ¹ÿ´ÿ¶ÿ©ÿ³ÿ¸ÿºÿÁÿ¾ÿ¾ÿ¶ÿµÿºÿºÿ¶ÿ±ÿ¹ÿ»ÿ­ÿ­ÿÿ³ÿ¾ÿÀÿÁÿ¸ÿ¸ÿ±ÿ¼ÿÇÿ²ÿµÿ³ÿ¶ÿ¶ÿ·ÿ´ÿ®ÿ¶ÿµÿ¹ÿµÿ´ÿ¹ÿ¶ÿ·ÿºÿºÿ¸ÿ·ÿ²ÿ¹ÿÀÿ·ÿ¶ÿ¹ÿ±ÿµÿºÿ´ÿºÿ»ÿµÿ°ÿ»ÿµÿ®ÿ¬ÿ¼ÿ¬ÿ»ÿºÿÁÿºÿÿµÿ¸ÿÊÿ¹ÿºÿ´ÿ³ÿ»ÿªÿ¯ÿ²ÿ¸ÿ´ÿ¬ÿ·ÿ¶ÿ¶ÿ¸ÿµÿ±ÿµÿÂÿ»ÿÿÿ°ÿµÿ³ÿ±ÿ²ÿ¯ÿ¬ÿ¯ÿ±ÿÂÿµÿ²ÿ¾ÿ¼ÿºÿ·ÿ¸ÿ³ÿ¿ÿ¼ÿ´ÿ¯ÿ´ÿ»ÿºÿ»ÿ³ÿ±ÿºÿºÿµÿ¸ÿµÿ±ÿ¶ÿºÿ´ÿ¯ÿ³ÿ±ÿ°ÿ¸ÿºÿ·ÿ¹ÿ»ÿ´ÿ·ÿ·ÿºÿ½ÿ³ÿµÿ¹ÿ¾ÿ°ÿ®ÿ»ÿ¸ÿ­ÿ¶ÿ³ÿ´ÿ¹ÿ»ÿ¼ÿ½ÿÂÿ·ÿ½ÿ¼ÿ°ÿ°ÿ´ÿµÿ±ÿ¯ÿ¹ÿµÿ³ÿ»ÿ¯ÿ²ÿ°ÿ°ÿ±ÿ¯ÿ´ÿ°ÿ³ÿµÿÄÿ¸ÿºÿµÿ´ÿ³ÿÿ·ÿ¸ÿ±ÿ´ÿ¼ÿµÿµÿ¸ÿ»ÿ³ÿºÿºÿºÿÂÿ¶ÿ´ÿ´ÿ¸ÿ¶ÿ±ÿ³ÿ²ÿ±ÿ°ÿ¶ÿ½ÿ½ÿµÿ³ÿ²ÿ¹ÿ²ÿ³ÿ¯ÿ°ÿ¸ÿ±ÿÿ®ÿºÿ¯ÿ½ÿ½ÿ·ÿ³ÿ·ÿ©ÿ»ÿÀÿ²ÿ¾ÿ¸ÿ¶ÿµÿ´ÿ½ÿ½ÿ¶ÿºÿ³ÿÿ¬ÿ³ÿ«ÿ¶ÿ»ÿ¸ÿ°ÿ³ÿ¸ÿ¸ÿ½ÿ´ÿÁÿ¸ÿºÿÀÿºÿ»ÿÿ²ÿ´ÿ±ÿÇÿÂÿ¶ÿªÿ¯ÿ¹ÿ±ÿ±ÿ¸ÿ³ÿ¶ÿ²ÿ²ÿµÿ±ÿ¯ÿ¸ÿ¸ÿ²ÿ³ÿ¯ÿ®ÿ¶ÿ¼ÿ·ÿ±ÿ±ÿ³ÿÿ²ÿ´ÿ¼ÿµÿ²ÿ¶ÿ³ÿ´ÿ¬ÿ³ÿÄÿ²ÿ±ÿªÿ®ÿ²ÿ¶ÿ¶ÿ·ÿ³ÿ·ÿ·ÿ¼ÿ¹ÿ³ÿ³ÿ±ÿ·ÿ¾ÿ´ÿ¯ÿ¯ÿ©ÿ¬ÿµÿ¸ÿ·ÿºÿ­ÿµÿ»ÿ´ÿ¼ÿ°ÿµÿ¹ÿºÿ³ÿ²ÿ°ÿ±ÿ´ÿµÿÀÿÃÿ·ÿ·ÿ¹ÿ«ÿ°ÿ¶ÿ²ÿµÿ½ÿÀÿ¼ÿºÿ·ÿ¹ÿºÿ°ÿ²ÿ½ÿ³ÿ³ÿ¸ÿ¸ÿÇÿ¿ÿ²ÿ½ÿ½ÿ¶ÿ±ÿªÿÁÿ­ÿ¹ÿ¼ÿ±ÿ·ÿºÿ¹ÿµÿ²ÿµÿ³ÿ¸ÿ»ÿ²ÿ¯ÿ³ÿ¸ÿ²ÿ²ÿºÿ·ÿ»ÿ¾ÿÁÿ·ÿ¸ÿÀÿºÿ¯ÿ´ÿ¼ÿ²ÿºÿÂÿ¼ÿ·ÿ³ÿ°ÿ´ÿºÿ¾ÿºÿ¼ÿ¹ÿ´ÿ­ÿ²ÿ³ÿ®ÿ³ÿ³ÿ±ÿ´ÿ°ÿµÿ¼ÿ¶ÿºÿ¹ÿ¹ÿµÿ´ÿ¼ÿ¬ÿµÿ³ÿ¶ÿ¿ÿ¹ÿÀÿ±ÿÂÿ¿ÿ·ÿ¶ÿµÿ°ÿ³ÿ¼ÿ±ÿ±ÿÄÿÉÿÆÿ¹ÿ«ÿÿ­ÿ¼ÿÁÿÅÿ¸ÿ´ÿºÿºÿ²ÿÁÿ³ÿ´ÿ±ÿ·ÿºÿ²ÿ´ÿ³ÿµÿ»ÿºÿ­ÿ«ÿ·ÿºÿºÿ¼ÿ·ÿ´ÿ·ÿ·ÿ¬ÿ«ÿ·ÿ½ÿ¾ÿºÿ²ÿ¸ÿ¶ÿ½ÿ±ÿ±ÿµÿµÿ¸ÿ³ÿ¯ÿ¶ÿ°ÿ±ÿ¹ÿ»ÿ·ÿ²ÿµÿ¼ÿºÿ¶ÿ·ÿ¶ÿµÿ½ÿ¼ÿ¹ÿ¾ÿ½ÿµÿ´ÿ³ÿºÿ¶ÿÉÿ½ÿ·ÿºÿ¶ÿ´ÿ¶ÿºÿ°ÿ¶ÿºÿÃÿ½ÿ­ÿ¬ÿ´ÿ·ÿ¸ÿ¶ÿ¶ÿ»ÿ·ÿµÿ¸ÿ¹ÿ¼ÿ¾ÿ·ÿ»ÿºÿÂÿ´ÿ³ÿ´ÿ»ÿ¹ÿ¶ÿ¸ÿ³ÿµÿµÿ¸ÿ¾ÿ¸ÿ·ÿÁÿ¿ÿ¿ÿ¸ÿ®ÿ·ÿ·ÿ«ÿ³ÿ°ÿ»ÿ¶ÿ­ÿ¸ÿÿ·ÿ´ÿªÿªÿµÿÃÿ¾ÿµÿ¹ÿ½ÿºÿ³ÿ²ÿ³ÿ±ÿ½ÿÄÿ¸ÿ¸ÿ³ÿ±ÿ¿ÿ­ÿ¹ÿ¸ÿ²ÿ®ÿ°ÿ»ÿ¹ÿºÿ´ÿ±ÿ·ÿ»ÿµÿ´ÿ´ÿ·ÿ·ÿ¯ÿ·ÿ·ÿ²ÿ·ÿ¹ÿ°ÿ´ÿ¸ÿ±ÿ¶ÿµÿ±ÿ°ÿ¶ÿ»ÿ¸ÿ¹ÿ´ÿ²ÿ´ÿ»ÿÀÿ¼ÿÁÿÉÿ½ÿ¯ÿ­ÿ²ÿ®ÿ²ÿ¿ÿ¾ÿ¼ÿºÿ·ÿµÿ·ÿ¾ÿ´ÿ¶ÿ±ÿ¶ÿ»ÿ¹ÿ¶ÿ¶ÿµÿ³ÿµÿ´ÿ¯ÿ´ÿÀÿ½ÿ¸ÿ»ÿ¹ÿ»ÿ¸ÿ¯ÿ½ÿ¼ÿºÿ¾ÿ¼ÿ¸ÿ¶ÿ¾ÿ¼ÿ»ÿ·ÿ¯ÿ­ÿ¯ÿ¶ÿ¶ÿ¸ÿºÿ³ÿ¸ÿµÿ½ÿ²ÿËÿ¼ÿÁÿ°ÿµÿ¾ÿÂÿ»ÿ¸ÿ³ÿ¶ÿºÿ¶ÿ·ÿµÿ²ÿ·ÿ¶ÿ¸ÿ±ÿ¼ÿ·ÿ«ÿ­ÿ´ÿ½ÿ±ÿ´ÿ½ÿ°ÿ¬ÿ­ÿ³ÿ¶ÿµÿ¿ÿ¿ÿ®ÿ³ÿ¯ÿ¹ÿ´ÿ³ÿ·ÿ¿ÿ²ÿ¶ÿºÿ¶ÿ·ÿ´ÿ½ÿºÿ³ÿ³ÿ¹ÿ¶ÿ¯ÿ¸ÿ¼ÿ¹ÿ¿ÿ°ÿÇÿ³ÿ¹ÿªÿ¯ÿ½ÿ¹ÿ½ÿÁÿ·ÿ·ÿ¸ÿ·ÿ»ÿ¹ÿ¶ÿ¶ÿ­ÿ¹ÿ¾ÿ¿ÿ¼ÿ¶ÿ·ÿµÿ´ÿµÿ¿ÿ¸ÿ·ÿ¼ÿ¼ÿºÿ²ÿ±ÿ»ÿ·ÿ¯ÿ´ÿ¼ÿ¼ÿ¼ÿ·ÿ¾ÿ´ÿ´ÿ»ÿºÿ²ÿ°ÿ½ÿ¹ÿ²ÿ¶ÿ¿ÿÃÿÁÿ¿ÿ»ÿ¾ÿ·ÿ±ÿ½ÿ³ÿÁÿ¸ÿ³ÿ¾ÿÁÿ·ÿÁÿÁÿºÿ¼ÿ¶ÿ³ÿ¹ÿ°ÿ®ÿ³ÿ¼ÿºÿ¹ÿ¿ÿ´ÿµÿºÿ½ÿ¼ÿÄÿ¸ÿ²ÿ±ÿ±ÿ³ÿ°ÿ³ÿ´ÿºÿ½ÿµÿÁÿ¶ÿ´ÿ¼ÿºÿÀÿ¸ÿ¹ÿ»ÿ´ÿ¸ÿÀÿÀÿÀÿ»ÿÀÿ³ÿ¾ÿ¶ÿªÿ¹ÿµÿ¸ÿ¹ÿ²ÿµÿ·ÿ¶ÿ¸ÿ»ÿ¹ÿ·ÿ¸ÿºÿ³ÿµÿ¸ÿºÿºÿ½ÿµÿ·ÿ¸ÿ´ÿ¼ÿÁÿ¶ÿ®ÿ´ÿ¸ÿ¿ÿ²ÿ¼ÿÀÿ°ÿÂÿ¸ÿ®ÿ³ÿ°ÿ¸ÿ¯ÿÿ±ÿ®ÿ¬ÿ¸ÿ½ÿ­ÿ²ÿºÿ·ÿ²ÿ¸ÿ»ÿ¼ÿÃÿÀÿ¹ÿ»ÿ½ÿ½ÿ¼ÿ¹ÿ¿ÿ®ÿ¶ÿ¯ÿµÿ¹ÿ¿ÿÁÿÀÿ¿ÿºÿ¹ÿ½ÿÃÿÂÿ·ÿ¸ÿ¼ÿÁÿ¾ÿ¼ÿ´ÿºÿ·ÿºÿ·ÿ¶ÿ¶ÿ·ÿÃÿÅÿ´ÿ´ÿ®ÿ¹ÿ·ÿ²ÿµÿ¾ÿ¸ÿ½ÿ»ÿ¾ÿµÿ³ÿÀÿÂÿÐÿºÿ°ÿ¿ÿºÿ¹ÿ³ÿ¼ÿ»ÿµÿ·ÿ¾ÿ¾ÿ¸ÿ»ÿÀÿºÿÂÿ½ÿ¾ÿ¹ÿ¹ÿ¹ÿ¼ÿÅÿ¹ÿ¹ÿ¾ÿ¼ÿÃÿ½ÿÀÿ»ÿ½ÿ¹ÿÀÿ³ÿ·ÿ¶ÿºÿ¸ÿ´ÿºÿÀÿ¾ÿºÿºÿ°ÿ¼ÿ¸ÿ½ÿ½ÿÁÿ·ÿ¸ÿµÿ³ÿ¶ÿ·ÿÄÿÀÿ°ÿ·ÿ°ÿ´ÿ±ÿºÿÄÿÂÿ¼ÿ·ÿ·ÿ·ÿ´ÿ½ÿ¹ÿ¾ÿ¾ÿÀÿµÿ®ÿ´ÿ·ÿ¸ÿ¸ÿ·ÿ¼ÿ½ÿ¸ÿ¾ÿ³ÿ½ÿ½ÿ·ÿ¹ÿ¼ÿÂÿÀÿºÿ¹ÿµÿ¬ÿ·ÿµÿ»ÿ¿ÿ»ÿ½ÿÃÿºÿ³ÿ·ÿºÿµÿ³ÿ¸ÿµÿ¾ÿ¼ÿ¾ÿ²ÿºÿ³ÿ³ÿ¸ÿµÿ¸ÿ½ÿ³ÿ¿ÿ¸ÿ±ÿ¹ÿ³ÿ²ÿ¹ÿÂÿ¿ÿ·ÿ¶ÿ­ÿ»ÿ¸ÿ´ÿ»ÿÂÿºÿ¼ÿ¹ÿ±ÿ¶ÿÀÿ¼ÿ´ÿÀÿÁÿ¿ÿÂÿºÿ¿ÿ¼ÿ¶ÿ½ÿÃÿ»ÿºÿ¹ÿ½ÿ¾ÿ´ÿ¼ÿ¯ÿ²ÿ¹ÿ¹ÿºÿ¹ÿºÿÅÿÄÿÃÿ¸ÿ½ÿ·ÿ¹ÿ½ÿ»ÿºÿ¾ÿ¹ÿ±ÿ±ÿ½ÿ·ÿ»ÿ¸ÿÀÿ½ÿ°ÿ±ÿ¸ÿ³ÿ·ÿÁÿ¶ÿ½ÿ¹ÿ¶ÿ·ÿ¼ÿ¸ÿ³ÿ¶ÿ·ÿ·ÿ¹ÿ½ÿ½ÿ·ÿ¾ÿ»ÿ¹ÿ·ÿ³ÿ»ÿ¾ÿ­ÿ¾ÿ¸ÿ³ÿ¹ÿ¸ÿ·ÿºÿ¼ÿ·ÿµÿÀÿ¹ÿ¾ÿºÿÂÿ¿ÿ¿ÿ¾ÿ¹ÿ·ÿ¹ÿ¼ÿ²ÿµÿ³ÿ¸ÿ½ÿµÿ·ÿ½ÿ¼ÿÀÿ¾ÿ©ÿ¯ÿ¹ÿ¾ÿÅÿ¼ÿ¼ÿ¿ÿ¸ÿ¶ÿ®ÿ¼ÿ¿ÿ¿ÿÆÿÆÿÁÿµÿ°ÿ¹ÿ¿ÿ²ÿ¾ÿ½ÿ¼ÿ¿ÿ¹ÿ³ÿ³ÿ¸ÿÁÿÆÿÀÿ¾ÿ¶ÿ¾ÿ¼ÿ³ÿµÿ¸ÿµÿ»ÿÉÿ¿ÿ»ÿÄÿ¿ÿ¸ÿºÿ¶ÿ²ÿ·ÿÁÿ¸ÿ¿ÿµÿ¶ÿ¼ÿÅÿÂÿ´ÿ³ÿÄÿ¶ÿÊÿ½ÿ¸ÿ»ÿ¾ÿ¹ÿµÿ´ÿ³ÿÂÿ·ÿÀÿºÿ²ÿ¸ÿÃÿÃÿ¼ÿ¿ÿ´ÿÈÿÆÿÄÿ¾ÿÁÿ»ÿ»ÿÇÿ¹ÿ°ÿ¿ÿ»ÿºÿ»ÿ¶ÿ¸ÿ»ÿ»ÿÅÿÄÿ¿ÿÅÿ¿ÿÁÿ»ÿ¶ÿ¹ÿ»ÿ¿ÿÇÿªÿ¼ÿÂÿÁÿ¿ÿ¾ÿ¼ÿ»ÿ¾ÿÂÿÀÿÁÿ»ÿ¼ÿ¾ÿ¹ÿ¹ÿ¿ÿ±ÿ¼ÿ¾ÿ¸ÿ¶ÿ¸ÿ¸ÿ¸ÿÂÿ»ÿµÿ½ÿ¼ÿ»ÿ¼ÿºÿ¶ÿ»ÿÀÿºÿ¸ÿ¹ÿ¶ÿ±ÿ´ÿ¼ÿ¼ÿºÿ°ÿºÿ¿ÿÃÿÄÿÁÿÀÿÃÿ­ÿµÿ´ÿ·ÿ´ÿ»ÿÁÿ¿ÿÉÿÂÿ¹ÿ·ÿ¹ÿ»ÿÄÿÄÿ¶ÿ»ÿ¼ÿ»ÿ¼ÿ¿ÿ¾ÿ»ÿ»ÿ½ÿ¯ÿµÿÀÿÀÿ¿ÿ¾ÿ¸ÿ³ÿ¹ÿ±ÿ»ÿÁÿÁÿ¹ÿ´ÿ¶ÿ´ÿ²ÿÁÿ½ÿ¼ÿ¹ÿ¹ÿ¾ÿÂÿÁÿ¿ÿ³ÿ°ÿ´ÿ´ÿ·ÿÀÿÁÿ³ÿÀÿÀÿÀÿµÿ´ÿ²ÿ±ÿ·ÿ´ÿÃÿ½ÿ¼ÿ¸ÿ¶ÿµÿ´ÿ´ÿ´ÿºÿ²ÿ¸ÿ´ÿ¸ÿ¹ÿ¼ÿ·ÿxÿTÿ3ÿÿ±ÿ¶ÿ»ÿ½ÿ»ÿ·ÿ·ÿ½ÿ¿ÿÀÿ¸ÿµÿ½ÿÀÿºÿÁÿ¹ÿ¸ÿÅÿÁÿ°ÿ´ÿ½ÿ¹ÿ·ÿÅÿÃÿÄÿÁÿÅÿ¿ÿ¹ÿºÿ·ÿ®ÿ½ÿ½ÿ¿ÿ´ÿ¶ÿÂÿÆÿÁÿµÿ«ÿ¼ÿ´ÿºÿ·ÿ´ÿ¸ÿ¹ÿ¶ÿ·ÿ½ÿ¹ÿ¼ÿ³ÿ»ÿ»ÿ¸ÿ³ÿ®ÿ®ÿ¸ÿÅÿÆÿ¹ÿ¶ÿ½ÿ·ÿ±ÿ´ÿ¹ÿ¸ÿ·ÿ»ÿ¸ÿºÿ»ÿ·ÿ·ÿ¶ÿ·ÿ¼ÿ´ÿ¿ÿÀÿ±ÿµÿ·ÿ¶ÿµÿ¸ÿÀÿ¿ÿ¶ÿ»ÿÁÿ»ÿ¿ÿ½ÿ¶ÿ³ÿµÿ´ÿ·ÿ´ÿ¶ÿ¾ÿºÿÃÿÅÿÃÿÁÿºÿ¹ÿ¿ÿ¾ÿ±ÿ¾ÿ¹ÿ¿ÿ¿ÿºÿ¸ÿ¶ÿ¶ÿ½ÿµÿ¶ÿ¹ÿµÿ¹ÿ¸ÿµÿ¼ÿÄÿ¿ÿ´ÿ¼ÿµÿ¸ÿÀÿ¼ÿºÿ³ÿ°ÿ»ÿ¹ÿ¿ÿ¹ÿµÿ¸ÿÀÿ¼ÿµÿ±ÿ¶ÿÁÿÀÿ²ÿ¯ÿ¾ÿÀÿ¼ÿ¾ÿ½ÿÂÿ½ÿ¯ÿµÿ¿ÿºÿ´ÿ¸ÿ»ÿ·ÿ½ÿÃÿ¾ÿ¹ÿ¾ÿ»ÿ¹ÿ¿ÿºÿ¯ÿ¶ÿ¿ÿ´ÿ¶ÿ¼ÿ¼ÿ½ÿºÿ·ÿ·ÿ¼ÿ½ÿ·ÿ¸ÿ½ÿÅÿÁÿ¹ÿ½ÿ¸ÿ´ÿÿ¯ÿÃÿ¸ÿ¾ÿ½ÿÁÿÁÿºÿ¸ÿ¸ÿ¶ÿ±ÿ·ÿ¯ÿÁÿÃÿÁÿÁÿºÿ·ÿºÿ²ÿºÿÄÿÂÿÂÿºÿ¹ÿµÿ²ÿ´ÿ³ÿ³ÿ¾ÿÂÿ¾ÿ½ÿÁÿ»ÿ´ÿÂÿÉÿÁÿ¿ÿ¹ÿ²ÿºÿ½ÿ½ÿÆÿ¶ÿ²ÿÁÿ¸ÿ·ÿ¸ÿºÿ¹ÿµÿºÿÅÿÃÿÇÿ¾ÿÁÿ¸ÿ¸ÿ¹ÿ·ÿ²ÿ¶ÿÀÿÆÿÄÿºÿ³ÿ»ÿÀÿÃÿÀÿÅÿ½ÿ¹ÿ·ÿ¶ÿµÿ®ÿÁÿÄÿµÿ¹ÿ°ÿ¶ÿ½ÿºÿÅÿÀÿ¼ÿÃÿ»ÿ¯ÿ´ÿµÿ¼ÿ°ÿÁÿ»ÿ´ÿ´ÿ¸ÿÀÿ¾ÿ¶ÿºÿ¾ÿ¾ÿ½ÿÃÿ«ÿ²ÿ»ÿÆÿÀÿÅÿÃÿ¹ÿºÿ¼ÿ¸ÿ¸ÿµÿ¶ÿ³ÿ»ÿÀÿ¸ÿºÿ²ÿ³ÿ·ÿ¼ÿ¿ÿ¹ÿÀÿ½ÿÁÿ»ÿ¸ÿÿ¶ÿ®ÿ²ÿÀÿ¸ÿ²ÿ¸ÿ¸ÿ´ÿ±ÿ´ÿµÿ·ÿ¿ÿ´ÿ¸ÿ¶ÿ°ÿ³ÿ¹ÿºÿ»ÿ¹ÿ´ÿ·ÿ¾ÿÅÿ°ÿ¿ÿºÿ¾ÿ½ÿµÿ¹ÿ»ÿ¹ÿ¿ÿ¿ÿ·ÿ»ÿ»ÿÂÿÅÿÅÿ¸ÿµÿ¼ÿ»ÿ¹ÿ¾ÿ½ÿºÿºÿ¸ÿ¶ÿ´ÿ¸ÿ³ÿÌÿ©ÿ¿ÿ¶ÿ»ÿ¹ÿ¹ÿµÿ¿ÿÅÿ·ÿ®ÿ®ÿ´ÿºÿ¼ÿªÿ¿ÿ·ÿÂÿÁÿ¹ÿµÿ½ÿ¿ÿ·ÿµÿ¹ÿ¸ÿ»ÿ³ÿ³ÿ²ÿ¯ÿÉÿÀÿ²ÿ·ÿ¿ÿ¼ÿ¸ÿ´ÿ³ÿ¹ÿÂÿÃÿºÿ±ÿ¾ÿÃÿµÿ¶ÿ¶ÿºÿ½ÿºÿ¼ÿ¹ÿ½ÿÅÿÁÿ¹ÿ¹ÿ¶ÿ¶ÿ´ÿ·ÿ³ÿ¸ÿ¹ÿ»ÿ´ÿ¸ÿ¸ÿ¹ÿÀÿ¾ÿ¸ÿ·ÿ½ÿÅÿ¹ÿ½ÿ¿ÿ»ÿºÿºÿ±ÿ´ÿ´ÿ¸ÿ¼ÿºÿ½ÿÁÿºÿµÿºÿ·ÿ´ÿºÿ±ÿµÿ¸ÿ¶ÿºÿ®ÿ¶ÿ±ÿ½ÿ·ÿ¶ÿ¾ÿ¾ÿ¹ÿ¹ÿ¹ÿ·ÿ³ÿ»ÿ»ÿ±ÿ¿ÿ¾ÿÀÿÁÿ¸ÿ¹ÿ´ÿ¯ÿ³ÿ¾ÿÁÿ¹ÿ²ÿ¯ÿ³ÿºÿºÿ´ÿ½ÿ»ÿÁÿ¹ÿ´ÿ¼ÿ¾ÿ»ÿ³ÿ¬ÿ³ÿ²ÿ·ÿÄÿ¹ÿªÿ±ÿ¾ÿ»ÿÂÿÁÿ´ÿ²ÿ»ÿ´ÿ´ÿµÿ²ÿ¹ÿ¿ÿºÿ·ÿ»ÿ¿ÿ½ÿºÿ¾ÿ·ÿ²ÿ¸ÿÂÿÅÿÿ»ÿ·ÿ¶ÿ»ÿ¸ÿ¾ÿºÿµÿ¶ÿ·ÿ³ÿµÿ¼ÿ¸ÿ¹ÿ¸ÿºÿ»ÿÀÿÃÿÅÿÀÿ¶ÿ³ÿ´ÿ»ÿ¿ÿ²ÿ´ÿ»ÿ¿ÿ¾ÿ¿ÿÁÿ¶ÿ¾ÿ¸ÿ¶ÿ·ÿ³ÿ³ÿÀÿ»ÿ»ÿ¶ÿ¼ÿ·ÿ´ÿ¹ÿ¶ÿ·ÿ¹ÿ²ÿ²ÿ¼ÿ¹ÿ²ÿ¼ÿ½ÿ»ÿ«ÿ´ÿºÿ´ÿÆÿÌÿ±ÿºÿÀÿµÿ¾ÿ¾ÿºÿ»ÿºÿ·ÿ¹ÿ½ÿ·ÿ±ÿ¹ÿºÿ½ÿºÿ¹ÿµÿ¾ÿºÿ»ÿ¼ÿ»ÿ¼ÿ³ÿ½ÿ»ÿÀÿ¹ÿºÿÁÿºÿ´ÿºÿÃÿ·ÿ¬ÿµÿ·ÿºÿ¾ÿ¸ÿÀÿµÿ¼ÿ¶ÿ´ÿ´ÿµÿ»ÿ·ÿ´ÿ¸ÿ·ÿµÿµÿ´ÿºÿ¾ÿ¸ÿ»ÿ¸ÿ¹ÿ³ÿ¾ÿ´ÿ³ÿ®ÿ¹ÿ´ÿ·ÿ¸ÿ³ÿÁÿ¿ÿ¶ÿ¹ÿ¿ÿ¿ÿÁÿ¹ÿ¯ÿºÿÀÿ¾ÿ·ÿÀÿÃÿ³ÿ´ÿ³ÿ³ÿ²ÿ·ÿÁÿ»ÿ¶ÿ¶ÿ«ÿ²ÿÀÿ¸ÿ°ÿ¸ÿ¸ÿ³ÿ°ÿ¯ÿ»ÿÀÿ´ÿ®ÿµÿ¼ÿ®ÿ°ÿ­ÿ¸ÿ¬ÿ»ÿ°ÿ·ÿ²ÿºÿ³ÿ±ÿ½ÿ¸ÿ«ÿ¯ÿ´ÿ¯ÿ­ÿ·ÿ»ÿ¯ÿ¬ÿ°ÿ·ÿ¶ÿ¸ÿµÿ¿ÿ¿ÿ¯ÿ¬ÿ´ÿ²ÿµÿ¹ÿ¬ÿºÿ°ÿ·ÿ½ÿÂÿÂÿ·ÿ±ÿ·ÿ»ÿ¸ÿ²ÿ³ÿ¹ÿ±ÿ²ÿ³ÿ¼ÿ¹ÿ½ÿµÿ½ÿ¶ÿ¸ÿ·ÿ¸ÿ·ÿºÿ¹ÿ·ÿ·ÿ³ÿºÿ·ÿ¹ÿ¼ÿ»ÿµÿ±ÿ¹ÿ½ÿ»ÿ¾ÿµÿµÿ°ÿ¿ÿ´ÿ²ÿ«ÿ¶ÿ¶ÿ®ÿÄÿ®ÿ»ÿ»ÿ³ÿ´ÿ¸ÿ¹ÿÂÿ¹ÿµÿ°ÿ¯ÿ¸ÿ»ÿ»ÿ¼ÿ´ÿ®ÿ±ÿ³ÿ´ÿ¾ÿÀÿ°ÿ·ÿ±ÿ´ÿºÿ·ÿÿµÿ¹ÿ´ÿ¶ÿ¸ÿ³ÿ³ÿ²ÿ¶ÿ¼ÿÄÿ¼ÿ·ÿ²ÿ²ÿ·ÿ¹ÿ»ÿ­ÿ¬ÿµÿ»ÿµÿ¼ÿ¸ÿ¸ÿÃÿ¹ÿ¶ÿ°ÿµÿ¾ÿºÿ½ÿ¹ÿ°ÿÿ¯ÿ±ÿ¹ÿ¶ÿ¶ÿ¸ÿºÿ¶ÿµÿ¶ÿ´ÿ·ÿ¸ÿµÿºÿÅÿÃÿ»ÿ¹ÿ¶ÿ·ÿºÿºÿµÿ¹ÿ¯ÿ¯ÿ¶ÿ´ÿ·ÿ·ÿ²ÿ½ÿ»ÿ·ÿ²ÿ­ÿ­ÿ¹ÿºÿ¹ÿµÿ·ÿ»ÿ·ÿ´ÿ·ÿ·ÿ±ÿ¸ÿ½ÿ²ÿªÿÀÿ¿ÿ¶ÿÆÿÁÿªÿ¬ÿ³ÿÅÿ±ÿ«ÿÿ·ÿ¸ÿÂÿ³ÿµÿ³ÿ¼ÿ¹ÿ°ÿ°ÿ±ÿ°ÿ´ÿÁÿÀÿ±ÿ°ÿ´ÿ¾ÿÂÿ¼ÿ­ÿ´ÿ´ÿ»ÿºÿÃÿ¸ÿÂÿ¿ÿ·ÿµÿµÿ²ÿ«ÿ«ÿ¶ÿÂÿ³ÿµÿ·ÿ³ÿ®ÿ¬ÿ²ÿµÿµÿ¹ÿ»ÿ·ÿ¸ÿ¹ÿ³ÿ»ÿºÿ²ÿ´ÿ·ÿ·ÿ¸ÿ¶ÿ³ÿ³ÿ³ÿ¸ÿÁÿ´ÿµÿµÿ¾ÿ·ÿµÿ³ÿ¹ÿ²ÿ·ÿÁÿ²ÿ¹ÿ¼ÿÁÿ½ÿ´ÿµÿ¸ÿ¶ÿµÿ´ÿ¸ÿ¼ÿ¹ÿ´ÿ²ÿ»ÿºÿµÿºÿÿ±ÿ­ÿ¼ÿ»ÿ»ÿ¹ÿÀÿ¸ÿ»ÿ¹ÿ½ÿ¾ÿ´ÿ¯ÿ±ÿºÿ½ÿ·ÿ±ÿ¬ÿ²ÿ¯ÿ«ÿ³ÿºÿ´ÿ´ÿ°ÿªÿ°ÿ°ÿ´ÿµÿ´ÿ¼ÿ³ÿ­ÿ¶ÿ®ÿÁÿÿµÿÈÿ¸ÿ»ÿ¸ÿ°ÿ­ÿ¸ÿ¸ÿ¹ÿ´ÿ·ÿºÿ·ÿ¹ÿ®ÿ¯ÿ¶ÿ½ÿµÿ¯ÿ²ÿµÿµÿ²ÿ°ÿ²ÿ³ÿ°ÿ­ÿªÿ¶ÿºÿµÿ±ÿ¶ÿ¿ÿÁÿ¶ÿ¿ÿ³ÿ¿ÿ±ÿ·ÿ½ÿ«ÿ¿ÿ´ÿ½ÿ°ÿªÿ¯ÿ¶ÿ¬ÿ¯ÿªÿ­ÿ³ÿ²ÿ°ÿ«ÿ³ÿµÿ¶ÿ·ÿ¹ÿºÿ®ÿ·ÿÅÿ¹ÿ´ÿ´ÿ³ÿ¾ÿ¶ÿ¶ÿ¾ÿ¶ÿ­ÿ®ÿµÿ»ÿ¯ÿ­ÿ³ÿ¸ÿ±ÿ²ÿ²ÿ²ÿ¶ÿ»ÿ°ÿ®ÿµÿ³ÿ¹ÿ´ÿ¸ÿºÿµÿªÿ°ÿ¼ÿ¹ÿ¸ÿºÿ²ÿ¯ÿ¶ÿ¼ÿ¿ÿ½ÿ¹ÿ¸ÿ¹ÿ­ÿ®ÿ²ÿ­ÿªÿ¿ÿÃÿ½ÿ¹ÿ´ÿµÿ³ÿ½ÿµÿ·ÿ®ÿ²ÿµÿ°ÿ±ÿ±ÿºÿ¸ÿ­ÿ·ÿ½ÿ¹ÿµÿ¶ÿ³ÿ²ÿ·ÿ²ÿ«ÿ®ÿ´ÿ¸ÿµÿ²ÿ´ÿ³ÿ­ÿ´ÿ»ÿ»ÿ»ÿ²ÿ¸ÿ°ÿ´ÿ¯ÿ»ÿªÿ»ÿ´ÿ³ÿ®ÿ¶ÿµÿ·ÿ¸ÿ³ÿ²ÿ¸ÿµÿ²ÿ»ÿºÿ¸ÿ»ÿµÿ±ÿ²ÿ³ÿ®ÿ­ÿ¹ÿµÿ³ÿ­ÿ´ÿ´ÿ¸ÿ±ÿ³ÿºÿ·ÿ´ÿ¹ÿ¸ÿ¼ÿ²ÿ³ÿ­ÿ´ÿ»ÿ¶ÿ´ÿÆÿÀÿ¹ÿ»ÿ½ÿ±ÿ³ÿ·ÿµÿ¶ÿ»ÿµÿ±ÿµÿ·ÿ°ÿ±ÿ¸ÿ°ÿ®ÿ¯ÿ°ÿ°ÿ²ÿ®ÿ´ÿ´ÿ²ÿºÿ¸ÿ¸ÿ½ÿ»ÿµÿµÿ­ÿ¶ÿ¯ÿ¿ÿÈÿ¿ÿ¹ÿµÿºÿ±ÿ²ÿ¸ÿ¶ÿ´ÿ¶ÿ´ÿ³ÿ¾ÿÀÿ¸ÿ³ÿ´ÿ±ÿ¬ÿ¯ÿºÿÁÿ¸ÿ´ÿ·ÿ¹ÿºÿ¹ÿºÿµÿ·ÿ°ÿªÿµÿ½ÿ¹ÿÿ´ÿµÿ»ÿ¶ÿ³ÿ±ÿºÿ°ÿ²ÿ¿ÿ¶ÿ¹ÿ²ÿ°ÿ»ÿ»ÿ®ÿ©ÿ´ÿ½ÿ¼ÿ¶ÿ³ÿ¿ÿ¸ÿ¬ÿ´ÿ¶ÿºÿ½ÿ¾ÿ­ÿ©ÿ³ÿ¸ÿÁÿ´ÿºÿ¿ÿ¸ÿµÿ·ÿ¾ÿ»ÿ³ÿªÿ³ÿ»ÿ¾ÿÃÿºÿ°ÿºÿ¹ÿ¹ÿ¿ÿ·ÿ´ÿ¹ÿµÿ³ÿ´ÿ´ÿ´ÿ­ÿ±ÿ¶ÿ¶ÿ¹ÿ¶ÿ²ÿ¸ÿ·ÿ´ÿ±ÿ³ÿ³ÿ»ÿ¶ÿ¼ÿºÿ¶ÿ±ÿ±ÿ°ÿ¹ÿ»ÿ¿ÿºÿ³ÿ¸ÿ·ÿ¹ÿ³ÿ±ÿµÿµÿ½ÿ½ÿ²ÿ´ÿ²ÿ­ÿ´ÿºÿ¹ÿ²ÿ³ÿ±ÿ±ÿ³ÿ½ÿ·ÿ·ÿ²ÿ·ÿ¶ÿµÿ·ÿ±ÿ³ÿ·ÿ²ÿ´ÿÁÿ¼ÿºÿ·ÿ±ÿ»ÿ¸ÿ²ÿ¶ÿÂÿÂÿ±ÿ²ÿ·ÿ³ÿ°ÿÿÿ´ÿ²ÿ«ÿ¹ÿ³ÿ¾ÿ½ÿ±ÿ¹ÿºÿ¶ÿ«ÿ¿ÿ³ÿ²ÿ²ÿÿÁÿºÿ»ÿ»ÿ·ÿ¸ÿ½ÿµÿ¶ÿÀÿ¼ÿ±ÿ±ÿºÿºÿ¸ÿ³ÿ­ÿ´ÿ·ÿ¶ÿ¶ÿÅÿ¾ÿ·ÿ´ÿ·ÿºÿ»ÿ¼ÿÃÿ»ÿ´ÿ·ÿ¹ÿ¶ÿ´ÿ½ÿ¹ÿ»ÿµÿ®ÿ­ÿ´ÿ¶ÿµÿµÿ²ÿµÿµÿ³ÿ¶ÿ¶ÿ¾ÿÀÿ¶ÿ¹ÿ¹ÿ»ÿ¾ÿ´ÿ¶ÿ°ÿ±ÿ¸ÿ¸ÿ¿ÿºÿÀÿ¾ÿºÿ¶ÿµÿ²ÿ¶ÿ¿ÿ¸ÿ±ÿ¹ÿ¹ÿ±ÿ¶ÿ¼ÿ¸ÿµÿ´ÿÿ­ÿÿªÿÿ·ÿ·ÿ³ÿ­ÿ·ÿ´ÿ¯ÿÃÿ»ÿ±ÿ°ÿ¹ÿ¶ÿ¼ÿ¸ÿºÿ¾ÿ»ÿ¶ÿ³ÿ¶ÿ»ÿ¼ÿ»ÿ±ÿªÿµÿµÿ»ÿ³ÿ¯ÿ·ÿ·ÿ·ÿ°ÿ®ÿ´ÿ¶ÿºÿ»ÿµÿºÿ°ÿ´ÿ½ÿ½ÿ°ÿ®ÿ²ÿ´ÿ·ÿºÿ¹ÿ±ÿ²ÿµÿ³ÿ²ÿ«ÿ´ÿ·ÿ¶ÿ°ÿ¼ÿ¯ÿ¶ÿ¶ÿ³ÿ¸ÿ¾ÿ¶ÿ°ÿ¶ÿ³ÿ´ÿºÿºÿÁÿ¹ÿ³ÿ¶ÿ´ÿ¹ÿ¸ÿ³ÿ»ÿ²ÿ¸ÿºÿµÿ¼ÿ¼ÿ´ÿ¸ÿºÿÂÿ·ÿ±ÿºÿÁÿ¿ÿ¹ÿºÿµÿ´ÿ·ÿºÿÁÿ¿ÿ¾ÿÂÿ½ÿ¾ÿ¾ÿ¶ÿ»ÿ´ÿªÿ­ÿ©ÿµÿ¸ÿ¯ÿºÿ²ÿ¶ÿÁÿ¿ÿ¶ÿ³ÿºÿµÿ®ÿ®ÿ´ÿ´ÿ´ÿ·ÿµÿ·ÿ¶ÿµÿ¿ÿ¸ÿ­ÿ®ÿ­ÿ°ÿ´ÿ¯ÿ³ÿ²ÿºÿ»ÿ·ÿ¸ÿµÿ²ÿ¹ÿ¹ÿ²ÿ²ÿ·ÿ·ÿ³ÿ²ÿ²ÿµÿºÿ´ÿ¸ÿ¶ÿ·ÿÀÿ¹ÿºÿ¸ÿ«ÿªÿ¼ÿ·ÿ¯ÿ³ÿ»ÿ¸ÿµÿ¼ÿ·ÿµÿºÿ½ÿ·ÿ²ÿ»ÿ¸ÿ¼ÿÀÿºÿµÿ¾ÿ¼ÿ¬ÿ´ÿºÿ¹ÿ·ÿ´ÿºÿ·ÿ»ÿ¸ÿ´ÿ¶ÿ¶ÿ´ÿ¹ÿ¸ÿ°ÿ½ÿ¹ÿ¿ÿÀÿ»ÿºÿ´ÿÅÿ³ÿ±ÿ·ÿÁÿ¹ÿ»ÿ²ÿ°ÿ¿ÿ¹ÿ²ÿ³ÿ·ÿ¹ÿ´ÿ°ÿ²ÿµÿ¶ÿ²ÿ¯ÿ»ÿ¼ÿ»ÿ»ÿ´ÿ»ÿ°ÿ¯ÿ¹ÿ¾ÿ½ÿ·ÿ«ÿ¯ÿºÿºÿ¸ÿºÿ»ÿ·ÿ±ÿ®ÿµÿ½ÿºÿ·ÿºÿ³ÿªÿ¶ÿ¿ÿ°ÿ¸ÿÃÿÃÿ¿ÿ¹ÿ±ÿ¬ÿ³ÿ¹ÿµÿ³ÿ¾ÿ¸ÿ·ÿ¸ÿ¹ÿ«ÿ·ÿ¹ÿÀÿ½ÿ¸ÿ¿ÿÀÿ¶ÿ·ÿ¼ÿ·ÿ³ÿ·ÿ¹ÿ¾ÿ¶ÿ«ÿ¿ÿ¶ÿ¸ÿ³ÿ´ÿµÿ»ÿ·ÿ·ÿ¾ÿºÿ½ÿ¼ÿºÿ¿ÿ½ÿ¶ÿ¶ÿ²ÿ¶ÿ¿ÿ½ÿ½ÿ´ÿ±ÿ³ÿ²ÿ¶ÿ°ÿ®ÿ½ÿ¿ÿ¹ÿ°ÿ´ÿ·ÿ­ÿ«ÿ¸ÿ¼ÿ¸ÿ²ÿµÿ¸ÿ¼ÿ¹ÿ»ÿ°ÿ²ÿ³ÿ¼ÿ¶ÿºÿ¼ÿ¹ÿÁÿÄÿ·ÿ±ÿºÿ¼ÿ°ÿ¼ÿÀÿÀÿ¶ÿ²ÿ·ÿ¾ÿµÿÀÿ¿ÿ¹ÿ»ÿºÿ¸ÿ¹ÿ³ÿ³ÿ¼ÿ¾ÿ»ÿ´ÿÀÿ¶ÿ±ÿ»ÿºÿ¹ÿºÿ¹ÿµÿ·ÿ»ÿ¶ÿ¶ÿ¸ÿÿ«ÿÀÿ´ÿÍÿ»ÿ²ÿ½ÿ¾ÿ¾ÿ¶ÿ½ÿºÿ³ÿ¶ÿ¼ÿ½ÿºÿ¸ÿºÿ¹ÿ¿ÿÀÿ¬ÿ¶ÿ±ÿªÿ¾ÿ¶ÿºÿ½ÿ´ÿ»ÿÇÿ¿ÿ±ÿ«ÿ¶ÿµÿ¶ÿ¸ÿ¬ÿµÿ½ÿ½ÿ¿ÿµÿ´ÿ¼ÿ¾ÿµÿ±ÿ¶ÿ·ÿ»ÿ´ÿ¸ÿ´ÿ¼ÿ²ÿ´ÿ¶ÿ¸ÿ»ÿ½ÿ³ÿ·ÿ¼ÿ¸ÿºÿ¹ÿ¾ÿ³ÿ¹ÿµÿ¶ÿ«ÿÀÿºÿºÿÁÿÁÿ¿ÿ¾ÿ½ÿ½ÿ»ÿ¶ÿÂÿ°ÿ¸ÿ²ÿ»ÿ¼ÿ·ÿ¼ÿÃÿÀÿ³ÿ±ÿ´ÿ¸ÿÀÿ¸ÿ­ÿ¸ÿ¾ÿ¯ÿ­ÿ³ÿ¶ÿ´ÿ¿ÿÀÿÀÿ»ÿ¸ÿ¿ÿ½ÿ´ÿ°ÿ²ÿÀÿ´ÿ½ÿºÿ¶ÿºÿ³ÿ»ÿ¹ÿ³ÿ«ÿªÿ¿ÿÂÿºÿ¹ÿ·ÿ¯ÿ¿ÿÃÿÂÿÃÿ¹ÿ·ÿ¿ÿ¿ÿ¼ÿÀÿ¾ÿ¸ÿ½ÿ¶ÿºÿºÿ²ÿ¹ÿ·ÿ¹ÿ¼ÿ»ÿ·ÿ¾ÿÄÿ¹ÿµÿ¶ÿ´ÿ´ÿ¬ÿ¸ÿ²ÿ»ÿ¾ÿ·ÿ»ÿ½ÿ½ÿÃÿµÿ¶ÿ´ÿºÿ½ÿ¿ÿ³ÿºÿ·ÿµÿ³ÿ²ÿµÿºÿ»ÿ¶ÿÿ®ÿ¯ÿ¯ÿ±ÿ»ÿ´ÿ»ÿ»ÿ¼ÿ¾ÿµÿ¹ÿ¾ÿ´ÿ»ÿºÿ¾ÿºÿ´ÿºÿ³ÿ¶ÿ»ÿ»ÿ½ÿ¶ÿ³ÿÀÿ½ÿ·ÿ¹ÿÅÿ»ÿ¶ÿ»ÿ»ÿ¸ÿ¸ÿ´ÿ°ÿ¹ÿºÿ¸ÿÀÿºÿÂÿ½ÿ·ÿ¶ÿºÿÁÿÀÿ¼ÿ¿ÿ·ÿµÿÁÿÂÿ°ÿ¶ÿ¼ÿ¼ÿ½ÿÀÿ¾ÿ·ÿ²ÿÂÿ»ÿ°ÿÅÿºÿ¹ÿ»ÿ»ÿ¸ÿ¸ÿ¶ÿ´ÿ¿ÿ±ÿ¹ÿ³ÿ¼ÿ¾ÿÇÿÅÿ»ÿºÿ½ÿ¶ÿµÿÀÿÀÿ½ÿºÿ¹ÿÀÿ¼ÿ·ÿ¿ÿÄÿ¿ÿ¹ÿ¹ÿÅÿ½ÿÃÿÃÿ¼ÿ½ÿÃÿÃÿ¶ÿ°ÿ¼ÿÂÿÆÿÀÿ³ÿ½ÿ¸ÿ·ÿ»ÿ¼ÿ¿ÿ½ÿ²ÿ®ÿÀÿÀÿ®ÿ¹ÿ´ÿ¾ÿ»ÿ¸ÿ¸ÿ¸ÿ¶ÿÿ¼ÿ¹ÿÁÿÊÿ¹ÿ¶ÿ¹ÿ±ÿ­ÿ·ÿ»ÿ·ÿ¸ÿÁÿ½ÿµÿ¼ÿ³ÿ±ÿ¶ÿ¶ÿºÿÄÿ°ÿÃÿÄÿ·ÿÀÿ¾ÿ»ÿ½ÿ¾ÿ»ÿºÿ¾ÿ³ÿ¸ÿ¹ÿÃÿ¾ÿÁÿÂÿºÿ¸ÿÃÿ½ÿ»ÿ¶ÿªÿÀÿ¾ÿÀÿÄÿ»ÿ³ÿ¸ÿ´ÿ³ÿ»ÿ»ÿ»ÿ½ÿÁÿÀÿ·ÿ¶ÿ½ÿ²ÿ·ÿÁÿ¸ÿ¿ÿÀÿ»ÿ»ÿ½ÿÁÿÆÿ¿ÿ´ÿ¸ÿÂÿÂÿºÿ±ÿµÿ¾ÿÀÿÃÿ¾ÿ¾ÿ¼ÿÂÿºÿºÿ»ÿÀÿÆÿÀÿ¶ÿÇÿÂÿÁÿ¾ÿ¹ÿ¶ÿºÿ·ÿ¶ÿÅÿºÿ¾ÿ»ÿ³ÿ¶ÿÁÿÁÿ¶ÿ´ÿ¾ÿ¶ÿºÿ´ÿ±ÿÂÿÇÿÁÿ¹ÿµÿºÿ¼ÿ»ÿ¼ÿ»ÿ¸ÿ¼ÿ¿ÿ¿ÿÄÿÈÿºÿ¾ÿ·ÿ¹ÿ¿ÿÀÿ¼ÿ»ÿ¹ÿ²ÿ¹ÿ¾ÿºÿ¿ÿ³ÿ´ÿ¼ÿ»ÿ»ÿÆÿÂÿÌÿÁÿ¿ÿ·ÿ³ÿ³ÿ±ÿ±ÿ¹ÿ¬ÿ°ÿºÿ¾ÿ¹ÿ¹ÿ½ÿ¾ÿ¿ÿ»ÿÅÿ¼ÿ½ÿºÿºÿ¾ÿ¾ÿ¹ÿÁÿÉÿºÿ¶ÿ¯ÿ±ÿµÿ¸ÿ¾ÿÂÿ¼ÿÆÿ½ÿ¶ÿ¾ÿÀÿ¹ÿ¸ÿ¼ÿÀÿ¾ÿÀÿ½ÿ®ÿ¬ÿµÿºÿ¼ÿ»ÿ®ÿµÿÀÿÄÿÄÿÁÿ½ÿ¼ÿ¸ÿ´ÿ¶ÿÁÿ¹ÿºÿ½ÿ·ÿ¶ÿÂÿÀÿ±ÿ¹ÿÀÿÅÿ¿ÿ¹ÿÀÿ¾ÿÃÿºÿ»ÿ»ÿ½ÿ¾ÿ»ÿÁÿ¯ÿ½ÿ»ÿ¸ÿºÿ¸ÿºÿ®ÿ°ÿ¾ÿ¼ÿ¼ÿ¿ÿ¿ÿ¹ÿ¶ÿÀÿ¼ÿ½ÿ¹ÿ»ÿ¼ÿ¼ÿÀÿ¿ÿ¾ÿ±ÿ±ÿºÿºÿ¹ÿ¿ÿÁÿ²ÿºÿµÿÀÿÁÿ½ÿ½ÿ½ÿ»ÿ´ÿÀÿ·ÿ»ÿºÿÁÿÁÿ»ÿ¿ÿºÿºÿµÿ¸ÿ¼ÿ¼ÿ·ÿ³ÿºÿ¼ÿ«ÿ©ÿ°ÿ¼ÿ¼ÿ½ÿ½ÿ·ÿ´ÿ³ÿ¹ÿ¹ÿ»ÿ¸ÿ¸ÿ¾ÿ¼ÿ°ÿ¿ÿÈÿ¿ÿ¼ÿÁÿ¾ÿºÿ¶ÿ¶ÿÀÿÊÿÃÿ¾ÿ½ÿ¾ÿ¼ÿºÿ¾ÿÂÿ»ÿ¸ÿÁÿ¹ÿÂÿ³ÿ´ÿÁÿÂÿ½ÿ³ÿ¶ÿ°ÿ½ÿ¼ÿ¹ÿ¶ÿ¹ÿºÿ·ÿÃÿµÿµÿ°ÿ´ÿ¾ÿÅÿ¿ÿ½ÿËÿÀÿ»ÿ¿ÿ¼ÿ¼ÿ¹ÿ·ÿ´ÿµÿ¼ÿ»ÿ«ÿµÿ±ÿ»ÿ½ÿ³ÿ±ÿ¸ÿ¹ÿºÿÁÿºÿÿ®ÿµÿ³ÿ²ÿ²ÿ´ÿºÿ¹ÿ±ÿ¸ÿ½ÿ¿ÿ¾ÿ·ÿ´ÿ¶ÿ·ÿ¶ÿ³ÿ°ÿ³ÿÁÿÊÿºÿ³ÿ·ÿ¸ÿ·ÿ·ÿ¿ÿ¾ÿ½ÿÅÿÂÿÈÿÃÿ¼ÿ¼ÿ´ÿ´ÿºÿ»ÿ·ÿ³ÿ·ÿ¹ÿºÿ½ÿ¾ÿ½ÿ¸ÿÁÿ­ÿ´ÿ¸ÿ¸ÿ¾ÿÃÿÀÿ¿ÿÃÿ¹ÿÀÿ¸ÿ³ÿ±ÿ¸ÿ¼ÿºÿ·ÿ¹ÿÃÿ½ÿ¼ÿ±ÿºÿ®ÿ³ÿµÿ¸ÿºÿºÿ¹ÿ»ÿÁÿÁÿ¸ÿÁÿ¿ÿ¿ÿ¾ÿ¾ÿ¿ÿ»ÿ²ÿ²ÿ·ÿÃÿ¿ÿºÿÀÿÀÿ³ÿ¯ÿµÿ¸ÿ¾ÿÃÿ¼ÿ¿ÿ¸ÿ´ÿ´ÿµÿ»ÿÀÿ¾ÿ¹ÿ¹ÿ¹ÿµÿ»ÿ¸ÿÃÿÅÿ¼ÿ¸ÿ±ÿ¬ÿ·ÿÂÿºÿµÿ·ÿ¸ÿ´ÿÆÿÆÿÀÿ¿ÿ¿ÿ¾ÿ¿ÿ¾ÿÂÿºÿ¹ÿ»ÿºÿºÿ»ÿÀÿºÿµÿ½ÿ¼ÿµÿ·ÿ²ÿ½ÿ»ÿ¯ÿ½ÿÀÿ¾ÿ¾ÿºÿ´ÿ»ÿ¿ÿ»ÿ¹ÿÈÿ¸ÿÃÿ¶ÿ³ÿ®ÿÿ°ÿÄÿÆÿ½ÿ½ÿµÿ·ÿºÿ·ÿ·ÿºÿ·ÿ°ÿ´ÿÀÿÃÿ¿ÿ¸ÿ¶ÿ¹ÿÀÿºÿ»ÿ¿ÿ·ÿ·ÿ¶ÿ¯ÿµÿ¼ÿÂÿ¶ÿ¼ÿ·ÿ¶ÿºÿ±ÿ±ÿ»ÿ½ÿ¼ÿÄÿÁÿ¶ÿ³ÿ¶ÿ¸ÿ»ÿ¾ÿ¼ÿ¶ÿ¸ÿºÿÀÿÀÿ´ÿ³ÿ·ÿ¸ÿ¶ÿÐÿ·ÿ¶ÿ¹ÿÁÿÂÿ½ÿÀÿ»ÿ¯ÿ³ÿ¹ÿ¼ÿ±ÿ³ÿ¸ÿ¾ÿ·ÿ¸ÿ¾ÿ´ÿ²ÿ¯ÿ²ÿÃÿ¸ÿºÿÁÿ´ÿ°ÿ¸ÿ¼ÿµÿºÿ¿ÿºÿ·ÿ¿ÿÁÿµÿºÿ³ÿ¸ÿ¼ÿ·ÿÄÿ±ÿ¼ÿ³ÿ«ÿ³ÿ¿ÿ»ÿ´ÿ¼ÿ³ÿµÿºÿÀÿ¸ÿ¸ÿÄÿ½ÿ·ÿ·ÿ¾ÿ¼ÿµÿ¹ÿ¾ÿµÿ¹ÿ¾ÿ»ÿ¹ÿµÿ¹ÿ¹ÿÀÿºÿ»ÿ»ÿ¶ÿ¶ÿ»ÿ·ÿ¯ÿµÿ¹ÿÄÿ¾ÿ´ÿ±ÿ­ÿ²ÿ»ÿ½ÿºÿµÿµÿµÿ³ÿ¹ÿ·ÿµÿÃÿ´ÿµÿ´ÿ¶ÿÁÿ¼ÿ³ÿ·ÿ¿ÿ¼ÿ¸ÿ¿ÿÁÿ¸ÿ¹ÿ¼ÿ·ÿ²ÿÄÿ¶ÿÅÿËÿËÿ³ÿ­ÿ´ÿ²ÿ·ÿÁÿ¿ÿ¼ÿ¶ÿ½ÿÂÿ·ÿ¼ÿ³ÿºÿ¾ÿ¾ÿ¸ÿ¹ÿ»ÿ¾ÿ¼ÿ³ÿµÿµÿ¹ÿ¹ÿ­ÿÂÿ¾ÿ¾ÿÀÿÀÿ±ÿ³ÿ¿ÿ¿ÿµÿ²ÿ·ÿºÿÂÿÅÿ·ÿ¯ÿ·ÿ¾ÿ®ÿ°ÿ±ÿ²ÿ½ÿ¾ÿ½ÿ¿ÿÀÿ½ÿ¸ÿºÿ¹ÿ´ÿ·ÿ«ÿ¸ÿ¶ÿ¸ÿ¿ÿ­ÿ°ÿ°ÿ´ÿ¶ÿ³ÿ¶ÿÀÿÉÿÂÿµÿ¸ÿ­ÿ¶ÿ¸ÿ¿ÿ»ÿ´ÿºÿ½ÿ¼ÿ¸ÿ·ÿ³ÿµÿ´ÿ¸ÿ¾ÿ´ÿµÿ¹ÿ¹ÿ½ÿ¯ÿ±ÿ·ÿ²ÿ¶ÿ¼ÿ¼ÿ´ÿ¶ÿºÿºÿ»ÿ»ÿºÿ½ÿºÿ°ÿºÿÀÿ¸ÿºÿ¸ÿÂÿ°ÿ¼ÿ¬ÿµÿ¶ÿ¶ÿ¸ÿ¼ÿºÿ³ÿµÿ»ÿ¸ÿ·ÿºÿ½ÿ¬ÿ°ÿÇÿÂÿ·ÿ¹ÿ¼ÿ´ÿ´ÿ²ÿ»ÿ±ÿ³ÿ¹ÿ¶ÿ°ÿ±ÿ¿ÿ¹ÿ´ÿ°ÿ±ÿºÿ´ÿ·ÿÂÿÄÿÁÿ³ÿ²ÿ¸ÿºÿ³ÿµÿÀÿÁÿ»ÿ»ÿ½ÿ´ÿÁÿºÿ®ÿÀÿ»ÿ´ÿÁÿ¬ÿÁÿ°ÿ¹ÿ±ÿ´ÿ»ÿºÿ»ÿºÿ»ÿÃÿÉÿ½ÿ«ÿ³ÿ·ÿ¯ÿ³ÿ¶ÿ¾ÿ¼ÿÁÿÁÿ´ÿ¾ÿ¸ÿ´ÿµÿ·ÿ¿ÿÆÿÃÿ»ÿ¸ÿ¹ÿµÿ²ÿ¾ÿºÿ¸ÿ¹ÿ¸ÿ±ÿ¹ÿºÿÉÿ¿ÿ²ÿ¸ÿÁÿ¸ÿ»ÿ¼ÿ³ÿ³ÿºÿ¼ÿ¹ÿ®ÿÿªÿµÿµÿ´ÿ»ÿ¶ÿ³ÿ¶ÿ·ÿÁÿ°ÿÀÿ¹ÿ»ÿ¾ÿºÿºÿµÿ²ÿµÿ¸ÿºÿ¹ÿ¹ÿ¹ÿ¼ÿ¼ÿÀÿºÿ±ÿ½ÿ±ÿ³ÿ²ÿºÿ·ÿ·ÿ°ÿºÿ¼ÿ½ÿ´ÿ»ÿÄÿºÿ»ÿÀÿ¾ÿÉÿÁÿ¸ÿ½ÿ³ÿ¯ÿ¶ÿµÿ°ÿ´ÿ°ÿÁÿ¾ÿ³ÿ¯ÿ²ÿ¶ÿ¹ÿºÿ¹ÿ¿ÿ¿ÿ»ÿµÿ®ÿ¶ÿ¿ÿ¹ÿ­ÿ²ÿ´ÿ»ÿ¸ÿ«ÿ±ÿºÿ¶ÿªÿ«ÿ·ÿ·ÿ½ÿ¶ÿ´ÿ´ÿµÿ«ÿ®ÿ¹ÿ¶ÿ¹ÿ¹ÿ²ÿ¼ÿ»ÿ¶ÿ²ÿ°ÿµÿ±ÿ®ÿ´ÿ½ÿ¯ÿ´ÿ·ÿ´ÿ´ÿ½ÿ²ÿ²ÿ´ÿ¼ÿ¿ÿ¸ÿ³ÿ¶ÿ¹ÿ·ÿ²ÿ±ÿ¹ÿ¸ÿ±ÿ²ÿÂÿ»ÿºÿ²ÿ¹ÿ¸ÿ­ÿ¹ÿºÿ·ÿ´ÿ´ÿ·ÿ°ÿ²ÿ¶ÿ´ÿºÿ¼ÿ¸ÿ±ÿ®ÿ´ÿ¿ÿÈÿµÿ´ÿ²ÿ·ÿ´ÿ±ÿ°ÿÀÿ®ÿ®ÿ½ÿ¯ÿ°ÿ·ÿ¶ÿ·ÿºÿ·ÿºÿÃÿµÿ·ÿºÿµÿ¶ÿ½ÿ¾ÿ¼ÿ»ÿ²ÿ¶ÿ¸ÿ²ÿ»ÿÄÿ³ÿºÿ²ÿ®ÿµÿ·ÿ®ÿ¶ÿ´ÿ¬ÿ¼ÿ²ÿ¹ÿ¹ÿ°ÿ´ÿ¹ÿ¼ÿ¹ÿ·ÿ¶ÿ¯ÿ°ÿ·ÿºÿ·ÿ·ÿÁÿ¹ÿµÿ´ÿ¯ÿ½ÿ·ÿ¸ÿºÿÿ´ÿ¶ÿÃÿ¿ÿ¹ÿ¸ÿ³ÿ²ÿ´ÿ»ÿºÿ¶ÿ»ÿºÿ´ÿµÿµÿ¯ÿ±ÿ¶ÿ´ÿµÿ³ÿºÿ¸ÿ¹ÿ»ÿ¼ÿ·ÿ½ÿºÿ¹ÿ°ÿ¯ÿµÿ¯ÿ±ÿ·ÿºÿÀÿ·ÿ¹ÿ¸ÿ±ÿ³ÿ¾ÿºÿ·ÿ²ÿ°ÿµÿµÿ¸ÿºÿ·ÿµÿ¹ÿ¼ÿ­ÿ²ÿ»ÿ¿ÿ¼ÿ¿ÿ¸ÿ²ÿÿªÿ¼ÿ¿ÿ¯ÿ¼ÿºÿ¹ÿÁÿ»ÿ¹ÿ®ÿ³ÿµÿºÿ¹ÿ²ÿ´ÿµÿ¹ÿÃÿ¼ÿ³ÿ¹ÿ¸ÿ·ÿ±ÿÿ²ÿ·ÿ½ÿ¹ÿÂÿ¹ÿ®ÿ±ÿ»ÿ¹ÿ±ÿ¬ÿ¸ÿ¾ÿºÿ¸ÿµÿ¶ÿ¿ÿ»ÿ³ÿ°ÿ·ÿ·ÿ®ÿ²ÿ¶ÿ®ÿ³ÿ¾ÿ½ÿÂÿ¼ÿ´ÿ¶ÿ³ÿ®ÿ¸ÿ¹ÿ»ÿ³ÿ¾ÿ°ÿ¶ÿ¼ÿ½ÿ¯ÿ·ÿµÿ­ÿ´ÿ¼ÿÀÿ¼ÿºÿµÿ¯ÿ¸ÿ»ÿ¸ÿ¼ÿºÿ¶ÿ²ÿ³ÿ·ÿ¸ÿ»ÿºÿ±ÿÿµÿ¶ÿ¸ÿ¼ÿ¯ÿÿ³ÿºÿ´ÿÄÿ´ÿ³ÿ¯ÿ¬ÿ¸ÿ¸ÿ¸ÿ³ÿ²ÿ¶ÿÅÿÁÿ»ÿºÿ¹ÿºÿ·ÿ¼ÿ¸ÿ¯ÿ®ÿ®ÿ±ÿ´ÿ¹ÿ½ÿ¹ÿ·ÿÃÿÂÿµÿ¼ÿ¿ÿ±ÿ¬ÿ¬ÿ°ÿ»ÿ¿ÿµÿ°ÿÿ³ÿ¬ÿ©ÿ±ÿ¸ÿÊÿ¼ÿÃÿºÿ´ÿ²ÿºÿÇÿÄÿ¾ÿ¸ÿ´ÿ¶ÿºÿ¸ÿ³ÿ¯ÿ®ÿ±ÿ¶ÿ¼ÿ¾ÿµÿªÿ²ÿ·ÿ±ÿ´ÿ¾ÿ¼ÿ¹ÿÿ¾ÿ·ÿÄÿ²ÿ´ÿ¸ÿ´ÿ«ÿµÿ»ÿ²ÿ±ÿµÿ²ÿ¸ÿ°ÿ¯ÿ³ÿ·ÿ¸ÿ·ÿ¸ÿµÿ±ÿ®ÿ°ÿµÿ·ÿ¼ÿ¿ÿ²ÿ³ÿµÿ´ÿ¼ÿ·ÿ¸ÿ°ÿ°ÿ·ÿµÿ¯ÿ¯ÿÀÿ´ÿ´ÿ±ÿ«ÿ²ÿºÿ¶ÿ°ÿ­ÿ¶ÿ¶ÿ±ÿ´ÿ´ÿ²ÿ´ÿ´ÿµÿ²ÿ°ÿ¯ÿ°ÿ´ÿ¯ÿ¸ÿ¾ÿ¼ÿÂÿ¾ÿ¸ÿ²ÿªÿ¹ÿµÿ±ÿ¿ÿ¸ÿ´ÿ¹ÿ¶ÿµÿ°ÿ¸ÿ¾ÿ·ÿ²ÿ°ÿ¶ÿ¸ÿ²ÿ±ÿµÿµÿ´ÿ¹ÿ¾ÿ¿ÿ·ÿµÿ¸ÿ¹ÿ´ÿ¬ÿ±ÿºÿºÿ·ÿ°ÿ±ÿ´ÿ±ÿ³ÿ¸ÿ¶ÿºÿ·ÿ²ÿ»ÿ­ÿºÿ¬ÿ¶ÿ´ÿ¸ÿ®ÿ¶ÿ¼ÿ¹ÿ¬ÿ°ÿµÿ²ÿ®ÿ´ÿ·ÿ¶ÿ´ÿ¶ÿ¸ÿ¼ÿ»ÿ±ÿ±ÿ²ÿ¬ÿ³ÿ½ÿ´ÿ°ÿ®ÿ¶ÿ¶ÿ¹ÿ½ÿ´ÿ¿ÿ»ÿ·ÿ²ÿ¬ÿ·ÿ¸ÿ°ÿ±ÿ¯ÿÅÿ¸ÿ´ÿºÿ»ÿ¼ÿ¸ÿ»ÿ³ÿ´ÿµÿ¶ÿ¼ÿ¹ÿ¯ÿ±ÿ´ÿ³ÿ°ÿ­ÿ´ÿºÿ»ÿ¿ÿµÿ¯ÿ½ÿ´ÿµÿ»ÿ¶ÿ·ÿµÿ±ÿ¸ÿµÿ·ÿ¼ÿ¹ÿ¹ÿµÿºÿÀÿµÿ·ÿ°ÿ°ÿµÿºÿ¶ÿ·ÿ»ÿ¹ÿµÿµÿ½ÿ¹ÿ¹ÿ½ÿ·ÿ·ÿ·ÿ¶ÿ²ÿ­ÿµÿ½ÿ½ÿ·ÿ¶ÿ²ÿµÿ·ÿ½ÿ­ÿ»ÿ±ÿ¾ÿ¯ÿ²ÿ¶ÿÅÿµÿ³ÿ«ÿ«ÿ·ÿ¶ÿ¸ÿ¿ÿµÿµÿ¹ÿ¸ÿµÿ³ÿ´ÿ³ÿ²ÿ¸ÿ»ÿ´ÿ¬ÿ°ÿ¾ÿ½ÿµÿµÿ³ÿ²ÿ¹ÿ¾ÿ»ÿ´ÿµÿ¹ÿÇÿ¹ÿ­ÿ´ÿºÿÀÿµÿ³ÿ¼ÿ½ÿ¾ÿÅÿ¼ÿ¬ÿÄÿ¼ÿ·ÿ´ÿ»ÿÃÿ½ÿ»ÿ¼ÿ¸ÿ·ÿ·ÿ¸ÿ¹ÿ¹ÿ¸ÿºÿ²ÿµÿ·ÿ³ÿ¿ÿµÿ·ÿ°ÿ±ÿ³ÿÃÿºÿ´ÿ¶ÿ¸ÿ·ÿ½ÿºÿÀÿ¿ÿÀÿ»ÿ³ÿµÿ·ÿ²ÿ®ÿµÿ¸ÿ»ÿÁÿ»ÿ²ÿ·ÿºÿ¶ÿ·ÿ·ÿµÿµÿ¬ÿ²ÿ¯ÿ°ÿ½ÿµÿ¾ÿ±ÿ¶ÿ´ÿ³ÿµÿ²ÿ²ÿ¸ÿ³ÿ·ÿ¿ÿ¾ÿ½ÿ²ÿ·ÿ±ÿ·ÿ¿ÿ¾ÿÁÿ»ÿ°ÿ±ÿºÿ²ÿ±ÿ²ÿÿ²ÿ´ÿ¸ÿÄÿ½ÿ¼ÿ®ÿ·ÿ³ÿÿ«ÿ²ÿ¶ÿ¶ÿÿ»ÿ²ÿ¯ÿ©ÿ´ÿ¼ÿ»ÿ¹ÿ»ÿ»ÿ¹ÿ¶ÿ°ÿ¶ÿ¾ÿµÿ¸ÿÀÿ­ÿªÿ¶ÿ¯ÿ¬ÿ»ÿÁÿ°ÿ±ÿ©ÿ¬ÿ¹ÿ´ÿºÿ²ÿ¾ÿµÿ½ÿ¼ÿ¶ÿ¹ÿ´ÿ¼ÿ¶ÿ·ÿ²ÿ²ÿ·ÿ¸ÿºÿ·ÿ²ÿ³ÿµÿ·ÿµÿµÿ½ÿ¸ÿ´ÿ´ÿµÿÂÿ¹ÿ¸ÿ½ÿ±ÿ¯ÿ³ÿ¯ÿµÿºÿÀÿµÿ¶ÿ¾ÿ¶ÿ²ÿ´ÿ´ÿ°ÿ°ÿµÿ´ÿ²ÿ±ÿ´ÿ¼ÿ·ÿ¿ÿ»ÿÃÿ¹ÿºÿ¸ÿ¾ÿ¾ÿ»ÿ¶ÿªÿ½ÿ¹ÿ¾ÿ°ÿ½ÿ¹ÿ¼ÿ½ÿ¹ÿ»ÿ·ÿ»ÿ¾ÿ¸ÿ³ÿ¶ÿ»ÿ¾ÿ¸ÿ­ÿ®ÿ®ÿ±ÿ½ÿ³ÿªÿ´ÿµÿºÿ·ÿ¬ÿ·ÿ´ÿ½ÿ½ÿÀÿ½ÿ¶ÿ¼ÿÅÿºÿ±ÿ³ÿ·ÿ´ÿ·ÿ¾ÿ·ÿ´ÿ¼ÿ¾ÿ¼ÿ¸ÿ³ÿ¸ÿ»ÿµÿºÿÃÿ°ÿÅÿ©ÿ¸ÿ¸ÿµÿ¸ÿ±ÿµÿÉÿËÿÆÿ·ÿ­ÿ¯ÿ±ÿ¶ÿºÿºÿ¹ÿ·ÿ¼ÿ²ÿ®ÿ´ÿ³ÿµÿ½ÿ¹ÿ¶ÿ¸ÿ¶ÿ¸ÿ³ÿ¶ÿ¼ÿ¸ÿ¼ÿ¾ÿ¼ÿ¹ÿ¹ÿºÿ¼ÿÀÿÂÿ¾ÿ¸ÿºÿ»ÿ¸ÿÂÿ®ÿ­ÿ®ÿ®ÿ¸ÿ³ÿ´ÿ¯ÿ½ÿ¬ÿµÿ²ÿºÿ¹ÿ¯ÿ°ÿ·ÿ°ÿ²ÿºÿ·ÿ²ÿ±ÿ´ÿ¹ÿ·ÿ´ÿ¸ÿ°ÿ±ÿÿ®ÿ¶ÿ¼ÿ³ÿ­ÿ·ÿ·ÿ¶ÿ»ÿ¼ÿ¿ÿºÿ±ÿ¬ÿ±ÿ´ÿ±ÿ³ÿµÿ³ÿ¶ÿ»ÿ·ÿ¾ÿ¹ÿ¶ÿ´ÿ¸ÿ¶ÿ¸ÿ¹ÿ±ÿ½ÿºÿÀÿ¿ÿ¹ÿ¾ÿ¸ÿ¸ÿ¾ÿ¾ÿ¸ÿ¶ÿ·ÿ³ÿ±ÿ·ÿºÿ½ÿ³ÿ¹ÿ¾ÿ³ÿºÿ³ÿ°ÿ³ÿÁÿ½ÿºÿ¸ÿºÿ¸ÿ¹ÿ»ÿ·ÿ´ÿÁÿÀÿ²ÿ¶ÿ³ÿ¹ÿ¸ÿÂÿ»ÿ±ÿÆÿ»ÿ»ÿÿ®ÿ¬ÿ¶ÿ³ÿÀÿÊÿ¿ÿ¿ÿ¸ÿ©ÿªÿ­ÿ°ÿ¶ÿ·ÿ¶ÿªÿ°ÿ°ÿ³ÿ¸ÿÂÿÀÿ²ÿ®ÿÿ²ÿ¼ÿ¸ÿ´ÿ´ÿ±ÿ³ÿ·ÿµÿ½ÿÁÿ¹ÿ·ÿÿºÿ¸ÿ°ÿ¹ÿÁÿ¶ÿ¼ÿ¼ÿÁÿ³ÿ·ÿ¹ÿ±ÿµÿ¹ÿ¹ÿ¾ÿÁÿ¼ÿ¶ÿ¸ÿ¶ÿºÿ²ÿÆÿ¼ÿ³ÿ¾ÿ­ÿºÿ·ÿ¶ÿ¾ÿ»ÿ´ÿ¸ÿ¼ÿºÿ¸ÿ·ÿ¹ÿÁÿµÿ¯ÿºÿ»ÿ¹ÿ»ÿÄÿ´ÿÁÿ¾ÿ»ÿ¾ÿ½ÿ­ÿ¶ÿ¼ÿ¼ÿ¹ÿ¯ÿ±ÿ¶ÿÀÿÃÿ»ÿÁÿ»ÿ³ÿÁÿµÿ·ÿ±ÿ²ÿ´ÿ»ÿ·ÿºÿ·ÿ±ÿ¯ÿ³ÿºÿ±ÿµÿ¯ÿ¹ÿ¹ÿ¼ÿ·ÿµÿµÿ«ÿºÿ»ÿ¹ÿºÿ·ÿ¸ÿ¿ÿ¿ÿ·ÿ´ÿ¾ÿÁÿÀÿ±ÿ¿ÿ¶ÿ®ÿ´ÿ¶ÿ¼ÿ½ÿ·ÿ¼ÿ½ÿ¼ÿ¼ÿ¿ÿ½ÿ²ÿ´ÿÀÿÀÿ½ÿ¹ÿ¿ÿ½ÿµÿµÿÁÿÂÿ¼ÿ¼ÿ·ÿ³ÿ´ÿ¶ÿ»ÿ¼ÿ¯ÿ¬ÿ¸ÿ½ÿÂÿ·ÿ³ÿµÿ¼ÿ·ÿÀÿ¼ÿ½ÿ»ÿ´ÿ·ÿ½ÿ»ÿ¶ÿ´ÿ³ÿ¿ÿÀÿ´ÿ¾ÿºÿ´ÿÂÿ³ÿ°ÿ¶ÿºÿ·ÿµÿ¶ÿ¬ÿ©ÿ»ÿ¸ÿ´ÿ½ÿÂÿÁÿÃÿ´ÿ±ÿ¶ÿ·ÿ»ÿºÿµÿ³ÿµÿºÿºÿºÿ³ÿ®ÿ¹ÿ´ÿ¶ÿºÿ¿ÿ´ÿ¿ÿÂÿ¹ÿ®ÿ²ÿºÿ¶ÿÂÿÁÿºÿ»ÿ³ÿ»ÿºÿ¬ÿ»ÿ·ÿ¾ÿÃÿÁÿºÿºÿ½ÿ¹ÿÂÿ¿ÿ´ÿ·ÿºÿ³ÿ¸ÿ¶ÿ¶ÿ½ÿ¹ÿºÿ¼ÿ¶ÿ°ÿ®ÿ³ÿ½ÿÅÿ»ÿwÿÿºÿ»ÿ»ÿ»ÿ¸ÿµÿ³ÿ·ÿ»ÿ³ÿ±ÿÀÿÃÿ¶ÿ»ÿ¾ÿ³ÿ¹ÿ²ÿ°ÿ®ÿ·ÿºÿ´ÿ¶ÿ¹ÿ«ÿ¿ÿ½ÿ¯ÿÄÿÂÿ¶ÿÃÿºÿ¾ÿ¿ÿ¸ÿ¼ÿÀÿ¹ÿµÿ­ÿ°ÿ¾ÿ½ÿ¶ÿµÿ¶ÿ¹ÿ»ÿ¼ÿ½ÿ¿ÿ¾ÿºÿÀÿ¶ÿ»ÿÀÿ½ÿÄÿ½ÿ»ÿ¿ÿ¾ÿÃÿ¾ÿ¸ÿ»ÿ·ÿºÿ¸ÿµÿÃÿÂÿ´ÿ¹ÿ¼ÿ½ÿ¾ÿºÿ¸ÿ½ÿÁÿºÿµÿ¸ÿ¶ÿ¸ÿÃÿ¸ÿ¾ÿ¾ÿ¹ÿ¿ÿ¼ÿµÿ¿ÿ¼ÿµÿ¼ÿ¹ÿ¹ÿ½ÿ¸ÿ»ÿ¶ÿ¶ÿ¶ÿ¶ÿµÿ·ÿÀÿ¾ÿ¶ÿÿÄÿ½ÿ³ÿ®ÿºÿÀÿ¹ÿ´ÿ¹ÿ¿ÿ¼ÿÂÿ³ÿ¼ÿ¸ÿÀÿ½ÿºÿµÿ¶ÿ¿ÿÂÿ½ÿ¹ÿ®ÿ¹ÿ½ÿ³ÿ¶ÿ²ÿÁÿ¼ÿ³ÿ¸ÿ¾ÿ»ÿ·ÿ¹ÿ¸ÿ¯ÿÆÿÁÿÃÿ¼ÿ·ÿºÿºÿµÿµÿ±ÿ¯ÿºÿÀÿºÿÁÿ¶ÿ·ÿ²ÿ®ÿ´ÿ¼ÿÂÿÃÿ´ÿÁÿ·ÿ¶ÿ¶ÿ¸ÿºÿ½ÿ»ÿ¶ÿºÿÆÿÈÿ¾ÿÃÿ·ÿºÿºÿ±ÿ·ÿ¿ÿ¾ÿ¿ÿÃÿ¼ÿ¶ÿ¼ÿ¾ÿ¿ÿ·ÿµÿ¼ÿ¿ÿ»ÿ¶ÿµÿÁÿ¼ÿ´ÿ´ÿ·ÿ¸ÿ²ÿ¸ÿ½ÿºÿ¹ÿ´ÿÿ»ÿ»ÿÌÿ¾ÿ»ÿ·ÿ­ÿ®ÿ¸ÿ¾ÿ¹ÿ·ÿ¶ÿÂÿÃÿ³ÿ±ÿ¼ÿ½ÿ¶ÿºÿÀÿ¼ÿÀÿÁÿ»ÿÁÿÂÿÁÿ¾ÿÀÿÀÿ¹ÿ»ÿ»ÿ¯ÿ»ÿºÿ¿ÿÃÿÁÿºÿ¶ÿ¼ÿÉÿÆÿ¼ÿ»ÿÁÿ»ÿ¿ÿÀÿ¹ÿ·ÿ¼ÿ»ÿ»ÿÁÿ·ÿ¶ÿºÿ¿ÿºÿ´ÿ¸ÿ½ÿ¸ÿ·ÿ¹ÿµÿ¾ÿÃÿÃÿ¼ÿ·ÿ¶ÿ²ÿ¯ÿ·ÿ¿ÿËÿÄÿÁÿ»ÿÀÿÀÿ¹ÿ»ÿ¼ÿÂÿÂÿºÿ³ÿ¼ÿ»ÿ·ÿ¹ÿ»ÿ·ÿÈÿ¼ÿ³ÿ¸ÿ¾ÿÂÿ¾ÿ¹ÿ¼ÿ½ÿºÿºÿÁÿ·ÿ½ÿ½ÿ¼ÿ»ÿ¶ÿ®ÿ´ÿºÿÆÿÃÿ¾ÿÂÿÅÿ¼ÿ³ÿ¹ÿÀÿÅÿ¸ÿ½ÿ¿ÿ¼ÿ¼ÿ½ÿÀÿÃÿ·ÿ³ÿ¼ÿ¾ÿÀÿ¾ÿÆÿÈÿ½ÿ¸ÿ¾ÿ»ÿµÿ»ÿ±ÿ±ÿºÿºÿ¹ÿÁÿ¹ÿÂÿ·ÿ¼ÿºÿµÿµÿ¸ÿºÿºÿ°ÿ¹ÿ»ÿÈÿ¿ÿ¸ÿ¹ÿ»ÿ¹ÿ¶ÿ»ÿ¸ÿ¹ÿ²ÿ´ÿ¸ÿ´ÿ²ÿ¾ÿ¼ÿ·ÿ¾ÿ»ÿÁÿÇÿÇÿÃÿÃÿÉÿÅÿÃÿ³ÿ¼ÿ¼ÿ·ÿ·ÿ¿ÿÈÿÂÿÃÿ¿ÿ¶ÿ´ÿ¶ÿ¹ÿ¿ÿ»ÿ¸ÿµÿ¿ÿºÿ¾ÿ¾ÿµÿ´ÿ½ÿ¶ÿ¸ÿ½ÿÀÿ¾ÿ¿ÿÀÿºÿ¹ÿÅÿ¹ÿ³ÿºÿ¼ÿ¾ÿ¾ÿ¸ÿ»ÿÄÿ¹ÿ·ÿ¸ÿ¸ÿ´ÿ´ÿ½ÿ²ÿ»ÿºÿ´ÿ¸ÿ¼ÿÀÿ¾ÿ»ÿ¼ÿ¼ÿ¿ÿºÿ¬ÿ±ÿ¾ÿ¹ÿ·ÿµÿ¶ÿ¸ÿ¹ÿ¹ÿ½ÿºÿÀÿ¸ÿ¸ÿ½ÿ¹ÿ¶ÿ¿ÿºÿ¼ÿ¿ÿ¿ÿµÿ²ÿ¹ÿ¼ÿºÿÁÿµÿ»ÿ¿ÿ»ÿ·ÿ½ÿÀÿºÿ¼ÿ¶ÿ·ÿ¶ÿ¶ÿ»ÿÃÿÃÿ¾ÿ¿ÿ»ÿÿ¼ÿÁÿÁÿ¹ÿ¶ÿ¸ÿµÿ¹ÿ¹ÿ¸ÿ²ÿ·ÿ»ÿ¿ÿ½ÿ²ÿ«ÿÂÿÈÿºÿ´ÿ¹ÿ»ÿ¸ÿ·ÿ¹ÿ»ÿÊÿ¿ÿºÿ¹ÿ¸ÿ·ÿ¶ÿ¶ÿºÿ½ÿ·ÿÁÿºÿÀÿ·ÿ¶ÿÂÿÃÿ¹ÿ´ÿµÿ²ÿ¼ÿ¾ÿºÿ·ÿºÿÀÿºÿ¼ÿ¹ÿ¸ÿ¼ÿ³ÿ¶ÿ¾ÿ¿ÿ¾ÿÀÿ¯ÿ¹ÿÁÿ¹ÿ½ÿ³ÿ¶ÿÁÿºÿ²ÿºÿ®ÿ½ÿ®ÿÀÿÅÿÀÿºÿ·ÿ½ÿ¼ÿÃÿ¸ÿ»ÿ±ÿ¾ÿ¿ÿ½ÿ¼ÿ·ÿ¹ÿ»ÿ¸ÿ·ÿ¼ÿºÿ»ÿ·ÿµÿ¸ÿ»ÿÃÿ·ÿ°ÿ¾ÿ»ÿºÿ²ÿ³ÿ»ÿ¸ÿµÿ±ÿ¸ÿÁÿ¹ÿ¾ÿÃÿÈÿÂÿ¼ÿÂÿ¶ÿ²ÿ´ÿ¼ÿ³ÿÁÿÂÿ¾ÿ»ÿ¸ÿºÿ¹ÿ·ÿÂÿ¶ÿ«ÿ¶ÿ¸ÿ¼ÿÀÿ¿ÿ¾ÿ¿ÿ±ÿ¼ÿ½ÿ·ÿ·ÿ´ÿÃÿÌÿÅÿ¼ÿµÿÃÿ½ÿ¶ÿ¿ÿ¹ÿ¸ÿ·ÿ¶ÿºÿºÿ´ÿºÿ½ÿÇÿ½ÿ½ÿÀÿ»ÿ¶ÿ·ÿ¼ÿÀÿ»ÿ¯ÿ¿ÿÈÿ¼ÿ¸ÿ°ÿ²ÿ°ÿµÿ»ÿ»ÿÃÿÄÿ¼ÿÁÿ¹ÿ®ÿ´ÿ·ÿ½ÿ¾ÿ¶ÿµÿ½ÿ·ÿ²ÿÌÿ²ÿ»ÿ²ÿ·ÿ»ÿºÿ¼ÿ¼ÿ¶ÿ³ÿ¸ÿ»ÿ¶ÿ¶ÿ½ÿÁÿÀÿÀÿÀÿ¾ÿ»ÿ¹ÿÃÿ¾ÿ²ÿ·ÿ½ÿ½ÿ½ÿ±ÿ²ÿ¿ÿ¾ÿ¶ÿµÿ²ÿ»ÿ²ÿ²ÿ±ÿ¿ÿÀÿ¼ÿ¿ÿ½ÿ¶ÿ¸ÿÆÿ¿ÿ¹ÿ¼ÿ³ÿ°ÿ³ÿ¸ÿ·ÿ²ÿ²ÿ¶ÿ¸ÿ¹ÿÀÿ©ÿ»ÿ½ÿµÿ¯ÿ·ÿ¸ÿ¶ÿ·ÿ·ÿºÿ¾ÿ´ÿµÿ¼ÿ¾ÿ°ÿ¶ÿÁÿ¾ÿ¼ÿ¹ÿ´ÿ»ÿÃÿ½ÿ¶ÿ½ÿ¸ÿºÿ½ÿ½ÿ¹ÿ¼ÿ¾ÿ¼ÿ½ÿÀÿ¾ÿ½ÿ½ÿ¹ÿÀÿ´ÿ¸ÿ·ÿµÿ»ÿÀÿ»ÿ°ÿ±ÿ¯ÿÿ´ÿ´ÿ¼ÿ´ÿ³ÿ¿ÿ¾ÿ»ÿ½ÿ¼ÿ¸ÿºÿ¹ÿ¸ÿ²ÿ¶ÿ¸ÿ¾ÿ´ÿ¶ÿ¼ÿ¹ÿºÿ¼ÿ¶ÿ¹ÿ´ÿ·ÿºÿ¸ÿ¹ÿ¶ÿºÿÁÿ¸ÿ³ÿ¸ÿÁÿ¿ÿ¶ÿ¶ÿ¸ÿ»ÿ½ÿ¹ÿ³ÿ¹ÿ´ÿ»ÿºÿ´ÿ¸ÿ¾ÿºÿ´ÿ¶ÿµÿ­ÿªÿÍÿ±ÿ¶ÿ¿ÿÁÿÂÿ½ÿ»ÿ»ÿ»ÿ»ÿºÿ¸ÿ¸ÿ¸ÿ¿ÿ­ÿÿ¼ÿ»ÿ»ÿºÿÁÿ¿ÿ¸ÿ¶ÿµÿ·ÿ³ÿµÿÃÿ¸ÿ¼ÿ¶ÿ¸ÿ³ÿ»ÿ¾ÿµÿ·ÿ¶ÿ²ÿºÿ¾ÿ¼ÿÀÿ¸ÿ¿ÿ»ÿ¶ÿ²ÿ²ÿ¸ÿ½ÿ¼ÿ¹ÿ¹ÿºÿ¼ÿÃÿ¼ÿ«ÿ»ÿ»ÿ·ÿ¿ÿ¸ÿÆÿÆÿÂÿ½ÿµÿ±ÿ°ÿ®ÿ³ÿ¾ÿ¼ÿ¼ÿ¾ÿ²ÿµÿ¹ÿ¾ÿµÿ´ÿ»ÿ¼ÿ·ÿ·ÿ»ÿ½ÿ¾ÿ¹ÿµÿ±ÿºÿÁÿ¼ÿ¹ÿ¸ÿºÿÀÿÀÿºÿÀÿºÿµÿ¶ÿµÿ·ÿ¹ÿÀÿÀÿºÿ¾ÿ³ÿ»ÿ¯ÿ´ÿµÿµÿ¸ÿ¸ÿ¸ÿ»ÿ¹ÿ¶ÿ»ÿÁÿÃÿ´ÿ·ÿÿÁÿ¹ÿ¼ÿ¼ÿ¹ÿ¯ÿ´ÿ¶ÿµÿ¹ÿ¹ÿ·ÿºÿ¹ÿ¹ÿ±ÿ®ÿµÿ±ÿ¾ÿ»ÿºÿ¾ÿÀÿÁÿ¹ÿ´ÿ³ÿ»ÿ¾ÿ¼ÿ¼ÿ¶ÿ»ÿºÿ²ÿ¼ÿ¼ÿµÿ»ÿ»ÿ¿ÿÁÿ¼ÿ³ÿµÿ¼ÿ²ÿ·ÿÂÿºÿ´ÿ·ÿ¾ÿ»ÿ½ÿ¸ÿ²ÿµÿ¼ÿ·ÿÁÿ«ÿºÿ¾ÿ¾ÿºÿ»ÿ½ÿ¸ÿ°ÿ²ÿ¹ÿ´ÿ¹ÿºÿ¾ÿ¾ÿÊÿ¾ÿ­ÿÀÿÀÿ´ÿ¿ÿ·ÿ¹ÿ¹ÿºÿºÿµÿ¸ÿ»ÿ»ÿ¿ÿ³ÿ²ÿ¶ÿºÿ¹ÿ·ÿ´ÿ¶ÿÁÿ¸ÿºÿ¸ÿ·ÿ»ÿºÿ»ÿ»ÿ¶ÿ¶ÿ¶ÿµÿ¼ÿ½ÿ¸ÿ¿ÿÀÿÂÿ¾ÿ¸ÿ»ÿ­ÿ¹ÿµÿ»ÿ½ÿ´ÿ´ÿºÿÀÿÁÿ¿ÿ»ÿ²ÿ½ÿ¼ÿ³ÿ¶ÿ¼ÿ·ÿ¸ÿ´ÿ¹ÿ¹ÿ¾ÿ´ÿ²ÿ´ÿ·ÿ¿ÿÂÿ½ÿ¹ÿºÿ¾ÿ¹ÿ±ÿ¸ÿ¹ÿ¹ÿ·ÿ½ÿ´ÿ¶ÿ·ÿ»ÿ®ÿ°ÿ¶ÿµÿ²ÿ¶ÿºÿ´ÿ±ÿ¶ÿ²ÿ¯ÿ·ÿ²ÿ¿ÿ»ÿ¶ÿ»ÿ¾ÿ¼ÿªÿ´ÿ¼ÿ¾ÿ®ÿ¾ÿ»ÿ·ÿ·ÿ¹ÿÁÿ¹ÿ¯ÿ´ÿ¹ÿ»ÿ¸ÿ·ÿ»ÿ¯ÿ´ÿ¶ÿºÿ¯ÿ¸ÿÂÿ¶ÿ°ÿ°ÿÿ¶ÿµÿ³ÿ²ÿ¯ÿ¶ÿ»ÿ¼ÿºÿ²ÿ±ÿ·ÿ¼ÿµÿ¶ÿ¼ÿ¿ÿ­ÿ¾ÿ¸ÿÿºÿ«ÿ·ÿ¿ÿ®ÿ´ÿ½ÿ¶ÿ¶ÿ¾ÿ½ÿ¾ÿ¿ÿÀÿ¾ÿµÿ¹ÿºÿ¾ÿºÿ²ÿ²ÿ¹ÿ¹ÿ¯ÿ¯ÿ¹ÿºÿ¶ÿ¬ÿ¸ÿµÿ·ÿºÿ¶ÿºÿ·ÿ¯ÿ®ÿ¼ÿÁÿ¹ÿ¸ÿ·ÿºÿ±ÿ«ÿ²ÿµÿ·ÿ®ÿºÿÁÿ½ÿ´ÿ¸ÿ°ÿ±ÿ¶ÿ¼ÿ¸ÿºÿµÿ´ÿ¼ÿ¹ÿ·ÿ»ÿ¸ÿµÿµÿ´ÿ·ÿ¸ÿ±ÿ®ÿµÿ¼ÿ²ÿ¶ÿÃÿÄÿ´ÿ¶ÿ¸ÿ¸ÿ¼ÿ´ÿ³ÿ¶ÿ¾ÿ·ÿ»ÿ½ÿµÿµÿ´ÿ°ÿ±ÿ²ÿ²ÿµÿµÿ«ÿ¶ÿ¾ÿ»ÿ±ÿ³ÿ´ÿ·ÿ´ÿ³ÿ³ÿ¯ÿ¹ÿ»ÿ½ÿºÿ´ÿ²ÿ´ÿ¸ÿ½ÿºÿ¹ÿ¿ÿÄÿÃÿºÿ³ÿµÿºÿµÿµÿÁÿ½ÿÀÿ·ÿÿ´ÿ¶ÿ¸ÿ´ÿ²ÿ·ÿÂÿ²ÿ»ÿ¼ÿ¸ÿ³ÿµÿ¶ÿ¹ÿ¶ÿµÿ¹ÿ¾ÿÂÿºÿ¹ÿ´ÿ³ÿµÿ²ÿ¯ÿµÿ¾ÿÿ»ÿ°ÿ°ÿºÿ¸ÿ»ÿ»ÿ´ÿ³ÿºÿ¼ÿ»ÿ¼ÿ´ÿ¯ÿ»ÿ¿ÿ¶ÿ¶ÿ·ÿ±ÿ²ÿ¸ÿºÿ²ÿ´ÿ¸ÿ¯ÿ¶ÿ·ÿ»ÿ±ÿ¼ÿ½ÿ¶ÿ¸ÿµÿ¸ÿºÿ°ÿºÿ½ÿ½ÿ²ÿ¸ÿ¶ÿ·ÿ´ÿ¼ÿ»ÿ¹ÿ¶ÿµÿ¸ÿ´ÿ¸ÿºÿ±ÿºÿ»ÿ²ÿ°ÿ»ÿ®ÿÅÿÅÿÇÿ¯ÿ¯ÿ·ÿ°ÿ²ÿ·ÿ¼ÿ°ÿ°ÿÁÿ¿ÿ¯ÿºÿ­ÿÿ²ÿ¿ÿºÿ­ÿ±ÿ½ÿ¼ÿºÿ¼ÿµÿ¬ÿ¬ÿ®ÿ­ÿ°ÿ¸ÿÇÿ¯ÿ°ÿ·ÿ¸ÿÿÂÿ­ÿ¹ÿ¼ÿ­ÿ¼ÿ¶ÿµÿ¾ÿ¹ÿ±ÿ´ÿ¸ÿ¹ÿ¶ÿ·ÿ¶ÿ°ÿ²ÿµÿ±ÿ³ÿ¶ÿ¹ÿ½ÿµÿ¶ÿ¶ÿ´ÿ®ÿ¸ÿ¾ÿ¼ÿºÿ²ÿ²ÿµÿ»ÿ½ÿÿ°ÿ´ÿ¯ÿ·ÿ¾ÿÂÿÃÿ´ÿ®ÿÿµÿµÿ²ÿ½ÿ»ÿµÿ·ÿ¶ÿ¶ÿ¶ÿ´ÿ»ÿ±ÿ¬ÿ¶ÿ·ÿ´ÿ¶ÿ·ÿ¶ÿ´ÿÄÿ¶ÿ¿ÿ®ÿµÿ´ÿ¬ÿ»ÿÿ²ÿ«ÿ»ÿ¾ÿÁÿÃÿÄÿ½ÿ¶ÿ¸ÿ¹ÿ·ÿ¹ÿ¶ÿ¹ÿÁÿ¿ÿ¼ÿ¹ÿ·ÿ½ÿµÿµÿ·ÿ´ÿ±ÿ°ÿ³ÿ³ÿºÿ»ÿ»ÿ¿ÿ´ÿ¯ÿ¯ÿ­ÿ»ÿ³ÿ·ÿ¿ÿÆÿ¿ÿ»ÿ´ÿ¸ÿ¹ÿ´ÿµÿ±ÿ²ÿ®ÿªÿ°ÿ³ÿ»ÿÈÿ¾ÿ²ÿ´ÿ¬ÿ®ÿ²ÿ¯ÿ¸ÿ·ÿ³ÿ²ÿ±ÿ³ÿµÿ¶ÿ°ÿ¯ÿ³ÿ¼ÿ¶ÿ¿ÿ·ÿ©ÿªÿ³ÿµÿµÿ´ÿ½ÿ³ÿ­ÿ´ÿµÿ¸ÿ»ÿ¶ÿµÿ¸ÿ³ÿµÿ¸ÿ²ÿ¶ÿµÿµÿ¸ÿ»ÿµÿ¸ÿªÿ¸ÿ²ÿ·ÿ¼ÿ¸ÿ·ÿ²ÿ°ÿ·ÿÂÿºÿ«ÿ¸ÿµÿ²ÿµÿ¹ÿ¸ÿ²ÿ¶ÿ¶ÿ­ÿ¬ÿ·ÿ¸ÿ¸ÿ±ÿ³ÿ³ÿ¯ÿ²ÿ³ÿ³ÿ³ÿ¸ÿºÿ·ÿ¹ÿ¸ÿµÿ½ÿ°ÿ³ÿ¹ÿ¯ÿ¸ÿÿ¬ÿ¿ÿ¶ÿ­ÿ±ÿ½ÿ¸ÿ¹ÿºÿ´ÿµÿ´ÿ­ÿ³ÿ³ÿ´ÿºÿ¸ÿµÿ»ÿ»ÿ»ÿ»ÿºÿ¶ÿ®ÿ²ÿ·ÿ·ÿ´ÿ´ÿ¸ÿ¹ÿ°ÿ°ÿ´ÿ±ÿ¶ÿ¬ÿ¹ÿ»ÿ¿ÿ½ÿ²ÿ±ÿ·ÿ±ÿªÿ¶ÿÅÿ·ÿ­ÿµÿ¸ÿ´ÿ¯ÿ³ÿºÿ½ÿ³ÿ´ÿ¸ÿ¹ÿÁÿ»ÿ²ÿ¸ÿ´ÿµÿ½ÿ¸ÿµÿ²ÿ¹ÿ½ÿ¹ÿÁÿ»ÿÁÿÁÿ¼ÿ¬ÿ¸ÿªÿ·ÿµÿ¸ÿ²ÿÃÿ¸ÿ¯ÿ«ÿ¹ÿ¾ÿ½ÿ»ÿ¹ÿ»ÿ¹ÿ¸ÿ¶ÿµÿ³ÿ¶ÿ¶ÿ³ÿ¯ÿ¬ÿµÿ¸ÿ¸ÿÁÿ´ÿ±ÿ½ÿ³ÿµÿ¸ÿ±ÿ¶ÿ¯ÿ­ÿ®ÿ²ÿ³ÿµÿ¶ÿ´ÿ³ÿ¶ÿµÿ²ÿ´ÿ±ÿ´ÿºÿ¼ÿ·ÿ½ÿºÿ³ÿ´ÿ·ÿ¸ÿ¶ÿºÿ¼ÿµÿ´ÿµÿµÿ±ÿ°ÿµÿµÿ»ÿ¶ÿ´ÿ¸ÿ«ÿ²ÿ´ÿÿ°ÿ®ÿºÿ±ÿ­ÿ¹ÿÃÿµÿ­ÿ©ÿ¾ÿ¿ÿ·ÿ³ÿ»ÿ°ÿ±ÿ¾ÿ¹ÿ´ÿºÿºÿ·ÿ¸ÿºÿºÿ´ÿ³ÿ·ÿ·ÿ¸ÿ¸ÿ»ÿ»ÿ¹ÿ¼ÿ¶ÿ¬ÿ¹ÿÀÿ»ÿºÿ²ÿ»ÿÀÿ´ÿ¼ÿ¸ÿ°ÿ³ÿ©ÿµÿ¾ÿ»ÿ·ÿ´ÿ±ÿ­ÿ±ÿºÿºÿ¹ÿ¼ÿ¼ÿ¸ÿ³ÿ³ÿµÿ¸ÿÂÿ¾ÿ»ÿ·ÿ³ÿ´ÿ¹ÿ·ÿ²ÿ²ÿ´ÿ«ÿ»ÿÃÿ°ÿ­ÿ¯ÿ´ÿ­ÿ·ÿ½ÿ´ÿºÿ»ÿµÿ­ÿ¯ÿ¸ÿ´ÿ´ÿµÿ³ÿ¸ÿ¹ÿ³ÿ³ÿ¸ÿºÿ´ÿ­ÿ³ÿ·ÿ±ÿ²ÿµÿ±ÿ°ÿ´ÿºÿ¾ÿ®ÿ³ÿ®ÿ²ÿ³ÿ¹ÿ¸ÿ±ÿ±ÿ¸ÿ¹ÿºÿ¼ÿ¶ÿ·ÿ­ÿ¸ÿÃÿ»ÿ²ÿ®ÿ®ÿ³ÿ·ÿµÿ³ÿ¶ÿ´ÿ¶ÿ±ÿ¼ÿ®ÿ°ÿ³ÿµÿ·ÿ·ÿÿÁÿµÿ¬ÿ¾ÿ¶ÿ´ÿ¶ÿ´ÿ¸ÿ²ÿµÿ´ÿºÿÀÿ³ÿ­ÿ±ÿ®ÿ±ÿ¶ÿ°ÿ®ÿ¶ÿºÿ±ÿ¸ÿ¾ÿ¸ÿ¼ÿ«ÿµÿ¯ÿ¯ÿÿ®ÿ»ÿÈÿ¸ÿ·ÿºÿ¯ÿµÿÀÿÆÿ±ÿ²ÿµÿ½ÿ´ÿ±ÿ´ÿ³ÿµÿ¶ÿ²ÿ±ÿ¶ÿºÿ¼ÿ´ÿ±ÿ®ÿ»ÿ¹ÿ¸ÿ¾ÿºÿ·ÿºÿ¯ÿ·ÿµÿ°ÿªÿ³ÿºÿ·ÿ´ÿ¹ÿ³ÿ³ÿ¸ÿºÿµÿ³ÿµÿ³ÿ³ÿ¼ÿ½ÿ°ÿ´ÿ¿ÿ»ÿ½ÿ³ÿ¹ÿ¹ÿ¹ÿ­ÿÃÿ»ÿÁÿ¶ÿ·ÿµÿµÿºÿÿ°ÿºÿ³ÿÿ°ÿ½ÿÂÿ½ÿ¶ÿµÿºÿ¼ÿ·ÿ®ÿªÿ­ÿ¶ÿ´ÿ²ÿ³ÿ¼ÿ´ÿ¹ÿµÿ¯ÿ´ÿ¶ÿ½ÿµÿ¿ÿ¸ÿ½ÿ¾ÿÂÿ¸ÿ¹ÿ·ÿ¸ÿ¸ÿ¶ÿ³ÿ°ÿ³ÿ¹ÿ¼ÿ¸ÿ¸ÿ¶ÿ¹ÿ´ÿµÿÀÿµÿ¯ÿ·ÿµÿ®ÿ»ÿÁÿµÿ´ÿ­ÿ«ÿ±ÿ¸ÿ»ÿ¹ÿ´ÿ³ÿ¶ÿ¶ÿ°ÿ­ÿµÿ»ÿ·ÿ²ÿ²ÿ¸ÿ°ÿ·ÿ·ÿ¹ÿ·ÿ­ÿµÿ²ÿ´ÿ½ÿºÿ¼ÿÀÿ¼ÿ·ÿ´ÿ¶ÿ¸ÿ¼ÿ¸ÿ¶ÿ¶ÿ³ÿµÿ²ÿ¸ÿ¸ÿ³ÿ¯ÿ¸ÿ±ÿ±ÿ·ÿ½ÿ¼ÿ±ÿ±ÿ¶ÿ²ÿ²ÿ²ÿ¯ÿ°ÿ±ÿ¹ÿºÿµÿ¶ÿ¾ÿÂÿ¿ÿ¹ÿ±ÿ®ÿ¯ÿÁÿ®ÿ©ÿ«ÿ·ÿ¸ÿ±ÿµÿÿ¹ÿ¹ÿ·ÿÄÿ¼ÿ¶ÿ±ÿ²ÿ±ÿ°ÿ´ÿ»ÿ¾ÿºÿ¹ÿ»ÿ¼ÿ»ÿ´ÿºÿ±ÿ¼ÿ½ÿ´ÿ°ÿ²ÿ¹ÿºÿ¶ÿ¶ÿ¯ÿªÿ³ÿºÿ¾ÿ¼ÿ´ÿ·ÿ¸ÿ®ÿºÿ¹ÿ²ÿºÿÆÿÂÿ¿ÿ»ÿ¸ÿÿ«ÿÁÿ¿ÿ¶ÿºÿ¾ÿÀÿºÿ·ÿµÿ·ÿ¾ÿ¿ÿ·ÿ±ÿ¶ÿ¹ÿºÿ½ÿ´ÿ¹ÿ¹ÿ·ÿ³ÿ³ÿ¸ÿ¯ÿ³ÿ²ÿ¾ÿ½ÿ¾ÿÀÿ½ÿ¶ÿ¶ÿ±ÿ±ÿÁÿ»ÿ·ÿ¼ÿ¸ÿÀÿ¾ÿÃÿ¶ÿÁÿ¿ÿµÿ·ÿÃÿ»ÿ°ÿ°ÿ½ÿºÿ°ÿ¯ÿ³ÿ½ÿÃÿ·ÿ½ÿ¸ÿ·ÿ³ÿ¬ÿ¸ÿ´ÿ´ÿÄÿºÿ²ÿ¯ÿ»ÿ¸ÿ´ÿ²ÿ·ÿºÿ»ÿ½ÿºÿ¹ÿ»ÿ¼ÿ¯ÿ­ÿ´ÿ­ÿ½ÿ¹ÿ±ÿ»ÿ²ÿ²ÿ²ÿ¸ÿ¼ÿ¶ÿ·ÿºÿ·ÿºÿ¿ÿ¼ÿ¼ÿ¸ÿºÿ³ÿ´ÿ¹ÿ¾ÿ¼ÿ¶ÿ·ÿµÿ¹ÿ¹ÿ¶ÿ»ÿ¸ÿ½ÿÆÿÁÿºÿ¶ÿ±ÿ·ÿ¸ÿ´ÿ·ÿ¼ÿ¶ÿ³ÿ´ÿºÿµÿµÿ¶ÿ¸ÿ¿ÿ¶ÿ±ÿ¶ÿ¹ÿºÿ³ÿ»ÿ¶ÿµÿ·ÿ¸ÿ¹ÿÃÿ¹ÿ¸ÿÀÿ¹ÿ½ÿºÿ´ÿ¹ÿ¼ÿºÿ½ÿ¿ÿ¾ÿ¼ÿ®ÿÿ¸ÿÆÿ¿ÿ³ÿ¸ÿ³ÿ±ÿ­ÿ»ÿ¾ÿºÿ¹ÿ¼ÿ»ÿ¸ÿ»ÿ»ÿ¹ÿ¾ÿ¸ÿÄÿ¹ÿ­ÿ·ÿ¿ÿÀÿ¹ÿºÿµÿ´ÿ¹ÿ·ÿ¶ÿ½ÿ¸ÿ²ÿ¸ÿ²ÿ»ÿ½ÿÀÿ¹ÿ¶ÿ»ÿÀÿ¸ÿ¼ÿ»ÿ®ÿ°ÿºÿ¹ÿ·ÿµÿ°ÿ¹ÿÀÿºÿÀÿ¹ÿ¹ÿ»ÿ¬ÿ»ÿÃÿ¿ÿ¼ÿ¸ÿ¯ÿ²ÿÂÿ¾ÿÀÿ»ÿ³ÿÁÿ´ÿ¿ÿµÿ´ÿ·ÿ°ÿµÿ»ÿ¸ÿµÿ¸ÿ»ÿ½ÿ·ÿ±ÿ·ÿ»ÿ¸ÿÃÿ®ÿ°ÿµÿ±ÿ¸ÿ»ÿ·ÿ¸ÿ¾ÿÁÿ¹ÿ³ÿ±ÿ³ÿ¼ÿ·ÿºÿ½ÿ»ÿ¼ÿ·ÿ¶ÿ¹ÿ¹ÿ¼ÿÀÿ¼ÿ¼ÿ¾ÿµÿ·ÿ°ÿ·ÿ½ÿ·ÿµÿ¿ÿ¾ÿÀÿ»ÿ²ÿ¶ÿÀÿÂÿ¼ÿ«ÿ¶ÿmÿmÿµÿ´ÿ»ÿÄÿ¸ÿµÿµÿ¹ÿ»ÿµÿ·ÿÀÿºÿ¹ÿ¶ÿ½ÿ¼ÿ¾ÿ¾ÿ¶ÿ®ÿ³ÿ½ÿ¶ÿ¯ÿºÿ¾ÿ¼ÿ¼ÿÄÿºÿ´ÿ²ÿ¼ÿ¸ÿ¿ÿ¹ÿ¶ÿ¸ÿ·ÿ¶ÿ¶ÿ²ÿ±ÿ¼ÿ½ÿµÿ³ÿ·ÿºÿ½ÿºÿµÿ¹ÿ¿ÿ¿ÿ½ÿµÿ¾ÿºÿÉÿ»ÿÃÿÁÿ¿ÿ½ÿÂÿÃÿ»ÿ´ÿ»ÿÂÿ»ÿ¯ÿ½ÿ¿ÿ·ÿ»ÿ¹ÿºÿ¾ÿ½ÿ¼ÿ¼ÿ¹ÿ´ÿµÿ¬ÿ½ÿ»ÿÉÿÃÿ½ÿÂÿ¼ÿ¹ÿ·ÿ¹ÿÀÿ½ÿ»ÿÂÿ¶ÿ¸ÿºÿ¸ÿ´ÿµÿ´ÿ´ÿ¼ÿÀÿºÿ¹ÿ¶ÿÃÿ¯ÿ³ÿ³ÿ¹ÿ³ÿ¶ÿºÿ¶ÿ°ÿ²ÿ¼ÿÀÿºÿ«ÿ»ÿ¼ÿºÿ½ÿºÿ·ÿ·ÿ¼ÿ¿ÿ¸ÿ±ÿ¼ÿºÿ¿ÿÿ¼ÿµÿ°ÿ¶ÿ¾ÿ½ÿºÿ¹ÿºÿÁÿ»ÿ²ÿ¿ÿ¼ÿ¿ÿ·ÿ·ÿºÿ¹ÿ¶ÿ¶ÿ¶ÿ³ÿ¿ÿ¾ÿ·ÿ¼ÿºÿ¿ÿ¹ÿ¸ÿÆÿÌÿÃÿÁÿÀÿ¿ÿ¼ÿ¸ÿ±ÿ²ÿ»ÿ½ÿ·ÿ·ÿ¼ÿ½ÿÅÿ»ÿ·ÿ¶ÿ¿ÿµÿ¸ÿ³ÿ³ÿ·ÿ¹ÿ¼ÿµÿ»ÿÀÿ¸ÿºÿ´ÿ³ÿ»ÿ¿ÿ¿ÿ¼ÿ¹ÿ»ÿ½ÿ¼ÿ´ÿ¾ÿ¹ÿ¸ÿÀÿÃÿ¼ÿ¶ÿ·ÿµÿ¸ÿ«ÿ´ÿ¼ÿÁÿ»ÿ»ÿ¶ÿ´ÿ»ÿ¸ÿ°ÿ­ÿ¿ÿÄÿµÿ¿ÿ¿ÿ»ÿ¾ÿÃÿÄÿÁÿ·ÿ¾ÿ¸ÿ¶ÿÊÿÃÿºÿ·ÿ¹ÿ·ÿ®ÿ´ÿ²ÿ¾ÿºÿ¿ÿ½ÿ¹ÿ¼ÿ¼ÿ»ÿÃÿÁÿ¹ÿ¼ÿ¿ÿ¸ÿ±ÿ¸ÿ¸ÿ¼ÿÂÿºÿ½ÿ¼ÿÀÿ°ÿÁÿ¼ÿ¹ÿ¹ÿºÿ»ÿ¼ÿÂÿºÿ»ÿ¿ÿ»ÿ¹ÿ½ÿ»ÿ¿ÿÃÿ·ÿ¼ÿ´ÿµÿ¾ÿËÿÈÿÅÿ½ÿ¹ÿ½ÿ½ÿ¸ÿ¾ÿµÿ¹ÿ·ÿ¾ÿ»ÿ·ÿºÿ¹ÿ·ÿ¸ÿµÿ³ÿºÿÄÿ¼ÿ¾ÿÃÿºÿÀÿ±ÿ¿ÿºÿºÿ¸ÿ¹ÿ¹ÿ¶ÿ·ÿ¹ÿ¶ÿ­ÿ³ÿ·ÿÄÿÀÿ¸ÿ¶ÿºÿ¿ÿ½ÿºÿ¼ÿ¿ÿ·ÿ»ÿ¾ÿ½ÿ¾ÿ¾ÿ»ÿ¼ÿ­ÿ¹ÿºÿ¹ÿ¹ÿ¶ÿ¶ÿ¼ÿ¶ÿ¾ÿ½ÿ¶ÿµÿ¼ÿ¼ÿ»ÿ½ÿ¸ÿ¹ÿ¹ÿ¶ÿ¹ÿ¸ÿºÿ¾ÿÂÿÀÿ¼ÿµÿ¼ÿÀÿ¹ÿ»ÿ»ÿ¶ÿµÿ·ÿ¹ÿ»ÿ¶ÿ®ÿµÿ¸ÿ¶ÿ·ÿ½ÿÁÿ½ÿ¾ÿ¿ÿÅÿÀÿ¸ÿ¹ÿÁÿÃÿ²ÿÊÿ¾ÿ¹ÿ¹ÿ¹ÿ¸ÿ¸ÿ½ÿ»ÿ³ÿ±ÿ·ÿ¾ÿÃÿÀÿ·ÿ·ÿ¹ÿ½ÿ½ÿÀÿÄÿÂÿ¹ÿ´ÿÀÿºÿºÿ¿ÿÀÿÁÿ¿ÿ½ÿ½ÿ»ÿÃÿ©ÿ»ÿÅÿ¼ÿ½ÿ¼ÿ²ÿ²ÿ½ÿÁÿ¼ÿ¼ÿ´ÿ³ÿ¼ÿ¾ÿ¼ÿ½ÿ½ÿ½ÿ¿ÿ¾ÿºÿÃÿÂÿ³ÿ¶ÿ¼ÿ»ÿ·ÿ²ÿ»ÿ½ÿ¾ÿ¼ÿ³ÿ°ÿ·ÿ¾ÿÁÿ¶ÿ¾ÿÃÿ¼ÿ·ÿ¸ÿ»ÿ¼ÿÃÿÅÿ»ÿ±ÿ¬ÿ³ÿ·ÿµÿ¸ÿ¾ÿ»ÿ³ÿÀÿ¾ÿ¼ÿ¿ÿ½ÿµÿºÿ´ÿ¸ÿ«ÿ¸ÿÄÿÅÿÀÿ¼ÿÁÿ¶ÿ·ÿºÿ»ÿ·ÿ´ÿ´ÿ·ÿ¶ÿÁÿÀÿ´ÿ¯ÿ¶ÿ¹ÿ¸ÿ¹ÿ¹ÿÀÿÆÿÄÿ½ÿ¼ÿ»ÿºÿ¶ÿ¶ÿ¼ÿ¶ÿÄÿ¼ÿ¼ÿ¶ÿ³ÿ²ÿ°ÿ±ÿ»ÿÎÿ³ÿ¹ÿÁÿ¼ÿ¾ÿÀÿ¿ÿ½ÿºÿ¿ÿ²ÿ¶ÿ¸ÿ¸ÿ¹ÿ¼ÿ¾ÿ»ÿ¹ÿ°ÿµÿ¾ÿºÿ¿ÿÅÿÀÿ¼ÿ¿ÿ¹ÿ­ÿ¾ÿ»ÿºÿ¹ÿ·ÿ·ÿ¿ÿÁÿ²ÿ¹ÿµÿ¼ÿ·ÿ²ÿ·ÿ¼ÿºÿ¶ÿªÿ®ÿ»ÿÁÿÁÿ»ÿ¹ÿÀÿÀÿ½ÿ¿ÿ¼ÿÂÿ»ÿ´ÿ»ÿ¹ÿ·ÿ¶ÿ³ÿ³ÿ·ÿ¾ÿ½ÿ°ÿ¼ÿ»ÿ¹ÿ»ÿ½ÿ¿ÿ¿ÿ¿ÿ½ÿ¼ÿÂÿ¶ÿ´ÿ½ÿÅÿÃÿ¾ÿ¿ÿ¸ÿÂÿÂÿ¸ÿ·ÿºÿ¼ÿ¿ÿ½ÿ¶ÿºÿ½ÿ­ÿ²ÿ¸ÿ²ÿ¼ÿÇÿÃÿ¿ÿ¼ÿ²ÿ²ÿµÿºÿÇÿ¼ÿ»ÿ»ÿ¸ÿ»ÿ¾ÿ¹ÿºÿÉÿºÿ³ÿ¿ÿ½ÿ¿ÿ¾ÿ½ÿ¿ÿ¾ÿ´ÿµÿ¶ÿÂÿ·ÿ·ÿ»ÿ»ÿ¶ÿ»ÿÂÿ¾ÿ¼ÿ¹ÿ¾ÿ¾ÿ¼ÿÂÿ½ÿ¶ÿµÿ¸ÿ¸ÿ¶ÿÀÿÀÿ´ÿ¿ÿ·ÿ²ÿ¶ÿ·ÿ·ÿµÿ³ÿ¶ÿµÿ»ÿ¸ÿ»ÿ¿ÿºÿ·ÿ½ÿÀÿÂÿÀÿ¹ÿ¼ÿ·ÿ¶ÿ¼ÿ¸ÿ»ÿ¼ÿ¸ÿ»ÿ¿ÿºÿ°ÿ²ÿ±ÿºÿ¼ÿ·ÿ´ÿ´ÿ¾ÿ¿ÿºÿ»ÿÁÿ½ÿ·ÿ¶ÿ¯ÿ¼ÿ¾ÿµÿ¶ÿ»ÿ¾ÿ½ÿÁÿÄÿµÿ¶ÿ¿ÿµÿÀÿÁÿ³ÿ¬ÿ°ÿµÿ´ÿ·ÿÀÿÃÿ·ÿ¶ÿ¸ÿ¯ÿ¼ÿºÿ¹ÿ´ÿ¹ÿ½ÿ½ÿ¼ÿ³ÿ¸ÿ¿ÿµÿ·ÿ¸ÿ·ÿ²ÿ¸ÿ½ÿºÿµÿ¯ÿ±ÿ¼ÿ¸ÿ»ÿ¾ÿ¾ÿ°ÿ´ÿ¼ÿÀÿ¼ÿ¶ÿ´ÿ´ÿ·ÿ¹ÿ·ÿ¼ÿ¹ÿ¼ÿºÿ²ÿ³ÿºÿ»ÿºÿ¸ÿ±ÿ²ÿºÿÁÿ¼ÿÇÿ»ÿ¼ÿ²ÿÀÿÃÿ¼ÿ¾ÿÀÿºÿ¸ÿ¸ÿ²ÿ·ÿºÿ·ÿ·ÿ¸ÿ½ÿ»ÿ²ÿ°ÿ´ÿ¹ÿ½ÿ»ÿ¼ÿ¶ÿ«ÿ½ÿ½ÿ¸ÿºÿ¶ÿ·ÿ¶ÿ·ÿ¼ÿ¹ÿ²ÿ¶ÿ¶ÿÀÿÀÿ±ÿ³ÿ³ÿ°ÿ¶ÿºÿ»ÿ¹ÿ¶ÿµÿ²ÿ°ÿ¼ÿ¹ÿ¿ÿ¼ÿ¬ÿ¼ÿºÿ»ÿ¶ÿºÿ¹ÿ¶ÿ¹ÿ»ÿºÿ¶ÿ¹ÿ°ÿÀÿ²ÿ®ÿ¼ÿ³ÿ±ÿµÿÁÿ½ÿ·ÿÀÿ¾ÿ¶ÿ¶ÿ³ÿ¹ÿ´ÿ°ÿÿÅÿ¸ÿÃÿ¾ÿ¸ÿÀÿÃÿºÿºÿ¿ÿ·ÿ¼ÿ´ÿ·ÿ¹ÿ¾ÿ½ÿ¹ÿ³ÿµÿ½ÿ»ÿ²ÿ±ÿ¸ÿ·ÿ±ÿ¯ÿ·ÿÇÿ¼ÿ¾ÿ¸ÿ³ÿ¹ÿ·ÿ¸ÿµÿ³ÿ³ÿµÿ¼ÿ¾ÿÂÿ½ÿ¹ÿ³ÿ°ÿ¸ÿ¼ÿ¹ÿ¶ÿ½ÿ¹ÿ³ÿ¸ÿ¾ÿ¿ÿ¼ÿ·ÿ·ÿ¾ÿÁÿÈÿÆÿ¾ÿ²ÿ¿ÿÉÿÁÿ±ÿ´ÿÂÿ»ÿ´ÿ¾ÿÀÿºÿ»ÿ½ÿ´ÿÈÿ«ÿ³ÿ´ÿ¸ÿºÿ¼ÿ·ÿ³ÿ·ÿ¸ÿ¹ÿ¾ÿ¿ÿÂÿÁÿ¾ÿ©ÿ®ÿ·ÿ±ÿÎÿÉÿ¾ÿ±ÿ­ÿ¸ÿ¿ÿÁÿÀÿ¿ÿ¾ÿ·ÿ·ÿ·ÿºÿ»ÿ²ÿ±ÿÁÿºÿÂÿÈÿ¿ÿ¹ÿ°ÿ²ÿ¸ÿÄÿÇÿ¸ÿ¶ÿÀÿ´ÿ²ÿ¹ÿ­ÿ³ÿ´ÿÆÿ¿ÿ¿ÿ¾ÿ²ÿ±ÿµÿºÿ¿ÿÅÿ¾ÿ¯ÿ¶ÿ»ÿ¹ÿ¹ÿ¼ÿ¾ÿµÿ¸ÿ¾ÿ½ÿµÿÁÿÀÿÀÿ¼ÿ¼ÿ¾ÿºÿµÿ·ÿ¾ÿ¾ÿ½ÿ·ÿ¾ÿµÿ­ÿ±ÿ½ÿ±ÿµÿ²ÿµÿ·ÿ¸ÿºÿ¸ÿ¸ÿ¼ÿ¹ÿ²ÿ°ÿ¼ÿ·ÿ¶ÿ·ÿ­ÿ¼ÿ¿ÿ·ÿµÿ¾ÿºÿ»ÿ¼ÿ¹ÿ¹ÿ¹ÿ¶ÿ·ÿ¶ÿ´ÿ¹ÿ¶ÿ¯ÿ·ÿ¶ÿ¿ÿ±ÿÃÿ¶ÿ·ÿÿ·ÿ²ÿ¸ÿÂÿ¾ÿ«ÿ±ÿ»ÿµÿ»ÿÁÿ¹ÿ­ÿÁÿÀÿ³ÿµÿ¶ÿ´ÿ³ÿ²ÿ´ÿ¹ÿ»ÿºÿ³ÿ¶ÿ¹ÿ·ÿ·ÿµÿ¹ÿ½ÿºÿ»ÿ¸ÿ¼ÿ²ÿ¾ÿÅÿ¿ÿ»ÿºÿ¹ÿ¿ÿ¸ÿºÿ¸ÿ»ÿ¹ÿ¸ÿ·ÿ´ÿ·ÿ¹ÿ²ÿ°ÿ¹ÿÁÿÄÿ½ÿ±ÿµÿ³ÿ¼ÿ°ÿ·ÿ½ÿ´ÿµÿµÿ¸ÿ¶ÿ²ÿ¶ÿ¾ÿÀÿ»ÿ·ÿºÿ¾ÿ¿ÿ»ÿ´ÿ°ÿ·ÿ»ÿ¸ÿ¾ÿ«ÿ»ÿ±ÿ¹ÿ¸ÿ³ÿ«ÿ±ÿ¹ÿ°ÿ¬ÿ±ÿ¹ÿÄÿ¿ÿ´ÿ·ÿ°ÿ³ÿ·ÿ®ÿºÿ¿ÿ´ÿ½ÿºÿ±ÿºÿ°ÿ±ÿ¸ÿ´ÿºÿ·ÿ´ÿºÿ¼ÿºÿµÿ°ÿ·ÿ½ÿºÿ»ÿ¸ÿ»ÿºÿ·ÿ»ÿ¶ÿµÿ¹ÿ·ÿºÿÃÿÎÿ´ÿ´ÿ¸ÿ¾ÿ¾ÿ·ÿ¶ÿ³ÿ¸ÿ¸ÿµÿµÿ±ÿ¸ÿµÿµÿ¿ÿ´ÿ±ÿ½ÿ³ÿ±ÿ´ÿÄÿ¸ÿºÿ¼ÿ»ÿ´ÿ³ÿ°ÿ¸ÿ¿ÿ¿ÿºÿ¸ÿ´ÿ´ÿ¿ÿ¿ÿµÿ²ÿ´ÿ¾ÿ½ÿ±ÿÿµÿ¶ÿºÿ±ÿ»ÿÃÿµÿ¯ÿ³ÿ©ÿ©ÿ¼ÿ¾ÿµÿµÿ²ÿ­ÿ·ÿ·ÿ¶ÿºÿ²ÿ¯ÿ´ÿµÿºÿ¾ÿµÿ·ÿ¶ÿ¾ÿ±ÿ²ÿºÿ¼ÿ­ÿ»ÿ´ÿ¬ÿ³ÿºÿ¼ÿ¹ÿ¸ÿ³ÿ¸ÿ´ÿ³ÿµÿµÿ¹ÿ¿ÿ¿ÿ¸ÿ³ÿ¯ÿ¼ÿ³ÿµÿ¶ÿ¸ÿ½ÿ¶ÿ²ÿ¯ÿ®ÿ¸ÿ´ÿÀÿ¾ÿÇÿºÿ¶ÿ³ÿ³ÿºÿ»ÿ±ÿ³ÿ±ÿ²ÿ³ÿ­ÿµÿ²ÿµÿ¹ÿ³ÿÃÿ¹ÿ¶ÿ¿ÿÁÿ´ÿµÿªÿ³ÿ­ÿºÿ¿ÿ¼ÿ¼ÿ¯ÿ¯ÿµÿ·ÿ¸ÿ¶ÿ´ÿ¼ÿºÿ´ÿ¶ÿºÿ¹ÿºÿºÿµÿºÿºÿ²ÿ®ÿ¶ÿ´ÿºÿ»ÿ½ÿ»ÿ¹ÿ·ÿµÿºÿÃÿ¶ÿ¸ÿ¸ÿ»ÿ±ÿ³ÿ·ÿ¼ÿ·ÿ¹ÿ½ÿ¼ÿºÿ»ÿ¾ÿ»ÿ»ÿÀÿ·ÿ·ÿ¿ÿ¹ÿ²ÿ´ÿ³ÿÁÿÃÿ¼ÿ¹ÿµÿÅÿ¶ÿÿ­ÿÿ´ÿ²ÿÇÿ¿ÿÿ²ÿ±ÿ­ÿ²ÿ³ÿ³ÿ·ÿ¶ÿ´ÿ´ÿ²ÿºÿÃÿ·ÿ¸ÿ­ÿ©ÿ¹ÿ±ÿ°ÿ¹ÿ²ÿ»ÿ»ÿ©ÿ¼ÿ±ÿ¸ÿ·ÿ¸ÿºÿ»ÿµÿ¾ÿ¯ÿ¶ÿ´ÿ´ÿ¹ÿ´ÿ·ÿ¸ÿºÿ¸ÿ´ÿ·ÿ·ÿµÿ´ÿºÿ¶ÿ¹ÿ·ÿ¾ÿ³ÿ²ÿ¸ÿ´ÿµÿ¬ÿ¶ÿµÿ·ÿ¼ÿ­ÿ´ÿ·ÿ»ÿ¹ÿ³ÿºÿ¸ÿ¯ÿ´ÿ±ÿ³ÿ³ÿ³ÿ³ÿ±ÿ°ÿµÿ¶ÿ±ÿ²ÿºÿÀÿ¹ÿµÿ¬ÿ­ÿ¸ÿ¶ÿ»ÿ¿ÿ´ÿÆÿ½ÿ²ÿ¯ÿºÿ¯ÿ´ÿ¯ÿ´ÿ°ÿ¸ÿµÿ¸ÿÂÿµÿÁÿµÿ®ÿ³ÿ°ÿ¶ÿ¼ÿ´ÿ¶ÿ·ÿ¶ÿ¿ÿ¹ÿ±ÿ³ÿ°ÿ¶ÿ¶ÿ·ÿ¸ÿ¸ÿ¸ÿ´ÿ´ÿÅÿ¹ÿ¼ÿ»ÿ¼ÿ¼ÿªÿ¬ÿµÿÃÿ¿ÿ´ÿÀÿºÿ¯ÿ®ÿ½ÿ¶ÿ¶ÿ±ÿ³ÿ¶ÿ²ÿ¯ÿ²ÿ¶ÿ¹ÿ»ÿ³ÿ´ÿ±ÿ´ÿ²ÿ±ÿ¶ÿ·ÿ´ÿºÿ³ÿÿºÿ¬ÿ³ÿ¬ÿ¸ÿ±ÿ´ÿ¾ÿ¶ÿ²ÿ±ÿ¶ÿ©ÿ¹ÿ¹ÿºÿ¸ÿ´ÿ³ÿ·ÿ¹ÿ¶ÿ°ÿ°ÿ¸ÿ¸ÿ¼ÿÀÿ¹ÿ¹ÿ»ÿ·ÿ²ÿºÿ¸ÿÁÿ¯ÿ¶ÿµÿ¸ÿ¿ÿ»ÿ¸ÿ³ÿ¬ÿ¸ÿ»ÿ±ÿ­ÿ¿ÿ¶ÿ¶ÿ³ÿ·ÿ½ÿ¼ÿ³ÿ´ÿ±ÿ³ÿ¹ÿºÿ·ÿ­ÿ®ÿ³ÿ±ÿ¼ÿ¿ÿ³ÿ´ÿ·ÿµÿ²ÿ°ÿµÿ¶ÿ¹ÿ²ÿ«ÿ­ÿ¯ÿ¸ÿºÿ°ÿºÿ³ÿ­ÿ±ÿ¼ÿ­ÿ³ÿ¼ÿ·ÿ²ÿ¯ÿ°ÿ¸ÿ·ÿ²ÿ¹ÿ·ÿ®ÿ°ÿ´ÿ¸ÿµÿµÿ¸ÿ±ÿ¯ÿ±ÿ±ÿ³ÿ¹ÿ»ÿ½ÿ´ÿµÿ³ÿ´ÿ³ÿ¯ÿ½ÿ¼ÿÁÿ¸ÿ¶ÿ±ÿ·ÿ­ÿ­ÿ¸ÿ»ÿ°ÿ²ÿ·ÿ·ÿºÿ´ÿ¶ÿ¶ÿ¸ÿ³ÿ³ÿºÿ·ÿ»ÿ¾ÿ·ÿ»ÿºÿ°ÿ·ÿ¼ÿ´ÿ¯ÿ·ÿ½ÿ»ÿ¿ÿ¸ÿ¿ÿ½ÿÀÿ°ÿ¼ÿ®ÿ²ÿ³ÿ²ÿ¸ÿ¼ÿ»ÿ´ÿ¯ÿ»ÿºÿ½ÿ¼ÿ¼ÿ¼ÿ¸ÿ¶ÿ®ÿ²ÿ·ÿ¹ÿ¶ÿ³ÿ´ÿ´ÿµÿ±ÿ±ÿ¹ÿ·ÿ´ÿ´ÿ°ÿ¯ÿ­ÿ´ÿ¸ÿ³ÿ¶ÿªÿ¶ÿ±ÿ¯ÿ±ÿ²ÿ·ÿ·ÿ½ÿ³ÿ·ÿ¶ÿ¶ÿµÿ±ÿ­ÿ¼ÿ¹ÿ¸ÿÀÿÀÿ¸ÿ´ÿ·ÿ´ÿ±ÿ·ÿ¹ÿ¹ÿ¹ÿ®ÿ²ÿ¯ÿ³ÿ¹ÿ¸ÿ¬ÿªÿ­ÿ¸ÿºÿµÿ·ÿ´ÿ°ÿ²ÿ·ÿÂÿ¾ÿ½ÿ¶ÿ²ÿ·ÿ²ÿ±ÿ¹ÿ¹ÿµÿµÿµÿ±ÿ³ÿµÿ½ÿ¼ÿ¶ÿ·ÿ±ÿ²ÿ¹ÿ³ÿ³ÿ°ÿ®ÿ½ÿ¾ÿ²ÿ°ÿ³ÿÀÿ³ÿ»ÿ¿ÿ®ÿ¹ÿ»ÿ­ÿ»ÿ¿ÿ­ÿ·ÿ¸ÿ²ÿ°ÿ·ÿµÿ»ÿ½ÿ»ÿ¹ÿºÿ²ÿ¸ÿÀÿ¼ÿ½ÿ¹ÿ¹ÿ¹ÿ®ÿ¶ÿ¼ÿ±ÿ±ÿ®ÿ®ÿ¸ÿ±ÿµÿ®ÿ±ÿ·ÿ¾ÿËÿÁÿ¯ÿºÿÿ©ÿ±ÿ°ÿ®ÿºÿºÿ¹ÿ·ÿ´ÿ²ÿºÿ»ÿ²ÿ®ÿ´ÿ³ÿ¯ÿºÿºÿ³ÿ®ÿ¬ÿ¼ÿ¾ÿ±ÿ°ÿ·ÿ¸ÿ´ÿ²ÿ³ÿ¶ÿ±ÿ«ÿ´ÿ¸ÿµÿ·ÿ¹ÿ¯ÿ²ÿ²ÿ³ÿ¶ÿ¶ÿµÿ¶ÿ³ÿ¹ÿ¾ÿ¸ÿ´ÿ´ÿ´ÿ³ÿ¯ÿ³ÿ·ÿ»ÿ·ÿ¹ÿ¼ÿ±ÿ«ÿ³ÿ°ÿ¶ÿ´ÿ¿ÿºÿ´ÿºÿ·ÿµÿ·ÿ¶ÿ°ÿ«ÿ½ÿ¶ÿ¹ÿ¹ÿµÿ·ÿ­ÿ´ÿÁÿ¾ÿ¸ÿ´ÿ­ÿÿ®ÿ³ÿ°ÿ±ÿ·ÿ·ÿºÿ¶ÿÀÿ¾ÿ³ÿ±ÿ·ÿ©ÿÄÿ¾ÿ°ÿ·ÿ«ÿ¸ÿÁÿ´ÿ¯ÿ±ÿ²ÿ·ÿµÿ¸ÿ»ÿ·ÿ¸ÿ¸ÿµÿµÿºÿÁÿ½ÿ¬ÿªÿ®ÿÃÿ¾ÿ¼ÿ¹ÿ¹ÿ·ÿ²ÿ³ÿºÿ¸ÿ¶ÿ®ÿ´ÿ¶ÿ¸ÿµÿ³ÿ´ÿ¶ÿ¹ÿºÿ¸ÿ²ÿ°ÿ·ÿ¹ÿ¹ÿ·ÿ³ÿ»ÿ¶ÿ´ÿµÿ²ÿºÿ¾ÿ¼ÿ·ÿ»ÿµÿ´ÿ±ÿ¯ÿ¹ÿ»ÿ¾ÿ½ÿ¶ÿ¹ÿ®ÿ¬ÿÅÿÄÿ·ÿ°ÿ´ÿ¹ÿ¶ÿ¶ÿµÿ²ÿ´ÿ±ÿ³ÿ±ÿ³ÿ»ÿºÿºÿ·ÿ´ÿ¹ÿµÿ±ÿ·ÿ°ÿ¸ÿµÿ¶ÿ¶ÿ»ÿ¼ÿºÿµÿ¯ÿ´ÿµÿ°ÿ°ÿ²ÿ·ÿ¹ÿµÿ²ÿ¯ÿ·ÿ¶ÿ¸ÿ¶ÿµÿºÿ°ÿ½ÿ·ÿ°ÿÁÿ´ÿ³ÿ°ÿ·ÿ²ÿ·ÿ¼ÿ¼ÿÃÿÀÿºÿµÿ²ÿ¸ÿ½ÿ½ÿ¹ÿ½ÿ»ÿµÿªÿ»ÿ¹ÿÀÿÃÿ¼ÿ¶ÿºÿ¸ÿ¾ÿ¿ÿ»ÿ¸ÿ·ÿ±ÿ²ÿ¶ÿµÿµÿ²ÿ¸ÿ»ÿ³ÿ²ÿªÿ®ÿºÿ¸ÿ²ÿ¶ÿ«ÿ¶ÿ²ÿ¿ÿºÿ®ÿºÿ¹ÿºÿºÿ·ÿ¬ÿ´ÿ±ÿ³ÿµÿ¶ÿ·ÿ¶ÿ·ÿ±ÿ¬ÿ´ÿ®ÿ½ÿ·ÿ¸ÿ¸ÿ½ÿ´ÿ±ÿ´ÿÁÿµÿ¯ÿ·ÿ³ÿ»ÿ¹ÿ¿ÿ¾ÿ¹ÿ»ÿ·ÿ´ÿ»ÿ»ÿµÿºÿ·ÿ¹ÿ·ÿ´ÿÀÿ±ÿ»ÿ¾ÿ¼ÿ¸ÿ´ÿ­ÿ¬ÿ¯ÿ²ÿ·ÿ´ÿ»ÿ»ÿ¼ÿ»ÿ´ÿ²ÿ°ÿ©ÿ´ÿ½ÿ¸ÿ¼ÿ¼ÿ½ÿ¶ÿ¯ÿ±ÿ«ÿ®ÿ½ÿ¹ÿ¶ÿ²ÿÁÿ¿ÿ¶ÿ³ÿµÿ´ÿ±ÿ¶ÿ¹ÿ¸ÿ¸ÿºÿÁÿºÿ¶ÿ¶ÿ²ÿ©ÿ´ÿ¸ÿºÿ¶ÿ±ÿ»ÿ¿ÿµÿµÿ´ÿ¹ÿ¶ÿ±ÿ¸ÿ¸ÿ¬ÿ«ÿ¬ÿ²ÿºÿ¿ÿ¶ÿ³ÿ»ÿ¿ÿ¹ÿ¿ÿÂÿ³ÿ³ÿºÿ¶ÿºÿ¼ÿ³ÿ±ÿ³ÿ³ÿµÿ²ÿºÿÁÿ±ÿ¹ÿºÿ®ÿ°ÿ¾ÿÀÿ³ÿ°ÿµÿ²ÿ³ÿºÿ¸ÿ´ÿ²ÿ·ÿµÿ¶ÿÁÿ°ÿ©ÿ»ÿ³ÿªÿ¸ÿÎÿ½ÿµÿ½ÿ»ÿ³ÿ°ÿ´ÿ¼ÿ³ÿ´ÿºÿ¹ÿ¼ÿ¼ÿ´ÿ¼ÿºÿ·ÿµÿ±ÿµÿµÿ³ÿ³ÿ°ÿ´ÿ¸ÿ¶ÿ½ÿºÿ¹ÿ³ÿ´ÿ¾ÿÂÿ¼ÿ²ÿÁÿ½ÿ¸ÿ¾ÿ²ÿÀÿ­ÿ°ÿ´ÿ°ÿ±ÿ¶ÿ¸ÿ¾ÿ½ÿ»ÿ¶ÿ·ÿ¾ÿ½ÿÀÿ¹ÿ°ÿ¼ÿ¿ÿ½ÿ¿ÿºÿÃÿ¸ÿ°ÿÄÿ½ÿ¹ÿ½ÿ¿ÿÂÿ½ÿ°ÿªÿ«ÿ¾ÿ¶ÿÅÿËÿªÿ¹ÿºÿ·ÿ«ÿºÿ¼ÿºÿ»ÿ¹ÿ¸ÿ¼ÿ½ÿ¼ÿ¹ÿ·ÿÂÿ¶ÿ¹ÿ¼ÿ·ÿ¿ÿ½ÿÁÿµÿ·ÿ»ÿ»ÿºÿ³ÿµÿÅÿÄÿÁÿËÿÏÿÈÿ°ÿ¾ÿ·ÿ·ÿÆÿ¹ÿºÿ½ÿ´ÿªÿ±ÿ¸ÿ¶ÿ´ÿ·ÿ¼ÿ¹ÿ¿ÿµÿ½ÿ²ÿ°ÿ´ÿ²ÿºÿÂÿ½ÿºÿºÿ¶ÿºÿ¼ÿ²ÿ¿ÿ·ÿ»ÿ¹ÿ¹ÿ²ÿ¹ÿ½ÿ¸ÿ¹ÿµÿ·ÿ·ÿ¼ÿ»ÿ¶ÿ¾ÿ´ÿµÿºÿÀÿÀÿ¿ÿ­ÿ³ÿ¹ÿ°ÿ»ÿ¼ÿ´ÿ¯ÿ´ÿºÿ°ÿÿ·ÿ¸ÿ¹ÿ·ÿ²ÿ²ÿ¼ÿ´ÿµÿ´ÿµÿºÿºÿ¸ÿ»ÿµÿ´ÿºÿ½ÿ°ÿ±ÿ¹ÿ³ÿ´ÿ·ÿ³ÿ¸ÿ¹ÿ¾ÿÂÿ½ÿ¼ÿ¶ÿ¬ÿ·ÿ·ÿÿÃÿÀÿ»ÿ¾ÿ¼ÿ¾ÿÀÿ¸ÿ³ÿ¸ÿ»ÿ¹ÿ²ÿ»ÿ·ÿ¸ÿ»ÿ²ÿ¹ÿ¹ÿ¸ÿ¾ÿ»ÿºÿÀÿ½ÿ¼ÿ½ÿ´ÿºÿ®ÿÀÿÄÿ¸ÿ¸ÿ¼ÿ¼ÿ»ÿ¹ÿ¹ÿ»ÿ¾ÿ¿ÿµÿ¸ÿ¹ÿ±ÿ¹ÿ·ÿ´ÿ¾ÿ¿ÿ¾ÿ¿ÿ»ÿ¹ÿ»ÿ³ÿ»ÿ»ÿ½ÿÄÿ¯ÿ®ÿ¶ÿ°ÿ´ÿÁÿ½ÿµÿ¼ÿÂÿ¾ÿ²ÿºÿ¸ÿºÿºÿ±ÿ·ÿ¹ÿ¾ÿ»ÿ¶ÿ¸ÿµÿºÿ±ÿ»ÿ½ÿËÿ¾ÿ¼ÿºÿ¬ÿ°ÿ´ÿ¸ÿÀÿºÿ²ÿÀÿºÿ¹ÿ¾ÿ¸ÿ·ÿ¶ÿ°ÿ®ÿ¸ÿ½ÿºÿºÿ¶ÿ»ÿÀÿ½ÿÂÿÅÿ¹ÿºÿ¸ÿ¾ÿ·ÿ³ÿ¿ÿ¾ÿ»ÿ«ÿ·ÿÇÿ°ÿ¶ÿ»ÿ¹ÿ¸ÿ¹ÿ·ÿ²ÿ³ÿ¾ÿ³ÿ³ÿ»ÿÀÿ½ÿÁÿÂÿ½ÿºÿ¼ÿºÿºÿÀÿ·ÿ¹ÿÀÿ¸ÿ·ÿ³ÿ´ÿ¹ÿ½ÿ¸ÿ·ÿÂÿÁÿÅÿºÿ½ÿÆÿÁÿÁÿ¹ÿ¹ÿ»ÿ¶ÿ²ÿ°ÿ¹ÿµÿ¸ÿ»ÿÃÿ·ÿ¼ÿºÿ¹ÿ¿ÿ»ÿµÿ¾ÿ¹ÿ¸ÿ¹ÿ¾ÿ»ÿ¸ÿµÿ·ÿ»ÿ»ÿ¹ÿ½ÿ¶ÿ³ÿÅÿ¾ÿ·ÿµÿ±ÿ¼ÿÀÿ»ÿ»ÿ¾ÿ½ÿÀÿ´ÿºÿµÿ¸ÿÀÿ¾ÿ¹ÿ¾ÿÁÿºÿ¼ÿÀÿ¹ÿ¹ÿ¾ÿ¿ÿÆÿÂÿ¾ÿ¾ÿ¶ÿ¯ÿ¬ÿ²ÿ»ÿ¸ÿÇÿ¼ÿ¹ÿ½ÿ¼ÿ½ÿÇÿ½ÿ»ÿÂÿµÿÄÿºÿµÿ¸ÿ¼ÿ¸ÿ²ÿ¼ÿ¾ÿÂÿÅÿÃÿ»ÿ·ÿ¹ÿºÿ¸ÿ·ÿ¼ÿ¹ÿºÿ½ÿºÿ²ÿ¾ÿÅÿÄÿ½ÿ¸ÿ¼ÿ¸ÿ½ÿ­ÿÁÿÂÿ»ÿ»ÿ½ÿ»ÿ½ÿÅÿ½ÿ·ÿ½ÿÀÿ¾ÿ¼ÿÀÿÄÿÂÿ½ÿ³ÿ´ÿ¿ÿºÿ»ÿ»ÿµÿµÿ¹ÿ¼ÿ¹ÿ­ÿ»ÿ½ÿ¿ÿ¸ÿÀÿÀÿºÿµÿ´ÿ·ÿ¹ÿÁÿµÿ±ÿ½ÿºÿ½ÿ¾ÿ»ÿ¾ÿ³ÿºÿ¶ÿ°ÿ¶ÿ½ÿºÿ»ÿ»ÿ´ÿ½ÿ¶ÿ½ÿ½ÿ¾ÿ¾ÿ¿ÿ½ÿ¾ÿ¿ÿ²ÿÅÿ¶ÿ¹ÿ¸ÿ¼ÿÂÿÁÿ¾ÿ¼ÿ¸ÿÀÿ³ÿºÿÀÿ»ÿ³ÿ¯ÿ´ÿ½ÿÁÿÈÿ¸ÿÇÿ¾ÿ¾ÿ¿ÿ¼ÿ»ÿ»ÿ¿ÿ¸ÿ´ÿ½ÿ¸ÿ·ÿ½ÿ¿ÿºÿ¼ÿÅÿÊÿÊÿ¿ÿ´ÿ±ÿ¸ÿ½ÿ¼ÿ¿ÿ»ÿ³ÿ´ÿºÿ»ÿ¸ÿ¸ÿ½ÿ¼ÿ»ÿÁÿ»ÿÆÿÃÿ·ÿµÿ¾ÿÀÿµÿ¾ÿºÿ¼ÿ¸ÿ¹ÿ¸ÿ´ÿ¸ÿ¹ÿ¶ÿ±ÿ¹ÿ´ÿ³ÿ¹ÿ¼ÿ¸ÿÁÿ²ÿËÿ½ÿ¼ÿ¿ÿµÿ³ÿ¿ÿ»ÿ¼ÿÂÿ¾ÿ¾ÿºÿ¼ÿÂÿ¾ÿ·ÿ´ÿ¾ÿ³ÿ¼ÿ¿ÿ»ÿºÿºÿÅÿÁÿÁÿ¼ÿ·ÿ¼ÿ¿ÿ¹ÿ»ÿ½ÿ¼ÿÀÿÄÿµÿµÿ°ÿ²ÿ´ÿ´ÿ¹ÿ¾ÿ¿ÿÇÿ³ÿ¾ÿÀÿ½ÿµÿ®ÿµÿÀÿ¿ÿ¶ÿ°ÿÀÿÂÿ¾ÿ»ÿ¹ÿ·ÿ¹ÿÄÿ¼ÿ±ÿµÿ¸ÿ¸ÿ¹ÿ¾ÿ³ÿ»ÿ¶ÿºÿ¾ÿ¿ÿÃÿÉÿÂÿ²ÿ´ÿ¸ÿ¼ÿµÿµÿ»ÿ»ÿ¶ÿµÿ«ÿ¶ÿ¸ÿµÿ±ÿ³ÿºÿ¼ÿ¹ÿ»ÿÁÿ¹ÿ¶ÿ¿ÿÅÿÁÿ¹ÿ±ÿ½ÿ·ÿ·ÿ¼ÿµÿ¸ÿºÿ·ÿ¸ÿ¾ÿ¹ÿ¼ÿ»ÿ¾ÿ»ÿ¼ÿ¿ÿ»ÿ²ÿ³ÿÄÿ¯ÿÁÿÂÿÀÿ½ÿ´ÿ¯ÿ»ÿ½ÿ¾ÿ¯ÿ·ÿ¹ÿµÿ¹ÿ½ÿ¹ÿµÿ¾ÿÁÿ»ÿ¼ÿ½ÿ¸ÿ¸ÿ¼ÿ½ÿ¾ÿ½ÿºÿ½ÿµÿ¼ÿ¹ÿ¶ÿµÿµÿÄÿÅÿ¾ÿ¼ÿ¼ÿ¹ÿ¹ÿ¹ÿ½ÿ¿ÿ»ÿ½ÿÂÿµÿ³ÿµÿ¹ÿ¶ÿ¹ÿ¾ÿ½ÿÇÿÁÿÇÿºÿ¯ÿ²ÿ»ÿ¹ÿ¹ÿÁÿÁÿ¼ÿ¸ÿÀÿ¿ÿÆÿ·ÿ³ÿ¹ÿ½ÿÁÿÄÿ¼ÿ½ÿ»ÿ½ÿ³ÿ³ÿ¹ÿ¾ÿ¿ÿ¾ÿ¾ÿÃÿÍÿ²ÿºÿÂÿÂÿ¹ÿ¯ÿ­ÿ´ÿ¼ÿµÿ³ÿµÿ·ÿ±ÿÀÿÈÿÄÿ¾ÿ»ÿ°ÿ­ÿ»ÿÀÿ¿ÿ¸ÿ»ÿºÿ¶ÿ¼ÿÀÿ¶ÿ¹ÿÃÿºÿ¶ÿÈÿ¸ÿ·ÿºÿºÿ»ÿ»ÿ»ÿ·ÿµÿ·ÿ¾ÿ¾ÿÂÿÃÿ½ÿ´ÿ±ÿ´ÿ´ÿÂÿ»ÿ¾ÿÈÿÈÿ½ÿºÿºÿ¸ÿ´ÿµÿ¼ÿºÿ³ÿ¶ÿºÿ·ÿ³ÿ°ÿ²ÿ·ÿ»ÿ¼ÿ¿ÿ½ÿµÿ¼ÿ·ÿ»ÿ¾ÿ»ÿ»ÿ¼ÿ»ÿ»ÿ¼ÿÁÿµÿ¶ÿ¿ÿ»ÿÁÿ¹ÿ³ÿ¸ÿ¸ÿ´ÿ¹ÿ¹ÿµÿ²ÿÁÿÂÿ·ÿ°ÿ¾ÿÀÿºÿ¼ÿ±ÿ´ÿ·ÿ·ÿÀÿ¼ÿºÿÁÿ¹ÿºÿ¼ÿ¹ÿºÿ¸ÿ»ÿ·ÿªÿºÿÃÿ¿ÿ½ÿ³ÿµÿ·ÿ¶ÿ¿ÿÂÿ¿ÿ¸ÿÀÿ·ÿ¼ÿ»ÿ¾ÿ»ÿ½ÿÁÿ¾ÿºÿµÿ¾ÿ½ÿ¶ÿ¼ÿ®ÿ¹ÿ¼ÿ¸ÿ¸ÿµÿ±ÿ±ÿµÿÃÿÀÿÃÿÂÿ¶ÿ³ÿ¸ÿ¼ÿ½ÿ¸ÿ³ÿ²ÿ³ÿ¹ÿ¼ÿ¶ÿ´ÿ½ÿ¾ÿÅÿ¾ÿ·ÿ´ÿ¶ÿ¹ÿ¶ÿ³ÿºÿ»ÿ¼ÿÂÿÌÿ¼ÿÂÿÀÿÁÿÃÿ¾ÿ¸ÿºÿ»ÿ³ÿ«ÿ±ÿ¿ÿÀÿ·ÿ·ÿ¶ÿ»ÿÂÿ¸ÿ¶ÿ½ÿµÿ³ÿÄÿÁÿÀÿ·ÿ¶ÿ¹ÿ¹ÿºÿ¸ÿ´ÿ±ÿ´ÿ¹ÿ»ÿºÿ¶ÿ¼ÿÀÿ»ÿ¯ÿ³ÿ¶ÿ¯ÿ°ÿ¶ÿ¾ÿ¼ÿ¹ÿÀÿ¼ÿ»ÿ¸ÿ»ÿ¿ÿ¼ÿ³ÿ¶ÿ®ÿ¹ÿºÿ·ÿºÿ½ÿ»ÿ±ÿ®ÿ·ÿ½ÿ³ÿ»ÿ´ÿ²ÿ¶ÿ¬ÿ¬ÿ®ÿ¸ÿ¼ÿ¸ÿ¼ÿÀÿÁÿÀÿÑÿµÿ»ÿ¸ÿ¯ÿ¹ÿ¿ÿÁÿ¸ÿ°ÿ½ÿÅÿ¼ÿ¾ÿ¼ÿµÿµÿµÿ¹ÿ¹ÿÃÿÈÿ·ÿ¸ÿ³ÿ²ÿµÿ¹ÿ¼ÿµÿ´ÿ·ÿ¾ÿ¸ÿµÿÁÿ¹ÿ¼ÿ´ÿ¾ÿ¶ÿ»ÿ¼ÿ¶ÿ»ÿ½ÿµÿ¸ÿÄÿ¼ÿ¸ÿ»ÿ³ÿ»ÿ¹ÿ³ÿºÿ¿ÿ¹ÿ´ÿ¹ÿÁÿ¾ÿ·ÿºÿ¹ÿºÿ³ÿ¼ÿ¼ÿÅÿ¸ÿ©ÿ²ÿ¶ÿ¿ÿ¿ÿºÿ·ÿ¶ÿ»ÿ¼ÿ´ÿ»ÿ½ÿºÿ¾ÿ¬ÿ´ÿ¹ÿºÿ·ÿ¾ÿ¹ÿµÿ»ÿ¼ÿ¼ÿ¿ÿºÿ»ÿ²ÿºÿ¿ÿ»ÿºÿ´ÿÆÿ¼ÿÅÿ»ÿ·ÿ»ÿ»ÿ¹ÿ¸ÿ¸ÿ¼ÿ½ÿ±ÿºÿ»ÿ¹ÿ¸ÿ±ÿ¿ÿ²ÿ»ÿ¿ÿ´ÿ·ÿ³ÿ¶ÿºÿ¸ÿ¿ÿÃÿ¾ÿ°ÿ®ÿÀÿÂÿªÿ¿ÿ¿ÿ¼ÿÃÿµÿ¯ÿ´ÿ¶ÿ´ÿµÿ»ÿÁÿ½ÿ²ÿ¹ÿºÿ¿ÿ¿ÿµÿ¿ÿ¹ÿ·ÿ¼ÿ´ÿ¸ÿÃÿ¹ÿ·ÿ¾ÿ½ÿ»ÿ¹ÿµÿµÿ»ÿ»ÿ³ÿµÿ®ÿÄÿ³ÿ­ÿ¿ÿ½ÿ¹ÿ¶ÿ·ÿ¹ÿ·ÿºÿ¿ÿ¼ÿµÿ³ÿ¸ÿ»ÿ¾ÿ³ÿ³ÿ¹ÿ²ÿÂÿ¸ÿ»ÿºÿÁÿ»ÿºÿºÿ»ÿ°ÿ­ÿ¹ÿ¿ÿÀÿ½ÿ¶ÿ¶ÿÃÿ¶ÿ°ÿ»ÿ³ÿ­ÿ¹ÿ½ÿ·ÿ½ÿ¹ÿ±ÿ³ÿ²ÿ°ÿ¹ÿÀÿ½ÿÀÿ¿ÿ³ÿ±ÿºÿÅÿµÿ¹ÿ³ÿ¶ÿ²ÿ·ÿ±ÿ¹ÿ¹ÿ¿ÿ¹ÿ¸ÿ´ÿ²ÿ´ÿ±ÿ´ÿ¹ÿ¶ÿÁÿ½ÿ´ÿÃÿ¶ÿ´ÿªÿªÿ°ÿ»ÿ³ÿºÿ³ÿ³ÿ³ÿ·ÿ·ÿ·ÿµÿ¼ÿÃÿ¸ÿ°ÿ¶ÿÂÿ¸ÿ²ÿ­ÿ±ÿ°ÿ¼ÿ¼ÿµÿ¹ÿ³ÿ¿ÿ¹ÿµÿ½ÿ¸ÿ¸ÿ¸ÿ¹ÿ¼ÿ·ÿ¹ÿÀÿ»ÿ±ÿ°ÿµÿ°ÿ»ÿÅÿ«ÿ´ÿÃÿ²ÿÀÿ²ÿ·ÿ·ÿ¸ÿ¸ÿ¹ÿ»ÿºÿ»ÿ¼ÿ¸ÿ¹ÿ»ÿµÿ½ÿ¼ÿ«ÿ±ÿ»ÿ¿ÿ¶ÿµÿÀÿ·ÿµÿ²ÿµÿ»ÿ¹ÿ®ÿ±ÿ¸ÿµÿ´ÿ¶ÿ°ÿ±ÿ½ÿ½ÿ»ÿµÿ°ÿÃÿ·ÿ°ÿÆÿ·ÿ¹ÿ¶ÿ·ÿ³ÿµÿ¹ÿ°ÿµÿ³ÿ°ÿ·ÿ²ÿ®ÿ´ÿ»ÿ½ÿ½ÿµÿ²ÿºÿºÿ¼ÿ¿ÿ°ÿÀÿ¶ÿ·ÿ°ÿÀÿµÿ¸ÿ¯ÿ½ÿ¿ÿ¶ÿ¬ÿ·ÿºÿ¿ÿÂÿµÿ®ÿ³ÿºÿÀÿ¹ÿ±ÿ¯ÿ»ÿºÿ¹ÿ°ÿ´ÿ¿ÿ­ÿ¼ÿ¬ÿ¿ÿ¶ÿ»ÿ»ÿ¿ÿ¹ÿºÿ¼ÿ¸ÿ®ÿ«ÿ¸ÿ½ÿ¶ÿ¸ÿºÿ¯ÿ«ÿ¸ÿ¼ÿ½ÿºÿ¹ÿ¼ÿºÿ¾ÿµÿ´ÿ­ÿÿ¶ÿÇÿ·ÿªÿ®ÿ¯ÿºÿ·ÿ»ÿºÿ¸ÿ´ÿ±ÿ¯ÿ¯ÿµÿ·ÿ¹ÿ¿ÿ¾ÿ³ÿ¾ÿ·ÿ¾ÿ¶ÿ°ÿ°ÿ²ÿ°ÿµÿ³ÿ°ÿ¸ÿ¸ÿ´ÿ¶ÿºÿ´ÿºÿ±ÿ´ÿµÿ²ÿ¸ÿ½ÿ³ÿ­ÿ¶ÿÀÿÁÿ²ÿ·ÿµÿ¼ÿ®ÿ·ÿ²ÿÀÿºÿ¯ÿ«ÿ·ÿ´ÿÂÿµÿ­ÿ´ÿµÿ»ÿ¹ÿ¶ÿ·ÿµÿ¸ÿ»ÿ¹ÿ¸ÿ·ÿ¹ÿ¿ÿ¾ÿ¸ÿ­ÿ³ÿ¹ÿ°ÿ¶ÿ»ÿµÿºÿ¾ÿ³ÿ»ÿ¿ÿ²ÿ¸ÿ¹ÿÀÿ¶ÿ³ÿ·ÿ¿ÿ¸ÿ¶ÿµÿµÿ¸ÿ½ÿ¹ÿµÿ¸ÿºÿ¼ÿ·ÿ±ÿ»ÿ´ÿ¯ÿ¹ÿ¿ÿµÿ°ÿ·ÿ®ÿ®ÿ¶ÿ­ÿ­ÿ¼ÿµÿ¹ÿÈÿ»ÿÂÿÂÿ·ÿ¹ÿ¹ÿ°ÿµÿ·ÿ½ÿ»ÿ¶ÿ¸ÿ¹ÿ½ÿ¼ÿ¶ÿ·ÿ¸ÿ¶ÿ¹ÿµÿµÿ¿ÿ¹ÿ±ÿ¶ÿ·ÿ·ÿ´ÿ´ÿÂÿ¿ÿ·ÿ¶ÿ¹ÿ½ÿ»ÿºÿºÿªÿ³ÿ¶ÿ·ÿµÿ·ÿ¶ÿ¹ÿ¿ÿ¹ÿµÿ´ÿ·ÿ»ÿ¶ÿ¸ÿ¸ÿ¸ÿ±ÿ¾ÿ¶ÿ­ÿ²ÿµÿ°ÿ»ÿ°ÿ³ÿÁÿ¶ÿ®ÿ¹ÿ¸ÿºÿ¼ÿ³ÿ¶ÿ³ÿ°ÿ¸ÿµÿ¯ÿ²ÿºÿ¾ÿ´ÿ´ÿ·ÿ²ÿµÿ¶ÿ¶ÿ¶ÿ·ÿ½ÿ³ÿ°ÿ²ÿµÿ½ÿ´ÿ³ÿ³ÿ°ÿ¬ÿ±ÿ²ÿ»ÿ«ÿ¾ÿ·ÿ¶ÿ¬ÿ»ÿºÿºÿ¸ÿ±ÿ±ÿµÿ¾ÿ¼ÿÀÿ¸ÿ´ÿ·ÿ²ÿ±ÿ±ÿ±ÿ³ÿ¹ÿ²ÿµÿ´ÿ°ÿ¹ÿ¾ÿ±ÿ¬ÿÿ½ÿ·ÿ·ÿ±ÿ½ÿ¼ÿ²ÿ½ÿ´ÿ²ÿ¾ÿ³ÿ¿ÿ¶ÿ©ÿ²ÿ½ÿ³ÿ­ÿ°ÿ°ÿ´ÿ·ÿ´ÿ´ÿ¶ÿºÿÁÿºÿµÿ¶ÿºÿ¶ÿ·ÿ²ÿ²ÿ¶ÿ»ÿ¶ÿÿºÿ±ÿ¯ÿ¸ÿµÿ´ÿ«ÿ¾ÿµÿ»ÿ¶ÿµÿ­ÿ´ÿ·ÿºÿ¸ÿ»ÿ¹ÿ»ÿ¹ÿ·ÿºÿ»ÿ»ÿ»ÿ¿ÿÁÿ·ÿ³ÿ¹ÿ¸ÿ®ÿ­ÿ®ÿ¶ÿºÿ¹ÿ´ÿ²ÿ¾ÿºÿ´ÿ¶ÿ¯ÿ»ÿ²ÿ¶ÿºÿ¼ÿ¶ÿ´ÿ²ÿ¸ÿ¼ÿºÿ¯ÿ°ÿ»ÿ¾ÿ¹ÿ´ÿ²ÿ­ÿ«ÿ±ÿ±ÿ¹ÿÅÿ»ÿ±ÿ°ÿ¯ÿ³ÿ¶ÿ¹ÿºÿ¶ÿ²ÿ­ÿ©ÿ·ÿ»ÿÆÿµÿ²ÿ®ÿ³ÿ±ÿ·ÿ±ÿ²ÿ¶ÿµÿ´ÿµÿ·ÿ´ÿ¹ÿ¶ÿµÿ·ÿ±ÿ°ÿ²ÿ­ÿªÿ±ÿ¸ÿµÿµÿ¸ÿ¶ÿ·ÿµÿ´ÿ¹ÿ¶ÿÁÿºÿ²ÿ·ÿ¹ÿ¸ÿÀÿ²ÿ·ÿ±ÿ²ÿºÿ·ÿ°ÿ¸ÿ¶ÿ³ÿ²ÿ±ÿ°ÿ¸ÿ¶ÿ¸ÿµÿ´ÿ³ÿ±ÿ¸ÿ³ÿ°ÿ»ÿºÿµÿ¸ÿ±ÿ±ÿµÿªÿµÿ¹ÿ¹ÿ¹ÿÁÿ²ÿºÿ°ÿÀÿ¶ÿ¯ÿ¹ÿ²ÿ³ÿ®ÿ¯ÿºÿ¸ÿ¾ÿ¸ÿ»ÿ³ÿ¸ÿ¼ÿºÿ¶ÿ®ÿ«ÿ³ÿ·ÿµÿ·ÿ·ÿ¶ÿ´ÿ²ÿ°ÿ«ÿ°ÿµÿ¼ÿ¹ÿ³ÿ¯ÿªÿ¯ÿºÿ·ÿ¶ÿ¸ÿ·ÿ¾ÿ¶ÿªÿ·ÿ³ÿ¸ÿ²ÿÃÿ¶ÿ½ÿ¹ÿ²ÿ·ÿ¶ÿ°ÿ¸ÿ´ÿ¶ÿ½ÿ¼ÿµÿ³ÿ²ÿ±ÿ³ÿ¶ÿ¹ÿ»ÿ¼ÿ°ÿ­ÿ²ÿ­ÿ·ÿÅÿ°ÿ±ÿ­ÿºÿ¿ÿ½ÿµÿ³ÿ³ÿ·ÿ¶ÿ½ÿ¯ÿ¿ÿºÿ±ÿ­ÿ³ÿ²ÿ´ÿ¹ÿ»ÿ·ÿµÿ±ÿ´ÿ¼ÿÁÿ¼ÿ³ÿ¶ÿ·ÿµÿ¶ÿ»ÿºÿ²ÿ©ÿ±ÿ¶ÿ·ÿ½ÿ¼ÿºÿ°ÿ¿ÿ¸ÿ¼ÿ·ÿ¯ÿªÿµÿ±ÿ¶ÿ·ÿºÿ±ÿ«ÿ²ÿ½ÿµÿÀÿÉÿ¸ÿµÿ¼ÿ¿ÿ·ÿ³ÿ¸ÿ¸ÿ·ÿ³ÿ±ÿ¸ÿ½ÿ¹ÿ´ÿ·ÿ´ÿ±ÿ·ÿµÿ´ÿ±ÿ®ÿ¼ÿ»ÿ©ÿ»ÿ¿ÿ½ÿÂÿ´ÿÿ¯ÿ»ÿ¹ÿ´ÿµÿ°ÿ¬ÿµÿ¹ÿ³ÿ±ÿµÿºÿ½ÿ¼ÿµÿ´ÿ²ÿ´ÿ¼ÿÀÿµÿÿ´ÿ¼ÿ¾ÿ²ÿ±ÿµÿ½ÿ°ÿ¼ÿ²ÿ±ÿ¬ÿ¸ÿ¶ÿ³ÿ³ÿ±ÿ¸ÿ·ÿ¹ÿ¹ÿ³ÿ·ÿ¹ÿºÿÀÿ¾ÿ¸ÿ·ÿµÿµÿ´ÿ°ÿÿ±ÿ·ÿ°ÿ¸ÿ»ÿ´ÿ½ÿ´ÿÀÿµÿ·ÿ¼ÿ¶ÿ½ÿ¹ÿ³ÿ²ÿ±ÿ³ÿ²ÿ¸ÿ¼ÿ°ÿ¯ÿ´ÿºÿ½ÿºÿ¹ÿºÿ´ÿ¶ÿ¹ÿ®ÿµÿ³ÿ¶ÿ½ÿÀÿ¹ÿµÿ¹ÿ°ÿ³ÿºÿ°ÿ°ÿ¹ÿÿ¬ÿ²ÿ²ÿ¸ÿ±ÿ·ÿ·ÿ±ÿ´ÿµÿ´ÿ´ÿ¯ÿ°ÿ¹ÿ¼ÿ¶ÿµÿºÿ²ÿ¬ÿµÿ¶ÿÂÿ¸ÿµÿ¹ÿ¶ÿ¶ÿ°ÿ¸ÿ¸ÿ·ÿ·ÿ¾ÿ»ÿ·ÿ»ÿ»ÿ´ÿ´ÿµÿ²ÿ¹ÿ¼ÿ¶ÿ¸ÿ»ÿ¸ÿ¹ÿ¸ÿ·ÿ½ÿ¶ÿ®ÿ¯ÿ´ÿ¸ÿ¹ÿºÿ¶ÿ¿ÿ¿ÿ±ÿ¯ÿ´ÿÿ«ÿ²ÿÁÿ¼ÿ½ÿµÿ¸ÿ°ÿµÿºÿºÿ¿ÿ½ÿ¹ÿ±ÿªÿµÿµÿ¯ÿ²ÿ´ÿ¼ÿ­ÿµÿµÿ³ÿÄÿ°ÿ½ÿ²ÿºÿ¶ÿ¿ÿ·ÿ°ÿµÿ¹ÿºÿµÿµÿ°ÿµÿ·ÿ´ÿ³ÿ´ÿ¹ÿ¶ÿ±ÿ²ÿµÿ·ÿ¸ÿ´ÿ±ÿ¶ÿ¼ÿºÿµÿ¾ÿ¬ÿ¹ÿ±ÿ¹ÿ±ÿ·ÿ¹ÿ¿ÿ¹ÿ»ÿ¸ÿ®ÿ°ÿµÿ½ÿ¾ÿ²ÿ³ÿ²ÿ²ÿ¸ÿ¾ÿ¶ÿ®ÿ±ÿ³ÿ²ÿÃÿ¯ÿ±ÿ±ÿ»ÿºÿ®ÿ¬ÿ®ÿ°ÿ¸ÿ·ÿ®ÿ´ÿ¸ÿ»ÿ½ÿµÿ±ÿ°ÿ³ÿ²ÿ·ÿ²ÿ¸ÿ³ÿ¶ÿ¸ÿ·ÿ¶ÿ±ÿÇÿ·ÿ¼ÿ¼ÿ´ÿ¯ÿ±ÿµÿ¹ÿµÿ³ÿµÿ¸ÿ·ÿ´ÿ¼ÿ¾ÿ±ÿÿÿ©ÿºÿÃÿ³ÿ±ÿ¸ÿÇÿ³ÿ¼ÿºÿ½ÿ´ÿºÿÁÿ¹ÿ¶ÿ·ÿ¶ÿ¶ÿµÿ°ÿ·ÿ¾ÿ³ÿ¶ÿ·ÿ³ÿºÿ¼ÿ´ÿ¹ÿ¿ÿ¾ÿ³ÿ±ÿ®ÿ¯ÿ»ÿµÿ·ÿ¸ÿ¹ÿ¶ÿ·ÿ¿ÿÀÿ´ÿ­ÿ°ÿ¸ÿÅÿ½ÿ¼ÿ¶ÿºÿ¹ÿ¶ÿ¹ÿ¿ÿµÿ³ÿ²ÿ­ÿ¿ÿ¶ÿ¯ÿ¶ÿµÿ¬ÿ°ÿ¸ÿ¼ÿ¾ÿ¶ÿ·ÿ¼ÿ»ÿÀÿµÿ±ÿ¯ÿµÿ¶ÿ½ÿ°ÿ³ÿºÿ·ÿ·ÿ²ÿ³ÿ°ÿ¯ÿµÿ¶ÿµÿµÿ²ÿµÿ²ÿ·ÿ¹ÿ¹ÿ²ÿ»ÿ¸ÿÉÿ»ÿºÿ±ÿºÿ¶ÿ®ÿ³ÿ¸ÿ½ÿÂÿ»ÿªÿªÿµÿ¸ÿ»ÿ¶ÿ½ÿ¿ÿ®ÿ¸ÿÂÿ¸ÿ·ÿ¯ÿ¯ÿ±ÿ´ÿ¼ÿ½ÿ¾ÿ¹ÿ·ÿ¹ÿºÿ¿ÿÀÿ¸ÿ°ÿ±ÿ¸ÿ¼ÿ¶ÿ®ÿ¼ÿÀÿÄÿ­ÿ·ÿµÿ´ÿºÿ»ÿºÿ»ÿ¹ÿµÿ¶ÿ¸ÿµÿµÿ¹ÿµÿ·ÿ´ÿ°ÿ³ÿ·ÿ»ÿ»ÿ´ÿ°ÿ«ÿ©ÿ®ÿºÿÀÿÀÿ»ÿ²ÿ¼ÿ¿ÿ¸ÿÅÿÅÿÄÿ¹ÿ·ÿ­ÿ²ÿ²ÿ¹ÿµÿ¶ÿ¹ÿ½ÿ¹ÿ¹ÿ¿ÿ»ÿºÿ·ÿ¶ÿ¾ÿÁÿ·ÿ»ÿ³ÿÇÿÂÿ·ÿ½ÿ²ÿ¯ÿ·ÿ¸ÿ´ÿµÿºÿ»ÿ»ÿ¾ÿ¾ÿÄÿ±ÿ½ÿ¿ÿ¼ÿÆÿ¹ÿ´ÿºÿºÿ¼ÿ¶ÿ¸ÿ¼ÿ´ÿ³ÿ·ÿ»ÿÂÿ¹ÿ¹ÿÆÿ¹ÿ¹ÿ·ÿ¼ÿ¹ÿÂÿÂÿ¿ÿ¿ÿ½ÿ½ÿ»ÿ·ÿÀÿÀÿ¾ÿ·ÿ¹ÿ·ÿ¸ÿ¹ÿ¾ÿ½ÿ¿ÿÁÿµÿ·ÿ¹ÿ¶ÿ´ÿ°ÿ·ÿÅÿÀÿÁÿ«ÿ¸ÿ³ÿ°ÿ¶ÿºÿ·ÿ»ÿ¼ÿ¼ÿ¾ÿ¿ÿ¼ÿ¸ÿ¸ÿ¹ÿ»ÿ¸ÿ¼ÿÂÿ·ÿ¹ÿ½ÿ¶ÿ½ÿ½ÿ½ÿÀÿÀÿ¸ÿ¸ÿÀÿºÿ»ÿ·ÿ¿ÿÃÿ´ÿ³ÿ´ÿ¸ÿ¸ÿºÿ¶ÿ­ÿ²ÿ¼ÿ¿ÿ·ÿÿµÿ¸ÿ¼ÿÁÿÁÿ²ÿµÿªÿ³ÿ¹ÿ¹ÿ¼ÿ¸ÿ¸ÿ¼ÿ·ÿ¶ÿ¼ÿÀÿ´ÿªÿ¸ÿ®ÿ³ÿµÿ«ÿ¶ÿ¶ÿ·ÿºÿ¼ÿ¼ÿ²ÿ¶ÿ¸ÿÊÿÍÿÁÿ½ÿ¯ÿ¶ÿ½ÿ½ÿ¼ÿ¸ÿ´ÿ²ÿ¶ÿ¼ÿ´ÿ¹ÿ²ÿ°ÿ¹ÿ«ÿ®ÿ²ÿ¶ÿ¾ÿºÿ·ÿ»ÿºÿµÿ±ÿ·ÿ¼ÿ¹ÿÿ²ÿÄÿÄÿ¼ÿ¾ÿ½ÿ¹ÿ¸ÿ¼ÿ½ÿ»ÿ¹ÿ¿ÿµÿ¶ÿ¼ÿ²ÿ·ÿ¿ÿ¾ÿÂÿ¿ÿ³ÿ¯ÿ·ÿºÿ±ÿ¹ÿ¼ÿ´ÿ¹ÿ¼ÿÄÿºÿÄÿÉÿ¾ÿ´ÿµÿ¶ÿ³ÿºÿ½ÿµÿ»ÿ¾ÿ¸ÿ¹ÿ·ÿºÿ·ÿ·ÿ¸ÿ·ÿ¼ÿ¼ÿºÿ¸ÿÉÿ¹ÿ¿ÿ¹ÿ½ÿ¼ÿ¸ÿ·ÿµÿ±ÿ³ÿ¿ÿÇÿ¹ÿÁÿ·ÿ¾ÿ´ÿ±ÿµÿ¸ÿ¹ÿ»ÿ¼ÿºÿ»ÿÄÿ»ÿÁÿ¶ÿÀÿ¼ÿÁÿÉÿ½ÿ´ÿ¿ÿÆÿ¾ÿ´ÿ¹ÿÂÿ¯ÿ¶ÿ¾ÿ»ÿºÿ¶ÿ´ÿ¶ÿ¸ÿ»ÿ»ÿ¾ÿ·ÿ½ÿ°ÿ¶ÿ¸ÿ¼ÿ¾ÿÃÿÄÿ»ÿ¾ÿÆÿ¹ÿÆÿ¯ÿ²ÿ·ÿµÿ¾ÿÂÿ»ÿ»ÿÂÿ½ÿ½ÿ¾ÿÆÿ³ÿ¸ÿÀÿÃÿÄÿ½ÿ±ÿ²ÿ¾ÿ¯ÿ¼ÿÇÿµÿ¼ÿ»ÿºÿºÿ¸ÿ¹ÿ½ÿ¾ÿ¼ÿ¹ÿ¾ÿÀÿ¹ÿ¶ÿ·ÿºÿºÿ³ÿ°ÿºÿ½ÿµÿ¸ÿÂÿ»ÿ¾ÿ¸ÿ¸ÿ¹ÿ¶ÿ¶ÿºÿ¼ÿµÿ¼ÿµÿÀÿ°ÿ´ÿÁÿ»ÿ¸ÿºÿµÿµÿ»ÿºÿ¼ÿ¼ÿ»ÿ¾ÿÀÿÃÿºÿ²ÿºÿ¾ÿ¶ÿ´ÿ½ÿ»ÿ¿ÿ¹ÿ¸ÿ¹ÿ¸ÿºÿ¿ÿ¼ÿ¶ÿ½ÿÄÿ»ÿ»ÿ¾ÿ¹ÿ³ÿµÿ¹ÿ»ÿÃÿÅÿ½ÿÆÿ¾ÿ¼ÿ¸ÿ¸ÿµÿ²ÿ¹ÿÀÿ¸ÿÁÿ»ÿ·ÿ¼ÿ³ÿ¯ÿ³ÿ³ÿ²ÿ¼ÿÀÿ¸ÿÅÿ½ÿ·ÿ½ÿ¾ÿ¼ÿ¿ÿÀÿ»ÿ´ÿ½ÿÄÿ¿ÿÁÿ·ÿ²ÿ²ÿ°ÿ¶ÿ³ÿ¶ÿ½ÿ¹ÿ¶ÿµÿ¼ÿ·ÿ±ÿµÿ´ÿ¸ÿÀÿ½ÿ¶ÿ¿ÿÄÿ¿ÿ»ÿ½ÿ»ÿ¸ÿ¾ÿ¹ÿ»ÿ·ÿ¶ÿ¿ÿÅÿ½ÿ³ÿ¸ÿ¾ÿ´ÿ´ÿºÿ¹ÿ·ÿÀÿÀÿ´ÿ¾ÿ½ÿ¿ÿ¿ÿºÿ¸ÿ¾ÿ½ÿ¾ÿÃÿ¿ÿ¿ÿÃÿ¹ÿ»ÿÁÿÄÿÁÿ½ÿ¸ÿµÿ¸ÿ´ÿ½ÿÄÿ¹ÿ³ÿ¼ÿ¼ÿ±ÿºÿ»ÿ°ÿÂÿ¶ÿ¶ÿ»ÿ¿ÿ¹ÿ³ÿÀÿ­ÿ³ÿÀÿ¹ÿ·ÿºÿ¹ÿ¶ÿ¹ÿ¾ÿ¸ÿÇÿ¹ÿ´ÿÀÿ¿ÿ¾ÿÇÿ·ÿ¹ÿ¸ÿ¸ÿ¸ÿ¹ÿ·ÿºÿÁÿ¼ÿ»ÿÇÿ¾ÿ¸ÿ¶ÿµÿµÿ³ÿµÿÅÿ»ÿ¾ÿ¾ÿºÿ¶ÿ¶ÿ¸ÿ¸ÿ»ÿºÿ·ÿ¸ÿµÿ³ÿ´ÿ·ÿ¸ÿ²ÿ¿ÿ¶ÿ¼ÿ»ÿ´ÿ½ÿÁÿ¸ÿ¹ÿ¸ÿ½ÿ¸ÿ¶ÿºÿ½ÿ»ÿµÿ¬ÿÿ»ÿµÿ½ÿ¸ÿ²ÿ¶ÿ»ÿ¸ÿÉÿ·ÿ¯ÿºÿ¼ÿ·ÿ¯ÿ³ÿ»ÿ¿ÿ¹ÿµÿ¸ÿ»ÿ¸ÿÃÿ¼ÿ¶ÿºÿºÿ³ÿÉÿ¹ÿ¾ÿ¾ÿ¸ÿ¶ÿ¶ÿ´ÿ½ÿ´ÿ½ÿ»ÿ½ÿ¹ÿ¶ÿ¶ÿ²ÿ¶ÿ²ÿ¶ÿ¼ÿ³ÿ¸ÿ¹ÿµÿ¼ÿ¿ÿ¶ÿ¸ÿ¼ÿ»ÿ»ÿ¼ÿºÿ¸ÿºÿ¯ÿ¬ÿºÿÂÿ»ÿ¹ÿ·ÿ³ÿµÿ®ÿªÿ³ÿ·ÿ¶ÿ¶ÿ·ÿ¹ÿ¼ÿ¼ÿºÿÈÿÂÿÇÿ¿ÿºÿ½ÿÀÿÆÿÀÿ¹ÿÀÿÂÿ¼ÿ·ÿ»ÿ¾ÿ¿ÿÂÿ¼ÿ¶ÿºÿ¿ÿÁÿÆÿÇÿÁÿ¼ÿ¶ÿ¿ÿµÿÁÿÅÿÂÿÀÿ¶ÿ«ÿ¿ÿ½ÿ½ÿ³ÿµÿ»ÿ¹ÿºÿ»ÿµÿ»ÿ´ÿ´ÿ½ÿ¾ÿ¹ÿ·ÿ±ÿ­ÿ·ÿ¾ÿºÿ¼ÿºÿ¶ÿ¶ÿ¶ÿ´ÿµÿ¹ÿ¿ÿÉÿÈÿÁÿÄÿ¹ÿ³ÿ¾ÿÁÿ·ÿ¹ÿ³ÿ»ÿÁÿ·ÿ¼ÿ»ÿ·ÿ·ÿºÿ¾ÿÄÿÀÿÄÿ¿ÿ·ÿ¶ÿ¼ÿ¼ÿ¸ÿ·ÿ¹ÿ»ÿ½ÿ¹ÿ½ÿ»ÿ¹ÿ·ÿ»ÿÂÿÃÿ½ÿ¸ÿ³ÿ¹ÿºÿ³ÿ´ÿ´ÿ«ÿªÿ¸ÿÂÿÅÿµÿºÿ­ÿ¯ÿµÿ½ÿºÿ®ÿ³ÿÀÿ»ÿÀÿ¼ÿ¸ÿ±ÿºÿ¼ÿ¸ÿ¸ÿ±ÿ®ÿ°ÿ¶ÿ½ÿ»ÿ¹ÿÄÿ¶ÿ³ÿ¿ÿ¹ÿ²ÿ¶ÿ¾ÿ»ÿ²ÿÁÿ´ÿ°ÿ³ÿ´ÿ¶ÿ¶ÿ½ÿ¸ÿ¼ÿ·ÿ¹ÿÀÿ¹ÿ¶ÿµÿ·ÿ½ÿ·ÿ¹ÿ¸ÿ¿ÿÃÿ¾ÿ¿ÿ»ÿ¸ÿ·ÿ¶ÿ¸ÿ»ÿ¶ÿ¶ÿ¹ÿ±ÿÀÿÁÿ¼ÿ¸ÿºÿ¾ÿ¼ÿ¹ÿÉÿ·ÿ¸ÿ¾ÿ¾ÿ¸ÿ¹ÿ¸ÿ·ÿÀÿÇÿÁÿ¿ÿÄÿµÿ±ÿ¿ÿ¸ÿ¸ÿ¿ÿ»ÿ¶ÿ»ÿ¹ÿ¹ÿ®ÿ²ÿ­ÿ¹ÿºÿ½ÿ¸ÿ¶ÿµÿ²ÿ´ÿ²ÿºÿ½ÿ³ÿÀÿµÿ¹ÿÄÿ½ÿ¹ÿ¹ÿ°ÿ¶ÿ¸ÿ¿ÿ°ÿ²ÿÎÿ¾ÿ¯ÿ¿ÿ¼ÿ´ÿ¸ÿ¼ÿÁÿ·ÿ½ÿ¸ÿÁÿ²ÿ¹ÿ¹ÿ¾ÿ¼ÿ½ÿÀÿ»ÿ»ÿºÿ¼ÿ¼ÿ´ÿ¹ÿºÿºÿ°ÿ³ÿ»ÿ»ÿ¸ÿµÿ²ÿºÿ»ÿ´ÿ·ÿ²ÿ®ÿ·ÿ»ÿ»ÿ·ÿ´ÿ¸ÿ¼ÿ»ÿÁÿ¶ÿ³ÿ»ÿÄÿÅÿÆÿ¶ÿªÿ³ÿºÿµÿ¹ÿ¶ÿ°ÿ·ÿ¾ÿÃÿ¿ÿ¾ÿ¸ÿºÿÇÿÀÿ±ÿ³ÿ¹ÿµÿ®ÿ¿ÿ¸ÿ²ÿºÿ¿ÿÅÿ¼ÿ½ÿ¹ÿ°ÿ³ÿÁÿÄÿ²ÿ³ÿÎÿ¾ÿ¸ÿ¼ÿºÿ¹ÿ»ÿ¾ÿ½ÿºÿ¼ÿ¼ÿ¶ÿ°ÿ¶ÿÀÿ¯ÿ²ÿ»ÿ·ÿ¶ÿ¶ÿ´ÿµÿºÿ·ÿ¯ÿ½ÿÈÿ¾ÿ¼ÿ¸ÿ°ÿºÿÁÿ·ÿ¹ÿºÿµÿºÿ¿ÿºÿµÿ©ÿ¶ÿ¿ÿ½ÿ»ÿµÿ¸ÿ½ÿ¹ÿ·ÿºÿÁÿ¼ÿ±ÿ°ÿÿ´ÿ»ÿ¶ÿ»ÿ¸ÿ½ÿ´ÿ½ÿ¿ÿ¹ÿ·ÿ³ÿ¼ÿÄÿºÿÂÿºÿ¸ÿºÿ¸ÿ»ÿºÿÂÿÄÿ´ÿ¿ÿ½ÿ´ÿ»ÿ¼ÿºÿÂÿºÿºÿ¯ÿÂÿ²ÿ½ÿ¼ÿ¼ÿ¹ÿ¼ÿ½ÿÂÿÀÿºÿ¿ÿ¿ÿ³ÿ³ÿ½ÿºÿ¼ÿ»ÿ¹ÿÀÿÀÿ®ÿ·ÿºÿ¹ÿ¾ÿ½ÿ·ÿ¹ÿ»ÿ½ÿºÿ·ÿ»ÿ¸ÿ¹ÿ¼ÿ¸ÿÂÿÄÿ´ÿ½ÿ¼ÿµÿ¾ÿ¿ÿºÿ»ÿ¶ÿ·ÿ·ÿ¾ÿ¸ÿ·ÿºÿ»ÿ¼ÿ·ÿºÿ¸ÿ¶ÿÃÿÃÿ³ÿµÿ·ÿ´ÿ¸ÿ¹ÿ¼ÿÃÿÀÿÀÿ²ÿ°ÿ¹ÿºÿ¼ÿ¼ÿ½ÿºÿ´ÿ±ÿ°ÿ½ÿ±ÿ»ÿ¹ÿ·ÿ·ÿ´ÿ¶ÿ²ÿºÿ²ÿ²ÿµÿ³ÿ¶ÿ¶ÿ³ÿ¹ÿ½ÿ¸ÿÿ¸ÿÄÿ³ÿ°ÿÁÿÀÿµÿ¼ÿ¶ÿ¶ÿ·ÿºÿ»ÿ¸ÿ»ÿ»ÿµÿ¹ÿ¾ÿºÿ¿ÿÅÿ¬ÿ¹ÿ¼ÿµÿ·ÿµÿ¶ÿÄÿ»ÿ²ÿ»ÿ¿ÿ¼ÿ½ÿºÿµÿ³ÿ®ÿ¶ÿ¹ÿ½ÿ¹ÿºÿµÿ¹ÿ¶ÿÃÿ½ÿ¹ÿµÿ³ÿ¸ÿ¾ÿÁÿ¾ÿºÿºÿ¹ÿ¿ÿ´ÿ¶ÿ»ÿºÿÄÿ²ÿ¸ÿ¹ÿ¼ÿ½ÿ¾ÿ°ÿ´ÿ¸ÿ·ÿ¾ÿ¼ÿ¶ÿ¼ÿ¸ÿµÿ¹ÿÂÿÂÿ·ÿ¼ÿ¿ÿ¸ÿ·ÿ»ÿ¿ÿ¼ÿ²ÿ¯ÿ³ÿ»ÿ¿ÿ¾ÿ»ÿ¸ÿ¹ÿ¶ÿ²ÿ³ÿºÿ¯ÿ»ÿ¼ÿ¹ÿ²ÿ·ÿ¹ÿ¹ÿ¹ÿ¼ÿ½ÿ¹ÿ¸ÿ¹ÿ¶ÿ¸ÿ¹ÿ«ÿ²ÿ»ÿ½ÿ·ÿÊÿÁÿ±ÿ´ÿ±ÿ°ÿ¶ÿ¿ÿ»ÿ¾ÿ¸ÿ°ÿ¯ÿ´ÿ²ÿ²ÿºÿºÿµÿ·ÿ²ÿ¹ÿ´ÿ¸ÿ¶ÿ¶ÿºÿ·ÿ¹ÿ¶ÿµÿµÿ¿ÿÁÿ·ÿ¿ÿÂÿ¸ÿ²ÿ°ÿ°ÿ²ÿ´ÿ»ÿÁÿ¹ÿ´ÿ±ÿ°ÿ°ÿ¾ÿ¹ÿ·ÿ¾ÿ¿ÿ¿ÿ´ÿ´ÿ¾ÿ»ÿ³ÿ±ÿ´ÿ¸ÿ»ÿ¸ÿ¸ÿ»ÿ·ÿµÿ³ÿ»ÿ²ÿ´ÿ¸ÿ¹ÿ°ÿ³ÿ¼ÿ¹ÿµÿµÿ¼ÿ»ÿ¸ÿ±ÿ°ÿ¶ÿ¶ÿ³ÿ¶ÿ¹ÿ¸ÿ³ÿ±ÿ¶ÿ­ÿÿ½ÿ¸ÿ³ÿ¼ÿ»ÿÀÿ°ÿ¹ÿ¾ÿµÿ¾ÿ»ÿºÿ±ÿ¯ÿ´ÿ¶ÿ»ÿ»ÿ¶ÿ¹ÿ¹ÿ«ÿÿ·ÿ³ÿ¼ÿ¶ÿ¯ÿÀÿ»ÿ½ÿµÿ¸ÿ¶ÿ¹ÿ©ÿ¸ÿÂÿ¿ÿºÿºÿµÿ¹ÿÀÿ»ÿ¯ÿ²ÿ¹ÿ¸ÿºÿ¯ÿ²ÿ»ÿ¸ÿ³ÿ¼ÿµÿ¿ÿ©ÿ´ÿÿ²ÿÄÿ¸ÿ°ÿ²ÿ°ÿ·ÿ·ÿ¸ÿ³ÿ®ÿ­ÿ­ÿ¯ÿµÿºÿ´ÿ±ÿ·ÿ»ÿ»ÿµÿ¾ÿÂÿ²ÿÅÿ¶ÿÀÿ«ÿ©ÿ¼ÿ¾ÿ½ÿ°ÿ±ÿ±ÿ³ÿºÿ¸ÿ³ÿ´ÿ¶ÿ¶ÿµÿ·ÿ¹ÿ¸ÿ¼ÿ¾ÿ»ÿ¶ÿ¹ÿ¾ÿ¼ÿ¹ÿ½ÿ¶ÿ¹ÿ©ÿ¾ÿ·ÿ´ÿ²ÿ¸ÿ¸ÿ´ÿµÿ±ÿ°ÿºÿ¹ÿ¸ÿ³ÿ¬ÿÿªÿ·ÿÂÿ¼ÿ»ÿ½ÿµÿ»ÿ¶ÿ¸ÿºÿ´ÿ¶ÿ»ÿªÿ¬ÿ¸ÿ»ÿÎÿºÿºÿ¸ÿ¹ÿ¿ÿ¼ÿ¾ÿ¼ÿ±ÿ³ÿ·ÿ·ÿ¸ÿ´ÿ¸ÿ¿ÿ»ÿ¶ÿ´ÿ°ÿºÿ´ÿ·ÿ¹ÿ¸ÿ»ÿ¸ÿ¬ÿ¼ÿºÿµÿ½ÿ¶ÿµÿ±ÿ¶ÿ»ÿ»ÿ¸ÿ¹ÿ»ÿ½ÿ¼ÿ»ÿ·ÿ»ÿÀÿ¼ÿ´ÿ²ÿ¸ÿ¶ÿ°ÿ¬ÿªÿ¬ÿ¸ÿ»ÿÑÿ·ÿ¬ÿ±ÿ½ÿ±ÿÅÿÊÿ·ÿ»ÿµÿµÿ»ÿµÿ¹ÿ¾ÿ¶ÿ´ÿµÿ·ÿ·ÿ²ÿµÿ¶ÿ¸ÿ¼ÿ³ÿ¶ÿÀÿºÿ»ÿ´ÿ¸ÿ»ÿ´ÿ±ÿ³ÿ¹ÿ¯ÿ­ÿ¸ÿ¿ÿ·ÿÀÿ³ÿ¿ÿÃÿ¸ÿ¼ÿ»ÿ²ÿ³ÿ¯ÿµÿ¸ÿ¹ÿµÿ¹ÿ¼ÿ»ÿ¹ÿ´ÿ¶ÿ·ÿ´ÿ²ÿ³ÿ°ÿ­ÿ²ÿ´ÿ¬ÿ²ÿ»ÿ´ÿ¹ÿ°ÿºÿÉÿ®ÿÿ±ÿ±ÿ³ÿ¬ÿ¶ÿ¾ÿºÿ¶ÿºÿµÿ®ÿ³ÿ¶ÿºÿ½ÿÂÿ¹ÿªÿ¬ÿ©ÿ¬ÿµÿ´ÿ¹ÿ¹ÿ½ÿ²ÿ²ÿ¶ÿ±ÿ·ÿ¯ÿ¼ÿÿ°ÿ»ÿÄÿ¬ÿ°ÿ³ÿÉÿÁÿºÿ²ÿ¼ÿ°ÿµÿ»ÿ¸ÿµÿºÿ¸ÿ»ÿ½ÿºÿ´ÿ®ÿµÿ·ÿµÿ³ÿ´ÿ¶ÿ¹ÿ³ÿ·ÿºÿ°ÿµÿ¶ÿ·ÿ³ÿ¶ÿ¶ÿ®ÿ¯ÿ³ÿ½ÿ½ÿ¹ÿ®ÿ²ÿ¹ÿ´ÿ²ÿ¸ÿ¸ÿ±ÿ³ÿºÿ±ÿ³ÿ·ÿ®ÿ°ÿµÿ¶ÿ¹ÿ¸ÿ»ÿºÿ¹ÿºÿµÿµÿ¸ÿÂÿ»ÿµÿµÿ·ÿ»ÿ®ÿ¼ÿ³ÿ­ÿ·ÿ½ÿ³ÿ¹ÿ·ÿ³ÿ¹ÿ¶ÿµÿ¹ÿ´ÿ½ÿ»ÿ»ÿºÿ¶ÿ¹ÿ¿ÿ¼ÿ·ÿºÿºÿ±ÿ¯ÿ¶ÿºÿ¶ÿ°ÿ¬ÿÿ¹ÿ¹ÿ±ÿÿ½ÿ¸ÿ°ÿ¯ÿ´ÿÁÿµÿÀÿ¼ÿ¹ÿºÿ³ÿ¯ÿ¸ÿ·ÿµÿ´ÿ³ÿ¹ÿ¹ÿ¹ÿ³ÿ®ÿ®ÿ²ÿ¸ÿ´ÿ¶ÿÀÿ¼ÿ´ÿ¬ÿ±ÿ¸ÿ¸ÿÀÿ»ÿ¾ÿ¸ÿ°ÿµÿ¼ÿ¶ÿ¸ÿ±ÿ¹ÿ¹ÿ¸ÿ¶ÿ¶ÿ³ÿµÿ¯ÿ·ÿ·ÿ½ÿ¶ÿ¬ÿ»ÿ¿ÿ´ÿµÿ´ÿ¸ÿ¹ÿ°ÿ«ÿ±ÿ³ÿ¶ÿÀÿ¿ÿ»ÿºÿ°ÿ±ÿ¹ÿ½ÿ¹ÿºÿ¸ÿ¹ÿ¶ÿ´ÿ¼ÿ¶ÿ¸ÿ²ÿ¹ÿ¬ÿ½ÿ­ÿ«ÿºÿ¶ÿ·ÿ´ÿ²ÿµÿ·ÿ·ÿ»ÿ¹ÿµÿ±ÿ¶ÿ±ÿ­ÿµÿ¹ÿµÿ´ÿ¶ÿ°ÿªÿÿ¼ÿ¹ÿ¼ÿ°ÿ¾ÿ»ÿ°ÿªÿ³ÿ³ÿ²ÿµÿ³ÿ»ÿ®ÿªÿ³ÿ¯ÿ»ÿ¶ÿ´ÿ­ÿ¶ÿºÿ·ÿ²ÿ«ÿ«ÿ»ÿ»ÿ´ÿ³ÿ¶ÿ¸ÿ¯ÿ¬ÿ²ÿ­ÿ°ÿ³ÿ¸ÿºÿ¶ÿ²ÿ®ÿ¹ÿ¶ÿ¶ÿ½ÿµÿÄÿ¸ÿÀÿ°ÿ¶ÿµÿ­ÿ²ÿºÿ¸ÿ¾ÿ¸ÿ²ÿ¼ÿ¹ÿ³ÿ²ÿ²ÿ±ÿµÿ¯ÿ¬ÿ²ÿ³ÿ³ÿºÿ¸ÿµÿ¸ÿ·ÿ¶ÿ¯ÿ·ÿ³ÿ·ÿºÿ±ÿ·ÿ´ÿ¸ÿ²ÿ¿ÿºÿ°ÿ¼ÿ¶ÿÀÿ¼ÿÿ¸ÿ¶ÿ¸ÿ®ÿ·ÿ®ÿ®ÿ¸ÿ³ÿºÿºÿ±ÿ±ÿµÿ»ÿ¸ÿµÿ¾ÿ¾ÿ¸ÿ·ÿ¶ÿ¶ÿ¯ÿ·ÿ¹ÿ´ÿ¹ÿ¿ÿ©ÿ¶ÿ¶ÿ¶ÿ±ÿ½ÿ´ÿ´ÿ¹ÿ·ÿ¼ÿ½ÿÀÿ¸ÿ¬ÿ°ÿ­ÿ¹ÿºÿ¼ÿ¿ÿ¶ÿ¼ÿ¾ÿ¶ÿ¸ÿ½ÿ±ÿ©ÿ¯ÿ²ÿºÿ¼ÿ²ÿ²ÿ¶ÿ³ÿ­ÿ»ÿ°ÿ¯ÿÿÃÿ¯ÿ³ÿ²ÿ¯ÿ¶ÿ·ÿ¹ÿÀÿ¾ÿ²ÿ²ÿ¹ÿÁÿ½ÿ¹ÿ½ÿ¼ÿÀÿÁÿ²ÿ©ÿ²ÿ¶ÿ´ÿºÿ¼ÿ¶ÿ¶ÿºÿ·ÿ»ÿ°ÿ¶ÿ¾ÿ°ÿ°ÿ³ÿ¶ÿ½ÿÁÿ´ÿÿÿ­ÿ®ÿ»ÿ¹ÿ±ÿ¹ÿ´ÿ·ÿ¹ÿ¿ÿ½ÿ¶ÿµÿµÿ¼ÿÁÿºÿ´ÿ¶ÿºÿ¹ÿ³ÿªÿÿ©ÿ¯ÿ·ÿ½ÿºÿ¼ÿ¸ÿ³ÿºÿ·ÿ·ÿÁÿ´ÿÁÿ¼ÿ¼ÿ¹ÿ·ÿ·ÿ¯ÿ¾ÿ½ÿ³ÿ®ÿÿ¯ÿ±ÿ°ÿ°ÿ²ÿ¹ÿ¶ÿ³ÿµÿ¸ÿ·ÿ»ÿ¼ÿºÿÀÿ·ÿÄÿ·ÿÂÿºÿ°ÿµÿ¶ÿÄÿ¿ÿ¹ÿ·ÿ¸ÿªÿ­ÿºÿ·ÿ²ÿ¯ÿÿÿ¬ÿ²ÿ½ÿ½ÿºÿ¶ÿºÿ¾ÿ¼ÿ¿ÿ¸ÿ¼ÿ²ÿµÿ»ÿ¼ÿ¶ÿ®ÿºÿ·ÿ·ÿ¸ÿ¿ÿ¸ÿ³ÿ½ÿºÿ¸ÿ´ÿ·ÿµÿ¸ÿ³ÿ¶ÿ¸ÿµÿºÿÀÿ¼ÿ¹ÿ¼ÿ´ÿ²ÿ¸ÿºÿµÿ²ÿ°ÿ·ÿµÿµÿµÿ´ÿ»ÿ½ÿºÿ¶ÿ±ÿ¯ÿ´ÿ¯ÿ¯ÿ´ÿµÿ½ÿ½ÿ·ÿ²ÿ³ÿ¾ÿ¿ÿ°ÿ®ÿ±ÿ¶ÿºÿ±ÿ®ÿ­ÿ·ÿ«ÿ³ÿ¶ÿ¶ÿµÿ¶ÿ»ÿÄÿ»ÿÁÿÀÿ¶ÿ´ÿ´ÿ¸ÿµÿ¶ÿ¶ÿ²ÿ´ÿ¸ÿ¸ÿ¶ÿ´ÿ¸ÿ»ÿ·ÿ¶ÿ·ÿµÿºÿ¸ÿ¸ÿºÿ¿ÿ®ÿ³ÿ´ÿ¼ÿ°ÿ¶ÿµÿ¯ÿ¬ÿ´ÿµÿ²ÿ¶ÿ°ÿ·ÿºÿ´ÿÃÿ¸ÿÿ­ÿ¬ÿ´ÿ³ÿ¹ÿ¸ÿ½ÿµÿ½ÿºÿ¹ÿÃÿµÿ­ÿ°ÿ¹ÿ´ÿ²ÿ°ÿ­ÿºÿºÿ·ÿºÿµÿµÿ»ÿ´ÿ¬ÿµÿ´ÿ½ÿ¸ÿ´ÿ»ÿµÿ¯ÿ¶ÿ½ÿ¹ÿ¼ÿ·ÿ¶ÿ¶ÿ³ÿ¶ÿ½ÿµÿ»ÿ»ÿ»ÿ¾ÿ²ÿ­ÿ¶ÿ¼ÿ²ÿ¹ÿ³ÿ»ÿ°ÿ­ÿ¯ÿ·ÿÅÿ¶ÿÂÿ»ÿ½ÿÆÿ¸ÿºÿ½ÿ¼ÿ»ÿ³ÿµÿµÿ·ÿÁÿ¿ÿ·ÿ´ÿ»ÿ´ÿ²ÿÁÿ©ÿ³ÿ¾ÿºÿ·ÿ·ÿ­ÿ²ÿ½ÿµÿ´ÿ¯ÿ¯ÿ²ÿ»ÿ»ÿºÿ¾ÿ¸ÿ°ÿ¶ÿºÿ¹ÿ»ÿÁÿÀÿÿ²ÿ»ÿ·ÿÿ¸ÿ½ÿ¿ÿÇÿºÿ¶ÿ·ÿ·ÿ°ÿªÿ³ÿÀÿ¾ÿºÿ¸ÿ´ÿ¶ÿ½ÿ¸ÿ°ÿ´ÿ´ÿ²ÿ¼ÿ±ÿ¸ÿ²ÿ±ÿ¹ÿ¶ÿ¶ÿ´ÿµÿ³ÿ±ÿ³ÿ·ÿ»ÿ¶ÿ¹ÿ¶ÿÁÿ»ÿ¸ÿ¯ÿ¼ÿÆÿµÿªÿ­ÿ¾ÿºÿ¾ÿ¸ÿ¸ÿºÿ¿ÿ¾ÿ·ÿ·ÿ»ÿ½ÿ½ÿ¾ÿ·ÿ¼ÿ»ÿ½ÿ¸ÿ¶ÿ¾ÿ´ÿÿ­ÿ¸ÿ¿ÿ·ÿ·ÿ¸ÿ³ÿ³ÿ´ÿµÿ½ÿ¼ÿºÿÂÿ¼ÿ»ÿ¯ÿ¾ÿÈÿÁÿ·ÿ²ÿ±ÿ·ÿ¶ÿ½ÿ¿ÿ¹ÿ¹ÿ¸ÿ·ÿºÿ·ÿ´ÿ¶ÿµÿÁÿ¸ÿ°ÿ°ÿ´ÿ¼ÿ¾ÿºÿ¸ÿ´ÿ«ÿÿ¯ÿ»ÿ¾ÿ»ÿ¶ÿ³ÿ·ÿ·ÿÁÿµÿÅÿÃÿÿ¼ÿÁÿ·ÿÀÿ·ÿ±ÿ¼ÿ·ÿ²ÿ³ÿ¶ÿ¹ÿºÿ¹ÿ·ÿºÿ´ÿ½ÿ³ÿÃÿ±ÿ½ÿÆÿºÿ´ÿ³ÿ°ÿµÿ¸ÿ¹ÿ¶ÿµÿ½ÿ¹ÿªÿ©ÿ°ÿ³ÿ¼ÿ²ÿµÿ¼ÿ½ÿºÿ¶ÿµÿ¸ÿ·ÿ»ÿ¶ÿ³ÿ·ÿ´ÿ¹ÿ»ÿ¶ÿ½ÿÂÿ¾ÿ¸ÿ³ÿ´ÿ´ÿ¼ÿ½ÿ»ÿ¹ÿ·ÿ·ÿºÿ¹ÿ¶ÿ¿ÿ¾ÿ²ÿ·ÿÂÿ¶ÿ¹ÿ»ÿ³ÿ¸ÿ½ÿ®ÿ¾ÿÁÿ¸ÿ¹ÿ¹ÿ»ÿÃÿ¿ÿ¿ÿ­ÿµÿ¼ÿ·ÿ¸ÿÂÿºÿ¶ÿ»ÿ¹ÿºÿ¿ÿÁÿ¾ÿºÿ¾ÿÆÿµÿ¶ÿºÿÅÿÃÿÁÿ¹ÿ¸ÿÂÿÆÿºÿ±ÿ°ÿ·ÿ¼ÿ¼ÿÁÿ·ÿ¹ÿ½ÿ´ÿ²ÿ´ÿ·ÿ¸ÿ´ÿ´ÿ¶ÿ¾ÿ½ÿ¸ÿ´ÿ±ÿ¼ÿµÿ¹ÿ­ÿ³ÿ¹ÿ°ÿ·ÿ»ÿ©ÿ¯ÿ¿ÿÃÿ¿ÿÀÿÀÿ¹ÿÀÿ»ÿ´ÿµÿ·ÿµÿ·ÿ´ÿ³ÿ·ÿ²ÿ´ÿ¸ÿ¸ÿ¹ÿ½ÿ¾ÿ²ÿºÿ¿ÿ»ÿ·ÿ¶ÿºÿÂÿ»ÿÀÿÃÿ»ÿµÿ¹ÿ¾ÿ»ÿ»ÿ¬ÿ®ÿ¸ÿ³ÿ¸ÿ·ÿµÿÂÿ»ÿ´ÿºÿºÿ¶ÿ¼ÿ¾ÿºÿÂÿ°ÿÂÿ»ÿ¹ÿÈÿÅÿÁÿ¹ÿºÿ¼ÿ¼ÿ½ÿ·ÿ½ÿ´ÿ¼ÿ¼ÿµÿ»ÿ¿ÿ½ÿÃÿ½ÿ±ÿ³ÿ¾ÿ»ÿ¶ÿ¹ÿ¾ÿÿ¸ÿºÿÁÿÁÿ½ÿ¼ÿ»ÿ¸ÿ¸ÿ¶ÿ´ÿÀÿµÿºÿ»ÿÀÿÁÿ¼ÿºÿ·ÿ¹ÿ¹ÿ·ÿ¹ÿ·ÿµÿ¼ÿºÿ³ÿ¶ÿÂÿ¼ÿ¿ÿ¾ÿ¸ÿ¸ÿ¸ÿ¸ÿÃÿÍÿÑÿÁÿ»ÿ¹ÿ¸ÿ°ÿ¶ÿ¾ÿ¾ÿ¹ÿ¶ÿºÿ¼ÿµÿÁÿ³ÿ¹ÿ¾ÿÁÿ¸ÿÄÿ»ÿÿÿµÿ½ÿÁÿÂÿ½ÿ¸ÿÃÿÂÿ·ÿÂÿºÿ·ÿ¹ÿ¸ÿ·ÿ¹ÿ½ÿ¾ÿ³ÿ¼ÿ¶ÿ½ÿ¹ÿ³ÿ¶ÿ¾ÿ¹ÿ³ÿ¼ÿ¼ÿ²ÿÄÿ­ÿ³ÿµÿ»ÿ¾ÿ½ÿ½ÿ¼ÿ¸ÿ¹ÿ»ÿ»ÿÇÿ±ÿ¹ÿ·ÿ¿ÿÄÿÁÿºÿ¸ÿ½ÿ»ÿµÿ±ÿ¹ÿ°ÿ¾ÿ»ÿ³ÿ±ÿ¹ÿ¾ÿ½ÿ½ÿºÿºÿÀÿ³ÿ·ÿ¸ÿ¼ÿ½ÿ¹ÿ·ÿ¼ÿÂÿÂÿÀÿ¸ÿ¿ÿÃÿÂÿÀÿ»ÿ¼ÿ¿ÿ½ÿ¹ÿ³ÿ³ÿºÿÊÿ·ÿµÿÃÿºÿ³ÿµÿ¹ÿ½ÿ¾ÿÁÿµÿÈÿÁÿÄÿ·ÿ²ÿ°ÿ±ÿ·ÿºÿ¼ÿ»ÿ½ÿ¿ÿ¼ÿ»ÿºÿ·ÿ¶ÿ¸ÿ½ÿÂÿ¾ÿ¶ÿÄÿ¸ÿ·ÿÅÿ¼ÿ³ÿºÿºÿ±ÿ¾ÿÆÿÇÿºÿ¸ÿ¹ÿ¹ÿ¸ÿ¸ÿºÿ½ÿÁÿºÿ¹ÿ¿ÿ»ÿÂÿµÿ´ÿ¾ÿ¿ÿ¹ÿ¾ÿ¼ÿ¸ÿÆÿ´ÿ¼ÿ¾ÿ·ÿ»ÿÁÿ¼ÿ»ÿ·ÿ·ÿÀÿ±ÿ¶ÿ´ÿ¶ÿ½ÿ½ÿ·ÿ·ÿ¸ÿ²ÿ°ÿºÿºÿºÿ½ÿ¿ÿÁÿ¾ÿ¶ÿÂÿµÿ±ÿºÿÁÿ¿ÿºÿ¹ÿ¹ÿµÿ®ÿ¾ÿ¾ÿ¼ÿ»ÿ¾ÿ¶ÿ·ÿÁÿ¾ÿÈÿ´ÿ´ÿ¾ÿ³ÿ±ÿ¿ÿÃÿºÿºÿÃÿÂÿÁÿ³ÿ³ÿºÿÂÿÁÿ¼ÿ¾ÿ¹ÿ­ÿ¿ÿ¹ÿÁÿ¾ÿ¼ÿ¼ÿºÿ¸ÿ³ÿ´ÿ»ÿ¾ÿ¹ÿ¿ÿÇÿÅÿ½ÿ·ÿ¾ÿ½ÿºÿ¿ÿÀÿÀÿÅÿ½ÿ°ÿ¹ÿ­ÿ±ÿ¾ÿµÿ·ÿºÿºÿºÿ¼ÿ»ÿµÿ¹ÿ¾ÿ¼ÿºÿ¹ÿ¾ÿ¿ÿ»ÿÈÿ±ÿ»ÿ¸ÿ¹ÿ¸ÿ¸ÿ¼ÿ½ÿ¼ÿºÿ½ÿºÿ¶ÿ·ÿºÿ¼ÿ»ÿ»ÿ»ÿÇÿ½ÿÅÿÀÿ¼ÿ³ÿ®ÿ¸ÿ·ÿºÿºÿ¼ÿµÿ´ÿ¸ÿ¶ÿ¶ÿÁÿÂÿ¹ÿ¹ÿÄÿ»ÿ¶ÿ½ÿ¾ÿ»ÿÀÿ³ÿ·ÿ¿ÿºÿ·ÿ¹ÿ­ÿ±ÿ¾ÿ¶ÿ½ÿµÿ³ÿ·ÿºÿÁÿ¼ÿ°ÿµÿ»ÿÀÿ»ÿ¶ÿ´ÿ·ÿ»ÿ®ÿ³ÿ¾ÿ»ÿ·ÿ½ÿ¸ÿµÿºÿµÿ°ÿÁÿ·ÿ¹ÿ·ÿ³ÿ¶ÿ½ÿ»ÿÂÿ´ÿµÿÀÿÀÿ¿ÿÁÿÀÿÀÿºÿ´ÿ»ÿ¶ÿ¶ÿ·ÿ´ÿ²ÿ¼ÿ¹ÿÁÿ¾ÿ·ÿ·ÿÁÿÅÿ¾ÿ»ÿ·ÿµÿÃÿÁÿÂÿ¼ÿ¹ÿ¸ÿ´ÿ¾ÿ¸ÿµÿ¾ÿ¶ÿ´ÿ·ÿ¹ÿ¸ÿµÿ¾ÿ¶ÿ¶ÿ»ÿ¿ÿ¿ÿ½ÿ»ÿ¶ÿ»ÿ¾ÿºÿ½ÿ¿ÿÀÿºÿ·ÿ¿ÿ¿ÿ¾ÿ½ÿ¶ÿ¯ÿºÿÁÿÅÿÁÿ³ÿ¶ÿ«ÿ¾ÿ»ÿ·ÿ¹ÿ¸ÿ·ÿ¶ÿ´ÿ¼ÿÁÿÄÿ¸ÿ´ÿ³ÿºÿ¼ÿ¶ÿ¸ÿ¼ÿÌÿÂÿ¶ÿ¿ÿÂÿÂÿÃÿÀÿºÿ¿ÿ¿ÿµÿ¾ÿ·ÿ²ÿ¶ÿ»ÿ¿ÿÁÿ¶ÿ½ÿºÿ½ÿ¾ÿ·ÿ¹ÿºÿ¸ÿ»ÿ¸ÿ»ÿ¶ÿ¼ÿºÿÅÿÀÿ·ÿ¶ÿ·ÿ¸ÿ·ÿºÿºÿÄÿÀÿ¹ÿ¶ÿµÿ·ÿÁÿÀÿ·ÿ¼ÿ¶ÿµÿºÿ½ÿÀÿÂÿÅÿÂÿ³ÿ¶ÿ°ÿ¸ÿ¾ÿ¿ÿ´ÿ´ÿ¶ÿ«ÿ¶ÿ¿ÿ¾ÿ¹ÿ±ÿ·ÿºÿ½ÿ¿ÿ¹ÿ´ÿ»ÿ¾ÿÅÿ¼ÿ¾ÿ³ÿ²ÿ¸ÿ¹ÿ´ÿ·ÿÁÿ¸ÿ»ÿ¼ÿÄÿ·ÿ³ÿ¶ÿ¿ÿÁÿ½ÿ¾ÿ¼ÿ¸ÿ´ÿ¾ÿ¹ÿ·ÿ¸ÿ¶ÿ¶ÿ¸ÿ¸ÿ²ÿÄÿ»ÿ¼ÿ³ÿ¯ÿ·ÿÊÿÅÿ¶ÿµÿ±ÿ°ÿ¼ÿ·ÿ¿ÿ¹ÿ´ÿÀÿÄÿºÿ³ÿ¹ÿÅÿÁÿ·ÿ¹ÿ¹ÿ¼ÿ¸ÿ¼ÿ¾ÿ¸ÿ¸ÿ½ÿ½ÿÀÿ¾ÿËÿ¸ÿ¿ÿ»ÿ»ÿ¶ÿ²ÿ¶ÿÀÿÆÿ·ÿ¿ÿÆÿ¸ÿ²ÿ³ÿµÿ¶ÿ¹ÿ´ÿ¯ÿ·ÿ¼ÿºÿ¹ÿ¶ÿ³ÿ¹ÿÅÿÃÿºÿ´ÿ´ÿµÿ±ÿ³ÿ¼ÿ¼ÿµÿ¼ÿ¸ÿ¶ÿ¼ÿ¹ÿ¯ÿ°ÿºÿºÿ­ÿ¸ÿÿ¼ÿ½ÿÆÿ½ÿ¶ÿ¹ÿ¸ÿ¸ÿÁÿÃÿºÿ¸ÿ´ÿ»ÿ²ÿ¸ÿ¹ÿ¼ÿ¼ÿ½ÿÀÿ¼ÿ¾ÿÃÿ¹ÿÀÿÂÿÃÿ¿ÿµÿ¯ÿ·ÿºÿ¹ÿ½ÿ¼ÿ»ÿ½ÿ½ÿ¼ÿ´ÿ¯ÿ±ÿ¹ÿ¸ÿºÿ»ÿµÿ³ÿºÿ¹ÿ´ÿ°ÿ±ÿ²ÿ¸ÿÀÿ·ÿ·ÿ¹ÿµÿ±ÿ²ÿ¸ÿ¸ÿ­ÿ°ÿ¾ÿ¹ÿºÿ¸ÿ´ÿ·ÿÄÿÂÿµÿµÿ¸ÿ¶ÿ¹ÿÇÿ¶ÿ·ÿ¼ÿ·ÿ¿ÿ´ÿ³ÿ·ÿ¹ÿ½ÿ·ÿ¹ÿ±ÿ´ÿ¾ÿ¹ÿ»ÿ²ÿ¹ÿ»ÿ¸ÿ¹ÿ¾ÿ¿ÿ»ÿ¼ÿ±ÿ®ÿ¬ÿ¾ÿµÿ¹ÿºÿµÿ»ÿ¿ÿ¾ÿ¾ÿ¸ÿ³ÿ¾ÿÄÿ¹ÿÈÿ¶ÿ¾ÿ·ÿ·ÿ²ÿ·ÿ½ÿ¹ÿ·ÿ¹ÿ¸ÿºÿÂÿ²ÿ´ÿÂÿ¼ÿ¶ÿÄÿÁÿÃÿÂÿ¾ÿ½ÿ¼ÿ»ÿ¶ÿ³ÿ½ÿºÿ½ÿ¿ÿ¼ÿ¼ÿÁÿ¿ÿÂÿ»ÿ±ÿµÿ¼ÿ¾ÿ¿ÿ»ÿ»ÿ¶ÿ¸ÿ½ÿ´ÿ¶ÿ¹ÿ±ÿ¿ÿ¾ÿ¹ÿ¼ÿ¿ÿ¼ÿ±ÿ³ÿÈÿ¹ÿ±ÿºÿÄÿ°ÿ»ÿÉÿ¸ÿ¶ÿ±ÿ¶ÿ¾ÿ¾ÿ¹ÿ¶ÿ·ÿ·ÿ¹ÿ¶ÿ¾ÿÁÿ¶ÿÁÿ¼ÿÅÿ¼ÿ½ÿ¹ÿ·ÿ»ÿ½ÿºÿ¶ÿ·ÿÂÿ±ÿµÿ°ÿ¾ÿµÿ°ÿ¶ÿ¿ÿ¾ÿÀÿ¼ÿ³ÿ·ÿÀÿ»ÿ·ÿºÿºÿ¹ÿ·ÿ¼ÿºÿ¼ÿºÿ·ÿ·ÿ»ÿ½ÿ´ÿ³ÿ¹ÿ»ÿ·ÿ«ÿÿ¸ÿ²ÿ´ÿ¶ÿµÿÃÿ¼ÿ¹ÿºÿ»ÿµÿ¼ÿ¼ÿ¹ÿ»ÿ³ÿªÿ¯ÿ¹ÿµÿ¿ÿÃÿÁÿ¶ÿ­ÿ³ÿ³ÿ»ÿ¶ÿ¸ÿ´ÿ©ÿ©ÿ±ÿ±ÿ²ÿ¹ÿ¸ÿÇÿ·ÿ°ÿ¶ÿËÿ²ÿ´ÿ¿ÿºÿ»ÿ½ÿ½ÿ½ÿºÿºÿ»ÿ·ÿµÿ·ÿ»ÿ¸ÿ¶ÿ½ÿ±ÿºÿºÿµÿ½ÿ»ÿ°ÿ¿ÿÁÿ¹ÿ¶ÿ¶ÿ¹ÿ¹ÿ·ÿ½ÿºÿ¹ÿºÿ½ÿ»ÿ¶ÿ±ÿ¯ÿÅÿÂÿÄÿ»ÿºÿ¶ÿ®ÿ´ÿ¼ÿ¼ÿÁÿÃÿ¾ÿµÿ¸ÿºÿÂÿ½ÿºÿ¼ÿ·ÿ¶ÿµÿ¼ÿ»ÿ»ÿµÿ´ÿ¸ÿ½ÿ½ÿ¸ÿ¾ÿ½ÿ¿ÿ¿ÿ·ÿ´ÿ³ÿ¼ÿÌÿÁÿºÿ·ÿ¼ÿ¾ÿ¯ÿ°ÿ»ÿ¹ÿ·ÿ¸ÿ·ÿ¶ÿ¶ÿ½ÿºÿ´ÿµÿªÿ²ÿ»ÿÃÿ¼ÿ²ÿ¯ÿºÿ¹ÿ¿ÿÀÿ¹ÿµÿ¸ÿºÿ¹ÿ¿ÿÃÿ»ÿ°ÿºÿ¿ÿ³ÿ¿ÿµÿ¹ÿ¿ÿ¯ÿ¶ÿ»ÿ³ÿ¹ÿ¿ÿ¼ÿµÿ±ÿ¶ÿµÿ¯ÿ³ÿ·ÿ·ÿºÿ²ÿ¶ÿºÿÂÿ»ÿ¿ÿµÿ²ÿ·ÿºÿ¯ÿ®ÿ¶ÿ¶ÿºÿ¾ÿ¾ÿ¶ÿ´ÿ²ÿ¬ÿ®ÿ°ÿ²ÿºÿ·ÿ¯ÿ¯ÿ¿ÿ·ÿµÿ¼ÿ«ÿ³ÿ²ÿºÿ¾ÿ±ÿ²ÿ¶ÿ´ÿ²ÿ¹ÿ¼ÿºÿÂÿÅÿ¼ÿºÿ¼ÿ°ÿºÿ¯ÿ·ÿ¾ÿ³ÿ±ÿ³ÿ­ÿ·ÿ²ÿ¶ÿ¿ÿºÿ¹ÿ±ÿ¯ÿµÿ¸ÿ»ÿ¾ÿ¼ÿ³ÿ¬ÿ±ÿ¶ÿ±ÿ´ÿµÿÃÿ«ÿÄÿµÿ»ÿ»ÿ«ÿ¼ÿºÿ±ÿ»ÿ¼ÿ¹ÿ¶ÿ¶ÿ·ÿ¹ÿ»ÿ¸ÿ¶ÿ³ÿ°ÿµÿ¶ÿ¸ÿÁÿ´ÿ»ÿ¸ÿ´ÿ¶ÿ·ÿ´ÿ¹ÿ¹ÿ±ÿ´ÿ¹ÿ½ÿÁÿ»ÿµÿ·ÿµÿ¹ÿ»ÿ¹ÿÁÿÂÿ·ÿ±ÿ³ÿµÿ´ÿ¸ÿÃÿÂÿ¼ÿ´ÿ¸ÿ¾ÿ°ÿ·ÿ«ÿ«ÿ¬ÿµÿÀÿ¹ÿ¹ÿ¹ÿ³ÿ¯ÿ³ÿ»ÿ»ÿ¼ÿ¼ÿ¶ÿ¹ÿ·ÿ´ÿ³ÿ»ÿ¾ÿ¯ÿÀÿºÿÅÿªÿ¸ÿµÿ¸ÿÁÿ³ÿ±ÿ¸ÿ·ÿ½ÿ¹ÿ²ÿµÿ¶ÿ³ÿ¸ÿºÿ·ÿ¶ÿ±ÿ®ÿªÿ°ÿ·ÿÂÿºÿ¸ÿ´ÿ³ÿ´ÿ³ÿ·ÿ´ÿ¿ÿÁÿ­ÿ®ÿ·ÿ³ÿ¹ÿ¶ÿ¶ÿ·ÿ»ÿµÿ­ÿ±ÿ³ÿ¶ÿ¾ÿ¶ÿ®ÿ´ÿ¼ÿºÿ¸ÿºÿ½ÿ¿ÿ±ÿ¶ÿÁÿÿµÿ¸ÿ¶ÿ¶ÿºÿ»ÿµÿ´ÿºÿ»ÿ¹ÿ¸ÿ·ÿ¸ÿµÿ²ÿ³ÿºÿÀÿ¸ÿ´ÿ»ÿ·ÿ¹ÿ¶ÿ¯ÿ´ÿ¸ÿ¶ÿ¼ÿ´ÿ¿ÿ¸ÿºÿ»ÿ®ÿ¯ÿ­ÿ±ÿ¹ÿ±ÿ´ÿ¶ÿªÿ¶ÿ¼ÿµÿ±ÿ¹ÿ¿ÿ¸ÿ¯ÿ­ÿ²ÿ¹ÿ¼ÿ²ÿ³ÿ³ÿ³ÿ´ÿ²ÿ¶ÿ¼ÿ¶ÿ·ÿ¹ÿµÿµÿ¸ÿÂÿ´ÿºÿ¸ÿ¶ÿ¸ÿÀÿ³ÿ­ÿµÿ±ÿ²ÿµÿ³ÿ²ÿ´ÿ·ÿµÿ¸ÿÂÿ¼ÿ¹ÿºÿ±ÿ±ÿ´ÿ·ÿ»ÿ¸ÿ±ÿ²ÿ¶ÿ»ÿµÿÂÿµÿ¸ÿ½ÿ´ÿ¶ÿ¼ÿ¹ÿ¶ÿ­ÿ´ÿ½ÿ¸ÿµÿ¹ÿ½ÿÂÿ¼ÿ´ÿ¹ÿ²ÿ°ÿ·ÿ¶ÿ³ÿ³ÿ±ÿ¶ÿ±ÿ°ÿµÿ±ÿ®ÿ»ÿÂÿÂÿ·ÿ³ÿ±ÿ­ÿ±ÿ¶ÿÀÿ·ÿµÿ¬ÿ¸ÿ­ÿªÿ¼ÿ¸ÿ±ÿ½ÿ¿ÿ¶ÿ¸ÿ¼ÿ»ÿ·ÿµÿ²ÿ¹ÿµÿ«ÿ¯ÿ³ÿÃÿ±ÿ¬ÿÅÿ¾ÿ¸ÿ¹ÿ²ÿºÿµÿªÿ¶ÿ¼ÿ²ÿ±ÿ¸ÿ±ÿ¬ÿ®ÿ²ÿ¼ÿ²ÿ´ÿÀÿÁÿ¼ÿ¾ÿ¾ÿµÿ´ÿ±ÿ±ÿ¸ÿ»ÿ¾ÿ´ÿ©ÿ®ÿ¸ÿµÿ«ÿ¹ÿ¹ÿ­ÿ¹ÿµÿ²ÿ¿ÿÃÿ®ÿ·ÿ¾ÿÿ²ÿ·ÿ±ÿ³ÿ¶ÿ»ÿºÿ¸ÿ³ÿ«ÿ¯ÿµÿ°ÿ¯ÿ´ÿ³ÿ³ÿµÿ¹ÿºÿºÿ·ÿ°ÿ´ÿºÿÀÿ·ÿ¶ÿ¼ÿ¸ÿ¹ÿ²ÿ¹ÿ¶ÿÿ¿ÿ³ÿ²ÿ´ÿ²ÿ³ÿ¹ÿ¹ÿºÿ·ÿ¶ÿ»ÿ¯ÿ¶ÿ½ÿ¶ÿ±ÿ³ÿ¸ÿ¶ÿ²ÿ¶ÿµÿ­ÿµÿÀÿÀÿ¼ÿ°ÿ®ÿ´ÿ´ÿµÿ«ÿ¹ÿ¯ÿ°ÿÿ·ÿ¶ÿºÿ¼ÿ¹ÿ»ÿ¸ÿ¹ÿ¯ÿ³ÿµÿ¼ÿ¾ÿ·ÿ³ÿ®ÿµÿ¹ÿµÿ¹ÿ½ÿ»ÿºÿ¼ÿ¾ÿ¹ÿ±ÿ®ÿ¶ÿ¸ÿ¶ÿÆÿÂÿÃÿ²ÿ­ÿºÿÁÿ³ÿ½ÿ³ÿ»ÿÃÿÀÿ¶ÿ¶ÿ«ÿ­ÿ²ÿ±ÿ³ÿ»ÿµÿºÿºÿ¶ÿ»ÿ»ÿ´ÿ³ÿ³ÿ°ÿ±ÿ¸ÿµÿ±ÿ»ÿ»ÿ¶ÿ±ÿªÿ¯ÿ¹ÿÃÿ²ÿ²ÿ´ÿºÿºÿÀÿ¿ÿºÿµÿ´ÿºÿ±ÿ¼ÿ¼ÿ²ÿ³ÿ°ÿ·ÿ¸ÿ¿ÿ³ÿ³ÿ»ÿ½ÿ´ÿµÿµÿ¹ÿµÿªÿ©ÿ¹ÿ¿ÿ¯ÿµÿ¸ÿ¯ÿ°ÿºÿ¯ÿ³ÿ¸ÿ¾ÿ¾ÿµÿ¯ÿ¬ÿ±ÿ³ÿ¬ÿ±ÿ¸ÿ°ÿ®ÿÿ±ÿ¶ÿ¯ÿ°ÿµÿ³ÿºÿ¶ÿµÿ¶ÿ¸ÿ¹ÿ¶ÿ±ÿ­ÿ©ÿ°ÿ»ÿ¹ÿ¸ÿ¸ÿ¶ÿ³ÿ¯ÿ²ÿ´ÿ¹ÿ°ÿ¸ÿµÿºÿÆÿ¶ÿ¾ÿªÿÁÿÀÿ¹ÿ±ÿ­ÿ´ÿ·ÿµÿºÿ¯ÿ³ÿ´ÿ°ÿ¯ÿ³ÿµÿ²ÿ±ÿ°ÿ°ÿµÿ¹ÿ¶ÿ»ÿ¼ÿ´ÿµÿµÿ»ÿ°ÿ±ÿ¸ÿµÿ´ÿ²ÿµÿ·ÿ´ÿ«ÿ½ÿ¼ÿ·ÿ¿ÿ·ÿ½ÿ½ÿ«ÿµÿ¹ÿ¹ÿ´ÿµÿ³ÿ²ÿ¸ÿªÿ¸ÿ¼ÿ¹ÿ¶ÿµÿ´ÿ²ÿµÿ¶ÿ¶ÿ¶ÿ²ÿµÿ¸ÿ³ÿµÿ²ÿ¹ÿ¶ÿºÿ²ÿºÿÀÿ«ÿ¹ÿ·ÿªÿ®ÿ®ÿµÿ»ÿ¾ÿ¹ÿÁÿ»ÿ»ÿºÿ³ÿ¶ÿ¶ÿ·ÿµÿµÿºÿ½ÿÀÿ»ÿµÿ¹ÿ»ÿ¹ÿ·ÿ¿ÿÃÿ¶ÿ¶ÿ±ÿ»ÿ²ÿ´ÿºÿ¯ÿ´ÿ­ÿ·ÿ»ÿ½ÿ¾ÿ´ÿ°ÿ·ÿÂÿµÿ¸ÿ³ÿÆÿÁÿ·ÿ¸ÿ¹ÿ¹ÿ¸ÿºÿÆÿ¾ÿ³ÿ±ÿ­ÿ±ÿ´ÿ»ÿ»ÿ³ÿ²ÿ¶ÿ¾ÿ¾ÿ¸ÿ¶ÿºÿ«ÿªÿµÿÿ±ÿ°ÿ°ÿµÿ¯ÿ¹ÿ´ÿ¶ÿµÿ°ÿ²ÿ·ÿ½ÿ½ÿ²ÿ²ÿ¸ÿµÿ°ÿ¯ÿ³ÿ´ÿµÿ·ÿ­ÿ©ÿ´ÿ¼ÿ¹ÿ¼ÿ¶ÿ¼ÿºÿ´ÿºÿ¹ÿ­ÿÀÿºÿÀÿ¿ÿ¾ÿ¸ÿ¼ÿ·ÿµÿ»ÿ³ÿ²ÿ¬ÿ©ÿ®ÿ°ÿ³ÿ·ÿµÿ´ÿ·ÿµÿ³ÿ»ÿ¼ÿ±ÿ®ÿ¸ÿÄÿ¿ÿÅÿ­ÿÆÿ¸ÿ¶ÿÀÿÿ¹ÿ²ÿÅÿ¶ÿ¹ÿ®ÿ¾ÿÈÿÄÿ»ÿµÿ²ÿ¶ÿ»ÿ»ÿ¸ÿºÿ¼ÿµÿ¶ÿ»ÿ¶ÿ¾ÿ¶ÿ¯ÿ®ÿ¸ÿ²ÿ°ÿ¶ÿ®ÿÄÿ´ÿ¸ÿ¸ÿ°ÿ°ÿ°ÿ±ÿ±ÿ¸ÿ·ÿ¾ÿ»ÿ²ÿ©ÿ±ÿµÿ°ÿ²ÿ·ÿ¸ÿ¸ÿ¸ÿ¶ÿºÿ½ÿ½ÿ¸ÿ¹ÿ´ÿµÿ¯ÿ»ÿ¹ÿÿÀÿ·ÿ³ÿ¾ÿ¹ÿ·ÿ®ÿ¯ÿ²ÿ³ÿ¼ÿ¸ÿºÿ¶ÿ¸ÿºÿµÿ·ÿ·ÿ³ÿ¯ÿ¹ÿÈÿÉÿÃÿ¹ÿ»ÿ±ÿ·ÿ³ÿ½ÿÁÿºÿÿ·ÿ®ÿ¿ÿÅÿ¿ÿ¸ÿ·ÿ·ÿ®ÿ¬ÿ°ÿ´ÿ¿ÿ¾ÿ¶ÿ¸ÿ¶ÿ·ÿ¶ÿ´ÿ¿ÿÄÿ·ÿ¶ÿ»ÿ²ÿ·ÿ¹ÿªÿ¶ÿµÿ¿ÿºÿ¹ÿ³ÿ±ÿ°ÿ¶ÿ·ÿ­ÿ¬ÿ·ÿ»ÿ¶ÿ²ÿ³ÿ±ÿ³ÿºÿ´ÿ´ÿ¶ÿ¹ÿ»ÿÄÿÿ»ÿ¼ÿµÿ·ÿ¶ÿ¶ÿ¸ÿ¾ÿµÿ¯ÿ¸ÿ»ÿ¶ÿºÿ»ÿºÿ·ÿ¶ÿ¹ÿ°ÿ«ÿ´ÿ»ÿ½ÿ²ÿ°ÿ´ÿ±ÿ°ÿºÿ´ÿ¿ÿ¹ÿºÿ»ÿ¸ÿ¸ÿ²ÿºÿ¸ÿ¹ÿ¸ÿºÿÂÿÂÿ¹ÿ·ÿºÿ¹ÿ¸ÿ¸ÿ¹ÿµÿÁÿ·ÿÿ¯ÿ¶ÿ½ÿ¼ÿ¿ÿ°ÿ¬ÿ»ÿ¼ÿ¸ÿ³ÿ«ÿ«ÿµÿ¼ÿ¸ÿ¸ÿ¿ÿ¹ÿµÿ»ÿ³ÿ·ÿÿ³ÿ½ÿ¶ÿ¿ÿ¸ÿ±ÿ»ÿÃÿ·ÿ°ÿµÿ´ÿ¹ÿ¾ÿµÿ´ÿ¹ÿºÿ¼ÿ³ÿ®ÿÁÿÀÿÀÿ´ÿ¶ÿµÿµÿÀÿ°ÿ¯ÿ¶ÿ³ÿÃÿ­ÿ»ÿ´ÿºÿÁÿ·ÿ²ÿ³ÿ½ÿÅÿ·ÿµÿ·ÿ¯ÿ±ÿ¶ÿ³ÿ³ÿ¯ÿ·ÿºÿ¾ÿ¯ÿ±ÿ½ÿ¾ÿ¼ÿ¾ÿ¶ÿ©ÿ¬ÿ±ÿ°ÿ³ÿ°ÿ´ÿµÿÀÿ³ÿ±ÿ»ÿ¸ÿÁÿ¶ÿµÿªÿªÿ³ÿ®ÿ¹ÿ´ÿ¯ÿ´ÿ¹ÿµÿ¶ÿ½ÿºÿºÿ¸ÿ¶ÿ¼ÿÀÿ»ÿ®ÿ¹ÿ¶ÿ·ÿ­ÿªÿ±ÿ»ÿ¼ÿµÿ³ÿ®ÿ­ÿµÿ¼ÿ¼ÿ¹ÿ¼ÿ¹ÿµÿ°ÿÿ»ÿ»ÿÁÿºÿªÿ¿ÿºÿµÿ³ÿ¸ÿ¹ÿ¶ÿ»ÿÁÿ¿ÿºÿµÿµÿ¼ÿÆÿµÿ­ÿ«ÿ¸ÿ»ÿ¼ÿºÿ¶ÿ½ÿ²ÿ°ÿ¶ÿ¶ÿ·ÿ¾ÿºÿ´ÿ¹ÿ¸ÿÀÿ¿ÿ½ÿ½ÿ¾ÿ¿ÿ³ÿ¶ÿ¿ÿ·ÿ¯ÿÀÿ¾ÿ°ÿ´ÿµÿ¸ÿÄÿ¾ÿ¶ÿºÿ²ÿ¾ÿ¸ÿÃÿ²ÿ³ÿÀÿ¼ÿ²ÿ¸ÿºÿ¸ÿµÿ¼ÿÂÿ»ÿ¶ÿ¹ÿ¶ÿ»ÿÀÿ»ÿ»ÿÁÿÂÿ¹ÿ¾ÿÁÿ»ÿÀÿºÿ»ÿ¶ÿ²ÿ¹ÿ¼ÿ¼ÿÀÿºÿ±ÿ«ÿ·ÿÈÿ¼ÿ¿ÿ·ÿ²ÿºÿ»ÿ¸ÿ»ÿ»ÿµÿ¹ÿ»ÿ´ÿºÿµÿ´ÿ¼ÿ¾ÿ©ÿ¾ÿ´ÿ·ÿ¶ÿ±ÿµÿ½ÿÃÿÃÿ¹ÿ³ÿºÿ¿ÿºÿºÿºÿ¶ÿÂÿ¹ÿµÿÅÿºÿµÿ·ÿ´ÿºÿ»ÿ¸ÿºÿ»ÿÀÿÅÿ¹ÿ·ÿ²ÿ³ÿ¾ÿµÿ³ÿ³ÿÀÿ¹ÿºÿ¹ÿ¼ÿ¾ÿ¹ÿºÿÁÿ»ÿµÿ¶ÿµÿ³ÿ¶ÿ´ÿ±ÿ·ÿ»ÿ¿ÿÂÿ»ÿ°ÿ±ÿ¹ÿÂÿÂÿ»ÿ¾ÿ¶ÿ¯ÿ®ÿ½ÿÂÿ½ÿ¾ÿµÿ½ÿ¿ÿºÿ¾ÿÁÿÂÿºÿ²ÿ¼ÿ¸ÿ¼ÿ»ÿ³ÿ¼ÿºÿ»ÿºÿ¸ÿºÿ¾ÿºÿ¯ÿ±ÿ±ÿ¿ÿ»ÿµÿ¼ÿÅÿ¹ÿ´ÿÀÿ¿ÿ¿ÿÀÿ½ÿÂÿÃÿ»ÿ¯ÿµÿ¯ÿ·ÿÁÿ¾ÿºÿÂÿ¾ÿ¸ÿºÿ»ÿ¹ÿºÿºÿ»ÿÊÿÃÿ¼ÿÂÿ´ÿ¶ÿ¶ÿ¾ÿ¼ÿ·ÿ»ÿ·ÿ°ÿ¾ÿÂÿµÿ·ÿÉÿÃÿºÿ¸ÿ»ÿÂÿÀÿ·ÿ¹ÿÀÿ¼ÿ»ÿ½ÿ¸ÿªÿºÿ¼ÿ°ÿ·ÿµÿ¼ÿ½ÿ°ÿ¬ÿ¶ÿ¹ÿ´ÿ¸ÿÄÿ¾ÿ¹ÿ¹ÿ¼ÿ¼ÿ¸ÿ¸ÿ·ÿºÿ¼ÿµÿ¯ÿ´ÿµÿ¶ÿ¸ÿ¶ÿ¯ÿ¾ÿÈÿ¼ÿ»ÿ½ÿµÿ±ÿµÿ»ÿ¹ÿ¾ÿºÿ»ÿ¸ÿ·ÿÀÿ¿ÿ¶ÿµÿ»ÿºÿ¹ÿÂÿ¼ÿ½ÿ¾ÿÂÿ°ÿ¸ÿ¸ÿ¹ÿ¹ÿ¸ÿ»ÿ¿ÿ¹ÿ±ÿ·ÿ»ÿ¼ÿ¹ÿÀÿ·ÿ¸ÿ·ÿµÿµÿ´ÿµÿ³ÿ½ÿºÿºÿÅÿ½ÿÄÿÃÿºÿ±ÿ±ÿ¸ÿ¼ÿ¼ÿÀÿ´ÿ¹ÿ´ÿ±ÿºÿ¼ÿºÿ·ÿºÿ¾ÿ¸ÿ³ÿÃÿ·ÿ¸ÿµÿÁÿ¾ÿ¹ÿ¶ÿ²ÿ±ÿ¸ÿ¾ÿ»ÿ·ÿ»ÿÅÿÆÿÄÿÀÿ¿ÿ¸ÿµÿ¾ÿºÿ³ÿ»ÿ·ÿ·ÿ¾ÿ¿ÿ¼ÿ½ÿ»ÿ¶ÿ·ÿ½ÿ¹ÿµÿ¼ÿ¯ÿ¯ÿµÿ¸ÿ½ÿµÿ¶ÿ¾ÿ¸ÿ¸ÿ¼ÿÁÿÁÿ´ÿÀÿ·ÿ²ÿµÿºÿ¼ÿ¶ÿ±ÿµÿ¹ÿ½ÿ¶ÿ®ÿ·ÿ¿ÿ¿ÿ¼ÿ¸ÿµÿ´ÿ¿ÿ¶ÿÆÿÀÿ¹ÿ·ÿ¹ÿ¹ÿºÿ½ÿ»ÿºÿ¿ÿ±ÿ°ÿºÿ¹ÿ¸ÿ¾ÿÀÿ½ÿÃÿ½ÿ¶ÿÆÿ¶ÿ¯ÿ±ÿ´ÿ¸ÿ»ÿ¿ÿÃÿºÿ¸ÿ¼ÿ¼ÿÁÿ½ÿ¼ÿ¾ÿ»ÿ¼ÿÀÿºÿ²ÿÇÿ²ÿºÿ¶ÿ²ÿ¶ÿ·ÿ¶ÿ½ÿºÿµÿ½ÿ®ÿ·ÿ¹ÿ¸ÿ´ÿ¶ÿÀÿÂÿÄÿµÿ´ÿ½ÿµÿ¸ÿ»ÿ¿ÿÃÿÀÿ¼ÿÊÿ²ÿ³ÿ½ÿ¾ÿ»ÿ¸ÿ¶ÿ¶ÿ¹ÿ³ÿ¹ÿ¯ÿ¶ÿ»ÿ¼ÿÀÿ¼ÿ¬ÿªÿ»ÿ´ÿµÿÂÿ»ÿ²ÿ»ÿÁÿ¹ÿ¹ÿÉÿÂÿ¼ÿ¶ÿ³ÿ°ÿ¼ÿ¿ÿ¹ÿ¼ÿ¿ÿ¶ÿÈÿ·ÿ¸ÿ»ÿÂÿ¾ÿ¸ÿ»ÿ¾ÿ¼ÿµÿÀÿ»ÿÆÿÇÿÀÿ¿ÿÀÿ¶ÿ¸ÿ«ÿ³ÿ½ÿÃÿÇÿÆÿÃÿÁÿ¹ÿ·ÿ¾ÿ´ÿºÿ¼ÿºÿºÿ»ÿ·ÿ·ÿÂÿÀÿ½ÿÁÿ¾ÿ¾ÿ¼ÿ·ÿ¾ÿºÿ¼ÿ¿ÿÃÿ½ÿµÿ¶ÿºÿ¶ÿ´ÿÀÿ½ÿ¸ÿºÿ¹ÿ·ÿ»ÿ¼ÿ´ÿÄÿÊÿ³ÿºÿ¼ÿµÿµÿ»ÿ¾ÿ¸ÿ¸ÿ½ÿ¸ÿ¹ÿ½ÿ»ÿ²ÿ´ÿ¼ÿ»ÿÂÿÇÿÅÿ¾ÿ¼ÿ¼ÿ¯ÿ¹ÿÀÿ½ÿÁÿ¹ÿ»ÿ¼ÿ³ÿÁÿ¼ÿ²ÿ»ÿ¼ÿ½ÿ»ÿ»ÿÀÿ¹ÿ°ÿÿÁÿÅÿÃÿ¾ÿ´ÿ¼ÿ¼ÿ·ÿÀÿ¯ÿ´ÿºÿ¼ÿ·ÿ·ÿ¾ÿ·ÿ°ÿ»ÿ¸ÿ·ÿ³ÿ²ÿ¸ÿÀÿÁÿ·ÿ»ÿÆÿ¹ÿ·ÿ¾ÿ¾ÿ¹ÿ»ÿ¹ÿÆÿ¿ÿµÿ·ÿ·ÿ²ÿ´ÿ¼ÿ¹ÿ¼ÿÁÿºÿ¿ÿ½ÿ¸ÿ»ÿ¹ÿ¶ÿ³ÿ»ÿ´ÿºÿÀÿÀÿ¿ÿºÿÁÿ»ÿ¿ÿ¿ÿ¹ÿ¯ÿ­ÿ·ÿÃÿ¯ÿ´ÿ¹ÿªÿµÿ»ÿºÿ¾ÿ¾ÿ®ÿ®ÿ½ÿ´ÿ¶ÿ´ÿ·ÿ»ÿ·ÿ¶ÿ¸ÿ´ÿ½ÿ­ÿµÿ½ÿÅÿËÿÆÿ¹ÿ¾ÿ´ÿ»ÿ¹ÿ¶ÿ·ÿºÿ¶ÿ±ÿºÿºÿÁÿÃÿµÿ¶ÿ¶ÿ¿ÿÂÿ°ÿ¯ÿÍÿÏÿÁÿ»ÿ½ÿ¾ÿ»ÿºÿ½ÿ½ÿ¹ÿÀÿ¹ÿÄÿºÿ´ÿ»ÿ¿ÿºÿ¹ÿ¼ÿÏÿ¸ÿ¾ÿ¹ÿ®ÿ±ÿ¸ÿ¹ÿÀÿÍÿµÿÁÿ¸ÿµÿ¿ÿ»ÿ³ÿ³ÿ³ÿ¯ÿ«ÿ½ÿµÿ¿ÿ¸ÿ·ÿ»ÿÂÿÇÿ¼ÿÅÿ±ÿºÿ·ÿ²ÿ¸ÿ¾ÿ½ÿ½ÿÁÿ¾ÿ±ÿ±ÿ´ÿ°ÿ½ÿºÿ»ÿºÿ´ÿ¸ÿÁÿ¿ÿ¿ÿ»ÿ¾ÿºÿ¼ÿ»ÿ²ÿ±ÿ»ÿ¿ÿ¿ÿÆÿ³ÿ¾ÿ´ÿ¯ÿ¸ÿ½ÿµÿ¶ÿÈÿ³ÿ»ÿ»ÿ³ÿ»ÿ¸ÿ¶ÿ½ÿ¿ÿ¹ÿ¿ÿ½ÿ·ÿ°ÿ½ÿÂÿºÿ¼ÿ¾ÿ½ÿ½ÿ²ÿ±ÿÈÿ®ÿµÿ³ÿ±ÿ¿ÿ½ÿ±ÿ¯ÿ¶ÿ»ÿ¸ÿÄÿ¹ÿÀÿ·ÿ·ÿÀÿÅÿ½ÿ´ÿºÿÇÿÃÿÆÿ¶ÿ±ÿ´ÿ±ÿ¶ÿ»ÿµÿ´ÿ½ÿ²ÿ¹ÿ¸ÿ´ÿ¾ÿÂÿ´ÿ¹ÿ¸ÿ´ÿ¸ÿ¼ÿ¼ÿ±ÿµÿÅÿ¿ÿºÿ®ÿ±ÿ¸ÿºÿ½ÿ¿ÿ¹ÿºÿÉÿ¾ÿ°ÿµÿ»ÿ»ÿ½ÿ¿ÿ»ÿ´ÿ³ÿ³ÿµÿ¼ÿ¾ÿÄÿ¾ÿ¸ÿ¯ÿ¸ÿ¾ÿ¹ÿ¶ÿ¸ÿ¿ÿ¼ÿ°ÿÁÿ½ÿÃÿÁÿ»ÿ½ÿ»ÿ²ÿ³ÿ¾ÿ»ÿºÿ¹ÿ¹ÿ³ÿ»ÿ½ÿÀÿÀÿºÿ¸ÿ¿ÿÁÿ»ÿ¾ÿÂÿÀÿ·ÿºÿ»ÿ¯ÿ·ÿ¼ÿ¹ÿ¼ÿÁÿ»ÿ·ÿ¼ÿÈÿ¼ÿ¸ÿ²ÿ´ÿ¼ÿ¹ÿºÿ»ÿµÿ¶ÿ·ÿÀÿ¾ÿÆÿ±ÿÁÿ¹ÿÁÿÃÿ½ÿ½ÿºÿ±ÿµÿ»ÿµÿºÿ³ÿ¿ÿ¸ÿ¸ÿ»ÿºÿ·ÿ»ÿÂÿ¾ÿ·ÿ½ÿ»ÿ¼ÿ¹ÿ¿ÿºÿ¾ÿÅÿÄÿÃÿÊÿÅÿ¶ÿµÿºÿºÿºÿ¾ÿ²ÿ¶ÿ¼ÿ¶ÿºÿ½ÿ¶ÿ®ÿ¯ÿ¶ÿ¹ÿ¼ÿ¿ÿ»ÿ»ÿ±ÿ»ÿ´ÿ¶ÿ½ÿ¿ÿÃÿÂÿºÿ¶ÿ¼ÿÄÿ¶ÿ²ÿ´ÿ¼ÿ®ÿºÿ»ÿµÿ¬ÿ´ÿ¹ÿºÿ½ÿ¼ÿ¿ÿÅÿ·ÿ¼ÿÊÿ³ÿ¯ÿ¼ÿ¸ÿÁÿÄÿ¿ÿºÿ´ÿµÿ»ÿ²ÿ¸ÿ¯ÿ³ÿµÿÑÿ¹ÿ¸ÿÅÿÀÿºÿµÿ»ÿÁÿºÿ·ÿ¼ÿµÿµÿ¹ÿ³ÿ½ÿ´ÿ¸ÿ°ÿ»ÿÂÿ·ÿ±ÿ¶ÿ¾ÿÆÿÀÿ·ÿ¼ÿµÿ³ÿ®ÿ«ÿ³ÿÆÿ»ÿ¸ÿ±ÿ­ÿ´ÿºÿ¼ÿ¸ÿµÿ¼ÿ¿ÿ¹ÿÁÿÀÿ¶ÿÃÿ»ÿ½ÿ¸ÿÁÿ¸ÿµÿ¼ÿ»ÿ¼ÿ¹ÿ½ÿ¼ÿ»ÿ¶ÿ¿ÿ¿ÿ·ÿ­ÿ½ÿ±ÿ²ÿºÿ»ÿ·ÿ¸ÿ¹ÿ¶ÿ·ÿ¼ÿºÿÂÿ¼ÿ½ÿ¹ÿ²ÿ¼ÿ¼ÿ¹ÿ¶ÿºÿ¸ÿ¶ÿ»ÿ·ÿ²ÿ·ÿ¸ÿ¹ÿ¶ÿµÿ¸ÿ±ÿ­ÿ±ÿ³ÿ·ÿ½ÿºÿ¼ÿ¸ÿµÿ¾ÿ¾ÿµÿ¼ÿ·ÿ´ÿ¿ÿÄÿÆÿ¼ÿ®ÿ¶ÿ·ÿ¶ÿ°ÿ³ÿ¹ÿºÿ¿ÿÁÿ½ÿ¸ÿ³ÿ¸ÿ³ÿ¬ÿ¼ÿ¼ÿ¸ÿ°ÿ³ÿ¹ÿ¿ÿ·ÿ²ÿ·ÿÀÿ¸ÿ³ÿ¼ÿºÿ¹ÿ¯ÿ³ÿ³ÿ°ÿ·ÿ»ÿ·ÿ»ÿ¶ÿ¾ÿ¹ÿ±ÿ¹ÿ¼ÿ¿ÿ¿ÿ½ÿ¾ÿ¶ÿ«ÿ¶ÿ¸ÿ¾ÿËÿ¿ÿÀÿ·ÿ±ÿ¼ÿ¶ÿºÿ»ÿ·ÿºÿ¸ÿ´ÿµÿ¹ÿ»ÿ»ÿ½ÿ½ÿ»ÿ¯ÿ¸ÿÈÿ¾ÿÁÿ¼ÿ·ÿ²ÿ²ÿ¸ÿÀÿ¹ÿ³ÿ´ÿ¼ÿ½ÿ¶ÿ»ÿ½ÿÈÿ°ÿ­ÿ´ÿ¶ÿÃÿÁÿ½ÿ¹ÿºÿ¸ÿ¶ÿµÿ¬ÿ°ÿ»ÿºÿ¶ÿ¹ÿ¹ÿ¶ÿ»ÿÇÿ¸ÿ·ÿ½ÿ¯ÿÀÿ¸ÿ¿ÿ½ÿ²ÿ¬ÿ°ÿ¹ÿ¶ÿ´ÿ±ÿ°ÿ·ÿ¼ÿ·ÿ´ÿºÿ¹ÿÀÿÄÿÀÿ´ÿ³ÿ¼ÿ³ÿ¿ÿ¸ÿÆÿÇÿ¿ÿ´ÿ¶ÿ³ÿ´ÿµÿ·ÿ»ÿºÿ¸ÿ·ÿ¸ÿ¶ÿ²ÿµÿ½ÿ½ÿ½ÿÀÿ¯ÿ¸ÿÀÿºÿ¯ÿ´ÿ·ÿ³ÿ¾ÿ¾ÿ¾ÿ¶ÿ³ÿ³ÿ°ÿºÿ²ÿµÿ·ÿ¯ÿ¼ÿ¹ÿÄÿ¸ÿµÿÂÿ¯ÿ¶ÿµÿ½ÿ²ÿµÿ¬ÿ²ÿ·ÿ·ÿ·ÿ·ÿ¸ÿ½ÿ½ÿ¸ÿ¹ÿ¹ÿ¹ÿ¿ÿ°ÿµÿÀÿ´ÿ¶ÿ¶ÿ¬ÿ³ÿ²ÿ¸ÿ·ÿ½ÿºÿ¶ÿ¶ÿ¶ÿ¶ÿ¹ÿ¹ÿ°ÿªÿ³ÿ¹ÿ·ÿ¸ÿ¸ÿ¾ÿ­ÿºÿ·ÿ­ÿ²ÿ°ÿºÿ¾ÿ»ÿ·ÿ´ÿ³ÿ¶ÿ·ÿ¶ÿ³ÿ¯ÿµÿºÿ±ÿ±ÿ¹ÿ¾ÿµÿ¸ÿ¾ÿ·ÿ½ÿ²ÿ¯ÿ­ÿ¾ÿ¸ÿ¹ÿµÿµÿ²ÿºÿºÿ»ÿºÿ¾ÿ½ÿ¶ÿµÿ¼ÿ¾ÿ¸ÿ·ÿ·ÿ°ÿ¯ÿºÿ½ÿ»ÿ¾ÿ»ÿ¯ÿÀÿ½ÿ¿ÿ´ÿ´ÿ³ÿ±ÿµÿ¾ÿÄÿ¹ÿ½ÿ¾ÿ¶ÿ®ÿ°ÿ´ÿ¶ÿ¼ÿ¹ÿ¯ÿ­ÿ³ÿ¿ÿ·ÿ³ÿ¶ÿ²ÿ¸ÿ¿ÿ¼ÿ«ÿ¹ÿ´ÿ¼ÿ»ÿ²ÿ°ÿ¶ÿÁÿ½ÿ»ÿ¿ÿ½ÿ¸ÿ³ÿ³ÿ°ÿ®ÿµÿ¯ÿºÿµÿ¬ÿ¼ÿ·ÿ°ÿºÿ¼ÿËÿÅÿªÿ¬ÿ°ÿ³ÿµÿÿ®ÿ²ÿ­ÿ¹ÿºÿ´ÿµÿ´ÿ´ÿ¶ÿ¶ÿ¶ÿ¶ÿ¶ÿ°ÿ³ÿ²ÿºÿÁÿ¼ÿÆÿ¼ÿµÿ´ÿ²ÿ·ÿ¶ÿ¸ÿ¶ÿ­ÿ·ÿ¸ÿ¶ÿ¹ÿ³ÿ¹ÿºÿµÿ¸ÿ»ÿ¼ÿ¶ÿ°ÿ´ÿ½ÿ¾ÿµÿ³ÿ´ÿ°ÿ±ÿ¶ÿ±ÿ³ÿ³ÿ²ÿ³ÿ¹ÿ¾ÿ¾ÿ¸ÿµÿ­ÿ­ÿ°ÿ±ÿ¾ÿºÿ»ÿ·ÿ¬ÿ±ÿµÿºÿ²ÿ²ÿµÿ°ÿºÿ¶ÿ°ÿºÿ³ÿ³ÿ±ÿ»ÿ«ÿ´ÿ¾ÿ®ÿ¾ÿºÿ¼ÿ¶ÿ·ÿ¹ÿ·ÿÀÿµÿµÿ¸ÿ¶ÿ³ÿ²ÿµÿ´ÿ¶ÿ°ÿ¶ÿºÿ¶ÿ¶ÿµÿ´ÿ®ÿ²ÿ½ÿ¾ÿ·ÿ¾ÿ®ÿ²ÿ°ÿ±ÿºÿ·ÿ±ÿµÿ·ÿ¾ÿ¶ÿ¾ÿ¸ÿ¯ÿ¶ÿ°ÿ¯ÿ¹ÿµÿ±ÿ¶ÿ¶ÿ¹ÿ¼ÿ·ÿ¸ÿ¿ÿÃÿ½ÿ²ÿµÿ¸ÿ³ÿ¼ÿ»ÿ¿ÿºÿªÿ½ÿ¿ÿ²ÿ²ÿ°ÿ¬ÿ»ÿ¸ÿÄÿ½ÿ´ÿÁÿ·ÿÿ³ÿ°ÿ¶ÿ¶ÿµÿ³ÿ¸ÿ¸ÿºÿ¾ÿ¸ÿ³ÿ°ÿµÿ·ÿ²ÿ¶ÿ³ÿ¹ÿ¸ÿ²ÿ«ÿ²ÿ¼ÿ½ÿ³ÿ¸ÿ¸ÿ¯ÿ½ÿ²ÿÉÿ¾ÿ°ÿ±ÿ°ÿ°ÿ¯ÿ»ÿ«ÿ°ÿ®ÿ¯ÿ´ÿ²ÿµÿ®ÿ¬ÿ±ÿ³ÿµÿ½ÿ¾ÿ¼ÿ¼ÿ´ÿ·ÿ¹ÿ¸ÿ¿ÿºÿ°ÿ¯ÿ¸ÿ´ÿÆÿ¿ÿ³ÿ²ÿºÿ®ÿ¶ÿ¼ÿµÿ³ÿ¯ÿ¸ÿ´ÿ¶ÿ¶ÿ´ÿ¸ÿ¶ÿ»ÿ½ÿ¹ÿ³ÿ²ÿ¶ÿµÿ±ÿµÿ·ÿ´ÿ¹ÿ¹ÿ³ÿ´ÿµÿ¶ÿ¹ÿ´ÿ²ÿ¶ÿ·ÿ¸ÿ¶ÿ¸ÿ²ÿ¶ÿÀÿµÿ³ÿÀÿ±ÿ³ÿ¬ÿ®ÿ·ÿºÿ¼ÿ¾ÿ·ÿºÿ·ÿ¬ÿ²ÿ¹ÿµÿ²ÿ±ÿ¸ÿ¹ÿ¶ÿ¼ÿ¸ÿ­ÿ®ÿ»ÿ¿ÿ¸ÿ³ÿ¶ÿ¶ÿ¸ÿ¸ÿ´ÿµÿ®ÿµÿ°ÿ¶ÿ³ÿ´ÿºÿ½ÿ·ÿ¼ÿ¹ÿ³ÿ°ÿ³ÿ»ÿ½ÿ²ÿ³ÿ¯ÿ·ÿ¼ÿ·ÿ¼ÿ¾ÿ¹ÿ¹ÿ¿ÿ¼ÿ´ÿ³ÿ³ÿµÿ¹ÿÀÿºÿ½ÿ¹ÿ´ÿ­ÿ­ÿ¾ÿ¬ÿ±ÿ¶ÿ©ÿ»ÿ´ÿºÿ²ÿ³ÿ¸ÿÀÿ¯ÿ³ÿ²ÿ·ÿ¿ÿ¹ÿ³ÿ¸ÿµÿ·ÿ¹ÿ¼ÿ´ÿ«ÿ²ÿ¶ÿ¼ÿ»ÿ²ÿ¶ÿ´ÿµÿ·ÿ¶ÿ³ÿµÿ°ÿ®ÿºÿ·ÿ»ÿ¹ÿ»ÿ³ÿ­ÿ½ÿ¿ÿ¹ÿ¹ÿ¼ÿ±ÿÿ¯ÿ¼ÿÄÿ³ÿ¶ÿ¼ÿ³ÿ¶ÿ°ÿ²ÿµÿµÿ°ÿ²ÿ¼ÿ¹ÿ³ÿ°ÿ³ÿ²ÿ·ÿ¼ÿ°ÿ­ÿµÿ¶ÿ´ÿ½ÿ¼ÿ¹ÿÿ·ÿ¹ÿ¹ÿ¼ÿµÿ±ÿ¯ÿ³ÿ¸ÿºÿÁÿÅÿ¸ÿ¼ÿ¸ÿ¬ÿ²ÿ¸ÿºÿ¼ÿ¸ÿ´ÿ¯ÿ¯ÿ»ÿ»ÿ´ÿ¶ÿµÿ·ÿ±ÿ¯ÿ³ÿµÿµÿ³ÿ¹ÿ¸ÿ¸ÿ¬ÿ¶ÿ°ÿ¸ÿÀÿÇÿÿµÿ²ÿ¿ÿ·ÿ¶ÿÿ´ÿ²ÿ¸ÿ½ÿºÿ²ÿ¯ÿ¬ÿ´ÿ»ÿ¼ÿ¼ÿµÿµÿ¹ÿ·ÿ¸ÿ·ÿ·ÿ­ÿªÿ´ÿ±ÿ»ÿ¶ÿ¹ÿ¶ÿ±ÿ°ÿ³ÿ·ÿ¸ÿ»ÿ±ÿ±ÿ½ÿ®ÿ¶ÿºÿ½ÿ¸ÿ°ÿ¯ÿ¶ÿ¶ÿ³ÿºÿ³ÿ·ÿ½ÿºÿ³ÿ²ÿ·ÿ¶ÿµÿ·ÿ¶ÿ·ÿºÿµÿ³ÿ³ÿ¸ÿªÿµÿ·ÿ´ÿ·ÿ¬ÿ¬ÿ³ÿºÿ±ÿ³ÿ¾ÿ¶ÿ²ÿ±ÿ¼ÿ¹ÿ¼ÿ¹ÿ¸ÿºÿ¶ÿ¶ÿ¯ÿªÿ²ÿ¸ÿ°ÿ²ÿ³ÿµÿ¿ÿºÿ·ÿºÿ¶ÿ²ÿÅÿ¹ÿ¯ÿ¬ÿ°ÿ­ÿ´ÿÂÿÿÈÿ¼ÿ®ÿ®ÿ­ÿ°ÿµÿÂÿ´ÿ®ÿÿ¯ÿ´ÿ¯ÿ¬ÿ«ÿ²ÿ¶ÿ±ÿ·ÿ¼ÿ·ÿ²ÿ­ÿ®ÿµÿ¶ÿ»ÿ¹ÿ¼ÿ»ÿ¾ÿ½ÿ¶ÿ²ÿ¶ÿµÿÿÃÿÀÿ¯ÿ»ÿ¸ÿ¸ÿ±ÿ¶ÿ­ÿªÿ¶ÿ³ÿµÿ¹ÿ»ÿ¼ÿ¶ÿ´ÿ±ÿ­ÿ®ÿ²ÿµÿµÿµÿºÿ±ÿ¬ÿ¼ÿ¾ÿ¸ÿ¹ÿ²ÿ¶ÿ¼ÿ®ÿ»ÿ³ÿ®ÿ·ÿ¸ÿ¶ÿºÿ·ÿ¹ÿ¶ÿµÿºÿ¸ÿµÿ¶ÿ¸ÿ¼ÿ»ÿ·ÿ±ÿµÿºÿ²ÿ³ÿ¼ÿ¸ÿ¶ÿ½ÿ¶ÿ³ÿµÿ¶ÿºÿ²ÿ³ÿºÿ·ÿ³ÿ·ÿ¶ÿ¿ÿ±ÿ¶ÿºÿ²ÿÿ¯ÿ¾ÿ³ÿ±ÿ´ÿ´ÿ°ÿ¯ÿ²ÿ²ÿ»ÿ¾ÿ³ÿµÿ´ÿ³ÿ¸ÿ´ÿ¼ÿ´ÿ¶ÿ¯ÿ³ÿ²ÿÿ¶ÿ¶ÿ¶ÿºÿ­ÿ³ÿ¶ÿ­ÿ®ÿ°ÿ³ÿ»ÿ¶ÿ³ÿ³ÿ±ÿµÿ³ÿ¬ÿ°ÿ¸ÿ·ÿ±ÿ®ÿ·ÿºÿ¹ÿµÿ¼ÿ¸ÿ¼ÿ¯ÿ½ÿ³ÿ«ÿÇÿ­ÿºÿ¿ÿ¼ÿ³ÿ­ÿ±ÿ¯ÿ¼ÿÆÿºÿ¼ÿ¼ÿ¹ÿ¸ÿ¹ÿ»ÿ¹ÿ¸ÿ¸ÿ·ÿ¶ÿ¸ÿ¯ÿ¹ÿµÿ½ÿ¸ÿ±ÿ¼ÿÃÿ¶ÿ¸ÿ¼ÿ´ÿ­ÿ½ÿ»ÿ·ÿ·ÿ·ÿ²ÿ¬ÿ­ÿ»ÿÃÿ¹ÿ³ÿµÿ¯ÿ¯ÿ°ÿ±ÿ¿ÿÅÿ¹ÿ¶ÿ¾ÿµÿ·ÿ¸ÿ³ÿ´ÿ»ÿÀÿ³ÿ¿ÿµÿ²ÿ´ÿ¬ÿªÿÿ°ÿµÿ¶ÿµÿ±ÿ³ÿ¹ÿÄÿ¼ÿ·ÿ¹ÿ­ÿ¼ÿÄÿ­ÿËÿÀÿÿºÿÀÿ²ÿÃÿ»ÿ¸ÿ»ÿ·ÿ¸ÿ³ÿ¹ÿºÿ»ÿ¸ÿ¶ÿ¼ÿ»ÿ¹ÿµÿ²ÿ¸ÿºÿªÿ®ÿ°ÿ­ÿ±ÿµÿ·ÿ¾ÿ¸ÿ³ÿ¼ÿ·ÿ·ÿµÿºÿ³ÿ³ÿ¹ÿ¹ÿ¹ÿµÿ³ÿ¼ÿ¹ÿ²ÿ¿ÿµÿ¸ÿ¸ÿ¹ÿÂÿºÿµÿ²ÿ­ÿ»ÿÀÿ·ÿ³ÿ·ÿ¾ÿ¹ÿ¶ÿ´ÿµÿ»ÿ½ÿ¿ÿ¿ÿ»ÿµÿµÿ¿ÿ¼ÿ®ÿ³ÿ·ÿ½ÿ¸ÿÄÿ·ÿ·ÿ¾ÿ¼ÿ´ÿ¹ÿÁÿ»ÿÁÿºÿ·ÿ·ÿµÿ¸ÿ¼ÿ¶ÿ«ÿ·ÿ¼ÿ½ÿ¾ÿ¹ÿÁÿ³ÿµÿºÿ½ÿ¸ÿ·ÿ¾ÿ±ÿ´ÿ¶ÿ´ÿ·ÿºÿ»ÿºÿ¹ÿ¶ÿ°ÿ²ÿ¸ÿ´ÿ¯ÿ¾ÿÄÿ³ÿ·ÿµÿ¸ÿ¾ÿªÿ²ÿ¹ÿ¼ÿ¾ÿ¼ÿ·ÿ³ÿ±ÿ­ÿ°ÿ¶ÿµÿµÿ·ÿÂÿµÿªÿ¸ÿ³ÿ¼ÿ´ÿÁÿµÿ¯ÿ¯ÿ±ÿ¹ÿÁÿµÿ½ÿÄÿ¾ÿ¾ÿÀÿ½ÿ¸ÿºÿ³ÿ²ÿºÿ¸ÿ²ÿ·ÿªÿ¶ÿ¸ÿ³ÿ¯ÿºÿ¾ÿ¶ÿ·ÿ²ÿ²ÿºÿ½ÿ»ÿ¹ÿ»ÿºÿ¼ÿ®ÿµÿ²ÿ²ÿ±ÿ³ÿ·ÿ»ÿ¬ÿ¹ÿ»ÿ»ÿ¾ÿÂÿÀÿ»ÿµÿ³ÿ¶ÿ·ÿ¼ÿ¶ÿ¸ÿ´ÿ¯ÿ»ÿ¿ÿ¸ÿºÿ³ÿ»ÿ¹ÿ¸ÿ¸ÿ¹ÿ¼ÿ¿ÿ½ÿ¹ÿ¶ÿ³ÿ¿ÿ¿ÿ¶ÿ¼ÿ¯ÿ¹ÿÀÿÇÿºÿ¾ÿ¾ÿ¶ÿ·ÿ°ÿ·ÿ¸ÿ¹ÿÀÿ¹ÿ´ÿ¿ÿ¼ÿºÿ¸ÿºÿ¯ÿ¶ÿ¿ÿ¾ÿ³ÿ´ÿ¸ÿ·ÿºÿÁÿÃÿ»ÿ´ÿ¸ÿ¾ÿ¼ÿ¿ÿ¹ÿºÿµÿºÿ°ÿÿ¶ÿ½ÿÀÿ½ÿ¼ÿ¶ÿ»ÿ»ÿ¸ÿÀÿÃÿ»ÿ¶ÿ«ÿ³ÿ¹ÿ³ÿÇÿÂÿ¼ÿÁÿÃÿ¼ÿ¼ÿÀÿ¼ÿ¼ÿºÿ·ÿ¼ÿ¸ÿºÿÃÿ´ÿ¯ÿ³ÿÇÿºÿ¶ÿ¹ÿ¸ÿ³ÿ¸ÿ³ÿ¯ÿ´ÿ´ÿ¹ÿÇÿÆÿ½ÿµÿÀÿ¶ÿ­ÿÁÿ»ÿ¶ÿ¼ÿ¹ÿ»ÿºÿ¸ÿ¸ÿ¶ÿ¸ÿ¾ÿ·ÿ¶ÿ²ÿ¹ÿ·ÿÆÿÀÿÀÿÆÿÀÿ­ÿ¬ÿ¼ÿÀÿ¸ÿµÿ·ÿ¶ÿ¸ÿ¬ÿµÿ¹ÿ³ÿ±ÿ±ÿ¹ÿ½ÿÀÿ¼ÿºÿºÿ¶ÿµÿ½ÿÀÿ¿ÿ»ÿ´ÿ»ÿºÿ´ÿ«ÿªÿ·ÿ»ÿ³ÿ°ÿ´ÿ¹ÿ»ÿ¹ÿ½ÿ¸ÿ¸ÿÆÿ¼ÿ¸ÿ¹ÿ¾ÿºÿ¼ÿ·ÿµÿ½ÿ½ÿ·ÿ·ÿ³ÿ»ÿ¿ÿ´ÿ¹ÿ½ÿÁÿ¸ÿ¼ÿ·ÿ¯ÿ¹ÿÂÿ¿ÿÂÿ¿ÿ°ÿ´ÿ¸ÿµÿ·ÿ·ÿµÿ·ÿºÿ½ÿ»ÿ½ÿ»ÿ¶ÿ¹ÿ¹ÿÁÿ¾ÿ½ÿ·ÿ¾ÿÈÿ¶ÿ¸ÿ¸ÿ¸ÿ¸ÿ¯ÿ®ÿ¶ÿ¸ÿ¹ÿ³ÿ´ÿÂÿ»ÿ¿ÿ²ÿ²ÿ¸ÿ¿ÿ»ÿ¶ÿ»ÿ¾ÿ¸ÿ¿ÿ¸ÿ³ÿ¶ÿºÿ¹ÿµÿ¹ÿ¼ÿ·ÿ°ÿ¶ÿ½ÿ¹ÿ¸ÿÀÿ¼ÿ¹ÿ¸ÿºÿºÿºÿºÿ¶ÿ·ÿ¼ÿ»ÿ´ÿ±ÿµÿ¶ÿ´ÿ¶ÿ¶ÿ²ÿ³ÿ½ÿ¯ÿ±ÿ¶ÿ´ÿ¹ÿ½ÿµÿ¾ÿÁÿ¹ÿ¼ÿ»ÿ»ÿÆÿ·ÿ²ÿ¼ÿ¾ÿ¹ÿ½ÿ¾ÿ¾ÿµÿ·ÿÅÿ´ÿ¿ÿ¾ÿ¹ÿ½ÿÄÿÂÿºÿ©ÿÿÿ¶ÿ½ÿÃÿ¾ÿÀÿµÿ´ÿºÿ¸ÿ´ÿ³ÿ±ÿ¾ÿ»ÿ¼ÿ½ÿ¿ÿÅÿ¼ÿ¹ÿ´ÿ²ÿºÿ¼ÿ¶ÿ¸ÿ¹ÿ»ÿ½ÿ­ÿ³ÿ¾ÿ¸ÿ½ÿÄÿ¹ÿ°ÿ²ÿ¼ÿ¸ÿ¶ÿºÿÁÿ´ÿ¹ÿ½ÿ»ÿºÿ¹ÿ¼ÿÀÿÀÿºÿÃÿÃÿÉÿ»ÿ¼ÿºÿ¼ÿÁÿ¸ÿ¶ÿ»ÿÀÿ¯ÿÃÿ¼ÿºÿ½ÿÀÿ¼ÿ¸ÿ¿ÿ¿ÿÄÿ¸ÿµÿ±ÿ»ÿºÿ±ÿ²ÿ¸ÿ¼ÿÀÿÃÿÂÿºÿ¸ÿ±ÿ½ÿ¹ÿ·ÿ¸ÿ»ÿ¾ÿ¸ÿ±ÿ¸ÿ¼ÿµÿ´ÿ¶ÿ½ÿ»ÿµÿ·ÿ¹ÿ¹ÿÄÿ¹ÿÁÿºÿ·ÿ·ÿºÿ½ÿºÿ¶ÿ´ÿ¶ÿ¾ÿºÿ®ÿºÿÁÿÁÿ¹ÿ·ÿ·ÿ¾ÿÎÿÃÿ¸ÿ½ÿ¾ÿµÿµÿºÿ°ÿ¯ÿÀÿÄÿºÿºÿºÿ¼ÿ¹ÿ»ÿ¿ÿ¿ÿ»ÿ¸ÿ·ÿ¯ÿ°ÿÉÿ¿ÿ¸ÿ»ÿ¼ÿ½ÿ¶ÿ°ÿ·ÿ»ÿ·ÿ¼ÿµÿ¿ÿ¹ÿµÿ°ÿ²ÿºÿ½ÿÂÿ¹ÿ½ÿ°ÿ²ÿºÿ¹ÿ¹ÿÀÿÀÿµÿ·ÿ¸ÿ·ÿÅÿºÿºÿ½ÿ»ÿºÿ»ÿ¶ÿ·ÿ»ÿÆÿ¼ÿ¼ÿÄÿ»ÿ±ÿ¹ÿ¹ÿ¬ÿÀÿ±ÿ¸ÿ°ÿ½ÿ¿ÿ·ÿºÿÆÿ¼ÿ»ÿ¼ÿ°ÿ«ÿµÿºÿ¼ÿ»ÿ´ÿµÿ¸ÿ½ÿ¼ÿºÿÁÿ¼ÿ»ÿÅÿÆÿ¿ÿ¶ÿÇÿ·ÿÀÿ¿ÿ¼ÿ¿ÿÀÿ¹ÿ°ÿ´ÿ»ÿ¾ÿ¼ÿÄÿÆÿºÿ´ÿ¹ÿµÿÀÿÁÿ½ÿ¸ÿºÿ¿ÿ¾ÿ¶ÿ¹ÿÄÿÁÿ¿ÿ¼ÿ´ÿ²ÿ¶ÿ»ÿ¸ÿ¾ÿÇÿ¸ÿÃÿÉÿÂÿ½ÿ¹ÿ²ÿ»ÿÂÿ¸ÿºÿ¿ÿ¹ÿ¿ÿÊÿÁÿ·ÿ¾ÿ¼ÿÀÿ¹ÿ¸ÿ¹ÿ»ÿ¿ÿ¿ÿµÿ°ÿºÿ»ÿºÿ¾ÿ¿ÿ¶ÿ´ÿ¼ÿ¹ÿ½ÿÁÿ¿ÿÀÿ½ÿ´ÿ¶ÿ»ÿ½ÿ¼ÿ¾ÿ¼ÿ¹ÿ´ÿ³ÿ¾ÿ¿ÿ¼ÿ¸ÿµÿ±ÿ¹ÿÇÿÅÿµÿ±ÿ«ÿ¿ÿÅÿÄÿ½ÿ¼ÿÂÿ¿ÿÄÿÃÿ»ÿ±ÿ¸ÿ·ÿµÿºÿ¿ÿ½ÿ»ÿ¸ÿ¾ÿ¼ÿµÿ¶ÿ½ÿ¿ÿ¾ÿ»ÿ¹ÿ¿ÿ»ÿ½ÿ¾ÿ¸ÿµÿ·ÿ°ÿÈÿ¾ÿ¸ÿµÿ¶ÿ¶ÿ¶ÿ¶ÿ¾ÿ¹ÿÅÿ·ÿµÿ·ÿ²ÿµÿ¿ÿ¸ÿ¯ÿ¶ÿ¶ÿ·ÿ¼ÿÀÿ¾ÿµÿ¿ÿºÿ¾ÿ²ÿ¶ÿ¶ÿ²ÿ¹ÿ¼ÿ¯ÿ¶ÿ¾ÿµÿ¸ÿ¸ÿµÿ¶ÿºÿºÿ´ÿÀÿ´ÿ´ÿ²ÿ°ÿ¸ÿ¿ÿ·ÿÃÿÇÿÁÿ¿ÿ½ÿ»ÿµÿ·ÿÃÿ¸ÿ½ÿ¶ÿ¹ÿµÿ·ÿºÿ¿ÿ¼ÿ±ÿ·ÿÁÿ¹ÿ½ÿµÿ»ÿÇÿÊÿ¾ÿ¶ÿÁÿ²ÿ´ÿ¸ÿ³ÿ¹ÿ¿ÿ½ÿºÿ¼ÿ¿ÿ´ÿ¿ÿ¼ÿÁÿ½ÿ·ÿ³ÿ²ÿ±ÿ²ÿ¶ÿ»ÿ½ÿ¹ÿ¹ÿµÿ³ÿ¶ÿ¶ÿºÿÌÿµÿÀÿºÿ±ÿ´ÿ³ÿ²ÿ´ÿ­ÿ«ÿ¯ÿ·ÿ¼ÿ»ÿ»ÿ³ÿ±ÿ¹ÿ½ÿ´ÿ°ÿ¼ÿ¼ÿµÿ¸ÿ¹ÿ¸ÿ¶ÿ´ÿ·ÿ¸ÿ²ÿµÿ½ÿ¹ÿÀÿ¸ÿ¹ÿÄÿÃÿÃÿÄÿ·ÿ»ÿ¸ÿ»ÿ»ÿÀÿ½ÿ³ÿ°ÿ»ÿ»ÿ¿ÿºÿ³ÿ»ÿ¾ÿ¶ÿ³ÿ·ÿ¶ÿ®ÿµÿ¬ÿ±ÿ¸ÿ»ÿÁÿºÿ¼ÿ¼ÿ¸ÿ½ÿºÿ¶ÿ¹ÿ¸ÿ»ÿ¼ÿ»ÿ¹ÿ¼ÿ½ÿ¹ÿ¸ÿ»ÿÂÿ½ÿ¬ÿ´ÿ·ÿ·ÿ·ÿ»ÿÃÿÇÿÁÿ¹ÿÄÿÅÿ»ÿ¹ÿ¿ÿ½ÿ»ÿºÿ¶ÿµÿ»ÿÄÿÂÿ°ÿªÿ¹ÿ·ÿ±ÿ·ÿºÿ¸ÿ¼ÿ·ÿµÿÂÿ¶ÿ¸ÿºÿ»ÿ¹ÿ¹ÿ¼ÿ½ÿ¸ÿ¾ÿ¿ÿ´ÿºÿºÿ¿ÿ¿ÿ¶ÿ¾ÿÁÿ½ÿÄÿ´ÿ¶ÿ¶ÿ³ÿ¾ÿ¼ÿ·ÿµÿ¹ÿ½ÿ½ÿ¼ÿ»ÿ²ÿ¸ÿÁÿÈÿÎÿ¾ÿ·ÿ®ÿ¶ÿ½ÿ¹ÿºÿ¸ÿ½ÿ¿ÿ¶ÿÀÿ¾ÿ¿ÿ½ÿ¶ÿ¶ÿ¶ÿ®ÿ­ÿ¼ÿ¿ÿºÿ¹ÿ´ÿµÿ¼ÿ¿ÿÃÿÂÿ¹ÿµÿ»ÿ¶ÿ¹ÿÄÿ»ÿ©ÿ±ÿ»ÿ¾ÿ½ÿ»ÿºÿºÿºÿ»ÿ»ÿ·ÿ¼ÿÊÿµÿ¶ÿ¸ÿ°ÿ·ÿ¾ÿ¿ÿºÿµÿ½ÿµÿ»ÿ·ÿºÿ¾ÿ´ÿ²ÿ²ÿ³ÿ·ÿºÿ¹ÿ¹ÿºÿ·ÿ·ÿ¾ÿ¸ÿ½ÿ¹ÿ¸ÿ»ÿ½ÿ¸ÿ·ÿ»ÿ¼ÿ·ÿ¶ÿÃÿÇÿ²ÿ°ÿ¶ÿÃÿÃÿ¼ÿ¶ÿ·ÿ¸ÿ¸ÿ¾ÿÅÿËÿ¹ÿ¼ÿ­ÿ¾ÿ¶ÿ¶ÿ»ÿ¿ÿ»ÿ±ÿ­ÿ²ÿ¼ÿºÿ»ÿ¿ÿ¯ÿ¹ÿ¸ÿ´ÿ³ÿºÿÃÿ¼ÿ¸ÿ¸ÿ»ÿÄÿ·ÿµÿ¶ÿ®ÿÄÿ°ÿ»ÿ·ÿ¹ÿ´ÿ´ÿ¹ÿ»ÿÀÿÃÿ¼ÿ½ÿ¼ÿ³ÿ¼ÿ¼ÿ¯ÿ´ÿ³ÿ·ÿ½ÿ¹ÿ³ÿ°ÿ´ÿ¾ÿ´ÿºÿÁÿÂÿºÿÉÿÀÿ¼ÿ¾ÿ·ÿ·ÿ¸ÿ¼ÿÁÿ¹ÿ³ÿ¶ÿ¹ÿ½ÿÅÿ·ÿÃÿ±ÿµÿ»ÿ¿ÿµÿ²ÿ·ÿ·ÿ´ÿ·ÿ¸ÿ¯ÿ·ÿ½ÿ¶ÿ²ÿºÿºÿÀÿ¸ÿµÿ±ÿ°ÿ¸ÿ¼ÿ¼ÿÂÿ»ÿÀÿºÿÁÿ»ÿ­ÿ¶ÿÃÿ¶ÿ»ÿ¹ÿ¿ÿÇÿÃÿÂÿÀÿ²ÿ°ÿ¬ÿ³ÿ¼ÿºÿ¶ÿÀÿ·ÿµÿ¹ÿ°ÿ¯ÿºÿºÿ¸ÿ¹ÿ¹ÿ¹ÿ¸ÿÁÿ¹ÿ¾ÿ´ÿ¶ÿ»ÿ²ÿºÿºÿ¹ÿµÿ¸ÿ¼ÿ¼ÿ¿ÿ¼ÿ´ÿ½ÿµÿ¹ÿ¼ÿ¼ÿ¬ÿµÿ¶ÿ¾ÿ¸ÿ°ÿºÿ¾ÿÀÿ½ÿ·ÿ»ÿ¾ÿÀÿÁÿ·ÿ´ÿÀÿ¸ÿ»ÿ¼ÿ·ÿ¼ÿ¹ÿ¯ÿ±ÿºÿ¼ÿ¸ÿ¸ÿ¶ÿ¶ÿ¾ÿ¶ÿÀÿ¿ÿ´ÿ¼ÿ·ÿµÿ¼ÿ¾ÿ½ÿ·ÿ³ÿ²ÿ°ÿ¶ÿ²ÿ®ÿ»ÿ¹ÿ·ÿ­ÿ´ÿ´ÿ¯ÿ»ÿ¼ÿºÿÁÿºÿ³ÿ´ÿ²ÿ°ÿ¸ÿ¼ÿ¸ÿ¶ÿ³ÿ²ÿ³ÿ±ÿ°ÿºÿ¶ÿ»ÿÍÿ¹ÿ´ÿ½ÿªÿ«ÿµÿ¹ÿ»ÿºÿ»ÿ¸ÿ¶ÿ¾ÿ½ÿ´ÿ¸ÿ¼ÿ®ÿ·ÿÄÿ¾ÿ¾ÿ·ÿ·ÿÀÿ»ÿÁÿÁÿÀÿºÿºÿ¸ÿ²ÿ¼ÿÂÿÆÿ¿ÿ°ÿºÿÁÿ±ÿÀÿ¿ÿ·ÿ·ÿ±ÿ¶ÿ´ÿµÿ°ÿ°ÿµÿ¹ÿ¸ÿ»ÿ½ÿ´ÿ¸ÿÅÿ¹ÿ³ÿÁÿ»ÿ¾ÿ¬ÿ´ÿÁÿºÿÂÿ¿ÿ¶ÿ¾ÿÀÿµÿ²ÿ¼ÿ¾ÿºÿ¾ÿ¾ÿºÿ¼ÿ²ÿ¶ÿ±ÿ¸ÿºÿ»ÿºÿ²ÿºÿ½ÿ¹ÿµÿºÿ´ÿ²ÿ·ÿ»ÿ»ÿ½ÿ¿ÿ¶ÿµÿ·ÿ¸ÿ±ÿ¹ÿ»ÿÀÿ³ÿ¼ÿ¶ÿºÿ»ÿ½ÿ¸ÿ¶ÿ½ÿµÿ­ÿ´ÿ¼ÿ¹ÿ¸ÿºÿ±ÿ²ÿ±ÿ®ÿ°ÿ±ÿ·ÿ»ÿ»ÿ¸ÿ²ÿ°ÿ¶ÿ·ÿ»ÿºÿ¿ÿ·ÿ¶ÿ¶ÿ¶ÿ±ÿ±ÿ¹ÿ¶ÿ³ÿ²ÿ´ÿµÿµÿÀÿ¸ÿ±ÿµÿ²ÿµÿ»ÿ»ÿ¼ÿ·ÿ¹ÿ­ÿ³ÿ°ÿ¯ÿ·ÿ´ÿ´ÿÀÿÁÿ¹ÿ¼ÿÂÿ¸ÿ±ÿ®ÿ¸ÿ¸ÿ³ÿÿ­ÿ®ÿ¯ÿ´ÿ¸ÿ¹ÿ»ÿ¸ÿ³ÿ¶ÿ»ÿ»ÿ¹ÿºÿ´ÿ³ÿ·ÿ²ÿµÿºÿ»ÿ·ÿ¶ÿ¹ÿ¾ÿ²ÿ³ÿ²ÿ°ÿÃÿ½ÿ¸ÿ¹ÿ¹ÿºÿ¾ÿÀÿÀÿ¾ÿ¸ÿ´ÿ´ÿ¸ÿºÿ»ÿ¾ÿ³ÿ±ÿ»ÿ«ÿ·ÿ­ÿ¼ÿ­ÿ²ÿÅÿ·ÿ¸ÿ²ÿºÿ°ÿ®ÿ¯ÿ²ÿ·ÿ´ÿ³ÿºÿºÿ³ÿ¶ÿ¹ÿ¶ÿ·ÿ¸ÿ¶ÿ°ÿ±ÿ¹ÿ¸ÿ¹ÿ¯ÿ·ÿ°ÿ³ÿºÿ¸ÿ°ÿ´ÿ¶ÿ·ÿ±ÿ¶ÿµÿ¸ÿ¹ÿºÿ¼ÿÀÿÃÿ¹ÿµÿ¼ÿ±ÿ­ÿ·ÿµÿºÿ·ÿ¸ÿºÿªÿÀÿ³ÿ¶ÿÃÿ­ÿÄÿ¾ÿ¯ÿ²ÿ³ÿ·ÿ·ÿ¯ÿ°ÿ¯ÿ¯ÿ°ÿ³ÿ´ÿ±ÿ°ÿ²ÿµÿ¶ÿ¸ÿ±ÿ®ÿ¸ÿ¶ÿ¸ÿ½ÿ¿ÿ²ÿ¹ÿ¹ÿ³ÿµÿ¼ÿºÿ¶ÿ®ÿµÿ»ÿ¶ÿºÿºÿ»ÿ¸ÿ¶ÿ¸ÿ»ÿ½ÿ¶ÿ®ÿ°ÿ¶ÿ¶ÿ°ÿºÿ²ÿ²ÿ¶ÿ±ÿ½ÿ¯ÿ´ÿ³ÿ²ÿÉÿºÿ­ÿÿ¸ÿµÿ»ÿ¸ÿ±ÿÀÿ°ÿ¹ÿ¾ÿ¿ÿ½ÿ¼ÿÀÿ¿ÿ¹ÿ·ÿ»ÿ¸ÿ«ÿ¯ÿ¹ÿ°ÿ¸ÿºÿ­ÿ¶ÿ³ÿ²ÿµÿ²ÿÿ¾ÿ¸ÿ³ÿ³ÿÀÿ½ÿ¶ÿ±ÿ½ÿ¶ÿ±ÿ³ÿ¶ÿ´ÿµÿ±ÿ³ÿ·ÿ·ÿºÿ»ÿºÿµÿ´ÿ¹ÿ»ÿ¹ÿ¶ÿ¶ÿ¾ÿ­ÿ´ÿºÿ²ÿ®ÿ¶ÿ¸ÿµÿµÿ¹ÿµÿ³ÿ¸ÿ²ÿ¯ÿ·ÿ´ÿ´ÿºÿ°ÿ°ÿ½ÿ¼ÿ¸ÿ¹ÿ¸ÿºÿ¸ÿ¶ÿ¾ÿºÿ·ÿ²ÿ¸ÿ²ÿ«ÿ¯ÿ³ÿ¸ÿ¼ÿ®ÿÂÿ³ÿ¹ÿ¹ÿÁÿ»ÿÀÿ½ÿ³ÿºÿ·ÿ«ÿ¹ÿ©ÿ­ÿ½ÿ²ÿ«ÿ³ÿ±ÿ®ÿ¯ÿ°ÿ³ÿ¶ÿ¶ÿ®ÿ´ÿ¹ÿ®ÿ¿ÿ½ÿ´ÿµÿÿ°ÿ¹ÿ¸ÿ®ÿÄÿ°ÿ»ÿ²ÿ±ÿ®ÿ¯ÿ­ÿ¹ÿ¶ÿªÿ¹ÿ½ÿºÿ¹ÿ®ÿ®ÿ­ÿÿ¯ÿ¶ÿ¶ÿ¶ÿ¶ÿ¸ÿ´ÿ´ÿ²ÿ«ÿ·ÿ»ÿ³ÿ¹ÿµÿ³ÿÁÿÄÿ¸ÿÀÿºÿ±ÿ¸ÿ±ÿ³ÿ¹ÿ¯ÿ¸ÿ·ÿ®ÿ°ÿ¹ÿ¾ÿ·ÿ´ÿ³ÿ¯ÿ³ÿºÿ½ÿ¶ÿ±ÿ´ÿ³ÿ¶ÿ¼ÿ¸ÿ·ÿ±ÿ¬ÿµÿ¾ÿ¸ÿ²ÿ¬ÿ¹ÿ¶ÿ±ÿ¸ÿ¯ÿ³ÿÄÿ±ÿºÿÁÿ½ÿ¹ÿ®ÿµÿºÿÂÿÂÿ¹ÿ®ÿ´ÿ¹ÿ¶ÿµÿµÿ²ÿ¯ÿ¶ÿ»ÿ·ÿ»ÿ»ÿ±ÿ²ÿ°ÿ¹ÿÄÿºÿ½ÿÁÿ½ÿÈÿºÿµÿ·ÿ´ÿ·ÿ¸ÿ©ÿÄÿ²ÿÿºÿ»ÿ³ÿ·ÿµÿ´ÿ±ÿ¬ÿ¿ÿ³ÿ´ÿ¼ÿ¹ÿ¶ÿ¹ÿ¶ÿ°ÿ¬ÿ´ÿ»ÿ¸ÿ´ÿªÿ«ÿ·ÿÃÿÀÿºÿÀÿ²ÿªÿ¯ÿ·ÿºÿÿ¸ÿ®ÿ³ÿ´ÿ¿ÿ¼ÿ¾ÿ¸ÿ¾ÿ¹ÿ¶ÿ½ÿ³ÿ»ÿ¹ÿµÿºÿÁÿ¶ÿ²ÿ®ÿ²ÿ²ÿ³ÿ¿ÿ¹ÿ´ÿ¸ÿ´ÿ½ÿ¹ÿ¶ÿ¸ÿ·ÿ¯ÿ¶ÿ¶ÿºÿ²ÿ·ÿ¿ÿªÿ¯ÿ¬ÿÿ¶ÿ°ÿ´ÿ¶ÿ¹ÿ¬ÿ°ÿ³ÿ¾ÿ·ÿ²ÿ³ÿ¹ÿµÿ¸ÿµÿ¸ÿ¾ÿ¹ÿºÿ¼ÿ»ÿ¾ÿ¸ÿªÿ¯ÿ·ÿºÿÀÿ¶ÿ»ÿÁÿ¶ÿ¶ÿºÿªÿ½ÿ­ÿ¹ÿ³ÿ¶ÿ«ÿ¯ÿÿ½ÿ·ÿºÿÆÿ°ÿ¬ÿ¶ÿ¸ÿºÿ¬ÿ°ÿ¼ÿµÿ´ÿ¶ÿ·ÿ³ÿ±ÿ·ÿ¸ÿ¸ÿ¹ÿºÿ¾ÿ¾ÿºÿ¶ÿÿ·ÿºÿµÿ´ÿºÿªÿµÿ´ÿ¼ÿ¹ÿÁÿ±ÿ²ÿ»ÿÂÿ¸ÿ³ÿ®ÿ´ÿÄÿÆÿ¼ÿ¶ÿ³ÿ´ÿ²ÿ°ÿµÿ¹ÿ¹ÿ²ÿ³ÿ¼ÿ½ÿ»ÿ·ÿ®ÿ¯ÿ´ÿ°ÿ±ÿ¶ÿ²ÿ½ÿºÿ³ÿ¶ÿªÿ·ÿ²ÿ³ÿ­ÿ³ÿ¾ÿ®ÿºÿ¶ÿ½ÿ³ÿ±ÿªÿ±ÿ°ÿºÿÃÿ³ÿ°ÿ¸ÿ²ÿ±ÿ¶ÿ·ÿ·ÿ·ÿ·ÿ¶ÿ¶ÿ¶ÿ¯ÿ´ÿ´ÿµÿ´ÿµÿ´ÿ¶ÿ«ÿ´ÿÿ©ÿºÿ¶ÿ·ÿ·ÿ´ÿ±ÿ»ÿµÿ¶ÿ¼ÿ¶ÿ½ÿ·ÿ°ÿ³ÿµÿ²ÿ´ÿµÿ±ÿ³ÿµÿ³ÿ´ÿ¹ÿ¼ÿºÿ³ÿ«ÿ¾ÿ¹ÿ»ÿ¼ÿ¼ÿ°ÿ³ÿ²ÿ²ÿ·ÿ¶ÿ¯ÿ³ÿ«ÿ³ÿÁÿÅÿ°ÿ»ÿÆÿÆÿ¸ÿ¾ÿ´ÿ°ÿºÿºÿ­ÿ°ÿ¸ÿ·ÿ¸ÿ¶ÿ°ÿ±ÿ°ÿ¸ÿ½ÿ²ÿ°ÿ³ÿ¼ÿ»ÿ¹ÿ¼ÿ±ÿ´ÿ¶ÿ¼ÿ¹ÿ»ÿ®ÿ´ÿ¹ÿµÿ¯ÿ¼ÿ»ÿµÿºÿ·ÿºÿ¿ÿÊÿºÿ³ÿ·ÿ¹ÿ¹ÿ¶ÿºÿ½ÿ½ÿ¹ÿ³ÿ³ÿ±ÿ¸ÿ·ÿ°ÿ¸ÿ±ÿÿºÿ®ÿ·ÿ¸ÿµÿ¶ÿ¯ÿ¶ÿ»ÿ³ÿ¹ÿ½ÿÀÿ¼ÿ»ÿºÿ¿ÿºÿ»ÿµÿ®ÿ±ÿ¹ÿºÿ´ÿµÿ¶ÿ¹ÿ¹ÿºÿ²ÿ¬ÿ·ÿ¹ÿ³ÿ®ÿÀÿ·ÿµÿÿ¹ÿ»ÿ¶ÿ¸ÿµÿ¯ÿ¹ÿ¹ÿ¸ÿ»ÿ´ÿ¹ÿ½ÿ¸ÿºÿ¸ÿ·ÿ¹ÿ»ÿ¾ÿ¹ÿ±ÿ®ÿ¸ÿµÿ³ÿµÿÄÿ¶ÿ¹ÿºÿ²ÿ¸ÿ¸ÿÅÿ²ÿ¹ÿ·ÿµÿ²ÿ¯ÿ²ÿ³ÿ¶ÿ·ÿ¼ÿ¯ÿ±ÿ»ÿ¶ÿ¸ÿ¾ÿºÿµÿ¯ÿ²ÿ·ÿ³ÿµÿÀÿ¶ÿ»ÿ¯ÿ»ÿ´ÿµÿ»ÿ­ÿ½ÿ»ÿºÿ²ÿ°ÿ·ÿ³ÿ·ÿ»ÿ·ÿµÿ¹ÿ·ÿ²ÿ±ÿ³ÿ¶ÿ¸ÿ¹ÿ¶ÿ³ÿ°ÿ¶ÿ¯ÿ«ÿ¿ÿ²ÿ¸ÿ¹ÿÄÿ«ÿÃÿºÿ¯ÿ¸ÿ·ÿµÿ·ÿ¾ÿ½ÿ¸ÿµÿ¹ÿ¹ÿµÿ²ÿ³ÿ¸ÿµÿ®ÿ³ÿ´ÿ³ÿ·ÿ¿ÿ¾ÿ·ÿµÿºÿ½ÿÀÿ°ÿÂÿ¾ÿ­ÿÀÿ¶ÿ´ÿ³ÿ®ÿªÿ´ÿ½ÿ»ÿ¸ÿ¶ÿ¶ÿºÿ½ÿ¾ÿ¹ÿ·ÿÀÿ°ÿ¿ÿ¶ÿºÿ¸ÿ·ÿ´ÿ­ÿºÿÁÿ·ÿ²ÿ·ÿ·ÿ½ÿ¯ÿ©ÿ®ÿ±ÿ¶ÿ³ÿ³ÿºÿ¹ÿ¸ÿ¹ÿ±ÿ­ÿ­ÿ©ÿ³ÿ²ÿ´ÿ²ÿ®ÿ¸ÿ½ÿºÿ«ÿºÿ¹ÿµÿ¹ÿ¼ÿ¶ÿ¶ÿÀÿÀÿ¼ÿ´ÿ­ÿ´ÿ·ÿµÿ¿ÿ·ÿ¹ÿºÿ¼ÿ¹ÿ²ÿ³ÿ¿ÿ·ÿºÿ®ÿÀÿ¾ÿµÿµÿ²ÿ¼ÿ°ÿ·ÿµÿ¶ÿÀÿ¸ÿ°ÿ³ÿ¼ÿÁÿ¶ÿ²ÿºÿºÿÃÿ¶ÿÁÿ¶ÿµÿ·ÿ¯ÿ¶ÿºÿÁÿ¾ÿÀÿ¹ÿ¿ÿºÿ·ÿ¾ÿ¾ÿ¶ÿ«ÿ·ÿ·ÿ¹ÿ¸ÿ²ÿÇÿ¶ÿ°ÿ¿ÿ¹ÿºÿÂÿËÿ¹ÿ»ÿµÿÿªÿ·ÿ¶ÿ³ÿ³ÿ³ÿ³ÿ°ÿ±ÿµÿ¸ÿºÿÉÿ½ÿÂÿ³ÿµÿ´ÿ«ÿ°ÿ²ÿ·ÿ·ÿ³ÿºÿ½ÿ·ÿ³ÿ¶ÿ¼ÿ¸ÿ®ÿ°ÿ·ÿ¹ÿµÿ»ÿ°ÿ±ÿÁÿÄÿ´ÿ¸ÿÂÿ¿ÿ¯ÿ°ÿ³ÿ¶ÿµÿ´ÿ¯ÿ²ÿ¼ÿÀÿ¾ÿªÿ²ÿ¸ÿ»ÿÆÿ»ÿ±ÿ³ÿ´ÿ»ÿ·ÿ¾ÿ¸ÿ¶ÿ¹ÿµÿ³ÿ³ÿ¸ÿºÿµÿ»ÿ½ÿ¹ÿ¸ÿµÿ»ÿ³ÿ·ÿºÿÂÿ½ÿ¼ÿ¼ÿ¸ÿ´ÿ±ÿ¾ÿÃÿ¸ÿ³ÿ»ÿ¿ÿ¾ÿÁÿ·ÿ»ÿ¸ÿ·ÿ¾ÿÀÿ·ÿµÿ³ÿ²ÿÁÿ»ÿ¹ÿÀÿÁÿ¼ÿ¸ÿ¹ÿ¹ÿ·ÿ¾ÿÃÿ¹ÿ¿ÿÁÿ·ÿ¿ÿ±ÿ¸ÿµÿ´ÿ»ÿ·ÿÀÿ¶ÿ°ÿ·ÿµÿ±ÿµÿ½ÿ¾ÿ·ÿ´ÿ³ÿµÿ³ÿ¾ÿ¶ÿ·ÿ¹ÿµÿ·ÿÂÿÂÿ¼ÿ¼ÿºÿ¸ÿºÿ·ÿ´ÿ¾ÿ¹ÿ½ÿ¿ÿ´ÿ¼ÿ¹ÿÃÿÀÿÁÿ´ÿ­ÿ´ÿ¹ÿ¹ÿ¼ÿ»ÿ³ÿ´ÿ³ÿ¹ÿ¯ÿ²ÿ¸ÿ¾ÿ½ÿ¸ÿÀÿ¹ÿ¹ÿÀÿÀÿ»ÿ·ÿ¹ÿºÿºÿÈÿÄÿ±ÿ¶ÿ·ÿ»ÿ·ÿ°ÿ¶ÿ¶ÿºÿ¿ÿ¹ÿ±ÿ¯ÿ·ÿÀÿ¹ÿ«ÿ²ÿ·ÿ¾ÿ¸ÿ«ÿÀÿ¿ÿ·ÿÀÿ»ÿ¹ÿ¹ÿºÿ¹ÿ¸ÿ¸ÿ¹ÿ¼ÿ¸ÿ»ÿ¶ÿ¹ÿÀÿ¹ÿ¹ÿ¶ÿ·ÿ¹ÿ»ÿ«ÿÿ®ÿ²ÿ¶ÿ·ÿÀÿ³ÿ¸ÿ½ÿ½ÿ¹ÿ·ÿ°ÿ¹ÿ½ÿ¹ÿ¾ÿÁÿ¶ÿ®ÿ¶ÿ¼ÿ¶ÿ¸ÿ¶ÿÂÿ¼ÿ¹ÿ¸ÿ¶ÿªÿ­ÿ©ÿÿ±ÿ´ÿµÿ¾ÿºÿ½ÿ¶ÿºÿÄÿ­ÿ½ÿ½ÿ²ÿ¶ÿ´ÿ±ÿµÿµÿ¸ÿ¾ÿ²ÿ·ÿ»ÿ³ÿÃÿ¼ÿ·ÿ»ÿ¼ÿ½ÿ²ÿ´ÿ¶ÿµÿµÿ°ÿ´ÿ¼ÿ­ÿÁÿ¹ÿ·ÿ³ÿ²ÿ·ÿ¹ÿ¼ÿ¿ÿ¸ÿ¶ÿºÿ»ÿ¿ÿ¹ÿ¸ÿ»ÿ¼ÿ¶ÿÁÿ·ÿ»ÿÀÿºÿºÿ¸ÿµÿ¿ÿÀÿ¼ÿÆÿµÿ³ÿºÿ½ÿ´ÿ­ÿ¶ÿºÿ²ÿµÿ¹ÿ¹ÿÂÿ¾ÿºÿ´ÿ³ÿºÿ»ÿ¶ÿ¿ÿ»ÿ¼ÿºÿ²ÿ´ÿ¼ÿÀÿÀÿ¶ÿ¬ÿ¸ÿÀÿµÿ½ÿ¼ÿºÿ¹ÿ¶ÿ²ÿµÿ»ÿ¸ÿ¾ÿ¿ÿºÿ·ÿ¹ÿ¶ÿ·ÿ·ÿµÿ¹ÿ½ÿ¹ÿµÿ³ÿªÿ­ÿÌÿ³ÿ³ÿ²ÿ­ÿ°ÿ¶ÿ¹ÿºÿ¸ÿ·ÿµÿ´ÿ³ÿÄÿ³ÿ»ÿ¹ÿ¹ÿ¾ÿ½ÿ¾ÿ¼ÿ®ÿ¶ÿ·ÿ¯ÿÂÿ½ÿÂÿ¹ÿ¸ÿÀÿÁÿ½ÿºÿ¶ÿ¸ÿ»ÿÁÿÂÿºÿÂÿÁÿ¶ÿ¹ÿ¶ÿ²ÿ¹ÿ¸ÿ¬ÿºÿ¹ÿµÿ¹ÿ°ÿ²ÿºÿÀÿÆÿÉÿÆÿ¼ÿ¶ÿ·ÿºÿ³ÿ½ÿÀÿ¶ÿ¼ÿ¿ÿ½ÿºÿ»ÿÂÿ¼ÿÃÿÀÿÊÿ´ÿ´ÿ¹ÿ½ÿ»ÿ¹ÿ¹ÿ¸ÿ¹ÿ¹ÿºÿ¬ÿºÿ¸ÿ»ÿºÿ¿ÿÁÿÀÿ¿ÿ½ÿ¾ÿÂÿ¶ÿ¸ÿ¾ÿ¸ÿ·ÿ¹ÿºÿ¿ÿÀÿ½ÿ¾ÿ¹ÿ¸ÿÂÿ¹ÿÀÿ¼ÿ¸ÿ¸ÿºÿºÿ·ÿºÿºÿ¸ÿ¼ÿ¼ÿÁÿ¹ÿ³ÿµÿ¶ÿµÿ¹ÿ·ÿÁÿµÿ±ÿÃÿ¹ÿ¶ÿºÿ¶ÿ±ÿ¸ÿÁÿÀÿ·ÿ²ÿµÿÀÿ½ÿ¾ÿ¾ÿ½ÿ¼ÿ¶ÿÃÿ°ÿ»ÿÁÿÁÿ¿ÿ¶ÿ»ÿÂÿ¼ÿ¸ÿµÿºÿ¼ÿ¹ÿ¹ÿ¸ÿ¼ÿ½ÿ»ÿ¸ÿ´ÿ¿ÿÂÿ³ÿÁÿÁÿ¸ÿ¶ÿ»ÿ·ÿ­ÿ´ÿ­ÿºÿ²ÿ»ÿ¸ÿµÿ¶ÿ¸ÿ¹ÿ¿ÿÂÿ²ÿ¹ÿµÿµÿºÿ»ÿ¾ÿ¾ÿ»ÿ¾ÿ¾ÿºÿµÿ¶ÿ´ÿ»ÿÁÿÀÿ¾ÿ¾ÿ¶ÿ¸ÿÂÿÄÿ·ÿºÿ¿ÿ¸ÿ²ÿµÿµÿ²ÿ½ÿ¾ÿ°ÿ»ÿ¼ÿÁÿÀÿ¼ÿ¼ÿºÿ¸ÿ¼ÿµÿ´ÿ¾ÿºÿ·ÿ»ÿºÿ¾ÿ¿ÿÂÿ¾ÿ¼ÿÁÿºÿ¹ÿÃÿÅÿºÿ¶ÿÂÿµÿ¸ÿ´ÿºÿÀÿ¼ÿ¶ÿ²ÿ³ÿºÿÇÿÅÿÄÿÁÿ¹ÿµÿ»ÿ¼ÿ¿ÿ¸ÿ­ÿ´ÿ¾ÿÃÿÀÿ¸ÿ¸ÿ¹ÿ·ÿ¼ÿºÿ¶ÿºÿ·ÿ®ÿ³ÿ½ÿ¿ÿ¼ÿ¹ÿÃÿÂÿÀÿ¼ÿµÿ¹ÿ¸ÿ´ÿ¾ÿ½ÿ¸ÿÁÿÄÿ¸ÿ±ÿ³ÿºÿÁÿ»ÿ»ÿ¸ÿµÿ·ÿºÿÃÿ²ÿ¼ÿ¼ÿ·ÿ¼ÿ¿ÿ¼ÿºÿµÿÀÿ¾ÿ¼ÿ¾ÿ¸ÿ·ÿ¿ÿÁÿ´ÿ¼ÿ¸ÿÂÿ»ÿ¹ÿ·ÿ±ÿ´ÿÄÿ¿ÿ¶ÿ·ÿ·ÿºÿ½ÿÀÿ¿ÿ¹ÿ¼ÿ¼ÿ¹ÿ¸ÿ½ÿºÿ¶ÿ¹ÿÀÿÀÿ¾ÿ´ÿ³ÿ°ÿ²ÿ½ÿÁÿ½ÿÈÿ¼ÿºÿ¶ÿ²ÿ·ÿÀÿÁÿ½ÿºÿ¾ÿ¼ÿ¼ÿ»ÿ½ÿ¿ÿ»ÿºÿ±ÿ»ÿ¹ÿ·ÿµÿµÿ»ÿ·ÿ¹ÿ¾ÿ¸ÿºÿºÿÀÿ¾ÿ³ÿ½ÿ¹ÿ»ÿ¹ÿ¼ÿ¸ÿ¸ÿ¼ÿ¾ÿ¼ÿ¯ÿºÿÃÿ½ÿ¹ÿ·ÿ¾ÿÅÿ½ÿ¼ÿÆÿÁÿ¹ÿ¸ÿ¼ÿºÿ¶ÿ¸ÿ¹ÿÅÿ¾ÿ¿ÿºÿ¶ÿ¸ÿ¸ÿ·ÿ»ÿ¶ÿ¸ÿÁÿ¹ÿ½ÿÄÿÃÿ½ÿ¹ÿµÿ³ÿ»ÿ¶ÿºÿ¶ÿ¸ÿºÿ½ÿ¼ÿ±ÿ·ÿºÿÁÿÂÿºÿºÿ¶ÿºÿÆÿ½ÿ¾ÿµÿªÿ²ÿ¶ÿ½ÿÂÿÀÿ»ÿ·ÿ»ÿµÿÀÿ¶ÿ·ÿ·ÿµÿ³ÿ±ÿ¶ÿ¾ÿµÿ¯ÿÅÿ¿ÿ¸ÿºÿ·ÿ³ÿ¸ÿ·ÿ¾ÿ½ÿºÿ¸ÿµÿ¶ÿ·ÿ¶ÿµÿ®ÿµÿ¶ÿ³ÿ¯ÿ¿ÿ»ÿ´ÿ¶ÿ¶ÿ°ÿ»ÿ¸ÿ½ÿ¶ÿ¶ÿ»ÿºÿ¶ÿµÿµÿ´ÿµÿ¶ÿ´ÿ¼ÿ¿ÿ»ÿ¹ÿ·ÿ·ÿ½ÿÀÿ¸ÿµÿ¾ÿ¿ÿ»ÿ½ÿ¾ÿºÿ·ÿ·ÿ³ÿ¸ÿºÿ¶ÿ¹ÿ¸ÿ¸ÿºÿ¿ÿ¼ÿ±ÿ·ÿÂÿ²ÿ»ÿ·ÿ¼ÿÄÿ¾ÿ¹ÿ¹ÿ´ÿµÿ´ÿµÿ¾ÿÁÿ¿ÿ¶ÿµÿµÿ·ÿºÿ¹ÿÁÿ¹ÿ·ÿÁÿ¼ÿ¼ÿ¾ÿ¶ÿ®ÿ°ÿ¶ÿ»ÿ¿ÿµÿµÿÄÿ»ÿ¼ÿÀÿ»ÿµÿ·ÿ¼ÿ½ÿ¾ÿÈÿ±ÿÁÿ¿ÿ¹ÿÂÿÁÿ·ÿ·ÿºÿ¸ÿÂÿ¹ÿ¼ÿÇÿ¸ÿ¸ÿ¿ÿÀÿ¼ÿ¿ÿÁÿ¸ÿ¾ÿ¾ÿ±ÿºÿ¼ÿµÿ»ÿºÿ¶ÿºÿÂÿÅÿ¼ÿ·ÿ®ÿ»ÿ¿ÿ¿ÿ¾ÿ¶ÿ´ÿ¸ÿ»ÿÀÿÅÿ·ÿºÿ¿ÿÁÿÅÿ½ÿ¸ÿ¹ÿ¿ÿÄÿÆÿÄÿÀÿ°ÿ»ÿ·ÿÅÿÀÿ·ÿ·ÿ³ÿ¹ÿÀÿ·ÿ°ÿ¼ÿ¾ÿ½ÿ·ÿªÿºÿ¶ÿ¹ÿÂÿÀÿ·ÿ·ÿ¿ÿÅÿ´ÿ¾ÿ³ÿµÿºÿ»ÿ¸ÿ¹ÿ³ÿ³ÿ»ÿ¼ÿ½ÿÁÿ·ÿ½ÿ½ÿ¸ÿ¸ÿºÿ²ÿµÿÀÿÆÿÄÿ»ÿ°ÿ©ÿ¸ÿ¯ÿ·ÿÄÿ¶ÿ´ÿ¶ÿ¹ÿ¼ÿ½ÿÀÿÄÿÂÿ·ÿ´ÿ¹ÿ¹ÿ½ÿ·ÿ¶ÿ´ÿ¹ÿ¹ÿ´ÿ²ÿ¶ÿ¾ÿÂÿÀÿ¹ÿ²ÿ¼ÿÅÿÅÿ½ÿ¾ÿ·ÿ²ÿ·ÿ¸ÿ¶ÿ¶ÿÅÿ³ÿ¿ÿ°ÿÀÿºÿ¶ÿ¹ÿ¿ÿ¿ÿ¶ÿ±ÿºÿ¾ÿ·ÿ°ÿÂÿ·ÿÉÿÆÿ¹ÿ¶ÿ¯ÿ´ÿ¸ÿµÿ¹ÿÀÿ½ÿ·ÿ¹ÿ³ÿ¸ÿÀÿ¼ÿºÿµÿ³ÿ»ÿ¾ÿ¾ÿ¾ÿ¹ÿ·ÿ¶ÿ·ÿ·ÿÿ¸ÿ¹ÿ»ÿ«ÿµÿ¼ÿ·ÿ±ÿ·ÿ¼ÿ·ÿ¶ÿ¸ÿ¹ÿ½ÿ¿ÿ²ÿ¹ÿºÿ¾ÿ¾ÿ¶ÿ´ÿ³ÿµÿ»ÿ»ÿ·ÿ²ÿ»ÿ»ÿÂÿÇÿ½ÿµÿ²ÿ½ÿÀÿ¼ÿ¹ÿ¸ÿ¸ÿ¶ÿ´ÿ²ÿ¼ÿÀÿ¸ÿ´ÿ¸ÿ·ÿ¹ÿ¼ÿµÿ´ÿ¶ÿµÿ¾ÿÄÿ»ÿ½ÿ¸ÿºÿ¿ÿ¼ÿ¼ÿ°ÿ°ÿ¹ÿÃÿÃÿ¸ÿ´ÿ°ÿÿªÿ¶ÿ»ÿºÿºÿ°ÿ¶ÿ·ÿ²ÿ¸ÿ°ÿ²ÿ³ÿ´ÿ²ÿ¹ÿ»ÿ´ÿ¶ÿ»ÿ¹ÿµÿ½ÿ³ÿ³ÿ±ÿ¹ÿ·ÿ·ÿ¶ÿ¶ÿ¼ÿ¯ÿ°ÿ¸ÿ·ÿ¹ÿºÿ¿ÿ¹ÿ³ÿÃÿ¶ÿ¿ÿ¸ÿºÿ¾ÿÁÿºÿ³ÿ²ÿ¸ÿÀÿÂÿ¾ÿ¸ÿ³ÿ·ÿ»ÿ¸ÿ»ÿ¾ÿ¸ÿ°ÿ¸ÿ²ÿ°ÿ¸ÿ³ÿµÿ³ÿ¶ÿ¾ÿ¸ÿ±ÿ¹ÿ»ÿ²ÿ³ÿ´ÿ·ÿÅÿ¬ÿ²ÿ·ÿ·ÿ½ÿ¸ÿ´ÿµÿ±ÿµÿ¸ÿµÿ¸ÿ²ÿµÿ²ÿ¹ÿ¿ÿ¸ÿ³ÿµÿµÿÂÿ»ÿ¸ÿÇÿÂÿ½ÿ¾ÿ¶ÿ®ÿ³ÿ¿ÿÄÿ»ÿ¼ÿ±ÿ½ÿ¾ÿÂÿ¾ÿ³ÿ±ÿ¸ÿ¬ÿ°ÿºÿÂÿÀÿ¼ÿºÿ·ÿ³ÿ¸ÿ¿ÿ´ÿ¸ÿ¶ÿµÿÃÿ»ÿÂÿ¸ÿ³ÿ¹ÿ­ÿºÿÀÿ¿ÿÇÿÈÿÅÿ½ÿ°ÿ¸ÿÁÿ·ÿµÿ·ÿ¶ÿ¯ÿ¼ÿ»ÿ½ÿ¾ÿ»ÿ¸ÿ»ÿ·ÿºÿ¸ÿ¹ÿ¹ÿ»ÿ¼ÿºÿ»ÿ³ÿ¶ÿ»ÿ¿ÿ³ÿ¹ÿ¶ÿ¸ÿ°ÿ¯ÿ½ÿºÿÆÿ¼ÿ»ÿ¹ÿ¿ÿ¹ÿ·ÿ·ÿ²ÿ¸ÿ¹ÿ·ÿ¿ÿ¸ÿ¹ÿ·ÿ½ÿ®ÿ¼ÿÀÿµÿ»ÿ±ÿ³ÿ±ÿ¶ÿ½ÿ»ÿ´ÿ¹ÿ¾ÿºÿ»ÿ¾ÿ¶ÿ²ÿ¾ÿ¼ÿ¶ÿ·ÿ¾ÿ´ÿ°ÿ²ÿ¯ÿ¶ÿ»ÿ²ÿ¹ÿ¶ÿ²ÿµÿ¶ÿ·ÿ¼ÿºÿµÿ»ÿ½ÿ¹ÿ¿ÿºÿ±ÿ¼ÿ³ÿÿ¯ÿ¶ÿ°ÿÁÿ¿ÿ·ÿºÿ¸ÿ²ÿ·ÿ¼ÿ·ÿ´ÿ³ÿ²ÿ·ÿ¶ÿ¶ÿµÿ´ÿ»ÿ®ÿ»ÿ¯ÿ¯ÿ³ÿ¹ÿ·ÿ³ÿ·ÿ¹ÿ¼ÿ¿ÿ»ÿ´ÿ©ÿ¯ÿºÿ¶ÿ¶ÿºÿ³ÿ³ÿ»ÿ¸ÿ¸ÿ±ÿ°ÿ·ÿ®ÿªÿµÿ¹ÿ¹ÿ°ÿ·ÿ´ÿºÿºÿ¹ÿ¶ÿºÿ½ÿ¼ÿ¹ÿ»ÿµÿ¯ÿµÿµÿ»ÿ»ÿ·ÿ±ÿ»ÿ´ÿÀÿ±ÿ´ÿ·ÿ°ÿ¶ÿ½ÿ¸ÿÂÿ¸ÿ­ÿ±ÿ¯ÿ¹ÿÃÿÁÿµÿµÿ¹ÿ°ÿ©ÿªÿ¶ÿ¶ÿµÿ¶ÿ¼ÿ¼ÿ·ÿ¯ÿÁÿ¾ÿ°ÿºÿÀÿ¯ÿµÿ¹ÿ´ÿµÿ¸ÿ·ÿ´ÿ´ÿ¹ÿµÿ´ÿ¹ÿ¼ÿ¿ÿ¸ÿ°ÿ¸ÿµÿºÿ·ÿ½ÿ±ÿ¶ÿ¯ÿ¬ÿ½ÿ¼ÿ±ÿ´ÿ²ÿ°ÿ±ÿ´ÿ¹ÿºÿ³ÿ¯ÿ¼ÿ½ÿºÿ¼ÿ´ÿ·ÿ¿ÿ¼ÿ¿ÿ²ÿ¯ÿµÿ¶ÿÿ³ÿ¶ÿ½ÿ±ÿ»ÿ¼ÿÇÿ¼ÿ»ÿ¼ÿ¶ÿ´ÿ³ÿµÿ»ÿ»ÿºÿÁÿ»ÿ»ÿ¸ÿ´ÿ¸ÿ´ÿ¸ÿºÿ±ÿ®ÿºÿ´ÿ¶ÿ»ÿ¶ÿ±ÿ¹ÿ»ÿµÿ¶ÿ»ÿºÿ¸ÿ¬ÿ´ÿ¼ÿ¹ÿ¹ÿ¾ÿ¼ÿ³ÿ·ÿÀÿ½ÿ»ÿµÿ¯ÿ®ÿ²ÿ¸ÿµÿ¾ÿ»ÿ»ÿÅÿÆÿ¹ÿ´ÿ­ÿ©ÿ·ÿ¶ÿÈÿ´ÿÿ»ÿ¯ÿ¿ÿºÿ¼ÿ¿ÿ³ÿ²ÿ¹ÿÿÿ¸ÿ¹ÿ´ÿ¹ÿ¹ÿ³ÿ²ÿ·ÿ¹ÿ±ÿ¯ÿ¶ÿ¼ÿ¸ÿÿ±ÿ°ÿ´ÿ¯ÿ¶ÿ¹ÿµÿ¸ÿ´ÿ¹ÿ®ÿºÿ°ÿ³ÿ·ÿ¼ÿ¹ÿ¹ÿ²ÿ°ÿ³ÿ¶ÿ¸ÿ¶ÿ¶ÿ¸ÿ¹ÿºÿ¹ÿºÿ´ÿ´ÿ°ÿ¸ÿÄÿ¶ÿÁÿ»ÿ¯ÿ¹ÿ¹ÿ³ÿ°ÿµÿ´ÿ³ÿ³ÿ±ÿ·ÿ¬ÿ´ÿºÿºÿ²ÿ­ÿ°ÿºÿµÿ±ÿºÿ»ÿ³ÿµÿ¼ÿ¼ÿ¿ÿ»ÿÀÿ»ÿ³ÿ°ÿ­ÿ³ÿ¯ÿÿ¸ÿ¶ÿ¬ÿÑÿÀÿÃÿ­ÿºÿºÿÄÿ¼ÿ¶ÿÁÿÆÿ³ÿ°ÿµÿ³ÿºÿ¹ÿ¸ÿ»ÿ¸ÿ¶ÿ·ÿ¼ÿ¾ÿ¾ÿ»ÿ±ÿ³ÿ±ÿ¾ÿ¸ÿ¾ÿºÿ­ÿ¶ÿ­ÿ¶ÿ¼ÿ»ÿÅÿ·ÿ¶ÿ¯ÿ¶ÿ³ÿ»ÿ´ÿ·ÿ·ÿ¼ÿ±ÿ°ÿ°ÿ¸ÿ¸ÿ®ÿ­ÿ¬ÿ¯ÿµÿ¶ÿ·ÿ³ÿ²ÿ·ÿ¯ÿ°ÿ±ÿ¸ÿ¹ÿ·ÿ·ÿ´ÿ¾ÿ¹ÿÄÿ¼ÿºÿÁÿ­ÿ³ÿ¹ÿ´ÿºÿ¶ÿªÿ®ÿ¶ÿ¶ÿµÿ°ÿ±ÿ¬ÿ­ÿµÿºÿºÿ¸ÿ°ÿ¬ÿ¶ÿµÿ°ÿ½ÿµÿ­ÿ³ÿµÿ¶ÿºÿ±ÿ½ÿ¶ÿ³ÿ·ÿ´ÿ·ÿºÿ®ÿ±ÿ¹ÿ¸ÿ·ÿ¶ÿ¸ÿ¸ÿ¾ÿ¾ÿ°ÿÿ®ÿºÿ¹ÿ¸ÿºÿ¼ÿºÿ¹ÿ·ÿ³ÿµÿ»ÿ»ÿ¸ÿ·ÿ¼ÿÁÿºÿ¼ÿ¸ÿ»ÿÄÿ´ÿ®ÿ³ÿ­ÿ³ÿ´ÿ°ÿºÿÿ°ÿ»ÿ²ÿ¸ÿºÿÃÿ»ÿ¸ÿ²ÿ¶ÿµÿµÿ¸ÿ®ÿ´ÿÀÿ´ÿ¯ÿ¸ÿ·ÿ³ÿ¸ÿ¹ÿ°ÿ»ÿ¼ÿ¹ÿºÿ´ÿÁÿºÿ²ÿ·ÿ³ÿ¼ÿ¬ÿ³ÿÿ¿ÿ¸ÿ¬ÿ¼ÿ¼ÿ´ÿ¿ÿµÿ¹ÿ·ÿ±ÿ¹ÿ¶ÿ·ÿ¸ÿ²ÿ°ÿ´ÿ·ÿ´ÿ¶ÿ»ÿºÿ¹ÿ¼ÿÁÿ»ÿ°ÿ·ÿ¶ÿ¯ÿ«ÿ²ÿ·ÿ³ÿ½ÿ¸ÿ¯ÿ¸ÿ¯ÿÿ·ÿ±ÿ¸ÿ»ÿ¶ÿ¸ÿ¶ÿ°ÿ»ÿµÿ»ÿÿ³ÿµÿ¹ÿ¸ÿ¹ÿ´ÿ²ÿ¹ÿ²ÿ±ÿ¿ÿÂÿ¿ÿÂÿ½ÿ·ÿ¼ÿ²ÿ°ÿ°ÿ¾ÿ¾ÿ°ÿ¹ÿ­ÿ½ÿ¿ÿ­ÿ¼ÿµÿ·ÿ¼ÿ´ÿ¬ÿ·ÿ°ÿºÿÀÿ¹ÿ¯ÿÿ±ÿ°ÿ³ÿ¶ÿ¯ÿ°ÿ³ÿ´ÿ¸ÿµÿ´ÿÃÿÉÿ¾ÿ»ÿ¿ÿ½ÿºÿ¼ÿ»ÿ´ÿ¶ÿ¼ÿ¶ÿ²ÿÀÿ¬ÿ½ÿ´ÿ¯ÿ­ÿ·ÿ°ÿ±ÿ²ÿ¬ÿ°ÿµÿ·ÿ­ÿÅÿ¿ÿ²ÿºÿ¶ÿ¸ÿ¶ÿ²ÿµÿ²ÿ²ÿ¶ÿ·ÿ½ÿÀÿ¸ÿ´ÿ´ÿ¶ÿ¹ÿ°ÿ³ÿ¼ÿ·ÿ¶ÿ¸ÿµÿµÿ¯ÿ¶ÿºÿ°ÿ³ÿºÿ¾ÿ³ÿ¼ÿ³ÿ¶ÿ°ÿ´ÿ¶ÿ¯ÿ²ÿµÿÁÿ¾ÿµÿ¶ÿ¯ÿ®ÿµÿ·ÿ¶ÿµÿ³ÿ²ÿ¹ÿ·ÿ±ÿ¶ÿ´ÿ¹ÿ»ÿ¶ÿ·ÿ»ÿªÿ³ÿ®ÿ¬ÿ©ÿ¾ÿ³ÿ»ÿ¹ÿ·ÿÀÿ·ÿºÿ¹ÿ´ÿÀÿ´ÿ²ÿµÿ¹ÿ·ÿ´ÿµÿ·ÿ²ÿ·ÿ¸ÿ²ÿ·ÿ¶ÿ³ÿ¶ÿ¯ÿ¶ÿ¾ÿ¹ÿ»ÿ¶ÿ¶ÿ¶ÿ¸ÿ¯ÿ®ÿ®ÿ¯ÿ·ÿªÿ­ÿ¾ÿ®ÿ·ÿÄÿ±ÿ¸ÿ°ÿ­ÿ¸ÿ¹ÿ¹ÿ½ÿ¶ÿµÿ³ÿ­ÿ´ÿµÿ³ÿ´ÿ°ÿ¹ÿºÿ³ÿµÿ®ÿµÿµÿ¬ÿ·ÿ½ÿ«ÿ¿ÿ²ÿµÿ·ÿ±ÿÈÿ»ÿ±ÿ·ÿ¾ÿµÿµÿºÿ¬ÿÿ¶ÿ½ÿµÿ¶ÿ´ÿ¸ÿÀÿ¼ÿ´ÿ´ÿºÿ¹ÿ³ÿ±ÿ·ÿ¹ÿ»ÿ±ÿ½ÿ°ÿªÿ»ÿ«ÿ¼ÿÀÿ´ÿ»ÿÿ½ÿ½ÿ·ÿ¾ÿ»ÿÁÿ¸ÿ³ÿ³ÿµÿ³ÿ·ÿ¶ÿ®ÿ´ÿÀÿ½ÿµÿ¸ÿ¾ÿ¶ÿ¶ÿ³ÿ±ÿµÿ¾ÿ²ÿ³ÿ³ÿ¯ÿ·ÿ·ÿ¬ÿ»ÿ³ÿ¹ÿ¸ÿ­ÿ¯ÿ³ÿ²ÿ¸ÿ³ÿµÿµÿ°ÿ¼ÿµÿ¯ÿ¶ÿ´ÿ®ÿ±ÿ¼ÿºÿ´ÿµÿ¯ÿ°ÿºÿ²ÿ°ÿ³ÿ·ÿ°ÿ¹ÿ¯ÿ½ÿÀÿ°ÿ¸ÿ¶ÿºÿ¼ÿºÿ½ÿ¹ÿ²ÿ´ÿÿ´ÿ¾ÿºÿ¾ÿ¿ÿºÿ»ÿºÿ´ÿ´ÿ±ÿ¶ÿ¿ÿ¼ÿ¸ÿµÿ¼ÿ½ÿ¼ÿºÿ³ÿ²ÿ·ÿ²ÿµÿ·ÿ³ÿ´ÿ¹ÿ±ÿ¹ÿÂÿ·ÿ¸ÿ¹ÿ°ÿ±ÿºÿ¼ÿ¶ÿ³ÿ³ÿ±ÿ´ÿ©ÿ¸ÿ¸ÿ¶ÿ±ÿ¹ÿ·ÿ¼ÿ¸ÿÄÿ¾ÿ¹ÿ»ÿ¾ÿÀÿµÿ¸ÿ°ÿºÿ¸ÿ³ÿ¹ÿ¹ÿ¸ÿ¼ÿºÿ·ÿ»ÿ¾ÿºÿµÿ»ÿ¸ÿ°ÿ®ÿ·ÿ¼ÿ»ÿ³ÿÁÿ¼ÿµÿµÿ¼ÿ½ÿºÿºÿ¸ÿ¸ÿ¼ÿ¶ÿ´ÿ¼ÿ¼ÿºÿ¼ÿ¹ÿ¼ÿ»ÿ´ÿ´ÿ³ÿÿªÿµÿµÿ»ÿ°ÿ®ÿ´ÿ®ÿ¼ÿ½ÿ·ÿ´ÿÆÿºÿ±ÿ°ÿ±ÿ³ÿ¹ÿ¸ÿ²ÿ¸ÿ¼ÿ²ÿ°ÿ¾ÿ¹ÿ¸ÿ¸ÿ·ÿ¾ÿ³ÿµÿ¼ÿ·ÿ´ÿ´ÿ»ÿ·ÿ¼ÿ¿ÿ»ÿ¶ÿÀÿÂÿÁÿ¼ÿ³ÿµÿ¸ÿºÿÃÿ½ÿ¸ÿ´ÿ³ÿ³ÿ´ÿµÿ»ÿÀÿ¸ÿ³ÿºÿ°ÿ¶ÿ½ÿ¸ÿ²ÿ°ÿµÿ·ÿ¿ÿ½ÿ¹ÿ´ÿ©ÿ·ÿ¹ÿªÿ¹ÿ´ÿÀÿ¶ÿ«ÿ¯ÿ¹ÿ´ÿ²ÿ´ÿ¶ÿ±ÿ¹ÿ¿ÿ»ÿµÿºÿ¶ÿ¸ÿÃÿÁÿ´ÿ¯ÿµÿ²ÿ»ÿ¹ÿ·ÿÄÿ®ÿ­ÿ¿ÿ²ÿ´ÿÂÿ½ÿ¼ÿ±ÿ¼ÿ¶ÿµÿ¶ÿ·ÿ¾ÿ¾ÿ¼ÿ¿ÿ¼ÿµÿ®ÿµÿ³ÿ¹ÿºÿÃÿ²ÿºÿ¯ÿ¶ÿ°ÿ´ÿ¹ÿ±ÿµÿ¹ÿ¹ÿ¼ÿ½ÿ»ÿ»ÿºÿ³ÿµÿ·ÿ·ÿ¾ÿÈÿ·ÿ¸ÿºÿ¿ÿ³ÿ¿ÿºÿ«ÿ±ÿ·ÿ¸ÿ¾ÿ»ÿ¶ÿµÿ¼ÿ¾ÿºÿ¹ÿ°ÿ³ÿ´ÿ¿ÿÂÿÁÿ¾ÿ«ÿ´ÿ´ÿµÿ»ÿ²ÿ·ÿ»ÿ¹ÿ³ÿ°ÿµÿ²ÿ²ÿ½ÿ»ÿ·ÿ·ÿºÿ³ÿ­ÿ´ÿÃÿ¶ÿ´ÿ¶ÿ´ÿ²ÿµÿ»ÿÅÿºÿ¯ÿ´ÿ¹ÿ»ÿ½ÿ¼ÿ·ÿµÿ·ÿºÿÀÿ½ÿ¼ÿ²ÿ±ÿ°ÿÂÿ»ÿ¾ÿ¿ÿ½ÿ·ÿ´ÿºÿ¿ÿ¿ÿ·ÿ¿ÿºÿ½ÿ¹ÿºÿÀÿ°ÿ²ÿ¹ÿ°ÿ¾ÿ½ÿ¶ÿ²ÿ¯ÿ©ÿ­ÿ¶ÿ³ÿ²ÿ¶ÿ·ÿ¹ÿ¼ÿ°ÿ¹ÿºÿ¯ÿ»ÿÃÿ´ÿ·ÿ¾ÿ½ÿºÿ¼ÿÂÿÀÿºÿºÿ´ÿ·ÿ´ÿ¶ÿ¸ÿ¯ÿÇÿÃÿ¿ÿ¹ÿ»ÿ¶ÿµÿ·ÿ¶ÿ³ÿ³ÿºÿ½ÿ¹ÿÄÿÃÿ»ÿÁÿ¯ÿ­ÿ²ÿ´ÿµÿµÿ¿ÿÀÿ¾ÿ·ÿ³ÿ¸ÿ¸ÿ¹ÿÀÿµÿ²ÿ°ÿµÿÀÿ¯ÿ½ÿºÿ¹ÿ¾ÿÁÿ¹ÿ·ÿ¿ÿºÿ±ÿ¸ÿ³ÿ±ÿ¼ÿ¿ÿ¾ÿÄÿÁÿÀÿ·ÿ»ÿ´ÿ·ÿºÿ¼ÿ»ÿºÿ¹ÿºÿ½ÿ½ÿ½ÿ°ÿ°ÿ±ÿ­ÿ·ÿ±ÿµÿ»ÿ®ÿµÿ¸ÿµÿ¸ÿ¶ÿ¶ÿ¾ÿ½ÿ´ÿ¶ÿ¿ÿ¿ÿ¬ÿ­ÿ¶ÿµÿ¹ÿ»ÿ¼ÿ»ÿ·ÿ·ÿ¶ÿ³ÿ¶ÿ¶ÿÀÿ¸ÿ³ÿ»ÿºÿ²ÿ¹ÿµÿ°ÿ¶ÿ¸ÿ¸ÿ½ÿ·ÿ·ÿ²ÿÃÿÂÿÿºÿ¹ÿ³ÿ»ÿ¹ÿ¯ÿ°ÿ±ÿ´ÿ¹ÿµÿ¸ÿ¸ÿ¸ÿ»ÿ¶ÿºÿºÿ·ÿ¼ÿÂÿºÿ¹ÿ¹ÿ³ÿ¸ÿ»ÿ¯ÿ²ÿºÿ¼ÿÂÿ¸ÿ·ÿ¶ÿ»ÿ¿ÿ½ÿ¸ÿ¸ÿ¼ÿÀÿÂÿ¿ÿ·ÿÂÿÄÿ¶ÿÄÿ¸ÿºÿ½ÿµÿµÿ´ÿ¹ÿÂÿºÿ·ÿ·ÿ¹ÿ¼ÿºÿ»ÿ¶ÿ°ÿ¶ÿ¸ÿ¸ÿ·ÿ·ÿ½ÿ¿ÿ¾ÿÀÿ¿ÿ¹ÿ»ÿ½ÿ¶ÿÂÿÂÿ¾ÿ¾ÿ¾ÿÁÿÃÿ¸ÿ¯ÿµÿÍÿÂÿ»ÿ·ÿºÿºÿ»ÿ¹ÿµÿµÿ·ÿ¹ÿ»ÿÇÿ¾ÿ·ÿ»ÿ¹ÿ»ÿ»ÿ¸ÿ¹ÿ·ÿ¶ÿ½ÿÂÿºÿ¸ÿÃÿÐÿÀÿÇÿ·ÿ¶ÿ¶ÿ®ÿ²ÿºÿ»ÿ¹ÿ´ÿºÿ¹ÿ»ÿ·ÿ½ÿ»ÿÁÿ¾ÿ½ÿ¾ÿ·ÿ³ÿ¼ÿÁÿÁÿÁÿÅÿ°ÿ²ÿÂÿ»ÿ´ÿ¹ÿºÿ¶ÿ½ÿÀÿÂÿÀÿÈÿºÿºÿ¶ÿ¸ÿ´ÿ³ÿ·ÿ·ÿ´ÿÀÿÁÿ¶ÿ»ÿÀÿ»ÿ»ÿÄÿÁÿ¹ÿ»ÿÀÿºÿ¸ÿ²ÿ³ÿ½ÿÁÿ¿ÿ»ÿ¿ÿ½ÿ¸ÿ¾ÿÃÿ»ÿÁÿµÿÀÿÇÿÂÿ¹ÿµÿºÿ¼ÿ¿ÿÁÿ¹ÿ¶ÿ¶ÿÿµÿ½ÿ¸ÿ´ÿ·ÿ»ÿ¿ÿÁÿ¿ÿ»ÿÀÿ´ÿ²ÿÁÿÄÿ¸ÿ¼ÿºÿ¿ÿÌÿÈÿ¼ÿ¹ÿ»ÿÁÿ°ÿÅÿ»ÿ³ÿ³ÿ·ÿºÿ·ÿºÿ¸ÿÃÿÁÿÁÿ¼ÿµÿ²ÿ¼ÿÅÿÃÿ¾ÿ´ÿµÿ¿ÿ½ÿ¹ÿÃÿÃÿ½ÿ´ÿ±ÿºÿÃÿÂÿ¸ÿ¯ÿ¯ÿ¼ÿ½ÿ·ÿ¹ÿºÿ°ÿ°ÿÃÿ¶ÿ»ÿ²ÿ·ÿ½ÿ·ÿ¼ÿÂÿºÿ°ÿ³ÿµÿ»ÿ´ÿºÿ»ÿ½ÿ¿ÿÁÿ»ÿ¯ÿµÿ²ÿÅÿÂÿºÿÂÿ¸ÿ·ÿ»ÿ»ÿ½ÿ¼ÿÇÿ²ÿ»ÿ¾ÿ»ÿ·ÿ´ÿ³ÿµÿ¸ÿ·ÿ¶ÿµÿ½ÿ¹ÿ´ÿ¯ÿ·ÿÀÿ¸ÿ²ÿ»ÿ¿ÿ³ÿ¿ÿ¸ÿ»ÿ¼ÿ¿ÿÂÿºÿ½ÿ¾ÿÃÿ¹ÿ½ÿ½ÿ¼ÿ½ÿ½ÿ»ÿºÿ¿ÿ¼ÿÅÿ¹ÿÆÿÀÿ¾ÿÁÿ¼ÿ½ÿ³ÿºÿµÿ¹ÿÂÿ¹ÿ´ÿ¹ÿ¼ÿ·ÿ¸ÿÅÿ´ÿÁÿÅÿ»ÿ¸ÿ»ÿ»ÿ»ÿ®ÿ¹ÿ¼ÿºÿ´ÿ»ÿÁÿ¾ÿ¸ÿ³ÿ²ÿ»ÿ¿ÿºÿ½ÿºÿ¾ÿÃÿ¼ÿºÿÄÿ·ÿ°ÿ»ÿ½ÿ¼ÿºÿ¹ÿ¸ÿ³ÿ´ÿ½ÿ¾ÿ¼ÿ»ÿºÿ»ÿºÿ¹ÿ²ÿ«ÿÄÿÁÿÁÿÀÿºÿ¶ÿµÿ³ÿµÿ¾ÿ»ÿ½ÿ¾ÿ·ÿ²ÿ¸ÿ¹ÿÂÿºÿÄÿ¾ÿºÿ½ÿ¾ÿ¾ÿÅÿ±ÿÈÿ¿ÿ¹ÿÁÿ¿ÿ»ÿ»ÿ³ÿÄÿºÿ±ÿ»ÿ½ÿ¼ÿÄÿÈÿºÿÀÿ°ÿ¹ÿÅÿ½ÿµÿ²ÿ´ÿºÿµÿ´ÿ»ÿÅÿÂÿ½ÿ¿ÿÂÿÀÿ»ÿ·ÿÄÿºÿ½ÿ¶ÿºÿ¶ÿ»ÿÂÿ¾ÿ¼ÿ³ÿ®ÿ±ÿ¼ÿÀÿ¹ÿ¾ÿ¼ÿ¾ÿºÿ²ÿ´ÿÂÿÀÿ¹ÿ¸ÿºÿ¾ÿ¼ÿ·ÿ¸ÿ½ÿ´ÿ°ÿ·ÿ´ÿ´ÿµÿ¶ÿ¸ÿºÿÂÿÃÿ±ÿµÿ±ÿµÿºÿ¾ÿÃÿ¾ÿ½ÿ»ÿµÿ»ÿ»ÿ¸ÿ»ÿ½ÿ½ÿ¹ÿ±ÿºÿ´ÿ´ÿµÿ³ÿ³ÿ¶ÿ¾ÿ·ÿ¶ÿ»ÿ¾ÿ¼ÿ¼ÿ»ÿ¸ÿºÿÃÿ¾ÿ¼ÿºÿ¹ÿ½ÿ¾ÿºÿ¾ÿ½ÿ­ÿ¸ÿÁÿ¼ÿºÿ¼ÿ»ÿ¸ÿ´ÿ°ÿºÿºÿ·ÿ»ÿ»ÿ»ÿ»ÿ¹ÿ²ÿ¹ÿ´ÿ¸ÿ¼ÿ»ÿ¹ÿ½ÿÃÿÃÿÀÿ¸ÿ­ÿ¶ÿ¯ÿ¶ÿ¹ÿ¹ÿºÿ·ÿ°ÿ³ÿ´ÿºÿ¶ÿ¹ÿºÿÂÿÇÿ¾ÿ¿ÿÀÿ°ÿ»ÿ¼ÿºÿ»ÿ¾ÿ¼ÿ¸ÿ¾ÿ¶ÿµÿ¿ÿ¾ÿ¹ÿ»ÿ¾ÿ¾ÿ½ÿ¸ÿ·ÿ¹ÿÁÿ¿ÿ¹ÿºÿÀÿ½ÿ¶ÿ¶ÿ¸ÿÁÿÄÿºÿ±ÿ»ÿÀÿ»ÿ¹ÿ»ÿ¶ÿºÿÁÿÂÿ¸ÿ´ÿ¹ÿ¹ÿ»ÿ¿ÿºÿ°ÿµÿ¼ÿµÿ¼ÿ½ÿºÿºÿÀÿÀÿ½ÿ¿ÿ´ÿ»ÿ¹ÿÅÿÁÿ¿ÿ¾ÿ»ÿºÿ¹ÿ¸ÿÃÿÀÿÃÿ·ÿ²ÿ¸ÿ¶ÿ¸ÿ¼ÿ·ÿ±ÿ´ÿ¹ÿ¹ÿºÿÃÿÃÿÁÿºÿ´ÿ¸ÿ¿ÿ¼ÿÇÿºÿÊÿ¹ÿµÿ¼ÿÀÿ¶ÿ°ÿµÿ·ÿµÿ·ÿ³ÿ±ÿ·ÿ¼ÿ½ÿ¾ÿ»ÿ·ÿ¸ÿ»ÿ¸ÿµÿ¼ÿÂÿËÿ½ÿ·ÿ»ÿºÿ¶ÿ¹ÿ¼ÿ¹ÿ¾ÿ½ÿ³ÿÊÿ½ÿ¸ÿ¾ÿÂÿ¿ÿ¾ÿÁÿ½ÿ¹ÿ¶ÿ²ÿ±ÿ¯ÿ©ÿ­ÿ³ÿ½ÿ½ÿ±ÿ¼ÿÀÿÉÿºÿ¼ÿ¼ÿ»ÿ½ÿ¸ÿ±ÿµÿ¼ÿ½ÿ½ÿ¿ÿ¿ÿ­ÿ¾ÿ´ÿ¹ÿ¸ÿµÿ°ÿ°ÿ·ÿ¹ÿ·ÿÃÿ¼ÿ¹ÿÅÿ»ÿ¶ÿ·ÿ´ÿ·ÿ¾ÿ»ÿºÿ¾ÿ¸ÿ»ÿ·ÿ·ÿ³ÿ±ÿµÿ·ÿ¸ÿ»ÿ¾ÿÀÿÃÿµÿ±ÿÁÿ³ÿ·ÿ¶ÿ³ÿ¸ÿ¶ÿ²ÿ³ÿ²ÿ½ÿÂÿ¶ÿ½ÿ³ÿºÿ¿ÿ½ÿ¾ÿ¾ÿ»ÿ¸ÿ»ÿ¾ÿ³ÿ°ÿ´ÿ¼ÿ¸ÿ²ÿ³ÿ´ÿµÿ¹ÿ¾ÿ½ÿ¼ÿÃÿ¿ÿ¶ÿ¶ÿ²ÿ²ÿ»ÿ·ÿµÿµÿ·ÿµÿ¸ÿÇÿÆÿ»ÿ¹ÿ¸ÿ¸ÿ¶ÿ­ÿ½ÿ¾ÿ¿ÿºÿ³ÿ°ÿ²ÿ·ÿºÿ²ÿ³ÿ³ÿ¾ÿµÿ»ÿ¼ÿºÿºÿºÿºÿ¶ÿ²ÿ¹ÿÃÿÄÿ¿ÿ±ÿ¼ÿÅÿÁÿ±ÿ»ÿ¼ÿ½ÿ¾ÿ¼ÿÀÿÀÿ¹ÿÁÿ´ÿ¶ÿ½ÿºÿÄÿ¹ÿ¶ÿ²ÿ´ÿ»ÿ¿ÿ¾ÿ¶ÿ¹ÿºÿ°ÿÂÿºÿ¬ÿ³ÿ³ÿºÿÂÿ¹ÿ²ÿ¶ÿ»ÿ¾ÿ¼ÿ¼ÿ¹ÿ¿ÿ½ÿ¸ÿ¬ÿ¶ÿ¶ÿ¸ÿÀÿ½ÿ¶ÿ°ÿ³ÿ¹ÿ¶ÿÀÿµÿ³ÿ¹ÿ¸ÿµÿ½ÿ»ÿ³ÿ²ÿ¹ÿ´ÿ¶ÿÂÿ¿ÿ·ÿ¹ÿ³ÿ¼ÿÇÿ±ÿµÿ²ÿ¶ÿ¹ÿºÿ²ÿ¶ÿ½ÿ»ÿºÿ¿ÿ¿ÿºÿ²ÿ¼ÿÃÿ³ÿ¾ÿ±ÿ¾ÿ·ÿ¿ÿÂÿ·ÿ¸ÿ¶ÿ±ÿ¸ÿ½ÿ¼ÿ½ÿ¾ÿ·ÿ¿ÿ¹ÿ¿ÿ¸ÿ³ÿ¶ÿ¯ÿ²ÿ¶ÿ¸ÿ¹ÿµÿ³ÿ·ÿµÿ¹ÿ¹ÿºÿ´ÿ®ÿ¼ÿÀÿ¹ÿ¾ÿ¯ÿ±ÿ¸ÿµÿ¸ÿ½ÿºÿ¹ÿ¼ÿ¼ÿ±ÿ¿ÿ³ÿÁÿ½ÿ¼ÿ»ÿ»ÿ´ÿµÿ³ÿµÿ¾ÿ¿ÿ¾ÿ½ÿ³ÿµÿ¸ÿ¼ÿ³ÿ´ÿ·ÿ·ÿ¸ÿÀÿºÿºÿÀÿÁÿ¼ÿºÿ¹ÿ·ÿ¸ÿ¹ÿ¸ÿ¹ÿ¶ÿ¼ÿµÿÁÿ®ÿ¼ÿºÿ¶ÿ¾ÿºÿ´ÿµÿµÿºÿÀÿ½ÿ¸ÿµÿºÿ¶ÿ¯ÿÁÿÃÿ¿ÿ·ÿºÿ³ÿ·ÿªÿ³ÿ¼ÿ½ÿÂÿ½ÿµÿ¹ÿ¹ÿ¹ÿµÿ¹ÿ´ÿºÿ¿ÿºÿºÿ²ÿ´ÿºÿ²ÿ¹ÿÃÿÇÿ¾ÿºÿºÿ¶ÿ³ÿ°ÿºÿ·ÿ¯ÿ±ÿ®ÿ¯ÿºÿ¿ÿ¶ÿºÿ¹ÿ´ÿ¶ÿ·ÿ¶ÿ·ÿ½ÿ·ÿ­ÿ±ÿµÿ²ÿ¶ÿ²ÿÆÿ²ÿ°ÿºÿ»ÿ·ÿ»ÿÀÿ¼ÿ»ÿºÿ·ÿºÿ¾ÿ¼ÿ¼ÿ½ÿ¸ÿºÿ¼ÿ¾ÿ¼ÿÀÿµÿ³ÿ¯ÿºÿ´ÿ³ÿºÿµÿ¸ÿ»ÿ¹ÿ¹ÿ¼ÿµÿ³ÿ½ÿÁÿ¼ÿ·ÿ»ÿºÿ»ÿ«ÿ»ÿµÿ»ÿ°ÿºÿ¾ÿºÿ´ÿ²ÿ±ÿ¹ÿÀÿ¾ÿ¶ÿ¹ÿºÿµÿ»ÿ½ÿ¹ÿµÿÅÿµÿºÿÀÿÃÿ¹ÿºÿ³ÿ°ÿ²ÿ¸ÿ¶ÿºÿ¶ÿ¸ÿ½ÿÀÿ¸ÿ°ÿ²ÿµÿ»ÿ·ÿÁÿ¾ÿ´ÿ·ÿ¹ÿºÿ¯ÿ³ÿ»ÿ±ÿ¾ÿÆÿ·ÿ¶ÿ±ÿ°ÿ¸ÿ½ÿ¼ÿºÿºÿ¶ÿµÿ·ÿµÿ¾ÿºÿ³ÿ´ÿµÿ³ÿ¾ÿ¸ÿ¶ÿ´ÿ»ÿ¹ÿ®ÿ¬ÿ´ÿ³ÿ°ÿ³ÿ¶ÿ·ÿ³ÿ´ÿ¹ÿ·ÿ¶ÿ³ÿ¹ÿ¾ÿ»ÿ²ÿ¿ÿ»ÿ¿ÿ´ÿ®ÿºÿ³ÿ²ÿ¸ÿºÿµÿ¶ÿºÿºÿºÿºÿ»ÿºÿ±ÿ¬ÿ´ÿ²ÿºÿ¿ÿºÿªÿ·ÿ°ÿ¸ÿ±ÿÀÿºÿ­ÿµÿ¼ÿ«ÿÁÿ·ÿ¯ÿ´ÿ´ÿ¶ÿ»ÿºÿµÿ´ÿ¹ÿ³ÿ¬ÿ»ÿ¿ÿÀÿµÿ®ÿ¬ÿºÿºÿ½ÿ»ÿ¯ÿ²ÿ¹ÿ¸ÿ¶ÿ·ÿ¿ÿ¶ÿµÿµÿ¯ÿµÿµÿ¶ÿºÿ¹ÿ¹ÿ¹ÿºÿµÿ±ÿ¶ÿ·ÿ¹ÿ»ÿÀÿ´ÿ²ÿ±ÿ®ÿÄÿÀÿµÿºÿºÿ´ÿ¶ÿ´ÿ¹ÿµÿ¼ÿºÿ·ÿ·ÿ´ÿ°ÿ±ÿ³ÿµÿ¿ÿ·ÿ²ÿ¿ÿ¹ÿÄÿÿ¿ÿ»ÿ·ÿ»ÿ´ÿ¼ÿÁÿµÿÂÿ¹ÿ´ÿ°ÿµÿ¼ÿºÿ¯ÿ·ÿÂÿ¹ÿ·ÿµÿ¯ÿ´ÿ¶ÿ´ÿ³ÿ¹ÿ·ÿµÿ¾ÿ¸ÿ·ÿ¶ÿµÿ½ÿºÿ¶ÿ³ÿÁÿºÿ·ÿ±ÿ¼ÿºÿ·ÿ½ÿ¾ÿ½ÿ¸ÿ¹ÿ¹ÿ·ÿ³ÿ³ÿ¸ÿ¸ÿ¿ÿÀÿ²ÿµÿµÿ¸ÿ¸ÿÃÿÂÿ·ÿ¯ÿÃÿ¸ÿ²ÿ±ÿ·ÿ³ÿ±ÿ·ÿªÿ¸ÿ²ÿ·ÿ¼ÿ²ÿ¯ÿ°ÿ·ÿ¼ÿ¿ÿÀÿ¹ÿ¶ÿ¼ÿ»ÿµÿ¸ÿ´ÿÿ·ÿ¶ÿ·ÿ¬ÿ³ÿ»ÿ²ÿµÿ»ÿ¼ÿ·ÿ½ÿ¶ÿ¿ÿ®ÿ¸ÿ±ÿ²ÿ»ÿ¼ÿºÿ¸ÿ²ÿ·ÿ¸ÿ¹ÿ¼ÿ¹ÿ²ÿ°ÿ´ÿ·ÿ·ÿ·ÿ´ÿ³ÿ¶ÿ¶ÿ¾ÿ¾ÿ¾ÿ²ÿµÿÇÿµÿ³ÿºÿ«ÿ¶ÿ²ÿ·ÿ±ÿ¸ÿ²ÿµÿ¯ÿ®ÿ®ÿ´ÿÀÿ¼ÿ²ÿ¸ÿ¶ÿµÿ¿ÿ¸ÿ´ÿ´ÿ³ÿ²ÿ¶ÿ´ÿ¹ÿ¯ÿ·ÿ¸ÿ¿ÿ¹ÿ´ÿºÿÿ®ÿ®ÿ½ÿ²ÿ½ÿÁÿ¸ÿÅÿ»ÿÁÿ¼ÿ¾ÿ¿ÿÀÿ¶ÿ¹ÿ¹ÿ¹ÿºÿ¶ÿ¶ÿ·ÿ¹ÿ»ÿ½ÿ¶ÿ½ÿ½ÿ¼ÿ·ÿ°ÿ¸ÿ³ÿ²ÿ¾ÿµÿ¯ÿ´ÿÂÿ¿ÿ¶ÿµÿ°ÿ­ÿ­ÿ²ÿ·ÿºÿ·ÿ´ÿ´ÿ³ÿµÿºÿ¹ÿ´ÿªÿ©ÿ¯ÿ³ÿ¶ÿ´ÿºÿÂÿÀÿµÿ³ÿ¯ÿ½ÿ¼ÿ¾ÿ¸ÿ·ÿ³ÿ¶ÿ°ÿ¿ÿ¾ÿ¼ÿ®ÿ­ÿ¶ÿ¸ÿ»ÿ¼ÿ±ÿ³ÿµÿ°ÿ´ÿ³ÿºÿµÿ­ÿ´ÿ¸ÿ¹ÿ¹ÿ±ÿ­ÿ³ÿ³ÿ±ÿºÿ¸ÿ·ÿ·ÿ°ÿ²ÿ¼ÿÃÿÅÿ¶ÿ»ÿ´ÿ¶ÿÅÿµÿ´ÿ³ÿ¹ÿÿ®ÿ²ÿ­ÿ·ÿÁÿÂÿ»ÿºÿ´ÿ¶ÿ±ÿ¬ÿ²ÿ·ÿ»ÿ¿ÿ¿ÿºÿ¹ÿºÿ³ÿ±ÿ»ÿ±ÿ±ÿºÿµÿ¿ÿ³ÿ¶ÿ¶ÿ·ÿ·ÿ¯ÿ¸ÿ¬ÿ©ÿ½ÿ¶ÿ¿ÿ»ÿÿºÿ¾ÿÂÿºÿ¹ÿ±ÿµÿ¯ÿ®ÿ²ÿ°ÿ·ÿ»ÿ·ÿ¾ÿ¿ÿ¶ÿ±ÿ²ÿ´ÿ¯ÿ³ÿ¸ÿ¼ÿ¸ÿºÿ©ÿµÿ¸ÿ½ÿÅÿ·ÿ·ÿ»ÿ¹ÿ°ÿ³ÿ½ÿ®ÿµÿºÿ³ÿ±ÿ³ÿ·ÿ·ÿ·ÿ«ÿ³ÿ¸ÿ²ÿµÿ³ÿ±ÿ½ÿÁÿÂÿ¹ÿ®ÿ²ÿ´ÿ¹ÿ¸ÿµÿ¼ÿºÿ½ÿ¶ÿ°ÿÄÿÂÿ´ÿ¾ÿÁÿ¬ÿ¬ÿ¼ÿ¸ÿ±ÿ²ÿ¸ÿ¬ÿ­ÿµÿ¶ÿ¼ÿ¸ÿ¹ÿ®ÿ­ÿÁÿµÿ°ÿ¶ÿ½ÿ½ÿµÿ®ÿ«ÿÿ¬ÿ³ÿ±ÿ¹ÿ¾ÿµÿÇÿÆÿ´ÿ·ÿ¶ÿ®ÿ´ÿ·ÿºÿÀÿ´ÿ¸ÿ°ÿ½ÿ¹ÿ¹ÿµÿ¶ÿ­ÿÄÿ±ÿ»ÿ½ÿ½ÿ³ÿÄÿÁÿ¶ÿ´ÿ´ÿ¸ÿºÿ²ÿ´ÿ¼ÿ²ÿ²ÿ¼ÿ´ÿ²ÿ±ÿ¹ÿ¶ÿ¯ÿ½ÿ´ÿ³ÿ¹ÿ±ÿ¹ÿ¼ÿ²ÿÿ»ÿ¸ÿ®ÿ¶ÿ­ÿ´ÿ²ÿ°ÿ±ÿ«ÿ³ÿ¾ÿÄÿ»ÿ²ÿ¹ÿÁÿÀÿ¼ÿ¸ÿ»ÿºÿ±ÿ²ÿ¼ÿ¼ÿ³ÿ·ÿ¶ÿ¯ÿ·ÿÁÿÀÿ»ÿµÿ°ÿ·ÿ³ÿµÿ¸ÿºÿ»ÿ®ÿ¸ÿ¿ÿ·ÿ´ÿ¬ÿ¶ÿ¸ÿ³ÿºÿ°ÿ¾ÿºÿµÿ¹ÿ¶ÿ¹ÿµÿ±ÿµÿ¸ÿ¹ÿ¶ÿ´ÿ¹ÿ»ÿ¸ÿµÿ´ÿ¸ÿ»ÿ¶ÿ¸ÿ¼ÿ¹ÿªÿ²ÿ¸ÿ¸ÿ­ÿÁÿ¬ÿÇÿ´ÿ´ÿ¾ÿ¼ÿ»ÿ¸ÿ·ÿ½ÿ¶ÿ¼ÿ½ÿ»ÿ·ÿ¹ÿ¸ÿ¸ÿµÿµÿ¹ÿ´ÿ´ÿ¶ÿ°ÿ´ÿ±ÿ®ÿ¶ÿ·ÿ°ÿ±ÿºÿ·ÿ¸ÿÿ²ÿÃÿ²ÿÄÿ´ÿ´ÿºÿ­ÿ´ÿµÿ¶ÿ¶ÿ°ÿ·ÿ°ÿ³ÿ¹ÿ³ÿ·ÿºÿ¼ÿºÿµÿ°ÿ¬ÿ´ÿ¸ÿµÿ¸ÿ±ÿ»ÿ¼ÿªÿ¬ÿ½ÿºÿ»ÿºÿ¸ÿ»ÿ¼ÿ­ÿ»ÿ¿ÿ·ÿ·ÿ¿ÿÉÿ½ÿ±ÿ¸ÿ´ÿ°ÿªÿ®ÿ´ÿ»ÿ¿ÿ¾ÿ¿ÿ¹ÿ³ÿ°ÿ´ÿ¿ÿ¸ÿ±ÿ·ÿµÿ²ÿ´ÿºÿµÿ¬ÿ¹ÿ±ÿ»ÿ»ÿµÿ²ÿÿ¸ÿÀÿ½ÿ¼ÿ´ÿ¸ÿ±ÿ²ÿ·ÿ³ÿ²ÿ¸ÿ¶ÿ¯ÿ´ÿ¶ÿ²ÿ¶ÿ»ÿÀÿ¹ÿ±ÿ°ÿ´ÿµÿ¿ÿºÿ¹ÿºÿºÿ¸ÿ¿ÿ±ÿ¸ÿ­ÿ°ÿ²ÿµÿ½ÿ³ÿ®ÿ·ÿ³ÿ¹ÿ¸ÿµÿ¶ÿ³ÿ°ÿ±ÿ´ÿ´ÿ²ÿ¹ÿ¾ÿ´ÿ´ÿµÿ­ÿ½ÿ¿ÿ´ÿ­ÿÿ¸ÿ²ÿ½ÿ»ÿµÿ³ÿ¸ÿ«ÿ¶ÿ¶ÿµÿ¼ÿÃÿ¸ÿ¶ÿ±ÿ¶ÿ½ÿ¿ÿ¾ÿ¹ÿ´ÿ²ÿ³ÿ¶ÿ¶ÿ³ÿ¯ÿ¹ÿ¿ÿ¹ÿÀÿ¾ÿ¿ÿ¶ÿ½ÿ²ÿ°ÿ°ÿ³ÿ¾ÿ»ÿµÿ°ÿ·ÿµÿ¸ÿ¼ÿ±ÿ´ÿºÿ³ÿ¯ÿ¯ÿ´ÿ¹ÿµÿ¶ÿ´ÿ¬ÿ­ÿ¿ÿ¾ÿ³ÿÀÿºÿ®ÿÃÿ·ÿÂÿ¿ÿ¸ÿºÿ®ÿ¯ÿ­ÿ®ÿµÿµÿ·ÿµÿ¹ÿ·ÿ¸ÿµÿ±ÿ¸ÿµÿµÿÀÿ»ÿ±ÿ°ÿ¶ÿ´ÿ·ÿ¹ÿ²ÿºÿ¿ÿ»ÿ¼ÿ°ÿ¹ÿ¾ÿ¸ÿ½ÿºÿ²ÿºÿµÿ³ÿ¾ÿ¼ÿ¶ÿ¼ÿ¼ÿºÿºÿ°ÿ¸ÿµÿ­ÿ´ÿ²ÿ¯ÿ¸ÿ¾ÿ·ÿ¬ÿÂÿµÿ¸ÿÿªÿ°ÿ­ÿªÿ²ÿ³ÿ´ÿµÿ´ÿ¸ÿ¾ÿ¶ÿ®ÿ¾ÿÁÿ¸ÿ¶ÿ¶ÿ¯ÿ¹ÿ®ÿ±ÿ°ÿ´ÿºÿ¯ÿ¾ÿ¸ÿ·ÿ»ÿ·ÿ±ÿ¶ÿºÿ¿ÿ¾ÿ·ÿ·ÿºÿ¿ÿÅÿ½ÿ¶ÿ¶ÿµÿ°ÿ¸ÿµÿ¾ÿ¾ÿ´ÿ°ÿ½ÿ²ÿ¹ÿ¹ÿ¸ÿ±ÿ­ÿµÿ¸ÿ²ÿ±ÿ·ÿ¶ÿ¶ÿ¼ÿ±ÿªÿµÿÀÿ¿ÿ»ÿ°ÿ³ÿ²ÿ­ÿ¯ÿ³ÿ²ÿ¼ÿµÿ»ÿ»ÿ´ÿµÿ¶ÿ»ÿÄÿ½ÿ´ÿºÿ·ÿ¶ÿÀÿ¸ÿ¹ÿ»ÿ´ÿ¸ÿ½ÿ¶ÿ¹ÿªÿºÿ¶ÿ´ÿ°ÿ­ÿ²ÿ³ÿ°ÿ²ÿ¼ÿ¹ÿ²ÿµÿµÿ»ÿ·ÿµÿ¶ÿ½ÿºÿ­ÿ¸ÿ·ÿ²ÿ»ÿ¸ÿ¹ÿ¸ÿ¶ÿ·ÿ·ÿ»ÿÁÿ¼ÿ¸ÿ·ÿ¶ÿ¹ÿ¹ÿ»ÿ»ÿºÿºÿ±ÿ´ÿ¹ÿ³ÿ¹ÿ·ÿºÿ¯ÿµÿµÿºÿ»ÿµÿ°ÿ®ÿ²ÿºÿ½ÿ¼ÿ²ÿ¶ÿÁÿ½ÿ¸ÿÀÿ¾ÿ·ÿ«ÿ±ÿµÿ¯ÿ¶ÿ»ÿ¼ÿ¸ÿ¹ÿ·ÿ²ÿ·ÿ¼ÿ¸ÿ²ÿ³ÿºÿ¶ÿ·ÿ³ÿ»ÿ«ÿ°ÿºÿ¾ÿÂÿ¿ÿ»ÿÁÿ¼ÿ¿ÿºÿ³ÿ·ÿ´ÿ¶ÿ¹ÿ¸ÿ³ÿ­ÿÇÿ¾ÿ¼ÿ¶ÿ»ÿ·ÿ¹ÿºÿÀÿ½ÿºÿ¹ÿºÿ¿ÿÃÿ¼ÿ¸ÿ¼ÿ¶ÿ»ÿ´ÿ²ÿ¼ÿ­ÿ²ÿÃÿ¸ÿ¿ÿµÿ·ÿµÿ¸ÿ¼ÿ·ÿµÿ»ÿ¾ÿ¹ÿµÿºÿ¾ÿ¶ÿÀÿÄÿ¬ÿºÿ»ÿªÿµÿµÿ¶ÿµÿ¹ÿÂÿÁÿ¹ÿ¸ÿºÿ±ÿ«ÿºÿ·ÿ²ÿµÿ¸ÿ¼ÿ¶ÿ­ÿµÿÁÿ¾ÿ¼ÿ½ÿ¹ÿ´ÿ±ÿµÿºÿºÿ·ÿ²ÿ¬ÿµÿ¸ÿÄÿ¾ÿºÿÄÿ»ÿ½ÿ¹ÿ¶ÿ¸ÿºÿ¼ÿµÿ±ÿ¸ÿ´ÿ¶ÿÀÿ¯ÿÆÿºÿÇÿºÿ¿ÿ¶ÿ´ÿ¹ÿ¹ÿµÿµÿ»ÿ¶ÿ©ÿ¶ÿ°ÿ¶ÿÃÿÅÿ¶ÿºÿ³ÿ²ÿ¼ÿ¾ÿ¾ÿ¹ÿµÿ¸ÿ¼ÿÁÿ¼ÿ²ÿ¸ÿ·ÿ²ÿ³ÿ¹ÿ´ÿ½ÿ´ÿ¶ÿÃÿÁÿ»ÿºÿ¶ÿ³ÿªÿ¸ÿ²ÿ´ÿµÿ®ÿ°ÿ®ÿ±ÿ´ÿ³ÿ·ÿ½ÿ¿ÿ½ÿ»ÿ¸ÿ´ÿ»ÿ¹ÿºÿºÿ¸ÿ¼ÿ´ÿ´ÿÂÿÁÿ·ÿ¹ÿÂÿÀÿ»ÿ¿ÿ½ÿ¼ÿÀÿ·ÿÉÿ¼ÿ·ÿ¾ÿ»ÿ¶ÿ·ÿ²ÿµÿºÿ¶ÿ¾ÿ¹ÿ¸ÿ²ÿ·ÿ³ÿ¸ÿºÿ¸ÿ½ÿ±ÿµÿ¼ÿ½ÿ¼ÿ¶ÿ¹ÿ½ÿ¸ÿÁÿ¾ÿÀÿ­ÿ³ÿ½ÿÁÿ¿ÿ½ÿºÿºÿ¿ÿÂÿÀÿ¼ÿÁÿ¼ÿ¹ÿÀÿ¿ÿÂÿ»ÿµÿµÿ¸ÿ¼ÿ¹ÿ²ÿ²ÿÀÿ±ÿÀÿ±ÿ½ÿ³ÿ½ÿ¿ÿ½ÿÀÿ¿ÿ¼ÿ¹ÿ·ÿ¹ÿÃÿ½ÿ½ÿ½ÿ¾ÿ·ÿ¾ÿÀÿÀÿ½ÿ·ÿ¹ÿ¿ÿ¶ÿ±ÿ´ÿ³ÿµÿ¿ÿ½ÿÁÿ¼ÿ½ÿºÿ´ÿµÿ¸ÿ·ÿ¹ÿ¼ÿºÿ¶ÿ¶ÿ¸ÿ¹ÿ¹ÿ·ÿ´ÿºÿ»ÿ¸ÿ¾ÿ¿ÿ¾ÿ¾ÿ¼ÿµÿµÿ»ÿ¾ÿ¹ÿ·ÿ¶ÿ»ÿÁÿ½ÿ¶ÿµÿÀÿ¶ÿ¼ÿ¾ÿ¿ÿÁÿ¾ÿ½ÿµÿ®ÿ·ÿÀÿ¿ÿ»ÿÁÿºÿºÿÉÿºÿ»ÿ¾ÿºÿµÿ¯ÿ®ÿºÿ½ÿ´ÿÏÿ³ÿ²ÿ½ÿ·ÿµÿ»ÿ¼ÿ·ÿ¶ÿºÿ¿ÿ±ÿ·ÿºÿ¹ÿ¶ÿ³ÿ¹ÿÂÿÅÿÂÿ¼ÿ¾ÿ»ÿ¹ÿ¾ÿ½ÿÀÿ¼ÿÁÿ½ÿ»ÿ¼ÿ·ÿµÿ»ÿ»ÿÃÿ¼ÿ¿ÿ¿ÿ¿ÿ´ÿ¶ÿºÿµÿµÿ¼ÿ¿ÿÅÿ·ÿ¹ÿ®ÿ°ÿ·ÿ·ÿ»ÿÃÿ¿ÿµÿ½ÿÀÿÂÿÁÿÀÿ»ÿ±ÿ²ÿ¸ÿ¿ÿÁÿ²ÿ¹ÿÿÃÿ¿ÿ¿ÿ¾ÿ·ÿ¹ÿÀÿ¾ÿ»ÿ¿ÿ·ÿÇÿ½ÿ·ÿ¶ÿ´ÿ³ÿºÿ¼ÿºÿºÿ»ÿ»ÿ´ÿ»ÿ¯ÿÇÿÀÿ»ÿ¹ÿ¸ÿºÿ»ÿ¸ÿ·ÿ¹ÿ³ÿºÿ·ÿµÿ¿ÿ¾ÿ³ÿ·ÿºÿºÿ·ÿ½ÿ¾ÿºÿ¾ÿ¼ÿ½ÿ»ÿ³ÿ³ÿ³ÿ·ÿ«ÿ¾ÿÄÿ½ÿ¹ÿ¶ÿ¶ÿ»ÿºÿ²ÿ¾ÿÂÿ¶ÿÁÿºÿ¹ÿ´ÿ´ÿÀÿÂÿÁÿ¶ÿ¾ÿ»ÿÁÿµÿ±ÿ¯ÿ¯ÿ¹ÿ¶ÿ¸ÿ®ÿÆÿ»ÿµÿ³ÿµÿ¼ÿÀÿ¹ÿ¾ÿ²ÿ½ÿÇÿ¸ÿ´ÿ¹ÿ¾ÿÀÿ¿ÿ¾ÿ¼ÿ¸ÿ¼ÿ½ÿÀÿ½ÿ»ÿ¼ÿ»ÿÀÿÇÿ¹ÿ®ÿ­ÿÀÿ¶ÿ¹ÿ¾ÿ¸ÿ·ÿ¹ÿ»ÿ±ÿ¸ÿ¿ÿ¹ÿ¸ÿ¼ÿ·ÿ±ÿ·ÿ·ÿ¸ÿ¾ÿ¹ÿºÿ¿ÿ¿ÿÀÿÂÿ³ÿ·ÿ½ÿÂÿ¾ÿ¾ÿ½ÿ¿ÿ¾ÿ²ÿ¸ÿ¾ÿ³ÿ¶ÿ¸ÿ²ÿ¿ÿÊÿÃÿÀÿ¸ÿ©ÿ¯ÿ¹ÿÂÿÂÿ¼ÿºÿºÿµÿ»ÿ¶ÿ¹ÿ¼ÿ·ÿ¹ÿ½ÿ¾ÿÀÿ¸ÿ»ÿ¶ÿ±ÿ¸ÿ²ÿ´ÿ»ÿ¼ÿÁÿ¶ÿµÿ¿ÿÆÿ¾ÿµÿ·ÿ½ÿ¿ÿÂÿÂÿ¾ÿ¼ÿ·ÿ¸ÿ½ÿÂÿÂÿ¶ÿÁÿ»ÿÀÿÆÿ¾ÿ¶ÿµÿ´ÿ¼ÿ·ÿ±ÿÂÿÂÿ¿ÿÀÿÂÿÃÿ»ÿ¾ÿ¸ÿ¼ÿºÿ¶ÿµÿ²ÿ°ÿ¹ÿ²ÿ±ÿÇÿÊÿÀÿ¼ÿÁÿ»ÿÀÿ½ÿ¿ÿ¼ÿÂÿµÿºÿºÿ¿ÿ¾ÿ¼ÿ¼ÿ·ÿ³ÿµÿ¶ÿ¹ÿºÿ³ÿµÿ¸ÿ¶ÿµÿºÿ¿ÿ·ÿµÿ¾ÿ¾ÿ¾ÿ¿ÿ½ÿºÿºÿ°ÿ«ÿ¸ÿºÿ¹ÿ»ÿ½ÿ¹ÿ°ÿ¶ÿºÿ¶ÿÌÿÉÿÀÿ¹ÿµÿ¹ÿ»ÿ°ÿ¹ÿ°ÿµÿ¼ÿ¼ÿ¸ÿ·ÿ¹ÿ¼ÿ»ÿ¶ÿ°ÿ³ÿ»ÿ¼ÿ´ÿ¶ÿ¹ÿ¾ÿºÿ¾ÿ¿ÿ¾ÿÀÿÀÿ¸ÿ¶ÿ¼ÿ¸ÿ¾ÿºÿ¸ÿ¼ÿ¹ÿ°ÿ´ÿÃÿ¸ÿ±ÿ¶ÿ³ÿ»ÿ¼ÿ¶ÿ¼ÿ¼ÿµÿÁÿ»ÿµÿ½ÿÂÿ¾ÿºÿ´ÿ·ÿ»ÿ±ÿºÿºÿ·ÿ¹ÿ¹ÿºÿÇÿÂÿ¾ÿµÿ¼ÿºÿºÿµÿ¯ÿ²ÿ¸ÿ¹ÿºÿ·ÿ½ÿµÿ¹ÿ·ÿ´ÿºÿ¹ÿµÿÂÿ»ÿµÿ¼ÿÂÿÅÿ¿ÿ¸ÿ¼ÿÃÿ·ÿ¸ÿ¼ÿÄÿÂÿÀÿÃÿ¿ÿ±ÿ±ÿ¶ÿ½ÿ»ÿ´ÿ¸ÿ·ÿ½ÿÄÿÁÿ½ÿºÿ´ÿÊÿ¼ÿ·ÿ½ÿ¾ÿºÿ·ÿºÿ½ÿ·ÿ±ÿÁÿÀÿ¸ÿ¹ÿ¿ÿ½ÿ¼ÿ»ÿ´ÿ¹ÿ»ÿ·ÿ¸ÿ¹ÿµÿ·ÿÀÿÄÿÂÿÆÿÀÿÃÿ¾ÿ·ÿ»ÿºÿ»ÿ¼ÿ¹ÿ´ÿ¯ÿÁÿ²ÿÈÿ²ÿ²ÿ»ÿ¶ÿ¹ÿ¿ÿ»ÿµÿ¹ÿÅÿ¼ÿ¶ÿÄÿÄÿ¼ÿ¶ÿ»ÿÃÿÂÿÃÿÃÿÈÿÀÿÀÿ³ÿ¶ÿ¸ÿ¸ÿ¹ÿ¸ÿµÿ·ÿ½ÿ¶ÿ¸ÿ±ÿ¹ÿ¶ÿ¾ÿÂÿ·ÿ¶ÿ»ÿ¯ÿÿ¼ÿ¼ÿ»ÿ¼ÿ»ÿ»ÿ½ÿ¼ÿ¹ÿ½ÿ¸ÿ´ÿ²ÿ´ÿÀÿÀÿµÿ¼ÿ½ÿ·ÿ½ÿ¾ÿ¾ÿºÿ¸ÿ·ÿ¹ÿ·ÿ·ÿ¼ÿÃÿ¿ÿ¸ÿºÿ¼ÿµÿ¿ÿ½ÿ¸ÿ¾ÿ½ÿ»ÿºÿ·ÿ´ÿºÿ¿ÿ¶ÿ°ÿÄÿ³ÿ»ÿÀÿ»ÿ´ÿ»ÿ¾ÿ¹ÿ¿ÿ»ÿ¼ÿ¶ÿ¶ÿÁÿ¸ÿ·ÿ¶ÿ¸ÿºÿ¼ÿ»ÿ¹ÿÀÿ¼ÿºÿ¸ÿ¹ÿ¸ÿ¹ÿºÿ¹ÿ¹ÿºÿ´ÿ±ÿ¼ÿ»ÿµÿµÿ½ÿ´ÿ¶ÿ·ÿ³ÿ·ÿ»ÿ·ÿ³ÿ°ÿ¿ÿ¼ÿ¼ÿºÿ´ÿ´ÿºÿºÿ¾ÿºÿ­ÿÿ´ÿÃÿ¼ÿ´ÿ»ÿ°ÿ®ÿÀÿ¿ÿ¹ÿ¸ÿ¼ÿ½ÿ¸ÿµÿ¼ÿ¶ÿµÿ»ÿ®ÿ«ÿ°ÿ»ÿµÿ¹ÿ¾ÿ½ÿ¿ÿÅÿÈÿ¹ÿ¼ÿ½ÿºÿÊÿ¸ÿ¼ÿ·ÿºÿ´ÿ«ÿ®ÿ²ÿ¶ÿ¿ÿºÿµÿ¹ÿ¼ÿ°ÿµÿ±ÿ±ÿºÿ·ÿµÿ¹ÿ²ÿ·ÿÇÿÅÿºÿ³ÿ´ÿ¶ÿ»ÿµÿºÿ¸ÿ¶ÿ¸ÿºÿÀÿÅÿ¹ÿ¿ÿ·ÿºÿ¿ÿÂÿÄÿ½ÿ´ÿ¶ÿµÿµÿºÿ¾ÿÀÿ¹ÿ¶ÿºÿ´ÿ³ÿ¹ÿ¼ÿ²ÿ¬ÿ°ÿºÿ¹ÿµÿ¶ÿ¹ÿ¿ÿ¹ÿµÿ½ÿ¶ÿµÿ²ÿºÿ¼ÿ·ÿ»ÿ¼ÿ»ÿ´ÿ®ÿºÿÃÿÁÿ½ÿ¸ÿ´ÿ¬ÿ²ÿ·ÿÃÿ¾ÿ³ÿ°ÿ·ÿ¸ÿ¸ÿ¼ÿ»ÿ»ÿ³ÿºÿÈÿ»ÿ¶ÿ¹ÿ¼ÿ·ÿ¶ÿ°ÿ²ÿ¹ÿ¿ÿÀÿ·ÿ¸ÿ¾ÿ´ÿÆÿµÿ²ÿÁÿºÿ·ÿ½ÿ¹ÿºÿºÿ´ÿ¹ÿÃÿÀÿ¸ÿºÿÁÿ¶ÿ·ÿÂÿ·ÿ¿ÿ¹ÿ¸ÿ»ÿ°ÿ¯ÿ¸ÿ»ÿºÿ¹ÿ¸ÿ¿ÿ¾ÿ¹ÿÃÿ¿ÿÿ¹ÿ½ÿ¹ÿ³ÿ½ÿ»ÿ´ÿ¹ÿºÿºÿÄÿÃÿ»ÿ»ÿ¹ÿ¶ÿ¹ÿ±ÿ¾ÿÈÿ¿ÿ¿ÿ·ÿ³ÿ»ÿ½ÿ¹ÿ¹ÿºÿ¸ÿ¸ÿ²ÿ·ÿ¸ÿ¸ÿÿ¿ÿÈÿÁÿ¶ÿºÿµÿ·ÿ²ÿ³ÿ»ÿ¾ÿÁÿÃÿ¸ÿ°ÿµÿ¬ÿ·ÿÆÿ¬ÿ³ÿ´ÿ½ÿ¿ÿÂÿÁÿ¼ÿ´ÿµÿ¶ÿ´ÿ´ÿ¶ÿ¼ÿ½ÿ¼ÿºÿºÿ³ÿÈÿ½ÿ°ÿ²ÿ²ÿ·ÿ»ÿ¶ÿ±ÿ³ÿºÿ¿ÿ¾ÿºÿ¸ÿ¹ÿ¼ÿ¿ÿ¹ÿ¿ÿÁÿºÿÁÿ·ÿ¸ÿºÿ¹ÿ¸ÿ½ÿÀÿºÿ¸ÿ¼ÿ¼ÿ¶ÿ°ÿ¹ÿÀÿµÿ¯ÿ¬ÿ²ÿ®ÿ¼ÿ±ÿµÿ¹ÿ¶ÿºÿ¸ÿ¶ÿ³ÿ´ÿ¹ÿ¶ÿ±ÿ²ÿ¸ÿºÿ»ÿ¶ÿ¶ÿ¶ÿ®ÿ¹ÿ·ÿ¶ÿÀÿµÿ³ÿ¹ÿ¶ÿ¶ÿ¸ÿ·ÿ¹ÿ¹ÿ³ÿ¹ÿÂÿÂÿÀÿÃÿ°ÿ½ÿµÿ²ÿ¼ÿ®ÿ±ÿÅÿÂÿ¶ÿ°ÿ±ÿ¸ÿ¾ÿÀÿÁÿ½ÿºÿ»ÿ·ÿµÿ¶ÿ«ÿ³ÿ¯ÿÇÿ¶ÿ¿ÿ½ÿµÿ·ÿ±ÿ¶ÿ½ÿÅÿÀÿ·ÿ¸ÿ¶ÿ²ÿ¶ÿ¿ÿ¿ÿ¾ÿÄÿ½ÿµÿ¾ÿ¸ÿ¿ÿÃÿ½ÿ°ÿ±ÿ±ÿ¼ÿÁÿ½ÿ°ÿÿ«ÿµÿºÿ¹ÿ³ÿºÿºÿ¸ÿµÿ´ÿ¾ÿ½ÿ¶ÿ¹ÿ²ÿ¼ÿ»ÿ¿ÿÇÿ·ÿ´ÿ±ÿ¶ÿ¾ÿ»ÿºÿ»ÿ¹ÿ¸ÿ»ÿÁÿ³ÿ¾ÿ¹ÿ¬ÿ¬ÿµÿÀÿ»ÿ¿ÿ­ÿºÿ½ÿºÿ´ÿ¹ÿÂÿ¹ÿ¶ÿ½ÿ¾ÿ¼ÿ´ÿ±ÿºÿ¼ÿµÿ´ÿ²ÿ²ÿ¼ÿ´ÿ¸ÿ¸ÿ¶ÿ²ÿ±ÿºÿÁÿºÿ¶ÿ±ÿ±ÿ¸ÿ¾ÿºÿ¼ÿ¿ÿ¾ÿ¼ÿ³ÿ°ÿ´ÿ¯ÿµÿ¼ÿ¼ÿ²ÿ¶ÿ²ÿÃÿ¶ÿÄÿ°ÿ®ÿÃÿ¿ÿ¼ÿºÿµÿ¶ÿ»ÿ¸ÿ·ÿ¹ÿ¸ÿ·ÿ´ÿ±ÿ´ÿ³ÿ·ÿ¿ÿ¿ÿ¸ÿ±ÿ¿ÿ·ÿ»ÿ»ÿ°ÿÂÿ¿ÿ·ÿ¸ÿ¹ÿ¹ÿ»ÿ·ÿ»ÿ½ÿ°ÿ³ÿ¶ÿ´ÿºÿ·ÿ±ÿ²ÿ°ÿ®ÿ´ÿ±ÿ¹ÿ»ÿ²ÿ²ÿ¶ÿ³ÿ³ÿ»ÿ±ÿ¿ÿ·ÿ·ÿ¿ÿ¼ÿ¾ÿ·ÿ·ÿ¶ÿ¶ÿ¶ÿ´ÿ±ÿ­ÿ°ÿ³ÿµÿÁÿºÿ±ÿÀÿ½ÿ¼ÿªÿ¯ÿ¹ÿ¼ÿ¾ÿÄÿ¶ÿ»ÿ²ÿ»ÿ»ÿºÿ¹ÿºÿ³ÿµÿ·ÿ®ÿ´ÿ¼ÿ¸ÿ¶ÿ¶ÿ°ÿ®ÿµÿ³ÿ¯ÿ¼ÿ¼ÿ·ÿ¾ÿ°ÿ³ÿ¹ÿ·ÿÁÿ¸ÿµÿ¹ÿÀÿ·ÿ¯ÿ¶ÿÀÿºÿ³ÿ¹ÿ¶ÿ»ÿ¹ÿ¶ÿ¸ÿ¾ÿ¹ÿ«ÿ¬ÿ·ÿ¼ÿ¼ÿ¿ÿ¶ÿªÿ°ÿºÿºÿ±ÿÃÿ´ÿÿ³ÿºÿ²ÿ»ÿÀÿÃÿ´ÿ²ÿ±ÿ­ÿ´ÿ°ÿ¶ÿ´ÿ·ÿ¶ÿ¶ÿ¸ÿ³ÿ°ÿ·ÿÀÿ½ÿ·ÿ½ÿµÿ­ÿ´ÿ¸ÿ½ÿµÿÀÿ¼ÿºÿ»ÿºÿ½ÿÀÿ¹ÿ¸ÿÅÿ¸ÿ¾ÿ²ÿ³ÿ¶ÿ´ÿ¸ÿ²ÿ´ÿ½ÿ»ÿµÿ¶ÿ·ÿ³ÿ±ÿ³ÿ·ÿ¹ÿ¸ÿºÿÃÿºÿ»ÿ·ÿºÿ¸ÿ´ÿµÿ¹ÿµÿ°ÿ®ÿ·ÿ¾ÿ¶ÿ¶ÿ¶ÿ°ÿ¹ÿ±ÿ´ÿ·ÿ¹ÿ´ÿ³ÿ¹ÿ¹ÿ¼ÿ½ÿ¯ÿ­ÿ·ÿ´ÿ­ÿ©ÿ²ÿ»ÿ¼ÿ±ÿ±ÿ²ÿÄÿÄÿ·ÿºÿ»ÿ°ÿ¼ÿ´ÿºÿ¼ÿ¬ÿ¶ÿÂÿ¾ÿ±ÿ´ÿ²ÿºÿ¹ÿ¿ÿÂÿ½ÿ¿ÿÀÿ»ÿ·ÿ¶ÿ»ÿ½ÿ¼ÿºÿ´ÿ¾ÿ»ÿºÿ¿ÿ³ÿ¸ÿ´ÿ²ÿ¶ÿ¿ÿ±ÿ¹ÿ½ÿºÿ¹ÿ¬ÿ¬ÿ­ÿ¬ÿ³ÿºÿ¶ÿ´ÿ²ÿºÿ¸ÿ¹ÿ¼ÿ´ÿ«ÿÿªÿ²ÿ´ÿ´ÿ®ÿ¸ÿÆÿ¼ÿµÿ¼ÿµÿ¾ÿ½ÿ¹ÿ¹ÿ·ÿ¶ÿ³ÿÿ¾ÿ¼ÿ³ÿ®ÿ®ÿ´ÿ·ÿ¼ÿ¹ÿ²ÿ´ÿ¶ÿ´ÿµÿ´ÿ¶ÿµÿ°ÿ·ÿ¹ÿ®ÿ¯ÿ¯ÿ¯ÿ»ÿ¼ÿ¶ÿ¹ÿ¹ÿÀÿ¼ÿ¸ÿ²ÿµÿºÿÁÿµÿ°ÿ·ÿ±ÿ¶ÿ¶ÿ¸ÿ©ÿ²ÿ¬ÿ¶ÿ¹ÿ³ÿ°ÿÁÿÁÿ¹ÿ½ÿ¼ÿ¶ÿ±ÿ°ÿµÿ¹ÿ·ÿ³ÿ´ÿ·ÿ»ÿ»ÿ±ÿ¶ÿÀÿ²ÿ±ÿ½ÿ´ÿ²ÿ¹ÿ®ÿ°ÿ´ÿ¶ÿ±ÿµÿ¶ÿÂÿºÿªÿ³ÿ«ÿÃÿ¿ÿÀÿ½ÿºÿ¶ÿ±ÿ¼ÿ·ÿ²ÿ´ÿ·ÿ¿ÿ²ÿ°ÿ¼ÿ¹ÿ½ÿ½ÿ­ÿÿ­ÿ½ÿºÿ«ÿ³ÿ¯ÿ¶ÿ¿ÿµÿ¼ÿ®ÿ®ÿÿ±ÿ¶ÿºÿ¸ÿºÿ¬ÿ¶ÿ¯ÿ²ÿ°ÿ±ÿ³ÿ²ÿ»ÿ¹ÿ¼ÿ¼ÿ¹ÿ¯ÿ¹ÿ®ÿ¯ÿ¾ÿºÿ·ÿµÿ®ÿ­ÿ²ÿµÿÁÿ´ÿ´ÿ´ÿÿªÿºÿ½ÿÉÿªÿ³ÿ®ÿÿ¶ÿ·ÿÃÿ³ÿÇÿºÿ¸ÿ°ÿ´ÿ¸ÿ¯ÿÿ±ÿµÿ¾ÿºÿ»ÿ½ÿ½ÿ´ÿ°ÿ¯ÿ®ÿ¯ÿÿ¬ÿ·ÿ±ÿ²ÿ½ÿÃÿ±ÿÿµÿ¾ÿ¶ÿµÿ¸ÿÃÿ«ÿ³ÿ²ÿÿ±ÿÀÿ°ÿ®ÿ¶ÿÿ¹ÿ¶ÿ­ÿ½ÿ¾ÿ´ÿ©ÿ²ÿµÿ¸ÿ»ÿÁÿ¿ÿµÿ²ÿ·ÿ´ÿ´ÿÁÿÁÿ¶ÿ»ÿ¼ÿ·ÿµÿ¯ÿ¹ÿ¿ÿµÿ±ÿ²ÿ³ÿ¯ÿ¶ÿÀÿºÿ²ÿÿ©ÿ°ÿ¯ÿ°ÿ¬ÿ·ÿ¹ÿ¹ÿ³ÿ´ÿ±ÿµÿ¸ÿ¸ÿ²ÿ¯ÿ¬ÿµÿ»ÿ¹ÿ¹ÿ²ÿ²ÿ»ÿÂÿºÿ±ÿºÿ·ÿ·ÿ²ÿ¼ÿ½ÿµÿÅÿ³ÿ´ÿ·ÿªÿµÿ·ÿ²ÿ´ÿ²ÿµÿ¼ÿ·ÿ¸ÿ´ÿ¼ÿÂÿµÿ°ÿ¬ÿ­ÿ°ÿ¶ÿ¸ÿ²ÿµÿ¶ÿ·ÿ¾ÿ¶ÿ¯ÿ¯ÿ±ÿ³ÿ·ÿµÿ¶ÿµÿ¶ÿÿ¶ÿ·ÿ¼ÿ¸ÿ´ÿÿÇÿªÿ¯ÿ¹ÿ¼ÿ»ÿ¶ÿ·ÿ¶ÿ¸ÿ¼ÿ¿ÿ½ÿ´ÿ¸ÿ½ÿºÿ¶ÿ¶ÿ¸ÿµÿ³ÿ¹ÿ¶ÿ´ÿ²ÿ­ÿ²ÿÃÿ¼ÿ¸ÿ»ÿ¸ÿ¸ÿ³ÿ²ÿÈÿ©ÿ²ÿ°ÿ¾ÿ¾ÿ¶ÿ¸ÿ¶ÿ¶ÿ´ÿ´ÿÃÿ¼ÿºÿºÿ¶ÿ»ÿ»ÿ½ÿ¼ÿ¶ÿ¹ÿ³ÿ­ÿµÿ´ÿ±ÿ²ÿ´ÿ¸ÿºÿ·ÿ³ÿµÿ±ÿµÿ·ÿ¸ÿÀÿ®ÿ¼ÿµÿºÿ®ÿ©ÿ®ÿ¶ÿºÿ¸ÿ¿ÿÇÿºÿ¶ÿ´ÿ·ÿ¶ÿ¸ÿ·ÿ·ÿºÿ¶ÿ³ÿ³ÿ¶ÿ»ÿ»ÿ·ÿ²ÿ¸ÿ´ÿ·ÿ¸ÿ±ÿ¼ÿ¶ÿ´ÿÆÿ¯ÿªÿ±ÿ¹ÿÁÿ»ÿ±ÿ²ÿ¯ÿ¹ÿ¸ÿ´ÿ³ÿºÿ¼ÿµÿ²ÿ¯ÿ®ÿµÿ·ÿ¹ÿ¹ÿ³ÿ·ÿ´ÿµÿ¸ÿ»ÿ¼ÿ¸ÿµÿ¼ÿÁÿ·ÿ¿ÿºÿ¶ÿ±ÿ¶ÿ¶ÿ²ÿ±ÿ°ÿ±ÿ¿ÿ½ÿ¹ÿ¸ÿ²ÿ³ÿµÿ¶ÿ·ÿ¸ÿÂÿÄÿ¾ÿ²ÿ°ÿ±ÿ½ÿ¸ÿ¸ÿ«ÿ­ÿ¶ÿ¸ÿ©ÿ­ÿÂÿ·ÿ¬ÿ´ÿ¹ÿ«ÿ´ÿ³ÿ¸ÿ»ÿµÿ²ÿ¯ÿ´ÿ½ÿ»ÿ¶ÿ³ÿµÿ·ÿ¶ÿÀÿ¸ÿ±ÿ¼ÿµÿ´ÿ»ÿºÿºÿ±ÿ»ÿ¬ÿ±ÿ±ÿÁÿÀÿ¹ÿ¸ÿµÿ·ÿ½ÿ¸ÿ±ÿ¯ÿµÿ´ÿ·ÿ¾ÿ¸ÿµÿ»ÿ¹ÿ¸ÿµÿ®ÿ®ÿ¸ÿÂÿºÿ²ÿ¶ÿºÿ³ÿ¹ÿ°ÿ¼ÿ²ÿ¯ÿ²ÿ´ÿ±ÿ½ÿ¿ÿ¼ÿ¸ÿ¶ÿºÿ¸ÿ¶ÿ»ÿ²ÿ­ÿ³ÿ­ÿ¸ÿ·ÿ¶ÿºÿºÿ¿ÿ³ÿºÿ±ÿ½ÿºÿ¸ÿ¹ÿ·ÿ±ÿ¸ÿ±ÿ½ÿµÿ³ÿ¼ÿ·ÿ´ÿ½ÿ¿ÿ·ÿ·ÿ¼ÿ·ÿµÿ¸ÿ¼ÿ¶ÿ°ÿ´ÿ¼ÿµÿµÿ³ÿ²ÿÀÿ½ÿ¼ÿ³ÿ¶ÿ·ÿ·ÿ»ÿºÿ¿ÿ¼ÿ¿ÿ»ÿ³ÿ¶ÿ²ÿ¯ÿ¸ÿ¹ÿÀÿºÿºÿµÿ³ÿ·ÿ¶ÿ«ÿ±ÿ¶ÿµÿ¶ÿÁÿ´ÿ«ÿ²ÿ³ÿ¯ÿ²ÿµÿ¸ÿ»ÿºÿ·ÿ·ÿ¸ÿ½ÿ¸ÿ¶ÿ¹ÿ¸ÿ®ÿ¸ÿ¶ÿ³ÿµÿ»ÿ°ÿ¹ÿ·ÿºÿ½ÿ¸ÿ½ÿ´ÿ²ÿ´ÿ´ÿÃÿÁÿ­ÿ°ÿ¾ÿÁÿºÿ¸ÿ±ÿ±ÿÿÁÿÁÿ¶ÿ¯ÿ®ÿ´ÿ¹ÿºÿ¸ÿ³ÿ½ÿºÿ·ÿ·ÿ»ÿ¼ÿ¶ÿ·ÿ»ÿ´ÿµÿ½ÿ¶ÿ³ÿºÿ°ÿ´ÿ¼ÿ¬ÿÁÿ»ÿºÿ¹ÿ±ÿ±ÿ³ÿ½ÿ¸ÿ¶ÿ¶ÿ¸ÿ·ÿ»ÿÁÿ½ÿÁÿºÿ³ÿ¹ÿµÿ³ÿ±ÿ²ÿÃÿ¸ÿ¾ÿºÿ¶ÿ¹ÿ®ÿ·ÿ´ÿ¸ÿÀÿ»ÿ±ÿ°ÿµÿ¶ÿºÿ»ÿ²ÿ¹ÿ¶ÿ¯ÿ·ÿªÿ³ÿ¿ÿºÿºÿ¯ÿ°ÿ·ÿ½ÿ¼ÿ¸ÿ´ÿ³ÿ¼ÿÀÿ¶ÿ·ÿ¶ÿ¸ÿºÿ¾ÿ¶ÿ¾ÿºÿ©ÿ²ÿ¾ÿ¾ÿ¼ÿ´ÿ²ÿ¹ÿ¹ÿºÿºÿ½ÿ½ÿ»ÿ¸ÿ²ÿºÿ¿ÿ¼ÿ·ÿ´ÿ´ÿ³ÿ¶ÿºÿ½ÿÀÿÀÿ»ÿ¶ÿºÿ¼ÿµÿ¸ÿ¼ÿºÿ»ÿ¹ÿ¼ÿ±ÿ·ÿºÿÂÿ¹ÿÃÿ¸ÿ¯ÿ´ÿ°ÿ½ÿÁÿ¾ÿÃÿÂÿÂÿ¾ÿ·ÿ¼ÿ·ÿ²ÿ»ÿµÿ·ÿÀÿ´ÿ·ÿ°ÿ²ÿ¶ÿ½ÿÁÿÀÿ¾ÿ²ÿ®ÿ¹ÿÁÿ¾ÿºÿ½ÿ¼ÿÂÿ´ÿ¾ÿ¿ÿ±ÿÁÿÃÿ¹ÿ»ÿºÿ°ÿ¯ÿ¹ÿºÿ»ÿ·ÿ´ÿ¹ÿ®ÿ°ÿ¹ÿ»ÿ¹ÿ·ÿ¹ÿ·ÿ²ÿ°ÿ¼ÿ¾ÿ¹ÿ¹ÿ½ÿ¼ÿ¶ÿ¸ÿ¾ÿºÿ·ÿºÿ½ÿµÿ¸ÿµÿÀÿ½ÿ»ÿ¿ÿºÿ¹ÿ½ÿ»ÿµÿ·ÿ¼ÿ¶ÿ·ÿ¾ÿ·ÿ³ÿÃÿ·ÿ¶ÿ¹ÿ½ÿºÿ¼ÿ·ÿ¹ÿ±ÿ°ÿ¸ÿºÿ¼ÿÀÿ¾ÿ³ÿ®ÿ¼ÿ³ÿÆÿ¹ÿ·ÿ²ÿ´ÿ¶ÿ¶ÿ¾ÿ¼ÿ´ÿ·ÿ¾ÿ¿ÿ¶ÿ´ÿ¿ÿ·ÿ¯ÿ·ÿ²ÿ³ÿ·ÿ°ÿ¼ÿ»ÿ·ÿ³ÿ°ÿ·ÿ·ÿÁÿ¾ÿ´ÿ´ÿ¾ÿ¿ÿ²ÿ²ÿ¹ÿºÿ¶ÿ·ÿ¸ÿºÿ¿ÿ¾ÿ¹ÿºÿ¹ÿ³ÿ¾ÿ·ÿµÿ¾ÿ·ÿ¸ÿÃÿ¹ÿ®ÿ·ÿ¶ÿ°ÿµÿ±ÿ½ÿÅÿÀÿ²ÿÿ¯ÿ¾ÿÁÿ¼ÿ¹ÿ¸ÿ³ÿºÿ»ÿµÿ¾ÿºÿ»ÿ»ÿ¹ÿ´ÿ±ÿ¹ÿ¶ÿ½ÿ¹ÿ¿ÿÁÿÀÿÀÿ»ÿ·ÿºÿ³ÿ´ÿ¶ÿ¾ÿ´ÿ¹ÿ¿ÿ´ÿ¸ÿÄÿ¿ÿ³ÿ¶ÿ¾ÿ½ÿÂÿ¾ÿµÿ¶ÿ¾ÿºÿ¾ÿ²ÿ­ÿºÿ¿ÿ½ÿ»ÿ¸ÿÀÿ¹ÿ¯ÿ¾ÿ¿ÿ·ÿµÿ½ÿÂÿ¹ÿµÿµÿµÿ¶ÿ¶ÿµÿ¶ÿ²ÿ¸ÿ¿ÿÀÿÀÿ½ÿ³ÿ¾ÿ¼ÿ³ÿ»ÿÁÿ¹ÿ·ÿ»ÿ½ÿ¸ÿÇÿ¾ÿÆÿ»ÿ³ÿ¹ÿ»ÿ»ÿ¼ÿ¸ÿ±ÿµÿÀÿ¹ÿ·ÿºÿ¸ÿ´ÿ»ÿ¹ÿ´ÿ·ÿºÿ¹ÿ¿ÿ¼ÿ·ÿ¸ÿÁÿÉÿ»ÿÃÿËÿÀÿ¼ÿ¿ÿºÿµÿ¶ÿ³ÿ¹ÿ½ÿ¶ÿ½ÿÀÿ¹ÿ½ÿÁÿºÿ´ÿºÿÂÿÁÿÀÿ·ÿ¸ÿ¶ÿ´ÿ¼ÿ¾ÿ·ÿ¾ÿÇÿ¿ÿ¸ÿ¼ÿºÿ±ÿÁÿºÿ´ÿÀÿ¸ÿ¶ÿÂÿÃÿºÿ¹ÿ¸ÿ¶ÿ»ÿ¼ÿ¹ÿºÿ¸ÿ»ÿµÿºÿ¿ÿ»ÿºÿ½ÿ¸ÿ¬ÿ¹ÿ¾ÿ¸ÿ»ÿºÿ¾ÿÁÿ¹ÿ±ÿ³ÿ¶ÿ±ÿÂÿ½ÿÄÿ¸ÿµÿÀÿÀÿ¹ÿ¾ÿÃÿ½ÿÅÿ½ÿ²ÿ³ÿ©ÿ³ÿ½ÿ¼ÿ¼ÿ¿ÿ¹ÿ±ÿ½ÿÉÿÄÿ¸ÿ¸ÿ»ÿµÿ½ÿÀÿÀÿ¼ÿ²ÿ²ÿ¶ÿ¼ÿ»ÿÄÿÃÿºÿ´ÿ·ÿ»ÿÀÿÄÿ¸ÿÁÿ½ÿ·ÿ¹ÿ¹ÿ¾ÿ½ÿ¶ÿ·ÿ»ÿ¶ÿµÿ»ÿºÿÃÿÃÿÃÿ²ÿ¯ÿµÿµÿ³ÿ¸ÿÀÿ¹ÿ¶ÿ¸ÿ¹ÿ»ÿÁÿ¼ÿ¸ÿ¼ÿ½ÿÄÿ»ÿ¾ÿ»ÿ»ÿ½ÿ¾ÿ¹ÿ¼ÿÂÿ¹ÿ¶ÿ·ÿ¼ÿ¿ÿ½ÿ»ÿ´ÿ®ÿ¹ÿ¿ÿ´ÿºÿ¹ÿ¾ÿÁÿ»ÿ¸ÿ·ÿ¹ÿ¹ÿ»ÿ¿ÿ·ÿ³ÿ³ÿ´ÿ½ÿ¼ÿ¾ÿ¹ÿ½ÿÃÿ»ÿ·ÿ´ÿ¿ÿ¹ÿµÿ¶ÿ·ÿÂÿÇÿ¼ÿ½ÿµÿÃÿÅÿµÿµÿ»ÿ¼ÿ¾ÿÀÿ½ÿ¹ÿ³ÿ¶ÿ¾ÿÀÿ·ÿ¶ÿ¹ÿ¿ÿÃÿ»ÿ³ÿ²ÿÂÿ½ÿ¸ÿ¹ÿ¹ÿ¸ÿ¹ÿ½ÿ¹ÿ½ÿºÿÂÿ·ÿ¾ÿ½ÿ³ÿ³ÿ¶ÿ²ÿÂÿÅÿÀÿ·ÿ¹ÿ¾ÿ¸ÿ¯ÿ¶ÿÅÿ¸ÿÇÿ½ÿ¹ÿ²ÿ»ÿ½ÿ³ÿÁÿ¹ÿ¬ÿ¹ÿ´ÿ±ÿ¿ÿÂÿ½ÿÃÿ¶ÿ´ÿÁÿ±ÿµÿ¼ÿ»ÿ·ÿ´ÿ·ÿÀÿ®ÿ¼ÿ¾ÿ¸ÿ½ÿ¾ÿ¸ÿ·ÿ»ÿ¹ÿ¯ÿ´ÿ¼ÿÅÿ¿ÿ³ÿ´ÿ»ÿ°ÿ¯ÿ½ÿÆÿÀÿ½ÿ½ÿ¼ÿ¸ÿ»ÿÄÿ¿ÿ³ÿ²ÿ¹ÿ»ÿºÿ½ÿ½ÿºÿÆÿ¸ÿ»ÿ³ÿ®ÿ°ÿ´ÿ·ÿ´ÿ¶ÿ½ÿÅÿÊÿÂÿ»ÿ¼ÿ´ÿ³ÿÂÿ½ÿ½ÿ½ÿµÿ³ÿ½ÿÃÿ·ÿ¯ÿÂÿÄÿ·ÿ·ÿ¹ÿ±ÿ¾ÿ¿ÿÁÿ¹ÿÀÿÂÿ·ÿ·ÿºÿ¾ÿ¸ÿ¶ÿ¹ÿºÿ¸ÿ³ÿ¼ÿ¼ÿºÿ¼ÿ½ÿ¸ÿ´ÿ¶ÿ¸ÿ²ÿ´ÿ½ÿ¾ÿ¾ÿÂÿÁÿ»ÿ¼ÿ¸ÿ¹ÿºÿÀÿÁÿÂÿÀÿµÿ¶ÿ¼ÿ¼ÿ»ÿ½ÿ¹ÿ¼ÿ½ÿµÿ¶ÿ¿ÿ°ÿ¾ÿ·ÿ·ÿ¹ÿ½ÿÂÿÁÿÄÿ¸ÿ¹ÿ·ÿ¸ÿ²ÿ¸ÿÅÿ½ÿ´ÿ¸ÿ¾ÿ´ÿ¼ÿÁÿÀÿ½ÿ»ÿ»ÿ¹ÿ·ÿ²ÿ´ÿÁÿÄÿ¼ÿµÿ·ÿÅÿÆÿ¸ÿ­ÿ´ÿ¸ÿ½ÿÀÿ¼ÿÁÿ½ÿ¾ÿÂÿ¹ÿ»ÿ¾ÿÅÿÈÿÀÿÁÿ²ÿ­ÿ±ÿ³ÿ¶ÿ¸ÿ»ÿ·ÿ±ÿ»ÿ¿ÿÁÿ¹ÿ·ÿ¼ÿ½ÿ¸ÿ´ÿ¶ÿ¿ÿ·ÿÈÿÁÿ¬ÿ°ÿ½ÿ½ÿ½ÿ¿ÿ²ÿ³ÿ²ÿ»ÿ¾ÿ¾ÿÁÿÃÿ¼ÿ´ÿ¹ÿ½ÿ»ÿ½ÿµÿ½ÿ·ÿ·ÿ½ÿºÿ¬ÿ®ÿ¶ÿ©ÿ¶ÿ¹ÿ¸ÿ¼ÿÀÿÅÿÈÿ½ÿ¼ÿ°ÿÃÿ¼ÿ¿ÿ»ÿ°ÿ¬ÿ³ÿ¶ÿ²ÿ³ÿ±ÿ·ÿ¾ÿ¾ÿÃÿ¾ÿ¶ÿµÿ¶ÿ¶ÿ¼ÿ¹ÿºÿ·ÿ·ÿ³ÿ·ÿºÿ´ÿ·ÿÇÿÁÿÄÿÃÿ¼ÿ¾ÿÀÿÂÿ½ÿ´ÿ²ÿ±ÿ¼ÿ·ÿ¿ÿ«ÿ²ÿºÿ¶ÿºÿÂÿÀÿÁÿµÿÆÿÅÿºÿ·ÿ¼ÿÅÿÀÿµÿ·ÿ»ÿµÿ»ÿµÿÂÿºÿ²ÿ´ÿ¸ÿ¼ÿÀÿ»ÿ²ÿ¼ÿÃÿºÿ»ÿ´ÿºÿµÿµÿ¾ÿÀÿ¹ÿ°ÿ½ÿ¹ÿ´ÿ»ÿÂÿÀÿ·ÿ²ÿ¶ÿ¹ÿ¶ÿµÿ¸ÿ·ÿ´ÿ½ÿ¾ÿ»ÿ±ÿ¶ÿºÿ²ÿ´ÿ¹ÿÇÿ¿ÿÅÿ¸ÿ³ÿ²ÿ´ÿ¶ÿ½ÿ½ÿµÿºÿºÿ­ÿÁÿ¼ÿ¹ÿÃÿÂÿ»ÿ½ÿÀÿ¸ÿ²ÿ¿ÿµÿ³ÿÊÿ¾ÿ´ÿ¿ÿ¿ÿ¸ÿ¾ÿÁÿ¹ÿ¾ÿºÿ½ÿ¾ÿ½ÿÁÿ²ÿ¶ÿ¹ÿ³ÿ·ÿ¿ÿÀÿ¾ÿÁÿ»ÿ³ÿ·ÿ»ÿºÿÄÿÄÿÂÿ¸ÿ´ÿ¼ÿ¾ÿ¾ÿ´ÿ¿ÿ¼ÿ¸ÿ¹ÿ¿ÿ¹ÿ¹ÿ»ÿºÿºÿºÿ¸ÿÅÿ¹ÿ»ÿ³ÿºÿ±ÿ´ÿ¯ÿ®ÿ»ÿÀÿµÿ±ÿ¸ÿÀÿ¾ÿ»ÿ²ÿ±ÿ¶ÿ¿ÿºÿ·ÿ¹ÿ»ÿ¼ÿ¶ÿ·ÿ·ÿºÿ»ÿ±ÿ²ÿ²ÿ¶ÿ±ÿ¹ÿÄÿ½ÿ·ÿÁÿ¹ÿ¸ÿ»ÿ­ÿÀÿ¸ÿ½ÿ·ÿ¶ÿ¶ÿ¯ÿ©ÿ®ÿ±ÿ°ÿ¼ÿ¶ÿÃÿ¾ÿÂÿ­ÿ¯ÿ°ÿ®ÿ´ÿºÿºÿ¹ÿºÿªÿ³ÿÅÿµÿÄÿ³ÿ¹ÿ½ÿ´ÿ¹ÿÂÿ¾ÿ·ÿ¸ÿ¹ÿºÿ´ÿ½ÿ½ÿ¼ÿ¹ÿÂÿ½ÿ¾ÿ¸ÿ»ÿ»ÿºÿ¼ÿ·ÿºÿ¹ÿ²ÿºÿ¹ÿ²ÿ»ÿ°ÿ¸ÿ¯ÿ¬ÿ¶ÿ¸ÿ·ÿºÿ·ÿ»ÿ³ÿ·ÿ½ÿ¶ÿ²ÿ¼ÿ½ÿÁÿ¹ÿ·ÿ¹ÿ¿ÿ¼ÿ¯ÿ³ÿÆÿ»ÿ¬ÿÿÇÿ³ÿ¶ÿ»ÿ½ÿ¾ÿºÿ¹ÿºÿ¹ÿºÿ¾ÿ½ÿ·ÿ³ÿ¹ÿÅÿÄÿ·ÿ¿ÿ½ÿ´ÿ³ÿ³ÿ°ÿ´ÿºÿ»ÿÀÿ¸ÿ·ÿ»ÿÅÿ¸ÿÿÐÿ¶ÿºÿ¾ÿ¾ÿ´ÿ®ÿµÿ½ÿÃÿÃÿ¸ÿ³ÿºÿ·ÿ·ÿ»ÿµÿ´ÿµÿ¹ÿ¹ÿ³ÿ±ÿ·ÿºÿÁÿÊÿÂÿ¼ÿ¾ÿ¹ÿÀÿªÿ³ÿ¸ÿÊÿ¼ÿºÿ²ÿ¸ÿ»ÿ»ÿ¼ÿ·ÿ²ÿ³ÿ¸ÿºÿµÿºÿ½ÿ¶ÿÀÿÃÿ½ÿ½ÿ¸ÿ¸ÿ¿ÿÀÿ¸ÿ°ÿ°ÿµÿ·ÿ´ÿ¼ÿÃÿ±ÿÃÿÅÿÃÿ¬ÿ®ÿ¯ÿ©ÿ±ÿ¼ÿ¼ÿºÿ½ÿ¿ÿ¼ÿ·ÿ¸ÿ¶ÿ´ÿ¹ÿµÿ¼ÿµÿºÿ¾ÿ½ÿÁÿ¾ÿ¾ÿµÿ´ÿ·ÿ³ÿµÿ·ÿ´ÿ³ÿ¸ÿ¾ÿ´ÿ«ÿÃÿÀÿ½ÿ¼ÿ±ÿ±ÿ³ÿ³ÿ»ÿ¼ÿ´ÿ±ÿ³ÿ¶ÿ¹ÿ½ÿÀÿ¿ÿµÿµÿ¼ÿ»ÿ¾ÿÀÿ¾ÿ¼ÿ»ÿ´ÿ³ÿ¸ÿ¾ÿ»ÿ¶ÿÁÿÀÿ±ÿ¹ÿ¹ÿ¹ÿ°ÿµÿ·ÿÀÿ·ÿ¾ÿ´ÿ¹ÿ»ÿºÿ·ÿºÿ·ÿµÿ¸ÿ¸ÿ½ÿ½ÿ¼ÿ¹ÿºÿ¿ÿ¿ÿ½ÿ´ÿ¶ÿºÿºÿ¹ÿ³ÿ²ÿºÿ»ÿ¶ÿ·ÿ´ÿ²ÿ¹ÿµÿ®ÿ¸ÿ·ÿ²ÿ½ÿÄÿÁÿµÿÂÿ®ÿ¿ÿ·ÿ¾ÿ½ÿ¸ÿ¸ÿ³ÿ´ÿºÿ»ÿ»ÿ·ÿ³ÿÀÿ¼ÿ¶ÿ´ÿ±ÿ²ÿ°ÿÅÿ¿ÿÀÿ¹ÿ³ÿ³ÿ¶ÿºÿ¼ÿ½ÿ»ÿ¹ÿ¹ÿ·ÿ·ÿ¹ÿ»ÿ¼ÿ»ÿ­ÿ³ÿ·ÿ·ÿ½ÿ¼ÿ¹ÿÁÿÁÿ¶ÿ»ÿÁÿÄÿÀÿ¬ÿ¬ÿ·ÿ»ÿ½ÿ·ÿ²ÿ¶ÿºÿ³ÿ¸ÿ¸ÿÂÿÀÿ²ÿ»ÿ¬ÿ½ÿÃÿ¹ÿ¼ÿ¯ÿ³ÿ´ÿµÿºÿ¹ÿµÿµÿ´ÿ·ÿÀÿÄÿ¹ÿ¼ÿ½ÿ¸ÿÀÿ¸ÿ²ÿ°ÿ¿ÿºÿ«ÿ¬ÿ¬ÿ·ÿ³ÿÄÿ¼ÿÁÿ½ÿ¯ÿ´ÿ¶ÿ¬ÿµÿ¸ÿ¯ÿ´ÿ¬ÿ´ÿ¿ÿµÿ¹ÿµÿ»ÿ®ÿ½ÿµÿºÿ¾ÿ·ÿ­ÿ­ÿ¹ÿ¿ÿºÿ¼ÿ½ÿ·ÿ´ÿ³ÿ¶ÿ¸ÿ±ÿµÿµÿ­ÿ²ÿ¹ÿ±ÿÂÿ­ÿÁÿ¯ÿªÿ¿ÿ²ÿ¬ÿ²ÿ·ÿ·ÿ±ÿ­ÿ±ÿ¶ÿºÿ·ÿ³ÿ³ÿ¶ÿ¾ÿÃÿ¶ÿ¹ÿºÿ®ÿºÿ±ÿ²ÿ»ÿ¿ÿÁÿ¿ÿ«ÿ²ÿµÿ²ÿ±ÿµÿ¹ÿ»ÿµÿ·ÿ»ÿºÿ¹ÿ¯ÿ©ÿ¯ÿ¯ÿ°ÿ´ÿ´ÿ±ÿ¸ÿ¶ÿ¯ÿ¸ÿ±ÿ¸ÿ¹ÿ®ÿ¹ÿ¶ÿµÿ¶ÿ±ÿ´ÿºÿ¾ÿ¹ÿ¹ÿºÿ¿ÿÀÿ¼ÿ¼ÿµÿ¬ÿ¯ÿ³ÿ°ÿÀÿ·ÿ¶ÿ·ÿ¿ÿ±ÿ¹ÿ·ÿÆÿºÿ³ÿ³ÿ¶ÿ±ÿ´ÿ¹ÿ½ÿºÿ´ÿ¶ÿ²ÿ²ÿ±ÿ³ÿ¹ÿ¼ÿ¸ÿ¯ÿµÿ·ÿ­ÿµÿ»ÿ¸ÿ´ÿ­ÿ²ÿ¶ÿ¾ÿ¼ÿ³ÿ­ÿ·ÿµÿ±ÿ°ÿµÿ¼ÿ»ÿµÿ¶ÿ¸ÿ³ÿ±ÿµÿ·ÿ¼ÿ¿ÿ¶ÿ¯ÿµÿ¼ÿ¿ÿÅÿ¼ÿ´ÿÿ³ÿ·ÿÀÿ°ÿ­ÿÃÿÆÿ¼ÿ´ÿºÿ°ÿ½ÿÃÿµÿ¸ÿ¹ÿ·ÿ¸ÿ¹ÿ¹ÿºÿ¼ÿ¼ÿµÿ¬ÿ¯ÿ·ÿ¶ÿ°ÿ²ÿ¸ÿ¸ÿµÿ±ÿ¾ÿÀÿÀÿ²ÿ¶ÿ»ÿ¾ÿ´ÿ´ÿºÿ¶ÿµÿ¾ÿ¾ÿºÿ³ÿ¸ÿ³ÿ´ÿ¸ÿ³ÿºÿ¹ÿ¶ÿ³ÿ°ÿµÿ¸ÿ¹ÿ±ÿ³ÿÀÿÁÿ¿ÿÁÿ·ÿºÿµÿ´ÿ¹ÿ¶ÿªÿ·ÿ¶ÿÿ·ÿÂÿ¶ÿ«ÿ¶ÿ´ÿ½ÿÃÿ¸ÿªÿ°ÿ´ÿÂÿ½ÿ¯ÿ·ÿ¼ÿµÿ¶ÿ¹ÿºÿ¼ÿ¹ÿ¹ÿ³ÿªÿ³ÿ´ÿ©ÿÿ·ÿ·ÿ°ÿ³ÿ»ÿ´ÿ³ÿ¿ÿ¾ÿ¬ÿ¹ÿ­ÿ³ÿ²ÿµÿ¯ÿ°ÿ±ÿ·ÿÃÿÄÿ»ÿ¼ÿ½ÿ¹ÿ·ÿ»ÿÀÿ»ÿµÿ³ÿ¸ÿ¹ÿ²ÿºÿ½ÿ±ÿ°ÿ¹ÿ»ÿ±ÿ¸ÿ°ÿ»ÿÃÿ¸ÿ¶ÿ°ÿ­ÿ»ÿ³ÿºÿ¾ÿµÿ²ÿ±ÿµÿ¸ÿµÿ¶ÿµÿ¬ÿ«ÿ¯ÿ²ÿ¶ÿ¶ÿ®ÿ³ÿ¼ÿ·ÿ»ÿ½ÿ¶ÿ¸ÿ®ÿ°ÿ¾ÿ³ÿºÿ³ÿ­ÿ¶ÿ·ÿ¸ÿ­ÿ°ÿ»ÿ¸ÿ¹ÿ´ÿ´ÿ®ÿ¯ÿ°ÿ¶ÿµÿ²ÿ·ÿ¶ÿ¶ÿ¼ÿ¶ÿµÿ´ÿ¹ÿÇÿ¹ÿ®ÿµÿ¿ÿÀÿºÿÂÿºÿ²ÿ¹ÿ½ÿ´ÿ·ÿµÿªÿ´ÿ­ÿ¶ÿ±ÿ³ÿÿ®ÿ®ÿºÿ´ÿ¸ÿ¾ÿ¶ÿ¾ÿ¸ÿ®ÿ±ÿ½ÿÅÿ¾ÿµÿ®ÿ·ÿ¼ÿ·ÿÃÿÀÿ¾ÿ½ÿ²ÿµÿºÿµÿªÿ¸ÿ»ÿ»ÿÃÿÄÿµÿ¯ÿ­ÿ®ÿ¸ÿ®ÿºÿ·ÿ®ÿ¸ÿÁÿ²ÿ¯ÿºÿµÿÿ²ÿ½ÿ°ÿ´ÿ³ÿ¯ÿÁÿÂÿ¶ÿ¼ÿ¼ÿ²ÿ³ÿ¹ÿ½ÿºÿ±ÿ¹ÿ¹ÿÁÿ¶ÿÇÿÁÿ¾ÿ¼ÿ³ÿ¼ÿ´ÿ¾ÿµÿ¾ÿ»ÿ¸ÿÂÿ±ÿÿ°ÿ±ÿ¹ÿ¹ÿ°ÿ³ÿ¬ÿ­ÿ¸ÿ¾ÿ»ÿ»ÿ¶ÿ±ÿ¶ÿ³ÿ®ÿµÿ·ÿ¯ÿºÿ¹ÿ»ÿºÿ°ÿ¼ÿ¿ÿ·ÿ¸ÿµÿ°ÿ¶ÿÿµÿ¾ÿÀÿ²ÿ¯ÿ¬ÿ®ÿ¶ÿ²ÿ³ÿ¹ÿ¯ÿ«ÿ¸ÿ½ÿ»ÿ¼ÿ¿ÿ³ÿ´ÿ½ÿ´ÿ±ÿ´ÿµÿ»ÿ¹ÿ¹ÿ±ÿ­ÿ°ÿªÿ­ÿ¼ÿ¶ÿ³ÿµÿÿ²ÿ¹ÿ¶ÿÂÿªÿÿ°ÿÂÿ·ÿ¯ÿµÿ¹ÿ²ÿ¶ÿ±ÿ¼ÿ¯ÿ®ÿ·ÿºÿ¼ÿ°ÿ«ÿ´ÿ¸ÿ´ÿ²ÿ«ÿÿ¬ÿ±ÿ¼ÿ¶ÿ»ÿ´ÿ­ÿ¬ÿ´ÿ¸ÿÄÿºÿ·ÿ«ÿºÿÿºÿ½ÿ¯ÿËÿ³ÿ¹ÿ¾ÿ»ÿ»ÿ¶ÿ¿ÿºÿ»ÿ¸ÿÃÿ¸ÿ¯ÿ»ÿ»ÿ°ÿ¬ÿ´ÿ·ÿ¸ÿ»ÿ¸ÿ¼ÿºÿ¬ÿ®ÿ¾ÿ´ÿ²ÿ´ÿ±ÿ¿ÿ·ÿÀÿ¹ÿ«ÿÅÿ¶ÿ»ÿ¿ÿÿ®ÿ¶ÿ½ÿ´ÿ¿ÿºÿ¿ÿºÿ½ÿ¾ÿ¶ÿ±ÿ±ÿ³ÿ·ÿ¸ÿ¯ÿ°ÿ»ÿ¶ÿ±ÿ¸ÿµÿ­ÿªÿ³ÿ±ÿ·ÿ°ÿ²ÿÿµÿ«ÿ´ÿ­ÿÀÿ¹ÿ®ÿ±ÿ½ÿ­ÿ°ÿµÿ¼ÿ»ÿ±ÿ±ÿ±ÿ±ÿ´ÿ¹ÿºÿ·ÿ¸ÿÀÿ¹ÿ³ÿ³ÿ¶ÿ¹ÿ¹ÿ¹ÿ¸ÿ´ÿ²ÿ²ÿµÿÀÿ¼ÿ¶ÿ¶ÿ¹ÿµÿ·ÿ²ÿºÿ°ÿ«ÿ´ÿ»ÿ³ÿµÿ­ÿµÿÁÿÂÿ¼ÿ¼ÿ±ÿ´ÿ°ÿ»ÿ½ÿ·ÿ¼ÿ¿ÿ¹ÿµÿ³ÿ¯ÿµÿ¼ÿ¹ÿÀÿ»ÿ´ÿ¸ÿ¸ÿ¸ÿºÿ¸ÿ¼ÿ´ÿ·ÿ°ÿÀÿÇÿ·ÿºÿ¾ÿ­ÿ½ÿ½ÿ²ÿºÿ­ÿ°ÿ³ÿ­ÿ²ÿ¸ÿ¼ÿÀÿ¸ÿ®ÿ²ÿ»ÿ»ÿ·ÿµÿ¶ÿ°ÿ¯ÿ¶ÿ²ÿ¶ÿ¹ÿÅÿÇÿ¿ÿ®ÿºÿ¾ÿ¯ÿ¹ÿ·ÿºÿ¸ÿºÿ°ÿ²ÿ­ÿµÿ²ÿµÿ²ÿ¶ÿ»ÿ¼ÿ½ÿºÿ¸ÿ¶ÿ±ÿ²ÿ²ÿµÿ¼ÿµÿ¹ÿµÿºÿ¾ÿ³ÿ±ÿ¹ÿ¼ÿºÿ¸ÿ¸ÿ·ÿ´ÿÀÿªÿºÿ¶ÿ°ÿ¹ÿµÿ½ÿÁÿºÿ³ÿ¶ÿ±ÿ´ÿ¼ÿ½ÿ½ÿ·ÿ²ÿ³ÿ¾ÿÀÿ¼ÿ¸ÿ½ÿÁÿ¾ÿÉÿ²ÿ¶ÿ¬ÿÀÿ¿ÿ´ÿ³ÿ¸ÿ¬ÿ¹ÿÀÿ¶ÿ½ÿºÿ±ÿ­ÿµÿÀÿ¿ÿºÿ¶ÿ´ÿµÿµÿºÿ´ÿ´ÿ·ÿµÿµÿ±ÿ²ÿ¸ÿ½ÿÀÿ¯ÿ«ÿ½ÿÁÿ³ÿ´ÿ¶ÿ¼ÿ¸ÿ¹ÿ´ÿ¯ÿ´ÿ¹ÿ²ÿ¸ÿ¼ÿ¹ÿ»ÿ¸ÿµÿ·ÿ¶ÿ±ÿ°ÿ°ÿÁÿ»ÿ«ÿ¶ÿµÿ«ÿ¸ÿ´ÿ¸ÿµÿµÿ¬ÿ¯ÿ³ÿÀÿ¼ÿ±ÿ®ÿ²ÿ¿ÿ½ÿ¶ÿ¼ÿ¿ÿ¹ÿ²ÿ¯ÿ¶ÿ»ÿÃÿÀÿ¶ÿ·ÿ½ÿÀÿ¼ÿºÿ«ÿ²ÿ²ÿ±ÿºÿºÿ¹ÿ¼ÿ¼ÿºÿ¸ÿ¹ÿ¸ÿ»ÿÀÿµÿ­ÿµÿ¶ÿ´ÿ¹ÿ³ÿ°ÿ±ÿ·ÿÀÿ±ÿ²ÿ»ÿ°ÿÄÿ°ÿµÿ®ÿ¬ÿ®ÿ¯ÿ¸ÿ²ÿ³ÿ½ÿºÿ±ÿ¶ÿ³ÿÿ«ÿ»ÿÀÿµÿµÿ°ÿ³ÿ·ÿ²ÿ¯ÿÆÿºÿ²ÿ¬ÿ´ÿ¶ÿ¬ÿ´ÿ´ÿ°ÿ¬ÿ´ÿ³ÿ¯ÿºÿÀÿ¶ÿ°ÿ·ÿ¹ÿ·ÿ¹ÿµÿ±ÿ³ÿ½ÿ´ÿ¼ÿ¶ÿ±ÿ¸ÿ¸ÿ°ÿ±ÿ·ÿ¹ÿ·ÿ¸ÿ³ÿ²ÿ²ÿ³ÿ¶ÿ»ÿÅÿÆÿ¹ÿ¼ÿÀÿ³ÿ¬ÿ¯ÿ¼ÿ½ÿºÿ·ÿ¼ÿ¿ÿÂÿ²ÿ·ÿ«ÿ­ÿ²ÿ¯ÿ²ÿ³ÿ°ÿ²ÿ¶ÿ³ÿ²ÿ´ÿ´ÿ´ÿ³ÿ¹ÿ±ÿºÿÆÿÿ¸ÿ«ÿ°ÿ»ÿ¹ÿ·ÿ¼ÿ¶ÿ¸ÿ±ÿ°ÿ½ÿ½ÿ·ÿ·ÿ®ÿ©ÿ³ÿ»ÿÆÿ¿ÿ¯ÿ³ÿºÿËÿ´ÿÂÿ²ÿ°ÿ¬ÿ¶ÿ¶ÿ±ÿ¹ÿ¾ÿ¹ÿ²ÿ²ÿµÿ²ÿ´ÿµÿ²ÿ¾ÿ³ÿ¹ÿ´ÿ³ÿ³ÿ±ÿºÿµÿ·ÿ»ÿ¼ÿ¾ÿ¶ÿ¶ÿ¸ÿµÿµÿºÿ¶ÿ­ÿ¿ÿ½ÿ»ÿ¹ÿ°ÿ¿ÿ»ÿµÿµÿ¾ÿ¶ÿ²ÿ¹ÿ»ÿ½ÿ²ÿ®ÿ·ÿÀÿ¿ÿºÿ¶ÿµÿ»ÿ¼ÿ¸ÿ³ÿ±ÿºÿ½ÿ¶ÿºÿ·ÿ¹ÿ¸ÿ²ÿ®ÿ³ÿ¹ÿ»ÿ³ÿ«ÿ³ÿºÿ¸ÿ²ÿ·ÿÑÿ½ÿ­ÿÿÁÿ±ÿÁÿ¾ÿºÿ»ÿ¹ÿ»ÿÃÿÁÿ¾ÿ¹ÿ¶ÿ¸ÿ±ÿ´ÿ¼ÿ²ÿ¹ÿÂÿ¸ÿ´ÿ±ÿ®ÿºÿÁÿÃÿ·ÿ´ÿµÿºÿ¼ÿºÿ¼ÿ¼ÿ¹ÿ´ÿ¬ÿºÿ½ÿÀÿÒÿ°ÿ¸ÿ·ÿ¹ÿÈÿ¹ÿ³ÿ¶ÿ¶ÿ·ÿ¹ÿºÿ·ÿ³ÿ¸ÿµÿ·ÿ¼ÿÀÿ¹ÿ¸ÿ°ÿ·ÿºÿ½ÿ¼ÿ·ÿ·ÿ¾ÿÁÿºÿ¶ÿ¸ÿ¸ÿ±ÿ·ÿ«ÿÆÿÁÿ·ÿ·ÿ´ÿ¾ÿ¸ÿ¸ÿ½ÿµÿ¬ÿ³ÿ¼ÿ¹ÿ¹ÿ¼ÿ´ÿ¹ÿ¹ÿ²ÿ²ÿµÿºÿ¿ÿ¸ÿ½ÿ¾ÿ´ÿ²ÿ·ÿ¹ÿºÿ½ÿ·ÿ´ÿ³ÿ¯ÿ°ÿµÿ¹ÿºÿ½ÿ¸ÿ½ÿ¹ÿ¼ÿºÿ¶ÿºÿ¾ÿºÿµÿ·ÿÁÿ¶ÿ±ÿ´ÿ¶ÿ¹ÿµÿ¬ÿ¼ÿ´ÿ¯ÿ¸ÿ¿ÿ»ÿµÿµÿ°ÿ²ÿ©ÿ²ÿµÿ³ÿ´ÿ°ÿ¶ÿ°ÿÁÿÅÿ¾ÿºÿµÿ¸ÿÂÿ·ÿ³ÿºÿ¶ÿ¼ÿ»ÿ´ÿµÿ¼ÿÀÿ¾ÿ¸ÿ²ÿ³ÿ¹ÿ½ÿ½ÿ¶ÿ³ÿ¶ÿ»ÿ©ÿ½ÿ»ÿ¸ÿ²ÿ´ÿ¶ÿ¸ÿ¹ÿ·ÿ´ÿ¶ÿ¾ÿ¼ÿºÿ³ÿ·ÿ¶ÿ³ÿ»ÿ´ÿ¼ÿ¼ÿ¹ÿ¾ÿ¿ÿ¼ÿÀÿ¶ÿºÿ©ÿÿÈÿ¼ÿÈÿ¾ÿ²ÿÃÿÃÿ¸ÿ½ÿÀÿ¸ÿ¿ÿºÿ¼ÿ´ÿ¼ÿ¹ÿºÿ³ÿ²ÿ¾ÿ¾ÿºÿ³ÿ´ÿÇÿÇÿ¾ÿÇÿ»ÿ¾ÿÆÿ´ÿµÿÅÿÈÿ¿ÿ·ÿ¹ÿºÿ¯ÿ­ÿ»ÿ»ÿÁÿ»ÿÀÿÀÿ¶ÿÂÿ¿ÿ²ÿ¹ÿÂÿ½ÿÂÿÇÿ·ÿ°ÿ¼ÿ´ÿÅÿÄÿ´ÿ·ÿµÿ¶ÿÀÿ¿ÿ¶ÿ¸ÿ¼ÿºÿÆÿ¶ÿºÿ´ÿ¹ÿ¶ÿ°ÿµÿ¸ÿµÿ¹ÿ»ÿ»ÿ½ÿÂÿ·ÿ®ÿ¾ÿÁÿÃÿÀÿ¹ÿ·ÿ·ÿ¸ÿ¼ÿµÿÀÿ´ÿ»ÿ½ÿµÿ»ÿÃÿÃÿ»ÿ¶ÿ¼ÿÁÿ¶ÿ´ÿÀÿ²ÿ³ÿ³ÿ»ÿ¼ÿ¼ÿµÿ´ÿ»ÿ¼ÿ¾ÿ¶ÿÂÿ°ÿ¾ÿ·ÿ»ÿ¶ÿ¿ÿ¿ÿ»ÿ¼ÿ¹ÿ¹ÿÁÿºÿ©ÿ¾ÿ¼ÿÃÿÀÿµÿ´ÿ·ÿ¸ÿºÿ¶ÿ¸ÿ»ÿ¶ÿÿµÿ¸ÿÃÿ¾ÿ·ÿ¸ÿ¸ÿ²ÿªÿ¸ÿ¼ÿ¼ÿ¾ÿ¸ÿ¶ÿ¹ÿºÿºÿºÿ¶ÿ¯ÿÀÿÆÿÿ¹ÿºÿ¼ÿµÿ»ÿ¾ÿ¸ÿµÿ½ÿÅÿ¼ÿ¯ÿ·ÿ»ÿ½ÿ¼ÿ»ÿ¹ÿ³ÿµÿ¿ÿºÿ­ÿ®ÿ¸ÿ¼ÿ»ÿ¾ÿ¹ÿ³ÿ¸ÿÀÿ½ÿºÿÃÿÁÿ¼ÿ¼ÿÁÿºÿ³ÿ·ÿ¼ÿ¸ÿ´ÿµÿ¸ÿ¼ÿµÿ½ÿ½ÿ¹ÿ»ÿ¶ÿ®ÿ²ÿ¹ÿ¹ÿÀÿµÿÀÿ¼ÿ¸ÿ»ÿÀÿ¿ÿ¹ÿ»ÿ¿ÿ½ÿ¼ÿ½ÿ­ÿ²ÿ¿ÿÅÿ¼ÿ³ÿ»ÿ»ÿ¶ÿ¸ÿ¸ÿ½ÿ¹ÿ¸ÿ¿ÿ¸ÿ­ÿ¾ÿ½ÿ½ÿÀÿ°ÿ·ÿ´ÿ³ÿ³ÿ¶ÿ»ÿ¸ÿ®ÿ»ÿ·ÿ¹ÿ¿ÿ·ÿºÿÀÿÂÿÀÿ³ÿ¾ÿ¸ÿ·ÿºÿ¼ÿºÿÁÿÂÿ½ÿÂÿ¼ÿ½ÿÃÿÆÿ¸ÿ¾ÿÄÿ¾ÿÂÿËÿ¼ÿ¾ÿ«ÿ¿ÿ¼ÿ¶ÿ¹ÿ¾ÿÃÿÃÿ¹ÿ¼ÿ¶ÿÂÿÁÿ¼ÿ¿ÿÀÿºÿºÿÂÿ¶ÿ³ÿ±ÿ»ÿ´ÿ½ÿ·ÿ³ÿ¹ÿµÿ»ÿÃÿ¿ÿ¹ÿ»ÿºÿºÿ½ÿ¼ÿ°ÿ­ÿºÿÁÿÁÿ¼ÿ¹ÿ½ÿ¹ÿ·ÿÃÿ¶ÿ­ÿ±ÿµÿ¼ÿÅÿ¿ÿ¸ÿºÿ¶ÿ¸ÿ»ÿ¸ÿ¸ÿ·ÿºÿ·ÿ´ÿ»ÿÅÿÁÿÇÿÀÿ¹ÿÂÿ¼ÿ±ÿ¶ÿ¾ÿ¶ÿ¹ÿºÿ³ÿ³ÿµÿ¶ÿ·ÿ½ÿÁÿµÿ»ÿ½ÿÄÿÂÿ¿ÿ»ÿ¸ÿ¹ÿ¹ÿ¶ÿ´ÿ»ÿ¼ÿ¸ÿ¸ÿºÿµÿÿ¿ÿÀÿ½ÿ¹ÿ¹ÿ¼ÿ½ÿ¶ÿ¬ÿ¼ÿ¶ÿÂÿÅÿºÿ·ÿ¼ÿ²ÿµÿÇÿ¶ÿ³ÿ²ÿ³ÿ·ÿ½ÿ»ÿ´ÿ¾ÿ¹ÿµÿ°ÿ²ÿ²ÿ°ÿ»ÿÀÿÀÿ¿ÿºÿ½ÿ¸ÿ¶ÿ²ÿÀÿºÿ¸ÿ»ÿ¹ÿ°ÿ¯ÿ¶ÿ¼ÿ¾ÿÂÿÈÿÇÿ¼ÿ°ÿ¼ÿÄÿ»ÿ»ÿ»ÿ¼ÿ¿ÿ¿ÿ¸ÿ¾ÿ¸ÿ¹ÿ¹ÿ»ÿÁÿÆÿÁÿ¶ÿ»ÿºÿ°ÿ·ÿ¸ÿ¶ÿ¼ÿÁÿ´ÿµÿÁÿ»ÿÂÿ½ÿºÿ¹ÿ¹ÿ¼ÿ¼ÿÀÿºÿ·ÿ·ÿºÿºÿ»ÿ»ÿ²ÿÀÿµÿ·ÿºÿºÿ¿ÿ¿ÿ·ÿ±ÿ¾ÿÇÿÁÿ¸ÿ·ÿ½ÿÁÿ½ÿ¹ÿ½ÿ¾ÿ½ÿ½ÿ·ÿ·ÿ»ÿ½ÿ½ÿ½ÿ»ÿºÿÁÿ¼ÿ¶ÿ½ÿ½ÿ¹ÿ½ÿÅÿÇÿÁÿ³ÿºÿ¼ÿ¹ÿ¸ÿ¼ÿ¼ÿ±ÿ¶ÿ¿ÿ¿ÿºÿ¹ÿºÿ¹ÿ·ÿ½ÿÇÿÂÿÄÿ½ÿ³ÿ¿ÿ¿ÿÂÿÃÿ¹ÿ³ÿµÿÀÿ¶ÿ¹ÿ»ÿ»ÿ¼ÿ»ÿ¹ÿ¸ÿ¶ÿ²ÿ¾ÿ´ÿµÿ¾ÿ»ÿ¾ÿÃÿ¸ÿ³ÿ¸ÿµÿ¶ÿ¸ÿ¾ÿ»ÿ½ÿÀÿ¿ÿÁÿ¾ÿ¹ÿ¹ÿºÿ·ÿ»ÿ·ÿ¶ÿºÿ¼ÿÂÿ¾ÿ½ÿ»ÿµÿ³ÿ¹ÿ¾ÿ¾ÿ¸ÿ³ÿ·ÿ¶ÿ»ÿ¼ÿ¹ÿ±ÿºÿ¹ÿ·ÿ¹ÿ³ÿ´ÿÍÿ¯ÿÁÿÆÿ¼ÿ·ÿµÿ»ÿ½ÿ·ÿºÿºÿºÿºÿ¹ÿ±ÿ¿ÿ½ÿ¶ÿºÿÃÿÄÿÁÿ¼ÿÆÿÌÿºÿ®ÿ²ÿ³ÿµÿ½ÿÄÿÃÿ¹ÿ»ÿËÿ¼ÿµÿ¶ÿ¸ÿ¾ÿÂÿÁÿ¼ÿµÿ½ÿ¼ÿ¼ÿÀÿ½ÿ»ÿ²ÿ´ÿ¿ÿ»ÿµÿ¸ÿÊÿÈÿ¾ÿÀÿ½ÿ²ÿ±ÿ¸ÿ¸ÿ¸ÿÁÿ°ÿ±ÿ¼ÿ¿ÿÂÿÂÿ´ÿ­ÿ²ÿ¼ÿÂÿ½ÿ¸ÿÂÿ¶ÿ¹ÿºÿ¼ÿ·ÿ¼ÿ½ÿ»ÿºÿ¶ÿ»ÿ¹ÿ±ÿ½ÿ·ÿÀÿÂÿ¾ÿ·ÿºÿ¿ÿ¼ÿÁÿÁÿµÿÀÿ»ÿºÿ¼ÿÂÿ¼ÿ¸ÿ½ÿ¿ÿ¼ÿ¿ÿ¿ÿ»ÿ¸ÿ¹ÿ¾ÿ½ÿºÿ¹ÿ²ÿ®ÿ³ÿ³ÿ¹ÿ¾ÿ¿ÿ¼ÿ¸ÿ¹ÿ»ÿ³ÿ¶ÿ·ÿ°ÿ®ÿ´ÿ½ÿ¾ÿ¹ÿ¸ÿ½ÿ¹ÿ´ÿ½ÿºÿ½ÿÁÿ¼ÿºÿ»ÿ»ÿ½ÿ¶ÿ³ÿ²ÿÂÿ°ÿ©ÿ³ÿ²ÿ¸ÿÃÿ¾ÿÀÿ»ÿ½ÿÀÿ¼ÿ»ÿ½ÿ»ÿºÿ¶ÿ¶ÿ¸ÿºÿÁÿ¾ÿ·ÿ»ÿ¼ÿÀÿ¶ÿ»ÿÅÿ¹ÿ­ÿ¸ÿÃÿºÿ¸ÿÆÿ¼ÿ²ÿ¸ÿ»ÿ®ÿ¿ÿ¼ÿ¯ÿ´ÿ»ÿ³ÿ¯ÿµÿ³ÿ®ÿ¾ÿ²ÿÂÿÂÿÄÿ½ÿ±ÿ»ÿ½ÿÀÿ¿ÿ½ÿ¾ÿ±ÿÉÿ¹ÿÀÿ­ÿ´ÿ´ÿµÿµÿ¯ÿ³ÿ¾ÿ½ÿ¶ÿµÿ³ÿ´ÿ¯ÿÁÿ½ÿ»ÿ¯ÿ²ÿ·ÿºÿ¾ÿ½ÿ»ÿ¼ÿ½ÿÃÿÃÿÂÿÇÿ·ÿµÿ¸ÿºÿµÿ±ÿ¶ÿµÿ¹ÿºÿºÿÃÿºÿ³ÿµÿ¾ÿ¾ÿÂÿ²ÿ¿ÿ¾ÿ½ÿ¶ÿ¸ÿ»ÿ»ÿ¼ÿ¶ÿ¶ÿ¹ÿ¹ÿºÿ¶ÿ½ÿ½ÿµÿ¹ÿ¶ÿ°ÿ²ÿ»ÿºÿ¶ÿ½ÿÀÿ»ÿ½ÿ½ÿ¶ÿ¿ÿ¿ÿ±ÿ¹ÿ¸ÿ¹ÿ¹ÿµÿ¹ÿÂÿ»ÿ®ÿ»ÿÁÿ´ÿ±ÿ³ÿ±ÿ·ÿ¶ÿÂÿºÿ½ÿ¹ÿ¸ÿ¹ÿ½ÿ»ÿºÿÃÿ·ÿ¶ÿ¼ÿ³ÿ½ÿµÿ´ÿµÿ¶ÿ¸ÿ¹ÿ¶ÿµÿ¸ÿºÿ¿ÿÄÿÀÿ¼ÿ³ÿÿ¯ÿ¯ÿÃÿ½ÿ½ÿÃÿ¶ÿ¼ÿ²ÿ­ÿºÿÂÿ½ÿ»ÿ¹ÿ¸ÿºÿÁÿ²ÿ¿ÿµÿ¿ÿµÿ¸ÿ¶ÿ¼ÿºÿ¶ÿºÿ»ÿ¶ÿ´ÿ³ÿ±ÿ¹ÿ¸ÿÂÿ¯ÿÁÿ·ÿ·ÿ¸ÿ¹ÿ¾ÿ¹ÿµÿ·ÿºÿ½ÿ¾ÿºÿµÿ±ÿºÿºÿºÿ¹ÿ®ÿÃÿµÿ»ÿÂÿ¹ÿ¶ÿ¼ÿ»ÿ±ÿ³ÿ½ÿ¹ÿ¶ÿËÿÈÿ­ÿ¸ÿÀÿ¬ÿÿ½ÿ¿ÿ²ÿ®ÿÁÿ¾ÿ»ÿ¹ÿ¹ÿ¸ÿ¶ÿ¸ÿ¸ÿ¶ÿµÿµÿ¿ÿ·ÿ·ÿ±ÿ»ÿ±ÿºÿÂÿ»ÿ½ÿ»ÿ´ÿ·ÿ»ÿ¼ÿ¹ÿ¶ÿ¾ÿ¶ÿ¸ÿÀÿÆÿ³ÿµÿ¼ÿÅÿ·ÿ½ÿ¶ÿ¹ÿÁÿ½ÿ·ÿµÿ¸ÿ¸ÿ²ÿ´ÿ¹ÿµÿ¸ÿ¸ÿ¶ÿ¸ÿ½ÿ½ÿ¾ÿºÿ¼ÿ¼ÿ½ÿºÿ¹ÿ¹ÿ»ÿ½ÿ¼ÿ¾ÿ´ÿ¬ÿ»ÿµÿ²ÿµÿ¼ÿ¼ÿÊÿ®ÿ²ÿµÿ±ÿ¼ÿ¼ÿ¹ÿ¶ÿ·ÿ¶ÿ¶ÿ³ÿ³ÿ´ÿ±ÿ°ÿ¯ÿ²ÿ½ÿ¾ÿ¹ÿ­ÿ°ÿºÿ´ÿÂÿºÿ´ÿ·ÿ¶ÿ³ÿ½ÿºÿ´ÿ±ÿ²ÿ¶ÿ»ÿ»ÿ·ÿ½ÿ½ÿ»ÿ±ÿ¶ÿ±ÿ±ÿ±ÿ·ÿ¯ÿªÿµÿ³ÿ¼ÿ½ÿ·ÿ»ÿ¹ÿ²ÿµÿ¹ÿ¾ÿ½ÿ±ÿ´ÿ»ÿ½ÿ¶ÿ¼ÿ¼ÿÄÿ¹ÿ³ÿ½ÿªÿ¿ÿ¿ÿ°ÿ³ÿ­ÿ¯ÿ¶ÿ·ÿµÿ¹ÿ¼ÿ¹ÿºÿ¾ÿ¿ÿ¸ÿ¬ÿºÿÃÿµÿ¸ÿ¯ÿµÿ·ÿ±ÿ·ÿ´ÿ±ÿ¯ÿªÿ¯ÿºÿ»ÿ»ÿÀÿµÿ±ÿ´ÿ­ÿ°ÿ­ÿ°ÿ½ÿ´ÿ¶ÿ¾ÿ°ÿ·ÿ¶ÿ¾ÿ¹ÿ¼ÿ³ÿ¯ÿ»ÿ·ÿªÿ¬ÿ·ÿ·ÿ·ÿµÿ²ÿ°ÿ¬ÿ«ÿ²ÿ»ÿ³ÿµÿ´ÿ«ÿ´ÿ²ÿÅÿ¶ÿ®ÿ¶ÿªÿ»ÿÆÿ»ÿÃÿ¸ÿºÿ·ÿ·ÿ¼ÿ½ÿ¶ÿ¯ÿ°ÿ³ÿµÿ²ÿ¯ÿ·ÿ½ÿÉÿ½ÿ¶ÿ¬ÿ±ÿ¯ÿÀÿÅÿÀÿ½ÿ³ÿªÿ®ÿ´ÿ°ÿ²ÿ¶ÿ¸ÿ¶ÿ¸ÿºÿ¼ÿ¼ÿ³ÿ°ÿ¯ÿ²ÿ¸ÿºÿµÿ¹ÿÂÿ·ÿ¿ÿ´ÿ¸ÿ½ÿµÿÃÿ¾ÿ±ÿ¹ÿ·ÿªÿ¸ÿ¸ÿÀÿ½ÿ²ÿµÿ·ÿ¸ÿµÿ¶ÿÅÿÂÿ¸ÿ¶ÿ´ÿÁÿ¼ÿ¼ÿ²ÿ¸ÿÁÿ²ÿ¾ÿºÿ·ÿ¬ÿ°ÿ±ÿ´ÿ¸ÿ¸ÿ¸ÿ¸ÿ¹ÿ¹ÿ·ÿ²ÿ²ÿ¹ÿ¿ÿÂÿ¼ÿ°ÿ¶ÿ»ÿ®ÿ°ÿ»ÿ²ÿ¹ÿ²ÿ²ÿ³ÿ½ÿ¼ÿ¯ÿ©ÿ°ÿ³ÿ¸ÿ±ÿºÿ¹ÿ­ÿ´ÿ·ÿ·ÿ¬ÿ¸ÿÃÿ½ÿ¶ÿ²ÿ¶ÿ¸ÿ³ÿ­ÿ°ÿ·ÿ²ÿ´ÿ¶ÿ¹ÿ¶ÿºÿ¼ÿ°ÿ®ÿ´ÿ­ÿ·ÿ²ÿ¹ÿ«ÿ¸ÿ¸ÿ½ÿÁÿ»ÿ±ÿ¯ÿ±ÿ¸ÿÀÿ¼ÿ°ÿ°ÿ´ÿ®ÿ±ÿ¸ÿ¸ÿµÿÀÿ¸ÿ¶ÿ½ÿ¿ÿ¾ÿÿ²ÿ»ÿ¶ÿµÿ°ÿ®ÿ²ÿ°ÿ¹ÿ¼ÿ­ÿµÿ¼ÿ´ÿ¸ÿºÿ·ÿ¼ÿ¸ÿ²ÿ³ÿ¹ÿ¾ÿ¹ÿ·ÿ¯ÿ³ÿÄÿ¾ÿ»ÿ¬ÿ´ÿ¼ÿ·ÿÿ¯ÿÁÿµÿÀÿ°ÿ³ÿ®ÿ¯ÿªÿ¬ÿ¿ÿÁÿ¹ÿ¾ÿ¾ÿ®ÿ°ÿ±ÿ³ÿ´ÿ¹ÿ»ÿ·ÿ¹ÿ»ÿ´ÿ³ÿ³ÿ»ÿÄÿ·ÿ¸ÿ³ÿ¯ÿ«ÿÀÿ¶ÿ³ÿ¾ÿ¯ÿ¯ÿÿ¸ÿ²ÿ¬ÿ³ÿ´ÿµÿ¾ÿ¯ÿºÿ»ÿ·ÿ²ÿ¹ÿÁÿ½ÿµÿµÿºÿ·ÿ´ÿ¶ÿ¸ÿ¹ÿ·ÿ·ÿ´ÿ¸ÿ·ÿ¹ÿ¯ÿ®ÿ³ÿ¾ÿÄÿ¶ÿ¿ÿ¶ÿ¸ÿ½ÿ´ÿ³ÿµÿ¶ÿ½ÿ°ÿ¹ÿ¼ÿ¸ÿ¶ÿ±ÿ²ÿµÿ´ÿ±ÿ±ÿ±ÿ³ÿ´ÿ³ÿ¶ÿ¶ÿ¶ÿ¸ÿ¸ÿµÿ»ÿ¸ÿµÿ²ÿªÿ¶ÿ»ÿ±ÿ°ÿ»ÿ³ÿ­ÿ°ÿµÿ¸ÿ·ÿµÿÀÿºÿ½ÿ¸ÿ¬ÿ±ÿ´ÿ·ÿ¶ÿ°ÿ´ÿµÿ·ÿ¹ÿºÿ»ÿ¹ÿ¸ÿµÿ²ÿ°ÿ·ÿ·ÿ­ÿ«ÿ·ÿ¶ÿ¹ÿ³ÿºÿ¶ÿºÿªÿ²ÿ´ÿ°ÿ·ÿºÿºÿ±ÿ¸ÿÁÿ¹ÿ´ÿ®ÿ±ÿÂÿ¾ÿ»ÿ¶ÿ±ÿ­ÿ®ÿ´ÿµÿµÿµÿ«ÿ´ÿÅÿ²ÿ«ÿµÿ³ÿ»ÿ¾ÿµÿ´ÿºÿ¹ÿ±ÿ·ÿ´ÿµÿ¸ÿÿ¶ÿ®ÿ·ÿ¯ÿ¶ÿ³ÿ³ÿ·ÿ°ÿ«ÿ½ÿ¶ÿ¹ÿ¼ÿ¹ÿµÿ¹ÿÀÿ¿ÿ¼ÿµÿ²ÿ·ÿ¼ÿ¼ÿ¶ÿ¾ÿºÿ«ÿ³ÿ¯ÿ·ÿ¸ÿºÿ¼ÿ¶ÿºÿ´ÿ·ÿ¸ÿµÿ¯ÿ·ÿ©ÿ³ÿ¸ÿ¶ÿ¿ÿÿ²ÿ¶ÿ´ÿªÿ°ÿ°ÿ«ÿ¯ÿ°ÿ¹ÿ·ÿ¶ÿ¾ÿ»ÿ¶ÿ²ÿ¯ÿ¶ÿµÿ·ÿ¿ÿ½ÿ³ÿºÿ±ÿ¿ÿÌÿ»ÿ·ÿ¾ÿ­ÿ½ÿ©ÿªÿ¾ÿ®ÿ¸ÿ¸ÿ¶ÿ³ÿ´ÿ°ÿ±ÿºÿ»ÿ´ÿ°ÿ¸ÿµÿ³ÿ±ÿ¯ÿµÿ´ÿ¯ÿ°ÿ²ÿµÿ·ÿ¹ÿµÿ­ÿ´ÿ¶ÿµÿ·ÿ¬ÿ»ÿ¾ÿ¹ÿ¿ÿ»ÿ¹ÿ¼ÿ¸ÿ»ÿ²ÿ¿ÿ¶ÿ»ÿ·ÿ¼ÿ¹ÿÿ¯ÿ´ÿµÿºÿ¹ÿ¿ÿºÿ®ÿ»ÿ»ÿ³ÿºÿ¼ÿµÿ¹ÿ¼ÿ²ÿ°ÿ³ÿµÿ±ÿ³ÿÿÿ·ÿ½ÿ¼ÿ¾ÿ¯ÿ¿ÿ­ÿ´ÿ¼ÿ³ÿ·ÿ®ÿ«ÿ³ÿÿ²ÿ³ÿºÿÄÿ¶ÿ·ÿ±ÿ±ÿºÿ½ÿÃÿ¾ÿ´ÿ´ÿºÿ¸ÿ®ÿ°ÿ»ÿ¼ÿ±ÿ°ÿ¹ÿ»ÿ½ÿµÿ®ÿ¶ÿ´ÿ½ÿ­ÿ¯ÿ¼ÿ°ÿ¸ÿ©ÿÂÿ¶ÿ¯ÿ°ÿ²ÿ¹ÿ½ÿ¯ÿµÿ·ÿ·ÿ¼ÿ°ÿªÿ°ÿ´ÿµÿ¸ÿ¶ÿ´ÿ¹ÿ·ÿ°ÿ·ÿ»ÿ°ÿ«ÿ°ÿ±ÿ·ÿ¸ÿ¿ÿ®ÿ¯ÿ³ÿµÿ¼ÿÃÿ½ÿ¸ÿ½ÿ±ÿ±ÿ¯ÿ¶ÿºÿºÿ±ÿ°ÿ®ÿ¯ÿ¸ÿ»ÿ¸ÿ¶ÿ½ÿ½ÿ¶ÿ·ÿ·ÿµÿºÿ»ÿ¹ÿ»ÿµÿ®ÿµÿ¼ÿ¶ÿµÿ´ÿµÿ¹ÿ¶ÿ·ÿ«ÿ·ÿ·ÿ²ÿ·ÿ²ÿ±ÿ·ÿ³ÿ½ÿ¾ÿÃÿ»ÿ²ÿ­ÿ´ÿ­ÿ¹ÿºÿºÿ½ÿ¹ÿ²ÿ¶ÿ¸ÿµÿ»ÿ¼ÿ¾ÿ¾ÿ¾ÿ¸ÿ¸ÿ·ÿ·ÿ¹ÿ²ÿµÿµÿ¼ÿ´ÿÀÿÃÿµÿÂÿ¿ÿºÿ¸ÿ¸ÿ²ÿ°ÿ®ÿ´ÿµÿ³ÿ®ÿ¬ÿ²ÿ»ÿ¼ÿ¿ÿ¾ÿ¹ÿ¹ÿ´ÿ±ÿ±ÿ¯ÿ´ÿ´ÿ­ÿ°ÿ­ÿ¿ÿªÿ¶ÿ±ÿªÿºÿ±ÿºÿ®ÿ²ÿ°ÿ­ÿ³ÿ¼ÿµÿ¿ÿ¹ÿ¼ÿ´ÿ¶ÿ·ÿ¸ÿ½ÿ½ÿºÿ³ÿ°ÿ±ÿ«ÿ±ÿ½ÿ½ÿ¹ÿ¹ÿ¸ÿ¼ÿ·ÿ¹ÿ°ÿ¶ÿ»ÿµÿ´ÿ²ÿºÿÅÿ¯ÿºÿ¸ÿ·ÿºÿ³ÿ¹ÿÁÿ¿ÿ·ÿ´ÿ®ÿ¯ÿºÿ¿ÿ»ÿ¹ÿ¼ÿµÿºÿ·ÿ¸ÿºÿ½ÿ¸ÿ²ÿ­ÿ³ÿ¹ÿµÿ½ÿ­ÿ½ÿ¾ÿ¯ÿºÿÂÿ°ÿ±ÿ¿ÿÀÿ´ÿ²ÿ»ÿÃÿÂÿºÿ²ÿ²ÿ¯ÿ«ÿ´ÿ´ÿ­ÿ³ÿ¾ÿ¹ÿ½ÿµÿ¸ÿ¾ÿºÿºÿ®ÿ½ÿ±ÿÿ¶ÿºÿ»ÿºÿµÿ°ÿ¯ÿ¸ÿ¹ÿ´ÿ¶ÿµÿ¶ÿºÿ»ÿ¶ÿ±ÿ·ÿ³ÿ¹ÿµÿ³ÿ¹ÿ»ÿ¿ÿ¼ÿ½ÿ¼ÿ´ÿ¹ÿ±ÿ¬ÿ²ÿÃÿ¯ÿ­ÿ³ÿ¸ÿ¸ÿ¯ÿ¹ÿÃÿºÿ¼ÿ¼ÿ´ÿ·ÿ³ÿ¬ÿ©ÿ°ÿÁÿ¿ÿÃÿÅÿ»ÿ¹ÿÃÿÿµÿµÿ«ÿ»ÿ¼ÿµÿ¶ÿÀÿ¼ÿ¸ÿÀÿ¹ÿ¹ÿ¼ÿ·ÿ±ÿ²ÿµÿ³ÿµÿ²ÿ²ÿ¯ÿºÿ¼ÿÿ»ÿ¹ÿ¯ÿ¿ÿÿ´ÿ¼ÿ°ÿµÿÿ©ÿ´ÿ¸ÿ¸ÿ·ÿºÿºÿ·ÿµÿ¹ÿ¾ÿºÿ´ÿ©ÿ¬ÿ¶ÿ¸ÿ¹ÿ´ÿ´ÿ¾ÿ¶ÿÀÿ´ÿ²ÿ´ÿÁÿ¼ÿ¸ÿ°ÿµÿ²ÿ°ÿ»ÿ¿ÿ±ÿ±ÿ½ÿºÿ¸ÿºÿ¹ÿ·ÿ¸ÿÀÿ´ÿ·ÿ±ÿ«ÿ¼ÿ¾ÿ±ÿ´ÿ³ÿ¸ÿ¹ÿ»ÿÃÿÀÿ´ÿ´ÿ¸ÿ¶ÿ¼ÿÄÿ¾ÿ¸ÿ¹ÿ·ÿ·ÿ¼ÿÃÿ»ÿÿ¬ÿ®ÿºÿ¿ÿ¼ÿ¾ÿ¼ÿµÿ½ÿºÿ´ÿµÿ¯ÿ±ÿ¶ÿ¶ÿ¹ÿ´ÿ¯ÿ´ÿ¶ÿ»ÿµÿ¸ÿÄÿ°ÿ³ÿ©ÿ²ÿ³ÿ­ÿ²ÿ·ÿ¶ÿ»ÿ¶ÿ¸ÿ¶ÿµÿ¹ÿ¹ÿ»ÿ»ÿ¯ÿ®ÿ»ÿ³ÿ½ÿ°ÿ¼ÿ©ÿºÿÅÿ­ÿ¸ÿ¾ÿ¸ÿµÿ»ÿ¹ÿ¶ÿ»ÿ¼ÿµÿ±ÿ²ÿ´ÿµÿ¹ÿ¹ÿºÿ¿ÿ¹ÿÂÿ²ÿ®ÿ¸ÿ¹ÿ¶ÿ»ÿ´ÿ´ÿ¬ÿ´ÿ·ÿ²ÿ¸ÿ¼ÿ¶ÿ±ÿ¯ÿ¹ÿµÿ¯ÿ¯ÿ³ÿ·ÿ¹ÿËÿÃÿ¸ÿ¯ÿ»ÿ»ÿµÿ´ÿ°ÿ´ÿ¾ÿ¾ÿ¸ÿ´ÿ´ÿ±ÿ°ÿºÿºÿ¸ÿ¹ÿ¿ÿ±ÿ¼ÿ½ÿ»ÿ´ÿ­ÿ±ÿ´ÿµÿºÿ²ÿ±ÿ¿ÿÀÿ»ÿ¾ÿ¶ÿ»ÿ¼ÿÇÿ»ÿÐÿ³ÿ±ÿ¿ÿÀÿ·ÿµÿ½ÿ¼ÿ¸ÿ½ÿ¸ÿ¶ÿ»ÿ¹ÿ¹ÿ»ÿ´ÿ²ÿ¿ÿ°ÿ´ÿ¹ÿ¸ÿ½ÿ»ÿÁÿºÿ´ÿ°ÿºÿ½ÿ¼ÿºÿ²ÿ³ÿ±ÿµÿ»ÿÅÿ´ÿ«ÿ¯ÿ±ÿºÿ½ÿÀÿÂÿ¶ÿ´ÿµÿ²ÿ»ÿÁÿ¸ÿ¹ÿ¸ÿ¶ÿ¼ÿ¿ÿ¼ÿµÿ»ÿ²ÿ°ÿ·ÿÀÿ¼ÿ¸ÿ¹ÿ¼ÿ½ÿ¶ÿ³ÿ¾ÿÄÿ¿ÿµÿ»ÿÅÿ¸ÿ¬ÿµÿ¸ÿ¿ÿ·ÿºÿ¶ÿ®ÿ­ÿ¸ÿÂÿ¼ÿ·ÿ»ÿ¸ÿÁÿ°ÿ´ÿ·ÿ·ÿºÿ¾ÿ¹ÿ¼ÿ¶ÿ³ÿ¼ÿ¿ÿ½ÿ¾ÿ½ÿ»ÿ²ÿ´ÿÇÿ»ÿ²ÿÂÿ·ÿ°ÿµÿ´ÿ¹ÿºÿ·ÿºÿ¾ÿ½ÿ»ÿ¼ÿ»ÿ¿ÿ»ÿ¶ÿ¸ÿÂÿ¾ÿ·ÿ³ÿºÿ´ÿ­ÿµÿ¾ÿ¹ÿºÿÇÿÁÿ¼ÿ¶ÿ¯ÿªÿÿ¸ÿ®ÿ©ÿ°ÿÀÿ¿ÿ¸ÿ¹ÿºÿ¹ÿ¾ÿ¼ÿ¶ÿ¹ÿÀÿÃÿ»ÿ²ÿ­ÿ°ÿ¼ÿÃÿºÿ·ÿ»ÿ¹ÿ¸ÿ»ÿ²ÿ´ÿÀÿ¶ÿÇÿÌÿÂÿ²ÿ±ÿ´ÿ´ÿ¿ÿÄÿ´ÿªÿ±ÿ´ÿ±ÿ·ÿ³ÿ¼ÿ¶ÿ¾ÿÃÿµÿ·ÿºÿ»ÿ¿ÿ»ÿ²ÿ²ÿ®ÿºÿ¿ÿ¹ÿ¯ÿ²ÿ¼ÿ¼ÿ·ÿ¹ÿ»ÿÀÿÀÿ´ÿ²ÿ¹ÿµÿÄÿ¶ÿ¶ÿ´ÿ·ÿ¿ÿºÿ¾ÿ¾ÿ»ÿ´ÿµÿ¿ÿÁÿ¿ÿÄÿÉÿ¾ÿ¶ÿ¾ÿ½ÿµÿ¾ÿ½ÿ¶ÿ·ÿµÿ±ÿ¾ÿÁÿÅÿ¾ÿ·ÿ»ÿ½ÿ´ÿ½ÿ¿ÿ´ÿ¹ÿÂÿ¿ÿÀÿÁÿºÿ¹ÿ¹ÿ¶ÿÂÿ»ÿ¸ÿ¾ÿ·ÿºÿ¼ÿ»ÿ¿ÿ½ÿ»ÿ¹ÿÀÿ´ÿ³ÿºÿµÿ°ÿ±ÿ´ÿ³ÿµÿ½ÿ¾ÿ¹ÿ·ÿµÿ³ÿ±ÿ³ÿ»ÿ·ÿ½ÿÇÿÆÿºÿ´ÿ¼ÿÀÿÅÿ¼ÿ¬ÿ´ÿ¶ÿ¸ÿ¿ÿÄÿºÿµÿ½ÿ¼ÿ¸ÿ»ÿÀÿ´ÿ±ÿ¹ÿÀÿ¾ÿÀÿÀÿ»ÿ´ÿ°ÿ²ÿ°ÿ³ÿÇÿ¼ÿµÿ¼ÿ·ÿµÿµÿ·ÿ»ÿ¼ÿ»ÿ¹ÿ¼ÿ°ÿ¾ÿ¼ÿÁÿÆÿµÿ±ÿ·ÿ½ÿÁÿ·ÿ·ÿÁÿ´ÿ­ÿÀÿÂÿ¼ÿ´ÿ¸ÿ½ÿ¶ÿ®ÿ³ÿ°ÿ¹ÿºÿÅÿ¶ÿ¹ÿÃÿ¿ÿ¸ÿ»ÿ¾ÿ»ÿÅÿ¸ÿ¸ÿ³ÿ¼ÿ±ÿ´ÿ¼ÿ¾ÿ¸ÿ¶ÿ¾ÿ¾ÿ¹ÿ¶ÿµÿÀÿºÿ¹ÿ½ÿ»ÿºÿ¿ÿÀÿ¹ÿ¸ÿ¸ÿÁÿÀÿ®ÿ­ÿ»ÿ¼ÿ¸ÿ»ÿ¹ÿ·ÿ¿ÿ»ÿ¼ÿ»ÿ»ÿ»ÿºÿ¶ÿ³ÿµÿ»ÿºÿÀÿ½ÿÅÿÃÿ¼ÿÀÿÈÿÇÿÁÿ¿ÿ¹ÿ´ÿÃÿ¸ÿÂÿ¸ÿµÿ¾ÿÀÿ¹ÿ¶ÿ¹ÿ¹ÿ·ÿ¿ÿÇÿ»ÿºÿ»ÿ¹ÿ±ÿ¯ÿ¹ÿ¹ÿÂÿ©ÿ¶ÿ·ÿºÿ»ÿ¾ÿ¸ÿ±ÿºÿ½ÿ¾ÿµÿ²ÿ¶ÿ¹ÿ¼ÿ¼ÿ¹ÿ¹ÿ¿ÿÁÿÀÿ´ÿ¼ÿ¼ÿ½ÿÀÿÂÿ¼ÿ°ÿ°ÿÀÿÂÿ´ÿ¼ÿ½ÿ½ÿ»ÿºÿÀÿÆÿ»ÿ·ÿµÿÇÿÃÿºÿºÿ½ÿ½ÿÀÿÁÿ³ÿ°ÿ¹ÿ»ÿ¼ÿ¿ÿ½ÿ¾ÿ½ÿ¹ÿÁÿµÿ¹ÿ¿ÿ·ÿ¹ÿ¸ÿ¹ÿ¾ÿÀÿÁÿ»ÿ·ÿ¸ÿ±ÿ¹ÿ³ÿ¶ÿ¼ÿ¹ÿÀÿÅÿ¸ÿ¸ÿºÿ½ÿ¾ÿÅÿÆÿ¾ÿ¿ÿºÿÉÿ·ÿÁÿÇÿÄÿ¼ÿ»ÿÀÿ¼ÿ³ÿ¬ÿ½ÿÀÿ¿ÿ¼ÿ¹ÿºÿÀÿ¼ÿ»ÿÂÿ¶ÿ±ÿ´ÿ¸ÿ·ÿ¹ÿÂÿÄÿºÿ¾ÿ¸ÿÀÿ·ÿ°ÿºÿÂÿ·ÿ¿ÿÇÿÃÿÀÿ¸ÿ·ÿ¹ÿ¹ÿ¾ÿ¶ÿªÿ¹ÿ´ÿ¿ÿ½ÿ¼ÿ¾ÿ·ÿ³ÿ·ÿ¼ÿ½ÿ¸ÿºÿ½ÿ·ÿ±ÿ±ÿµÿ¯ÿ®ÿ·ÿºÿºÿ¶ÿ®ÿµÿÃÿ¼ÿ¹ÿ·ÿ²ÿ·ÿ¼ÿ·ÿ¹ÿ¸ÿ·ÿ²ÿ·ÿ¿ÿÃÿ¾ÿ·ÿ¹ÿÿ­ÿ·ÿ´ÿ³ÿµÿºÿ¾ÿÂÿÀÿ¼ÿ¶ÿ¹ÿ¾ÿ¾ÿ³ÿ¹ÿ¼ÿ¿ÿ¾ÿ¹ÿ·ÿ²ÿ¹ÿ¬ÿ¹ÿ¶ÿ¸ÿÀÿ¾ÿ²ÿ³ÿ¸ÿ¹ÿ»ÿÀÿ¾ÿ¸ÿ·ÿ»ÿ»ÿ¹ÿµÿµÿ»ÿ½ÿ¸ÿ·ÿÁÿ·ÿ³ÿ·ÿ´ÿ²ÿ¶ÿ½ÿÀÿ¸ÿ¶ÿ¾ÿ½ÿ¹ÿµÿµÿ·ÿºÿÅÿÈÿ¿ÿ¾ÿºÿ¼ÿ¾ÿ·ÿ´ÿ»ÿ³ÿÅÿ»ÿºÿ¾ÿºÿ¸ÿ¹ÿµÿµÿÃÿ¿ÿÂÿÂÿ¾ÿÆÿÆÿÀÿÃÿ¿ÿÃÿ¯ÿºÿ¾ÿ·ÿ¸ÿ½ÿ»ÿ¹ÿ»ÿ½ÿ»ÿÃÿ¶ÿ·ÿ¼ÿ¾ÿÂÿ¼ÿ¹ÿ½ÿ»ÿ¹ÿÂÿ¾ÿ¸ÿºÿ½ÿµÿµÿ¾ÿ½ÿ½ÿ½ÿ¿ÿÀÿ»ÿ¹ÿÂÿ°ÿ¶ÿ½ÿ¿ÿÁÿÀÿÀÿÃÿÂÿ¼ÿ½ÿºÿ¹ÿ´ÿ¸ÿ¼ÿ¼ÿ¹ÿ·ÿ¼ÿ¸ÿ´ÿ½ÿ¾ÿÀÿ¼ÿ·ÿµÿ¶ÿ²ÿ­ÿ¸ÿÃÿ²ÿ¾ÿ¾ÿ¹ÿ»ÿÁÿ¿ÿ·ÿ¿ÿ°ÿ¸ÿ»ÿ¶ÿ³ÿ¹ÿ¹ÿ»ÿÄÿ¸ÿÂÿÃÿ¾ÿ½ÿºÿÀÿÀÿ»ÿ¶ÿ²ÿ¿ÿ¸ÿºÿ»ÿ»ÿ±ÿ¼ÿÄÿ¼ÿ¸ÿºÿºÿºÿÂÿÈÿ²ÿ³ÿ¸ÿµÿ¶ÿ¸ÿ·ÿ¿ÿ¸ÿÄÿºÿºÿ¸ÿÂÿÀÿºÿ»ÿ»ÿ½ÿºÿ¼ÿ¶ÿ¿ÿÁÿ²ÿ¶ÿ¶ÿµÿ½ÿ¾ÿÁÿ»ÿ±ÿ¼ÿ»ÿ¹ÿºÿ¼ÿÁÿÃÿ¾ÿ½ÿ·ÿ·ÿ½ÿ¼ÿ»ÿ»ÿ³ÿ´ÿºÿÀÿÆÿÂÿ»ÿ·ÿ³ÿ¹ÿÂÿÁÿ½ÿ»ÿºÿ¸ÿ»ÿÅÿ³ÿ¯ÿ»ÿ¹ÿºÿ»ÿ¸ÿ¸ÿ¾ÿ¿ÿ¹ÿÁÿÁÿ°ÿ¿ÿ¿ÿºÿ¶ÿÀÿÉÿÁÿºÿ¼ÿ´ÿ»ÿ¾ÿºÿ·ÿ°ÿ¿ÿ½ÿ¸ÿ¸ÿ´ÿ·ÿÄÿÄÿÇÿ°ÿ¸ÿ°ÿ®ÿÿ¼ÿ¾ÿ¶ÿ¹ÿ¾ÿ½ÿ¸ÿÁÿ»ÿ´ÿ±ÿ·ÿÅÿ»ÿ´ÿ±ÿ±ÿ²ÿ±ÿ·ÿÆÿ½ÿÿ´ÿ®ÿµÿ½ÿ½ÿ¹ÿ³ÿ°ÿ¶ÿµÿ¾ÿÀÿ»ÿ²ÿ¸ÿ±ÿ¸ÿ½ÿ¼ÿ¾ÿ»ÿ¶ÿºÿ»ÿ½ÿ·ÿ¸ÿµÿ¿ÿ¾ÿºÿ¶ÿ¼ÿÀÿ¸ÿ¶ÿ»ÿ¾ÿ¼ÿ¸ÿµÿ°ÿ·ÿÀÿ¼ÿ¶ÿ¸ÿºÿ¶ÿ¸ÿÁÿ¸ÿ·ÿ¹ÿ¼ÿÄÿÆÿÁÿÅÿ¹ÿ¯ÿ¸ÿ¿ÿ¾ÿ·ÿ·ÿ¿ÿ¼ÿ¹ÿ³ÿ¹ÿ¸ÿ·ÿ¹ÿ¿ÿ¾ÿ¶ÿ·ÿ¹ÿ¸ÿÁÿ¾ÿ½ÿÃÿÃÿ»ÿ­ÿ°ÿ¶ÿ·ÿ·ÿµÿ¸ÿÁÿ»ÿ¼ÿ¹ÿ¹ÿ»ÿ»ÿ±ÿ¯ÿµÿ²ÿ¸ÿ½ÿ¸ÿ·ÿ­ÿ³ÿ³ÿÃÿÀÿ¸ÿ·ÿ¹ÿ¾ÿÀÿ½ÿ¹ÿµÿ³ÿ´ÿ·ÿ±ÿ°ÿ»ÿ¾ÿ·ÿÄÿ¸ÿ²ÿ«ÿµÿ¾ÿ¾ÿ¼ÿ¼ÿÀÿ·ÿ°ÿ·ÿ¿ÿºÿ»ÿ´ÿ¸ÿ·ÿ¯ÿ³ÿ¹ÿºÿ·ÿµÿ½ÿ¸ÿ¯ÿÉÿ¹ÿ²ÿºÿÁÿÁÿºÿ·ÿ·ÿºÿ»ÿ²ÿ²ÿÀÿ»ÿµÿÃÿÇÿ±ÿ¾ÿ¾ÿ­ÿ´ÿ¶ÿ¹ÿ¼ÿ·ÿ³ÿ¶ÿ¶ÿ¯ÿ¶ÿÀÿ¼ÿµÿÁÿÆÿÂÿ½ÿ¼ÿ»ÿÅÿ¾ÿ´ÿ¸ÿºÿµÿ¸ÿÀÿµÿµÿ¾ÿ¶ÿÀÿ¹ÿ¶ÿ¶ÿºÿ¸ÿ¸ÿ¹ÿ¹ÿ»ÿ»ÿ»ÿÀÿ¼ÿµÿ´ÿ²ÿ½ÿ·ÿ¼ÿ°ÿ³ÿ½ÿ´ÿ²ÿ²ÿ¶ÿ¹ÿ¸ÿºÿ»ÿ¼ÿ¿ÿ¹ÿÀÿ¯ÿ¸ÿµÿºÿ¶ÿ¹ÿ¹ÿ»ÿ·ÿµÿ»ÿºÿ¸ÿºÿ³ÿÁÿÉÿ¾ÿ¶ÿÀÿ¾ÿºÿ½ÿ¶ÿ¹ÿÀÿÀÿ¿ÿ¼ÿ´ÿ³ÿµÿ´ÿ¹ÿ¹ÿ¶ÿ·ÿµÿ¼ÿ¹ÿ°ÿµÿµÿ¿ÿ´ÿµÿÀÿºÿ²ÿ³ÿ´ÿ³ÿ²ÿ·ÿºÿ¹ÿ¸ÿÃÿ¹ÿµÿ±ÿ´ÿ¸ÿ¯ÿ¹ÿÃÿÄÿ¼ÿ´ÿ°ÿ°ÿ¹ÿºÿ´ÿ¶ÿ¹ÿ½ÿ³ÿ½ÿµÿ½ÿ­ÿ»ÿÀÿ²ÿ¸ÿ½ÿ·ÿ¸ÿ¹ÿ·ÿ´ÿ³ÿ·ÿ­ÿ«ÿºÿ¬ÿ·ÿ»ÿ®ÿ·ÿµÿ³ÿ¸ÿÃÿÉÿÁÿ½ÿ¾ÿ¾ÿ¿ÿ¹ÿ·ÿ¼ÿ±ÿ¶ÿ¹ÿ¸ÿ°ÿµÿºÿ³ÿ¸ÿÀÿÀÿÀÿÂÿ¹ÿ¹ÿ·ÿ»ÿÁÿ½ÿ´ÿ®ÿ²ÿµÿ¶ÿ¿ÿ³ÿ±ÿ¿ÿÁÿ»ÿ´ÿ´ÿ´ÿ¿ÿÁÿ»ÿ·ÿºÿ·ÿ´ÿ¹ÿ·ÿ¸ÿ½ÿ»ÿ¼ÿ·ÿºÿµÿ¬ÿµÿ»ÿ´ÿ»ÿµÿ®ÿµÿ½ÿ»ÿ»ÿ³ÿ²ÿ·ÿ·ÿ²ÿ³ÿÀÿÅÿ¼ÿ³ÿ»ÿ½ÿµÿ¹ÿ©ÿ·ÿ»ÿ¼ÿ¸ÿ¾ÿ»ÿ¶ÿ¿ÿÀÿ¸ÿ´ÿ¹ÿÂÿ»ÿ²ÿ´ÿ­ÿ­ÿ·ÿ¾ÿ¹ÿÁÿ¹ÿ½ÿ·ÿ¿ÿºÿ´ÿ¹ÿ¶ÿ¶ÿ¶ÿ´ÿ±ÿ·ÿ¾ÿ¸ÿºÿ¼ÿµÿºÿ¾ÿ·ÿ¸ÿ¾ÿ·ÿÁÿ·ÿ³ÿ¹ÿ¼ÿµÿ°ÿ³ÿ½ÿ´ÿ¹ÿ»ÿ³ÿµÿ»ÿ½ÿ»ÿ¼ÿ·ÿµÿ½ÿºÿ¹ÿµÿµÿ´ÿ´ÿÀÿ³ÿ±ÿ½ÿ¾ÿÂÿ»ÿ·ÿ­ÿµÿ²ÿ®ÿ¯ÿ³ÿ²ÿµÿ·ÿ´ÿ²ÿ°ÿ°ÿ­ÿ¶ÿ½ÿ´ÿºÿ°ÿ¸ÿ½ÿÿºÿ³ÿ¿ÿ¶ÿ¶ÿ²ÿ¿ÿµÿ¬ÿ³ÿ¹ÿ¸ÿºÿÀÿ¼ÿµÿ²ÿ¶ÿºÿµÿ´ÿ¶ÿ»ÿ¹ÿ·ÿ¼ÿ®ÿ¸ÿ½ÿ¾ÿÃÿ¿ÿ¾ÿ·ÿ¯ÿ®ÿ¶ÿ¸ÿ´ÿ»ÿ¼ÿ¸ÿ´ÿ²ÿ»ÿ½ÿµÿ²ÿ±ÿ¸ÿ¼ÿ¸ÿ»ÿ½ÿÁÿ¯ÿµÿ°ÿ¶ÿ¼ÿ¶ÿÁÿÃÿ¿ÿ·ÿ¶ÿºÿ¹ÿ·ÿÂÿ¶ÿ²ÿ¼ÿÃÿÄÿ¿ÿ¹ÿ¸ÿ·ÿ¹ÿ»ÿ±ÿºÿµÿ·ÿµÿ»ÿ¿ÿ¹ÿ»ÿµÿ³ÿ¯ÿ²ÿ¶ÿ·ÿ´ÿ·ÿ´ÿµÿ¸ÿ»ÿºÿµÿ·ÿ¹ÿ¸ÿ»ÿ¹ÿµÿ¸ÿºÿ·ÿ´ÿ¾ÿ²ÿÁÿ¯ÿ¹ÿ¸ÿ¬ÿ²ÿ²ÿ¹ÿ¸ÿµÿ¾ÿ³ÿ»ÿºÿªÿÿµÿ·ÿ®ÿ±ÿ¶ÿ³ÿ²ÿ°ÿµÿ¿ÿºÿ¼ÿ¸ÿÿ¯ÿ¸ÿÂÿºÿ®ÿµÿ¯ÿ½ÿ³ÿ¬ÿ¬ÿ¾ÿ¸ÿ¯ÿµÿ¼ÿ»ÿ¶ÿ¸ÿ¶ÿ²ÿ±ÿ¶ÿ·ÿ»ÿºÿ·ÿ¸ÿ¸ÿ³ÿ±ÿ¹ÿ¼ÿ³ÿÀÿ¿ÿ¹ÿ¸ÿ³ÿ´ÿ¬ÿ¶ÿ½ÿ­ÿ»ÿ·ÿ®ÿ°ÿ³ÿ½ÿ·ÿ®ÿ¸ÿµÿ°ÿ¶ÿ¶ÿ±ÿµÿ¸ÿ³ÿ´ÿÃÿÂÿ¯ÿ®ÿ³ÿ´ÿ°ÿ²ÿ¹ÿ«ÿ³ÿ¸ÿ»ÿ°ÿ½ÿ½ÿ²ÿ«ÿ©ÿºÿ»ÿ¹ÿ¯ÿ®ÿ°ÿ¼ÿ½ÿ»ÿ¿ÿ®ÿ©ÿ«ÿ¶ÿ¿ÿ¾ÿ½ÿ¼ÿ¹ÿ·ÿ±ÿ¬ÿµÿ¹ÿ¾ÿºÿ¯ÿ¶ÿ½ÿ­ÿ¿ÿ¼ÿ°ÿ»ÿ®ÿ¼ÿ³ÿ²ÿ¹ÿ¯ÿºÿ½ÿºÿ»ÿºÿ¹ÿºÿ·ÿ·ÿ¶ÿºÿ»ÿ¯ÿ¯ÿ¼ÿ¹ÿ®ÿ±ÿ´ÿ¶ÿ¾ÿ½ÿ´ÿ¶ÿ´ÿ¹ÿ®ÿ³ÿ´ÿ·ÿÁÿ¯ÿÂÿ½ÿ¹ÿ¸ÿ¶ÿ³ÿ³ÿ¹ÿ¹ÿ«ÿµÿ·ÿºÿ»ÿ¸ÿ¸ÿ´ÿ¹ÿ·ÿ©ÿ®ÿ·ÿµÿ¶ÿ´ÿ²ÿ»ÿºÿ³ÿªÿ²ÿºÿºÿµÿ³ÿ°ÿ¯ÿ´ÿ±ÿ¼ÿµÿ­ÿ³ÿÁÿ¾ÿ´ÿ²ÿ½ÿ¶ÿ«ÿÿ±ÿ½ÿÃÿ¶ÿ±ÿ¬ÿ°ÿ¶ÿ¶ÿ±ÿ°ÿ¹ÿ»ÿµÿ¯ÿ¬ÿ®ÿÀÿÁÿ·ÿªÿ¼ÿ©ÿ°ÿÀÿ±ÿ¶ÿÀÿºÿ¼ÿ­ÿ¶ÿ¸ÿ«ÿ¬ÿ¹ÿÄÿ¶ÿ½ÿµÿµÿ¶ÿÂÿÇÿ¹ÿ¶ÿ¸ÿ»ÿ½ÿºÿ´ÿ³ÿ¹ÿ·ÿ³ÿµÿ½ÿ¾ÿµÿ´ÿ¹ÿ¿ÿ¸ÿ´ÿÁÿ½ÿÁÿ°ÿ®ÿ»ÿÀÿ¸ÿ¯ÿ«ÿ¹ÿ±ÿ¬ÿÀÿÍÿ¯ÿµÿ±ÿ·ÿ»ÿ³ÿ´ÿµÿ·ÿ·ÿµÿ±ÿ´ÿºÿ¹ÿ°ÿ³ÿ¹ÿ©ÿ­ÿ»ÿ·ÿµÿ²ÿ°ÿ¶ÿ¹ÿ¼ÿ¹ÿ°ÿ¾ÿ»ÿµÿ²ÿ°ÿ´ÿ©ÿ¹ÿ·ÿ¼ÿ¶ÿ­ÿ¯ÿºÿ¿ÿ¯ÿ³ÿ»ÿµÿ²ÿ¯ÿ³ÿ¸ÿ´ÿ¸ÿºÿ²ÿ´ÿ¸ÿ³ÿ±ÿ²ÿºÿÀÿ°ÿ³ÿÀÿ·ÿÃÿ²ÿ¿ÿ¹ÿ­ÿÿÿ´ÿ©ÿ¸ÿºÿ°ÿ¬ÿ±ÿ¶ÿºÿ¯ÿ»ÿ½ÿ±ÿÿ®ÿµÿ¹ÿµÿ²ÿ¹ÿ¹ÿ±ÿ±ÿ³ÿ³ÿ¸ÿ·ÿ²ÿ±ÿ«ÿ³ÿ³ÿ²ÿ«ÿ¯ÿ·ÿ¸ÿ°ÿ¯ÿ¾ÿ¾ÿ¹ÿºÿ«ÿ±ÿ¸ÿ·ÿ¶ÿµÿ±ÿ²ÿ¸ÿ»ÿ·ÿ¶ÿ½ÿ¹ÿ³ÿºÿ¼ÿ¶ÿ´ÿµÿ¶ÿ·ÿ°ÿÿµÿºÿ¬ÿ±ÿ®ÿ³ÿ¬ÿ²ÿ½ÿ¸ÿ»ÿ·ÿ®ÿ½ÿ¶ÿ³ÿ³ÿ¾ÿÀÿµÿ´ÿµÿÿ·ÿªÿ®ÿ¿ÿ¶ÿ¿ÿ¼ÿ¸ÿµÿ´ÿ´ÿ´ÿ»ÿ¸ÿ±ÿ·ÿ¸ÿ´ÿµÿ±ÿ®ÿ©ÿµÿ¶ÿµÿ¾ÿ¯ÿÿ®ÿ½ÿ¶ÿµÿ©ÿµÿºÿ³ÿ´ÿ³ÿµÿ¾ÿ«ÿ´ÿ·ÿ²ÿ¹ÿ¸ÿ±ÿÿ²ÿ¸ÿ·ÿºÿ±ÿ°ÿ¼ÿ¸ÿ¸ÿ¹ÿ²ÿ´ÿ²ÿ·ÿºÿ³ÿ¸ÿ»ÿ´ÿ¾ÿ²ÿÿ»ÿ¼ÿºÿ¬ÿ®ÿ¯ÿ¼ÿ¸ÿ´ÿ±ÿ­ÿ±ÿ¹ÿ¶ÿ³ÿ¯ÿ¸ÿÁÿÁÿ¶ÿ¯ÿ·ÿ¶ÿ´ÿ½ÿ¼ÿ´ÿµÿ´ÿ¶ÿ½ÿ¸ÿ­ÿ´ÿ»ÿ²ÿ¶ÿ¹ÿ¸ÿ½ÿ·ÿºÿªÿ»ÿ¸ÿ¶ÿ³ÿºÿºÿºÿ¼ÿÀÿ¯ÿµÿ´ÿ®ÿ³ÿ·ÿµÿ¿ÿ¶ÿ³ÿºÿ³ÿ¬ÿ¸ÿ¸ÿ²ÿ¾ÿ¾ÿ¶ÿ³ÿ·ÿ½ÿ¼ÿ¼ÿ¼ÿ¸ÿÿ»ÿ°ÿ²ÿ³ÿ½ÿ¶ÿÂÿ¸ÿÁÿ¶ÿ°ÿ¾ÿ±ÿ¶ÿ²ÿ´ÿ±ÿ³ÿ¸ÿ»ÿ´ÿµÿ¸ÿ·ÿ¸ÿºÿÀÿ¼ÿ¶ÿ¸ÿ¸ÿµÿ®ÿ¬ÿ´ÿ¼ÿµÿ®ÿ¶ÿ½ÿ°ÿ¾ÿ·ÿ­ÿ¬ÿµÿ¬ÿ·ÿ»ÿ»ÿ¼ÿ¾ÿ¹ÿ³ÿ±ÿ²ÿ¸ÿ´ÿ¶ÿ¸ÿ¶ÿµÿ²ÿ±ÿ®ÿ³ÿ¼ÿ¾ÿ¹ÿ¶ÿ±ÿ¹ÿ·ÿ´ÿ¬ÿ·ÿºÿµÿ¹ÿ¹ÿ»ÿºÿ´ÿ³ÿ´ÿµÿ¶ÿµÿ®ÿ´ÿ¼ÿºÿ³ÿ¯ÿ±ÿºÿ¾ÿºÿ¾ÿ¿ÿµÿ¶ÿ·ÿµÿ°ÿºÿ¸ÿ·ÿÃÿ¸ÿ¾ÿ¸ÿÀÿ°ÿ²ÿ·ÿµÿ­ÿ·ÿ¬ÿ·ÿ¿ÿ¿ÿ¶ÿ±ÿµÿ³ÿ»ÿÀÿºÿ·ÿ¸ÿ¸ÿµÿ±ÿ¬ÿ«ÿ»ÿ³ÿºÿ¶ÿ·ÿ·ÿµÿ»ÿ²ÿ°ÿ²ÿ¬ÿºÿ¼ÿ·ÿ½ÿ·ÿ¶ÿ¶ÿ·ÿ¶ÿ³ÿ¶ÿ¶ÿ³ÿ¶ÿºÿ´ÿ±ÿºÿ·ÿ¹ÿ¹ÿ²ÿ·ÿ¼ÿ¿ÿ·ÿ³ÿ¹ÿºÿ·ÿ­ÿ°ÿ°ÿºÿ±ÿ°ÿ¹ÿ¾ÿ¶ÿ´ÿµÿºÿ´ÿ°ÿ»ÿÅÿÄÿ¹ÿ¶ÿ»ÿ¶ÿ´ÿ­ÿ·ÿÉÿ¾ÿ±ÿ¾ÿªÿ½ÿ·ÿ³ÿºÿÃÿ³ÿ¸ÿµÿ·ÿ¼ÿ¸ÿ²ÿºÿºÿ¾ÿÀÿ¹ÿµÿ±ÿ´ÿ¸ÿ·ÿ´ÿ¸ÿ´ÿ«ÿµÿ±ÿ¶ÿµÿ¯ÿ¹ÿ¹ÿ¸ÿ¶ÿ±ÿ²ÿ²ÿ³ÿ·ÿ»ÿºÿ´ÿ¯ÿµÿ¹ÿ·ÿ½ÿµÿ©ÿ²ÿ±ÿ²ÿ¾ÿ¿ÿºÿ¿ÿÈÿ¼ÿÆÿ¾ÿ¾ÿ¿ÿ¼ÿ¸ÿ»ÿ¶ÿºÿ¹ÿ¹ÿ¸ÿ¶ÿ¶ÿµÿ¶ÿ¶ÿµÿºÿÀÿºÿ¿ÿ·ÿ±ÿ°ÿ®ÿ¼ÿºÿµÿ»ÿ¶ÿ»ÿ²ÿ²ÿµÿ»ÿ¸ÿ·ÿ¹ÿ´ÿ°ÿ²ÿ³ÿ¹ÿºÿ¯ÿ¶ÿºÿ´ÿ¹ÿ¯ÿ·ÿ¿ÿ½ÿ±ÿµÿµÿ®ÿ­ÿ³ÿ½ÿÂÿ¿ÿ¸ÿºÿ¹ÿ¶ÿ¶ÿ°ÿ±ÿ¸ÿ¶ÿ»ÿ¹ÿ´ÿ¶ÿ½ÿ·ÿ¶ÿ¾ÿ±ÿ©ÿ²ÿ¾ÿ·ÿ¹ÿºÿ¸ÿ­ÿ­ÿ½ÿÀÿ¸ÿµÿ´ÿ·ÿ·ÿ¸ÿµÿ·ÿºÿ½ÿµÿ°ÿµÿ®ÿ¸ÿ¿ÿºÿ´ÿ²ÿ¯ÿ´ÿ±ÿ­ÿ²ÿ¼ÿ¼ÿ´ÿ¸ÿ¹ÿÁÿ½ÿ½ÿ¼ÿµÿ¼ÿºÿ¿ÿºÿ²ÿ±ÿ¯ÿ­ÿ¸ÿ³ÿ²ÿ²ÿ³ÿ´ÿ°ÿ±ÿ´ÿºÿ¾ÿ»ÿ¸ÿµÿ¯ÿÉÿ²ÿ¯ÿºÿ¶ÿ¹ÿÀÿÇÿ¸ÿ³ÿ¾ÿ½ÿ¹ÿ»ÿ·ÿ°ÿ²ÿºÿÀÿÀÿ´ÿÀÿ±ÿ¶ÿÀÿ¼ÿ´ÿ·ÿ°ÿ²ÿ·ÿ¹ÿ´ÿ·ÿÀÿ¾ÿ¹ÿ¹ÿ½ÿÂÿ´ÿ¿ÿ»ÿÆÿ¸ÿ´ÿÄÿ°ÿ²ÿ·ÿ·ÿ´ÿ¸ÿ²ÿ±ÿºÿÂÿÆÿ½ÿ»ÿ¾ÿ±ÿ¸ÿ­ÿ³ÿ¹ÿ¿ÿ´ÿ¸ÿ»ÿ·ÿ·ÿ·ÿ»ÿ¼ÿºÿ´ÿ°ÿ²ÿ±ÿ¶ÿ¬ÿ¼ÿ¸ÿ¾ÿ¿ÿÿ²ÿµÿºÿÆÿºÿ½ÿ¿ÿºÿ¼ÿ½ÿ¸ÿ¹ÿ¼ÿºÿÇÿÀÿ¶ÿ´ÿºÿÁÿ²ÿºÿºÿºÿ·ÿ¶ÿ·ÿµÿªÿ¬ÿÁÿÆÿ½ÿ²ÿ½ÿ¬ÿºÿ¿ÿ½ÿ·ÿ»ÿµÿ»ÿ¶ÿ¸ÿµÿ³ÿ½ÿºÿ²ÿ¾ÿÂÿÄÿ³ÿ¸ÿºÿ¹ÿ¹ÿ¸ÿ²ÿ·ÿ²ÿ²ÿºÿ½ÿ¹ÿ·ÿºÿ¸ÿ²ÿ´ÿ¹ÿ¸ÿºÿºÿ¼ÿ´ÿ¸ÿ¹ÿ»ÿ©ÿ°ÿºÿ½ÿ¿ÿ½ÿ¾ÿºÿ¹ÿ¿ÿ´ÿÃÿÅÿ»ÿ¸ÿ·ÿºÿ³ÿ¹ÿ¾ÿ¼ÿºÿ»ÿ¾ÿ½ÿ²ÿ¯ÿÂÿ½ÿ¯ÿ´ÿ©ÿ¯ÿ½ÿ·ÿ³ÿ®ÿ¯ÿ·ÿ¸ÿ´ÿ·ÿ»ÿ¾ÿºÿ¼ÿ¼ÿ¸ÿ°ÿ´ÿ·ÿ¸ÿ¹ÿ½ÿºÿ¶ÿ·ÿ°ÿ®ÿÃÿ´ÿ¸ÿ·ÿÃÿ»ÿ²ÿ½ÿ¿ÿÀÿÁÿ¿ÿÁÿÂÿ¸ÿ°ÿ¶ÿ³ÿ¼ÿ¸ÿ¶ÿÅÿÊÿ»ÿ°ÿ´ÿ¹ÿºÿ¸ÿµÿ´ÿ¶ÿ¾ÿºÿÀÿÈÿ²ÿ¸ÿÂÿ¿ÿ¶ÿ°ÿ¸ÿ·ÿ²ÿ²ÿ­ÿºÿÇÿµÿµÿ«ÿµÿÆÿ¿ÿ¾ÿ¶ÿ¶ÿ·ÿ¸ÿºÿ¶ÿ¼ÿÈÿÂÿ·ÿÂÿµÿ¶ÿ­ÿ»ÿÇÿ¼ÿ²ÿ³ÿ¬ÿÿ²ÿÀÿ·ÿ¿ÿ¼ÿ·ÿ­ÿ¹ÿ¸ÿ¸ÿ¹ÿºÿ¹ÿµÿ»ÿ¼ÿ¶ÿ·ÿÆÿÂÿÇÿ»ÿ¾ÿºÿ½ÿ¹ÿ±ÿ³ÿ·ÿ»ÿ¸ÿ»ÿ¶ÿ¯ÿµÿ»ÿ¶ÿ³ÿµÿ¶ÿ»ÿ½ÿ¹ÿ¹ÿµÿ³ÿ³ÿ¼ÿ·ÿ·ÿ¸ÿ·ÿ¹ÿÂÿÂÿ¼ÿ½ÿºÿ¼ÿ¸ÿ¯ÿ·ÿ·ÿ³ÿ¼ÿÁÿºÿ»ÿ¿ÿ¿ÿÁÿ½ÿ¿ÿ¾ÿ®ÿ³ÿ¶ÿ³ÿ»ÿÅÿÃÿ¿ÿ¿ÿ»ÿ¸ÿµÿ¼ÿ¾ÿ¹ÿºÿ¹ÿ´ÿ±ÿ¶ÿ»ÿºÿ¶ÿ·ÿÁÿ½ÿ½ÿ¹ÿºÿÁÿ¼ÿ·ÿ¹ÿ·ÿ·ÿ¼ÿµÿºÿµÿ»ÿ¹ÿ¿ÿ»ÿ·ÿ½ÿ¿ÿ¶ÿµÿ¼ÿ®ÿ¸ÿ¾ÿ¿ÿ¶ÿ»ÿÀÿ»ÿ¹ÿ¼ÿºÿ·ÿ¼ÿ³ÿ¸ÿÅÿÆÿ·ÿÃÿ¿ÿ³ÿ°ÿ¸ÿ¼ÿ¸ÿµÿ¼ÿ·ÿ»ÿ·ÿ¶ÿ½ÿÁÿÂÿÃÿÃÿ¿ÿ¾ÿ½ÿÊÿ»ÿ¶ÿ¸ÿ¶ÿµÿ¶ÿ²ÿ°ÿ»ÿ»ÿ·ÿÃÿ¿ÿ¼ÿ¿ÿ¾ÿ¸ÿ²ÿµÿ¼ÿ¹ÿ¶ÿ´ÿ·ÿÀÿ¿ÿÀÿµÿ¸ÿ¿ÿ¼ÿÃÿºÿ¶ÿµÿÄÿºÿ·ÿ¾ÿ»ÿµÿµÿ´ÿ·ÿÁÿ¿ÿ¹ÿÁÿÁÿ³ÿ³ÿ¼ÿ¿ÿ»ÿºÿ¸ÿ´ÿºÿ¶ÿÁÿ¿ÿ»ÿ¸ÿ·ÿºÿ»ÿÀÿ·ÿ¶ÿ½ÿ½ÿ¼ÿ¸ÿ¶ÿºÿ¿ÿÀÿÁÿ·ÿÂÿ´ÿ¯ÿ¼ÿÆÿÁÿµÿ³ÿ»ÿÅÿ¶ÿºÿºÿ¿ÿµÿ±ÿ»ÿ¿ÿ¼ÿÀÿ±ÿ»ÿ¾ÿ°ÿ¹ÿ½ÿÀÿÁÿ³ÿ­ÿ³ÿ½ÿ»ÿÀÿ½ÿ¹ÿºÿ¼ÿ¼ÿ¿ÿÀÿ·ÿ·ÿ¼ÿµÿºÿ¿ÿ¿ÿÀÿ¹ÿ´ÿ¾ÿËÿ²ÿ¸ÿ¹ÿ¹ÿ¼ÿ¼ÿ½ÿÀÿ·ÿÁÿ´ÿ¹ÿÀÿÀÿ»ÿ¹ÿ¸ÿ¹ÿ°ÿºÿµÿ¾ÿ½ÿ¸ÿ¹ÿ¼ÿ¸ÿ»ÿ¸ÿÁÿ¼ÿ¶ÿ¸ÿ»ÿÀÿÂÿ½ÿÈÿ¸ÿºÿ½ÿ¹ÿ¼ÿºÿ¶ÿ¾ÿ½ÿÀÿ¾ÿ¼ÿ»ÿ¸ÿ´ÿ¹ÿ¾ÿ¸ÿÇÿÇÿÅÿ½ÿ¹ÿºÿ¼ÿ¿ÿÀÿÁÿ°ÿºÿÄÿ»ÿ½ÿ½ÿ¶ÿ²ÿºÿÀÿºÿºÿ³ÿ²ÿ¸ÿ½ÿ¹ÿ³ÿ³ÿ¾ÿºÿ¼ÿºÿÀÿ¿ÿ·ÿ¾ÿ´ÿµÿ»ÿ´ÿ°ÿµÿ¸ÿ¹ÿÁÿ»ÿ¹ÿºÿ¹ÿ·ÿ¼ÿ½ÿ¸ÿ»ÿÂÿ¯ÿ¯ÿ¹ÿ¹ÿ¾ÿÂÿ½ÿ½ÿ¼ÿ¶ÿ²ÿ¼ÿ¿ÿÂÿ¹ÿ®ÿ³ÿ»ÿ¾ÿÄÿÄÿ¿ÿ½ÿ±ÿ¼ÿ¾ÿ¼ÿ¼ÿ¹ÿ¹ÿ»ÿ¬ÿ¸ÿ¸ÿ¿ÿÂÿ¶ÿ­ÿµÿ¶ÿµÿ²ÿºÿ¿ÿ¾ÿ»ÿ¼ÿ½ÿºÿ´ÿ¶ÿ¸ÿ¶ÿ±ÿµÿ¾ÿÀÿÂÿºÿ¿ÿºÿ¹ÿ¸ÿ¹ÿÂÿÄÿ¹ÿ½ÿ»ÿ»ÿ¼ÿ¿ÿ¾ÿ¸ÿ¶ÿ·ÿ¿ÿÀÿ½ÿºÿ¸ÿ·ÿµÿµÿ»ÿ¿ÿ°ÿ¾ÿÆÿ¾ÿÂÿÅÿ¿ÿÃÿºÿ²ÿ¶ÿÁÿÂÿ»ÿ¹ÿÁÿÂÿ»ÿÆÿÃÿµÿÁÿ¼ÿ¶ÿ¼ÿÁÿ¼ÿ½ÿ¹ÿ±ÿÁÿ¼ÿ¾ÿºÿ³ÿ´ÿ»ÿ¸ÿ²ÿ¾ÿ¾ÿ¾ÿ´ÿ´ÿ¼ÿ¿ÿ½ÿºÿÁÿÀÿ¹ÿ·ÿ¼ÿ¿ÿ·ÿ³ÿ»ÿ¸ÿÇÿ¼ÿ¸ÿ´ÿ²ÿ¹ÿ½ÿ¹ÿ¸ÿÀÿ¿ÿºÿ»ÿ½ÿÇÿ¾ÿ½ÿÁÿ¾ÿ¿ÿ½ÿ¾ÿ¸ÿ»ÿºÿºÿ¹ÿºÿ½ÿ½ÿ¶ÿµÿ´ÿ¼ÿ»ÿÀÿ¿ÿ»ÿ¾ÿÂÿÁÿ½ÿ¿ÿ¾ÿ³ÿ¾ÿºÿ¿ÿ¿ÿºÿ¹ÿ¸ÿÄÿ¹ÿºÿ»ÿ½ÿ»ÿºÿ¼ÿ¼ÿ¸ÿºÿÀÿÃÿ­ÿÂÿÄÿ¿ÿÄÿ¿ÿµÿ¶ÿ´ÿ¹ÿ´ÿÆÿ½ÿ»ÿºÿ¶ÿ¶ÿ¸ÿ·ÿ´ÿ¯ÿ·ÿÀÿÿÿ°ÿ¶ÿ½ÿ¾ÿ½ÿÆÿÂÿ¼ÿ¼ÿ¯ÿ´ÿ»ÿ½ÿ»ÿ¼ÿ¾ÿ½ÿ¾ÿÂÿ¸ÿÅÿ¹ÿ¶ÿ¿ÿÄÿ¿ÿµÿ³ÿ¸ÿºÿ¼ÿµÿ²ÿµÿ¶ÿÀÿºÿ¹ÿ¼ÿºÿ¶ÿ¸ÿ¼ÿ»ÿ»ÿ½ÿ»ÿ·ÿ·ÿ¹ÿ¸ÿ¸ÿ¿ÿÈÿËÿ²ÿ³ÿÄÿ¾ÿ¹ÿºÿ¿ÿÂÿ¾ÿ½ÿ¿ÿ´ÿ·ÿ»ÿºÿÂÿ¶ÿ¸ÿÀÿ¼ÿ·ÿ¸ÿ¹ÿ½ÿ¶ÿ´ÿºÿ¾ÿºÿ·ÿ¸ÿ¸ÿ¹ÿ¹ÿ¶ÿ¶ÿ¹ÿ»ÿ¿ÿºÿ¼ÿ·ÿ³ÿ¾ÿ¶ÿ°ÿ¯ÿ®ÿºÿ¶ÿ¬ÿÅÿ»ÿºÿ·ÿÀÿ¹ÿ³ÿµÿ¸ÿºÿ½ÿÁÿ¸ÿ¶ÿ¾ÿ¹ÿ´ÿºÿ´ÿºÿ¿ÿºÿ¶ÿ·ÿ²ÿ·ÿ´ÿ»ÿ°ÿ¶ÿµÿ·ÿÄÿÂÿ³ÿ­ÿ¯ÿ°ÿ¾ÿ»ÿ¿ÿ¼ÿ·ÿµÿ¸ÿ·ÿºÿ¼ÿ·ÿµÿ¸ÿ³ÿ³ÿ»ÿ¹ÿ»ÿ½ÿ½ÿÀÿÁÿ¸ÿªÿ«ÿ³ÿ»ÿÂÿÃÿÁÿ­ÿ®ÿºÿ¹ÿ¾ÿ»ÿ·ÿºÿ¸ÿ·ÿ¾ÿºÿ²ÿ½ÿ¿ÿºÿÅÿÂÿÄÿ¼ÿµÿ°ÿºÿ½ÿ´ÿµÿ¸ÿ²ÿµÿºÿÆÿÄÿµÿºÿ¹ÿ¼ÿ»ÿ¾ÿ½ÿ½ÿ½ÿ·ÿ¸ÿ­ÿ­ÿºÿÂÿÀÿ½ÿ¼ÿÁÿ½ÿÁÿÃÿ¿ÿºÿ³ÿ²ÿ½ÿÂÿ­ÿÃÿ¾ÿ¸ÿ»ÿÀÿ¶ÿ¶ÿ·ÿ·ÿºÿ½ÿ½ÿºÿ³ÿ´ÿ´ÿ¼ÿ½ÿ­ÿ¸ÿ¼ÿ³ÿ³ÿ¸ÿ¼ÿºÿ¶ÿ¾ÿ¿ÿ°ÿ¹ÿÄÿ»ÿ¸ÿ¿ÿÃÿ¼ÿºÿµÿ·ÿ·ÿ·ÿ·ÿµÿ¹ÿ·ÿ¶ÿ¼ÿÀÿ°ÿÂÿÄÿ»ÿ®ÿ¶ÿ»ÿ¾ÿÅÿÂÿ¹ÿ¸ÿ·ÿµÿ¾ÿºÿ»ÿÀÿÁÿ¾ÿ·ÿµÿ¼ÿ½ÿ·ÿ·ÿ»ÿºÿ¸ÿºÿ¼ÿ°ÿ²ÿ¶ÿ¿ÿ¼ÿÀÿ»ÿ­ÿ´ÿ¸ÿ±ÿ¶ÿ¸ÿ¹ÿÁÿ»ÿ¹ÿ¸ÿÂÿ¸ÿµÿ¾ÿ»ÿ´ÿ´ÿ¹ÿ¶ÿ´ÿ¸ÿÂÿÁÿ¾ÿºÿ´ÿ¸ÿ·ÿºÿ»ÿ¹ÿ¶ÿ´ÿ¾ÿ»ÿ¸ÿ¹ÿ´ÿµÿ²ÿµÿ¶ÿµÿºÿ¸ÿ¼ÿÁÿ¿ÿ»ÿÂÿ¼ÿ»ÿ´ÿ²ÿ»ÿ¼ÿ¹ÿ¹ÿ¾ÿÁÿ·ÿ°ÿ´ÿ³ÿ»ÿ½ÿ³ÿµÿµÿ¹ÿ¹ÿÿ¿ÿ¸ÿ»ÿ´ÿ³ÿ¸ÿ¶ÿ·ÿ±ÿ«ÿµÿ´ÿ¿ÿ´ÿ¶ÿ»ÿµÿ²ÿ¸ÿ¸ÿ¯ÿµÿµÿ´ÿ»ÿ¼ÿ·ÿµÿ¶ÿ´ÿ·ÿ¾ÿµÿ±ÿºÿ½ÿ´ÿ¿ÿµÿ»ÿµÿºÿÀÿ¼ÿ¾ÿ»ÿ³ÿ¹ÿ¹ÿµÿÃÿÄÿ¶ÿµÿµÿ¯ÿÆÿ±ÿ½ÿ¼ÿ·ÿ¸ÿ¸ÿµÿ¿ÿÀÿ¾ÿ¼ÿºÿºÿ·ÿ¸ÿ¿ÿ»ÿ±ÿ°ÿ´ÿµÿÿ³ÿ·ÿ®ÿ¹ÿ»ÿÃÿÄÿ½ÿ´ÿµÿ¶ÿºÿÁÿ¸ÿ¬ÿ¯ÿµÿ¹ÿºÿ¸ÿ¸ÿµÿ±ÿ¿ÿÌÿ·ÿºÿºÿ¾ÿ¸ÿ½ÿºÿ·ÿ²ÿµÿ»ÿ½ÿ¿ÿ´ÿ¶ÿ¾ÿ´ÿ·ÿºÿ³ÿÂÿ»ÿ´ÿµÿ»ÿ°ÿ´ÿ¸ÿ¸ÿ¶ÿ³ÿ¸ÿºÿ³ÿ´ÿºÿºÿ»ÿºÿºÿ¶ÿ»ÿ±ÿµÿ·ÿ°ÿµÿµÿ»ÿ¸ÿ»ÿ·ÿ³ÿ¸ÿ»ÿ½ÿ»ÿ¹ÿ·ÿ°ÿ³ÿ´ÿ²ÿ±ÿ·ÿ±ÿÄÿ¶ÿ¶ÿ¹ÿÆÿ·ÿ¹ÿ´ÿµÿ¹ÿµÿ³ÿ·ÿ´ÿ³ÿ±ÿ²ÿ´ÿ±ÿ¶ÿ½ÿ¿ÿÂÿ¾ÿ´ÿ¯ÿÆÿ¸ÿ¹ÿ¶ÿ¼ÿ°ÿ´ÿ¼ÿºÿ¸ÿ·ÿµÿ³ÿ¶ÿ¹ÿ¼ÿ¼ÿ³ÿ¯ÿ¹ÿºÿ¹ÿ´ÿ«ÿ·ÿ´ÿºÿ»ÿ«ÿ»ÿºÿ¼ÿ½ÿ¶ÿ¯ÿ­ÿ±ÿ¾ÿ±ÿ¯ÿ·ÿ¼ÿºÿ°ÿ®ÿ²ÿ³ÿ½ÿ»ÿºÿºÿ¶ÿ²ÿ¯ÿ¯ÿÿÁÿ¿ÿ®ÿ±ÿÀÿ²ÿ³ÿµÿ°ÿ¬ÿ¯ÿ·ÿ¶ÿµÿºÿ¸ÿ·ÿ½ÿ»ÿºÿ»ÿ¶ÿ»ÿ°ÿ°ÿ¿ÿªÿ¼ÿ·ÿ»ÿ½ÿ¹ÿ³ÿ´ÿ¶ÿ²ÿ³ÿºÿ¸ÿ¿ÿ·ÿ³ÿ´ÿ·ÿ½ÿºÿ³ÿ¯ÿ­ÿ¯ÿ´ÿ¶ÿ¾ÿ°ÿ±ÿÅÿ³ÿÁÿºÿ°ÿ¼ÿ¶ÿ¾ÿ»ÿ±ÿ³ÿºÿ´ÿ·ÿ½ÿµÿ¯ÿ³ÿ¾ÿÃÿ»ÿ²ÿ·ÿ½ÿ¹ÿÀÿ¹ÿ³ÿ´ÿ°ÿ³ÿ¹ÿ¸ÿ¹ÿ¶ÿ»ÿ²ÿ±ÿ³ÿ¹ÿºÿ¶ÿ·ÿ³ÿ¸ÿ»ÿºÿ·ÿ¶ÿ´ÿ±ÿ³ÿ³ÿ¶ÿ»ÿ·ÿ³ÿ¸ÿ¸ÿÁÿ²ÿ¶ÿ¸ÿ½ÿ¶ÿ°ÿ¯ÿ»ÿ·ÿ¹ÿ¸ÿ´ÿ½ÿ®ÿµÿºÿ³ÿ»ÿ´ÿ¬ÿÿ±ÿ·ÿ±ÿ­ÿ¯ÿ»ÿ½ÿ´ÿ´ÿ·ÿ³ÿ·ÿÀÿµÿ°ÿ°ÿ´ÿ»ÿ¾ÿ¶ÿ®ÿ¸ÿ¼ÿ´ÿ½ÿ¼ÿ¼ÿ¾ÿ¶ÿ±ÿ³ÿ·ÿ¿ÿ¸ÿµÿ¸ÿºÿ¸ÿ³ÿ¶ÿ°ÿ´ÿ¹ÿ¯ÿºÿÃÿ»ÿ½ÿ°ÿµÿ±ÿ¸ÿµÿ¶ÿ¸ÿÁÿ¶ÿ²ÿºÿ¼ÿ´ÿ¸ÿ¾ÿ¶ÿ¶ÿ´ÿ¬ÿ°ÿ¶ÿ±ÿµÿ¾ÿÁÿÀÿ´ÿ·ÿÅÿºÿ®ÿ¯ÿ¸ÿ²ÿ¹ÿ¸ÿ¼ÿ²ÿ¿ÿ½ÿ·ÿ»ÿ¸ÿ³ÿ·ÿ¸ÿ³ÿ³ÿ²ÿºÿ³ÿµÿ¹ÿºÿ¼ÿ¹ÿµÿ±ÿ¶ÿºÿµÿ¯ÿ°ÿ¶ÿ¼ÿ¸ÿ­ÿ½ÿ´ÿ¬ÿµÿ³ÿªÿµÿ¿ÿ¯ÿ³ÿ©ÿ·ÿµÿºÿ¿ÿ³ÿ²ÿ¾ÿ¶ÿ²ÿ¼ÿ·ÿµÿ¸ÿ¹ÿ¶ÿ¶ÿ¸ÿ±ÿ²ÿºÿ·ÿ²ÿµÿ¶ÿ·ÿ¼ÿºÿ¹ÿ¶ÿ²ÿ²ÿ¶ÿ¹ÿ³ÿµÿ¾ÿ°ÿ¾ÿ½ÿ¶ÿ¸ÿ¶ÿ²ÿ°ÿ²ÿ·ÿ±ÿ²ÿ¸ÿ±ÿ¼ÿ½ÿ·ÿ¶ÿ¸ÿ²ÿ®ÿµÿ¹ÿ¶ÿµÿ²ÿ°ÿ¹ÿ¹ÿ²ÿ±ÿ·ÿ½ÿºÿ±ÿ®ÿ¶ÿ¹ÿ¿ÿ¹ÿÀÿ¯ÿ¬ÿ¶ÿ¶ÿ°ÿµÿ´ÿ·ÿ¶ÿ¯ÿ­ÿ®ÿ¾ÿ·ÿ®ÿ±ÿ°ÿ«ÿÿªÿ±ÿ³ÿ¶ÿ³ÿ®ÿ²ÿ²ÿ®ÿ¹ÿ½ÿ¹ÿºÿ¼ÿÆÿÅÿ¯ÿ½ÿÁÿµÿÆÿºÿ­ÿ±ÿ¸ÿ¹ÿ¹ÿ¿ÿ³ÿ¾ÿ³ÿ³ÿ·ÿ±ÿ¹ÿÂÿÈÿÄÿ»ÿ¹ÿÁÿÀÿµÿ®ÿµÿ¸ÿ·ÿ¼ÿ±ÿ±ÿµÿ°ÿ´ÿºÿ°ÿ¹ÿ¾ÿ¾ÿ±ÿ¶ÿ»ÿ°ÿµÿ·ÿµÿÿ±ÿ­ÿ¯ÿ¼ÿ»ÿºÿ¬ÿ·ÿ±ÿ¶ÿºÿ¹ÿ¹ÿ¶ÿ³ÿ¶ÿºÿ½ÿ¼ÿ´ÿ´ÿºÿ¸ÿ¯ÿ°ÿ±ÿ¿ÿ¹ÿ´ÿ¸ÿ¾ÿ·ÿµÿ¸ÿ½ÿ»ÿ¼ÿ¸ÿµÿ²ÿ³ÿ¶ÿ¼ÿÂÿ¶ÿ³ÿ°ÿ¸ÿ¼ÿ»ÿ¶ÿ¸ÿ½ÿ¶ÿ®ÿ±ÿ°ÿ²ÿºÿ»ÿ°ÿ´ÿ¾ÿ¶ÿ³ÿ·ÿ¶ÿ¼ÿ¹ÿ¸ÿ»ÿÂÿ³ÿÃÿÀÿ­ÿ·ÿ³ÿ®ÿÿ¹ÿ´ÿ·ÿµÿªÿ±ÿ·ÿ¾ÿ¼ÿºÿ¼ÿ½ÿ­ÿ«ÿ­ÿ¶ÿºÿ°ÿ«ÿ³ÿ¹ÿ¶ÿ³ÿ¶ÿºÿÀÿÁÿ¹ÿ±ÿµÿºÿ»ÿ­ÿ°ÿµÿ¬ÿ½ÿ®ÿÿ½ÿ²ÿ¹ÿÀÿÿ©ÿ¸ÿªÿºÿÀÿ¸ÿ¯ÿ¸ÿ³ÿ¶ÿ½ÿ»ÿºÿ¸ÿ¹ÿ»ÿ¶ÿ·ÿ´ÿ´ÿ»ÿ·ÿ²ÿ»ÿÆÿÆÿÂÿºÿºÿ´ÿªÿ´ÿ±ÿµÿ³ÿ¹ÿ·ÿ¿ÿµÿÂÿ©ÿ³ÿ³ÿ³ÿ°ÿ¯ÿ¼ÿºÿ±ÿ¿ÿ¶ÿ®ÿ¶ÿºÿ¸ÿµÿ²ÿ²ÿ²ÿ²ÿ½ÿ¼ÿ¯ÿ³ÿ»ÿ·ÿ®ÿ¯ÿ²ÿ²ÿ­ÿºÿµÿ¶ÿ±ÿ¬ÿ»ÿ»ÿ¿ÿÿ©ÿ©ÿ²ÿ¸ÿºÿ³ÿ·ÿ¬ÿ¼ÿ¯ÿªÿ¯ÿ¯ÿ¹ÿÂÿºÿ³ÿµÿµÿ´ÿ±ÿµÿ¹ÿµÿ·ÿ¸ÿµÿ¸ÿºÿ¼ÿ¾ÿÁÿ¹ÿ®ÿ«ÿ´ÿ¯ÿ½ÿµÿ·ÿ´ÿ¹ÿÈÿ³ÿ¯ÿ¹ÿ°ÿ¸ÿ±ÿ²ÿ¶ÿ¸ÿ¶ÿ»ÿ¼ÿ·ÿµÿ´ÿ°ÿ²ÿ¶ÿ°ÿ³ÿ¸ÿ±ÿ°ÿ¸ÿ¹ÿ±ÿ²ÿ²ÿ²ÿµÿ¶ÿ³ÿ¹ÿ³ÿ½ÿºÿ½ÿ¹ÿ¸ÿ¶ÿÁÿµÿ¹ÿµÿµÿ´ÿ±ÿ´ÿ¸ÿ´ÿ¹ÿ¸ÿ¾ÿ±ÿµÿ¶ÿ²ÿ³ÿ¶ÿ´ÿ³ÿ¸ÿ´ÿ°ÿ±ÿ´ÿ´ÿ»ÿ¿ÿ½ÿ¹ÿ®ÿ¶ÿºÿ¾ÿºÿÄÿ­ÿÆÿ¾ÿ½ÿ³ÿ®ÿºÿ¾ÿ³ÿ±ÿ·ÿ³ÿ´ÿ·ÿ¹ÿ¸ÿ±ÿ¯ÿ³ÿ¶ÿ¶ÿ²ÿ´ÿ·ÿ¶ÿ¹ÿ³ÿ³ÿºÿÀÿÀÿ¼ÿ«ÿ©ÿµÿÃÿ¸ÿ±ÿ»ÿ½ÿÆÿ¸ÿ±ÿ¶ÿ®ÿµÿ¹ÿ±ÿ³ÿ»ÿ¼ÿ¸ÿ²ÿ·ÿÂÿÁÿ½ÿ¹ÿ°ÿ´ÿ»ÿ¶ÿ¸ÿ´ÿ®ÿ¶ÿ»ÿµÿ±ÿ¬ÿ¹ÿ¶ÿ²ÿ½ÿ¾ÿ³ÿ²ÿ·ÿ±ÿ¸ÿ³ÿ¶ÿ±ÿ®ÿ¬ÿ±ÿµÿµÿ·ÿ¸ÿ¹ÿ¹ÿ»ÿ¾ÿ¼ÿ»ÿ¶ÿ´ÿ·ÿºÿ»ÿ¶ÿ¼ÿ»ÿ»ÿ¾ÿµÿ¶ÿ°ÿµÿ¾ÿµÿÿ³ÿµÿÿ¹ÿ¼ÿ¾ÿÀÿ¹ÿ·ÿ¾ÿ½ÿºÿ¹ÿ¶ÿ°ÿ¶ÿ¿ÿ´ÿ³ÿ´ÿ·ÿ³ÿ¶ÿ°ÿÿ¼ÿ¶ÿ»ÿ´ÿ°ÿ½ÿ³ÿ¶ÿ¹ÿ³ÿ²ÿ¼ÿ»ÿ²ÿ­ÿ°ÿ¸ÿµÿ±ÿ¹ÿ¹ÿ±ÿµÿ½ÿ¹ÿ´ÿ»ÿµÿµÿ°ÿ¹ÿµÿ¶ÿ·ÿ¶ÿ²ÿ­ÿ¾ÿ»ÿ­ÿ¶ÿ³ÿ½ÿ¹ÿ±ÿ³ÿ¼ÿ¾ÿºÿ°ÿ³ÿ¾ÿÁÿ¿ÿ²ÿ³ÿÀÿ»ÿ±ÿ­ÿµÿÂÿ±ÿ´ÿ®ÿ¬ÿ·ÿµÿ¸ÿ³ÿºÿºÿ®ÿ¿ÿ½ÿºÿ»ÿ¸ÿ·ÿ¶ÿ¹ÿ½ÿµÿ²ÿ¸ÿ¸ÿ¸ÿ»ÿ¹ÿ´ÿºÿ°ÿ±ÿºÿ±ÿ¿ÿ½ÿ»ÿ¼ÿºÿ¹ÿ¹ÿ²ÿ²ÿ¸ÿ¸ÿ´ÿ°ÿ³ÿ¾ÿ¸ÿ±ÿ¹ÿ´ÿ³ÿ´ÿ¯ÿ´ÿÁÿ±ÿ³ÿ¹ÿÀÿ«ÿ¯ÿ®ÿ±ÿ¾ÿÅÿ³ÿÿ´ÿ¹ÿ¾ÿ¼ÿµÿ´ÿ·ÿ¹ÿ¸ÿ·ÿ³ÿ±ÿºÿÁÿ¼ÿ·ÿ¸ÿ³ÿ³ÿ½ÿ¶ÿºÿ½ÿ¹ÿ¿ÿ·ÿµÿ»ÿ¾ÿ·ÿ´ÿµÿ°ÿ³ÿ²ÿ¯ÿ¸ÿ±ÿ¯ÿÀÿÇÿ½ÿºÿ°ÿ´ÿÅÿÁÿÁÿ·ÿ·ÿµÿ¶ÿ¾ÿ¾ÿ½ÿÀÿÀÿ¸ÿ­ÿ®ÿµÿ¸ÿºÿ¸ÿ´ÿ´ÿ½ÿ½ÿ³ÿ½ÿºÿ½ÿÄÿºÿ³ÿ³ÿ¾ÿ¹ÿ¿ÿ¼ÿ¶ÿ´ÿ²ÿµÿ»ÿ¿ÿ¹ÿ´ÿ¹ÿºÿ¸ÿÂÿ¶ÿºÿÁÿ¯ÿ­ÿ­ÿ¸ÿ°ÿ¶ÿ°ÿ¯ÿ¶ÿµÿµÿ¾ÿ»ÿ¶ÿ¸ÿ³ÿ®ÿ±ÿ¹ÿ½ÿ¸ÿ²ÿ¶ÿµÿµÿ½ÿ¹ÿ½ÿ°ÿ´ÿ´ÿ¶ÿ»ÿ¶ÿ³ÿ´ÿ²ÿ¯ÿ³ÿ¶ÿ±ÿ°ÿ¶ÿºÿ¹ÿ®ÿ¶ÿ³ÿ¶ÿ¸ÿºÿ·ÿÀÿ¶ÿ·ÿ´ÿ±ÿ·ÿ´ÿµÿ¼ÿ´ÿ²ÿºÿ²ÿÁÿ½ÿ¼ÿÂÿ¶ÿ¯ÿ¸ÿ¿ÿ¹ÿ»ÿ²ÿµÿ¸ÿ³ÿµÿ·ÿºÿ¿ÿÀÿÁÿºÿ»ÿ¶ÿÀÿ¹ÿ´ÿ²ÿÂÿºÿµÿ°ÿ»ÿ³ÿ´ÿ»ÿ·ÿ¼ÿ¾ÿ¹ÿ¼ÿ¾ÿ¸ÿºÿ°ÿ²ÿ·ÿ²ÿ¹ÿ»ÿµÿ·ÿ·ÿ²ÿ²ÿºÿ½ÿ½ÿºÿ·ÿ¸ÿ±ÿ­ÿ³ÿ·ÿÀÿ·ÿ¹ÿ´ÿ¾ÿÁÿ­ÿ®ÿ¶ÿ¹ÿ¸ÿ½ÿ¿ÿºÿ¶ÿ¶ÿ¾ÿÄÿ¼ÿ½ÿ»ÿºÿ»ÿ¸ÿÊÿ¼ÿ¸ÿ¹ÿÁÿ¶ÿ°ÿ³ÿ´ÿ®ÿ¶ÿÅÿÁÿÁÿ¾ÿ¸ÿ¸ÿÃÿ°ÿ·ÿºÿÀÿÆÿ²ÿ¯ÿÃÿÃÿÀÿºÿ´ÿ¸ÿ¼ÿÇÿÆÿ³ÿ³ÿ¼ÿ¾ÿ¿ÿ·ÿµÿ»ÿµÿ¸ÿ¾ÿ·ÿ·ÿ½ÿ´ÿ±ÿ½ÿ»ÿ½ÿ¾ÿ¸ÿ¸ÿ»ÿ»ÿ·ÿ¶ÿ­ÿ­ÿ¶ÿ¾ÿ»ÿ¸ÿ¼ÿ»ÿµÿ¼ÿ½ÿ³ÿÅÿ¿ÿ¹ÿ¶ÿ´ÿÁÿ·ÿ¾ÿ»ÿ³ÿ³ÿ¶ÿ¹ÿºÿ»ÿ´ÿºÿªÿ³ÿ¹ÿ¸ÿÁÿ±ÿ»ÿ´ÿ°ÿµÿ¼ÿÁÿ»ÿ²ÿ¹ÿ½ÿªÿ²ÿ´ÿ¹ÿ·ÿ¿ÿºÿµÿ³ÿ¶ÿ²ÿ°ÿ´ÿ¶ÿ¶ÿ¸ÿ³ÿÃÿ»ÿ¿ÿ¼ÿ³ÿ°ÿ¼ÿÊÿÉÿ¼ÿ°ÿ²ÿµÿ¯ÿ¸ÿ¶ÿ¿ÿ¿ÿµÿ»ÿÆÿ½ÿ®ÿ¯ÿ´ÿ·ÿºÿ»ÿ¸ÿ¹ÿºÿ¹ÿ¼ÿ½ÿ­ÿ½ÿÄÿ½ÿ²ÿ°ÿ·ÿÀÿ¾ÿ¸ÿ´ÿ·ÿÆÿ·ÿ¼ÿ´ÿ»ÿÁÿÄÿ¼ÿ¯ÿµÿ¹ÿ¶ÿ³ÿ´ÿÀÿÁÿ¼ÿ¼ÿÃÿÀÿ´ÿ°ÿ»ÿÂÿÀÿ·ÿ¯ÿ±ÿ¸ÿ¼ÿ¾ÿµÿ½ÿ¸ÿ¼ÿ¾ÿÂÿ´ÿ½ÿ»ÿºÿ¹ÿ¶ÿ»ÿ´ÿ²ÿ¸ÿ·ÿÀÿÀÿ½ÿ¿ÿ»ÿ¾ÿ¿ÿ±ÿ­ÿ¹ÿ·ÿ¿ÿµÿ¹ÿµÿ´ÿ¼ÿ¾ÿºÿºÿ½ÿ½ÿ¸ÿ·ÿºÿ¶ÿ¸ÿ¹ÿ¼ÿ¾ÿ»ÿµÿ¶ÿ¾ÿÃÿÃÿ¾ÿºÿ¼ÿºÿµÿ»ÿ²ÿ·ÿ¸ÿ·ÿ¼ÿÂÿ¼ÿ¹ÿ½ÿÁÿ¿ÿ¿ÿ½ÿ³ÿ´ÿµÿ´ÿºÿÂÿÀÿ»ÿ¸ÿµÿ´ÿ±ÿ±ÿºÿ²ÿ³ÿ½ÿ¼ÿ¸ÿ·ÿ¶ÿ³ÿ³ÿºÿ¿ÿ¿ÿ¾ÿ»ÿ»ÿ·ÿ·ÿ¼ÿ¸ÿ¶ÿ¹ÿ¶ÿ³ÿ»ÿ¾ÿ´ÿ®ÿ¶ÿ½ÿ²ÿµÿ½ÿÃÿÆÿ¿ÿ³ÿ¸ÿ½ÿºÿ¼ÿ·ÿ½ÿ¹ÿ¶ÿºÿ½ÿ¿ÿÁÿºÿ½ÿ²ÿ¼ÿ¸ÿ¹ÿ¸ÿ±ÿ»ÿÆÿÁÿ¶ÿ²ÿ²ÿ¿ÿ¬ÿ¶ÿ´ÿ¹ÿ¿ÿ¼ÿ»ÿ½ÿ½ÿÀÿ³ÿ¾ÿ¯ÿ±ÿºÿµÿ¶ÿ»ÿÆÿÎÿÅÿ¹ÿÁÿÃÿÁÿÀÿ¼ÿºÿºÿ·ÿ¸ÿ¼ÿ¸ÿ·ÿ®ÿ±ÿ¿ÿÄÿ¹ÿ·ÿÅÿÅÿ·ÿ³ÿ½ÿµÿÄÿÀÿ¿ÿÀÿ¿ÿ¾ÿ»ÿ²ÿ¬ÿ·ÿÄÿ¾ÿºÿ»ÿ½ÿ»ÿ¿ÿ¿ÿ¼ÿ¾ÿ¾ÿ½ÿ¸ÿµÿ±ÿÍÿÂÿµÿ¸ÿÁÿÂÿ¹ÿ½ÿ¾ÿ½ÿÂÿÁÿ¹ÿ´ÿµÿ»ÿÃÿÃÿ¼ÿ¶ÿÊÿ¹ÿ¸ÿµÿºÿ¾ÿ¿ÿ½ÿ¶ÿºÿ½ÿ¸ÿºÿÂÿ¼ÿ¹ÿºÿ½ÿÂÿÇÿºÿµÿÇÿºÿ¶ÿ°ÿ¯ÿ³ÿºÿÅÿ½ÿ¶ÿ½ÿÁÿ½ÿ½ÿ¾ÿ¿ÿ¿ÿ»ÿ¾ÿ¾ÿºÿºÿ·ÿÂÿÈÿÅÿ¼ÿ¸ÿÃÿºÿ¯ÿ»ÿµÿ´ÿ¼ÿ¼ÿ¸ÿ¹ÿ¶ÿ¹ÿÁÿ·ÿ»ÿÀÿ¼ÿ¾ÿÂÿ¼ÿµÿ½ÿ®ÿ®ÿ¶ÿÀÿÂÿ¾ÿ¸ÿ¶ÿ¿ÿ¹ÿºÿ½ÿ·ÿ¸ÿ¾ÿ¿ÿ¶ÿ±ÿºÿºÿ¾ÿÆÿÄÿ¾ÿ»ÿ¿ÿÁÿÃÿÃÿ´ÿ·ÿ¹ÿ¼ÿ¹ÿ´ÿ²ÿ¸ÿÅÿ¹ÿÀÿ»ÿºÿ¶ÿ¿ÿÇÿÁÿÅÿÂÿÇÿ¼ÿ½ÿ´ÿ¾ÿÁÿ¶ÿ¾ÿ¸ÿ¶ÿ¼ÿ·ÿ³ÿ»ÿÁÿ»ÿµÿ±ÿÄÿÄÿ½ÿÄÿ¿ÿ¹ÿÂÿÇÿ·ÿ¶ÿ¿ÿµÿ²ÿ·ÿµÿ¶ÿÁÿ¾ÿÂÿ·ÿ·ÿ¹ÿ·ÿ¸ÿ¾ÿÂÿÂÿ´ÿ«ÿ´ÿ¼ÿ»ÿ·ÿµÿµÿ¶ÿ´ÿ¯ÿ»ÿ¹ÿ·ÿ¸ÿ¶ÿ¹ÿ»ÿ´ÿ´ÿ¿ÿ½ÿ³ÿ¼ÿÂÿÀÿ¾ÿ¼ÿ·ÿ¼ÿÆÿ¹ÿ»ÿ´ÿ²ÿ¸ÿºÿ·ÿ¹ÿ¶ÿ¶ÿ·ÿ¹ÿ¿ÿ¿ÿ¼ÿÃÿÅÿ½ÿµÿ·ÿ¸ÿ»ÿµÿ¯ÿ¹ÿ¼ÿÅÿ±ÿ·ÿºÿ¾ÿ»ÿ¸ÿ¾ÿ±ÿ¶ÿÃÿ¿ÿÀÿ¾ÿºÿ»ÿºÿ±ÿ¿ÿ¿ÿ½ÿºÿ¿ÿºÿµÿ½ÿÁÿ¹ÿ®ÿ·ÿµÿ¿ÿ»ÿ¶ÿ¹ÿ¹ÿ¼ÿµÿ·ÿ¼ÿ¿ÿÀÿ¾ÿ¼ÿÂÿÊÿºÿ·ÿÇÿ½ÿ½ÿ³ÿ®ÿ­ÿ®ÿ¾ÿÄÿÂÿ»ÿ»ÿ»ÿ½ÿµÿ­ÿ´ÿ¿ÿ»ÿ°ÿÂÿ¿ÿÁÿ¹ÿ¸ÿ¾ÿ·ÿ®ÿÃÿÁÿ¿ÿ½ÿ·ÿµÿ»ÿ½ÿ¸ÿµÿ«ÿÈÿÀÿ¾ÿºÿ®ÿ­ÿ¸ÿÃÿÉÿÇÿ²ÿ¼ÿÅÿ»ÿ»ÿ»ÿÀÿÃÿ»ÿ½ÿÁÿ¼ÿµÿ»ÿ·ÿ³ÿ¹ÿ¾ÿ·ÿ±ÿ·ÿ´ÿ¼ÿ¶ÿ¸ÿ½ÿµÿ²ÿ½ÿÆÿÂÿ¾ÿÀÿ·ÿ¹ÿÁÿÃÿÁÿ»ÿ¸ÿ¼ÿºÿÂÿºÿ»ÿ¾ÿ±ÿ²ÿ¹ÿºÿ´ÿ°ÿ´ÿ¿ÿ²ÿ¸ÿ»ÿ½ÿ¿ÿ¿ÿ·ÿ²ÿ»ÿ¾ÿ¹ÿ³ÿ½ÿ¾ÿ¹ÿ¿ÿ¼ÿ¶ÿ¸ÿ½ÿ¾ÿºÿ¾ÿ¹ÿ²ÿ·ÿ¹ÿ¼ÿµÿ®ÿ²ÿ·ÿ¶ÿ¿ÿµÿ°ÿµÿµÿ¼ÿ¹ÿ²ÿ²ÿ»ÿÆÿ¹ÿ±ÿ¶ÿ¸ÿ³ÿ¾ÿ¹ÿµÿ´ÿ¸ÿÂÿ¼ÿÁÿ»ÿ¸ÿ»ÿ¹ÿ½ÿ¶ÿ´ÿ¶ÿ·ÿ¸ÿ¯ÿ¶ÿÈÿ¹ÿ·ÿ¿ÿ¸ÿ¹ÿ¿ÿºÿ®ÿ³ÿÆÿÀÿ°ÿÀÿÈÿ»ÿ½ÿ¹ÿºÿ»ÿ·ÿ·ÿ¹ÿºÿ·ÿ²ÿ´ÿÁÿÁÿ·ÿºÿ¶ÿ¯ÿ¹ÿÈÿ»ÿ½ÿ¾ÿÃÿÅÿ¼ÿÀÿÀÿºÿºÿ»ÿ¶ÿ´ÿºÿÃÿ¾ÿÁÿ¾ÿÀÿ¹ÿ¶ÿ¶ÿ³ÿ¶ÿÁÿÅÿÄÿÀÿ¹ÿ¿ÿÃÿ¾ÿ³ÿ¯ÿ·ÿ¸ÿ¸ÿÀÿÀÿ¸ÿ´ÿµÿ¼ÿ´ÿ¾ÿ½ÿºÿ»ÿ¼ÿºÿ¶ÿ¸ÿ¿ÿºÿÁÿÃÿ·ÿ¯ÿ»ÿ¿ÿ¾ÿÀÿ¼ÿ¶ÿ·ÿºÿÁÿºÿÁÿµÿ¹ÿ¹ÿÀÿ¾ÿ·ÿ¼ÿ¹ÿ²ÿµÿºÿÁÿÅÿ¿ÿ¼ÿ¶ÿÀÿ´ÿ¹ÿÁÿ»ÿ·ÿºÿ¹ÿ·ÿ¼ÿ¿ÿ«ÿ¶ÿ´ÿ»ÿ½ÿ»ÿ¶ÿµÿ·ÿ¶ÿ¶ÿ¸ÿ±ÿºÿ¹ÿºÿºÿ¿ÿÀÿµÿ´ÿ½ÿ·ÿ¸ÿ½ÿ¸ÿµÿ²ÿ´ÿ¾ÿÄÿÊÿµÿ¹ÿ¾ÿÃÿ½ÿ»ÿÀÿÂÿºÿ´ÿ·ÿ¶ÿ¶ÿ¸ÿ´ÿ°ÿ°ÿÆÿÄÿ½ÿ¼ÿ·ÿ±ÿ²ÿ±ÿ³ÿ¿ÿÀÿ²ÿµÿÂÿÀÿ¿ÿÁÿ¾ÿ»ÿºÿ¸ÿ¼ÿ¿ÿºÿ¸ÿ´ÿ¹ÿ³ÿÂÿÃÿ¾ÿ¸ÿ·ÿ·ÿ·ÿ¹ÿµÿ²ÿ¹ÿ¶ÿªÿºÿ¿ÿ¹ÿ¾ÿ¸ÿ¿ÿºÿ¼ÿÁÿ¼ÿ½ÿ¾ÿ»ÿ¼ÿºÿ³ÿºÿ¿ÿµÿ²ÿºÿÀÿ½ÿ·ÿ«ÿÿ«ÿ¸ÿÆÿÈÿ½ÿ¾ÿµÿ¹ÿ¹ÿºÿÄÿ¸ÿ¾ÿ½ÿ¹ÿ³ÿ¸ÿºÿ¸ÿ¶ÿ¸ÿ»ÿºÿ¶ÿ¼ÿ³ÿµÿ³ÿµÿ¸ÿ¹ÿ³ÿ·ÿ´ÿ°ÿ°ÿ®ÿ¶ÿÁÿ¿ÿ¾ÿ·ÿ°ÿ¹ÿÇÿ²ÿ»ÿ´ÿ¼ÿºÿ¹ÿ¹ÿ²ÿºÿÅÿÂÿ¾ÿ½ÿ´ÿ¼ÿ»ÿ³ÿ»ÿ¼ÿ»ÿ¶ÿ½ÿ¹ÿ¿ÿÆÿÂÿÄÿ½ÿ½ÿÂÿ·ÿ³ÿ´ÿ±ÿ½ÿ¼ÿ°ÿ»ÿ­ÿ¼ÿ¿ÿ½ÿ½ÿ¹ÿ¶ÿ¸ÿ¸ÿ»ÿºÿµÿ·ÿ·ÿ·ÿ·ÿ·ÿ¹ÿµÿ²ÿ²ÿ²ÿºÿ¾ÿµÿ³ÿµÿ¿ÿÂÿ¸ÿµÿ´ÿ±ÿ´ÿ³ÿ©ÿ¾ÿ¹ÿ»ÿÊÿ·ÿ¹ÿ¶ÿ°ÿ¸ÿ½ÿ¾ÿ»ÿ¼ÿºÿµÿ¶ÿ¸ÿ¼ÿ¸ÿµÿ¹ÿ¶ÿ±ÿ»ÿ·ÿÀÿ»ÿ½ÿºÿ¶ÿ°ÿ¬ÿ°ÿ½ÿÃÿ»ÿ·ÿºÿ¼ÿ±ÿ±ÿ±ÿ°ÿ¬ÿ±ÿ¬ÿ±ÿ¼ÿ¶ÿ¸ÿ¼ÿ¿ÿ¼ÿ½ÿ»ÿ¶ÿ´ÿ¸ÿ¿ÿ¶ÿ¸ÿ°ÿ«ÿ¶ÿ¯ÿ²ÿ°ÿ·ÿ»ÿºÿÀÿ¸ÿ°ÿ·ÿµÿ­ÿÿ«ÿ¸ÿÃÿ¾ÿ±ÿ»ÿµÿÇÿÿ²ÿ²ÿ³ÿ¿ÿÀÿ¶ÿ·ÿ·ÿµÿ¸ÿ¾ÿ»ÿ¶ÿµÿ´ÿ·ÿ¾ÿ²ÿ¯ÿºÿºÿµÿ»ÿ·ÿ¿ÿ»ÿ¹ÿ¾ÿ¾ÿ­ÿ¯ÿ©ÿªÿ´ÿ¾ÿÁÿ¿ÿ³ÿ­ÿ¹ÿ¹ÿ³ÿªÿµÿ¹ÿ¸ÿÂÿ´ÿ¼ÿµÿ»ÿ¶ÿ¾ÿ½ÿÀÿ¿ÿ¹ÿ±ÿ±ÿ¹ÿ·ÿ³ÿ¸ÿµÿ±ÿ¹ÿ·ÿ³ÿ²ÿ«ÿ¿ÿ½ÿ·ÿ¸ÿ¶ÿ¼ÿµÿ·ÿºÿ°ÿ´ÿ¹ÿ²ÿ®ÿ±ÿ¹ÿ¾ÿºÿ¶ÿ¹ÿºÿ¹ÿÆÿ¶ÿ»ÿ¶ÿ³ÿ½ÿ½ÿ°ÿ²ÿ¬ÿ·ÿ·ÿµÿ¸ÿ±ÿ³ÿ´ÿ´ÿ²ÿµÿ»ÿ²ÿ©ÿ´ÿ¹ÿ±ÿ¶ÿ©ÿ½ÿ¶ÿ¹ÿ¸ÿ³ÿ±ÿ²ÿ»ÿ·ÿ®ÿ°ÿ®ÿ¶ÿ·ÿ´ÿ¹ÿºÿ¸ÿ¼ÿ¶ÿ¯ÿ¸ÿ¼ÿ¹ÿ¼ÿ·ÿ¯ÿ¸ÿÅÿºÿ¹ÿ×ÿ²ÿ±ÿ¶ÿ¯ÿ³ÿºÿ»ÿ²ÿ±ÿ¸ÿ·ÿµÿ²ÿ±ÿ·ÿºÿ¹ÿ½ÿ¹ÿ¶ÿ¸ÿ´ÿ¾ÿ·ÿ­ÿ¸ÿÿ¼ÿ°ÿ´ÿºÿ¸ÿ«ÿ¼ÿºÿ²ÿ¶ÿ·ÿºÿ¼ÿ¸ÿ³ÿ´ÿ¶ÿ¸ÿ·ÿ²ÿ±ÿ³ÿ·ÿ·ÿ¶ÿ¿ÿ¸ÿ¾ÿµÿ»ÿªÿ®ÿµÿ¬ÿµÿ±ÿ»ÿ»ÿÂÿËÿÃÿ¹ÿ¸ÿ²ÿ¯ÿ­ÿ¶ÿÄÿÁÿ·ÿ¸ÿÃÿ¼ÿ»ÿÄÿ·ÿ¸ÿºÿ´ÿ¼ÿ±ÿ´ÿºÿ´ÿºÿ¶ÿµÿ»ÿ»ÿ¸ÿ¸ÿ¹ÿ½ÿ»ÿ¶ÿ±ÿ¶ÿ¶ÿ¶ÿ¾ÿ¸ÿ³ÿ¶ÿ¯ÿ²ÿ±ÿ¾ÿ½ÿ¼ÿ°ÿµÿ¬ÿ·ÿ²ÿ¶ÿÃÿ°ÿ¾ÿ¯ÿ¯ÿ­ÿ­ÿ·ÿ¾ÿ¸ÿ´ÿ´ÿ´ÿ°ÿ²ÿºÿ¸ÿ³ÿµÿ·ÿ²ÿ·ÿ³ÿ³ÿ¸ÿ¶ÿ±ÿ¹ÿ±ÿªÿ·ÿ´ÿÈÿµÿµÿ­ÿ·ÿ´ÿ¿ÿ¿ÿºÿ¸ÿ·ÿ°ÿ®ÿ²ÿÀÿºÿ³ÿ¹ÿºÿµÿ®ÿ·ÿµÿ¶ÿ»ÿ³ÿ¹ÿ¼ÿºÿÂÿ¶ÿºÿ´ÿ¸ÿ°ÿÀÿ±ÿÁÿ¶ÿµÿ¹ÿ¸ÿµÿ¹ÿ¸ÿµÿ¸ÿ¶ÿ³ÿºÿºÿ²ÿ³ÿ¹ÿºÿ»ÿ¸ÿ»ÿ¾ÿ·ÿÀÿ¼ÿ³ÿ¶ÿ®ÿ´ÿ¾ÿ·ÿµÿ¿ÿ»ÿ¿ÿ¹ÿ¹ÿ¼ÿ¼ÿ»ÿ·ÿ¸ÿºÿ¶ÿ³ÿÂÿ¸ÿ´ÿµÿ¶ÿ¹ÿ»ÿ»ÿ¶ÿ°ÿ±ÿ¹ÿ¸ÿ·ÿ°ÿ¸ÿ»ÿ´ÿ²ÿ°ÿ¶ÿ¸ÿ¾ÿ·ÿ­ÿ´ÿ¶ÿ±ÿ±ÿ¹ÿ¼ÿ»ÿ¿ÿ·ÿ¶ÿ´ÿ³ÿ¶ÿ¿ÿ»ÿ¹ÿµÿ¶ÿ·ÿ·ÿ¸ÿ·ÿ¸ÿ¸ÿ¸ÿ¼ÿ¹ÿµÿ½ÿ¼ÿ¶ÿµÿºÿ»ÿµÿºÿ»ÿ¿ÿ¿ÿµÿ³ÿ¯ÿ°ÿ»ÿ´ÿ­ÿ¯ÿ·ÿ³ÿºÿ«ÿµÿ·ÿ²ÿ´ÿ²ÿ¬ÿ²ÿ¶ÿ°ÿ°ÿ·ÿ¶ÿµÿºÿ¹ÿ½ÿºÿ¯ÿ±ÿºÿ¹ÿ¶ÿ·ÿ¼ÿ»ÿÿµÿ­ÿ²ÿ¸ÿÁÿ»ÿ±ÿÿ¸ÿ¶ÿ±ÿ²ÿ´ÿ¸ÿ²ÿ¸ÿ¶ÿ¸ÿ¸ÿ³ÿ®ÿ­ÿ¯ÿ³ÿ´ÿ®ÿ²ÿ«ÿÿ²ÿ¹ÿ¿ÿ¯ÿ°ÿ³ÿ®ÿ²ÿ±ÿ±ÿ¶ÿ¹ÿ¸ÿµÿ¸ÿ»ÿ·ÿ¯ÿ½ÿ½ÿ¼ÿ´ÿ¯ÿ¼ÿ½ÿ·ÿ°ÿ±ÿ´ÿ¶ÿ·ÿÁÿºÿ³ÿ¶ÿ´ÿ±ÿ®ÿ°ÿ³ÿ¿ÿ¸ÿ·ÿ¸ÿ»ÿ²ÿ¼ÿ»ÿ»ÿ²ÿ¿ÿ¼ÿ¾ÿ´ÿ¼ÿÂÿ¯ÿ¿ÿ°ÿµÿ´ÿ´ÿ²ÿ»ÿ¿ÿ³ÿ´ÿ¼ÿ½ÿ¹ÿ·ÿ¸ÿ¾ÿ¼ÿ¸ÿ¹ÿºÿ¹ÿ¹ÿ»ÿ¼ÿ¼ÿ¶ÿ¾ÿ´ÿ¬ÿªÿ«ÿ¯ÿºÿ¼ÿ¶ÿ¹ÿ¹ÿ¾ÿ¶ÿ¯ÿ»ÿªÿµÿ¿ÿ¼ÿ·ÿ³ÿ±ÿ³ÿ´ÿ²ÿµÿ¿ÿ¼ÿ´ÿ¯ÿ¬ÿ²ÿºÿ·ÿ®ÿ²ÿµÿ¯ÿ³ÿ´ÿ²ÿ°ÿºÿ¿ÿÁÿ»ÿ¶ÿ»ÿ¼ÿ¯ÿ³ÿºÿ±ÿ·ÿ¼ÿ°ÿ²ÿµÿ°ÿ¼ÿ¶ÿ¿ÿ¹ÿ¶ÿ»ÿÂÿ¹ÿ¶ÿ¸ÿµÿ²ÿ¶ÿ¯ÿ®ÿ³ÿµÿ¶ÿ³ÿ¶ÿ¾ÿºÿµÿ¯ÿ©ÿ®ÿ³ÿ²ÿ´ÿµÿ»ÿºÿ·ÿªÿ¸ÿ·ÿ·ÿ¿ÿ­ÿ±ÿ·ÿ²ÿ¯ÿ½ÿ¹ÿ´ÿ¹ÿ®ÿ±ÿ¿ÿ½ÿµÿ¾ÿ¹ÿ»ÿ¼ÿºÿ¼ÿ¹ÿ³ÿ²ÿ¶ÿ¸ÿ¼ÿÀÿºÿ¹ÿ¶ÿ±ÿ¬ÿ±ÿ°ÿ¶ÿ°ÿ¸ÿ­ÿºÿ¾ÿ´ÿ©ÿÿÿ³ÿ¶ÿ¯ÿ»ÿ²ÿ·ÿ·ÿ»ÿ½ÿÁÿ¿ÿ¶ÿ¹ÿ·ÿ·ÿ¶ÿ±ÿ³ÿ±ÿ­ÿ²ÿ¸ÿ»ÿµÿ°ÿµÿ»ÿ¹ÿ¬ÿ´ÿ±ÿ°ÿºÿ¹ÿ®ÿ¯ÿÅÿ¿ÿÉÿ±ÿ°ÿ¿ÿ°ÿÃÿµÿ½ÿÿ¶ÿ¾ÿ¶ÿ®ÿ·ÿ»ÿ¸ÿ¶ÿ·ÿ¹ÿ´ÿµÿÄÿÅÿµÿµÿ»ÿ°ÿ­ÿ±ÿµÿÂÿ»ÿµÿ½ÿµÿ³ÿÀÿ±ÿ·ÿ·ÿ¶ÿÅÿ¶ÿ·ÿµÿ¯ÿ±ÿ³ÿ¶ÿ¾ÿÂÿÁÿ½ÿ²ÿ´ÿºÿºÿ´ÿ¶ÿºÿ»ÿ¾ÿ¼ÿ·ÿµÿ¸ÿ»ÿ²ÿ±ÿ·ÿºÿ¹ÿ°ÿ³ÿµÿ±ÿ¹ÿ½ÿ¾ÿ¹ÿ¶ÿ¾ÿ»ÿ¯ÿ³ÿ¯ÿ²ÿÀÿ»ÿºÿÁÿ³ÿ¹ÿ¶ÿ³ÿµÿÀÿºÿ·ÿ·ÿ·ÿºÿµÿ²ÿ³ÿ²ÿ·ÿ¶ÿ±ÿ±ÿ®ÿ°ÿ·ÿ·ÿ»ÿÅÿ¾ÿ½ÿ²ÿµÿÂÿÅÿ·ÿ³ÿ¶ÿºÿ¿ÿ¸ÿ¼ÿ¹ÿ¹ÿÁÿµÿ­ÿ¹ÿ¸ÿ±ÿ°ÿ­ÿ²ÿ·ÿ¿ÿÄÿºÿ¸ÿ°ÿ²ÿ¼ÿ¸ÿ¶ÿ´ÿ³ÿµÿ¶ÿ°ÿ®ÿ©ÿ»ÿ¶ÿ¼ÿ¯ÿ®ÿ´ÿ´ÿ·ÿ´ÿ±ÿ±ÿ¹ÿºÿ¶ÿ»ÿµÿ¹ÿ»ÿ¸ÿ½ÿ¶ÿ°ÿ¶ÿºÿ¸ÿ±ÿ±ÿ·ÿ¹ÿ¿ÿ¸ÿ©ÿ²ÿµÿ³ÿºÿ¸ÿ²ÿ³ÿµÿ»ÿÀÿ¹ÿµÿ­ÿ´ÿµÿµÿ·ÿ¶ÿºÿ¸ÿ³ÿ¸ÿ¾ÿºÿ·ÿºÿ¸ÿ·ÿ·ÿµÿºÿ¶ÿ¯ÿ¶ÿºÿ¶ÿ¼ÿ»ÿ±ÿºÿ²ÿ»ÿ·ÿ¿ÿ±ÿ½ÿ¶ÿ½ÿÁÿ¼ÿ¹ÿ½ÿ¼ÿ·ÿ¶ÿ¯ÿªÿ¸ÿÅÿÀÿ¼ÿÀÿ°ÿ²ÿºÿ´ÿºÿ¶ÿ¬ÿ­ÿ¾ÿ´ÿ²ÿ²ÿ·ÿ¹ÿÂÿ·ÿÀÿ¶ÿ³ÿ¯ÿªÿ²ÿ¶ÿµÿµÿºÿ»ÿ¶ÿ¸ÿ½ÿ¶ÿ´ÿ¼ÿ²ÿ´ÿ²ÿ³ÿ¹ÿ¾ÿµÿ¯ÿ±ÿ°ÿ·ÿ¹ÿ¶ÿµÿ¸ÿ¹ÿ´ÿ¼ÿ¹ÿ¸ÿ¹ÿ´ÿ°ÿ·ÿºÿ»ÿµÿ«ÿºÿÂÿ¿ÿ¹ÿ·ÿ»ÿ¹ÿ·ÿ¶ÿ°ÿ¿ÿ¬ÿ¸ÿºÿ°ÿÂÿ¼ÿ¸ÿ¹ÿ«ÿ¶ÿÀÿ¾ÿ¸ÿ®ÿ°ÿ·ÿ¶ÿ´ÿ¸ÿ»ÿ¶ÿµÿºÿºÿºÿ·ÿ³ÿ¸ÿ¸ÿÃÿºÿ»ÿ¾ÿ¹ÿ´ÿ¹ÿ¸ÿ²ÿ¼ÿ¸ÿÿÿ°ÿ¹ÿ¹ÿ´ÿ³ÿ·ÿÂÿ¾ÿ¶ÿ­ÿ»ÿ¿ÿ»ÿ¾ÿ´ÿºÿµÿµÿºÿÅÿºÿ¹ÿ¿ÿ¶ÿ¼ÿ¾ÿ´ÿ³ÿ±ÿ¶ÿ½ÿ¹ÿ¹ÿºÿµÿºÿÂÿ¹ÿ²ÿ¸ÿ´ÿ·ÿ¼ÿ¾ÿºÿ¸ÿºÿ»ÿ½ÿ»ÿ¼ÿ·ÿ°ÿ¯ÿ³ÿ±ÿºÿ¾ÿ¶ÿ¹ÿ¼ÿ¿ÿÄÿÀÿ³ÿ»ÿ²ÿ·ÿºÿµÿ´ÿÀÿ­ÿ¸ÿ±ÿ±ÿ·ÿ¸ÿ½ÿ»ÿ¶ÿ¸ÿ»ÿ»ÿÀÿÁÿ¹ÿ³ÿ·ÿµÿ²ÿ³ÿ¾ÿ»ÿÄÿ¼ÿ»ÿ»ÿ­ÿ³ÿ¹ÿ¿ÿ¶ÿ³ÿµÿ¹ÿ¸ÿ¸ÿ»ÿ¸ÿ±ÿ±ÿ»ÿ¾ÿ½ÿ¹ÿ»ÿÇÿ´ÿ»ÿ±ÿ®ÿ½ÿ½ÿ¾ÿ¸ÿ´ÿ¯ÿ³ÿ´ÿ²ÿ¶ÿ»ÿ¹ÿ²ÿ¯ÿºÿ¾ÿ¶ÿ°ÿ¸ÿ³ÿ©ÿºÿ»ÿµÿ¯ÿ±ÿºÿ¹ÿ½ÿ¼ÿºÿ¹ÿ·ÿ·ÿ¼ÿ¼ÿ²ÿ³ÿ¸ÿ¾ÿ¿ÿ°ÿ¹ÿ¸ÿÀÿµÿ­ÿ«ÿ´ÿ±ÿ¹ÿ±ÿ®ÿ»ÿ¸ÿ¯ÿ³ÿ´ÿ¶ÿ¿ÿ¼ÿÀÿ½ÿ¹ÿ»ÿ¸ÿ³ÿ¶ÿÇÿ¾ÿ³ÿ´ÿ¹ÿ¸ÿ¹ÿ¸ÿµÿµÿ·ÿ½ÿ¾ÿ·ÿ´ÿºÿ¹ÿ¼ÿ¼ÿ­ÿ¿ÿÂÿºÿ¿ÿ°ÿ¾ÿÅÿ»ÿ½ÿÁÿÃÿ¼ÿ¹ÿ¸ÿ¬ÿ²ÿ±ÿ¯ÿÀÿ¸ÿ·ÿ¸ÿ½ÿ´ÿ¹ÿ³ÿ¬ÿ´ÿ¹ÿ¹ÿ·ÿ¼ÿ¿ÿ¸ÿ¹ÿºÿ´ÿ´ÿ¸ÿ¸ÿ³ÿ­ÿ´ÿ¾ÿ»ÿµÿ´ÿ¶ÿ³ÿ´ÿµÿ¸ÿ¹ÿ¹ÿºÿ²ÿ°ÿ¶ÿ¿ÿ¿ÿ·ÿÂÿ¹ÿ´ÿ¾ÿÂÿ·ÿ±ÿ¸ÿ½ÿ»ÿÃÿÅÿºÿÁÿ»ÿ±ÿµÿ¹ÿ«ÿ»ÿ¼ÿ¼ÿ¹ÿ½ÿÆÿÄÿµÿµÿµÿ²ÿ¹ÿ½ÿ¾ÿ¹ÿ·ÿ»ÿµÿÅÿ¹ÿ»ÿ¼ÿ¿ÿÃÿÀÿÀÿ·ÿºÿÀÿ¶ÿ±ÿ¸ÿ¹ÿ·ÿ½ÿ²ÿªÿ»ÿÀÿ·ÿ·ÿ²ÿ¸ÿ¶ÿºÿÁÿ¹ÿ²ÿµÿ·ÿ¾ÿµÿµÿÆÿ´ÿ»ÿ°ÿ³ÿ¿ÿ·ÿ¹ÿ»ÿ·ÿ°ÿ±ÿ¸ÿÀÿÆÿÀÿ¾ÿ³ÿ¸ÿÅÿ·ÿµÿ¾ÿ»ÿºÿÀÿ¹ÿºÿ¿ÿ¹ÿ´ÿ¶ÿ°ÿ±ÿºÿ±ÿ³ÿµÿ½ÿ¾ÿ¾ÿ±ÿ²ÿµÿ´ÿµÿºÿ½ÿ³ÿ¸ÿ¸ÿ¾ÿÀÿÇÿ¿ÿ»ÿ©ÿ²ÿºÿ¾ÿÂÿ¿ÿ³ÿ®ÿºÿ¹ÿ¼ÿ»ÿºÿ»ÿÅÿÀÿ¶ÿ²ÿ³ÿ¶ÿ»ÿ¼ÿ·ÿ³ÿ´ÿ²ÿÀÿÀÿ¸ÿºÿ¸ÿµÿµÿ³ÿ·ÿ½ÿ½ÿ¸ÿµÿºÿÀÿºÿÀÿ¶ÿ¸ÿ¹ÿÁÿ¸ÿ·ÿ»ÿºÿ³ÿ±ÿ¸ÿºÿ¶ÿ·ÿ¸ÿ»ÿÄÿºÿ·ÿ»ÿºÿ¼ÿ»ÿ¹ÿ¶ÿ·ÿ½ÿ»ÿ»ÿ·ÿºÿ¸ÿ¾ÿÀÿºÿ¾ÿºÿ¸ÿ¹ÿºÿ¼ÿºÿ´ÿ³ÿ¾ÿ¿ÿ¼ÿ»ÿ¸ÿ¶ÿ»ÿ¼ÿ¹ÿ´ÿ²ÿµÿ¶ÿ¿ÿÀÿ¶ÿ¼ÿ·ÿÁÿ¼ÿ¹ÿ¼ÿºÿºÿ½ÿ·ÿ¶ÿ¿ÿµÿÀÿ»ÿ¾ÿ½ÿ»ÿ¹ÿ¶ÿ³ÿ¯ÿ³ÿ¼ÿ³ÿ´ÿ³ÿÄÿ·ÿ¶ÿºÿÃÿ¾ÿ»ÿ¸ÿ¶ÿ¼ÿ¿ÿ·ÿ´ÿµÿ»ÿ¾ÿ¿ÿµÿ»ÿ¿ÿ¸ÿ³ÿ»ÿÀÿ­ÿ¸ÿÀÿºÿ±ÿ³ÿÀÿµÿ®ÿ±ÿµÿ¶ÿ¶ÿºÿ¿ÿ»ÿ¹ÿÅÿ¾ÿ¼ÿÁÿ¶ÿ´ÿºÿ·ÿ¸ÿ¼ÿÄÿ¿ÿ¸ÿÀÿµÿ¿ÿÿrÿÿ·ÿºÿÁÿ½ÿ¸ÿ»ÿ½ÿ®ÿ¼ÿºÿ·ÿºÿ½ÿ»ÿ¶ÿ·ÿ¿ÿÄÿ¿ÿ¹ÿ¼ÿµÿ·ÿ¸ÿ»ÿ¿ÿ¼ÿºÿ¼ÿ¯ÿ°ÿ´ÿ¼ÿ¶ÿºÿºÿºÿ¾ÿ¿ÿ»ÿ¸ÿ¼ÿ½ÿ½ÿ½ÿ¸ÿ°ÿ«ÿ²ÿ¸ÿ·ÿÆÿÁÿ¿ÿ¹ÿÂÿ½ÿ¼ÿ¼ÿ¸ÿºÿ½ÿ»ÿ¸ÿ¬ÿ¼ÿ´ÿ¿ÿ»ÿ¶ÿºÿÃÿÂÿ½ÿÄÿÁÿÁÿ»ÿ¾ÿ½ÿ¶ÿ¸ÿ¼ÿ·ÿ±ÿ´ÿ´ÿºÿ¼ÿºÿ¿ÿÀÿÆÿºÿµÿ¼ÿµÿ¶ÿÅÿ¼ÿ·ÿ¼ÿ³ÿµÿ¸ÿ¹ÿ¶ÿ²ÿµÿ·ÿÄÿ·ÿ¿ÿ¸ÿºÿºÿ¸ÿ½ÿÄÿÀÿºÿÀÿ¾ÿ¹ÿ¿ÿÆÿÄÿ¾ÿ»ÿ¶ÿ¸ÿ³ÿ´ÿºÿ¾ÿÆÿÃÿ¾ÿ¾ÿ¿ÿ¼ÿ³ÿ²ÿ¾ÿ»ÿ¹ÿ»ÿºÿ¼ÿ¿ÿºÿµÿ¬ÿÃÿÄÿÀÿÂÿ½ÿºÿºÿ¶ÿ·ÿ¾ÿÊÿ´ÿ´ÿÂÿÂÿÀÿÁÿÁÿÉÿµÿ°ÿºÿ¹ÿ¿ÿÁÿ»ÿ·ÿºÿ¸ÿ¸ÿ¹ÿ½ÿÂÿ¼ÿ¿ÿÄÿÁÿ½ÿ»ÿ»ÿÁÿ³ÿ¹ÿ®ÿ¶ÿ¿ÿÀÿÃÿ¾ÿ·ÿ´ÿ¸ÿºÿ»ÿ¼ÿ¹ÿ³ÿ°ÿ·ÿÃÿÂÿÄÿÄÿÁÿºÿ¸ÿºÿ·ÿ·ÿ¼ÿ¸ÿºÿ¿ÿµÿ«ÿ­ÿ¹ÿÁÿ´ÿÄÿºÿ¸ÿ¹ÿÄÿÇÿÀÿÁÿ¿ÿ¶ÿ´ÿ¾ÿ·ÿ»ÿÀÿÀÿÁÿ·ÿºÿ¼ÿ½ÿ½ÿ¿ÿ¼ÿ¹ÿ½ÿ·ÿ»ÿ»ÿ½ÿÂÿ»ÿ¸ÿºÿ¹ÿ¹ÿÆÿÃÿÉÿÃÿ¿ÿ¸ÿ³ÿ·ÿµÿ¾ÿµÿ¹ÿ»ÿ»ÿÀÿ¾ÿ¸ÿÄÿ³ÿºÿÂÿÂÿÂÿ¿ÿ»ÿºÿ»ÿ±ÿ³ÿ½ÿ¹ÿ²ÿ¯ÿ¹ÿ¿ÿ»ÿºÿ¾ÿÁÿÁÿ·ÿ½ÿÈÿÁÿ¸ÿ½ÿºÿ¸ÿ¾ÿÅÿ¸ÿµÿ¸ÿ¶ÿ³ÿ»ÿ¶ÿ¹ÿ·ÿ¼ÿ¼ÿ¿ÿÁÿ¼ÿ¼ÿ¿ÿÀÿ¸ÿ»ÿ»ÿ¼ÿ½ÿ¸ÿ¶ÿ²ÿ¼ÿ½ÿÂÿ¸ÿ±ÿ·ÿ»ÿ½ÿºÿ¶ÿ¾ÿ¿ÿÀÿ¾ÿ´ÿ®ÿ¸ÿºÿÄÿÀÿ¹ÿ»ÿÀÿ¹ÿ´ÿ¿ÿÂÿ®ÿÁÿÃÿ¸ÿ¸ÿ»ÿ¹ÿ¸ÿ¸ÿ´ÿ¸ÿÀÿ½ÿ¼ÿ»ÿ½ÿ»ÿ¹ÿÁÿ±ÿµÿ³ÿ´ÿ¼ÿÁÿÀÿ½ÿ¸ÿ¸ÿ¸ÿ¸ÿ¸ÿ¸ÿºÿÀÿºÿ¯ÿ¶ÿÃÿ¼ÿ±ÿ»ÿ¹ÿ¸ÿ»ÿ¿ÿ¾ÿ·ÿ³ÿ¼ÿ»ÿ¶ÿ·ÿ²ÿ´ÿ¹ÿ·ÿ´ÿ·ÿ¯ÿ»ÿºÿÁÿ¾ÿºÿ·ÿµÿÀÿÉÿºÿÄÿ¹ÿ®ÿ´ÿ¸ÿµÿ¸ÿ¿ÿ¸ÿ³ÿ¹ÿ·ÿ½ÿ¶ÿ¶ÿ¯ÿ²ÿ½ÿ¼ÿ²ÿÀÿ¶ÿ³ÿ³ÿ¸ÿ¶ÿ´ÿ¶ÿ¹ÿ¼ÿ¾ÿ³ÿÄÿ¶ÿÂÿÀÿÀÿ¿ÿ¶ÿ±ÿ¶ÿ²ÿ»ÿ¹ÿºÿ³ÿºÿÆÿ¿ÿµÿ¹ÿ¼ÿÁÿ¿ÿ«ÿ»ÿºÿ¸ÿ¹ÿ½ÿ¸ÿ¯ÿ¸ÿ¿ÿ·ÿ´ÿ¹ÿ¿ÿ»ÿÂÿÅÿÁÿºÿ²ÿ¼ÿÀÿ¸ÿ·ÿ¸ÿ±ÿºÿ¿ÿ¶ÿ±ÿ¶ÿ°ÿ²ÿ¿ÿµÿ¸ÿ·ÿ±ÿ·ÿ·ÿªÿªÿ¿ÿÃÿµÿ»ÿ¹ÿ´ÿÁÿºÿ¸ÿºÿ·ÿ³ÿ´ÿ¼ÿ¾ÿ»ÿ¹ÿ¶ÿµÿ¿ÿ¼ÿ¼ÿºÿ³ÿ´ÿ´ÿ¯ÿÂÿ¹ÿ»ÿ¾ÿ±ÿ¶ÿ½ÿ¹ÿµÿ¶ÿ¾ÿ¾ÿÿ¹ÿÃÿ½ÿºÿ²ÿµÿ·ÿ¯ÿ¯ÿµÿ¿ÿ¿ÿºÿ²ÿ±ÿÁÿºÿ·ÿ¿ÿÂÿÁÿ¿ÿÀÿ©ÿ­ÿ½ÿ¯ÿ´ÿ¾ÿÁÿÃÿÃÿ¿ÿºÿ´ÿ¹ÿ¾ÿ¹ÿÉÿºÿÁÿ¾ÿºÿ¿ÿÃÿÃÿ¼ÿ±ÿÄÿºÿÿ¸ÿ·ÿÀÿµÿ¶ÿ¹ÿ¸ÿ¶ÿ´ÿ¶ÿµÿ°ÿ·ÿ¼ÿ·ÿ¸ÿ·ÿÀÿ½ÿ¸ÿ¶ÿ³ÿ½ÿÆÿÿ±ÿ³ÿ¯ÿ¿ÿÇÿÂÿ¸ÿ»ÿ¿ÿ¿ÿÃÿ»ÿºÿ½ÿ¸ÿ¶ÿ·ÿ½ÿºÿ¼ÿÀÿÄÿ¿ÿ¸ÿºÿ¯ÿºÿ½ÿ»ÿ³ÿ³ÿ³ÿ¶ÿ¹ÿ¾ÿ¸ÿ±ÿ·ÿ¿ÿºÿ¸ÿ·ÿ±ÿ¶ÿ·ÿ¾ÿµÿµÿ²ÿ°ÿºÿÂÿ¹ÿ®ÿ®ÿ³ÿ·ÿ¿ÿ·ÿÂÿ´ÿ¾ÿ¾ÿ¹ÿÁÿÅÿ¼ÿ´ÿ®ÿÿ¸ÿÂÿºÿºÿ¸ÿ¼ÿÀÿÃÿ¹ÿ¸ÿ½ÿ¾ÿ¼ÿ¶ÿ¿ÿµÿ­ÿºÿ¶ÿ¬ÿ³ÿ¼ÿ´ÿ·ÿ¹ÿ¶ÿºÿ¼ÿµÿ»ÿÁÿ·ÿ²ÿ·ÿ»ÿ¿ÿºÿ³ÿºÿ¹ÿºÿ¾ÿ¿ÿÀÿ»ÿ¶ÿµÿÃÿµÿÄÿµÿ·ÿ´ÿ¼ÿ¾ÿÁÿ»ÿ·ÿºÿºÿ¹ÿ¯ÿ·ÿ¯ÿÂÿ»ÿ·ÿ¸ÿ¼ÿ½ÿÀÿÁÿ¿ÿ»ÿºÿ»ÿ¾ÿ¼ÿºÿ¼ÿ¼ÿ­ÿÇÿÃÿ½ÿ±ÿµÿ´ÿ´ÿÂÿÅÿ»ÿ¹ÿ·ÿ¶ÿ´ÿ»ÿ¯ÿ¸ÿ¾ÿ»ÿ¹ÿ¼ÿ¾ÿ¶ÿ»ÿ½ÿ´ÿ¶ÿ½ÿ·ÿ¸ÿ¿ÿ½ÿ¶ÿ¶ÿ·ÿ³ÿ­ÿ¹ÿÅÿÃÿ¸ÿºÿ¿ÿºÿºÿÀÿÂÿÇÿ¶ÿ±ÿ·ÿ°ÿÀÿµÿµÿ¸ÿ¾ÿ¾ÿ³ÿ¶ÿ»ÿºÿ»ÿ¶ÿ´ÿ¼ÿÀÿ½ÿ¸ÿ³ÿÂÿ²ÿÀÿÀÿÀÿÀÿÄÿÃÿÃÿ¹ÿ°ÿºÿ¹ÿÀÿÂÿ´ÿ¼ÿ³ÿ±ÿ¹ÿ¿ÿ¸ÿ°ÿ¾ÿ»ÿ¹ÿ·ÿ°ÿ²ÿ¼ÿ½ÿºÿ¹ÿµÿ·ÿ¿ÿ¹ÿ²ÿÀÿ±ÿ½ÿ½ÿ¶ÿ»ÿ¿ÿ¿ÿÁÿÂÿ¼ÿ¸ÿºÿ±ÿ¿ÿ¾ÿ±ÿ¯ÿ¹ÿ´ÿÁÿ·ÿµÿ´ÿ¹ÿ¿ÿ¿ÿ¸ÿ·ÿºÿ¶ÿ±ÿµÿ¸ÿ·ÿ¸ÿÁÿ½ÿ¯ÿ­ÿ°ÿ´ÿÀÿ½ÿ»ÿ²ÿ»ÿ¿ÿ³ÿ®ÿ¶ÿ¼ÿÀÿ½ÿ­ÿ³ÿ¿ÿµÿ¹ÿ°ÿ±ÿ¿ÿ¸ÿ¿ÿ»ÿ·ÿ»ÿµÿ¹ÿ·ÿºÿ¼ÿ´ÿ²ÿ¹ÿºÿ³ÿÁÿºÿ¯ÿÅÿ¼ÿ¼ÿ¶ÿÁÿ¿ÿ»ÿ½ÿµÿ°ÿ¾ÿÀÿÁÿÅÿ¿ÿ¼ÿ¼ÿ²ÿ´ÿÃÿ¸ÿÆÿ³ÿµÿÊÿºÿ´ÿÉÿ´ÿ²ÿ¿ÿ¼ÿ¼ÿ¸ÿ´ÿ´ÿ³ÿ°ÿ´ÿ¹ÿºÿµÿ¶ÿ½ÿ¶ÿ³ÿºÿ±ÿ·ÿ»ÿ¼ÿ¸ÿ·ÿ®ÿ­ÿ½ÿ·ÿµÿ¸ÿ¸ÿ½ÿ¾ÿ»ÿ¸ÿ¶ÿ¹ÿ¹ÿºÿ»ÿºÿÂÿ¿ÿ¹ÿ³ÿµÿºÿÀÿ»ÿ¼ÿºÿ´ÿ´ÿµÿ´ÿ¸ÿ¼ÿ´ÿ±ÿ¹ÿ°ÿ¹ÿ±ÿ±ÿ³ÿÁÿºÿ¼ÿ®ÿ¿ÿ¶ÿ´ÿ³ÿ²ÿ¯ÿ¼ÿ¸ÿ³ÿ¼ÿÀÿ¶ÿ³ÿ»ÿ¯ÿ­ÿ»ÿ»ÿ³ÿ³ÿÂÿ³ÿÀÿ²ÿ±ÿ¶ÿ°ÿ»ÿ¸ÿ²ÿÀÿ¹ÿ²ÿ´ÿ¶ÿ²ÿ´ÿ½ÿ¸ÿ­ÿµÿ¼ÿ°ÿ¹ÿ°ÿºÿ¸ÿÀÿ³ÿÂÿ²ÿ´ÿ½ÿ°ÿ°ÿªÿ´ÿ¸ÿ·ÿµÿ¶ÿ¸ÿ½ÿÁÿÀÿ¼ÿµÿ¯ÿªÿ±ÿ¯ÿ±ÿµÿºÿ¾ÿ¹ÿÃÿ·ÿ¾ÿ¶ÿ´ÿ°ÿ¹ÿ»ÿ¹ÿ¹ÿ²ÿ®ÿ²ÿºÿ¸ÿ°ÿ±ÿ²ÿ´ÿ¸ÿ¯ÿ³ÿ´ÿµÿºÿ²ÿ°ÿ«ÿ¼ÿµÿ°ÿ¹ÿ·ÿ³ÿÅÿ¿ÿ´ÿ·ÿ¸ÿ¸ÿ¾ÿÁÿ»ÿµÿ´ÿ¶ÿ¹ÿ¶ÿ¹ÿ¹ÿ­ÿÿ­ÿÈÿ¹ÿ·ÿ¼ÿ½ÿ²ÿ·ÿÿÁÿ·ÿ±ÿ¼ÿ¿ÿ¸ÿ¸ÿÄÿ½ÿ¹ÿ¹ÿ´ÿµÿºÿ¼ÿ»ÿ¸ÿ¹ÿ·ÿ»ÿ»ÿÂÿ»ÿ·ÿ·ÿ¸ÿ¼ÿ±ÿ¶ÿ·ÿ²ÿºÿ¶ÿ³ÿÀÿºÿ²ÿ¹ÿ¾ÿ¼ÿ´ÿ®ÿ²ÿ»ÿ¿ÿºÿµÿ®ÿ®ÿ³ÿ©ÿ±ÿÄÿÃÿÂÿ¸ÿ·ÿºÿ¾ÿ­ÿÿ½ÿÃÿ°ÿ½ÿµÿµÿ·ÿ²ÿ·ÿºÿ¼ÿµÿ¹ÿ¿ÿºÿ´ÿ¯ÿµÿÂÿÁÿ½ÿ´ÿ´ÿ±ÿ´ÿºÿ³ÿ³ÿºÿ´ÿ¶ÿ·ÿ¸ÿ¸ÿ±ÿ±ÿ°ÿºÿ¸ÿ»ÿ»ÿ´ÿ¬ÿ¶ÿµÿ³ÿ²ÿºÿ¼ÿºÿ¼ÿ¼ÿµÿ®ÿ¶ÿºÿ¸ÿ»ÿ¹ÿ»ÿµÿ³ÿÁÿ³ÿ¶ÿºÿ¼ÿ¼ÿ´ÿ¬ÿÿ²ÿ¹ÿ»ÿ¼ÿ¾ÿ®ÿ°ÿ»ÿºÿ·ÿ½ÿÂÿ·ÿ¯ÿ²ÿ²ÿ²ÿ±ÿ´ÿ·ÿ»ÿ²ÿ­ÿ´ÿ¶ÿªÿ»ÿµÿÆÿ°ÿ®ÿÃÿ´ÿ´ÿ±ÿ®ÿ¼ÿ´ÿ¶ÿ¼ÿ±ÿµÿ­ÿ³ÿ»ÿ´ÿ¶ÿ¬ÿ©ÿµÿ»ÿ¹ÿ´ÿ«ÿÿ±ÿ¸ÿ¶ÿ°ÿ±ÿºÿ®ÿ±ÿ¿ÿÂÿ¹ÿºÿ´ÿµÿ¾ÿ¸ÿ±ÿ¬ÿ¹ÿÆÿÁÿÂÿ½ÿ¼ÿ¬ÿ¯ÿ¸ÿºÿºÿ»ÿºÿºÿ¸ÿ¶ÿ¹ÿ¶ÿ±ÿ³ÿ¶ÿ¾ÿ¼ÿ²ÿ·ÿ¾ÿ³ÿÁÿ¸ÿ·ÿµÿ®ÿ¶ÿ¾ÿ±ÿ­ÿ¼ÿ·ÿ°ÿÇÿÄÿ°ÿ´ÿ¸ÿ¹ÿµÿµÿ·ÿ¸ÿµÿ´ÿ±ÿ±ÿ±ÿ°ÿ´ÿºÿ·ÿ®ÿ´ÿ»ÿ¹ÿ¹ÿ½ÿ¹ÿ±ÿµÿ¶ÿ¯ÿ¶ÿ¼ÿºÿ¯ÿ¼ÿ¯ÿ­ÿ½ÿ·ÿ°ÿ±ÿ¼ÿ·ÿ¶ÿµÿÂÿ»ÿ¬ÿ¯ÿ³ÿ³ÿ¸ÿºÿ»ÿµÿ©ÿ­ÿ±ÿ³ÿ½ÿ²ÿÿÿ³ÿ±ÿºÿ¯ÿÂÿ¾ÿ¸ÿ²ÿ¯ÿµÿ¾ÿµÿ»ÿ¶ÿ¹ÿ½ÿ±ÿ³ÿ¶ÿºÿºÿ­ÿ©ÿ²ÿ¹ÿ¯ÿ·ÿ½ÿ¾ÿ¾ÿ´ÿ®ÿ±ÿ´ÿ´ÿµÿ³ÿµÿ¸ÿ¼ÿ¿ÿ´ÿ¼ÿ½ÿ¶ÿ»ÿ·ÿ¿ÿ±ÿ¹ÿ¾ÿ²ÿ¿ÿ´ÿ·ÿÁÿ²ÿ¶ÿªÿ­ÿ´ÿ¶ÿ¸ÿºÿ®ÿ¯ÿ²ÿºÿ¾ÿµÿ®ÿ·ÿ½ÿºÿ¶ÿ´ÿ¶ÿ¶ÿ¹ÿ¾ÿ»ÿ½ÿ´ÿ´ÿ³ÿ´ÿ³ÿ±ÿ¹ÿ­ÿ°ÿ¶ÿ³ÿ»ÿ²ÿ°ÿÂÿºÿÿ²ÿ´ÿ³ÿ»ÿµÿ®ÿ¹ÿ­ÿ¯ÿ±ÿ¸ÿºÿ¸ÿµÿ³ÿ¸ÿºÿ¶ÿ´ÿ²ÿ³ÿµÿ³ÿ´ÿ³ÿ²ÿ¹ÿºÿ³ÿ°ÿµÿ¹ÿ¸ÿ»ÿ·ÿ»ÿ­ÿÿ¾ÿ¯ÿ´ÿ´ÿ­ÿ¸ÿ¹ÿ¸ÿ·ÿ¹ÿ¾ÿ»ÿµÿ·ÿ¸ÿ®ÿ²ÿ½ÿµÿ±ÿ²ÿµÿ¶ÿ±ÿ·ÿ¹ÿ¸ÿ¹ÿ¯ÿ­ÿ°ÿ½ÿºÿ±ÿºÿ¿ÿµÿ°ÿ®ÿ³ÿ¶ÿ²ÿÁÿ³ÿ¶ÿ½ÿ¼ÿ³ÿ¬ÿ¶ÿµÿ»ÿ²ÿ³ÿ¶ÿ´ÿ®ÿ±ÿ±ÿ®ÿ³ÿ½ÿ»ÿµÿ³ÿ²ÿ³ÿ³ÿ¸ÿ»ÿ·ÿ¹ÿ¼ÿ»ÿ¸ÿ±ÿ²ÿ³ÿ±ÿ´ÿ®ÿ³ÿ¹ÿ²ÿ±ÿÿ³ÿ®ÿ¼ÿ·ÿ¶ÿ¹ÿ½ÿ¬ÿ´ÿ²ÿ»ÿ¾ÿ¯ÿ·ÿºÿµÿ¯ÿ·ÿ¹ÿ±ÿµÿ¹ÿ¸ÿ´ÿ²ÿ±ÿÿµÿ¾ÿ¸ÿµÿ¸ÿ·ÿµÿ­ÿµÿÃÿ¼ÿ¼ÿ±ÿ´ÿ¹ÿÀÿ¸ÿµÿ¶ÿ¿ÿ¬ÿµÿ´ÿ´ÿÿ²ÿ²ÿÿ²ÿ±ÿ»ÿÂÿµÿ­ÿ¸ÿÁÿÀÿÀÿ¿ÿ³ÿÿ¶ÿ²ÿ¸ÿ¼ÿ²ÿ«ÿ­ÿ¼ÿ·ÿ¼ÿ²ÿÁÿ¹ÿÃÿÁÿ°ÿ°ÿ¹ÿ¸ÿ¯ÿ³ÿÃÿ¹ÿ´ÿµÿ¹ÿ¾ÿ¸ÿ°ÿ¬ÿªÿ³ÿ¾ÿ»ÿ¹ÿ¹ÿ¶ÿ¿ÿ¹ÿ«ÿ°ÿ·ÿ¶ÿ·ÿÀÿÂÿ²ÿ¬ÿ°ÿ½ÿ¼ÿµÿÀÿ¸ÿ¸ÿ«ÿ²ÿ¹ÿºÿ½ÿ¼ÿ¸ÿ³ÿ¶ÿ²ÿ´ÿ½ÿ½ÿ»ÿ»ÿ·ÿºÿ¿ÿ³ÿ°ÿ»ÿ³ÿ´ÿ¹ÿµÿ°ÿ°ÿ®ÿºÿ¹ÿ¾ÿÆÿ½ÿ½ÿ±ÿºÿ¶ÿÇÿ¹ÿ©ÿµÿ®ÿ´ÿ·ÿ²ÿ³ÿ¿ÿ¾ÿ±ÿ®ÿ´ÿ²ÿµÿ²ÿ±ÿ·ÿ±ÿ´ÿ¼ÿ¶ÿºÿºÿÀÿ·ÿ»ÿ»ÿ±ÿ°ÿ¬ÿ°ÿÿ­ÿÂÿÁÿ¼ÿ·ÿ°ÿ½ÿ³ÿÿºÿÿ³ÿ·ÿ²ÿµÿ´ÿ¸ÿ¹ÿ¸ÿ¼ÿ»ÿ²ÿ²ÿ·ÿ½ÿÀÿ³ÿ¸ÿ¸ÿ¸ÿ¾ÿ»ÿ½ÿ­ÿÿµÿ¬ÿ¶ÿ½ÿ´ÿµÿ¬ÿÃÿ¹ÿ·ÿ®ÿ­ÿ°ÿºÿ¿ÿ½ÿ³ÿ´ÿ´ÿ¯ÿ·ÿ½ÿ·ÿ³ÿ³ÿ¸ÿ½ÿ·ÿ°ÿ¼ÿ³ÿ³ÿ¹ÿ½ÿ»ÿ¿ÿÇÿµÿµÿ¹ÿµÿ¼ÿ»ÿ»ÿ·ÿ²ÿµÿ²ÿ®ÿµÿÀÿºÿ®ÿ±ÿµÿ¸ÿÁÿÁÿ·ÿ­ÿÿ¿ÿ½ÿÇÿ¹ÿ²ÿÂÿ²ÿ»ÿÅÿ°ÿ³ÿ¼ÿ´ÿ«ÿ°ÿ³ÿ·ÿ¯ÿµÿºÿµÿ±ÿ­ÿ³ÿ¶ÿ°ÿ´ÿºÿ¹ÿ·ÿ±ÿ²ÿ´ÿ¶ÿ´ÿ¶ÿ®ÿµÿ´ÿ¸ÿµÿ²ÿ®ÿ¬ÿ²ÿ¶ÿ½ÿÁÿ¹ÿµÿ¼ÿ·ÿ¾ÿ»ÿºÿ¸ÿ³ÿ´ÿµÿ°ÿ¯ÿºÿ·ÿ´ÿ¶ÿºÿ»ÿ±ÿ±ÿ¿ÿºÿ¿ÿ®ÿÿµÿ²ÿ©ÿ¹ÿ·ÿ¸ÿ½ÿµÿ»ÿºÿ®ÿ«ÿ¯ÿ´ÿ¸ÿ¶ÿµÿµÿ´ÿ²ÿµÿ¹ÿ¯ÿ°ÿ®ÿ¶ÿ»ÿÁÿ²ÿ¼ÿÄÿºÿ®ÿ¹ÿ¹ÿ°ÿ¾ÿ¶ÿ°ÿ¯ÿ¯ÿ¶ÿ¼ÿ¹ÿ´ÿ¹ÿ¾ÿ·ÿ½ÿ¸ÿ®ÿ°ÿ¼ÿ´ÿ·ÿ·ÿ´ÿ²ÿ²ÿÅÿ¸ÿºÿ³ÿ¼ÿ»ÿ°ÿ´ÿ»ÿ¸ÿ¶ÿ³ÿ®ÿ´ÿ´ÿ°ÿ¼ÿ¹ÿ¶ÿ²ÿ½ÿ¸ÿ³ÿµÿÀÿ·ÿ¸ÿºÿ¾ÿ¹ÿºÿ²ÿ³ÿ±ÿ­ÿµÿ¹ÿ¼ÿºÿ³ÿµÿ¾ÿÄÿºÿÀÿ»ÿ¾ÿºÿ³ÿ»ÿ´ÿÅÿ¼ÿ¼ÿ³ÿ´ÿºÿ­ÿ¼ÿ¿ÿµÿ­ÿµÿºÿ¸ÿ¼ÿÁÿºÿªÿ´ÿ»ÿ®ÿµÿÅÿºÿ¿ÿ±ÿµÿ¿ÿ®ÿ²ÿ¹ÿºÿ­ÿ¯ÿ´ÿ½ÿ¾ÿ¸ÿ¶ÿµÿ¸ÿ¿ÿ¼ÿ´ÿ¶ÿ°ÿ®ÿºÿ»ÿ¶ÿ¸ÿªÿ¿ÿÁÿ¹ÿ½ÿºÿ¹ÿ»ÿ¸ÿ°ÿ²ÿ·ÿ´ÿ±ÿ·ÿÀÿ½ÿ°ÿ¬ÿ³ÿºÿ³ÿ´ÿÊÿ±ÿ¬ÿ±ÿÁÿºÿ»ÿ·ÿ»ÿ¼ÿ¸ÿ¹ÿºÿ¶ÿ´ÿµÿ´ÿÀÿ¾ÿµÿ¹ÿµÿ­ÿ¸ÿ¹ÿ°ÿÁÿÀÿÅÿÂÿ°ÿ«ÿÀÿ¸ÿ°ÿ¶ÿ²ÿ·ÿ¹ÿ·ÿ±ÿ«ÿ¶ÿ´ÿ²ÿ½ÿÂÿ¿ÿ±ÿ±ÿ¸ÿ³ÿ¾ÿ¸ÿ²ÿ¸ÿºÿ¶ÿ¸ÿ¼ÿ¹ÿÃÿÀÿ¸ÿÀÿµÿ°ÿ©ÿ³ÿ»ÿ³ÿ¼ÿÅÿÅÿ¹ÿºÿÀÿ½ÿ»ÿ»ÿ´ÿ³ÿ¼ÿ­ÿ¿ÿºÿµÿ¶ÿ»ÿ´ÿ¼ÿµÿ°ÿµÿºÿ¸ÿ·ÿ¿ÿºÿ³ÿºÿ½ÿ¶ÿµÿ¿ÿ¹ÿ¶ÿ¸ÿ»ÿÂÿÂÿ¾ÿ°ÿ°ÿºÿºÿ¼ÿ¼ÿ¹ÿ´ÿ­ÿ®ÿ³ÿ²ÿºÿµÿ¹ÿÄÿ²ÿ»ÿºÿ»ÿ·ÿ¹ÿ¼ÿ¾ÿÀÿÀÿ¹ÿ²ÿ·ÿ½ÿ·ÿ¾ÿ²ÿ³ÿºÿ³ÿºÿ·ÿ¶ÿ¼ÿËÿ¶ÿ³ÿ·ÿ´ÿ·ÿ¿ÿÁÿ½ÿµÿ¾ÿ´ÿ»ÿªÿ¾ÿ¹ÿ¾ÿÇÿÀÿ»ÿ¸ÿ½ÿ¾ÿ·ÿ¸ÿ½ÿ¼ÿºÿÆÿºÿµÿ¼ÿ»ÿ¶ÿ·ÿµÿ³ÿ¶ÿ¶ÿÀÿÂÿºÿµÿ³ÿ¹ÿ¶ÿ´ÿ½ÿ»ÿ¹ÿ¯ÿ´ÿ²ÿµÿºÿ¾ÿ¾ÿ·ÿµÿ½ÿÅÿÆÿ¾ÿ¶ÿµÿºÿ¯ÿ±ÿ®ÿ°ÿ©ÿµÿ¾ÿ¼ÿ¸ÿ¶ÿ³ÿ®ÿ´ÿ½ÿ³ÿ½ÿ¸ÿ»ÿ®ÿ¹ÿÀÿ¾ÿ²ÿ·ÿ»ÿ·ÿ´ÿ»ÿÁÿ¸ÿ½ÿ¾ÿ½ÿ¸ÿÁÿ­ÿ´ÿ­ÿ­ÿ¯ÿµÿ¼ÿÂÿÁÿ¾ÿ¾ÿ¸ÿ¼ÿ·ÿ¶ÿ¾ÿÅÿÃÿºÿ¼ÿ¸ÿ¹ÿ¾ÿ¼ÿ²ÿ®ÿ¶ÿµÿºÿ¶ÿ¾ÿºÿ³ÿÀÿ»ÿ¶ÿºÿ½ÿ¾ÿ¹ÿ°ÿ²ÿ¶ÿ°ÿµÿÁÿ·ÿ¶ÿ¸ÿµÿ»ÿ¼ÿ¹ÿ·ÿ¹ÿºÿ·ÿ·ÿ¶ÿ´ÿ»ÿÈÿ½ÿ´ÿ¹ÿ·ÿ³ÿ¹ÿ»ÿ½ÿÀÿ¾ÿ¼ÿ±ÿªÿµÿµÿ¸ÿ¸ÿ»ÿ´ÿ³ÿ±ÿµÿ¹ÿºÿÀÿ·ÿ¹ÿÂÿ¿ÿ»ÿÂÿµÿ¹ÿ»ÿºÿ»ÿºÿºÿ¾ÿ¼ÿ®ÿÁÿ·ÿ¿ÿ¸ÿµÿ½ÿ¸ÿºÿ·ÿ½ÿÂÿµÿ´ÿ¼ÿ·ÿÂÿ´ÿ·ÿ³ÿ»ÿ¸ÿ³ÿ¬ÿ©ÿ­ÿ³ÿ·ÿ¶ÿÀÿÅÿ°ÿ­ÿ°ÿ¸ÿµÿ¹ÿÀÿ¾ÿ·ÿ¶ÿµÿ´ÿ²ÿÂÿÄÿÂÿµÿºÿ»ÿºÿ»ÿ¾ÿÁÿ¸ÿ´ÿÂÿ¶ÿ·ÿ³ÿ¸ÿ¹ÿµÿ¸ÿ¿ÿ¿ÿ»ÿºÿÀÿ·ÿ·ÿËÿÄÿÃÿÂÿºÿÂÿÄÿ¸ÿ´ÿºÿÆÿ¼ÿ¿ÿ¿ÿ½ÿ­ÿÿòþXÿ­ÿ°ÿ¾ÿÀÿ³ÿ·ÿ½ÿ«ÿ¿ÿÂÿºÿºÿºÿ²ÿ°ÿ¾ÿ¿ÿÃÿÊÿÆÿÃÿ½ÿ¹ÿ¼ÿ¾ÿ·ÿ·ÿÀÿ¶ÿ®ÿ½ÿ½ÿÄÿ¹ÿ¹ÿ¹ÿ¹ÿ¼ÿ½ÿºÿ¿ÿÇÿ½ÿ¿ÿ»ÿ¶ÿªÿÿ¯ÿ°ÿÿÿ²ÿ¶ÿÅÿ»ÿ¶ÿÃÿ¿ÿºÿ¸ÿ·ÿ¸ÿ·ÿ¹ÿÃÿ­ÿ»ÿ¶ÿ¹ÿ¾ÿÁÿ¼ÿ»ÿÃÿ¸ÿ²ÿ·ÿºÿ·ÿµÿ²ÿ¸ÿ¸ÿ·ÿ¸ÿ®ÿ¶ÿµÿ¿ÿ½ÿ¼ÿÆÿ¿ÿ¹ÿ¹ÿµÿµÿÀÿÁÿ·ÿ¼ÿ³ÿ¶ÿ»ÿ¼ÿ»ÿ»ÿ¹ÿ¬ÿ¶ÿ°ÿºÿµÿ¼ÿ¿ÿºÿ¸ÿºÿ»ÿ¾ÿ»ÿÂÿºÿ¿ÿÄÿºÿ¸ÿºÿ¶ÿ¾ÿ°ÿ°ÿ¸ÿ·ÿºÿ»ÿ¼ÿ¹ÿµÿ¶ÿ´ÿ±ÿ·ÿ¾ÿ½ÿ¿ÿ¹ÿ¸ÿ¶ÿ±ÿ½ÿ­ÿÀÿÊÿ·ÿÀÿ¸ÿ²ÿ±ÿ²ÿ·ÿ·ÿÇÿºÿ¼ÿÀÿ¸ÿ¹ÿ½ÿÁÿÁÿµÿ¼ÿ¿ÿÅÿÂÿ¶ÿ±ÿ¼ÿÁÿµÿµÿ¿ÿ½ÿÁÿºÿ¿ÿ¿ÿºÿ¾ÿÆÿ¿ÿÃÿ¼ÿ¶ÿ¹ÿ¸ÿ¾ÿ¿ÿ´ÿ±ÿ¼ÿÀÿºÿÅÿ¼ÿ¸ÿ¼ÿ»ÿ¸ÿ¿ÿÁÿ¿ÿºÿ»ÿºÿ¾ÿÁÿ¿ÿ¾ÿºÿ¼ÿ³ÿ»ÿÁÿ¿ÿ´ÿ³ÿ¾ÿÄÿ¶ÿ¾ÿ²ÿ¶ÿ¾ÿÂÿÄÿÂÿ½ÿÂÿ´ÿÀÿ¾ÿºÿ½ÿºÿ¶ÿ¸ÿ¸ÿ¼ÿ¸ÿºÿ»ÿÀÿºÿ¹ÿÁÿ½ÿ»ÿ½ÿÆÿ¸ÿ¶ÿ·ÿ¶ÿ¹ÿ»ÿ¹ÿÅÿÇÿÀÿÀÿºÿ·ÿ·ÿ°ÿ¶ÿ»ÿ¼ÿ»ÿºÿ¾ÿ¸ÿ®ÿ´ÿ¸ÿ»ÿÀÿ¾ÿ·ÿ·ÿ¶ÿ¶ÿÃÿÂÿ·ÿ¸ÿ¸ÿ¼ÿºÿºÿ¸ÿ¸ÿÂÿÀÿºÿºÿ¾ÿºÿ¿ÿÁÿ¹ÿºÿ·ÿ³ÿµÿÁÿ»ÿ´ÿ¸ÿÀÿÀÿ¾ÿÄÿ²ÿ·ÿ¿ÿ¿ÿ»ÿ½ÿÁÿ½ÿ»ÿÂÿ¿ÿ¼ÿ¿ÿÂÿ¼ÿ¶ÿÅÿ½ÿªÿÁÿºÿ¹ÿ»ÿ»ÿ¼ÿ·ÿ°ÿ¾ÿÂÿÃÿ½ÿºÿ¶ÿ®ÿµÿÀÿºÿ´ÿ²ÿ°ÿ¶ÿ¾ÿ»ÿµÿ·ÿ¬ÿ¿ÿ¿ÿÀÿÂÿÂÿ¼ÿ´ÿµÿ¶ÿ¹ÿ¹ÿÀÿ¾ÿ»ÿ¼ÿÁÿ½ÿºÿ­ÿ·ÿÂÿÄÿ»ÿ¾ÿÂÿ¾ÿ¹ÿ¶ÿ¼ÿ·ÿ·ÿ·ÿ»ÿ½ÿ»ÿ¸ÿµÿ»ÿ»ÿµÿ»ÿÀÿ¸ÿ²ÿ·ÿ¾ÿ¼ÿ¹ÿ·ÿ»ÿ±ÿ­ÿµÿ¿ÿÀÿ¹ÿµÿ¸ÿÀÿ´ÿºÿ¾ÿÀÿ·ÿ¹ÿ¿ÿºÿÔÿÄÿ¶ÿ°ÿ±ÿ´ÿ¸ÿ´ÿ´ÿ»ÿ¶ÿ¸ÿ´ÿµÿ½ÿ¸ÿµÿ²ÿ¯ÿ´ÿ¼ÿ¹ÿ¾ÿÇÿ³ÿ¸ÿ½ÿ¸ÿ¸ÿ¾ÿÁÿÆÿÅÿ´ÿÂÿ¼ÿÂÿ»ÿ·ÿ½ÿ»ÿ²ÿ¶ÿµÿµÿºÿÃÿÅÿ¿ÿÇÿÈÿ½ÿ¼ÿ¸ÿ¼ÿÅÿ½ÿ¾ÿ³ÿ·ÿ¼ÿ¼ÿºÿ¶ÿ´ÿ¹ÿ®ÿ¸ÿ½ÿÂÿ½ÿ»ÿ¶ÿ´ÿ¿ÿÅÿ¾ÿ¼ÿºÿ·ÿ¿ÿ»ÿ½ÿÀÿºÿ»ÿÃÿµÿ¶ÿ¸ÿ¼ÿ¾ÿºÿ¸ÿ·ÿ¹ÿ»ÿ½ÿÂÿÎÿ¶ÿÁÿ¼ÿ»ÿ¸ÿ½ÿ»ÿ·ÿ¶ÿ¶ÿ·ÿÁÿ»ÿ²ÿµÿ°ÿ´ÿÁÿ¾ÿ¼ÿ¿ÿ¶ÿ¼ÿ½ÿ¼ÿ¹ÿ¸ÿÄÿ»ÿ¼ÿ¼ÿ½ÿÂÿ¼ÿ®ÿµÿµÿ¬ÿ»ÿ½ÿ½ÿµÿ´ÿµÿ³ÿ°ÿµÿ¿ÿ¿ÿËÿÃÿºÿ¾ÿÃÿÉÿÃÿ¼ÿÀÿÀÿ¹ÿµÿÀÿ®ÿ»ÿºÿ´ÿ»ÿÂÿÇÿÂÿ¼ÿÀÿ·ÿ¸ÿ½ÿµÿÀÿ¼ÿ½ÿ¾ÿ·ÿºÿ¾ÿ¼ÿÂÿ¯ÿ¶ÿÉÿ»ÿ²ÿ·ÿµÿ¸ÿ¼ÿºÿ¸ÿ¸ÿ¯ÿ­ÿ¼ÿ´ÿ»ÿ¸ÿ»ÿ°ÿµÿÃÿÄÿ¹ÿ¹ÿÇÿ¿ÿ¬ÿªÿ¸ÿ»ÿ¿ÿ»ÿ¼ÿ¸ÿ¶ÿºÿ¹ÿ·ÿÀÿºÿ·ÿ»ÿ´ÿ¸ÿ·ÿ¿ÿ¸ÿ½ÿÊÿÊÿ¹ÿ±ÿ¶ÿ²ÿ¹ÿÃÿ»ÿ·ÿ¾ÿ¿ÿ·ÿµÿ°ÿ­ÿ¯ÿ´ÿ¼ÿ¼ÿ¸ÿºÿ´ÿ°ÿÁÿÁÿ³ÿ¶ÿ´ÿ¯ÿ´ÿ»ÿ¹ÿ·ÿ¾ÿ³ÿ±ÿ¾ÿ¶ÿÀÿ¼ÿÀÿ¼ÿ¹ÿ½ÿÃÿ¿ÿ¸ÿ¹ÿ­ÿ¼ÿÁÿ°ÿ³ÿ´ÿ¼ÿÀÿ¾ÿ¼ÿ½ÿ¼ÿ¸ÿ¸ÿµÿ¾ÿ°ÿ³ÿ¶ÿÿ°ÿ»ÿ¸ÿ¹ÿ¾ÿÄÿ¿ÿºÿ»ÿ³ÿºÿ¸ÿ·ÿºÿ½ÿ¹ÿÀÿ·ÿ­ÿ³ÿ´ÿ¸ÿ½ÿ¸ÿ½ÿÄÿ¿ÿºÿ»ÿÃÿ¸ÿ·ÿµÿ»ÿÂÿ¾ÿ¸ÿ¹ÿ·ÿ¸ÿÄÿÉÿ¿ÿ²ÿ«ÿ»ÿÀÿÂÿºÿÀÿ½ÿ¶ÿ¸ÿ·ÿ°ÿ°ÿºÿÀÿÃÿ²ÿ³ÿ¹ÿµÿ¼ÿÃÿ½ÿÁÿ½ÿ´ÿ°ÿ¸ÿÁÿ¾ÿ»ÿ¸ÿ¯ÿ²ÿ»ÿ±ÿ´ÿ¼ÿ¹ÿ¯ÿ´ÿÀÿ³ÿ·ÿ½ÿµÿ¹ÿÁÿºÿ¿ÿ¿ÿ´ÿºÿ¿ÿ¶ÿ¸ÿ»ÿÂÿÁÿµÿ²ÿ·ÿ·ÿ´ÿ¶ÿ¸ÿ¹ÿ¿ÿºÿ½ÿ»ÿ¶ÿ¾ÿ³ÿ­ÿµÿÀÿ¼ÿµÿ¹ÿ¶ÿ´ÿ¼ÿµÿ´ÿ·ÿ¿ÿ¾ÿ¾ÿ½ÿÂÿ¶ÿ¾ÿ»ÿ½ÿ¾ÿºÿ±ÿ­ÿ°ÿ¹ÿ¾ÿ´ÿ»ÿ¹ÿ¿ÿÀÿ¹ÿ©ÿ¹ÿ¶ÿ¹ÿ³ÿ»ÿ¹ÿ·ÿ³ÿ¯ÿ¶ÿÂÿÃÿ½ÿ¹ÿ¹ÿ¼ÿ¹ÿ¹ÿ»ÿ¿ÿ²ÿ·ÿµÿµÿ°ÿ«ÿºÿÀÿ¿ÿÄÿ½ÿ¸ÿ»ÿ½ÿ¸ÿ¶ÿ¶ÿ¬ÿÅÿ»ÿ²ÿ²ÿ»ÿ½ÿºÿ¸ÿ³ÿ±ÿ³ÿ±ÿ³ÿ¸ÿ¶ÿ¼ÿ½ÿ¼ÿµÿ½ÿ·ÿ¶ÿ²ÿ·ÿ¸ÿ¾ÿ³ÿ·ÿ¸ÿ¹ÿ¼ÿ¸ÿ¹ÿ¾ÿ»ÿ½ÿµÿÃÿµÿÂÿ¸ÿ¶ÿ·ÿ¾ÿÂÿ¹ÿ¸ÿºÿ´ÿ³ÿ¶ÿ½ÿ¼ÿ´ÿ·ÿ¼ÿ¸ÿ¶ÿÁÿ»ÿ·ÿÂÿ¹ÿ¾ÿ¶ÿ¾ÿ¯ÿ·ÿÁÿ¼ÿÀÿ½ÿ¾ÿ¿ÿ¼ÿ»ÿ¼ÿ½ÿµÿ»ÿ¶ÿ´ÿ¸ÿ²ÿ±ÿ½ÿ·ÿ°ÿÄÿºÿ±ÿ¼ÿ¼ÿ¼ÿ¶ÿ´ÿµÿµÿµÿµÿ¼ÿ»ÿ·ÿ´ÿ¶ÿ·ÿ½ÿÂÿ·ÿÀÿµÿµÿ±ÿ¹ÿ²ÿ´ÿ¹ÿ¶ÿ¯ÿ¯ÿµÿ½ÿÀÿ¸ÿ¸ÿ¹ÿ³ÿ¬ÿ¸ÿÃÿ¶ÿÃÿÅÿºÿ¶ÿ¸ÿ³ÿ»ÿ´ÿ´ÿ»ÿºÿ¹ÿ¸ÿ²ÿ·ÿ½ÿ²ÿ·ÿ¾ÿ²ÿ¼ÿ¶ÿ¹ÿ±ÿ·ÿÂÿ¿ÿ¹ÿ¼ÿµÿ·ÿµÿ³ÿ³ÿÁÿÅÿ¾ÿÀÿ¿ÿ´ÿ¶ÿ½ÿºÿÃÿ½ÿÅÿµÿ©ÿ©ÿ¬ÿ±ÿ·ÿÿ¹ÿ·ÿ¼ÿ¾ÿ¶ÿ¹ÿ¸ÿµÿ¹ÿ¹ÿµÿ´ÿ³ÿ´ÿ´ÿ¶ÿ¹ÿµÿ·ÿµÿ·ÿ·ÿºÿ¼ÿºÿµÿµÿ¹ÿ³ÿ½ÿ¯ÿ­ÿ¶ÿ¹ÿ¾ÿ½ÿ¸ÿ°ÿÿ´ÿ½ÿ³ÿ±ÿ°ÿ¬ÿºÿµÿ´ÿµÿ¶ÿÿ·ÿ¹ÿ»ÿ³ÿ¸ÿºÿ²ÿ¶ÿ¸ÿ¹ÿµÿ·ÿ¶ÿ´ÿ·ÿ²ÿ°ÿµÿ·ÿ¿ÿ¾ÿ·ÿ²ÿ¯ÿµÿ²ÿ¶ÿ¯ÿ¿ÿ¹ÿ¹ÿ¶ÿ´ÿ¶ÿÀÿ¾ÿ¼ÿºÿ¹ÿ°ÿ¼ÿ¿ÿ¼ÿ¹ÿ»ÿÀÿµÿ®ÿ¯ÿ¾ÿ»ÿÂÿ¼ÿºÿµÿ»ÿ®ÿ¶ÿ»ÿ¶ÿÿµÿ°ÿ¸ÿ¸ÿµÿºÿ»ÿ¶ÿ®ÿ³ÿ¹ÿµÿ¶ÿ¼ÿ¼ÿºÿ¹ÿ¹ÿ¸ÿ»ÿ±ÿ²ÿºÿ¼ÿ°ÿ¼ÿ¶ÿ¹ÿ¹ÿ­ÿ¿ÿ´ÿ±ÿ³ÿÀÿ¼ÿ¶ÿ»ÿ·ÿ²ÿ¶ÿ·ÿºÿ¼ÿ¹ÿ¶ÿ´ÿµÿ¶ÿ¶ÿ²ÿ»ÿÁÿÀÿÅÿÁÿ°ÿªÿÊÿÇÿ­ÿÿ°ÿÿ¼ÿ°ÿ°ÿºÿµÿ´ÿ¾ÿ¸ÿ­ÿ·ÿ¶ÿµÿ²ÿ«ÿºÿÃÿ¶ÿ®ÿ°ÿ°ÿ¸ÿ²ÿ­ÿµÿ»ÿ±ÿ±ÿ»ÿ½ÿµÿ³ÿ±ÿ±ÿ¸ÿ¯ÿ¸ÿ°ÿ´ÿ»ÿ°ÿ²ÿ¹ÿ¿ÿ¼ÿµÿµÿ¹ÿ»ÿ·ÿ²ÿ³ÿ¯ÿ°ÿµÿ¶ÿ·ÿ½ÿºÿ²ÿÃÿ¶ÿ³ÿ¸ÿ¶ÿ¼ÿ·ÿ´ÿ¼ÿ·ÿ½ÿ¹ÿ·ÿ´ÿµÿ·ÿ¸ÿ»ÿÂÿ¾ÿ¸ÿ¹ÿ¶ÿ²ÿ®ÿ²ÿ¹ÿ¶ÿ·ÿ¸ÿµÿ³ÿ¸ÿ¶ÿ³ÿºÿ·ÿ±ÿ­ÿ¶ÿ¿ÿ¬ÿ·ÿ®ÿ®ÿ¼ÿÿªÿÀÿ·ÿ´ÿ´ÿ³ÿ¿ÿ¶ÿ¯ÿ®ÿ©ÿ°ÿµÿ°ÿ­ÿ­ÿ·ÿ¼ÿ»ÿ´ÿ¶ÿµÿ»ÿ«ÿ¬ÿ»ÿ¿ÿ¼ÿ²ÿ²ÿ¸ÿÁÿ´ÿ²ÿ³ÿºÿÁÿÀÿÂÿ¾ÿ¹ÿ¯ÿ´ÿ¹ÿ¶ÿ·ÿ¼ÿÃÿ½ÿ±ÿ³ÿ¶ÿ®ÿ¬ÿ³ÿ´ÿ¿ÿ¼ÿ®ÿ°ÿ¹ÿºÿ¹ÿ¯ÿ©ÿ´ÿªÿµÿ¸ÿ¯ÿ´ÿºÿ½ÿ®ÿ¶ÿÀÿ¹ÿ°ÿ±ÿ²ÿ®ÿ´ÿºÿºÿ¬ÿµÿ¹ÿ´ÿ¹ÿºÿ·ÿ»ÿ¸ÿ¶ÿÂÿ¶ÿ³ÿ«ÿ«ÿ¹ÿ·ÿ¼ÿµÿ¬ÿ°ÿ·ÿ­ÿ¸ÿÂÿ­ÿ¶ÿ±ÿ­ÿ±ÿ³ÿºÿ´ÿÁÿÌÿ¾ÿµÿ³ÿ°ÿ¶ÿµÿµÿ²ÿ¹ÿÇÿ¾ÿ­ÿ«ÿ°ÿ¿ÿÃÿ´ÿ¯ÿÿ²ÿ»ÿ·ÿ¹ÿ¸ÿ»ÿ¯ÿ¹ÿ¹ÿ»ÿ¶ÿ¹ÿ¹ÿ³ÿ»ÿ³ÿ·ÿ´ÿ¸ÿÄÿ¸ÿ´ÿ³ÿ¿ÿ¹ÿ¹ÿÁÿ¼ÿ¶ÿ­ÿ¯ÿ³ÿ·ÿ»ÿ¶ÿ·ÿ¸ÿ³ÿµÿ¾ÿÀÿÃÿ½ÿ¼ÿ¸ÿ²ÿ·ÿ±ÿ¼ÿ±ÿ¯ÿ»ÿ¶ÿ±ÿ¾ÿ²ÿ³ÿ­ÿ°ÿ¹ÿ¹ÿ¿ÿ½ÿ±ÿ¸ÿ·ÿ¸ÿÀÿ¶ÿ±ÿ±ÿ±ÿ·ÿ¹ÿ³ÿ±ÿ³ÿ¶ÿ¹ÿ·ÿ·ÿ¶ÿ¶ÿµÿ·ÿ±ÿ±ÿ½ÿ­ÿ«ÿÀÿ±ÿ½ÿ¯ÿ¹ÿ¾ÿ©ÿ±ÿµÿ±ÿ¶ÿ¼ÿºÿ³ÿ»ÿ°ÿªÿ­ÿ·ÿ²ÿµÿ¹ÿ¸ÿµÿ¶ÿ¼ÿ·ÿ²ÿµÿ´ÿ´ÿ´ÿ´ÿ²ÿºÿ¼ÿ¬ÿ«ÿ¯ÿ¿ÿ½ÿ»ÿ»ÿÃÿ¯ÿÿ¾ÿ·ÿ°ÿ·ÿ©ÿµÿ·ÿ¸ÿ¯ÿ°ÿ¼ÿ¶ÿ¬ÿµÿ´ÿ¯ÿ±ÿ·ÿ¹ÿ¸ÿ¹ÿ¹ÿµÿ¸ÿ¼ÿ¯ÿ°ÿ¾ÿ¸ÿ¶ÿ½ÿÃÿ¹ÿ°ÿ»ÿ¸ÿ®ÿ®ÿ»ÿ²ÿºÿ³ÿ±ÿ¿ÿ±ÿ¹ÿÀÿ·ÿ°ÿ´ÿ¹ÿ½ÿ»ÿ¶ÿ°ÿµÿ¸ÿµÿ¶ÿºÿ¶ÿ³ÿµÿ³ÿ³ÿ·ÿµÿ·ÿ¼ÿ·ÿ±ÿ¶ÿ¹ÿ»ÿ½ÿ´ÿ¹ÿ½ÿ·ÿ´ÿ°ÿ´ÿ¬ÿ¯ÿµÿ°ÿ²ÿ²ÿ»ÿ»ÿ²ÿ´ÿ¸ÿ±ÿ¸ÿ°ÿ±ÿ·ÿµÿ²ÿ·ÿ¶ÿ°ÿ·ÿ»ÿ¯ÿ¯ÿºÿ¶ÿ­ÿ²ÿ¸ÿ±ÿ¶ÿ·ÿºÿ¿ÿµÿ¸ÿºÿ­ÿ¯ÿ¿ÿ²ÿºÿ³ÿ·ÿÀÿ²ÿµÿ·ÿ«ÿ¯ÿµÿ¯ÿÿ°ÿ¶ÿ²ÿ»ÿ»ÿ´ÿ±ÿºÿ»ÿ¸ÿµÿ³ÿ·ÿ¶ÿ·ÿ½ÿ¶ÿ±ÿ¯ÿ°ÿ¶ÿ¯ÿ±ÿ²ÿ³ÿÁÿÁÿ½ÿ«ÿµÿÿ»ÿ±ÿÿÿ¬ÿ¼ÿ®ÿ³ÿ²ÿ±ÿ³ÿ°ÿ³ÿ¿ÿ¶ÿ³ÿ¸ÿ²ÿ®ÿ´ÿ¹ÿ¶ÿ²ÿ¶ÿºÿ¼ÿ¹ÿ±ÿ¼ÿÀÿÀÿ¶ÿ»ÿ­ÿ¯ÿ½ÿÃÿ¹ÿ³ÿÀÿ«ÿ»ÿ­ÿµÿºÿ¯ÿµÿ·ÿ°ÿ³ÿµÿ­ÿ¼ÿ»ÿ²ÿ²ÿ¶ÿ¸ÿ½ÿ¾ÿ´ÿ´ÿºÿ¯ÿ°ÿ¸ÿ±ÿ­ÿ´ÿ±ÿ½ÿµÿºÿµÿ¼ÿ»ÿÁÿ½ÿºÿ½ÿºÿÿ­ÿÿ¸ÿ¸ÿ¯ÿ´ÿ¹ÿ¸ÿ°ÿ®ÿ®ÿ±ÿµÿ·ÿ»ÿ¸ÿ±ÿ´ÿ¶ÿ²ÿµÿ¸ÿ·ÿ²ÿ½ÿ¼ÿ·ÿ¹ÿ«ÿ¬ÿ¶ÿ´ÿºÿ¾ÿ´ÿ·ÿ»ÿÀÿºÿ¼ÿ¼ÿ¸ÿµÿ°ÿ»ÿ·ÿ²ÿµÿºÿ¶ÿ¿ÿ¸ÿ­ÿ¶ÿ¶ÿµÿ¹ÿ°ÿ¸ÿ¶ÿ¹ÿ±ÿ³ÿÄÿ°ÿÿ±ÿ²ÿ¹ÿ³ÿ©ÿÄÿ³ÿ·ÿ±ÿ³ÿªÿ±ÿ°ÿ²ÿ»ÿ¸ÿ³ÿ´ÿ¹ÿ²ÿ²ÿ¶ÿºÿ¹ÿ°ÿºÿ¿ÿ·ÿµÿÂÿºÿ®ÿ³ÿ´ÿ½ÿ»ÿ¾ÿ³ÿµÿÇÿ³ÿ¹ÿªÿ¹ÿ¼ÿ·ÿ·ÿ³ÿ±ÿµÿ¸ÿºÿ³ÿ­ÿ®ÿ²ÿ¸ÿ¹ÿ·ÿ¹ÿ¼ÿ·ÿ´ÿ½ÿ»ÿ¹ÿ°ÿ²ÿ·ÿÿ¹ÿ¼ÿ¼ÿÀÿ¿ÿ­ÿ¶ÿ¯ÿ±ÿ³ÿ¶ÿ±ÿªÿ©ÿ¸ÿµÿ´ÿ¼ÿ·ÿ·ÿ¸ÿ°ÿ®ÿ¯ÿ¼ÿ²ÿ´ÿ¯ÿ®ÿ­ÿºÿ¸ÿºÿ²ÿ·ÿºÿ·ÿ¾ÿ¹ÿ²ÿ³ÿ³ÿ¹ÿ»ÿµÿ¶ÿ¸ÿºÿ³ÿ³ÿ´ÿ´ÿ»ÿ´ÿ»ÿÀÿ±ÿ¯ÿªÿ¸ÿ¾ÿµÿ©ÿ¿ÿ¸ÿ´ÿ»ÿºÿ©ÿ©ÿ°ÿ´ÿ¶ÿ´ÿªÿ®ÿ»ÿ»ÿºÿµÿµÿ¿ÿ¹ÿ³ÿ²ÿ´ÿ½ÿ·ÿ«ÿ©ÿ±ÿ¶ÿ·ÿ·ÿÄÿÆÿÀÿ²ÿ»ÿ½ÿµÿ½ÿ¸ÿ¶ÿ·ÿ´ÿµÿºÿ¹ÿ¶ÿ´ÿ±ÿ´ÿºÿ´ÿ³ÿ²ÿ¿ÿ»ÿµÿ³ÿ¾ÿ¸ÿ¸ÿ¸ÿ°ÿ¶ÿ±ÿ«ÿªÿÿ´ÿºÿ¿ÿÁÿºÿ°ÿ±ÿ¿ÿ¿ÿµÿ»ÿ®ÿ±ÿÁÿ²ÿ¯ÿ®ÿµÿ¿ÿ¼ÿ¹ÿÁÿµÿ·ÿµÿºÿµÿ³ÿ²ÿºÿ¿ÿ¶ÿ³ÿ´ÿ¶ÿ»ÿ¹ÿºÿ±ÿµÿ³ÿ´ÿÎÿ·ÿ¿ÿ¾ÿ´ÿ¸ÿ±ÿ°ÿ¸ÿ´ÿ·ÿ³ÿ´ÿ·ÿ­ÿ«ÿµÿºÿ³ÿ­ÿ¸ÿµÿ´ÿ·ÿÃÿµÿºÿ±ÿ¸ÿ»ÿºÿ»ÿ½ÿºÿ®ÿ¯ÿ¶ÿ¸ÿ»ÿ¹ÿ´ÿ¶ÿµÿ¸ÿºÿ®ÿ¸ÿ¶ÿ©ÿ¹ÿ»ÿ²ÿÇÿ¯ÿ­ÿ»ÿ±ÿ¸ÿ°ÿ´ÿ¸ÿ½ÿ¾ÿ¼ÿ®ÿ©ÿµÿ´ÿ¯ÿ±ÿ­ÿ¯ÿ³ÿ»ÿ²ÿ¯ÿÃÿ±ÿ´ÿ¸ÿÄÿ¸ÿ¹ÿ±ÿµÿ¶ÿ·ÿ½ÿºÿ´ÿ¸ÿ·ÿ±ÿ¿ÿ·ÿ¹ÿÀÿ¸ÿ²ÿ¿ÿµÿ©ÿ¼ÿÃÿ·ÿ®ÿ»ÿºÿ»ÿ¸ÿ³ÿ³ÿ¶ÿ·ÿ°ÿ©ÿªÿ±ÿ¿ÿ­ÿ°ÿ¶ÿ²ÿÁÿ¹ÿ³ÿ·ÿ´ÿ¹ÿºÿµÿ¿ÿ¾ÿ³ÿµÿ¸ÿ¾ÿÊÿÂÿ´ÿ¶ÿºÿ­ÿ±ÿ°ÿ²ÿ¶ÿÁÿÀÿºÿ¿ÿÃÿ¼ÿ·ÿ²ÿµÿ¼ÿµÿµÿ²ÿ±ÿ´ÿ·ÿ²ÿÀÿ³ÿºÿ³ÿ¸ÿ·ÿ¾ÿ»ÿ»ÿÂÿ¾ÿºÿ¹ÿµÿ¶ÿ¼ÿ¶ÿ¼ÿ¶ÿ¾ÿ¼ÿÁÿ²ÿºÿ¶ÿ³ÿºÿÅÿÂÿÇÿÄÿ¼ÿ¼ÿ¶ÿ»ÿ¾ÿ»ÿºÿ¿ÿ¹ÿ»ÿÃÿ³ÿºÿ»ÿ¾ÿ½ÿ¸ÿ¹ÿºÿ¹ÿ¶ÿ·ÿ¼ÿºÿµÿ°ÿ»ÿ¾ÿ°ÿºÿ¹ÿÆÿÀÿ¶ÿ´ÿµÿ¾ÿ¾ÿÀÿ¿ÿ¯ÿ·ÿÁÿ¾ÿ·ÿ¾ÿ¸ÿÁÿ½ÿ¼ÿ·ÿÀÿºÿºÿ¾ÿ¹ÿ¸ÿ¸ÿ¹ÿÂÿ½ÿ½ÿÂÿºÿ¹ÿ¸ÿ´ÿ¾ÿµÿ¾ÿ½ÿ¾ÿ´ÿ±ÿ¸ÿ¹ÿµÿ´ÿµÿºÿÀÿÂÿ¶ÿ¸ÿ¸ÿ°ÿ¼ÿ¿ÿ¸ÿ¸ÿ¸ÿ·ÿ»ÿ¿ÿ¿ÿ½ÿ´ÿµÿ·ÿ·ÿ±ÿ°ÿ¯ÿ°ÿºÿÁÿ¸ÿ´ÿ¹ÿ½ÿ»ÿ´ÿ´ÿ¹ÿ·ÿµÿ¹ÿ´ÿÀÿ·ÿ¹ÿµÿ¶ÿ¹ÿµÿ³ÿºÿ¿ÿ»ÿ¶ÿµÿ¼ÿ½ÿ»ÿºÿ±ÿºÿ²ÿ»ÿ·ÿ®ÿ¯ÿ¹ÿ¹ÿ°ÿ´ÿ¸ÿ¼ÿ³ÿÄÿ¿ÿ¼ÿºÿ¿ÿ¼ÿ»ÿÄÿ¿ÿ²ÿ±ÿ·ÿ¼ÿ¶ÿ³ÿ»ÿ½ÿ¸ÿ¾ÿ¹ÿÃÿÃÿ½ÿ¸ÿµÿ¹ÿ»ÿ²ÿ¬ÿ­ÿ³ÿÀÿ·ÿ¾ÿ²ÿ·ÿ¶ÿ¸ÿ¼ÿ»ÿ¹ÿ»ÿ¼ÿ¸ÿ´ÿºÿ¿ÿÆÿ­ÿ½ÿµÿ¹ÿ¹ÿ¸ÿºÿ¹ÿ¹ÿ¸ÿ·ÿ¿ÿËÿÀÿ¾ÿ»ÿ±ÿ¶ÿÄÿÂÿÁÿ¸ÿ²ÿºÿ¹ÿ¼ÿ¿ÿ·ÿ¹ÿºÿ²ÿ¹ÿ½ÿ¹ÿ¹ÿ¼ÿ¹ÿ¸ÿÁÿÆÿÃÿ¶ÿ¬ÿ½ÿ«ÿ¿ÿÃÿ¾ÿ¸ÿ¾ÿ¾ÿ¶ÿµÿ·ÿÁÿ¶ÿ¶ÿ·ÿ°ÿ·ÿ´ÿ³ÿ±ÿµÿ¼ÿÀÿ½ÿºÿ¼ÿ»ÿ½ÿ¼ÿ¹ÿ¿ÿÃÿ¼ÿ½ÿÂÿºÿ´ÿÀÿºÿ´ÿÅÿ½ÿ¹ÿºÿ¾ÿ»ÿºÿ¿ÿÁÿ»ÿ¹ÿ»ÿ¶ÿµÿ©ÿÁÿ»ÿ»ÿ»ÿºÿ¾ÿ½ÿ¹ÿ¾ÿ½ÿ¿ÿ¼ÿÄÿºÿ¼ÿ»ÿ½ÿ¾ÿ½ÿºÿ¶ÿ½ÿÆÿ½ÿÅÿ¶ÿ°ÿ²ÿÿcÿ}ÿ³ÿ¼ÿ¿ÿÀÿ»ÿ·ÿ½ÿºÿÊÿÉÿ¹ÿ»ÿ¼ÿ²ÿ²ÿÀÿÀÿÂÿÀÿ½ÿÂÿÃÿÄÿ¿ÿºÿºÿ¿ÿÅÿÁÿÄÿ¼ÿ·ÿÃÿÊÿµÿ¯ÿµÿ·ÿ¹ÿ¿ÿÁÿÄÿµÿ¹ÿ¶ÿ°ÿºÿ¹ÿ»ÿºÿ·ÿºÿ·ÿÀÿ¹ÿ½ÿ½ÿ¶ÿÁÿ¿ÿ´ÿ°ÿ¶ÿ¿ÿÄÿ¸ÿ¯ÿÁÿ¶ÿ½ÿÂÿ¿ÿ»ÿ¿ÿÂÿ½ÿÂÿ¶ÿ½ÿµÿ¿ÿÂÿ¹ÿ·ÿ»ÿ¼ÿºÿ¸ÿ¼ÿ¸ÿ¾ÿ¼ÿÁÿ½ÿºÿ·ÿµÿ»ÿºÿ¶ÿ¹ÿ¹ÿºÿ¾ÿ·ÿ³ÿ´ÿ·ÿ¸ÿ´ÿ±ÿÅÿ¾ÿ°ÿµÿ½ÿ¼ÿ¶ÿµÿ·ÿºÿ¾ÿ¶ÿµÿ·ÿ½ÿ»ÿ¾ÿ½ÿ·ÿ¶ÿ¯ÿ»ÿÃÿÂÿµÿ¹ÿ»ÿ³ÿ³ÿ½ÿ½ÿºÿ¹ÿ´ÿ½ÿ¸ÿ¸ÿ½ÿ¾ÿ¾ÿ¿ÿÃÿ¿ÿÆÿÌÿºÿ¶ÿ´ÿ¯ÿ­ÿ³ÿ¹ÿ¿ÿ¿ÿÄÿ½ÿ¸ÿ¶ÿ¸ÿ¾ÿ¾ÿ³ÿ»ÿ¸ÿ»ÿ¯ÿ·ÿ¼ÿ¸ÿ¶ÿ¹ÿ¸ÿËÿ»ÿÁÿ»ÿºÿ¹ÿ¸ÿ¾ÿÆÿÀÿ¿ÿÄÿ¶ÿºÿ¸ÿ»ÿ¾ÿÀÿÁÿ¶ÿ±ÿ¼ÿ·ÿ¸ÿ¾ÿ¾ÿ¹ÿ·ÿ¼ÿ·ÿÁÿ³ÿ¹ÿ·ÿ»ÿ»ÿºÿ¾ÿÁÿ¹ÿ²ÿ¹ÿ´ÿ±ÿ´ÿ·ÿ·ÿµÿ±ÿ±ÿ®ÿ¿ÿ½ÿ¶ÿ¹ÿ¾ÿ¼ÿ¹ÿ½ÿÅÿÁÿ¼ÿ¾ÿÂÿ¾ÿ¹ÿ¿ÿÁÿ¾ÿ´ÿÁÿÇÿ¼ÿºÿÁÿÀÿÀÿ¿ÿ½ÿ¹ÿ¸ÿ¶ÿ¸ÿ¿ÿÅÿÀÿÀÿÅÿ¯ÿ³ÿ¸ÿºÿ¹ÿ·ÿ¾ÿ½ÿºÿºÿ¼ÿ»ÿ¶ÿ´ÿ¸ÿ·ÿ¬ÿÃÿµÿ¬ÿ¶ÿ½ÿ¸ÿ¹ÿÂÿ¹ÿµÿ·ÿ¹ÿºÿºÿ¾ÿÃÿ¼ÿ¹ÿ¶ÿ¸ÿ½ÿ¸ÿºÿ¿ÿ¼ÿºÿ±ÿ´ÿ·ÿÁÿÀÿ¾ÿ¼ÿ¹ÿ¿ÿ¹ÿµÿ»ÿ¼ÿ¸ÿºÿ¾ÿ½ÿÁÿÆÿÂÿ¿ÿ¾ÿ»ÿ»ÿ¿ÿ¾ÿµÿÿ¿ÿ­ÿ¿ÿÃÿ»ÿ»ÿÀÿ¿ÿ»ÿ½ÿÂÿ¿ÿÁÿ¼ÿ·ÿ¹ÿºÿ±ÿ®ÿ³ÿºÿ·ÿ¿ÿ»ÿµÿ¼ÿ´ÿ³ÿ±ÿÃÿ½ÿ½ÿ½ÿ»ÿ·ÿ±ÿ±ÿ·ÿ³ÿ±ÿ¿ÿ´ÿ³ÿ¼ÿ¾ÿÇÿÄÿ¯ÿªÿ¬ÿ±ÿ´ÿ»ÿÃÿ¿ÿ´ÿ¹ÿ¹ÿ¾ÿ¿ÿºÿºÿ·ÿ³ÿ¹ÿ¹ÿ¶ÿÀÿ½ÿ¼ÿ¶ÿ¸ÿ¼ÿÀÿÀÿ·ÿ±ÿ·ÿ»ÿ¶ÿ¯ÿ´ÿ½ÿ¿ÿ¾ÿÂÿ»ÿ¾ÿ¶ÿÁÿ¼ÿ¹ÿ»ÿ½ÿ´ÿªÿ»ÿ¼ÿÁÿÂÿ¸ÿ±ÿ¾ÿÀÿ³ÿ´ÿ·ÿÀÿ¸ÿºÿºÿ¹ÿµÿ´ÿ¹ÿºÿµÿ¯ÿµÿ²ÿ¼ÿÁÿÂÿ¼ÿ³ÿ±ÿ¸ÿÂÿ½ÿ¼ÿºÿ¸ÿ¾ÿ¹ÿ·ÿ¾ÿÆÿÆÿ¾ÿ¹ÿ¸ÿ¾ÿµÿ¹ÿºÿµÿ·ÿºÿ´ÿ¸ÿ¾ÿÁÿ½ÿºÿ¸ÿ¹ÿ¾ÿ¾ÿ½ÿÂÿ½ÿ¼ÿµÿ»ÿ»ÿÀÿ¼ÿ¼ÿ¹ÿ³ÿºÿ»ÿ®ÿ¿ÿ¾ÿ³ÿ¾ÿºÿ·ÿºÿ»ÿÁÿÉÿºÿºÿ²ÿ¼ÿ¸ÿ¸ÿ¹ÿ¹ÿ¹ÿ¹ÿÀÿËÿ¹ÿÎÿÀÿ¸ÿÁÿ¾ÿ³ÿ¶ÿ»ÿµÿµÿ¾ÿ½ÿ»ÿ·ÿµÿ³ÿ½ÿ¾ÿ·ÿ¹ÿÁÿ¹ÿ¯ÿ·ÿ´ÿ¼ÿ´ÿ³ÿ¯ÿ·ÿ½ÿ¾ÿ½ÿ¸ÿ¶ÿ½ÿµÿ«ÿ¹ÿ¶ÿ²ÿ°ÿ¼ÿ¾ÿµÿ¼ÿ¾ÿ»ÿÅÿÃÿ¾ÿ¶ÿµÿ´ÿ¶ÿºÿ·ÿ´ÿ·ÿ¹ÿ¿ÿÉÿ­ÿ±ÿÀÿ¹ÿ»ÿÅÿÄÿ¹ÿ³ÿ½ÿ¾ÿÁÿÉÿ»ÿ³ÿ¾ÿÀÿ½ÿ·ÿ°ÿ²ÿºÿ»ÿµÿ¶ÿ¿ÿ±ÿ¼ÿºÿµÿ¹ÿ¿ÿ¼ÿ¹ÿ»ÿµÿ®ÿ¼ÿºÿÄÿ¼ÿ½ÿµÿ²ÿÃÿÎÿÆÿ¼ÿ±ÿÿ²ÿ±ÿµÿ¸ÿ¾ÿ¸ÿ¾ÿÅÿ½ÿ·ÿµÿ²ÿ¸ÿ¶ÿºÿ²ÿºÿ·ÿ¶ÿ¹ÿ²ÿ¼ÿÃÿÀÿºÿµÿºÿ´ÿ·ÿ´ÿ¶ÿºÿ¼ÿ¿ÿ¾ÿ¸ÿ³ÿ¬ÿ±ÿ½ÿ¸ÿ¹ÿ¼ÿ¼ÿºÿ¯ÿÆÿÀÿ¶ÿ¸ÿºÿ¸ÿ»ÿ¾ÿºÿºÿÁÿ·ÿ¶ÿ·ÿ²ÿ´ÿ´ÿµÿ¾ÿ¿ÿ¼ÿÀÿÂÿ¾ÿ¿ÿ¼ÿ½ÿºÿ¬ÿ·ÿµÿºÿ¿ÿ¸ÿ¸ÿ»ÿ¶ÿ³ÿ·ÿ½ÿÁÿ²ÿÄÿ¾ÿ½ÿ¿ÿ°ÿ¾ÿ»ÿ¹ÿÁÿÂÿ¾ÿ½ÿºÿ¿ÿ¸ÿ¾ÿ¶ÿ½ÿ¹ÿºÿ¹ÿ¸ÿ¹ÿ±ÿ²ÿ¾ÿ¾ÿ½ÿ¿ÿ¼ÿ²ÿ³ÿ¶ÿ³ÿ±ÿ¿ÿ½ÿ³ÿ°ÿ·ÿ½ÿ¹ÿµÿ¹ÿ¾ÿ¼ÿ´ÿ®ÿ¶ÿ¹ÿ¼ÿ»ÿ½ÿ¿ÿ¸ÿ´ÿµÿµÿµÿ¹ÿ¾ÿ»ÿ¸ÿ·ÿ²ÿ²ÿ·ÿ»ÿ¹ÿ¾ÿ´ÿ¸ÿºÿ¾ÿ¿ÿ²ÿ°ÿ¶ÿ¿ÿ½ÿ½ÿ¾ÿ¼ÿ¹ÿ´ÿ³ÿ²ÿ¹ÿ´ÿ´ÿ»ÿ¶ÿ·ÿ½ÿ»ÿ·ÿ¸ÿ³ÿ±ÿºÿ½ÿ¾ÿ¾ÿ¾ÿ´ÿ¬ÿ°ÿ½ÿ¼ÿµÿ¸ÿ·ÿµÿ¸ÿ¸ÿ»ÿ´ÿ¹ÿ¿ÿ¶ÿµÿ»ÿÀÿ¼ÿºÿ¸ÿ°ÿ±ÿ¼ÿ»ÿ»ÿ·ÿ½ÿ¹ÿ»ÿ¶ÿÀÿ¹ÿ²ÿ½ÿ¿ÿ¼ÿÀÿºÿ²ÿ¸ÿ¼ÿ¹ÿ·ÿ¹ÿ»ÿ¿ÿ¾ÿºÿ¸ÿºÿ¼ÿ¾ÿ¾ÿ¾ÿºÿ´ÿ¯ÿ´ÿ¾ÿÃÿÂÿ¶ÿºÿ»ÿ¿ÿ´ÿ»ÿ¿ÿ¹ÿºÿ¶ÿ¸ÿ±ÿ²ÿ»ÿ»ÿ½ÿÁÿ·ÿ«ÿ­ÿ®ÿ±ÿ´ÿ¸ÿ¶ÿµÿÄÿ¹ÿ·ÿ¸ÿ¼ÿºÿ´ÿ±ÿ°ÿ³ÿµÿµÿ¸ÿ¹ÿ´ÿ¹ÿ¾ÿÀÿ¼ÿ¶ÿ»ÿ´ÿµÿ³ÿ¸ÿ¿ÿ¹ÿµÿ¾ÿ¸ÿ·ÿÀÿÂÿÃÿ·ÿ¼ÿ¸ÿ¸ÿ¿ÿ¶ÿºÿÄÿ¶ÿ¿ÿ¼ÿ°ÿ´ÿ»ÿºÿ¸ÿ¸ÿ¾ÿ¾ÿ¹ÿ¾ÿ½ÿ»ÿ¹ÿ¿ÿ¼ÿ·ÿ¾ÿ´ÿÁÿ¹ÿ»ÿ­ÿ¶ÿ»ÿ³ÿ·ÿ»ÿ±ÿ³ÿ»ÿ¿ÿÅÿ¿ÿ¾ÿÄÿ´ÿ´ÿ¶ÿÿ½ÿºÿ°ÿ¹ÿ¸ÿ¹ÿ°ÿ¹ÿ¸ÿµÿ¶ÿµÿ´ÿ»ÿ¾ÿ´ÿ¼ÿÁÿµÿ·ÿ´ÿ¸ÿºÿÃÿ¾ÿ¸ÿ»ÿ·ÿ¸ÿ­ÿ®ÿ°ÿ°ÿ³ÿ³ÿµÿ¼ÿ¸ÿ¶ÿÀÿ²ÿ±ÿ³ÿ¸ÿ·ÿ¼ÿ¸ÿÅÿ¹ÿ¹ÿ¼ÿÅÿ¶ÿ¶ÿ³ÿ³ÿºÿ¼ÿºÿ¼ÿ¸ÿ´ÿ¸ÿ´ÿ¸ÿ¾ÿ¾ÿ¸ÿ¿ÿÅÿ¸ÿ¿ÿÊÿµÿ³ÿ®ÿ¶ÿ´ÿ³ÿ´ÿ¸ÿ¼ÿ¼ÿµÿ¶ÿ´ÿ´ÿÀÿ¸ÿ¿ÿ¼ÿºÿÂÿºÿ´ÿ«ÿ½ÿ°ÿ´ÿÿºÿ»ÿ²ÿ³ÿ°ÿ¹ÿ¶ÿ·ÿ¾ÿ»ÿµÿ³ÿ®ÿ³ÿ¹ÿ·ÿ²ÿ¶ÿ¶ÿ°ÿºÿ³ÿ¶ÿ½ÿºÿ·ÿ­ÿ¾ÿ«ÿºÿ»ÿ±ÿµÿµÿ¿ÿÆÿ·ÿ®ÿ´ÿ²ÿ®ÿ¸ÿ»ÿÄÿ¿ÿµÿ±ÿ¹ÿ¶ÿ­ÿ¯ÿ·ÿ¹ÿ¿ÿ·ÿµÿ¸ÿ´ÿ¶ÿµÿ´ÿ¶ÿ¹ÿ»ÿºÿ·ÿ¹ÿ¸ÿºÿÀÿÀÿÇÿ¸ÿ®ÿ°ÿ³ÿ®ÿ¼ÿ´ÿ¾ÿÀÿ½ÿ¶ÿ·ÿ³ÿ½ÿ¾ÿÃÿ¿ÿ¶ÿ¯ÿµÿ¿ÿÂÿÂÿÂÿ¼ÿ²ÿ¹ÿ¹ÿµÿÅÿ¼ÿ¿ÿµÿ½ÿ½ÿ»ÿ¸ÿ²ÿ¿ÿ½ÿ¹ÿ»ÿ±ÿ°ÿ³ÿºÿ·ÿ±ÿ®ÿ³ÿ¹ÿ¸ÿ·ÿ»ÿ¾ÿ½ÿ¹ÿ³ÿ»ÿºÿ¬ÿ¯ÿ¸ÿ¶ÿ´ÿ·ÿ²ÿºÿ¹ÿµÿÂÿ·ÿ³ÿ¹ÿ¸ÿ»ÿ¼ÿÁÿºÿ±ÿºÿ¿ÿ»ÿµÿªÿ­ÿ»ÿ»ÿ¿ÿÅÿ´ÿ²ÿ¸ÿ¯ÿÿ¸ÿ¯ÿ´ÿ­ÿÀÿ²ÿÄÿ·ÿ·ÿªÿ©ÿ¼ÿÁÿ¹ÿ¼ÿ·ÿ¶ÿ´ÿ¹ÿ´ÿ¯ÿ²ÿ·ÿ¿ÿÂÿ»ÿ²ÿ´ÿ±ÿ¸ÿ±ÿ¯ÿ´ÿ°ÿ¯ÿ²ÿºÿÃÿ¶ÿ²ÿ´ÿ¸ÿ¹ÿ­ÿ±ÿ¬ÿ·ÿ¾ÿµÿ²ÿ¹ÿ¾ÿÁÿ»ÿ¯ÿ±ÿµÿ¯ÿ±ÿ»ÿ·ÿªÿ°ÿ¶ÿ¹ÿ¼ÿ»ÿ²ÿ·ÿ²ÿ¸ÿ»ÿ³ÿ²ÿ³ÿ¼ÿ¼ÿ±ÿ¿ÿÃÿºÿ³ÿ³ÿ·ÿ±ÿµÿ¼ÿ»ÿ¼ÿ»ÿ¶ÿ´ÿ³ÿ¶ÿ·ÿµÿ®ÿÿ´ÿ°ÿ»ÿ´ÿÄÿ¸ÿºÿ·ÿÿ¸ÿ¹ÿ®ÿ¹ÿµÿ°ÿ¹ÿ¬ÿ³ÿÂÿ³ÿ³ÿÂÿ»ÿ»ÿºÿ·ÿ¹ÿµÿ³ÿ²ÿµÿ»ÿ¸ÿ¶ÿ¶ÿ·ÿ¶ÿ¼ÿ·ÿ»ÿ²ÿ±ÿ´ÿÁÿÁÿ¶ÿ´ÿ¶ÿÂÿ²ÿ­ÿ·ÿ´ÿ»ÿºÿÀÿ»ÿµÿ¸ÿ¹ÿµÿ·ÿ´ÿ¸ÿ¿ÿ·ÿ°ÿµÿ²ÿ®ÿ¹ÿºÿµÿºÿ²ÿ´ÿ¸ÿºÿ¿ÿºÿÿÿ­ÿ°ÿ¯ÿ°ÿ¾ÿ°ÿ·ÿºÿ«ÿÿ¸ÿ¿ÿ»ÿ¶ÿ³ÿ´ÿ¶ÿ»ÿ¼ÿ±ÿºÿ¹ÿ°ÿ³ÿ·ÿ¼ÿÀÿ»ÿ¸ÿ¼ÿ»ÿ·ÿ¸ÿªÿµÿ·ÿ¿ÿ¸ÿ»ÿ²ÿ­ÿ¹ÿ»ÿ´ÿ®ÿ¬ÿ±ÿ½ÿ¼ÿ°ÿ­ÿºÿºÿ¶ÿ¾ÿ¶ÿ»ÿºÿ·ÿ¬ÿÿ­ÿ´ÿºÿ»ÿ¶ÿ¶ÿ·ÿ¶ÿºÿ¹ÿ´ÿ³ÿ¹ÿ¶ÿºÿ·ÿ³ÿ¯ÿ´ÿ½ÿµÿ«ÿ³ÿ¯ÿ¿ÿµÿ·ÿ»ÿ¼ÿ»ÿºÿºÿ·ÿ¼ÿ¹ÿÀÿºÿ°ÿ³ÿµÿ±ÿ®ÿ¹ÿ·ÿ³ÿ¸ÿ¯ÿ°ÿºÿ³ÿ²ÿºÿºÿ»ÿµÿ¶ÿºÿ±ÿºÿµÿ»ÿÿÿ²ÿ¸ÿ±ÿ¸ÿ¸ÿºÿ®ÿºÿ¼ÿ·ÿÀÿµÿµÿ¼ÿÁÿ½ÿ¼ÿ°ÿ¶ÿ³ÿ²ÿºÿ»ÿ¸ÿ´ÿ´ÿ¶ÿ¶ÿ¹ÿºÿ½ÿ»ÿµÿ®ÿ¯ÿ³ÿµÿµÿ°ÿ¹ÿµÿ¹ÿºÿ¼ÿ³ÿÿ¯ÿºÿ³ÿ¿ÿ³ÿ¼ÿ¶ÿµÿ·ÿªÿ®ÿ»ÿ¹ÿ¸ÿºÿ¸ÿ²ÿ°ÿ¶ÿ²ÿ¯ÿ³ÿµÿµÿ²ÿ·ÿ¸ÿ½ÿ¾ÿ¸ÿ²ÿ¬ÿºÿ³ÿµÿºÿ½ÿ±ÿ°ÿ½ÿ¾ÿ³ÿ»ÿ«ÿ°ÿ²ÿ»ÿ®ÿ±ÿ¸ÿ³ÿ±ÿ¸ÿµÿµÿ³ÿ±ÿ¸ÿ·ÿ¹ÿ¹ÿ³ÿ·ÿ¶ÿ¬ÿ²ÿ¼ÿ¹ÿµÿ»ÿ¼ÿ´ÿ´ÿ¾ÿ·ÿ¹ÿ¶ÿ»ÿ³ÿ¾ÿ´ÿ­ÿÂÿ¶ÿ³ÿ·ÿ¸ÿ¸ÿ±ÿ±ÿ¹ÿ¹ÿºÿ·ÿ¿ÿ¼ÿ¹ÿ¶ÿ¿ÿ¸ÿ­ÿ²ÿ´ÿ¶ÿ½ÿ»ÿµÿ´ÿ¸ÿ²ÿ°ÿ²ÿºÿ¿ÿ´ÿ³ÿºÿ¸ÿµÿºÿºÿ¬ÿ°ÿ¯ÿ´ÿ¸ÿ·ÿ·ÿ»ÿ³ÿ°ÿ´ÿ¸ÿ³ÿ°ÿºÿ¶ÿ±ÿ²ÿ·ÿ¶ÿ»ÿ³ÿµÿ¹ÿºÿ¿ÿ¹ÿµÿµÿ±ÿ²ÿ²ÿºÿ¶ÿ·ÿ½ÿ¸ÿ¹ÿ°ÿªÿÃÿ¾ÿ¶ÿºÿ¾ÿ¿ÿ³ÿµÿ¶ÿªÿ´ÿ²ÿ¶ÿ³ÿµÿºÿ±ÿ¹ÿ·ÿ¿ÿ¿ÿ¶ÿ½ÿ¿ÿ´ÿ³ÿ¶ÿ¸ÿ¶ÿ²ÿ°ÿ«ÿ±ÿ¯ÿ¬ÿ´ÿ®ÿªÿµÿ°ÿ¸ÿ·ÿ·ÿ¿ÿ¬ÿ±ÿºÿ°ÿ½ÿµÿÄÿ­ÿ¶ÿ·ÿ¶ÿ¹ÿ¿ÿ»ÿ¹ÿ¹ÿ³ÿ·ÿ¹ÿ±ÿ³ÿ½ÿÀÿ¿ÿ´ÿ±ÿ½ÿ¸ÿ¸ÿ¼ÿ½ÿµÿ´ÿ²ÿµÿ¯ÿ¹ÿÀÿ¼ÿ®ÿ®ÿÿ¶ÿ²ÿ¶ÿ¼ÿ¬ÿ°ÿ¼ÿ·ÿ¹ÿ·ÿ®ÿ¶ÿ¹ÿ¸ÿ¶ÿ­ÿµÿ½ÿ»ÿ¸ÿ¸ÿµÿ±ÿ¸ÿµÿ­ÿªÿ°ÿ³ÿ»ÿ¼ÿ»ÿ«ÿ¹ÿ¯ÿ¿ÿ¼ÿ»ÿ³ÿ½ÿ®ÿ´ÿ«ÿ·ÿ»ÿ´ÿ·ÿ±ÿ¶ÿ¶ÿ±ÿ¯ÿ·ÿ¸ÿ·ÿºÿ¸ÿµÿ³ÿ±ÿ³ÿ¹ÿ¿ÿ»ÿ°ÿ´ÿ³ÿ½ÿ¾ÿ¾ÿ¶ÿ±ÿ¶ÿ¿ÿÁÿ´ÿµÿºÿ¬ÿ´ÿ±ÿ³ÿÀÿ°ÿ¶ÿºÿÀÿÀÿÁÿ³ÿµÿ¹ÿ²ÿºÿ¼ÿºÿ¼ÿ¹ÿ¾ÿ¹ÿ»ÿ»ÿ´ÿ¹ÿÆÿ·ÿµÿ²ÿªÿ±ÿ½ÿ¯ÿ¿ÿ³ÿ¹ÿ¶ÿ½ÿ²ÿ¿ÿ»ÿ³ÿ·ÿ³ÿ¹ÿ¼ÿ¼ÿµÿ³ÿ´ÿ»ÿºÿ®ÿ¸ÿ¾ÿ¸ÿ¹ÿÂÿ½ÿ­ÿ³ÿµÿÂÿ¹ÿ¾ÿ®ÿ·ÿÁÿ®ÿ°ÿ¶ÿ¸ÿ·ÿ»ÿ½ÿ¯ÿ²ÿ¹ÿ»ÿ½ÿºÿ³ÿ¯ÿ¬ÿ®ÿ´ÿ´ÿ¶ÿµÿ°ÿ·ÿ»ÿ¸ÿ¶ÿ¾ÿÄÿ¹ÿ¶ÿ±ÿ¶ÿºÿ²ÿ¼ÿµÿÿ±ÿ«ÿÁÿµÿÀÿ½ÿ²ÿ»ÿµÿ±ÿ¼ÿ»ÿ¹ÿ»ÿ²ÿ¯ÿ¶ÿ¶ÿ´ÿ¹ÿ»ÿ°ÿ±ÿ³ÿ´ÿÀÿ´ÿ¾ÿ¸ÿºÿ·ÿ®ÿ°ÿ¯ÿªÿ³ÿ³ÿ±ÿ³ÿ´ÿ´ÿ²ÿ´ÿ¶ÿµÿ¹ÿ¿ÿ¾ÿ¸ÿ·ÿ³ÿ¹ÿ³ÿ¬ÿ³ÿ©ÿµÿÂÿ´ÿ¾ÿÿ­ÿ³ÿ±ÿ¿ÿ´ÿµÿ´ÿ´ÿ±ÿ³ÿºÿ»ÿ»ÿ·ÿ¶ÿ¾ÿ³ÿ±ÿ¾ÿ³ÿ¹ÿ²ÿ´ÿ¼ÿ¹ÿºÿ¾ÿ·ÿÀÿ»ÿ¿ÿ¾ÿ¹ÿ¹ÿ·ÿ´ÿ»ÿ·ÿ±ÿ±ÿ³ÿ¸ÿ¹ÿ´ÿ¸ÿÀÿ¾ÿÀÿ¹ÿµÿ¹ÿ±ÿÀÿ½ÿ·ÿ·ÿ¬ÿ´ÿ¸ÿ¹ÿµÿ²ÿ·ÿ»ÿ´ÿ¶ÿ¼ÿ·ÿ·ÿ¶ÿ°ÿµÿ¸ÿ¹ÿ·ÿ±ÿ³ÿ­ÿ°ÿ¶ÿ²ÿÁÿµÿ½ÿ±ÿµÿ²ÿ¶ÿºÿ¸ÿ¼ÿ´ÿ¹ÿ¿ÿ½ÿ»ÿºÿ·ÿ¶ÿ¹ÿµÿ®ÿºÿµÿÁÿÊÿ¸ÿºÿ¾ÿªÿ¹ÿ²ÿ­ÿ·ÿ»ÿ¼ÿ¾ÿ¾ÿ¸ÿµÿºÿ¹ÿ¶ÿµÿ·ÿ½ÿ´ÿ»ÿ¶ÿµÿ½ÿ¾ÿ¬ÿ·ÿ±ÿºÿ¿ÿ¼ÿºÿ·ÿ³ÿ¹ÿµÿ·ÿ¸ÿ³ÿ²ÿ¯ÿ±ÿ»ÿµÿµÿµÿ®ÿ¹ÿ½ÿªÿµÿ¬ÿ±ÿ¬ÿºÿ¼ÿ°ÿµÿÃÿÃÿ¶ÿ¯ÿ±ÿ²ÿ³ÿµÿ²ÿ¶ÿ¼ÿ¼ÿ±ÿÿµÿ²ÿ¶ÿ­ÿ»ÿ¿ÿ¸ÿ´ÿ»ÿ¹ÿ³ÿ­ÿ·ÿ¿ÿºÿ¹ÿ»ÿ¶ÿ²ÿ¸ÿ¸ÿ½ÿÁÿµÿ»ÿ»ÿ´ÿ¹ÿÀÿ½ÿ»ÿ´ÿµÿ¸ÿ±ÿµÿ»ÿ¹ÿ±ÿ­ÿ²ÿ­ÿ°ÿ­ÿºÿ­ÿÁÿ¼ÿªÿ»ÿ½ÿ´ÿ¹ÿÀÿ³ÿ¹ÿ¹ÿ¿ÿ¹ÿ´ÿºÿ¹ÿ½ÿÇÿ¿ÿ²ÿ¸ÿÀÿ´ÿ¸ÿ´ÿ¯ÿ½ÿÉÿÐÿÆÿËÿ¼ÿ°ÿ´ÿ´ÿ»ÿÅÿ»ÿµÿ»ÿ¾ÿºÿµÿ­ÿ¶ÿ¸ÿ±ÿ²ÿºÿ²ÿ¹ÿºÿ¿ÿÁÿÀÿÄÿÀÿ·ÿºÿ»ÿ½ÿÂÿ¹ÿ²ÿÁÿ½ÿ®ÿ¿ÿ»ÿ¾ÿ¾ÿ¹ÿ²ÿ´ÿµÿµÿ»ÿÀÿ·ÿ«ÿ¶ÿºÿ´ÿ®ÿÃÿ»ÿ«ÿ»ÿ¿ÿ¼ÿ¼ÿ¸ÿ¶ÿ¼ÿ½ÿ»ÿºÿ¸ÿ¹ÿ±ÿ²ÿÂÿ¼ÿ·ÿºÿ²ÿ¼ÿÃÿ¸ÿ»ÿ¹ÿ¹ÿ»ÿÀÿ¿ÿ³ÿ²ÿµÿ·ÿ¹ÿ»ÿ·ÿ¾ÿºÿ¹ÿ¼ÿ¿ÿ½ÿ½ÿ¹ÿµÿ·ÿ²ÿ±ÿÁÿÄÿ¾ÿ¿ÿ»ÿ·ÿ½ÿ®ÿ½ÿÇÿ¾ÿ¹ÿ»ÿ·ÿ¼ÿ¼ÿ±ÿ¬ÿ²ÿ·ÿ­ÿ±ÿ¬ÿ¸ÿ²ÿ´ÿµÿ¿ÿ¾ÿ¹ÿµÿ²ÿ±ÿ¶ÿ¹ÿ¶ÿ¹ÿ·ÿµÿ³ÿºÿ³ÿ±ÿºÿ¼ÿ´ÿ»ÿÃÿ½ÿ¸ÿ¶ÿ´ÿ³ÿ¶ÿ¿ÿ®ÿ­ÿ­ÿÃÿ³ÿ¯ÿÀÿÀÿ´ÿµÿµÿ·ÿ¸ÿºÿ¼ÿ²ÿ²ÿÁÿ¼ÿÄÿÈÿ¸ÿ½ÿÂÿ½ÿ·ÿ¯ÿ­ÿ´ÿ¸ÿ¹ÿ¼ÿ¸ÿ¸ÿ´ÿ·ÿÆÿÁÿÃÿ¶ÿ³ÿ´ÿÀÿ¾ÿ¸ÿ¸ÿ»ÿÁÿ¾ÿºÿµÿ¶ÿÃÿ¹ÿºÿ¾ÿ¹ÿ±ÿ¹ÿ¾ÿ½ÿ¿ÿ¹ÿ±ÿºÿ¾ÿ¼ÿÆÿ´ÿ²ÿµÿ²ÿ¸ÿµÿµÿºÿºÿ»ÿ»ÿ´ÿºÿ±ÿ»ÿ¯ÿ¼ÿÀÿ»ÿ­ÿ²ÿ·ÿ³ÿ¶ÿ¼ÿ¿ÿÁÿÀÿ»ÿ¸ÿºÿµÿ¼ÿ¾ÿ¾ÿÃÿµÿ®ÿºÿ¹ÿ¶ÿ¼ÿ¸ÿ¼ÿ¹ÿ¼ÿ°ÿ¹ÿ»ÿ¸ÿ»ÿ»ÿ·ÿ¶ÿ¹ÿ¿ÿ¹ÿ·ÿ·ÿ¼ÿ¿ÿÁÿ¶ÿ¸ÿ¹ÿ¶ÿ¶ÿµÿ·ÿ½ÿ²ÿ¼ÿÃÿµÿ¼ÿ·ÿ¹ÿµÿ¼ÿÁÿ¼ÿ¼ÿ¼ÿºÿ¿ÿ¼ÿ³ÿÀÿ»ÿ¿ÿ¼ÿ®ÿ±ÿ¶ÿ·ÿ¾ÿ¹ÿ¼ÿÂÿ´ÿ°ÿ·ÿ¾ÿºÿ¸ÿÀÿÀÿ¸ÿ¶ÿ³ÿ¯ÿ·ÿÁÿ°ÿ½ÿ¿ÿÄÿ¸ÿ¸ÿ³ÿ±ÿ»ÿ²ÿ½ÿ­ÿÁÿµÿµÿ¸ÿ¼ÿ´ÿ´ÿ¸ÿ·ÿºÿÄÿ½ÿ½ÿ¼ÿ¶ÿ¸ÿ¹ÿ¬ÿ­ÿ³ÿ°ÿ¶ÿÄÿ´ÿºÿ±ÿ»ÿ¸ÿÇÿ»ÿ½ÿ¿ÿ¸ÿ¹ÿÂÿÀÿÃÿ»ÿ¼ÿ¶ÿÀÿÀÿÁÿÃÿ»ÿ²ÿ´ÿ·ÿµÿ¾ÿ«ÿ¾ÿÀÿ»ÿ»ÿÁÿ¾ÿ»ÿ¿ÿ¹ÿ¶ÿ²ÿÂÿ³ÿµÿÂÿÃÿ»ÿ¶ÿ¸ÿ¹ÿ·ÿ¿ÿÁÿÄÿËÿºÿÁÿ¸ÿµÿ¹ÿ½ÿÀÿ·ÿ«ÿ·ÿÅÿ¿ÿÁÿÂÿºÿ½ÿÂÿ¾ÿÀÿÀÿÀÿÃÿÀÿµÿÀÿÁÿ¶ÿ¶ÿ¿ÿºÿ°ÿÁÿ²ÿÂÿÁÿ»ÿ¹ÿºÿ¶ÿ²ÿ´ÿ¸ÿ»ÿÁÿºÿµÿ»ÿ·ÿµÿ»ÿ¾ÿ¼ÿÀÿ½ÿ¾ÿ±ÿ¯ÿ´ÿ¸ÿ¶ÿ´ÿ¶ÿ¸ÿ·ÿÁÿ¹ÿ²ÿ¶ÿ¶ÿÁÿ¿ÿ¸ÿ»ÿ¾ÿ¼ÿ³ÿÅÿ¸ÿ¼ÿÄÿ¹ÿ³ÿ¸ÿ»ÿ¿ÿÀÿ¹ÿ³ÿ¿ÿ¿ÿÀÿ½ÿ¾ÿ¾ÿºÿÆÿ¿ÿ´ÿ»ÿÃÿÀÿÂÿÂÿºÿ¸ÿÃÿÉÿµÿÁÿ¿ÿ¼ÿ·ÿ»ÿÀÿºÿ³ÿ¸ÿ¿ÿ·ÿ¯ÿºÿ»ÿ¸ÿºÿ¿ÿÄÿÁÿ¬ÿ¼ÿ´ÿ·ÿ¹ÿ·ÿºÿÁÿÀÿ½ÿÇÿ³ÿ¾ÿÁÿ¹ÿ»ÿºÿ³ÿ½ÿÁÿµÿ¼ÿ»ÿ¹ÿ½ÿ¹ÿ¶ÿ¸ÿ°ÿ¹ÿ¶ÿ¸ÿºÿ¸ÿ¸ÿ»ÿ¾ÿ¿ÿÃÿµÿ½ÿÆÿ·ÿ±ÿºÿÁÿ¾ÿ½ÿÂÿ·ÿÇÿ¹ÿ¯ÿ²ÿ»ÿ»ÿµÿ¾ÿ·ÿ½ÿÁÿ¹ÿ¸ÿ»ÿÂÿËÿ¿ÿ²ÿ·ÿ¿ÿ½ÿ¶ÿ¾ÿÆÿÃÿ¿ÿ»ÿ·ÿ»ÿ·ÿµÿ·ÿ»ÿ»ÿ¹ÿ¿ÿ¸ÿ®ÿ¿ÿ¿ÿ½ÿ¿ÿ½ÿ¼ÿºÿ¸ÿºÿÁÿ»ÿ¹ÿ½ÿ½ÿºÿ¶ÿ¸ÿ·ÿºÿ½ÿ¸ÿ²ÿ¶ÿ¼ÿ·ÿÂÿ·ÿµÿ¼ÿÄÿÅÿ¿ÿ¸ÿºÿ·ÿ³ÿ¹ÿ¹ÿ¼ÿ¿ÿ»ÿÅÿ»ÿµÿ·ÿÇÿÊÿ»ÿ³ÿ»ÿÀÿ¶ÿ¾ÿÀÿÀÿºÿ¹ÿÁÿÀÿ¶ÿÁÿÁÿ½ÿ»ÿºÿºÿ»ÿ½ÿ¾ÿÄÿÆÿ¼ÿ²ÿ·ÿ¸ÿ¸ÿ¿ÿÁÿ½ÿÆÿ½ÿ¼ÿºÿ¹ÿ¸ÿ´ÿ´ÿÀÿ°ÿ·ÿ¼ÿ²ÿ°ÿ¹ÿ¿ÿ¿ÿ»ÿ³ÿ¼ÿºÿ·ÿ¸ÿ¹ÿ·ÿµÿ¶ÿ¯ÿ°ÿ´ÿ²ÿ²ÿ³ÿ½ÿÂÿ¸ÿºÿÂÿµÿ¹ÿ¶ÿ·ÿ¸ÿ¾ÿÃÿ½ÿ¼ÿÆÿµÿ½ÿÅÿ¼ÿ´ÿ³ÿµÿ¹ÿ½ÿÃÿ¼ÿ¹ÿ¼ÿ½ÿÀÿÁÿ½ÿ»ÿµÿ¶ÿºÿµÿ·ÿ¹ÿ¶ÿ·ÿ¹ÿ¸ÿ»ÿÂÿµÿ³ÿÀÿ³ÿ³ÿ½ÿÁÿ¾ÿ¶ÿ»ÿ¼ÿ½ÿ¿ÿÁÿÁÿÃÿÃÿ¶ÿ¬ÿ»ÿ»ÿ¸ÿÁÿ¼ÿ¶ÿ¶ÿ¶ÿ¸ÿÁÿ¹ÿÂÿ¾ÿ´ÿ¸ÿ²ÿ¶ÿ¾ÿ¼ÿµÿ·ÿÁÿ¼ÿ¹ÿ·ÿ¸ÿ¸ÿ¼ÿºÿ·ÿ¿ÿËÿ½ÿ½ÿ¼ÿ´ÿ±ÿ³ÿºÿ¼ÿ¶ÿ²ÿ±ÿºÿÄÿºÿ¹ÿ»ÿÁÿÃÿÀÿ¾ÿÁÿÆÿÂÿºÿÃÿ±ÿ»ÿ¸ÿ®ÿ³ÿ½ÿ¼ÿ¶ÿ·ÿ¼ÿ»ÿ»ÿÀÿ¿ÿ´ÿ¯ÿµÿ¸ÿ¸ÿÃÿ½ÿÀÿ¯ÿ´ÿ¹ÿ¼ÿ¸ÿ±ÿ²ÿ»ÿ·ÿ±ÿÊÿÂÿ¼ÿ¹ÿ¹ÿ¾ÿ·ÿµÿºÿºÿ½ÿÂÿ»ÿ½ÿºÿ·ÿºÿÁÿ¼ÿ´ÿ¹ÿ»ÿ®ÿºÿ¸ÿ¼ÿÈÿ¼ÿ¿ÿµÿ®ÿ®ÿ²ÿºÿ¿ÿÂÿÆÿÁÿ¶ÿ¹ÿ¯ÿ«ÿ°ÿ»ÿÁÿ¾ÿ½ÿÅÿ¹ÿ·ÿ¹ÿ»ÿ°ÿ¶ÿÆÿÁÿ¶ÿ³ÿ´ÿÂÿ½ÿ¹ÿÉÿ³ÿ­ÿºÿ¹ÿ¹ÿÂÿ¾ÿ²ÿ·ÿ¸ÿ´ÿÄÿÀÿ¾ÿ»ÿÀÿÀÿÄÿÀÿ³ÿ±ÿºÿ¸ÿ²ÿ®ÿ²ÿ©ÿ¿ÿ¿ÿ·ÿ½ÿ½ÿºÿ½ÿ»ÿºÿ±ÿ·ÿÇÿÀÿÁÿ¾ÿ¶ÿµÿºÿÀÿÀÿ¹ÿÀÿÃÿ²ÿªÿ¼ÿ±ÿ¸ÿ¹ÿ½ÿÄÿÁÿ´ÿ¯ÿ¶ÿºÿ·ÿ»ÿ´ÿ¹ÿ»ÿµÿ²ÿ¯ÿ¶ÿ½ÿÆÿÎÿÄÿ¿ÿ³ÿ¹ÿ³ÿ²ÿµÿ¶ÿºÿ¹ÿµÿ¹ÿ»ÿ¶ÿ¹ÿ¸ÿ·ÿ½ÿ½ÿ¿ÿ®ÿÀÿ»ÿ³ÿ¶ÿ»ÿ»ÿ¸ÿ·ÿºÿÁÿ·ÿ¾ÿ²ÿÇÿ¿ÿ®ÿ°ÿ¸ÿ´ÿ¶ÿ»ÿ½ÿÀÿ¿ÿ¾ÿ¸ÿ¼ÿºÿ·ÿ¹ÿ¸ÿ·ÿ·ÿµÿµÿ¹ÿºÿ¸ÿÃÿÁÿ¹ÿ±ÿ´ÿ¯ÿ°ÿ½ÿÃÿÁÿ¯ÿ°ÿ»ÿ½ÿÀÿ¼ÿ³ÿ»ÿ¶ÿÁÿ¹ÿÀÿµÿ¶ÿ¸ÿ½ÿ¾ÿ·ÿ¹ÿÀÿ»ÿºÿ¹ÿ¹ÿ¼ÿ¸ÿ²ÿ´ÿªÿ³ÿÇÿÅÿºÿ·ÿºÿ¼ÿ¸ÿ·ÿ¾ÿ±ÿ»ÿ³ÿ»ÿ²ÿ®ÿ¹ÿ¼ÿÃÿ¿ÿ½ÿ½ÿ·ÿ¶ÿ»ÿÅÿ¾ÿ«ÿÀÿ¹ÿºÿ·ÿ¿ÿ´ÿ¬ÿÿÿ²ÿ¼ÿÁÿ½ÿ¹ÿ»ÿµÿ´ÿºÿ¼ÿ½ÿÀÿ¸ÿºÿºÿ¸ÿ»ÿ¹ÿ¶ÿ¼ÿºÿ·ÿºÿ¸ÿ¯ÿ¿ÿ¿ÿµÿ©ÿµÿµÿ¹ÿÈÿ¿ÿ³ÿ¶ÿ·ÿºÿÁÿ½ÿ·ÿ¾ÿ¶ÿ¸ÿ²ÿ´ÿ¶ÿ·ÿ½ÿÀÿ½ÿ¼ÿºÿ°ÿ«ÿ±ÿ·ÿÃÿ¼ÿ»ÿ­ÿªÿµÿ¶ÿ¾ÿ±ÿ¹ÿ±ÿ»ÿ¼ÿ»ÿ¾ÿÁÿ¾ÿ²ÿ³ÿÁÿ¹ÿÅÿÀÿ³ÿÀÿ½ÿ¹ÿ¼ÿ»ÿ»ÿ¿ÿ»ÿµÿµÿ¹ÿ¹ÿ»ÿÁÿ³ÿµÿ³ÿ½ÿ·ÿ»ÿ¸ÿÈÿ´ÿ³ÿ¶ÿ®ÿ´ÿºÿµÿ´ÿ¹ÿ²ÿ«ÿ³ÿ±ÿ´ÿ±ÿ²ÿ±ÿ¶ÿ¼ÿºÿ»ÿ¾ÿ¸ÿ¹ÿ¹ÿ´ÿ±ÿµÿ¸ÿ¼ÿÂÿ¹ÿ´ÿ³ÿ±ÿÒÿ­ÿÀÿ³ÿ°ÿ·ÿ´ÿ·ÿÆÿÈÿ¿ÿ¶ÿ·ÿ·ÿµÿ»ÿºÿ¾ÿ¿ÿ¸ÿµÿ¿ÿ°ÿ¶ÿÃÿºÿ¹ÿ·ÿ¯ÿ·ÿºÿ¼ÿ»ÿ¸ÿ·ÿ»ÿ¼ÿ¸ÿ·ÿ¹ÿ»ÿ·ÿ½ÿÀÿ´ÿ±ÿ¶ÿ¶ÿµÿÀÿ½ÿ°ÿ­ÿ¸ÿÁÿÁÿ¸ÿ°ÿ²ÿ¿ÿÁÿ·ÿÃÿ´ÿ­ÿ¯ÿÿ¼ÿ¹ÿ²ÿ»ÿ¶ÿ½ÿµÿ·ÿ¸ÿ·ÿ¹ÿ²ÿ³ÿÄÿÆÿ½ÿ³ÿ¶ÿ´ÿ¾ÿ¸ÿ°ÿ­ÿºÿ¸ÿ»ÿºÿ­ÿ±ÿ¯ÿºÿ¼ÿºÿ·ÿ¸ÿ¸ÿ·ÿ½ÿÀÿ¿ÿ¼ÿ¸ÿ·ÿ¯ÿ¼ÿ´ÿ¼ÿÂÿ¶ÿ¹ÿ¿ÿÂÿ»ÿ¼ÿ½ÿ»ÿ¸ÿ¶ÿ¸ÿºÿ¼ÿ¹ÿµÿ·ÿ¸ÿ¸ÿ¿ÿ¸ÿ¯ÿÇÿ½ÿµÿ¶ÿ¹ÿ´ÿµÿ¼ÿ¹ÿ³ÿ¸ÿÀÿºÿ¹ÿ½ÿºÿ¶ÿ·ÿÁÿ¿ÿ¯ÿ·ÿ¶ÿºÿºÿ¼ÿµÿ·ÿ©ÿ«ÿµÿµÿ¸ÿ°ÿªÿ±ÿ¼ÿ·ÿ´ÿ¹ÿ¸ÿ´ÿ³ÿ³ÿ¶ÿ¸ÿ·ÿ±ÿ³ÿ¶ÿ³ÿ¶ÿ·ÿ¹ÿÿ¼ÿ²ÿÿºÿ¸ÿºÿ¸ÿ¹ÿµÿ²ÿ»ÿÀÿ¹ÿ¶ÿ¶ÿ­ÿ­ÿ³ÿ¬ÿ¶ÿºÿ°ÿ«ÿ¼ÿ·ÿ¸ÿ´ÿ·ÿ¹ÿÁÿ°ÿµÿ¸ÿ½ÿ·ÿ³ÿµÿ¹ÿµÿ¹ÿ½ÿ»ÿ¿ÿ¾ÿ¼ÿÂÿ¸ÿ¶ÿ²ÿµÿ±ÿ¸ÿ¶ÿ·ÿ¹ÿ·ÿ»ÿ¸ÿ®ÿºÿ»ÿ¶ÿ´ÿ¹ÿ¾ÿ»ÿµÿ«ÿ­ÿ´ÿ´ÿ¸ÿºÿ»ÿ¿ÿ¸ÿµÿÅÿ¸ÿ¿ÿ³ÿ·ÿºÿ³ÿ³ÿ¾ÿ¿ÿµÿµÿ¿ÿ°ÿ¸ÿ¼ÿ¸ÿ¿ÿ»ÿ±ÿ¶ÿ½ÿ¸ÿ´ÿºÿ»ÿµÿ³ÿ­ÿ¹ÿ¾ÿ´ÿ¹ÿ¸ÿÿµÿ·ÿ³ÿ´ÿ´ÿÈÿ¿ÿ¹ÿ¶ÿ¶ÿ³ÿ¸ÿ¸ÿ¹ÿ¶ÿ²ÿ±ÿ¯ÿ´ÿ±ÿ¬ÿ´ÿºÿ¹ÿ²ÿ¸ÿ·ÿ«ÿ¸ÿºÿºÿÅÿ¼ÿ½ÿÆÿ²ÿ¯ÿ³ÿ·ÿ·ÿ¹ÿ²ÿ³ÿºÿ¼ÿµÿ²ÿ¸ÿ¼ÿ²ÿ¯ÿ³ÿµÿ»ÿÀÿÂÿ¸ÿ±ÿ·ÿ²ÿ³ÿ´ÿ¶ÿ¶ÿ±ÿ¶ÿ¹ÿ¸ÿ¾ÿµÿ²ÿ¶ÿ·ÿ±ÿ´ÿ°ÿ®ÿ½ÿ¸ÿµÿºÿºÿµÿºÿÀÿ½ÿ´ÿ­ÿ¬ÿ±ÿ»ÿÆÿ¹ÿ³ÿ³ÿ¬ÿ´ÿµÿ¯ÿ²ÿ¹ÿ¶ÿ·ÿÁÿ³ÿ³ÿ¸ÿ²ÿÃÿÅÿ¼ÿ·ÿ¾ÿÀÿ¸ÿ¹ÿ¶ÿ¶ÿ¸ÿ¸ÿ¸ÿ¹ÿ¶ÿ¹ÿ»ÿ°ÿ»ÿ»ÿ¯ÿµÿºÿ¿ÿ¶ÿ¾ÿ¹ÿµÿ¸ÿ­ÿµÿ»ÿºÿ³ÿ·ÿ¶ÿ·ÿÿ¸ÿ»ÿ³ÿ¯ÿ¼ÿ½ÿ¼ÿÁÿ½ÿ·ÿ¹ÿ¶ÿ²ÿ´ÿ»ÿ¿ÿ¶ÿ¶ÿ¶ÿ²ÿºÿ¶ÿ·ÿ´ÿ³ÿ·ÿ¼ÿ¾ÿÀÿ®ÿ»ÿ¿ÿ²ÿªÿ´ÿµÿ¹ÿ°ÿºÿ¼ÿ¹ÿºÿ±ÿ±ÿ®ÿ°ÿ²ÿ®ÿ°ÿ¸ÿ¸ÿ²ÿ¸ÿÁÿ»ÿ¶ÿ²ÿÿ´ÿ¼ÿ¶ÿ­ÿ°ÿ«ÿ¹ÿ½ÿ¸ÿ»ÿÐÿºÿ³ÿ¼ÿ¸ÿ¶ÿ±ÿÅÿ¾ÿÂÿ¹ÿ«ÿ°ÿ®ÿÿ´ÿ½ÿ¸ÿ¯ÿ²ÿ¹ÿ¿ÿÄÿºÿ°ÿ³ÿ»ÿ¸ÿºÿ³ÿ¯ÿµÿ¶ÿ¶ÿ¹ÿ°ÿ¿ÿ¼ÿ¾ÿ¼ÿ¬ÿ¹ÿ»ÿ­ÿÁÿ®ÿ²ÿ´ÿ²ÿ¹ÿ¶ÿ¹ÿ¸ÿ³ÿ´ÿ·ÿ·ÿ´ÿµÿ³ÿ¬ÿ­ÿµÿ¹ÿ¶ÿ·ÿ¾ÿ»ÿ¼ÿºÿ³ÿ¶ÿ¾ÿ¼ÿ¶ÿ³ÿ­ÿ²ÿµÿ³ÿ´ÿµÿ¾ÿ·ÿ·ÿ¼ÿÁÿ±ÿ½ÿ­ÿ³ÿµÿ±ÿ½ÿ¶ÿ¯ÿ«ÿ®ÿ±ÿ®ÿ·ÿºÿ·ÿ¹ÿ²ÿ¯ÿ´ÿ¶ÿ³ÿ¯ÿ´ÿ¹ÿ¶ÿ»ÿÃÿ´ÿ¼ÿµÿ²ÿ«ÿ²ÿ­ÿ¼ÿ°ÿµÿ¼ÿµÿ³ÿ»ÿ¶ÿ·ÿ¿ÿ³ÿ´ÿ·ÿÁÿ½ÿ¸ÿ¸ÿ¶ÿ´ÿ¸ÿ¸ÿ´ÿ¹ÿ¼ÿ¹ÿ·ÿ¶ÿ¸ÿ¸ÿ¼ÿºÿµÿ®ÿ²ÿ¶ÿ°ÿ¶ÿ¯ÿ°ÿ¹ÿ²ÿ¾ÿ·ÿ²ÿªÿ«ÿ·ÿ³ÿÁÿµÿ½ÿ¸ÿ´ÿµÿ³ÿ³ÿ»ÿÁÿ»ÿ·ÿºÿ¸ÿ´ÿ¯ÿ­ÿ­ÿ¶ÿºÿ²ÿ´ÿ¹ÿ¼ÿ·ÿ´ÿºÿºÿ²ÿ´ÿ¯ÿ¶ÿ¹ÿ­ÿ°ÿ±ÿ¸ÿ¸ÿ¼ÿ·ÿ²ÿ²ÿ²ÿ¶ÿ´ÿ½ÿ´ÿ²ÿºÿ¹ÿ¸ÿ¹ÿ¸ÿ¹ÿºÿ´ÿ´ÿµÿ°ÿ±ÿ±ÿ°ÿ»ÿ½ÿ¶ÿ´ÿ±ÿ¶ÿµÿ·ÿ¿ÿ¸ÿÂÿ¶ÿ¶ÿµÿ½ÿ¯ÿµÿ½ÿºÿ´ÿ²ÿ¸ÿ¸ÿµÿ®ÿ´ÿ³ÿ¸ÿ¿ÿ½ÿ´ÿ´ÿ°ÿ·ÿ¸ÿ³ÿ¸ÿ¸ÿ¶ÿ¹ÿ¹ÿµÿµÿ¶ÿ´ÿ¯ÿ±ÿ¹ÿ»ÿ¹ÿ³ÿ¯ÿ¸ÿ¶ÿÂÿ½ÿ³ÿ±ÿ­ÿ½ÿ¶ÿ®ÿ´ÿ¶ÿ·ÿ½ÿ²ÿ¶ÿ²ÿ±ÿºÿ·ÿ³ÿ¹ÿ¸ÿ«ÿ®ÿ²ÿ²ÿ¹ÿ¿ÿ¼ÿ·ÿ´ÿ³ÿ±ÿ¶ÿ¶ÿ±ÿ­ÿµÿ¹ÿµÿ¿ÿ¸ÿµÿ¹ÿ­ÿ»ÿÅÿ¼ÿ¹ÿ´ÿ±ÿ´ÿ±ÿ®ÿ¯ÿ¸ÿ¸ÿ²ÿ¸ÿ¸ÿ¼ÿµÿ²ÿ·ÿ¶ÿ¼ÿ»ÿ³ÿ³ÿ¶ÿ´ÿ±ÿ¹ÿ½ÿ·ÿ¶ÿªÿ°ÿ·ÿ±ÿ·ÿ²ÿ¹ÿ±ÿÄÿ»ÿ²ÿµÿ²ÿ¼ÿ±ÿ¯ÿºÿ³ÿ²ÿ´ÿ¸ÿ´ÿÄÿ´ÿ°ÿ­ÿÿ«ÿ¶ÿ­ÿ²ÿºÿ®ÿ¬ÿ´ÿµÿ·ÿ¹ÿ¶ÿºÿÅÿ¸ÿ²ÿ²ÿªÿ½ÿÆÿ®ÿ¼ÿÂÿªÿÂÿÿ¬ÿ¯ÿ´ÿ°ÿ®ÿ²ÿ´ÿ¾ÿ¶ÿ´ÿ¶ÿµÿ¼ÿÁÿ¼ÿ³ÿ·ÿ¸ÿ´ÿµÿµÿ±ÿµÿ»ÿµÿµÿ¸ÿ¼ÿ·ÿ¸ÿÇÿÀÿ´ÿ¹ÿ¬ÿµÿ¸ÿ²ÿ·ÿ¼ÿ³ÿ½ÿÿ°ÿ´ÿµÿµÿ­ÿ¸ÿ¸ÿ¶ÿ·ÿ¼ÿ»ÿµÿµÿ¹ÿ³ÿ²ÿ¸ÿ´ÿ³ÿ»ÿ»ÿ¹ÿ¶ÿ±ÿ¸ÿ®ÿ¾ÿ¸ÿ³ÿÃÿºÿÃÿµÿÂÿ¯ÿ²ÿÄÿ¹ÿ²ÿ´ÿ³ÿÿ­ÿ½ÿ·ÿ¾ÿ¼ÿ·ÿ«ÿ®ÿºÿÃÿÀÿ³ÿ·ÿ¼ÿµÿ»ÿºÿ¸ÿÁÿÇÿ¶ÿ¶ÿ¿ÿ«ÿ¸ÿ»ÿ¸ÿºÿ³ÿ½ÿºÿºÿ°ÿ¶ÿÀÿ¶ÿ¶ÿ¿ÿ¼ÿ³ÿ·ÿ³ÿ·ÿºÿµÿ°ÿ¬ÿµÿºÿ¶ÿ¸ÿºÿ²ÿ·ÿ¾ÿ½ÿ»ÿ·ÿ½ÿ¬ÿ¬ÿ¶ÿµÿ³ÿ¸ÿ¸ÿ´ÿ·ÿµÿµÿ³ÿ½ÿ¼ÿ¸ÿ¼ÿ·ÿ°ÿ°ÿ¹ÿÀÿ¾ÿ¿ÿ¹ÿ°ÿ¹ÿ·ÿ±ÿÀÿÁÿ¼ÿ¯ÿ¬ÿ¹ÿ´ÿ¬ÿ°ÿ°ÿ²ÿ¸ÿ¯ÿ¬ÿ°ÿ²ÿÁÿÁÿ¹ÿ½ÿºÿ¯ÿ³ÿµÿ´ÿ·ÿ´ÿ±ÿ²ÿ¶ÿµÿ±ÿ¼ÿ°ÿ³ÿ¶ÿ·ÿ³ÿ®ÿ¹ÿ®ÿ¸ÿ³ÿ­ÿ²ÿ®ÿÿ°ÿ¸ÿ¶ÿ³ÿ³ÿ´ÿµÿ¶ÿ¶ÿ¹ÿ»ÿ»ÿ¼ÿ·ÿ»ÿ¸ÿ¼ÿµÿ³ÿÀÿ¯ÿ½ÿ½ÿ»ÿ³ÿ²ÿ¯ÿ¸ÿµÿ½ÿµÿ¯ÿÿ«ÿ¹ÿ±ÿ¶ÿºÿ±ÿ®ÿ·ÿ½ÿ°ÿ±ÿºÿ¹ÿÅÿ»ÿ¼ÿ¿ÿ½ÿ­ÿµÿ­ÿ¼ÿÁÿ·ÿ­ÿ²ÿ¶ÿ²ÿµÿ½ÿºÿ´ÿ±ÿ´ÿ¾ÿÂÿ¹ÿµÿ¼ÿµÿ±ÿ·ÿ¸ÿºÿ»ÿ»ÿµÿ»ÿ«ÿ¹ÿ¶ÿ·ÿ¼ÿ®ÿ³ÿ½ÿÁÿÁÿºÿµÿ»ÿ°ÿ«ÿ¸ÿºÿµÿ²ÿºÿ°ÿ±ÿ³ÿ½ÿÁÿ°ÿ¿ÿ½ÿÃÿ´ÿ¯ÿ´ÿ´ÿ¹ÿºÿ¹ÿ¼ÿ»ÿ¼ÿ¿ÿ¿ÿÀÿ¾ÿ¼ÿ¹ÿ´ÿ²ÿ¶ÿ¶ÿºÿ¼ÿ¿ÿ¼ÿ»ÿ®ÿÄÿ³ÿÂÿ´ÿ¼ÿ·ÿ¶ÿ¹ÿ²ÿ±ÿ·ÿºÿ´ÿ°ÿ¶ÿ¹ÿ¼ÿµÿ³ÿºÿ¯ÿ»ÿ®ÿºÿ²ÿ±ÿ¶ÿÂÿ»ÿ½ÿ¹ÿºÿ¼ÿ¹ÿ·ÿ·ÿ³ÿ°ÿ¸ÿ¼ÿ³ÿ¯ÿ²ÿ±ÿ¸ÿ³ÿºÿ¹ÿ¸ÿ·ÿ¯ÿ²ÿ®ÿ´ÿ¼ÿ¾ÿ­ÿ®ÿ°ÿºÿ¾ÿ¶ÿ·ÿ¸ÿºÿ¼ÿ·ÿÁÿÄÿÂÿ²ÿ¶ÿÈÿµÿ·ÿ²ÿ¹ÿ¼ÿ¾ÿ·ÿ³ÿ¹ÿµÿµÿ¼ÿºÿ·ÿ·ÿ´ÿ¸ÿ»ÿ»ÿ¸ÿºÿ³ÿ»ÿ¶ÿ²ÿµÿ¹ÿ³ÿ¹ÿ»ÿ·ÿºÿ¸ÿ²ÿ­ÿ²ÿÂÿÃÿ¸ÿ±ÿ®ÿ®ÿ°ÿ¹ÿ·ÿ²ÿºÿºÿ´ÿ¹ÿ°ÿ¶ÿ¾ÿ¾ÿ¶ÿµÿºÿ»ÿ½ÿÀÿ»ÿ´ÿ¸ÿ¾ÿ¼ÿ»ÿ»ÿ®ÿµÿ¶ÿ¾ÿÃÿÁÿºÿ¹ÿÀÿ¼ÿ´ÿ·ÿºÿ´ÿ¹ÿµÿºÿ²ÿ«ÿÿªÿ³ÿ¼ÿÀÿ·ÿµÿ·ÿºÿ¹ÿ¸ÿ¼ÿÀÿ¾ÿ¹ÿºÿ¼ÿ¶ÿ¾ÿ¯ÿÄÿÃÿ½ÿÀÿ¶ÿÂÿ¼ÿ­ÿ®ÿ»ÿ¾ÿ¼ÿ»ÿ´ÿ´ÿÀÿÃÿ³ÿ´ÿµÿÁÿ·ÿ²ÿ²ÿ¹ÿ¹ÿµÿ¼ÿ»ÿ¼ÿ¸ÿµÿ¹ÿ¹ÿ¸ÿ¸ÿ³ÿÇÿµÿ¾ÿ¼ÿ´ÿ¾ÿ»ÿ¾ÿ·ÿ±ÿ¬ÿ³ÿ¾ÿ¾ÿ¼ÿµÿ­ÿºÿ·ÿ³ÿµÿ¯ÿ½ÿÄÿÆÿ½ÿ¹ÿºÿµÿ®ÿ¯ÿ°ÿ³ÿ¿ÿÂÿÀÿºÿÀÿ¯ÿµÿ¸ÿ¾ÿËÿ¼ÿ¿ÿµÿµÿ¶ÿ¶ÿµÿ´ÿ¹ÿ»ÿ·ÿ½ÿ¼ÿ³ÿ´ÿ¯ÿ¸ÿ¹ÿ½ÿ¹ÿ¸ÿ¶ÿ³ÿ»ÿ¼ÿ±ÿ´ÿ½ÿ¶ÿ¶ÿºÿ·ÿ·ÿ·ÿ·ÿ·ÿ³ÿ·ÿ·ÿ½ÿµÿÿ®ÿ½ÿ¿ÿ¹ÿ±ÿ¯ÿ¸ÿ·ÿÂÿ­ÿ»ÿ»ÿ¬ÿ²ÿ¼ÿ¸ÿºÿÀÿ»ÿ»ÿÃÿ¹ÿ¼ÿºÿ¼ÿ¸ÿ¼ÿ¸ÿ»ÿ¸ÿ¹ÿ½ÿºÿ¹ÿÂÿ¾ÿ²ÿ·ÿ°ÿ¾ÿ¬ÿÁÿ¼ÿ¸ÿ°ÿ¯ÿµÿ¸ÿ»ÿÀÿÁÿ½ÿ¾ÿµÿ±ÿ¾ÿ¯ÿºÿ¾ÿ»ÿ·ÿ¹ÿ½ÿ¼ÿºÿ¸ÿ³ÿ¼ÿÆÿ°ÿÀÿ³ÿ©ÿ½ÿ¯ÿºÿ³ÿ¸ÿÀÿ»ÿ·ÿ¹ÿ¸ÿ¾ÿ¶ÿµÿ³ÿ¶ÿ¹ÿ¹ÿ²ÿ¹ÿ»ÿ¸ÿ¾ÿÉÿÉÿ¼ÿ±ÿ¿ÿ¿ÿÆÿ¾ÿ¾ÿ¶ÿ·ÿ¹ÿ¸ÿµÿ¸ÿ»ÿµÿ³ÿÃÿ½ÿ¿ÿ½ÿ²ÿ¸ÿºÿ¶ÿ¸ÿ¶ÿ±ÿ´ÿ¸ÿ¹ÿ½ÿºÿ¶ÿÈÿÄÿ³ÿºÿµÿ±ÿ¸ÿ¸ÿ´ÿ·ÿºÿ¿ÿ¼ÿÄÿ·ÿ»ÿ¸ÿ½ÿ³ÿ»ÿ¾ÿ´ÿ¸ÿ½ÿµÿ´ÿ¼ÿÿ¸ÿ»ÿÇÿºÿ¾ÿ»ÿ´ÿ·ÿ¸ÿ»ÿÅÿ½ÿ¼ÿ°ÿ®ÿ·ÿ·ÿ·ÿ½ÿ»ÿ¶ÿ¶ÿ±ÿµÿ¹ÿµÿÂÿ¹ÿ¸ÿ¹ÿ´ÿºÿ¿ÿÂÿ¾ÿ±ÿ¹ÿ¸ÿ¼ÿ¯ÿ¸ÿ¾ÿºÿ¹ÿ¸ÿºÿ½ÿ½ÿºÿºÿÁÿÁÿ±ÿ´ÿ²ÿ²ÿ¹ÿ¹ÿºÿ½ÿ·ÿ´ÿ»ÿ·ÿ¿ÿ¼ÿÀÿ¿ÿ¼ÿ¼ÿºÿ½ÿ¿ÿºÿ½ÿ¼ÿ¾ÿ¹ÿ·ÿµÿ¾ÿ¾ÿ³ÿ¯ÿ·ÿ½ÿ¼ÿ»ÿÿÅÿ¿ÿÁÿÂÿ¿ÿ¼ÿ¼ÿ·ÿ­ÿ°ÿ³ÿÄÿ¾ÿ¹ÿ¿ÿÃÿ»ÿºÿÀÿ¿ÿ¸ÿµÿ¸ÿ¹ÿ¸ÿ½ÿ¹ÿµÿ»ÿÂÿÂÿºÿµÿ²ÿ¼ÿ»ÿ½ÿ¼ÿ½ÿ¹ÿ¼ÿ»ÿ¹ÿ½ÿ»ÿ°ÿÅÿÅÿµÿ¹ÿ¾ÿ¼ÿ½ÿ»ÿµÿ·ÿ¿ÿÂÿ³ÿÂÿ¾ÿ¼ÿ¼ÿ·ÿ®ÿ±ÿºÿºÿ½ÿºÿ»ÿÁÿ»ÿµÿ½ÿ¼ÿ³ÿ¿ÿÄÿ¯ÿ¿ÿÇÿºÿ¶ÿ¸ÿ´ÿ²ÿ¶ÿ¹ÿ»ÿµÿµÿ·ÿ½ÿ½ÿ½ÿºÿ·ÿ¼ÿÀÿ¿ÿ´ÿ°ÿ¹ÿ»ÿ¸ÿ½ÿºÿ¶ÿºÿ»ÿ¶ÿÀÿÅÿÂÿ¿ÿºÿ¹ÿ¸ÿµÿ·ÿÂÿÂÿ·ÿÀÿ³ÿ¸ÿ¼ÿ»ÿ¹ÿ¹ÿ¹ÿ¹ÿÂÿÁÿ¾ÿ¹ÿ¾ÿ½ÿ´ÿ³ÿ´ÿ¼ÿ¿ÿ¸ÿ´ÿ²ÿ¹ÿ¾ÿ»ÿ²ÿ°ÿ¼ÿ³ÿ´ÿ¼ÿ·ÿ´ÿ¸ÿ½ÿ¿ÿÂÿÄÿ¶ÿÅÿÀÿºÿ¸ÿ¶ÿ·ÿ¹ÿ´ÿ¶ÿ¶ÿ±ÿ¶ÿºÿ³ÿ³ÿ»ÿ±ÿÿ¼ÿ·ÿ»ÿ·ÿ¹ÿ½ÿÁÿÃÿÃÿ»ÿ¾ÿ¿ÿ¾ÿ¾ÿÀÿ¾ÿ¸ÿµÿ´ÿ²ÿ¶ÿ¾ÿ¶ÿ·ÿ»ÿ»ÿºÿ»ÿ¼ÿÃÿÅÿÀÿ¶ÿ¹ÿÀÿ¾ÿ¾ÿ¸ÿºÿºÿ°ÿ¶ÿ¾ÿÃÿÁÿºÿ¸ÿÁÿ¾ÿ¹ÿ½ÿ¾ÿ¸ÿ´ÿ¹ÿµÿ³ÿ³ÿ¶ÿ³ÿºÿ¸ÿ°ÿ´ÿ²ÿ¾ÿ¹ÿ¿ÿ¶ÿ¸ÿ¿ÿ¿ÿ¿ÿºÿ´ÿ¼ÿ¾ÿºÿ±ÿ±ÿ¸ÿ»ÿÉÿ»ÿ¾ÿ¼ÿ·ÿ¼ÿÂÿ¹ÿ¾ÿÁÿ¹ÿ­ÿ´ÿ»ÿ¼ÿ¾ÿÃÿÊÿ½ÿºÿ¶ÿ°ÿ·ÿºÿ±ÿ±ÿºÿ¼ÿ¿ÿºÿ½ÿ¼ÿ»ÿÁÿÂÿ´ÿ±ÿµÿÂÿ¾ÿ¹ÿÁÿÇÿ¹ÿ¼ÿ¼ÿÁÿ»ÿ´ÿ´ÿµÿ¶ÿ½ÿÂÿ½ÿ¾ÿ·ÿ¼ÿºÿ¶ÿ¸ÿ¸ÿ¶ÿ¾ÿÆÿÂÿºÿ¸ÿ»ÿÀÿ¼ÿ±ÿÂÿ¹ÿÀÿ¹ÿ¸ÿºÿ¹ÿ¹ÿºÿ¼ÿ²ÿ­ÿ¼ÿ¹ÿ½ÿ»ÿºÿÃÿÃÿÂÿ»ÿ¶ÿÀÿ·ÿ¹ÿ·ÿ¸ÿÁÿÁÿÄÿÊÿºÿµÿ¾ÿºÿ²ÿ²ÿ´ÿµÿÁÿÇÿ¹ÿµÿ¶ÿ½ÿ¿ÿ¼ÿ»ÿ¸ÿ¶ÿÂÿ´ÿ¸ÿ¹ÿºÿ¹ÿ¹ÿ½ÿºÿ¶ÿ¹ÿºÿÂÿºÿ¶ÿ¹ÿ¼ÿºÿ¸ÿ¿ÿÁÿ¿ÿÁÿ¹ÿÁÿÁÿ½ÿ¼ÿ¼ÿ±ÿ¸ÿ¹ÿ·ÿ¿ÿºÿ¾ÿÃÿÃÿ½ÿ³ÿºÿ¸ÿ½ÿ¹ÿ½ÿºÿ¼ÿÄÿÀÿ²ÿ²ÿ·ÿ¼ÿ·ÿ¸ÿ¼ÿ³ÿ¸ÿ»ÿ¸ÿÃÿ¾ÿ¶ÿÄÿ¼ÿµÿ­ÿ³ÿ½ÿÃÿ¾ÿµÿ³ÿ´ÿÃÿ¹ÿ¸ÿ·ÿ½ÿÄÿÄÿ½ÿ¸ÿ»ÿÂÿºÿ¾ÿµÿ¼ÿÃÿ¿ÿ½ÿÄÿÃÿ³ÿ¿ÿ¼ÿ³ÿ¹ÿºÿ¿ÿ¼ÿ¶ÿ¹ÿ¼ÿ±ÿ¶ÿ½ÿÃÿ±ÿ°ÿ·ÿ¼ÿ¼ÿ·ÿ¶ÿ»ÿ¾ÿÀÿ´ÿ¶ÿ°ÿ¹ÿ¾ÿÄÿ½ÿµÿµÿ·ÿÀÿÂÿ¼ÿÃÿ²ÿ·ÿ½ÿ¾ÿ¾ÿ¼ÿ¶ÿ±ÿ·ÿ¸ÿ¾ÿÇÿ¹ÿ·ÿºÿ¹ÿ·ÿ¸ÿºÿ¹ÿ¸ÿ½ÿÃÿÁÿÅÿÀÿ³ÿ·ÿºÿ´ÿ´ÿ¼ÿ½ÿ¹ÿ¿ÿºÿ»ÿ¹ÿ·ÿ³ÿºÿ¼ÿ¹ÿ¶ÿ°ÿ¿ÿÈÿÃÿÄÿ´ÿ²ÿ·ÿ¸ÿ´ÿ¸ÿ¸ÿ´ÿ¿ÿ·ÿ¬ÿ¶ÿ·ÿÁÿ¼ÿ»ÿÀÿÇÿÂÿ´ÿ²ÿ·ÿ¶ÿ²ÿ·ÿ³ÿ¶ÿ·ÿÀÿÁÿÂÿºÿµÿÀÿ¼ÿ¹ÿ³ÿ¸ÿÉÿ¿ÿ¿ÿÂÿ½ÿ´ÿ¯ÿ·ÿ»ÿµÿÅÿÃÿµÿ©ÿºÿ®ÿ¼ÿ¾ÿ¿ÿ¼ÿ¹ÿ¸ÿ´ÿºÿ»ÿ¼ÿ»ÿ¾ÿµÿ½ÿ¼ÿ¶ÿ·ÿ½ÿ¾ÿºÿ·ÿ´ÿ°ÿ¶ÿ»ÿ¶ÿ¾ÿ¾ÿ¹ÿ¿ÿ»ÿºÿ¾ÿÀÿ½ÿ´ÿ·ÿ¼ÿ¸ÿ¼ÿ¼ÿ±ÿ±ÿ³ÿ¶ÿ½ÿ¼ÿ³ÿ³ÿµÿ±ÿ²ÿ¬ÿ¹ÿµÿÏÿÄÿ²ÿ°ÿµÿ»ÿ¼ÿ½ÿÀÿÃÿÁÿ¾ÿ¯ÿ¶ÿ¹ÿ¾ÿ·ÿ³ÿ´ÿ±ÿ®ÿ¯ÿ¶ÿÁÿÁÿÆÿÀÿ»ÿ·ÿ½ÿ¶ÿ³ÿµÿ½ÿ½ÿ¹ÿ¹ÿµÿ±ÿ¹ÿ³ÿ®ÿ¶ÿ·ÿºÿÄÿÂÿ°ÿºÿºÿ»ÿ½ÿ¹ÿºÿ¼ÿ¹ÿ¾ÿ­ÿ¼ÿÁÿÅÿ·ÿ¿ÿ¯ÿ·ÿ¿ÿ¼ÿºÿ¶ÿ¶ÿ¾ÿ·ÿ¹ÿ¿ÿ´ÿµÿ¶ÿ¼ÿµÿ³ÿºÿ¼ÿ»ÿ´ÿµÿ½ÿµÿ´ÿÄÿÂÿºÿ¶ÿ¯ÿÄÿ²ÿ·ÿ°ÿ·ÿ±ÿ¯ÿ·ÿ¹ÿ·ÿ¸ÿµÿ¸ÿ¹ÿ¬ÿ²ÿ·ÿºÿÀÿ¿ÿ»ÿ¸ÿ¼ÿºÿºÿºÿ·ÿÀÿÅÿ·ÿ¼ÿÁÿ´ÿ»ÿ¶ÿ²ÿ¿ÿÁÿ½ÿµÿ½ÿ¼ÿ¶ÿ´ÿ³ÿ¸ÿ·ÿ´ÿ²ÿ¼ÿµÿµÿ°ÿ³ÿ¯ÿ´ÿ·ÿºÿ¹ÿ¸ÿµÿ³ÿ¹ÿÀÿÁÿÂÿ¸ÿ¾ÿ¼ÿÅÿÿ±ÿ¾ÿ¶ÿ¾ÿ¹ÿ¿ÿÁÿ·ÿ¸ÿ¿ÿ¸ÿ³ÿ¶ÿÅÿ»ÿ´ÿ½ÿ°ÿ½ÿ¼ÿ¹ÿ¸ÿ·ÿ¸ÿ·ÿ¶ÿµÿ¾ÿÁÿ·ÿ¼ÿÅÿÂÿ³ÿµÿ°ÿ³ÿ¹ÿ»ÿ¹ÿ·ÿÀÿÀÿ°ÿ±ÿ¼ÿ¼ÿ¾ÿ¼ÿ¶ÿÁÿ¶ÿ³ÿ¶ÿ©ÿ³ÿ²ÿ³ÿ¸ÿ¸ÿ½ÿÀÿ¶ÿ¹ÿ¿ÿ»ÿ·ÿµÿ¶ÿÁÿÄÿ·ÿ°ÿ²ÿ²ÿÉÿÊÿÅÿ½ÿ´ÿ¶ÿ´ÿ³ÿÀÿ¾ÿ·ÿºÿ·ÿ±ÿ´ÿ·ÿ¶ÿÀÿÀÿ·ÿ·ÿ»ÿ´ÿ¯ÿÀÿµÿµÿ»ÿ¸ÿ»ÿ¶ÿ·ÿ¸ÿ¹ÿ¸ÿ´ÿ»ÿ¿ÿ¿ÿ¹ÿµÿ»ÿ¼ÿÄÿ¯ÿÿ¯ÿ°ÿ¼ÿ¸ÿ¶ÿ¹ÿ½ÿ½ÿ¹ÿµÿ²ÿ®ÿ¯ÿ¶ÿ¼ÿ¶ÿÃÿ¼ÿ®ÿ¸ÿ°ÿ­ÿºÿ¿ÿ¹ÿ¸ÿ¾ÿ»ÿ±ÿ´ÿºÿ½ÿ¹ÿ¼ÿÌÿÈÿ¾ÿ³ÿ±ÿ¸ÿ¸ÿ¸ÿ¾ÿºÿ­ÿ©ÿÿºÿ¸ÿ¼ÿ¹ÿµÿ¶ÿ½ÿºÿ¸ÿºÿ·ÿ¶ÿ³ÿ¸ÿºÿ½ÿºÿ²ÿ´ÿ¹ÿ¼ÿºÿ¸ÿ¿ÿÂÿÀÿ¹ÿ¹ÿ¿ÿ½ÿ·ÿ³ÿ°ÿ²ÿµÿ¸ÿ»ÿ¾ÿ»ÿÂÿÃÿºÿ®ÿ·ÿºÿ¹ÿµÿ¸ÿ»ÿ¸ÿ¶ÿµÿ³ÿ¸ÿ¸ÿºÿ»ÿ»ÿ»ÿ½ÿ¾ÿºÿÂÿ¸ÿ°ÿ­ÿµÿ¶ÿ¼ÿ´ÿ²ÿ°ÿ´ÿ½ÿ¶ÿµÿ²ÿ®ÿ·ÿ½ÿ»ÿ´ÿ´ÿ¶ÿ±ÿ³ÿ¶ÿ²ÿ±ÿ¹ÿ¶ÿ¹ÿºÿ´ÿ°ÿ«ÿ¹ÿ¶ÿµÿ´ÿÿ«ÿ·ÿ³ÿ©ÿ¯ÿÀÿ¸ÿ²ÿ´ÿ³ÿ¶ÿ±ÿ«ÿ²ÿ±ÿ¸ÿºÿ»ÿ³ÿ«ÿ³ÿ²ÿÃÿºÿ¸ÿ»ÿ·ÿ·ÿµÿ±ÿ½ÿ¶ÿ¶ÿ»ÿ¹ÿ²ÿ²ÿ±ÿ·ÿÀÿ»ÿ¾ÿÀÿºÿµÿ¶ÿ½ÿ½ÿ¼ÿ´ÿ¶ÿÁÿ¯ÿ°ÿ±ÿµÿÁÿµÿ³ÿºÿ¼ÿ½ÿ»ÿ·ÿºÿºÿ¹ÿ¸ÿµÿ´ÿ®ÿ³ÿ²ÿºÿÃÿ¼ÿ¸ÿ³ÿ¾ÿ¸ÿÿºÿÁÿ´ÿ·ÿ°ÿ¯ÿµÿ°ÿºÿ¹ÿ¼ÿºÿ±ÿ¸ÿ¼ÿ´ÿ³ÿ¹ÿ¸ÿ°ÿ²ÿ°ÿ·ÿ¼ÿ´ÿ»ÿ·ÿ©ÿ°ÿÃÿ·ÿµÿ®ÿÀÿ¿ÿµÿ½ÿ»ÿ¸ÿ¶ÿÂÿÂÿ¯ÿ­ÿ®ÿµÿÁÿ¼ÿ¶ÿ¶ÿ¶ÿÁÿ»ÿ¶ÿ³ÿ°ÿ²ÿ²ÿ´ÿÁÿ¼ÿÄÿ»ÿ¶ÿµÿªÿ°ÿ¯ÿ¬ÿºÿ¾ÿ¶ÿ¹ÿ¶ÿ²ÿµÿÁÿ¸ÿ²ÿ±ÿ±ÿ¶ÿ³ÿ¹ÿ³ÿ²ÿºÿµÿµÿºÿ¾ÿ½ÿ»ÿ¹ÿ´ÿ·ÿ¶ÿ¹ÿµÿ¸ÿ³ÿ°ÿ²ÿµÿ°ÿ¼ÿ¼ÿ¼ÿ¾ÿ¹ÿµÿ³ÿ³ÿ»ÿ·ÿ­ÿ±ÿ®ÿ³ÿ¸ÿ±ÿ°ÿ½ÿ¼ÿºÿ¿ÿ¸ÿÉÿ¼ÿªÿ´ÿ»ÿÿµÿ¶ÿ¯ÿ°ÿ°ÿ·ÿ¼ÿ²ÿµÿ®ÿ±ÿ»ÿ¼ÿ»ÿ¼ÿ¾ÿ»ÿ³ÿ´ÿ½ÿ½ÿ¼ÿ¶ÿÀÿ·ÿ³ÿ±ÿ¸ÿ³ÿµÿ¶ÿµÿ´ÿ®ÿ»ÿ°ÿ¶ÿµÿ»ÿÀÿ±ÿ¸ÿ¼ÿ¼ÿ·ÿ´ÿµÿµÿ¸ÿ¶ÿ²ÿ·ÿ³ÿ²ÿºÿ·ÿ¹ÿºÿ¾ÿ»ÿµÿ¹ÿµÿ±ÿ®ÿ±ÿ»ÿ²ÿ¸ÿ¸ÿ±ÿ¾ÿ»ÿ¯ÿ°ÿ°ÿ¹ÿ°ÿ±ÿ¸ÿ¾ÿ½ÿºÿ­ÿ¶ÿ²ÿ¸ÿ¾ÿ±ÿ®ÿ³ÿ·ÿ²ÿ©ÿ»ÿÃÿ¼ÿ¹ÿ®ÿ©ÿ·ÿ¯ÿ´ÿ²ÿµÿªÿ·ÿ±ÿÁÿµÿ»ÿÁÿ½ÿ·ÿ½ÿÁÿ¼ÿ­ÿ±ÿ±ÿÿ·ÿÅÿ¶ÿµÿ³ÿµÿ½ÿ¿ÿ¶ÿ®ÿ¬ÿªÿªÿ°ÿ¸ÿ±ÿ®ÿªÿÿ»ÿ»ÿÀÿ±ÿºÿ½ÿ²ÿ¹ÿ´ÿ®ÿ¬ÿÁÿµÿÃÿºÿ¶ÿ±ÿ³ÿ¸ÿ±ÿµÿ²ÿ±ÿ¸ÿÀÿ¶ÿ°ÿµÿ¸ÿ®ÿÿ´ÿºÿ·ÿ¹ÿ¸ÿ³ÿµÿ³ÿ°ÿ¶ÿ¾ÿ¾ÿ´ÿ¼ÿ­ÿ±ÿ¹ÿµÿ»ÿµÿºÿ±ÿ¸ÿ¼ÿºÿºÿ½ÿµÿµÿ´ÿ±ÿºÿ´ÿ³ÿ°ÿ°ÿ±ÿ¯ÿµÿ¹ÿ¸ÿ·ÿ²ÿ¯ÿ°ÿ·ÿ´ÿ°ÿ´ÿ¸ÿ¸ÿ½ÿÂÿ¾ÿ¹ÿ°ÿ±ÿ¸ÿ¿ÿ­ÿ½ÿ·ÿ³ÿ¶ÿ¬ÿ½ÿµÿµÿ¹ÿ¹ÿ¸ÿµÿ³ÿ¼ÿºÿºÿ½ÿ³ÿ®ÿ±ÿ°ÿ±ÿ²ÿµÿ¸ÿ´ÿ´ÿ¹ÿ³ÿ³ÿ¸ÿ¶ÿ³ÿ²ÿ³ÿ³ÿ³ÿ´ÿ³ÿ¹ÿ·ÿºÿ¶ÿºÿ­ÿªÿ°ÿ²ÿ½ÿ¾ÿ»ÿ¹ÿ·ÿ²ÿ¶ÿ²ÿ¸ÿ¾ÿµÿ­ÿ¸ÿ¾ÿºÿ·ÿ³ÿ±ÿ¸ÿ¶ÿ«ÿºÿºÿ´ÿ²ÿ¯ÿ³ÿºÿºÿ¹ÿºÿ·ÿ´ÿ±ÿ²ÿ±ÿ­ÿ±ÿ´ÿ¸ÿ¸ÿºÿ³ÿ²ÿ°ÿ¹ÿ´ÿ¹ÿ¾ÿ·ÿ¼ÿºÿ¸ÿÁÿ¿ÿ´ÿµÿ¶ÿ´ÿ¶ÿ¶ÿ³ÿºÿ¾ÿ·ÿ´ÿ±ÿ»ÿ¹ÿ¿ÿ·ÿ¶ÿ¶ÿ²ÿ¸ÿ·ÿ¿ÿ°ÿ·ÿ¸ÿ´ÿ·ÿ¶ÿµÿ¶ÿ·ÿ·ÿµÿ´ÿµÿ½ÿ°ÿ®ÿ¯ÿ®ÿ³ÿ·ÿ¶ÿºÿ¼ÿ¸ÿ¶ÿ¹ÿ¼ÿ¸ÿ²ÿµÿµÿ´ÿµÿ²ÿ¸ÿ¸ÿ¶ÿ½ÿ¹ÿ·ÿ¸ÿ²ÿ±ÿ´ÿ¼ÿ²ÿ±ÿ·ÿ°ÿ¸ÿ½ÿµÿµÿ¶ÿ®ÿ¶ÿ°ÿ³ÿºÿ±ÿªÿ®ÿµÿ´ÿ¶ÿ¹ÿ´ÿ´ÿµÿ¯ÿ°ÿ´ÿ¶ÿ­ÿ®ÿ¶ÿ¸ÿ¶ÿ¸ÿ³ÿµÿ°ÿ±ÿ±ÿ´ÿ¸ÿ¹ÿ¿ÿÿ¹ÿµÿ¸ÿµÿºÿ·ÿ³ÿ·ÿ®ÿ³ÿ·ÿ³ÿ´ÿ¾ÿ¾ÿ­ÿ±ÿ¸ÿºÿÀÿ·ÿ²ÿµÿ¶ÿµÿ°ÿ¼ÿÂÿ¾ÿÂÿ½ÿÂÿ­ÿ·ÿ®ÿªÿ½ÿ©ÿºÿ¹ÿ¸ÿ¾ÿ·ÿ©ÿ¾ÿ¸ÿ¯ÿ¹ÿ¾ÿ¹ÿ´ÿ·ÿ²ÿ­ÿ°ÿ°ÿ±ÿ¸ÿÂÿºÿÿ­ÿ¶ÿ­ÿ«ÿ°ÿ®ÿ®ÿ·ÿ´ÿ¯ÿÂÿ¬ÿ¶ÿ¿ÿ¬ÿÈÿ±ÿ±ÿ»ÿ´ÿ¬ÿªÿ´ÿ¹ÿ»ÿ²ÿ­ÿ¸ÿ·ÿ°ÿµÿ¼ÿ¸ÿ´ÿ¼ÿ»ÿ°ÿ®ÿ¬ÿ²ÿºÿµÿ²ÿ¼ÿ¿ÿµÿ³ÿ¾ÿÀÿ·ÿºÿ»ÿ´ÿ¶ÿ¶ÿ³ÿ±ÿ¯ÿ¹ÿ©ÿ´ÿ®ÿ¸ÿ³ÿ°ÿ»ÿ¶ÿ¶ÿ¹ÿ³ÿµÿ·ÿ¶ÿµÿ²ÿ·ÿ½ÿ´ÿ²ÿ·ÿ¶ÿÂÿ¾ÿ¸ÿµÿ¶ÿºÿºÿ®ÿ¶ÿ¾ÿ²ÿ¶ÿ¿ÿºÿ¹ÿ¹ÿ¬ÿ«ÿ¸ÿ¿ÿ¬ÿªÿ¹ÿ°ÿ®ÿ®ÿ«ÿ±ÿºÿºÿ¼ÿºÿ­ÿ®ÿ·ÿ²ÿ°ÿºÿµÿ±ÿ¾ÿ°ÿ³ÿºÿ±ÿ»ÿ±ÿ¼ÿ°ÿÂÿ½ÿµÿ¶ÿ´ÿ­ÿµÿ·ÿºÿ¿ÿ±ÿ¸ÿ½ÿµÿ±ÿ»ÿºÿ²ÿ´ÿ¶ÿ·ÿ±ÿ³ÿµÿ¯ÿ·ÿÀÿ¾ÿ±ÿ·ÿ¹ÿ±ÿÿ¹ÿ¾ÿ¾ÿ°ÿ³ÿ¶ÿ¸ÿ¹ÿ¿ÿ¼ÿÃÿ¿ÿ¶ÿ¶ÿ³ÿ¬ÿµÿ¿ÿ»ÿ¹ÿ»ÿ·ÿ²ÿ³ÿ¯ÿ®ÿ¹ÿ¾ÿ·ÿ¹ÿ©ÿ¶ÿ»ÿ·ÿºÿ´ÿ°ÿºÿ¸ÿ¹ÿ¶ÿºÿÆÿ¾ÿµÿ´ÿ¸ÿ»ÿ·ÿ¹ÿ¼ÿÁÿÄÿºÿ³ÿ²ÿ°ÿªÿ®ÿ¯ÿ´ÿÅÿ¯ÿ«ÿ°ÿ¼ÿµÿ¿ÿ±ÿ²ÿ¬ÿ²ÿ®ÿ¶ÿ¼ÿ¶ÿ±ÿµÿºÿ·ÿ¶ÿ·ÿ»ÿ½ÿ·ÿ¸ÿ³ÿ¶ÿÀÿ»ÿ¸ÿ°ÿ¿ÿ¸ÿ³ÿºÿ½ÿ®ÿ¿ÿ»ÿ©ÿ¶ÿ·ÿ»ÿ¸ÿÀÿ¸ÿºÿ¹ÿ´ÿ¶ÿ¶ÿ±ÿ«ÿªÿÿÿµÿ¼ÿ¼ÿµÿµÿ¶ÿÀÿ¹ÿ½ÿµÿ¾ÿ¹ÿªÿÿ®ÿ´ÿ¯ÿ±ÿ·ÿ¸ÿ¹ÿ¸ÿ¶ÿºÿ¼ÿµÿ°ÿ·ÿ¸ÿ­ÿ¹ÿ·ÿ´ÿ·ÿµÿ´ÿ¹ÿ±ÿ¿ÿ»ÿ¶ÿ¯ÿÿ°ÿ¼ÿ¾ÿ¼ÿ·ÿºÿ·ÿ¶ÿ·ÿ¶ÿ¹ÿ½ÿ¾ÿºÿ¶ÿÿ³ÿ½ÿ½ÿ»ÿ¾ÿ»ÿ²ÿ·ÿ³ÿ´ÿÀÿ¸ÿ´ÿ¶ÿ·ÿ»ÿ¾ÿ¹ÿ»ÿ½ÿ»ÿ½ÿ½ÿ¸ÿ´ÿ²ÿ²ÿ²ÿ¸ÿ»ÿÂÿÂÿ¸ÿ½ÿ¾ÿ»ÿ¼ÿ½ÿ²ÿ¸ÿ¿ÿ·ÿ¹ÿ¼ÿ¼ÿ¾ÿ¼ÿ²ÿ®ÿ¶ÿ¹ÿ³ÿ«ÿ·ÿ¶ÿ¬ÿ¾ÿ¾ÿ¶ÿºÿ¿ÿ²ÿ½ÿ¾ÿ¶ÿ¹ÿ·ÿ·ÿ½ÿ·ÿ³ÿ»ÿ¶ÿ­ÿ²ÿ°ÿµÿºÿ­ÿ½ÿÄÿÁÿªÿµÿ°ÿ·ÿ»ÿ¹ÿµÿ°ÿ³ÿ·ÿ»ÿ¸ÿ·ÿ¸ÿ¶ÿ³ÿ®ÿ¬ÿ·ÿºÿªÿ¶ÿ´ÿ¼ÿ¸ÿ±ÿ±ÿ²ÿ»ÿÃÿÁÿÀÿ¹ÿ®ÿ³ÿ¸ÿ·ÿºÿ½ÿ¹ÿµÿ³ÿ½ÿºÿ°ÿ¯ÿ±ÿ¼ÿ·ÿ²ÿºÿ·ÿ¹ÿ½ÿÅÿºÿ±ÿ±ÿ°ÿ³ÿµÿµÿ¸ÿÂÿÅÿ°ÿ½ÿ¼ÿ°ÿ»ÿ¼ÿ¸ÿ´ÿ®ÿ³ÿ¼ÿÅÿ½ÿ¹ÿ¹ÿ¶ÿ¶ÿ½ÿÀÿ»ÿ¸ÿ±ÿºÿ¹ÿ¶ÿ¼ÿ²ÿ¼ÿ¸ÿ·ÿ·ÿ¶ÿºÿÀÿ¾ÿ¸ÿ·ÿ¸ÿ·ÿ¸ÿ¹ÿ¿ÿ³ÿ¸ÿºÿ½ÿÿºÿ¿ÿ¾ÿ¹ÿ²ÿ·ÿ®ÿµÿ¹ÿ·ÿ¿ÿ½ÿ¶ÿ¾ÿ¸ÿ³ÿÂÿ½ÿ¼ÿ¼ÿÁÿºÿ²ÿ¼ÿ»ÿ·ÿ¶ÿ·ÿ»ÿ¸ÿ¸ÿ¿ÿ¼ÿ¶ÿ°ÿ»ÿ½ÿ¼ÿ¿ÿ¶ÿ¸ÿ¶ÿ´ÿµÿ·ÿ¼ÿ¸ÿºÿ·ÿ³ÿ·ÿºÿºÿ¸ÿ±ÿÄÿ¶ÿÁÿÂÿ´ÿÁÿ½ÿÁÿ¼ÿ¯ÿ²ÿ¿ÿÁÿÀÿ¾ÿ¸ÿºÿºÿ´ÿ³ÿºÿºÿ¿ÿ¯ÿ¹ÿ¾ÿµÿ·ÿ´ÿÿ²ÿ¹ÿ¹ÿ»ÿ·ÿ·ÿºÿ¾ÿ¯ÿ²ÿÂÿºÿ»ÿ­ÿ¸ÿ´ÿµÿ¶ÿ±ÿ³ÿ¶ÿ¹ÿÃÿÁÿ½ÿºÿ¶ÿ¬ÿºÿ¿ÿ¹ÿÅÿ­ÿ°ÿ¹ÿ¸ÿ»ÿ¼ÿ·ÿºÿÀÿ¹ÿ¶ÿ´ÿ¼ÿÁÿ¸ÿ¾ÿ¾ÿ´ÿ¶ÿ·ÿ¿ÿ¸ÿ±ÿ³ÿ±ÿ¶ÿºÿ¶ÿ¹ÿ³ÿÇÿµÿºÿÊÿ¹ÿ¾ÿµÿ´ÿ¹ÿ¼ÿ¾ÿ¾ÿ»ÿ½ÿ¼ÿ±ÿ°ÿ¹ÿµÿ¶ÿ·ÿ¿ÿ»ÿ»ÿµÿ²ÿ¸ÿ´ÿ±ÿ¹ÿµÿÀÿ·ÿ±ÿ¶ÿ¿ÿ¹ÿ´ÿ´ÿ´ÿ¹ÿµÿ³ÿ¹ÿ¶ÿÂÿ»ÿ³ÿ·ÿ¬ÿ¸ÿ¹ÿ·ÿ·ÿ¹ÿÀÿ¿ÿ¼ÿ¸ÿ³ÿ½ÿÁÿÀÿ¼ÿ¸ÿÃÿ¿ÿ¶ÿµÿ¹ÿ·ÿ¼ÿ¿ÿµÿµÿ½ÿ¸ÿ¹ÿ»ÿ¶ÿ·ÿ³ÿ»ÿ½ÿ¾ÿÁÿ¿ÿ¿ÿÂÿ»ÿ·ÿ¸ÿ»ÿ¼ÿ´ÿ»ÿ¸ÿµÿ²ÿ¼ÿ½ÿ¹ÿ»ÿ»ÿ³ÿ²ÿ¿ÿ¸ÿ½ÿµÿ»ÿ¶ÿ¸ÿ»ÿºÿµÿ³ÿ¶ÿ·ÿ·ÿ»ÿ°ÿ¾ÿ¶ÿ¿ÿ·ÿ¸ÿ´ÿºÿÁÿ¿ÿ¿ÿÁÿ¼ÿ¹ÿ¶ÿ¼ÿ¹ÿ°ÿ»ÿ¿ÿ¶ÿ»ÿ¹ÿ²ÿµÿ»ÿ¹ÿ¸ÿ½ÿ¸ÿ¬ÿ¹ÿ¼ÿºÿ¸ÿ·ÿ³ÿ¯ÿ¹ÿÄÿ·ÿ·ÿÁÿµÿ¸ÿ²ÿ´ÿ¸ÿ¼ÿ¸ÿ·ÿµÿ±ÿ»ÿ·ÿ¸ÿÄÿ´ÿ³ÿ¯ÿ°ÿ¹ÿÀÿ¼ÿµÿ¶ÿ´ÿ¶ÿ¾ÿÂÿ´ÿ»ÿ®ÿ·ÿ¼ÿ½ÿÁÿÁÿºÿ¼ÿÀÿ¶ÿ»ÿ·ÿ¶ÿ¸ÿ¼ÿ¹ÿ¼ÿÀÿ»ÿºÿÀÿ¾ÿ»ÿÃÿÂÿ½ÿ¸ÿ·ÿ¹ÿ¸ÿ¶ÿµÿ¶ÿ½ÿ»ÿ¹ÿ³ÿµÿ»ÿ´ÿ¹ÿ¼ÿºÿ½ÿºÿ¸ÿ®ÿ¼ÿ±ÿ¸ÿ»ÿ»ÿ¶ÿµÿ¶ÿ³ÿ³ÿ¸ÿÁÿÆÿ·ÿÂÿÅÿºÿºÿ¿ÿÂÿ¿ÿ³ÿ¹ÿ¿ÿµÿ´ÿ¾ÿ¿ÿ¾ÿ¿ÿ½ÿ¿ÿÈÿÁÿºÿ·ÿÿ¶ÿ¸ÿ¸ÿ¸ÿ¶ÿ±ÿ³ÿ½ÿ¼ÿÇÿ»ÿ½ÿ¿ÿ½ÿ¾ÿ¶ÿ²ÿ´ÿ¯ÿ¸ÿÈÿ¿ÿ¼ÿ¿ÿ¸ÿ½ÿ¹ÿ¶ÿºÿ¸ÿµÿµÿ¯ÿ½ÿ¿ÿ¶ÿÂÿÆÿ½ÿ¶ÿ¸ÿÀÿÃÿÅÿ¾ÿ¸ÿ¹ÿ¼ÿ¸ÿ³ÿ·ÿ¼ÿ¯ÿ°ÿÀÿºÿÃÿ¹ÿ¹ÿµÿ´ÿ»ÿ½ÿ¼ÿ¼ÿÿ¾ÿ«ÿ·ÿÁÿ½ÿ³ÿ´ÿ¾ÿ¸ÿ¿ÿÂÿ»ÿ»ÿ´ÿµÿ»ÿ»ÿ¹ÿ¼ÿÁÿ¾ÿºÿ¹ÿºÿºÿ¹ÿ¼ÿ½ÿ­ÿ¹ÿ¸ÿ½ÿÁÿ¼ÿ½ÿ¹ÿ´ÿµÿ¹ÿÄÿ½ÿ½ÿ½ÿ´ÿ½ÿÁÿ¾ÿ»ÿ¶ÿ¿ÿ²ÿÂÿ¶ÿ¶ÿ·ÿ¶ÿµÿ»ÿÄÿ¿ÿºÿ¾ÿ½ÿ¾ÿ¹ÿ½ÿ¾ÿ´ÿ½ÿÆÿ¬ÿ´ÿÄÿÈÿ¸ÿ¶ÿºÿ´ÿ¸ÿ·ÿÁÿ¼ÿ¶ÿ¶ÿ»ÿ¿ÿÀÿ¿ÿ¶ÿ½ÿÄÿ·ÿ¶ÿ»ÿºÿ»ÿ½ÿµÿ·ÿ¸ÿÂÿ¼ÿ¼ÿ¼ÿ»ÿ¼ÿ¿ÿÄÿÁÿÄÿ¾ÿ¹ÿ¹ÿ·ÿ·ÿ»ÿ·ÿ´ÿ¸ÿ³ÿ·ÿ¹ÿ¹ÿ¹ÿ¹ÿ·ÿÂÿÂÿ¿ÿÅÿ¾ÿ¸ÿºÿ¹ÿ²ÿ¾ÿ±ÿ¯ÿÁÿ»ÿ¶ÿ¸ÿµÿÁÿÆÿ¶ÿ»ÿ¯ÿ·ÿ¾ÿ¿ÿ½ÿ±ÿ·ÿºÿ¹ÿºÿ¹ÿ¼ÿÁÿ¿ÿ¼ÿ¶ÿ¹ÿ¾ÿ»ÿºÿ¾ÿ¶ÿÂÿÃÿ·ÿ±ÿ³ÿ·ÿ½ÿÁÿºÿ¾ÿ¸ÿ»ÿÃÿÃÿ½ÿ¸ÿ·ÿ¸ÿ¸ÿÂÿ½ÿ·ÿ½ÿ¿ÿºÿ½ÿÁÿÂÿ¶ÿ¸ÿ¼ÿ·ÿ¸ÿ¾ÿ¾ÿ¼ÿ±ÿ¸ÿ¼ÿ¾ÿ¹ÿ¶ÿ¹ÿ»ÿ¹ÿºÿ¼ÿºÿ¹ÿºÿ¾ÿ¿ÿ¼ÿºÿ½ÿÉÿ·ÿ·ÿ±ÿ¶ÿ¹ÿºÿ½ÿ´ÿ´ÿ¶ÿÁÿ¿ÿ¾ÿ¼ÿ¹ÿ¸ÿ¾ÿ¿ÿ¿ÿ¬ÿ´ÿ»ÿÅÿ½ÿµÿ½ÿµÿ²ÿ¿ÿ±ÿ¾ÿºÿ¸ÿ¸ÿ¸ÿÁÿÆÿÅÿ¾ÿ»ÿ²ÿºÿÃÿ¾ÿ¹ÿÂÿÀÿÄÿ¿ÿ»ÿ´ÿ½ÿ¾ÿ·ÿ¶ÿ½ÿºÿµÿ¾ÿ´ÿ»ÿ»ÿ´ÿ²ÿ³ÿ·ÿÅÿµÿ·ÿ·ÿ½ÿ¶ÿÁÿ¿ÿ·ÿÀÿ»ÿ¼ÿÄÿ¹ÿ»ÿ´ÿºÿ¼ÿ¸ÿ¼ÿ½ÿÁÿ°ÿÆÿÁÿÀÿ½ÿ½ÿÀÿ»ÿ´ÿ»ÿ´ÿ¿ÿ¿ÿ½ÿÀÿ¼ÿ¼ÿÂÿ¾ÿ­ÿ³ÿ¯ÿ­ÿ¾ÿ¹ÿ³ÿ®ÿ¯ÿ°ÿ¯ÿºÿÄÿ·ÿ¾ÿ½ÿ¼ÿ¹ÿ·ÿºÿ»ÿ¶ÿ±ÿ³ÿ´ÿ¼ÿ¼ÿ¹ÿ·ÿ¹ÿ½ÿ¿ÿ¼ÿ¯ÿµÿ»ÿÃÿ»ÿ¿ÿ»ÿ¸ÿºÿ»ÿ¹ÿ·ÿ¶ÿÃÿ·ÿ¶ÿ´ÿ´ÿ¹ÿÁÿÁÿ¾ÿÁÿ¿ÿ¯ÿ²ÿ¸ÿºÿ¹ÿ¾ÿ³ÿ¯ÿ¸ÿ¸ÿ²ÿÃÿÀÿ¯ÿÁÿ»ÿ¾ÿÇÿÆÿ¼ÿ´ÿ³ÿ²ÿ¹ÿÀÿ¹ÿÃÿ½ÿ½ÿ¾ÿ¸ÿºÿÄÿÂÿ¶ÿ±ÿ¸ÿ»ÿ²ÿ¾ÿÁÿ¿ÿ¾ÿ»ÿ¼ÿÁÿ¾ÿ³ÿ¼ÿ¼ÿ¸ÿÃÿ¿ÿ¹ÿÀÿÂÿ·ÿµÿ¾ÿ»ÿÅÿÍÿ³ÿ¾ÿÇÿÀÿµÿ¸ÿºÿ´ÿµÿ¸ÿ¶ÿÄÿÃÿ½ÿ³ÿ³ÿºÿºÿ¶ÿµÿµÿ¶ÿÂÿ¹ÿºÿ¿ÿÅÿÊÿ¿ÿ¶ÿ°ÿ²ÿ¹ÿºÿ¾ÿ½ÿ²ÿºÿ³ÿ±ÿ¾ÿ»ÿ½ÿÂÿ¿ÿ¹ÿ¸ÿ¼ÿ½ÿ´ÿ¸ÿËÿÅÿÃÿÁÿ¶ÿºÿ¾ÿ³ÿ±ÿ·ÿ¬ÿÃÿÂÿ¶ÿ³ÿ·ÿ¸ÿÁÿ½ÿ½ÿ»ÿºÿÁÿÁÿºÿ´ÿ´ÿ»ÿ¾ÿ·ÿÆÿ½ÿ¯ÿ³ÿ¿ÿÃÿÁÿ¾ÿ´ÿ¯ÿ²ÿ¶ÿ¾ÿ¶ÿ·ÿµÿ¸ÿºÿÀÿÀÿºÿ¾ÿ¹ÿ¹ÿ¾ÿ·ÿ±ÿ¹ÿ¼ÿ³ÿ±ÿºÿ¸ÿ²ÿ³ÿ¶ÿ¾ÿ»ÿºÿÁÿ³ÿÄÿÉÿÏÿºÿ²ÿ¹ÿÃÿÅÿ¿ÿÁÿÄÿ»ÿ»ÿ²ÿ³ÿ´ÿ³ÿ®ÿ²ÿ¹ÿ¿ÿ¹ÿ´ÿ·ÿ¸ÿ¿ÿ¸ÿ·ÿ¯ÿÃÿ½ÿ¾ÿ¹ÿ¯ÿ·ÿÃÿÀÿ¼ÿ¹ÿ´ÿ¸ÿ¯ÿ³ÿ¸ÿ¹ÿ´ÿÁÿÀÿ²ÿ¯ÿ³ÿ»ÿÅÿ¾ÿ²ÿ¾ÿÀÿÌÿ¹ÿ¾ÿ³ÿÀÿÂÿ¹ÿ¶ÿ³ÿµÿ¶ÿ¶ÿµÿµÿ»ÿºÿ·ÿ¿ÿÂÿªÿ·ÿ¹ÿ¸ÿ½ÿ»ÿ·ÿ®ÿ¯ÿ·ÿµÿ³ÿ¹ÿ¶ÿ¿ÿ¼ÿ½ÿ¿ÿ¿ÿ´ÿºÿµÿ¸ÿ´ÿ¸ÿ¼ÿµÿ´ÿ·ÿ¯ÿ®ÿ·ÿ®ÿµÿ·ÿ¿ÿÀÿ³ÿµÿ¹ÿ¼ÿ¼ÿ²ÿ±ÿ½ÿ¾ÿ½ÿ±ÿ¶ÿ¾ÿ·ÿªÿ¸ÿ«ÿ´ÿ²ÿ³ÿ¸ÿ·ÿµÿ»ÿ¾ÿ¶ÿ·ÿ·ÿ¹ÿºÿºÿ¯ÿ¹ÿ¯ÿ¸ÿ¶ÿ¶ÿ²ÿ·ÿ¹ÿ¹ÿ¼ÿ½ÿ¸ÿ³ÿ¶ÿ·ÿÀÿ¾ÿ»ÿÅÿµÿ¹ÿ¹ÿ»ÿºÿ¹ÿ·ÿºÿ¶ÿ²ÿ¶ÿ¹ÿ¸ÿ²ÿÆÿÄÿ­ÿ¶ÿ®ÿ¸ÿÁÿ¼ÿ½ÿ¶ÿµÿ´ÿ¸ÿ¶ÿ³ÿºÿÁÿÂÿ¶ÿ´ÿ­ÿ°ÿ¶ÿ°ÿ±ÿ³ÿ¾ÿÁÿ¶ÿ¶ÿ­ÿ´ÿºÿ»ÿ¼ÿ´ÿ¸ÿÆÿºÿ°ÿ·ÿÿ²ÿ´ÿ¸ÿ¶ÿ¾ÿÁÿ¿ÿµÿ¶ÿ»ÿ¸ÿµÿ´ÿ·ÿ¾ÿ»ÿ»ÿ²ÿ¯ÿ¸ÿ´ÿ¾ÿ¸ÿÀÿ±ÿ´ÿ³ÿµÿ½ÿ¾ÿ¹ÿ¼ÿ¼ÿ¹ÿ¿ÿ¾ÿ¹ÿ·ÿ¶ÿ¸ÿºÿ¸ÿµÿ²ÿÀÿµÿ²ÿºÿ»ÿ¹ÿ¶ÿ·ÿ¼ÿ½ÿ¶ÿ¯ÿ¹ÿ¿ÿ´ÿ¼ÿ½ÿ·ÿ²ÿ±ÿ¶ÿ³ÿ»ÿÅÿÅÿÀÿ±ÿ¹ÿ»ÿ³ÿµÿ½ÿ¸ÿ´ÿ»ÿ¶ÿ¾ÿ¶ÿ½ÿ»ÿµÿ»ÿµÿ­ÿ½ÿÆÿ¸ÿ¶ÿ¶ÿºÿ²ÿ®ÿ²ÿ¸ÿ¹ÿ¶ÿ·ÿ´ÿ·ÿ·ÿµÿ½ÿÉÿ¼ÿ´ÿ½ÿµÿµÿ¼ÿ¹ÿ¬ÿ·ÿ¹ÿ´ÿ´ÿ¼ÿ½ÿ¶ÿ¸ÿ½ÿ¸ÿ±ÿ´ÿ·ÿºÿ¬ÿ·ÿ³ÿ¿ÿ¶ÿ¶ÿ¹ÿÃÿÁÿÀÿ¹ÿ³ÿ·ÿ·ÿ·ÿµÿ¯ÿ³ÿ¼ÿ·ÿ¼ÿÂÿ¾ÿ³ÿ¼ÿ²ÿÿ¿ÿ½ÿ²ÿ²ÿ·ÿ·ÿ¯ÿÿ®ÿºÿ»ÿ¹ÿ±ÿ®ÿ¹ÿ¾ÿ»ÿ»ÿ±ÿ­ÿ³ÿ»ÿ²ÿ¹ÿ·ÿªÿ·ÿ¶ÿ³ÿ¹ÿ¼ÿ¶ÿ¹ÿ¶ÿ±ÿ´ÿ¹ÿ¿ÿ¹ÿ´ÿ·ÿ±ÿ´ÿÂÿ¾ÿ¶ÿµÿ½ÿ»ÿ¹ÿ¿ÿ¾ÿ³ÿÃÿ­ÿ¸ÿ»ÿ°ÿ½ÿÆÿ¿ÿµÿ±ÿ¼ÿ¿ÿ¹ÿ­ÿ«ÿ³ÿ±ÿ³ÿ¶ÿ¸ÿ»ÿ¹ÿ¼ÿµÿ»ÿ´ÿµÿ¹ÿµÿ¼ÿ½ÿ´ÿºÿ¸ÿ¯ÿºÿ¸ÿ¾ÿºÿ´ÿ³ÿ²ÿ°ÿ´ÿ¸ÿ¶ÿ¸ÿ¹ÿÁÿ½ÿ³ÿ²ÿ¶ÿ¿ÿ²ÿ½ÿ½ÿ±ÿ³ÿ·ÿ¼ÿºÿ¶ÿ¿ÿ¶ÿ²ÿ½ÿ·ÿ¹ÿ¿ÿ¶ÿ¶ÿÁÿ½ÿ¶ÿºÿ»ÿ»ÿ»ÿ»ÿ±ÿ³ÿªÿ²ÿ±ÿ¿ÿ¹ÿÀÿ½ÿ¹ÿÿ´ÿ·ÿ´ÿ·ÿ±ÿ°ÿµÿ±ÿ¹ÿ¸ÿ²ÿ·ÿµÿ³ÿ´ÿ´ÿ·ÿ¹ÿµÿ²ÿµÿ¯ÿ®ÿ´ÿ¼ÿµÿÀÿ´ÿºÿ´ÿ«ÿ´ÿºÿ¾ÿºÿ°ÿ©ÿ­ÿ®ÿ¬ÿ¶ÿ¿ÿ¸ÿ³ÿ¶ÿ³ÿ½ÿÅÿµÿ¿ÿ¯ÿ±ÿ½ÿ»ÿ¾ÿ¿ÿ«ÿÈÿÀÿ¸ÿ©ÿ³ÿ®ÿ±ÿÃÿºÿ¸ÿ»ÿ¶ÿ²ÿ³ÿ¼ÿ¸ÿ´ÿ·ÿ·ÿ¸ÿ²ÿ²ÿ´ÿ´ÿ¹ÿ¶ÿ¸ÿ»ÿÀÿ·ÿ¹ÿ´ÿ¯ÿ¶ÿ¯ÿ½ÿ¶ÿ¸ÿ·ÿ¹ÿ¸ÿ»ÿ¶ÿ¹ÿ¹ÿ½ÿºÿ¯ÿ¯ÿ³ÿ²ÿ´ÿ¸ÿ·ÿ¶ÿ´ÿ¶ÿ°ÿ¶ÿ¹ÿ»ÿ¹ÿ·ÿ·ÿ¸ÿÆÿ¶ÿµÿ©ÿ¯ÿ°ÿ¸ÿµÿ±ÿµÿÀÿ¹ÿ±ÿ³ÿ¸ÿ¼ÿ·ÿ¸ÿ´ÿ²ÿ´ÿµÿ¸ÿ¼ÿ¼ÿ´ÿ°ÿ±ÿ«ÿ°ÿ²ÿ´ÿ®ÿ­ÿµÿ¹ÿ½ÿ¶ÿ·ÿ²ÿ¶ÿ©ÿ¼ÿ³ÿ¾ÿ»ÿ±ÿ´ÿ¸ÿ»ÿ½ÿ²ÿ²ÿ¯ÿ®ÿ°ÿ³ÿ¶ÿ³ÿµÿ»ÿ¶ÿ¶ÿ¹ÿ»ÿ»ÿ¹ÿ¹ÿ´ÿ­ÿ©ÿ¶ÿºÿµÿºÿ°ÿ½ÿ¶ÿºÿ®ÿ±ÿ­ÿ»ÿ®ÿ¹ÿÃÿ¾ÿµÿ±ÿ«ÿ³ÿ±ÿ±ÿ±ÿ¯ÿ¶ÿ¹ÿµÿ³ÿ­ÿ«ÿ¶ÿ®ÿ°ÿºÿ¸ÿ°ÿ³ÿªÿ¶ÿ¿ÿ¹ÿ¹ÿ¼ÿ´ÿÿ¼ÿÀÿ»ÿ¿ÿ²ÿ·ÿ¾ÿ¹ÿ¶ÿ¶ÿ«ÿ±ÿ®ÿ¸ÿ¹ÿ²ÿ·ÿµÿ°ÿµÿ¹ÿ¸ÿ·ÿ°ÿ¯ÿÀÿ¹ÿ¾ÿ´ÿ¯ÿ¹ÿ²ÿÀÿµÿµÿ³ÿ®ÿ»ÿ®ÿ»ÿ«ÿ¬ÿ±ÿ«ÿ³ÿµÿ¶ÿ¼ÿ¸ÿ·ÿ¿ÿ¶ÿ®ÿ¯ÿ±ÿ³ÿ²ÿºÿ¼ÿ°ÿ¯ÿ¸ÿ¼ÿ¹ÿ±ÿ¯ÿªÿ©ÿ®ÿµÿ¹ÿºÿºÿ±ÿºÿ²ÿ´ÿ¶ÿ´ÿºÿ®ÿ¸ÿ²ÿ¹ÿ½ÿ¸ÿ·ÿµÿ¶ÿ´ÿµÿ»ÿ¶ÿµÿ³ÿ°ÿ´ÿ²ÿ±ÿ¶ÿ·ÿ·ÿµÿ°ÿ°ÿ´ÿ³ÿ°ÿµÿ²ÿ¹ÿ®ÿ²ÿ¸ÿ¿ÿ¸ÿ±ÿ¿ÿ»ÿÀÿ±ÿµÿ¸ÿ²ÿ®ÿ­ÿ¼ÿ´ÿ¼ÿºÿ°ÿµÿ³ÿ´ÿ»ÿ·ÿ¸ÿ±ÿ¯ÿ­ÿ­ÿ´ÿºÿ±ÿ«ÿ¶ÿ´ÿ°ÿ»ÿ¶ÿ®ÿ²ÿ³ÿ·ÿ¹ÿ¶ÿ²ÿ¬ÿºÿ¯ÿ»ÿÄÿ¹ÿ¸ÿÈÿ¶ÿÿ¸ÿ´ÿ¶ÿ¸ÿ³ÿ¶ÿ¹ÿ·ÿ¸ÿ´ÿ·ÿÃÿ¸ÿ«ÿ±ÿ»ÿ¹ÿ¸ÿºÿµÿµÿ±ÿ«ÿ·ÿ»ÿ¶ÿºÿµÿ¹ÿ·ÿ²ÿ³ÿ²ÿ°ÿ«ÿ¼ÿ´ÿÿÿ»ÿ­ÿ½ÿ¶ÿ¬ÿ°ÿ·ÿ¯ÿ¸ÿ·ÿ¸ÿ»ÿ·ÿ¹ÿºÿ³ÿ½ÿ¿ÿ¶ÿ´ÿ¹ÿ¼ÿ¸ÿµÿºÿ¾ÿºÿ´ÿ³ÿ·ÿÃÿºÿÆÿ¸ÿ²ÿ³ÿµÿ´ÿ·ÿ»ÿºÿ·ÿ±ÿ®ÿ¹ÿ¶ÿ´ÿ³ÿ±ÿ±ÿ³ÿµÿ¶ÿ·ÿ­ÿ®ÿ«ÿ°ÿ²ÿ±ÿ¯ÿ±ÿ¹ÿ½ÿºÿ¼ÿ½ÿ·ÿ¶ÿ¾ÿ»ÿ·ÿ´ÿ²ÿµÿµÿ¾ÿ¿ÿ¶ÿ¯ÿ²ÿ°ÿ´ÿ¼ÿ²ÿ´ÿ»ÿ¼ÿ¶ÿ¾ÿµÿ»ÿºÿ¶ÿ¶ÿ²ÿªÿ°ÿ·ÿµÿ·ÿ¸ÿ³ÿ²ÿ·ÿ¶ÿ´ÿºÿ¸ÿ³ÿ¸ÿ¹ÿ¹ÿ¶ÿ´ÿºÿ³ÿ¯ÿ±ÿ¯ÿ°ÿ°ÿ¹ÿ±ÿ²ÿ´ÿ·ÿºÿÿ¼ÿ¾ÿÁÿ¼ÿºÿ®ÿ´ÿºÿ·ÿ¹ÿ½ÿ»ÿ¸ÿ³ÿ±ÿ¬ÿ¶ÿ·ÿ³ÿºÿ´ÿ´ÿ»ÿµÿ²ÿ·ÿ¶ÿ»ÿ¼ÿ·ÿÁÿ¸ÿªÿ¹ÿ¯ÿºÿ´ÿºÿ¿ÿµÿ¼ÿ·ÿ¸ÿ»ÿºÿ´ÿ»ÿ¾ÿ¸ÿ³ÿµÿºÿ³ÿ»ÿ¾ÿ¯ÿ°ÿ·ÿ¿ÿ½ÿ´ÿ¸ÿ´ÿªÿ«ÿ®ÿ¯ÿ¶ÿ®ÿ»ÿ´ÿÆÿÂÿÀÿ¶ÿÇÿ²ÿ³ÿ·ÿ³ÿ±ÿ¶ÿÉÿ¼ÿ³ÿ²ÿ±ÿ²ÿºÿ·ÿ®ÿ²ÿºÿ±ÿ¯ÿ¿ÿºÿ¬ÿ´ÿ¸ÿµÿ·ÿ²ÿ´ÿ»ÿ·ÿ´ÿ¶ÿ¾ÿ¼ÿ±ÿ¹ÿÀÿ³ÿ±ÿ¸ÿÿ«ÿ³ÿ·ÿµÿ½ÿ´ÿ»ÿ¶ÿ¶ÿ¿ÿ³ÿ®ÿ³ÿ®ÿ®ÿ´ÿºÿ·ÿ¸ÿ¼ÿºÿ·ÿ²ÿ±ÿ´ÿ»ÿ¾ÿ»ÿ»ÿºÿºÿµÿµÿµÿ»ÿ­ÿ±ÿ¶ÿÂÿ¸ÿ¯ÿ­ÿ³ÿ¼ÿ½ÿ²ÿ´ÿ±ÿ³ÿ®ÿ¯ÿ©ÿ´ÿ¸ÿ±ÿ³ÿ³ÿ±ÿ·ÿÀÿÁÿ¾ÿµÿ¼ÿ¸ÿ¼ÿÁÿµÿºÿ·ÿ¼ÿºÿ¾ÿ¸ÿ¸ÿºÿ¬ÿ±ÿ®ÿµÿ³ÿ´ÿµÿ¶ÿ´ÿ¸ÿ·ÿ²ÿ³ÿºÿ¼ÿ·ÿ³ÿ±ÿ±ÿ²ÿ²ÿµÿ¸ÿ¶ÿ¹ÿ¾ÿ¶ÿ¿ÿ¾ÿµÿ³ÿ½ÿ¼ÿ¸ÿ·ÿ°ÿ¶ÿ½ÿ»ÿºÿ¼ÿÂÿºÿ³ÿ±ÿ­ÿ°ÿ»ÿ¿ÿºÿ³ÿ°ÿµÿ¶ÿ²ÿ³ÿ®ÿ·ÿ¹ÿ¯ÿ³ÿ±ÿºÿ»ÿ­ÿ¯ÿÀÿ·ÿ·ÿ³ÿ±ÿ¾ÿ´ÿºÿ²ÿµÿ°ÿÿ²ÿºÿ¸ÿµÿ»ÿÂÿ¹ÿ´ÿ¯ÿ°ÿ²ÿ¹ÿºÿµÿ¼ÿ²ÿ¹ÿ±ÿ¹ÿ«ÿ¹ÿ°ÿ¿ÿ±ÿ¸ÿ³ÿ³ÿºÿµÿµÿ¼ÿÀÿºÿ·ÿ¶ÿµÿ¹ÿ·ÿ±ÿ±ÿµÿ¹ÿ·ÿ´ÿªÿÂÿ½ÿ²ÿºÿ·ÿ¶ÿ¾ÿ¼ÿ©ÿ¸ÿ·ÿÂÿ·ÿ·ÿ·ÿ·ÿ°ÿ®ÿµÿ¾ÿ¿ÿ¯ÿ­ÿ´ÿ®ÿ·ÿ¼ÿ»ÿ¹ÿ¶ÿÊÿ·ÿ±ÿ¾ÿÇÿ¶ÿ²ÿµÿ¶ÿ´ÿ®ÿ­ÿ²ÿ°ÿ²ÿºÿ¶ÿ°ÿ²ÿ¶ÿ·ÿ¶ÿºÿ¼ÿµÿºÿ·ÿ·ÿ³ÿ±ÿ¸ÿ¶ÿµÿºÿ±ÿ¶ÿ´ÿ©ÿªÿ¹ÿºÿ¹ÿºÿÀÿ½ÿ³ÿ·ÿ¸ÿ®ÿ²ÿ¹ÿ¶ÿ¬ÿ½ÿÀÿ´ÿ²ÿÃÿÁÿÿ±ÿ¾ÿ´ÿ°ÿ»ÿ·ÿ·ÿ·ÿ³ÿ½ÿÀÿ¶ÿ¸ÿ¿ÿºÿµÿ»ÿ¼ÿ¶ÿ·ÿ²ÿ´ÿ¸ÿ¹ÿ¹ÿ¾ÿ»ÿºÿÅÿ·ÿ¶ÿ»ÿµÿ»ÿ»ÿ±ÿ´ÿµÿ²ÿ®ÿ°ÿ·ÿ¸ÿºÿ½ÿ°ÿªÿÿ¬ÿÃÿ¿ÿ´ÿ³ÿºÿµÿµÿ¸ÿÊÿÄÿ²ÿ±ÿ´ÿ´ÿ±ÿ·ÿ»ÿ²ÿ°ÿ³ÿ®ÿ³ÿ¶ÿ³ÿµÿ¿ÿ¶ÿ¬ÿ»ÿ°ÿ·ÿ²ÿ¼ÿ·ÿ¶ÿ¶ÿ³ÿ´ÿ¸ÿ¾ÿ»ÿ³ÿ´ÿ´ÿ³ÿ´ÿ¾ÿÀÿ¼ÿ³ÿ¶ÿ»ÿ·ÿ²ÿºÿ°ÿ³ÿÂÿºÿ´ÿ°ÿ®ÿ²ÿ±ÿ²ÿ¼ÿÀÿµÿ±ÿÃÿ¹ÿ¯ÿ±ÿ°ÿ¶ÿ»ÿµÿ·ÿ¼ÿ½ÿºÿ¾ÿ¼ÿºÿ·ÿ´ÿºÿÂÿÂÿÀÿ·ÿ¶ÿ²ÿ·ÿÿ·ÿ´ÿºÿ·ÿºÿ¾ÿ·ÿ°ÿ´ÿ´ÿ¸ÿ¼ÿ¹ÿ¶ÿ»ÿ¿ÿ»ÿ¶ÿ°ÿ¸ÿ¶ÿ¯ÿ·ÿ¸ÿ¹ÿÁÿ¸ÿ´ÿµÿ¶ÿ¿ÿÃÿºÿ¹ÿÀÿÁÿ¼ÿ·ÿ¸ÿºÿ°ÿ¹ÿ·ÿÿ¼ÿ¶ÿ»ÿ¸ÿ¹ÿ¸ÿ­ÿ¯ÿ±ÿºÿÃÿ¾ÿ»ÿÁÿÀÿºÿ¼ÿÁÿ¹ÿ¹ÿ¼ÿ¸ÿºÿ»ÿ°ÿ´ÿ·ÿºÿ»ÿ»ÿ¿ÿÂÿ¿ÿ»ÿÀÿ¿ÿ¶ÿÃÿÁÿ¿ÿºÿ¶ÿÿÿºÿÀÿºÿ·ÿ¶ÿ·ÿ¶ÿ·ÿ½ÿ¶ÿ´ÿ¼ÿºÿ¿ÿÀÿ±ÿ·ÿ³ÿ¿ÿ¼ÿµÿÀÿ»ÿ¸ÿ¼ÿ»ÿ½ÿ»ÿ±ÿ¾ÿ»ÿ½ÿÈÿ¹ÿ¿ÿ¼ÿ»ÿ´ÿ³ÿ°ÿ°ÿ¿ÿÆÿ¼ÿ´ÿ´ÿ³ÿ»ÿºÿ¼ÿ»ÿ¼ÿ»ÿµÿ²ÿ±ÿ·ÿ¹ÿ´ÿ¯ÿ²ÿ½ÿÃÿ¼ÿ¹ÿ¼ÿÃÿ·ÿ¯ÿ³ÿ³ÿ·ÿ¼ÿ¹ÿÃÿ¹ÿ®ÿ²ÿ·ÿ·ÿºÿ¼ÿ¸ÿ¯ÿ°ÿµÿÁÿ¶ÿ¹ÿ¾ÿ¸ÿºÿ³ÿºÿ³ÿ´ÿºÿ¼ÿÄÿÁÿ¼ÿµÿ·ÿÀÿÁÿ®ÿÀÿ´ÿºÿ¸ÿ¸ÿ¼ÿ¼ÿ¹ÿ·ÿ·ÿ¹ÿ¾ÿ²ÿ¶ÿ½ÿ®ÿ¸ÿ»ÿ¿ÿÀÿ¼ÿ´ÿ·ÿºÿ¸ÿ½ÿÃÿ·ÿµÿ°ÿ·ÿ­ÿºÿ½ÿÁÿ¼ÿÁÿ¾ÿ´ÿ¹ÿÀÿ¿ÿÂÿ½ÿ¶ÿ¹ÿ³ÿ¼ÿ²ÿ´ÿ»ÿ¿ÿ½ÿ¸ÿµÿ¹ÿ¾ÿºÿ¾ÿ½ÿ¹ÿ·ÿ¯ÿ´ÿÄÿ¼ÿ¸ÿ²ÿ»ÿÀÿ¿ÿÀÿ¹ÿ«ÿÿµÿ¼ÿ¸ÿ¿ÿ¼ÿ¿ÿ½ÿ¼ÿ½ÿÀÿºÿµÿ¸ÿ³ÿ¹ÿ·ÿ¿ÿ»ÿ¶ÿ®ÿ½ÿ¿ÿºÿ·ÿºÿ»ÿµÿ¸ÿÀÿ¸ÿÂÿ¶ÿºÿ´ÿ·ÿÀÿ¸ÿµÿ¸ÿºÿ¼ÿ½ÿ»ÿ³ÿÆÿ·ÿ¿ÿ¿ÿ±ÿ±ÿ´ÿ¶ÿ¹ÿ½ÿ¸ÿ³ÿ½ÿ¼ÿ¾ÿ¶ÿ¾ÿÄÿ¾ÿºÿ»ÿºÿ·ÿ·ÿ¼ÿ½ÿ¸ÿ»ÿÁÿ²ÿ»ÿºÿÂÿÄÿ¸ÿ³ÿ³ÿ±ÿ³ÿ¹ÿ¼ÿÄÿ´ÿÊÿ¹ÿ±ÿ»ÿ½ÿºÿ»ÿ¸ÿ´ÿ·ÿ¸ÿ¿ÿÀÿ¶ÿµÿ¸ÿ»ÿ½ÿ¾ÿ½ÿºÿ¼ÿÃÿÁÿ¸ÿ²ÿ®ÿ°ÿ¸ÿ´ÿ¹ÿ¶ÿ¸ÿÀÿÀÿ¼ÿ¸ÿ²ÿÃÿ¼ÿ¿ÿÃÿ¿ÿ¶ÿ¸ÿ¿ÿÀÿ»ÿ¸ÿ¹ÿÀÿ¾ÿÁÿ¹ÿ½ÿ¾ÿÀÿ¼ÿ¸ÿºÿ¹ÿ¼ÿ³ÿ¼ÿ¹ÿ»ÿµÿ´ÿºÿ¼ÿ»ÿ¹ÿ¸ÿ¶ÿ´ÿ¾ÿÁÿÆÿ®ÿ¾ÿÀÿ·ÿ¼ÿÀÿ·ÿ»ÿÅÿºÿ¾ÿÃÿÅÿÀÿºÿ¸ÿ»ÿ»ÿ¸ÿ¿ÿºÿºÿ¸ÿ³ÿÀÿ¹ÿ½ÿ¹ÿ¶ÿÂÿÂÿÀÿ¿ÿ©ÿ¾ÿ·ÿ·ÿºÿ·ÿ±ÿ´ÿ¾ÿÂÿÈÿ¶ÿ¼ÿ¶ÿÁÿ¿ÿºÿ¸ÿºÿÂÿÄÿ¾ÿ´ÿÆÿ¹ÿÄÿ¼ÿºÿÁÿÀÿ·ÿ¶ÿ²ÿ³ÿÁÿ»ÿ·ÿ½ÿÀÿ¹ÿµÿ¹ÿ²ÿªÿ¸ÿ¾ÿ¼ÿ»ÿ½ÿ»ÿ¹ÿ½ÿ»ÿ²ÿ½ÿ½ÿ¼ÿ¼ÿ½ÿ¼ÿ´ÿ´ÿ»ÿ¿ÿÇÿÉÿ¹ÿºÿ¯ÿ±ÿ·ÿ¹ÿÂÿÇÿ½ÿ»ÿ¹ÿ²ÿ¼ÿÀÿ¶ÿ·ÿ½ÿ¿ÿ¾ÿ¼ÿ¹ÿÁÿ·ÿ¯ÿ¿ÿ½ÿ»ÿ¾ÿ¹ÿ¶ÿ¿ÿÇÿÆÿ¸ÿ¹ÿÀÿºÿ¶ÿ¹ÿ¹ÿ¾ÿ¿ÿ½ÿºÿ½ÿ½ÿ¹ÿ¹ÿ¹ÿ»ÿÀÿ°ÿ»ÿ¹ÿÁÿ½ÿ¾ÿ¿ÿºÿ·ÿ½ÿµÿ´ÿÀÿ¼ÿµÿ½ÿ»ÿ·ÿÆÿ¼ÿ¼ÿ¹ÿ¹ÿÃÿÂÿºÿ¶ÿ¶ÿµÿ¿ÿÁÿÃÿ¶ÿ¶ÿ½ÿ»ÿ¸ÿºÿ»ÿÂÿ»ÿµÿ´ÿÀÿ¿ÿ¶ÿ²ÿ®ÿÿÈÿ¶ÿ¾ÿ¿ÿ¾ÿºÿºÿÁÿÂÿÁÿ¿ÿ½ÿÀÿ¼ÿ»ÿ½ÿ¹ÿ·ÿ¼ÿ»ÿ¹ÿµÿÂÿ¼ÿ´ÿ·ÿ³ÿ´ÿ¾ÿ¾ÿ¿ÿ¸ÿ¾ÿÀÿºÿ¿ÿÁÿ³ÿ¾ÿ¸ÿ·ÿ¶ÿ¸ÿ¾ÿ»ÿÃÿºÿ­ÿ¼ÿ»ÿ¼ÿÁÿ»ÿ¶ÿ·ÿ·ÿ´ÿÀÿ¼ÿºÿ¼ÿºÿ»ÿ½ÿ¿ÿ½ÿ¾ÿÀÿ¾ÿ¹ÿÄÿ¼ÿ°ÿ¶ÿÀÿ¼ÿ´ÿ¸ÿ»ÿÂÿ¬ÿ±ÿ¸ÿ¸ÿ¶ÿ¸ÿ¿ÿ»ÿ»ÿÈÿÁÿ¼ÿ¿ÿ¿ÿºÿ»ÿ½ÿÁÿ¯ÿ¾ÿ½ÿ´ÿ°ÿµÿ¼ÿ¾ÿ½ÿ½ÿ¶ÿ¹ÿ¶ÿµÿ¹ÿºÿ¸ÿ±ÿ¹ÿ¾ÿ»ÿ»ÿ½ÿ½ÿºÿºÿ¸ÿÅÿºÿ¾ÿ»ÿ³ÿ³ÿ·ÿ·ÿµÿ®ÿ´ÿ¾ÿÀÿ¿ÿºÿ·ÿ¼ÿ¾ÿÇÿ¹ÿ·ÿÅÿ·ÿ´ÿ¶ÿ±ÿ±ÿ¶ÿ·ÿ¾ÿ¸ÿÁÿ¾ÿºÿ¹ÿ¸ÿ¼ÿ½ÿÉÿ¹ÿ¹ÿ½ÿÄÿÃÿºÿºÿ¿ÿµÿºÿÂÿµÿ¼ÿÂÿÁÿ¹ÿ¸ÿÁÿ»ÿ·ÿ¹ÿÀÿ·ÿ·ÿºÿ¸ÿ³ÿ²ÿÀÿ¾ÿ½ÿ­ÿ·ÿ»ÿ¿ÿÀÿºÿ¼ÿÄÿÇÿ»ÿ´ÿµÿ³ÿ¸ÿ½ÿ½ÿ½ÿ¸ÿºÿ´ÿÊÿÀÿÃÿ¾ÿ¶ÿ²ÿ²ÿ·ÿ½ÿ¾ÿ¹ÿÃÿÁÿ¿ÿ¼ÿ»ÿ¼ÿºÿµÿ½ÿ»ÿÿ»ÿµÿ·ÿ¹ÿºÿ½ÿ»ÿ´ÿºÿ¾ÿ¿ÿ»ÿ³ÿ°ÿµÿ¸ÿ¶ÿµÿ²ÿµÿ·ÿ¼ÿ»ÿ½ÿÁÿÅÿÇÿÅÿºÿ°ÿ¹ÿÀÿÅÿ½ÿ¼ÿ·ÿ¶ÿ»ÿ½ÿ»ÿ½ÿ¼ÿ·ÿ¶ÿºÿ¸ÿ¸ÿ¹ÿ¼ÿ¿ÿ¾ÿÀÿÃÿÁÿ¬ÿ³ÿ½ÿÄÿºÿ¸ÿ¿ÿÀÿ·ÿ³ÿ¸ÿ»ÿµÿ¿ÿ¼ÿÀÿÄÿÄÿ¿ÿ¸ÿ±ÿ°ÿ»ÿ½ÿÀÿ¾ÿ¾ÿ¹ÿ·ÿ¸ÿ¹ÿ»ÿ»ÿ¹ÿµÿ¾ÿ°ÿ¼ÿºÿºÿ¾ÿÂÿÃÿ¿ÿ½ÿ¾ÿ¸ÿÃÿ¿ÿ¶ÿºÿ²ÿ­ÿ¸ÿÄÿ¾ÿ³ÿºÿ½ÿ´ÿ·ÿÁÿ¼ÿ®ÿ½ÿ¾ÿ¾ÿÁÿ¸ÿ¶ÿ»ÿ¶ÿµÿ¶ÿ·ÿ¶ÿµÿ¾ÿ½ÿºÿºÿ¯ÿÿÀÿ¼ÿÃÿ³ÿ¸ÿ»ÿ®ÿ³ÿ·ÿºÿÂÿÁÿ»ÿ»ÿ´ÿ¸ÿ®ÿ·ÿ»ÿÂÿ¼ÿ¸ÿ·ÿ¹ÿ¾ÿ½ÿÃÿÂÿ¾ÿ¹ÿÿ¾ÿ¸ÿ´ÿ²ÿ²ÿ´ÿ·ÿºÿ·ÿ¶ÿ»ÿµÿ¼ÿºÿºÿ¹ÿ·ÿ»ÿ¾ÿÀÿÄÿ¾ÿ¹ÿ²ÿ³ÿ¸ÿ¼ÿÁÿ´ÿ¶ÿ³ÿ¶ÿºÿ¶ÿ¶ÿ¼ÿÀÿ½ÿ±ÿ²ÿ½ÿµÿ¹ÿ¹ÿ¶ÿ·ÿ¼ÿ¼ÿ¹ÿ»ÿ½ÿÁÿ·ÿ¿ÿ¸ÿ±ÿ»ÿÅÿ½ÿ²ÿ¯ÿ²ÿ±ÿ±ÿ¹ÿ¹ÿ³ÿ¿ÿÀÿÅÿÂÿÃÿ²ÿ³ÿ·ÿ»ÿ¾ÿ½ÿÀÿÄÿ¸ÿ²ÿ²ÿ¼ÿÀÿ»ÿ·ÿ­ÿ­ÿ½ÿÁÿ¶ÿ¸ÿÃÿÂÿ·ÿ¸ÿ¯ÿÅÿ»ÿ¸ÿÀÿ¸ÿ¸ÿ¾ÿÃÿÅÿÁÿºÿ·ÿ³ÿ²ÿ¼ÿ±ÿ·ÿ»ÿÄÿ¿ÿ¸ÿ¯ÿ«ÿ¹ÿÆÿ¿ÿºÿ¾ÿ¶ÿ¹ÿ±ÿ°ÿ¶ÿºÿºÿ·ÿ¸ÿ³ÿ¶ÿ¹ÿ¸ÿ»ÿ»ÿ¾ÿ¬ÿºÿÇÿ®ÿ¸ÿ¾ÿ¶ÿµÿ»ÿ½ÿ»ÿ¹ÿµÿ¸ÿÃÿ¾ÿ¶ÿºÿ´ÿªÿºÿ¿ÿ¶ÿ½ÿ·ÿ®ÿ¯ÿ¹ÿ»ÿ¶ÿ¶ÿ´ÿ´ÿµÿ½ÿ±ÿ´ÿ·ÿ¾ÿ»ÿ³ÿ¸ÿ¿ÿÁÿ¾ÿµÿ¶ÿ½ÿ¸ÿ¹ÿ¿ÿ½ÿ¼ÿ¹ÿµÿÇÿ»ÿ¼ÿ¸ÿ¶ÿ¼ÿ½ÿ·ÿºÿ»ÿ³ÿºÿ¾ÿºÿÁÿÂÿ­ÿ¿ÿµÿ·ÿºÿ¸ÿ¸ÿ¾ÿ»ÿ¼ÿ¾ÿºÿ¾ÿÂÿÃÿºÿ±ÿ·ÿ¹ÿ´ÿ½ÿ®ÿ®ÿµÿ¸ÿ¼ÿ¹ÿ¶ÿ´ÿ´ÿ·ÿ¶ÿ´ÿ°ÿ¾ÿ¹ÿ·ÿ¸ÿ³ÿ¹ÿÂÿ¹ÿºÿ³ÿ°ÿ¶ÿ¹ÿ´ÿ·ÿÃÿ½ÿ»ÿ»ÿ¸ÿºÿºÿ¾ÿµÿºÿ½ÿ³ÿ¸ÿ¸ÿ±ÿ±ÿ·ÿ¸ÿ¸ÿ¹ÿ³ÿ¼ÿ¿ÿ½ÿ»ÿ¿ÿ´ÿ¯ÿ®ÿ¶ÿ²ÿ¿ÿ¾ÿ¹ÿ·ÿ¸ÿµÿ´ÿºÿ¼ÿ¶ÿ·ÿÃÿ¿ÿµÿ¹ÿ·ÿ½ÿ»ÿ¿ÿ¾ÿ³ÿ¸ÿ»ÿ»ÿ»ÿºÿ¹ÿ»ÿºÿ·ÿ¹ÿ»ÿ»ÿ·ÿ®ÿ¼ÿ°ÿ¶ÿ¹ÿ¸ÿ¿ÿ»ÿ±ÿ³ÿ¶ÿ»ÿ»ÿ¸ÿ¾ÿÀÿ·ÿµÿ¶ÿ¯ÿ³ÿµÿ·ÿ¸ÿ®ÿ»ÿ·ÿ¯ÿ¾ÿÃÿºÿ¸ÿ³ÿµÿ¶ÿµÿ¸ÿ¹ÿºÿÁÿÁÿ±ÿ´ÿ»ÿºÿ³ÿ»ÿÂÿ¸ÿ¸ÿ¸ÿ¼ÿ·ÿ´ÿ¶ÿ»ÿ¸ÿµÿ·ÿ»ÿ¹ÿ¶ÿ¸ÿ³ÿ¸ÿ°ÿ±ÿ¸ÿ±ÿÅÿ±ÿ¯ÿÅÿºÿÄÿ´ÿ·ÿ³ÿ³ÿ¸ÿ½ÿ¿ÿ½ÿ¹ÿ¸ÿÁÿÄÿºÿ³ÿ®ÿ¹ÿ·ÿ¼ÿ¯ÿ½ÿ³ÿ´ÿ¿ÿÀÿ¸ÿ´ÿ¹ÿ¼ÿ¼ÿºÿ·ÿ¶ÿ·ÿ»ÿ¶ÿ­ÿ±ÿ½ÿ¹ÿ¶ÿ»ÿ½ÿ¬ÿËÿ²ÿÌÿÆÿ®ÿ´ÿ³ÿ°ÿ²ÿ±ÿ¶ÿºÿ¹ÿ¼ÿ¿ÿºÿ´ÿ²ÿ³ÿ¶ÿ°ÿ·ÿ³ÿ½ÿµÿ³ÿÀÿ´ÿ³ÿ¶ÿºÿ±ÿ¾ÿÀÿ´ÿ±ÿ°ÿ¶ÿ¼ÿµÿ·ÿ¼ÿ»ÿÀÿ´ÿ¼ÿ»ÿµÿ­ÿÁÿ¹ÿÂÿ¶ÿ®ÿ¾ÿ«ÿ¼ÿ³ÿÀÿÁÿ¶ÿ±ÿ±ÿ°ÿ³ÿºÿ´ÿ¯ÿ±ÿ¬ÿ±ÿ¸ÿ¯ÿµÿµÿÂÿ³ÿºÿ½ÿ³ÿ´ÿ¯ÿ·ÿ¶ÿ²ÿ´ÿµÿ¯ÿ¸ÿ¹ÿ¿ÿµÿ´ÿ¼ÿºÿ¹ÿ¾ÿ¿ÿ¹ÿ¶ÿ¶ÿ»ÿ¶ÿ³ÿºÿ°ÿ·ÿµÿ´ÿ²ÿ»ÿ¾ÿ·ÿ²ÿºÿ¬ÿ±ÿ¶ÿ°ÿµÿµÿ½ÿÁÿ¼ÿ¹ÿ²ÿ°ÿ³ÿµÿ¸ÿ½ÿ¼ÿ¶ÿ³ÿ¾ÿ±ÿºÿ¬ÿ²ÿºÿÆÿ¿ÿ²ÿ­ÿ¼ÿ¶ÿ»ÿ¶ÿ¯ÿ°ÿµÿ¸ÿ¾ÿ¹ÿ·ÿ½ÿ²ÿ¯ÿ´ÿ±ÿ¸ÿÂÿÂÿÀÿ¯ÿ¯ÿµÿÀÿ¼ÿÀÿ®ÿ²ÿ«ÿ·ÿ°ÿµÿªÿ¯ÿ±ÿ·ÿ®ÿ«ÿ­ÿ²ÿ¶ÿ²ÿºÿÄÿ»ÿ³ÿ²ÿ²ÿ¯ÿ³ÿ¬ÿ¬ÿ°ÿ¼ÿÆÿ¶ÿ­ÿ¹ÿ·ÿ¯ÿ­ÿ¸ÿ²ÿºÿÁÿ·ÿ²ÿ½ÿµÿ³ÿ¶ÿ¶ÿ´ÿµÿ¼ÿ½ÿ¼ÿ»ÿ³ÿµÿ·ÿ¼ÿ³ÿ¹ÿ³ÿ³ÿ±ÿ¹ÿ³ÿ´ÿ¹ÿ­ÿ°ÿ¸ÿ³ÿºÿµÿ»ÿÂÿ¸ÿ±ÿ®ÿ¹ÿ¹ÿ¶ÿ±ÿ©ÿ¬ÿ³ÿ±ÿ°ÿ¹ÿÁÿ¹ÿ²ÿ¸ÿ°ÿ³ÿ°ÿ¶ÿ²ÿ«ÿ¹ÿÅÿ¼ÿ±ÿºÿ²ÿ¶ÿ´ÿ¸ÿ¾ÿ½ÿ¶ÿµÿ¸ÿµÿ»ÿ¾ÿ¶ÿ³ÿµÿµÿ»ÿ¿ÿ»ÿ·ÿ³ÿµÿ¶ÿ«ÿªÿ²ÿ¯ÿ°ÿ©ÿ¸ÿ³ÿ·ÿ²ÿ¹ÿºÿ»ÿ±ÿ¸ÿ³ÿ·ÿ±ÿ²ÿµÿ¶ÿ³ÿµÿ²ÿ²ÿ¯ÿ®ÿ³ÿ¶ÿµÿ¶ÿ¹ÿ²ÿ¯ÿ¶ÿ¹ÿ¸ÿ¹ÿ±ÿ·ÿ´ÿ³ÿ²ÿµÿµÿ¯ÿ¹ÿ¿ÿ³ÿ±ÿ³ÿ°ÿÿ³ÿºÿ¼ÿºÿ»ÿ½ÿ»ÿ´ÿÿ±ÿ·ÿ³ÿ³ÿ¶ÿ¶ÿ°ÿ­ÿ´ÿ¹ÿ¿ÿÃÿ³ÿ«ÿ­ÿ¯ÿ²ÿ©ÿ®ÿºÿ²ÿ³ÿ¼ÿµÿ¾ÿ¶ÿÿÁÿ¶ÿ¼ÿ·ÿ»ÿµÿ°ÿ°ÿ²ÿ¾ÿ¼ÿ¼ÿ»ÿ¸ÿºÿ±ÿ«ÿµÿºÿ¶ÿ´ÿ³ÿ¶ÿ¸ÿºÿµÿ»ÿ¶ÿ¶ÿµÿ¹ÿ¿ÿ´ÿ¼ÿ¸ÿ®ÿ¯ÿ«ÿ²ÿµÿ¬ÿ³ÿ¯ÿ²ÿ¶ÿ¾ÿµÿ¸ÿ·ÿ·ÿ¸ÿ±ÿ°ÿ¶ÿ·ÿ·ÿ¼ÿ¶ÿ³ÿ¸ÿµÿµÿ·ÿºÿ¸ÿ­ÿ²ÿ·ÿºÿ¶ÿ½ÿ½ÿ°ÿ¹ÿ³ÿ¯ÿ³ÿµÿ¶ÿ¯ÿ¹ÿ¶ÿ¸ÿºÿ¹ÿ·ÿ¹ÿ³ÿ°ÿ´ÿ½ÿ¹ÿ¹ÿ·ÿ¬ÿ°ÿ²ÿ°ÿ´ÿ·ÿºÿ¸ÿµÿ¸ÿ¸ÿ²ÿ®ÿ¯ÿµÿ½ÿ®ÿ±ÿµÿ½ÿ¶ÿ¹ÿÅÿ¹ÿ¼ÿµÿ®ÿ®ÿ®ÿ¯ÿ²ÿµÿ´ÿ¾ÿ³ÿ®ÿ¶ÿ¯ÿ³ÿ¶ÿ´ÿ´ÿ±ÿ²ÿ³ÿµÿºÿ¼ÿµÿ´ÿ¹ÿ¸ÿ´ÿ°ÿ´ÿ³ÿ¬ÿ°ÿÀÿºÿ³ÿ°ÿÿ°ÿ­ÿ¼ÿÄÿ¼ÿÀÿÃÿ®ÿÿÃÿ·ÿºÿ¿ÿ¯ÿ·ÿ¹ÿºÿ¾ÿ¸ÿÁÿÊÿ»ÿ²ÿ±ÿµÿ¸ÿ´ÿ±ÿ²ÿ²ÿ­ÿ³ÿ·ÿ²ÿ¸ÿ·ÿ´ÿ¾ÿ¸ÿ«ÿ­ÿ¯ÿ°ÿµÿ¼ÿ³ÿÿÿ¼ÿ´ÿ¯ÿ¶ÿÿ®ÿ¼ÿ¸ÿ¶ÿ²ÿ´ÿ³ÿ´ÿ°ÿ¸ÿ¯ÿ´ÿ½ÿ»ÿ¸ÿ´ÿ¹ÿ¶ÿ³ÿ¿ÿ½ÿµÿ¸ÿµÿµÿ¹ÿ·ÿ¶ÿºÿ³ÿ»ÿ»ÿ´ÿ¸ÿ¬ÿ¿ÿ¯ÿ°ÿÿµÿ´ÿ¯ÿ¹ÿ¶ÿ±ÿ³ÿ³ÿ²ÿ·ÿµÿ²ÿ±ÿ³ÿ³ÿ²ÿ¯ÿ¯ÿ´ÿ·ÿ¶ÿ²ÿ¸ÿ½ÿ»ÿÁÿ¼ÿµÿ´ÿ·ÿ¼ÿ´ÿ·ÿ¼ÿ³ÿ¸ÿ´ÿ´ÿ³ÿ»ÿ¶ÿ´ÿ°ÿ¼ÿ·ÿÀÿ¹ÿ»ÿ·ÿ¯ÿÃÿ·ÿ´ÿ´ÿµÿºÿ¹ÿ²ÿ®ÿ±ÿ·ÿ¶ÿ²ÿ´ÿ´ÿ²ÿºÿ¼ÿ»ÿ½ÿ¼ÿºÿ¬ÿ­ÿ³ÿ²ÿ±ÿ²ÿ·ÿ±ÿ·ÿ¸ÿµÿ·ÿ±ÿ­ÿ¾ÿ½ÿºÿ·ÿ©ÿ·ÿ·ÿ´ÿ·ÿµÿ¶ÿºÿ±ÿ¶ÿ·ÿ¹ÿ·ÿ¯ÿ­ÿ±ÿ½ÿ¿ÿºÿ¶ÿ´ÿ®ÿ²ÿ³ÿµÿÁÿ³ÿ¬ÿ¸ÿºÿºÿµÿ¼ÿ¸ÿ¼ÿ¯ÿ¶ÿ¹ÿ¹ÿ·ÿ²ÿ¸ÿ±ÿ°ÿ½ÿºÿ¼ÿÁÿ¶ÿµÿµÿ¹ÿµÿ©ÿ«ÿ¶ÿ¾ÿÃÿ»ÿ¯ÿ´ÿ·ÿ¶ÿ·ÿÿÿ«ÿ¸ÿ¸ÿ½ÿÄÿ¾ÿ­ÿ«ÿ¶ÿ±ÿÁÿºÿ¼ÿ»ÿ­ÿ­ÿ©ÿ³ÿ¸ÿ³ÿ±ÿ¯ÿ·ÿ³ÿ¯ÿ¸ÿ¼ÿ¹ÿ»ÿ¾ÿ·ÿ´ÿ·ÿ­ÿ²ÿ¹ÿ±ÿ·ÿ·ÿ±ÿµÿÂÿ¶ÿ­ÿ¯ÿ²ÿ®ÿºÿ·ÿºÿ½ÿ¹ÿµÿ¹ÿ¹ÿ¹ÿ®ÿ¯ÿ´ÿ¶ÿ²ÿ¯ÿ¸ÿ½ÿ»ÿ·ÿ¶ÿ»ÿ´ÿ®ÿ±ÿ²ÿ¹ÿ¹ÿ¸ÿ½ÿ´ÿ°ÿ´ÿ»ÿ¶ÿ»ÿ·ÿ¯ÿ¶ÿ·ÿ­ÿ·ÿºÿ»ÿ·ÿ­ÿ¯ÿªÿ³ÿ±ÿ¹ÿ»ÿÂÿºÿ®ÿµÿ¸ÿ²ÿ·ÿ¼ÿ¶ÿ¯ÿµÿ¹ÿ»ÿ½ÿµÿÿ±ÿ¶ÿÆÿÈÿ¿ÿ°ÿ®ÿªÿ¾ÿ¹ÿ«ÿ²ÿ¶ÿ¶ÿ·ÿ¹ÿ¯ÿ²ÿ·ÿ¸ÿµÿ³ÿ¹ÿ¹ÿ¹ÿ´ÿªÿ²ÿ´ÿ³ÿ¸ÿ°ÿ¯ÿµÿ¬ÿÁÿ¿ÿ²ÿ¶ÿ¶ÿ¸ÿ±ÿºÿ«ÿ¶ÿ¼ÿµÿ·ÿºÿ¼ÿµÿ²ÿ³ÿ°ÿµÿ¼ÿ¼ÿ½ÿ¿ÿ»ÿ·ÿµÿ±ÿ´ÿ¶ÿ½ÿ¾ÿ¯ÿ¹ÿ°ÿÁÿ²ÿ»ÿ¸ÿ½ÿ°ÿ­ÿ®ÿ®ÿ¾ÿ´ÿµÿ¼ÿÅÿ²ÿ²ÿ·ÿ´ÿ¶ÿÂÿÄÿµÿµÿºÿµÿºÿ·ÿ»ÿ¹ÿµÿ¯ÿ´ÿ¹ÿ»ÿ¼ÿ²ÿÁÿ®ÿ´ÿ»ÿ²ÿ³ÿ®ÿ¼ÿ¼ÿ½ÿÃÿÀÿ¸ÿµÿ³ÿ°ÿ°ÿ¯ÿ°ÿ´ÿ±ÿ±ÿµÿ®ÿ¯ÿ·ÿºÿ¹ÿµÿ°ÿµÿ°ÿ¼ÿ¸ÿ·ÿ¹ÿ¹ÿ³ÿ´ÿµÿ½ÿ·ÿ±ÿ¹ÿ½ÿ¹ÿ°ÿ«ÿ²ÿ¸ÿºÿ¸ÿÀÿÁÿ¶ÿ»ÿ±ÿ²ÿ¬ÿ°ÿÿÊÿ¸ÿ¿ÿ·ÿ¼ÿ½ÿ¹ÿ²ÿ´ÿ¾ÿ¼ÿ²ÿ·ÿ¼ÿºÿ»ÿµÿ±ÿ´ÿ·ÿ·ÿºÿ¹ÿ¯ÿ·ÿ³ÿ¹ÿµÿ²ÿ·ÿ¶ÿµÿªÿ¹ÿ³ÿ·ÿ¸ÿ¼ÿ¹ÿ«ÿ´ÿ½ÿ¹ÿºÿ»ÿ½ÿ²ÿ²ÿ¿ÿ³ÿµÿ¹ÿ¹ÿ²ÿµÿ¿ÿ³ÿ¶ÿ¸ÿ¸ÿ¶ÿ·ÿ¶ÿºÿ¼ÿ´ÿ¼ÿÉÿÁÿ´ÿ¸ÿ¾ÿ¶ÿµÿ¼ÿ¸ÿ¶ÿ¼ÿ´ÿ»ÿµÿ·ÿÂÿÁÿµÿ¯ÿµÿ¸ÿ¾ÿ¶ÿ·ÿ¹ÿºÿ³ÿ¬ÿ´ÿ¸ÿ²ÿ»ÿÉÿµÿ°ÿ©ÿµÿÁÿ²ÿÁÿÂÿ±ÿºÿ¯ÿ´ÿ½ÿ®ÿ­ÿ¶ÿ±ÿ­ÿ´ÿ·ÿ´ÿ³ÿ²ÿ°ÿ°ÿ¶ÿ¹ÿ¶ÿ»ÿ¸ÿµÿ¶ÿµÿ³ÿ±ÿ½ÿ·ÿ¹ÿ¸ÿ®ÿ°ÿ¸ÿ·ÿµÿ¼ÿ½ÿºÿ¼ÿ¶ÿ¶ÿ¸ÿ»ÿ³ÿ¼ÿ¾ÿ·ÿ¹ÿ²ÿ°ÿ¶ÿ¸ÿ¯ÿ¼ÿ¶ÿµÿ³ÿ¬ÿ«ÿµÿ¾ÿ¸ÿ·ÿÁÿ¸ÿ·ÿ·ÿ³ÿ´ÿ¹ÿ¶ÿ´ÿ¸ÿ¸ÿ´ÿºÿ¿ÿ¹ÿ·ÿ¹ÿºÿ¿ÿÀÿÀÿÃÿ±ÿ­ÿµÿ¯ÿÄÿ¿ÿ­ÿ´ÿºÿ»ÿ¸ÿºÿ¼ÿ³ÿºÿ³ÿ¯ÿºÿ»ÿ¹ÿºÿ´ÿµÿµÿ³ÿ¯ÿ·ÿ´ÿ¸ÿÀÿºÿ¶ÿµÿºÿ¾ÿ¹ÿ´ÿ¸ÿÄÿÆÿ»ÿµÿ¸ÿ¹ÿµÿ¬ÿ®ÿÄÿÈÿ¯ÿÄÿ°ÿ½ÿÈÿ¹ÿ­ÿ´ÿ¸ÿ¶ÿ¸ÿºÿ»ÿ»ÿ¹ÿ¶ÿ·ÿ¹ÿ¿ÿ·ÿ³ÿ½ÿÆÿ¯ÿ®ÿ´ÿ»ÿ¸ÿ³ÿ¸ÿ¿ÿ¸ÿ±ÿ¹ÿÀÿ¾ÿ¶ÿ´ÿÿ²ÿÀÿ¯ÿ¹ÿ³ÿ·ÿ²ÿ¼ÿ·ÿ·ÿ¼ÿ»ÿ¹ÿ¼ÿ¾ÿ·ÿ½ÿÁÿ·ÿ¶ÿ·ÿ¯ÿÁÿ·ÿ´ÿ³ÿ¯ÿµÿ»ÿ¹ÿ´ÿ³ÿ¸ÿ´ÿ¾ÿÇÿ¹ÿ»ÿ¬ÿ°ÿÀÿ³ÿºÿ³ÿ·ÿ¯ÿµÿ½ÿ´ÿ°ÿ¶ÿ¸ÿ¹ÿ¿ÿ¼ÿ¶ÿÁÿ»ÿ¿ÿ´ÿ¹ÿ¸ÿ²ÿ³ÿ¶ÿ¿ÿÁÿ¸ÿ¶ÿ¹ÿºÿµÿ½ÿ²ÿ¹ÿÉÿ²ÿ¼ÿ®ÿ¸ÿ²ÿ¼ÿ¹ÿ®ÿ³ÿºÿºÿ³ÿ¸ÿ¯ÿ´ÿ·ÿ°ÿ»ÿ·ÿ¶ÿ³ÿ»ÿ»ÿºÿ²ÿ¬ÿ­ÿ±ÿ¿ÿ´ÿ½ÿ°ÿ·ÿ¸ÿ¾ÿµÿ¹ÿºÿ¼ÿ·ÿ¸ÿ»ÿ¸ÿ´ÿ·ÿºÿ³ÿ·ÿÂÿ±ÿ»ÿ¹ÿ¸ÿ¹ÿ¶ÿ¶ÿ½ÿÁÿÅÿÅÿ¹ÿ½ÿºÿµÿªÿ¯ÿ²ÿ´ÿ¹ÿ³ÿ¹ÿ»ÿ¶ÿ¶ÿ½ÿ½ÿµÿ¸ÿ·ÿµÿ¶ÿ¹ÿ±ÿµÿ¾ÿÁÿ¾ÿ·ÿ±ÿ°ÿ°ÿ³ÿ¾ÿ¿ÿ¸ÿÃÿ³ÿ°ÿÂÿ¼ÿ´ÿºÿ»ÿ¸ÿ½ÿÃÿÂÿ½ÿ²ÿ½ÿ·ÿµÿÁÿ·ÿ¾ÿ½ÿµÿ¹ÿ¼ÿ·ÿ¸ÿ¾ÿ»ÿ»ÿ¹ÿ½ÿ¹ÿ¸ÿ·ÿ¶ÿ¬ÿ³ÿ¼ÿ¼ÿ¹ÿ¶ÿ·ÿ·ÿ»ÿºÿ²ÿÂÿ¸ÿ´ÿ¼ÿ·ÿ´ÿ»ÿ»ÿ¹ÿÁÿÁÿºÿËÿÀÿ¹ÿ½ÿ²ÿ¸ÿºÿ¿ÿÂÿ¼ÿ¹ÿ»ÿ¸ÿºÿ»ÿ¿ÿ½ÿ¿ÿ¹ÿ³ÿ½ÿÀÿ¹ÿ·ÿ¶ÿ´ÿ¼ÿ¹ÿ¸ÿ½ÿ¾ÿ¶ÿ½ÿ·ÿ¹ÿ»ÿ´ÿ®ÿ¶ÿÂÿÈÿÆÿ¸ÿ¼ÿ¾ÿ¼ÿµÿ¶ÿ¼ÿ¾ÿ»ÿµÿ´ÿ¹ÿ¼ÿ¿ÿ´ÿ¼ÿÃÿ¼ÿ¿ÿÃÿÄÿ¿ÿ¶ÿ¶ÿ¼ÿ¶ÿÁÿ´ÿÈÿ¸ÿ­ÿ®ÿ¸ÿ¾ÿÀÿ¿ÿµÿ¶ÿ¸ÿÁÿ»ÿ¿ÿ¾ÿ¹ÿ¸ÿ¾ÿÃÿÁÿ¼ÿ¸ÿ¼ÿ¾ÿÁÿÄÿºÿ¶ÿ·ÿÁÿ¹ÿ²ÿ»ÿ¿ÿ·ÿ¯ÿÅÿÁÿ¸ÿ¶ÿ¼ÿ¼ÿ¾ÿ¼ÿ¸ÿ»ÿ¶ÿ±ÿ¿ÿ²ÿÄÿºÿ½ÿ¶ÿ´ÿ¸ÿ¼ÿ¼ÿ¶ÿºÿ¸ÿÁÿ´ÿ½ÿÀÿ¸ÿ´ÿ¹ÿ¼ÿºÿ½ÿÁÿÃÿÂÿ¹ÿ¶ÿ®ÿ´ÿºÿ»ÿ½ÿ¾ÿ¸ÿÀÿÁÿ¾ÿ»ÿ»ÿ¸ÿ¸ÿ¹ÿ¹ÿ»ÿ¾ÿÄÿ¿ÿÀÿ¶ÿ¾ÿ¹ÿ¸ÿµÿ¸ÿÄÿÁÿºÿ¿ÿÄÿÀÿ¼ÿºÿµÿ¾ÿÁÿ»ÿºÿ¹ÿ¾ÿÂÿ¾ÿÃÿºÿ»ÿ¾ÿ¹ÿ´ÿºÿ¸ÿ¹ÿÎÿ½ÿ¹ÿ¹ÿ¿ÿ¹ÿ·ÿ¼ÿ¼ÿ½ÿ°ÿÀÿ·ÿ¿ÿÁÿºÿ¶ÿ¹ÿ¾ÿÄÿËÿ¾ÿ¯ÿ²ÿ°ÿ·ÿ·ÿµÿ»ÿÁÿ¾ÿÀÿ¸ÿ¼ÿÄÿ¾ÿ»ÿ¼ÿ»ÿ¼ÿ¾ÿ·ÿÉÿ¯ÿ±ÿ±ÿ´ÿ»ÿ¼ÿ¾ÿÅÿ¿ÿ»ÿÅÿ³ÿ¼ÿ½ÿ¶ÿ·ÿ¸ÿ³ÿ·ÿ¿ÿ¸ÿ¹ÿÀÿ¸ÿ³ÿ»ÿ¾ÿ»ÿÄÿ¸ÿÃÿ¾ÿºÿ¿ÿ»ÿºÿ¹ÿ¹ÿ½ÿ´ÿ»ÿÁÿ¸ÿ·ÿ»ÿ¹ÿºÿ¼ÿ´ÿÁÿ¼ÿ·ÿÆÿÅÿ±ÿ²ÿÂÿÀÿ¼ÿÇÿÄÿÁÿ»ÿÁÿ¿ÿºÿ¾ÿÁÿ´ÿ´ÿ²ÿ¹ÿ¾ÿ¹ÿ·ÿ¼ÿÃÿÆÿ¾ÿµÿ¸ÿ¾ÿ¾ÿ¹ÿ¸ÿ½ÿÃÿÅÿ»ÿ¼ÿÁÿ»ÿ¿ÿ¾ÿ´ÿ²ÿ¸ÿµÿ·ÿÂÿÉÿÂÿ¼ÿ¸ÿ²ÿ³ÿ¼ÿ°ÿ·ÿºÿÂÿÁÿ½ÿ¾ÿ½ÿ¼ÿ½ÿ¸ÿ¹ÿ·ÿ¶ÿ·ÿ¸ÿ½ÿ·ÿ»ÿÁÿ²ÿ½ÿÄÿÃÿÉÿ¾ÿ±ÿ·ÿÃÿ»ÿÀÿ¿ÿ¶ÿ¶ÿºÿ¿ÿ»ÿºÿÀÿ½ÿ¾ÿ¿ÿ³ÿ©ÿ³ÿ¼ÿ¼ÿ¾ÿÄÿ¹ÿ¼ÿµÿ´ÿ¯ÿ·ÿ¾ÿ»ÿ¿ÿ¼ÿµÿ¾ÿ¼ÿ¼ÿºÿµÿµÿÄÿÉÿ¾ÿ²ÿ¶ÿºÿ¸ÿ¹ÿ¾ÿ¾ÿµÿ¿ÿÁÿ·ÿ¸ÿ¸ÿ¶ÿµÿ³ÿÀÿ´ÿºÿ¾ÿµÿ¶ÿ¸ÿ²ÿ°ÿ³ÿ¹ÿÂÿ¹ÿ½ÿÁÿ»ÿ¶ÿ¹ÿ¶ÿºÿ¸ÿ´ÿ¼ÿºÿ¹ÿ¹ÿ·ÿ·ÿÄÿ¬ÿ­ÿ»ÿ·ÿÁÿ¾ÿ·ÿ¸ÿ·ÿ·ÿ·ÿ¶ÿµÿ½ÿ»ÿ¸ÿ¹ÿµÿ´ÿ²ÿÀÿ»ÿºÿ¼ÿÂÿ½ÿ²ÿ´ÿÃÿ·ÿ¶ÿÄÿ»ÿ¼ÿÄÿÃÿ¼ÿºÿ¿ÿ»ÿ¹ÿ½ÿÉÿ¼ÿ¹ÿ¿ÿÃÿÁÿ¼ÿ¿ÿ¾ÿ¸ÿ­ÿ³ÿÁÿÆÿÃÿ½ÿ¹ÿÀÿÆÿ¹ÿ³ÿ°ÿ´ÿ¹ÿºÿ¶ÿ´ÿ²ÿ´ÿ¹ÿ¶ÿ´ÿºÿ·ÿÀÿÈÿ½ÿ¾ÿ´ÿ½ÿ·ÿ¼ÿÀÿ¼ÿ»ÿ»ÿºÿ»ÿÁÿ½ÿÃÿ¹ÿ±ÿ³ÿ¶ÿ·ÿ¼ÿÂÿ¹ÿ±ÿ·ÿºÿºÿÁÿ»ÿ¶ÿ²ÿ¶ÿ½ÿ¶ÿ¹ÿºÿµÿ¾ÿ·ÿÂÿ½ÿ¼ÿÁÿ¼ÿ°ÿ­ÿ½ÿ½ÿ¾ÿ¸ÿ²ÿ¹ÿ¼ÿ·ÿ¶ÿ¸ÿµÿÁÿ·ÿ¯ÿ½ÿ¿ÿ¼ÿ¾ÿ¿ÿ¼ÿÀÿÇÿÁÿÅÿ­ÿ¹ÿ½ÿºÿ»ÿ¼ÿ»ÿ¸ÿ·ÿ¾ÿ°ÿÃÿ»ÿ½ÿ¹ÿ¼ÿ¹ÿ»ÿÃÿÀÿ²ÿ¬ÿ·ÿ½ÿ²ÿ»ÿÄÿ¼ÿ¶ÿ¸ÿºÿºÿ¿ÿÊÿ·ÿ´ÿ´ÿ¼ÿ¸ÿ·ÿ¼ÿ¿ÿ¾ÿºÿ¶ÿ»ÿ»ÿ¿ÿÃÿ·ÿ°ÿÿ®ÿÁÿÅÿ¾ÿÃÿÁÿ·ÿÃÿ½ÿ¾ÿÀÿ´ÿ¼ÿ¹ÿ¶ÿ¼ÿ·ÿ´ÿ¾ÿºÿªÿ´ÿ¹ÿ·ÿ¾ÿ¼ÿ¼ÿÁÿ½ÿµÿ»ÿÆÿÅÿ¿ÿ·ÿ¼ÿ±ÿ³ÿºÿ¹ÿ½ÿÀÿ¸ÿ¹ÿ·ÿ¾ÿ¹ÿ±ÿ¾ÿ¼ÿ¼ÿ¼ÿ¹ÿ¹ÿ¸ÿ¶ÿ½ÿ»ÿÀÿ¼ÿ¸ÿ²ÿ¹ÿ·ÿÅÿ¾ÿ±ÿ¶ÿ½ÿ½ÿ¾ÿ¸ÿºÿ¶ÿ¼ÿ¸ÿ³ÿ°ÿ´ÿÀÿÁÿ¸ÿ¹ÿºÿ¸ÿµÿ´ÿºÿºÿºÿ»ÿÀÿÄÿ½ÿµÿ¶ÿ¾ÿ¾ÿ¶ÿÀÿµÿ¿ÿ¼ÿ²ÿ¸ÿ¸ÿ¼ÿ¾ÿ¼ÿ¼ÿ¼ÿ¹ÿ»ÿºÿÂÿÆÿ³ÿ¯ÿµÿ¯ÿ®ÿ¹ÿÀÿ¿ÿºÿ¸ÿÂÿ·ÿ³ÿ¾ÿ¾ÿÃÿ¾ÿ»ÿ¶ÿ·ÿ·ÿ·ÿ¼ÿ¼ÿÂÿÃÿÄÿ²ÿ¯ÿ¸ÿ¶ÿºÿ»ÿ¿ÿÀÿ½ÿ¾ÿºÿ³ÿ»ÿÁÿ·ÿ¸ÿ±ÿ¶ÿ¹ÿ¸ÿ·ÿºÿ¸ÿ¹ÿÂÿÉÿÂÿ·ÿ²ÿ²ÿ°ÿºÿ²ÿ¶ÿ½ÿªÿ¹ÿÃÿ»ÿ·ÿ´ÿ°ÿºÿÂÿ¾ÿ¶ÿµÿ­ÿ¶ÿºÿ¿ÿÁÿ²ÿ²ÿ¸ÿ¼ÿ½ÿºÿ¼ÿ¹ÿºÿªÿ·ÿ½ÿ½ÿ³ÿ¾ÿ¸ÿµÿ½ÿÁÿ¶ÿ²ÿ·ÿ²ÿ±ÿºÿ±ÿ·ÿ»ÿ¹ÿ¶ÿÆÿÁÿ¿ÿ¶ÿ¶ÿºÿ»ÿµÿ¶ÿ»ÿ·ÿºÿ½ÿÁÿµÿ¶ÿºÿ¸ÿ¾ÿ¹ÿ¶ÿÁÿ¾ÿ²ÿ²ÿºÿÁÿÁÿ¼ÿ·ÿ½ÿÁÿ½ÿ¸ÿÁÿ»ÿ·ÿºÿºÿ¾ÿ¸ÿµÿ¼ÿºÿ³ÿºÿ¼ÿ¯ÿ»ÿÁÿ¹ÿ»ÿºÿµÿ¸ÿ¹ÿ¸ÿ¾ÿÂÿ·ÿ±ÿµÿ­ÿ¯ÿ¸ÿÆÿ¯ÿ´ÿ¸ÿ¶ÿ»ÿ»ÿ¬ÿ·ÿ½ÿºÿ·ÿµÿ¶ÿ¸ÿ·ÿ³ÿ³ÿ®ÿ³ÿ¯ÿ¸ÿ¹ÿ¿ÿ¶ÿ¾ÿ³ÿ²ÿ¶ÿ»ÿ¼ÿµÿ¹ÿÇÿÃÿºÿÀÿÉÿ»ÿ±ÿ´ÿ¬ÿ¶ÿµÿ½ÿÂÿ½ÿ´ÿ°ÿ²ÿ³ÿ²ÿµÿ»ÿÀÿÃÿ½ÿ½ÿÄÿºÿ¾ÿ¼ÿ¬ÿ®ÿ²ÿ­ÿ³ÿ³ÿ­ÿ¶ÿ¹ÿ°ÿ±ÿ¹ÿÂÿÆÿÆÿÀÿºÿ±ÿ»ÿ·ÿ¸ÿºÿÃÿºÿµÿ·ÿ´ÿ·ÿ¾ÿ¿ÿ¼ÿ¼ÿ¼ÿ¹ÿ¶ÿµÿ½ÿ³ÿ¿ÿ´ÿ¹ÿ½ÿ»ÿ¹ÿ¸ÿºÿºÿ¶ÿ¸ÿ¹ÿ½ÿÂÿ·ÿ¬ÿ·ÿÆÿ²ÿ®ÿµÿÀÿÈÿ¯ÿ½ÿÃÿ´ÿ«ÿ½ÿ°ÿ±ÿ¿ÿÂÿ¹ÿµÿ¹ÿ»ÿ¼ÿÁÿ¾ÿ¹ÿ²ÿ»ÿºÿ°ÿ½ÿÈÿ¸ÿ´ÿ¬ÿ²ÿºÿ²ÿ³ÿ¹ÿµÿµÿ´ÿµÿ¾ÿ¿ÿ¿ÿ·ÿÆÿ»ÿºÿÄÿ¹ÿºÿ·ÿ¸ÿ½ÿ³ÿºÿ·ÿµÿ´ÿ¶ÿ·ÿºÿ»ÿ³ÿµÿ¼ÿºÿÃÿ»ÿ´ÿ·ÿ¸ÿÂÿÃÿ®ÿ¹ÿ¶ÿªÿºÿ¼ÿ´ÿ«ÿ³ÿ¸ÿ¹ÿ·ÿ²ÿ³ÿ¶ÿ¶ÿ¸ÿµÿ¯ÿ¶ÿµÿ²ÿ®ÿ½ÿ¶ÿ¹ÿµÿ¿ÿ®ÿµÿ¸ÿ±ÿ­ÿ«ÿ¶ÿ¸ÿºÿ¾ÿ¾ÿ¶ÿ±ÿµÿµÿ·ÿºÿ³ÿ´ÿ½ÿºÿ±ÿ»ÿÂÿºÿ·ÿ¹ÿ½ÿµÿ¿ÿ¼ÿµÿ·ÿ®ÿ®ÿ¹ÿ¶ÿ°ÿµÿ³ÿ°ÿ¯ÿ³ÿ¿ÿ´ÿ­ÿµÿ·ÿªÿ¸ÿ»ÿ³ÿ­ÿ¶ÿ¹ÿ¼ÿ½ÿ¾ÿ¿ÿ¼ÿ·ÿ¶ÿ¹ÿµÿ®ÿ¯ÿµÿµÿ¹ÿ²ÿ·ÿ·ÿµÿ´ÿ®ÿ´ÿ³ÿ±ÿ°ÿ²ÿ´ÿ¯ÿºÿ±ÿ®ÿ°ÿ³ÿ¶ÿµÿ¹ÿ¿ÿ¼ÿºÿ¾ÿ½ÿµÿ´ÿ°ÿ®ÿ¾ÿ½ÿÄÿµÿÿÂÿ±ÿ¿ÿ³ÿ¿ÿ­ÿ³ÿ°ÿ´ÿ½ÿ²ÿ±ÿ½ÿ·ÿ´ÿ¹ÿ¸ÿ¹ÿ³ÿ¬ÿ¸ÿ¹ÿ»ÿ¹ÿ³ÿ±ÿ²ÿ¿ÿ¸ÿ³ÿ´ÿ±ÿ¼ÿÆÿ¹ÿ®ÿ¶ÿ´ÿ·ÿºÿ²ÿµÿ·ÿ¶ÿ¿ÿÀÿ¸ÿ»ÿ¼ÿ²ÿµÿµÿ±ÿ´ÿÀÿÁÿÄÿÁÿ¸ÿ·ÿ´ÿ¶ÿ·ÿ¸ÿ®ÿÿ¯ÿ©ÿ½ÿÀÿ¼ÿ¸ÿ·ÿ»ÿ»ÿ¿ÿ´ÿ­ÿµÿ¹ÿ»ÿ¹ÿÆÿÂÿ·ÿ¼ÿ¸ÿ¶ÿ°ÿ¯ÿ«ÿ¹ÿ·ÿ­ÿºÿ´ÿ¶ÿ®ÿ±ÿ´ÿ³ÿ»ÿ¼ÿ±ÿ¹ÿ·ÿ¸ÿ¸ÿ´ÿ²ÿ¸ÿ¼ÿ¸ÿ»ÿ»ÿ±ÿ´ÿ¹ÿÃÿ·ÿ»ÿ°ÿ­ÿºÿÁÿ¾ÿ®ÿ¾ÿµÿ­ÿºÿ³ÿ¸ÿºÿ¸ÿ¸ÿ±ÿ²ÿ³ÿ¯ÿ²ÿ¹ÿ¶ÿ½ÿ¾ÿ´ÿ½ÿÆÿ¾ÿ¸ÿ·ÿ¯ÿ·ÿ¶ÿ´ÿÂÿÄÿ±ÿ±ÿ¿ÿÀÿ´ÿ½ÿÿ²ÿÿÂÿÁÿÁÿ¿ÿ·ÿ­ÿ¸ÿ³ÿµÿ´ÿ¯ÿ¯ÿ²ÿ·ÿ¸ÿºÿÁÿ¹ÿ®ÿ¹ÿ¿ÿ´ÿ¬ÿµÿ¶ÿ°ÿ°ÿ¸ÿ®ÿ´ÿ­ÿ¸ÿ¾ÿ¸ÿ¸ÿµÿ³ÿ±ÿ¸ÿ½ÿ¸ÿ¼ÿ´ÿ³ÿ´ÿ±ÿ´ÿµÿ¸ÿ¹ÿµÿ¶ÿ¹ÿ·ÿ²ÿ´ÿ·ÿ·ÿºÿ´ÿ»ÿªÿ·ÿÁÿ½ÿ¾ÿ¶ÿ·ÿ¾ÿ»ÿ³ÿ¬ÿ»ÿªÿ´ÿ­ÿ¸ÿ½ÿÄÿ»ÿ³ÿÂÿ³ÿ¸ÿÂÿµÿ¯ÿ±ÿ¬ÿ«ÿ±ÿ»ÿÁÿ»ÿ¼ÿ¹ÿ®ÿµÿ±ÿÿºÿ­ÿÅÿ­ÿ«ÿ¼ÿ´ÿÂÿ°ÿ±ÿ°ÿÂÿ¼ÿµÿ¹ÿ¸ÿ¼ÿ³ÿ·ÿ¹ÿ¿ÿºÿºÿ³ÿ¯ÿ´ÿ³ÿ¶ÿ»ÿ·ÿ´ÿ´ÿºÿÄÿ½ÿ¶ÿ»ÿ¶ÿ¶ÿµÿ¹ÿ¾ÿ°ÿ¹ÿ´ÿ±ÿ¯ÿ³ÿ¹ÿ·ÿ­ÿ¹ÿºÿ²ÿ»ÿ·ÿ½ÿ¹ÿºÿµÿ¶ÿ²ÿ­ÿ³ÿ¶ÿµÿ·ÿ´ÿ³ÿµÿ¶ÿ·ÿ¸ÿÁÿºÿ°ÿºÿ»ÿ¼ÿ¼ÿÁÿºÿ´ÿµÿ´ÿ²ÿ·ÿµÿ±ÿ¬ÿ´ÿ´ÿ¸ÿºÿ¹ÿ¼ÿ¾ÿ±ÿ²ÿ±ÿ³ÿ½ÿºÿ»ÿ±ÿ©ÿ«ÿ®ÿ²ÿ¸ÿ¼ÿ»ÿ¶ÿ¸ÿ¸ÿ¶ÿ´ÿ¬ÿºÿ¹ÿºÿ¶ÿ¸ÿ»ÿµÿÁÿ»ÿ¸ÿ¸ÿ­ÿ±ÿ³ÿ©ÿ³ÿ¸ÿ¸ÿ³ÿ¿ÿ¬ÿ¬ÿ¸ÿ±ÿ¯ÿ¬ÿºÿ¸ÿ·ÿ·ÿ¶ÿ¶ÿ¯ÿ±ÿ³ÿ²ÿ´ÿ¶ÿ¹ÿ°ÿ¯ÿ±ÿ±ÿ·ÿ¼ÿ·ÿÿ½ÿ±ÿ¶ÿ­ÿ²ÿ»ÿÅÿ¹ÿ»ÿ±ÿÿ±ÿ²ÿ·ÿºÿ°ÿ®ÿ¶ÿÃÿ·ÿ°ÿºÿ½ÿ­ÿªÿ·ÿ³ÿ´ÿºÿ²ÿ«ÿ«ÿ¬ÿ³ÿ¹ÿºÿ·ÿ°ÿ³ÿ¸ÿ´ÿ¸ÿ°ÿ´ÿ­ÿ¸ÿ½ÿ³ÿ}ÿsÿºÿ¸ÿ¸ÿ³ÿ·ÿ±ÿÁÿ¸ÿ³ÿºÿ¸ÿ´ÿ¬ÿ·ÿ¼ÿ´ÿ­ÿ²ÿ¸ÿ¹ÿ¶ÿµÿ´ÿ·ÿ¾ÿ½ÿ»ÿ¸ÿ·ÿµÿ¼ÿ¹ÿ®ÿ¶ÿ¼ÿ¸ÿÂÿ°ÿºÿ±ÿ¶ÿ¹ÿ·ÿ­ÿ²ÿ´ÿ±ÿ½ÿ»ÿ¿ÿ»ÿ·ÿ®ÿ´ÿ±ÿ¹ÿ¶ÿ¯ÿ³ÿ·ÿ¸ÿ·ÿµÿ´ÿ·ÿµÿ²ÿ¹ÿ¼ÿ»ÿ¼ÿ´ÿµÿ³ÿºÿ¹ÿ¿ÿ»ÿ»ÿ¸ÿ´ÿ¹ÿ­ÿ¶ÿ½ÿ³ÿªÿ´ÿ«ÿ¶ÿ·ÿ³ÿ¬ÿ±ÿ¿ÿ½ÿÁÿ·ÿ´ÿµÿ°ÿ¯ÿ¯ÿ±ÿ´ÿ¸ÿ²ÿ¬ÿ®ÿ¬ÿ²ÿºÿ»ÿ¿ÿ»ÿ·ÿ³ÿ±ÿ²ÿ±ÿ³ÿ·ÿ³ÿ®ÿ¹ÿ¶ÿ·ÿ»ÿ»ÿ­ÿÁÿ¹ÿ¸ÿ¸ÿ¯ÿµÿ¸ÿ²ÿ±ÿ¯ÿ³ÿµÿ¶ÿÀÿ»ÿ´ÿ·ÿ·ÿµÿ»ÿÀÿ½ÿ¿ÿ¼ÿ²ÿ¬ÿµÿ¶ÿ¸ÿ´ÿ²ÿ°ÿ³ÿµÿ¹ÿ®ÿ¶ÿ²ÿ¾ÿ¶ÿÁÿµÿ»ÿ¸ÿ´ÿµÿ®ÿ±ÿ»ÿ²ÿºÿÁÿ½ÿ¹ÿ¸ÿ¹ÿ¶ÿ®ÿ°ÿ³ÿ­ÿ¸ÿÁÿ»ÿºÿ·ÿ®ÿ´ÿ¶ÿµÿ¼ÿ¹ÿÅÿ½ÿÇÿ´ÿ²ÿ±ÿÿºÿ»ÿ²ÿ®ÿ´ÿ»ÿ¹ÿ¾ÿ»ÿ¹ÿ²ÿ¶ÿ­ÿºÿ¼ÿ±ÿ´ÿ¯ÿ³ÿ»ÿ·ÿ¸ÿ¸ÿ³ÿ»ÿ½ÿ¯ÿ·ÿ¸ÿ¸ÿºÿ¿ÿµÿ¸ÿ¸ÿ¾ÿ·ÿ¸ÿ²ÿ®ÿ»ÿ³ÿ¼ÿ¸ÿ´ÿ½ÿ­ÿ¬ÿµÿ·ÿ¶ÿ»ÿ¹ÿ³ÿ·ÿ¶ÿ±ÿµÿºÿ¸ÿ³ÿ²ÿµÿ¹ÿ¶ÿ¶ÿ¾ÿ¶ÿ°ÿ²ÿ½ÿ²ÿ»ÿ¹ÿ±ÿ¹ÿ±ÿ¬ÿÀÿ·ÿ³ÿ¹ÿ²ÿ¸ÿ°ÿ·ÿ«ÿªÿºÿÂÿºÿ²ÿ·ÿ·ÿ³ÿ¼ÿ»ÿ®ÿ°ÿ·ÿ¼ÿ¹ÿ»ÿºÿ¼ÿ¸ÿ³ÿºÿ²ÿ·ÿ­ÿµÿ®ÿ°ÿ­ÿ³ÿÿ­ÿ½ÿ¶ÿ»ÿÀÿ³ÿ³ÿºÿ¹ÿ´ÿºÿ»ÿ¸ÿ¸ÿ°ÿ°ÿ¶ÿ·ÿºÿ¸ÿ´ÿ·ÿ®ÿ¹ÿÀÿ¸ÿ³ÿ¶ÿ¼ÿ¼ÿ±ÿ©ÿ¹ÿ¶ÿ·ÿºÿ»ÿ·ÿ·ÿµÿºÿºÿ³ÿ·ÿ¸ÿ¶ÿ½ÿ¿ÿ¸ÿµÿ²ÿ´ÿ³ÿ¹ÿ·ÿ¸ÿ¾ÿ¬ÿ¸ÿ¼ÿ¿ÿ»ÿÁÿ²ÿ¯ÿ¯ÿ´ÿºÿÁÿ©ÿ³ÿ¶ÿ·ÿ¿ÿµÿ´ÿ³ÿ°ÿ´ÿ´ÿ´ÿ·ÿµÿ´ÿ·ÿºÿ³ÿ«ÿ´ÿ¶ÿÁÿÂÿ¹ÿµÿÀÿ±ÿ®ÿ®ÿ±ÿ¬ÿ­ÿ¿ÿ¶ÿ¾ÿ¸ÿ²ÿ¯ÿ´ÿ¶ÿ°ÿ­ÿ®ÿ¸ÿ¼ÿ±ÿµÿ»ÿ«ÿ°ÿ³ÿ¹ÿ¸ÿ·ÿ·ÿ¸ÿ±ÿ·ÿ·ÿ²ÿ¸ÿ³ÿºÿ¶ÿ¸ÿ¸ÿ¶ÿ±ÿ³ÿ·ÿ¶ÿ·ÿ³ÿ°ÿºÿµÿ­ÿµÿ¸ÿ¼ÿ´ÿÁÿ¸ÿ»ÿ¸ÿÿ»ÿ²ÿ±ÿµÿµÿ»ÿºÿµÿ±ÿÀÿÃÿµÿ´ÿ¶ÿ²ÿ´ÿµÿ³ÿ´ÿ¸ÿ³ÿ¶ÿ¼ÿ²ÿ´ÿ±ÿ¼ÿ¶ÿ¹ÿ»ÿ¶ÿ¶ÿ°ÿ¹ÿ´ÿ·ÿ³ÿ³ÿ¸ÿ·ÿ³ÿ¸ÿ»ÿ¸ÿ½ÿ½ÿ»ÿ¶ÿ´ÿ³ÿ¼ÿ±ÿÃÿµÿ¹ÿÉÿ³ÿ±ÿ·ÿ­ÿ»ÿ´ÿ¹ÿ·ÿÀÿ¸ÿ·ÿ¾ÿºÿ²ÿ¹ÿ½ÿ³ÿ±ÿ¼ÿºÿ´ÿ·ÿ¹ÿ¸ÿ±ÿ¸ÿ¼ÿÄÿ¼ÿÿ¶ÿºÿ·ÿ³ÿ¾ÿºÿºÿ±ÿ²ÿ¼ÿ·ÿ¶ÿ¹ÿ¹ÿ«ÿ·ÿºÿ¸ÿ¾ÿµÿ±ÿ¬ÿ¯ÿºÿ»ÿ¶ÿ¼ÿ±ÿÿ·ÿ¹ÿªÿ«ÿ·ÿ·ÿ·ÿ¹ÿ±ÿ´ÿºÿÀÿ¼ÿ¿ÿ¾ÿ®ÿ±ÿ»ÿ·ÿ¾ÿ»ÿ´ÿ´ÿ·ÿ°ÿ¶ÿ½ÿ»ÿºÿ´ÿ¯ÿ¶ÿ¼ÿ¾ÿ¸ÿµÿÁÿºÿ»ÿ¹ÿ¾ÿºÿ¬ÿ¶ÿ´ÿ­ÿ°ÿµÿ¼ÿ¾ÿ½ÿ»ÿ¹ÿ´ÿµÿ¿ÿÀÿ¾ÿ¹ÿ¸ÿ¶ÿ¯ÿ¹ÿ¹ÿ¸ÿ°ÿµÿ¬ÿ¯ÿ»ÿ·ÿ­ÿ²ÿ·ÿ±ÿ±ÿºÿ¾ÿ¾ÿ¼ÿ®ÿ·ÿ³ÿ¼ÿ¿ÿÊÿ¶ÿ«ÿ»ÿªÿ¿ÿ¸ÿµÿºÿ²ÿ±ÿ³ÿ±ÿ·ÿ¾ÿ»ÿ¸ÿ¶ÿ¯ÿ¯ÿµÿ°ÿ½ÿ¼ÿ¾ÿ¿ÿ¹ÿÀÿºÿ³ÿ¹ÿ»ÿ¾ÿ¼ÿ¶ÿ¹ÿºÿ·ÿ¸ÿÁÿ¿ÿÉÿ·ÿÆÿÃÿÁÿ¿ÿ½ÿºÿ»ÿ¹ÿ¼ÿºÿ³ÿµÿ¸ÿ¶ÿ¼ÿ¼ÿ·ÿ·ÿ¾ÿ²ÿµÿ»ÿÅÿ¼ÿ´ÿºÿºÿ¹ÿ¸ÿ¾ÿÂÿ¹ÿ®ÿ°ÿ»ÿ³ÿ®ÿ¶ÿ¹ÿ´ÿ¿ÿ²ÿ¸ÿ¹ÿ¼ÿºÿ´ÿ·ÿ¼ÿ¿ÿ¾ÿ¿ÿÂÿ¿ÿ¶ÿ¹ÿÂÿ¶ÿºÿ¾ÿ¶ÿ¾ÿ¸ÿ¸ÿ¯ÿ´ÿµÿ»ÿ¼ÿ±ÿ¯ÿ³ÿµÿ»ÿÃÿ¾ÿ»ÿ°ÿ¸ÿ·ÿµÿ·ÿ»ÿ¸ÿ¸ÿ¿ÿ¼ÿ±ÿ·ÿ¿ÿ²ÿ³ÿ¸ÿ¶ÿ¶ÿ¾ÿ½ÿ¼ÿ³ÿºÿ¾ÿ·ÿµÿµÿµÿºÿ¸ÿ³ÿ·ÿ¹ÿÀÿÁÿ¿ÿ­ÿÃÿ¬ÿ³ÿ¿ÿ»ÿµÿµÿ±ÿ¯ÿ±ÿ³ÿ¸ÿ¸ÿºÿ»ÿ°ÿÁÿµÿ¸ÿ²ÿ°ÿ·ÿºÿ½ÿ·ÿ²ÿ³ÿ±ÿ³ÿ¹ÿ¼ÿ¹ÿ·ÿ²ÿ°ÿ·ÿ·ÿ¹ÿ¿ÿ´ÿ¶ÿµÿ¸ÿ»ÿ¯ÿ¬ÿ°ÿ·ÿ´ÿ¹ÿ½ÿ·ÿ¶ÿ·ÿµÿ³ÿµÿ»ÿ¿ÿÁÿ¿ÿ¿ÿ¿ÿ¼ÿ½ÿ¿ÿ´ÿ³ÿ¿ÿ½ÿºÿ¹ÿ½ÿµÿ¬ÿµÿ¶ÿ°ÿÀÿ´ÿ®ÿ´ÿ«ÿ¹ÿµÿºÿ¿ÿ»ÿ»ÿ·ÿ°ÿµÿ¼ÿ½ÿÄÿ¼ÿ¸ÿ·ÿÁÿ½ÿºÿ¸ÿÀÿºÿ½ÿÈÿÄÿ½ÿ»ÿ²ÿÄÿ½ÿ¿ÿºÿµÿºÿ½ÿ¸ÿ¶ÿºÿ¹ÿºÿÀÿ·ÿ­ÿ²ÿ²ÿ²ÿ¶ÿ¿ÿÂÿ¾ÿ²ÿ¸ÿ¿ÿ¾ÿ¹ÿ·ÿ»ÿ»ÿ¿ÿ¸ÿÃÿ·ÿ¶ÿ¹ÿ¼ÿ´ÿ·ÿ·ÿ¶ÿ¿ÿÃÿ¿ÿ¿ÿÂÿ½ÿ»ÿ³ÿ»ÿ´ÿ°ÿ·ÿ¿ÿ¸ÿ²ÿ¼ÿ´ÿºÿµÿÁÿÀÿÂÿ´ÿÀÿ»ÿ´ÿµÿ°ÿ¯ÿ¼ÿ¼ÿ´ÿ¿ÿÀÿ¶ÿÀÿ¹ÿ²ÿ·ÿ¶ÿ³ÿµÿºÿÂÿ¼ÿ¼ÿÅÿÄÿÉÿ¸ÿ·ÿºÿ½ÿ¸ÿ²ÿ¶ÿºÿµÿ¿ÿ»ÿ¾ÿÀÿ¹ÿ¹ÿ¹ÿ¿ÿ¼ÿ¶ÿ¸ÿ·ÿ¹ÿÀÿ²ÿ»ÿ¾ÿ°ÿ³ÿ¼ÿ¹ÿ½ÿÁÿ¸ÿ²ÿ´ÿÁÿ¸ÿÄÿ¶ÿ·ÿ¿ÿÂÿ¿ÿ¾ÿºÿ³ÿ¹ÿ¹ÿ²ÿ¶ÿºÿ±ÿ®ÿ·ÿ½ÿ¼ÿ¾ÿ¾ÿ¸ÿµÿ¸ÿ¿ÿ³ÿÀÿÀÿÃÿÃÿºÿ¹ÿ»ÿ±ÿ²ÿÂÿÃÿÁÿ¼ÿ»ÿ¯ÿ´ÿºÿºÿºÿµÿ²ÿ®ÿµÿ¯ÿ¶ÿµÿ·ÿµÿ¼ÿÂÿ»ÿ¹ÿ½ÿ¿ÿÂÿ®ÿ­ÿ¸ÿ¼ÿ¼ÿ¸ÿ¹ÿÃÿÅÿ·ÿ¯ÿËÿ¸ÿªÿ²ÿ»ÿ»ÿ¸ÿ¹ÿ½ÿÁÿÅÿºÿ»ÿ½ÿ¹ÿ»ÿ¶ÿ±ÿ´ÿ¿ÿÁÿºÿ¶ÿºÿ¸ÿ¼ÿ½ÿ½ÿ¿ÿÀÿ¾ÿºÿºÿ¾ÿÆÿÂÿ»ÿ¾ÿÃÿ¾ÿ»ÿ¼ÿ¼ÿ¿ÿ¾ÿ´ÿ¼ÿÃÿÆÿÂÿ·ÿ°ÿ²ÿ¶ÿ·ÿÄÿºÿÀÿ½ÿ½ÿ»ÿ¹ÿºÿ¼ÿ½ÿ¾ÿ¬ÿ¿ÿ²ÿ°ÿ¸ÿ¼ÿ¾ÿ½ÿ·ÿ½ÿºÿºÿºÿ³ÿºÿ·ÿ±ÿ¶ÿ¼ÿ¹ÿÁÿÀÿ¹ÿ¯ÿ¶ÿºÿ¹ÿ¾ÿÂÿ»ÿ²ÿ»ÿ°ÿ½ÿÀÿ½ÿ¹ÿ¸ÿ½ÿÄÿ·ÿ¼ÿ¿ÿ·ÿ´ÿ¶ÿ½ÿ¾ÿ¿ÿÃÿ¹ÿ·ÿ¸ÿÁÿ·ÿ¶ÿ²ÿ±ÿ¶ÿ»ÿÁÿÀÿ¿ÿµÿÀÿÀÿ¼ÿ·ÿ´ÿ·ÿ½ÿ¹ÿ·ÿ¹ÿºÿ½ÿ»ÿ¸ÿ½ÿ¿ÿÅÿ´ÿ¾ÿ¬ÿºÿÀÿ¿ÿÃÿ½ÿªÿ·ÿ´ÿµÿ·ÿ¼ÿ¾ÿ¿ÿÃÿÁÿ¸ÿ³ÿ·ÿ½ÿ¼ÿ¶ÿ·ÿ»ÿ¸ÿ»ÿ½ÿ·ÿ½ÿ»ÿ¾ÿ¼ÿ´ÿ´ÿÁÿµÿ¼ÿÀÿÁÿ¾ÿ¼ÿ¾ÿÀÿ»ÿÈÿ¼ÿ¿ÿºÿ¾ÿÁÿ¼ÿ·ÿ¼ÿÇÿ³ÿ¿ÿ¾ÿ²ÿ²ÿ»ÿÂÿÇÿ´ÿ¼ÿ¼ÿÄÿÈÿÄÿÂÿÇÿÂÿ°ÿÀÿÄÿ¼ÿ¿ÿºÿ²ÿ³ÿ»ÿ¼ÿ¼ÿºÿºÿ¸ÿ¹ÿ°ÿ«ÿÿÿ±ÿ¼ÿ¿ÿ¯ÿ±ÿÂÿ²ÿ±ÿ³ÿ¸ÿÁÿÂÿ¾ÿÂÿ®ÿ°ÿ³ÿ¶ÿ¶ÿµÿ·ÿµÿºÿ¾ÿ·ÿ³ÿ¹ÿ½ÿ¼ÿ»ÿ»ÿ¬ÿ·ÿºÿ¶ÿ¶ÿ¹ÿ¸ÿ´ÿ´ÿÇÿ·ÿ»ÿ½ÿ¸ÿ¶ÿ¹ÿ¹ÿµÿ¶ÿ»ÿ¼ÿ¾ÿ¾ÿ¹ÿ¶ÿ¸ÿ»ÿºÿÆÿÁÿ·ÿ½ÿµÿ¸ÿ¿ÿ´ÿ¬ÿ·ÿ¹ÿ¸ÿ»ÿ¼ÿ¸ÿ´ÿµÿºÿ¼ÿ·ÿ½ÿ½ÿ·ÿ·ÿ·ÿ´ÿ¸ÿ¿ÿ¼ÿÁÿ´ÿ½ÿÄÿÂÿµÿ±ÿ·ÿµÿ¹ÿ¼ÿºÿ¿ÿºÿ¶ÿ¾ÿÃÿ½ÿ»ÿ½ÿ¼ÿµÿºÿÃÿ¿ÿºÿ²ÿ«ÿ´ÿ½ÿÅÿÂÿ½ÿ²ÿ¯ÿ¹ÿÁÿ¿ÿ¼ÿºÿ¾ÿµÿ¼ÿ·ÿ±ÿ±ÿ¶ÿ·ÿµÿ¶ÿ¸ÿ¶ÿ¬ÿ²ÿµÿ¶ÿ½ÿÃÿÄÿÃÿ¿ÿ´ÿ·ÿ³ÿ¶ÿ¿ÿ¿ÿ¹ÿ´ÿµÿ¾ÿ¿ÿ¹ÿ¾ÿ¾ÿ¹ÿ¹ÿ¼ÿÁÿ½ÿ³ÿ¶ÿ·ÿ³ÿµÿ¼ÿ¿ÿ½ÿ»ÿ¶ÿ·ÿÄÿºÿ¶ÿ¶ÿ·ÿºÿ¶ÿÀÿ½ÿ¸ÿ¸ÿ´ÿ¿ÿ¼ÿÅÿÄÿ¾ÿºÿ®ÿ°ÿ´ÿ´ÿ»ÿ½ÿ¬ÿ¼ÿ»ÿ­ÿ»ÿ¾ÿ·ÿ»ÿÀÿ¼ÿºÿ¿ÿ½ÿµÿ²ÿ³ÿËÿ¿ÿ½ÿÃÿ¼ÿ·ÿ¼ÿÀÿ·ÿÂÿÃÿ»ÿ¹ÿ¸ÿ°ÿ²ÿ¾ÿ½ÿ¶ÿ¸ÿ®ÿ³ÿ¸ÿ¿ÿ¿ÿ¶ÿºÿ¿ÿºÿºÿÄÿ¼ÿ»ÿµÿ²ÿ¯ÿ¹ÿ»ÿ¹ÿºÿ¹ÿ´ÿ²ÿ½ÿÀÿ¿ÿÀÿÁÿ¶ÿ¾ÿÀÿ·ÿ¸ÿ¿ÿ¿ÿÁÿÇÿ¸ÿµÿºÿ¸ÿ¹ÿÀÿ¼ÿ¹ÿ¸ÿ¯ÿµÿ¾ÿ»ÿªÿµÿ¸ÿ¹ÿ¿ÿ¼ÿ¿ÿÁÿ»ÿÇÿËÿÉÿÁÿ½ÿÎÿ¾ÿ°ÿ¹ÿ½ÿ¹ÿ¾ÿÁÿ¹ÿ¼ÿ»ÿ»ÿÀÿºÿºÿºÿ¹ÿ¼ÿ¼ÿ¼ÿÁÿ½ÿ¿ÿÀÿ°ÿÊÿ¯ÿ»ÿÁÿ¿ÿ¿ÿ½ÿ´ÿ´ÿ¾ÿ¿ÿ¾ÿºÿ½ÿ¼ÿºÿ·ÿ³ÿ³ÿ¹ÿÄÿÃÿµÿ¸ÿÆÿÈÿ¾ÿ°ÿµÿ¸ÿ¼ÿºÿ½ÿÁÿºÿ´ÿ¼ÿÃÿ¾ÿ¯ÿ»ÿ¹ÿ¿ÿ»ÿ²ÿ°ÿµÿ¾ÿÃÿÃÿ¾ÿ±ÿ±ÿ®ÿ¸ÿ¾ÿ¶ÿÀÿÃÿÎÿÂÿÃÿ»ÿ³ÿºÿ»ÿ¿ÿ»ÿµÿ½ÿ¾ÿ¼ÿÅÿ¹ÿ·ÿ¾ÿ¼ÿ»ÿÀÿÀÿ¾ÿÂÿ¼ÿ»ÿ¼ÿ¶ÿ¸ÿ¸ÿ¿ÿ¸ÿ»ÿ¿ÿÀÿÅÿÅÿ·ÿ®ÿ¹ÿÂÿ¹ÿ¾ÿºÿºÿ¿ÿ¶ÿºÿ½ÿ»ÿ¿ÿÁÿ»ÿ¸ÿ·ÿ®ÿ¾ÿºÿ¿ÿ²ÿºÿ­ÿ°ÿ¬ÿ°ÿ¾ÿÂÿ»ÿ´ÿ»ÿ¾ÿ¿ÿ½ÿµÿµÿ¼ÿ¼ÿ¼ÿºÿ·ÿ¹ÿÀÿÂÿ¼ÿ¶ÿ²ÿ²ÿ¶ÿÀÿ¸ÿ¾ÿ²ÿ¹ÿÀÿ»ÿ·ÿÀÿ»ÿ¶ÿ½ÿ¶ÿ¸ÿ±ÿ½ÿ²ÿ¯ÿµÿºÿÂÿ½ÿ¿ÿ¼ÿ¾ÿÃÿ½ÿ´ÿ³ÿ¸ÿ»ÿ¹ÿµÿ¿ÿ¹ÿ·ÿ»ÿµÿ°ÿ¾ÿ½ÿ±ÿ´ÿ¹ÿ³ÿ¯ÿ¬ÿµÿ¹ÿÄÿÁÿÀÿ¼ÿ´ÿ¿ÿ¸ÿ¹ÿºÿ¹ÿÀÿ¸ÿ³ÿ½ÿ¹ÿµÿ¹ÿºÿ®ÿ´ÿ´ÿ½ÿ¸ÿÁÿ¿ÿ¾ÿ¹ÿºÿ»ÿ»ÿ¸ÿ¶ÿ»ÿ¸ÿ¸ÿ´ÿ¾ÿ´ÿ±ÿÿªÿªÿ¶ÿ¸ÿµÿ´ÿ¸ÿºÿ»ÿ»ÿºÿºÿ¹ÿ½ÿ±ÿ²ÿ¾ÿ´ÿ³ÿ¾ÿµÿ¸ÿ°ÿ²ÿµÿ¹ÿ»ÿ¸ÿ¹ÿ¼ÿ¼ÿÄÿ¼ÿÅÿ´ÿ´ÿÁÿ¼ÿ·ÿ²ÿ½ÿ»ÿ½ÿ¸ÿ¸ÿ»ÿ¸ÿ·ÿ¹ÿºÿÂÿ½ÿ¾ÿ¸ÿ½ÿ¯ÿ½ÿÊÿ¶ÿ¶ÿºÿ¸ÿ­ÿ²ÿ¹ÿ²ÿ¬ÿ¬ÿ±ÿ·ÿ¯ÿ¹ÿÃÿ®ÿ´ÿ¹ÿ¯ÿºÿµÿªÿ·ÿ·ÿµÿ´ÿ·ÿÀÿÅÿÂÿ¼ÿ¾ÿÂÿ»ÿµÿ±ÿÃÿ¾ÿ¹ÿ¾ÿ¾ÿ·ÿ¼ÿ³ÿµÿ¼ÿ·ÿ¶ÿ´ÿ³ÿ¹ÿ¾ÿ¼ÿ¸ÿºÿÁÿÈÿ¹ÿÿ²ÿ·ÿ·ÿÈÿ½ÿ¸ÿµÿ¶ÿºÿ¾ÿÀÿ¾ÿ¹ÿµÿ¹ÿ½ÿ»ÿ¿ÿ½ÿ¼ÿºÿ·ÿ¶ÿ´ÿ¼ÿ·ÿ´ÿÿÿ²ÿºÿ¸ÿ±ÿ¯ÿ¹ÿ»ÿ·ÿ¹ÿ·ÿ·ÿ¶ÿ¹ÿ¹ÿ¯ÿ¬ÿ·ÿ¹ÿ»ÿ´ÿÁÿºÿ­ÿºÿ¶ÿ´ÿ¹ÿ¹ÿ¼ÿºÿµÿ³ÿ¸ÿ½ÿ¹ÿÀÿ¸ÿ±ÿ¾ÿ¸ÿ¸ÿ¿ÿ·ÿ»ÿ¼ÿ©ÿÿ¶ÿ´ÿ«ÿ´ÿ²ÿ³ÿ´ÿ¯ÿµÿ½ÿ½ÿ¸ÿ®ÿ´ÿÂÿ¶ÿµÿ±ÿ°ÿ³ÿ±ÿ¹ÿ°ÿ´ÿºÿ¼ÿºÿ¯ÿ¯ÿ½ÿºÿ·ÿ¾ÿ¾ÿ³ÿ¬ÿ¸ÿ¹ÿ¹ÿ³ÿ¯ÿµÿÅÿµÿ²ÿ±ÿºÿÀÿ·ÿ¹ÿ½ÿ¾ÿ¼ÿ®ÿ¯ÿµÿ®ÿ¬ÿ¸ÿ¿ÿ¾ÿ¾ÿºÿ·ÿ·ÿÿªÿµÿ¸ÿ»ÿ»ÿ·ÿ®ÿ±ÿ²ÿ³ÿ¸ÿ²ÿ«ÿ­ÿ´ÿ¯ÿ²ÿºÿ¿ÿ»ÿµÿ³ÿµÿÂÿÁÿ·ÿ´ÿ¹ÿµÿªÿ´ÿ±ÿ¯ÿ¹ÿ³ÿ´ÿ¸ÿ»ÿ³ÿºÿ¶ÿ·ÿ®ÿ°ÿµÿ²ÿ·ÿºÿºÿÂÿÁÿ»ÿ¾ÿÅÿ¾ÿ±ÿ·ÿ·ÿ¿ÿ°ÿ­ÿµÿ¸ÿ´ÿ´ÿ¼ÿ®ÿ±ÿ²ÿ³ÿ¶ÿ»ÿ¼ÿ´ÿ°ÿ±ÿ±ÿµÿ¹ÿ´ÿ­ÿµÿ¸ÿ´ÿ¸ÿ®ÿµÿ±ÿ´ÿ»ÿ­ÿ´ÿ¶ÿ¼ÿºÿµÿ°ÿ´ÿ²ÿ¸ÿ¹ÿ²ÿµÿ¸ÿ¸ÿ»ÿ·ÿ²ÿ´ÿ°ÿ¯ÿ¹ÿ·ÿ­ÿ»ÿÅÿÁÿ¶ÿ¶ÿÿ¹ÿÿºÿµÿ±ÿÂÿ½ÿµÿ´ÿ¼ÿ¶ÿ·ÿ¯ÿ¬ÿ°ÿ¸ÿ¹ÿ»ÿ¼ÿ²ÿ°ÿµÿµÿ¸ÿ¸ÿ³ÿ¸ÿ»ÿ²ÿ±ÿ²ÿ«ÿ¹ÿÿÿ¾ÿ·ÿ½ÿºÿ¬ÿ²ÿ´ÿ¶ÿ¹ÿ°ÿ´ÿ¸ÿ¹ÿ·ÿµÿ³ÿ·ÿºÿ¶ÿ»ÿ¹ÿ±ÿ¶ÿ¶ÿ¿ÿ½ÿ´ÿ»ÿºÿ»ÿ¶ÿÆÿ¬ÿ¸ÿ¹ÿ«ÿµÿ²ÿ±ÿ°ÿ½ÿ·ÿ¸ÿ¸ÿ·ÿ°ÿ©ÿ¬ÿ³ÿ´ÿ±ÿ­ÿ¯ÿºÿÁÿ¹ÿ´ÿµÿ½ÿºÿ±ÿ±ÿ¬ÿÁÿ»ÿ±ÿÿ±ÿ®ÿ²ÿ²ÿ¬ÿ·ÿºÿ°ÿ¹ÿ±ÿ±ÿµÿ³ÿ¹ÿ¼ÿ¹ÿ»ÿ¶ÿ¯ÿ´ÿºÿÁÿ½ÿ®ÿµÿ¸ÿ¶ÿ³ÿ¸ÿ¸ÿ¶ÿ¹ÿ¶ÿºÿ»ÿ»ÿ²ÿºÿ·ÿ¶ÿ·ÿ°ÿ¯ÿ»ÿ»ÿµÿ¾ÿ¹ÿ·ÿ´ÿ±ÿºÿ¿ÿ¼ÿ·ÿ¶ÿµÿµÿ·ÿ²ÿ·ÿ¸ÿ¶ÿ¸ÿµÿ¿ÿµÿ»ÿ¹ÿÀÿÅÿ¿ÿ½ÿ¾ÿµÿ¿ÿ©ÿ´ÿ±ÿµÿ·ÿ¼ÿ³ÿ²ÿ´ÿ°ÿ·ÿ´ÿ°ÿ³ÿ½ÿ¾ÿ·ÿ²ÿºÿ»ÿ²ÿ·ÿ¶ÿ¹ÿºÿºÿ²ÿ­ÿµÿ»ÿ´ÿÂÿ¾ÿ³ÿ·ÿÃÿ¿ÿ´ÿÿ²ÿ¹ÿÁÿºÿ»ÿ¸ÿ·ÿ¬ÿ¹ÿ·ÿÃÿ»ÿ·ÿ´ÿµÿºÿ¹ÿ·ÿ¶ÿ´ÿ³ÿ¶ÿ¾ÿ»ÿ¸ÿ¹ÿ¼ÿ·ÿ¸ÿ¶ÿ»ÿ¾ÿ³ÿ°ÿ±ÿ½ÿ¶ÿ°ÿ»ÿ»ÿµÿ½ÿ¼ÿ¹ÿ·ÿ´ÿ¼ÿµÿ¶ÿ¶ÿ¼ÿ¶ÿ°ÿ±ÿ³ÿ¶ÿµÿ¶ÿµÿ®ÿ³ÿºÿ·ÿ»ÿµÿ´ÿ¹ÿ´ÿµÿºÿ¾ÿ³ÿ³ÿµÿ·ÿ¹ÿ¶ÿµÿ²ÿÿ²ÿ·ÿÀÿ¾ÿ¶ÿ´ÿ³ÿ³ÿ»ÿ®ÿ­ÿ¹ÿ¶ÿ¸ÿ¹ÿ¬ÿ«ÿ¯ÿ²ÿ¸ÿ½ÿ»ÿ²ÿ°ÿ´ÿ´ÿµÿ¶ÿ·ÿ±ÿ¸ÿ·ÿ°ÿ¯ÿ¶ÿÀÿ°ÿ´ÿºÿÿ²ÿºÿ¾ÿ¯ÿ³ÿºÿ¸ÿ»ÿ¸ÿ°ÿ´ÿ¶ÿ³ÿ­ÿ¼ÿ¹ÿ°ÿ´ÿ·ÿ²ÿ¬ÿ¸ÿ½ÿ±ÿ­ÿ®ÿ·ÿ»ÿ¯ÿÿ¯ÿ²ÿÄÿÁÿ±ÿ¼ÿ±ÿ¾ÿÿ²ÿºÿ´ÿÁÿ¸ÿ·ÿ²ÿÿ®ÿ³ÿ°ÿ³ÿ°ÿ¹ÿ¸ÿ°ÿ¶ÿ¶ÿ¯ÿ­ÿ¬ÿ°ÿ°ÿ¯ÿ©ÿªÿ®ÿ«ÿ±ÿºÿºÿ¸ÿ³ÿ®ÿ·ÿ¿ÿ¹ÿºÿÿ¶ÿ´ÿµÿ´ÿ¯ÿzÿjÿ­ÿ¬ÿÄÿ¿ÿ³ÿ±ÿ®ÿ¸ÿ·ÿ·ÿºÿÂÿ´ÿ´ÿ½ÿÂÿ¶ÿ±ÿ¹ÿºÿ®ÿ­ÿµÿµÿµÿ¸ÿÀÿÂÿ¹ÿ¹ÿ²ÿ¶ÿ¶ÿ©ÿ¹ÿ¼ÿ´ÿ·ÿ½ÿ¶ÿ®ÿºÿ±ÿ¶ÿºÿ¾ÿÂÿÃÿ¶ÿ¸ÿµÿ·ÿ°ÿ®ÿ®ÿ¶ÿ¹ÿ¶ÿ°ÿ·ÿÀÿ¼ÿ²ÿ´ÿ¸ÿ¸ÿ¸ÿ·ÿ½ÿ¸ÿ·ÿµÿºÿ¹ÿ¶ÿ´ÿÂÿ´ÿ¹ÿ¯ÿ¬ÿ´ÿµÿ¼ÿ±ÿ¬ÿµÿ°ÿ±ÿ±ÿ¶ÿ¯ÿ°ÿ·ÿ·ÿÿ¹ÿ¹ÿºÿ½ÿ´ÿ¸ÿ¸ÿµÿµÿ¹ÿ½ÿ³ÿ¬ÿ¯ÿ±ÿ¼ÿÀÿ¼ÿ¯ÿºÿ¹ÿ°ÿ±ÿ®ÿ­ÿ¶ÿ²ÿ¸ÿºÿ°ÿ¿ÿ¿ÿ»ÿ¹ÿÁÿ±ÿ¶ÿ·ÿ¸ÿ³ÿ¶ÿ´ÿ¸ÿµÿºÿ¼ÿ¼ÿÁÿ¼ÿ´ÿ·ÿ»ÿ»ÿ»ÿ»ÿ¼ÿ¾ÿºÿ´ÿ±ÿ¹ÿ»ÿ·ÿ¹ÿ¶ÿ²ÿ´ÿ¯ÿ½ÿ²ÿ®ÿ´ÿ·ÿÁÿ¿ÿ¶ÿÉÿ¿ÿ·ÿµÿ¬ÿ¯ÿ²ÿ³ÿ¾ÿ¿ÿ¼ÿ²ÿ±ÿ®ÿµÿµÿ³ÿ·ÿ³ÿµÿ¸ÿ¶ÿ¶ÿ¸ÿ¼ÿ¸ÿ½ÿ³ÿ±ÿÿ¼ÿ¸ÿ¸ÿ°ÿµÿ·ÿ¿ÿ¬ÿ³ÿ®ÿ¼ÿ²ÿºÿ¼ÿ­ÿ½ÿ·ÿ³ÿ±ÿ¬ÿºÿ·ÿ¶ÿ¾ÿ»ÿ³ÿ²ÿ²ÿµÿ¼ÿ¹ÿ¼ÿ½ÿºÿ³ÿ°ÿ±ÿ¸ÿ¹ÿ´ÿ¾ÿ·ÿ±ÿ¸ÿ¸ÿ®ÿ¸ÿºÿ¹ÿ¿ÿ¼ÿ»ÿÀÿ·ÿ³ÿ°ÿ®ÿ²ÿ¿ÿ¿ÿ²ÿ³ÿ³ÿµÿ¸ÿ´ÿ³ÿµÿ¹ÿ¶ÿ³ÿ±ÿ·ÿ»ÿ¸ÿ¯ÿ¶ÿ¶ÿ°ÿ¯ÿ½ÿ³ÿ¾ÿ°ÿ¶ÿ»ÿ»ÿ³ÿ´ÿ´ÿ¾ÿµÿ¸ÿ±ÿ¬ÿ°ÿ¼ÿ·ÿ³ÿ³ÿ³ÿ´ÿ¹ÿ»ÿ´ÿ´ÿ´ÿ¸ÿºÿ¯ÿ²ÿ¼ÿµÿÄÿ´ÿ¸ÿ²ÿ´ÿ±ÿ¶ÿ»ÿ¿ÿ¹ÿ¸ÿ¿ÿ¸ÿ·ÿ½ÿ¸ÿÃÿºÿµÿªÿ«ÿ²ÿ·ÿ¼ÿ·ÿ­ÿªÿ³ÿ²ÿ¸ÿ·ÿ¶ÿÿ±ÿ¶ÿºÿ¾ÿ±ÿÌÿÀÿ¼ÿ­ÿ·ÿ¼ÿ¹ÿ±ÿ³ÿ´ÿ·ÿºÿ¸ÿºÿºÿ²ÿµÿ¹ÿ³ÿ±ÿµÿ»ÿ¸ÿ³ÿ¸ÿ³ÿ±ÿ²ÿ¶ÿÀÿ·ÿ»ÿ¼ÿ®ÿµÿ»ÿ¶ÿ¹ÿ°ÿÿ´ÿ¼ÿ¸ÿ¼ÿ·ÿ½ÿ»ÿ¸ÿ·ÿ¹ÿ»ÿµÿ³ÿµÿ±ÿ¬ÿ­ÿ¶ÿ¾ÿÀÿÃÿÀÿÂÿÇÿÅÿ½ÿÅÿ©ÿ¶ÿ·ÿ½ÿ¹ÿ¯ÿ¸ÿ¸ÿ±ÿµÿ¶ÿ·ÿ·ÿ¼ÿºÿ²ÿ¶ÿºÿ»ÿÀÿ¸ÿµÿ»ÿ­ÿ±ÿºÿ¼ÿµÿ·ÿ¾ÿµÿ³ÿ²ÿ¹ÿ¾ÿ¼ÿ¼ÿÁÿµÿ¶ÿ¯ÿ­ÿ¯ÿ°ÿ³ÿ¸ÿ»ÿ¸ÿ³ÿµÿ·ÿ°ÿ¼ÿÂÿ»ÿ¿ÿÇÿµÿµÿ³ÿ¶ÿ¸ÿÄÿºÿ®ÿ»ÿ¯ÿ¿ÿÁÿ¿ÿÆÿ·ÿ«ÿ«ÿ­ÿ³ÿ¹ÿ½ÿ»ÿ¹ÿ»ÿ·ÿ»ÿ¹ÿµÿµÿ¶ÿ±ÿ±ÿµÿ»ÿ½ÿºÿ·ÿ½ÿºÿÀÿ½ÿ´ÿºÿ½ÿ²ÿ±ÿµÿ¿ÿÅÿºÿ¹ÿµÿ±ÿ¸ÿ¶ÿ²ÿ»ÿ­ÿ½ÿ­ÿ«ÿÀÿµÿ²ÿ´ÿÿ¸ÿ·ÿ³ÿ³ÿ±ÿ»ÿ¼ÿ³ÿ±ÿ³ÿµÿ®ÿÿ·ÿ²ÿ´ÿ»ÿ±ÿ¶ÿµÿ»ÿ¸ÿÂÿ­ÿµÿ¹ÿ°ÿ°ÿ½ÿ¾ÿ¿ÿ»ÿÀÿÃÿ¶ÿ®ÿµÿ¸ÿ¹ÿ¹ÿ¹ÿ®ÿ²ÿ»ÿ¶ÿµÿ¿ÿ¼ÿ¼ÿÃÿ³ÿ¸ÿ±ÿ­ÿµÿ¶ÿ¸ÿ½ÿ·ÿ±ÿ¬ÿÿ±ÿ¬ÿ»ÿ¿ÿ¼ÿµÿ­ÿµÿ¶ÿ´ÿÈÿ·ÿ¯ÿµÿ»ÿ·ÿºÿ¶ÿ»ÿºÿ°ÿ²ÿµÿ³ÿ¼ÿ¿ÿ»ÿºÿ´ÿ¼ÿ·ÿµÿ»ÿ®ÿ­ÿ³ÿ¿ÿ¸ÿ»ÿ»ÿÀÿµÿ°ÿ¸ÿ¹ÿ¾ÿÈÿÁÿ¾ÿ¸ÿ¶ÿµÿ¶ÿ°ÿ¶ÿ¶ÿ´ÿ·ÿªÿ´ÿ·ÿ³ÿ±ÿµÿ¶ÿ³ÿµÿ¹ÿºÿÁÿÄÿ¶ÿ¾ÿ¼ÿ¶ÿÿ¾ÿ¶ÿ«ÿÄÿ·ÿ·ÿ³ÿ«ÿ±ÿÂÿÈÿÃÿ¸ÿ²ÿ·ÿ¹ÿ¹ÿ½ÿ¸ÿ¬ÿ°ÿµÿ¹ÿ½ÿÂÿÀÿ´ÿ»ÿ¸ÿ¸ÿ¿ÿ»ÿ±ÿ±ÿ´ÿ·ÿ¿ÿ¼ÿ³ÿ³ÿ»ÿ¼ÿµÿ»ÿ¶ÿ¹ÿµÿ¶ÿ©ÿ³ÿµÿ¹ÿ»ÿ´ÿ¶ÿ¿ÿ¸ÿ°ÿ¿ÿÂÿ¹ÿ¶ÿ³ÿÀÿ»ÿ³ÿ»ÿ¸ÿ½ÿ½ÿÃÿÁÿ½ÿ¹ÿ»ÿ»ÿµÿ¶ÿ±ÿ®ÿ¹ÿµÿ½ÿÇÿ¾ÿÀÿµÿ¶ÿ±ÿµÿ¾ÿÁÿ¹ÿ¼ÿÆÿÀÿ¶ÿ·ÿ­ÿ¸ÿ»ÿ½ÿ¹ÿ¸ÿ½ÿ½ÿ½ÿ»ÿ¾ÿºÿ½ÿ½ÿ¹ÿ¶ÿµÿ¸ÿ¼ÿ»ÿÁÿºÿ¹ÿ±ÿ©ÿ³ÿ¼ÿ¹ÿ¿ÿÅÿ½ÿ½ÿºÿ»ÿÂÿÀÿ¾ÿ»ÿ»ÿ³ÿºÿ¾ÿ°ÿ°ÿ·ÿÁÿ½ÿ¹ÿ¹ÿ±ÿµÿ¼ÿµÿ´ÿºÿ¶ÿºÿÆÿ·ÿ¶ÿ¬ÿ°ÿ²ÿ½ÿ²ÿµÿµÿ²ÿ´ÿ´ÿ³ÿ°ÿ¶ÿ»ÿ½ÿ·ÿ±ÿ±ÿ±ÿ±ÿ¶ÿµÿ¹ÿ¸ÿ¶ÿ¶ÿµÿ³ÿ·ÿ»ÿºÿ¼ÿ¼ÿ³ÿ¸ÿ¶ÿ»ÿ¾ÿ¼ÿ¾ÿ¹ÿºÿÀÿ»ÿ¬ÿÿ´ÿ¿ÿ¶ÿ·ÿ°ÿÁÿ½ÿ»ÿ¸ÿºÿ»ÿ¼ÿ»ÿ¸ÿ¹ÿ¼ÿ¼ÿ»ÿ½ÿµÿÿ¶ÿÉÿÇÿ¿ÿ¹ÿºÿ¿ÿÅÿ¾ÿ¸ÿÈÿÀÿ³ÿ´ÿ­ÿÃÿºÿ½ÿ½ÿ³ÿ¸ÿºÿ¸ÿ¼ÿ¾ÿ¹ÿ·ÿ¼ÿ¿ÿÀÿÀÿ®ÿ¿ÿ¹ÿ¿ÿ»ÿ¶ÿ¸ÿ»ÿ¹ÿ²ÿµÿ¿ÿ·ÿ·ÿ½ÿ¹ÿ´ÿ¾ÿÀÿ¶ÿ½ÿ½ÿ»ÿ½ÿ²ÿ®ÿ»ÿ¹ÿ·ÿºÿ¬ÿÂÿÅÿ»ÿ³ÿ²ÿ·ÿ´ÿ¯ÿ¶ÿ¹ÿ³ÿ»ÿ¯ÿ»ÿÂÿ¿ÿ¼ÿ¶ÿ®ÿ´ÿ»ÿ»ÿ½ÿºÿ·ÿ¾ÿÁÿ¹ÿ°ÿÁÿ¸ÿµÿµÿ³ÿ¶ÿ»ÿ¾ÿÅÿÁÿÁÿ¿ÿ·ÿºÿºÿµÿ°ÿµÿ·ÿ¶ÿ·ÿ¼ÿÃÿ½ÿºÿ¾ÿ¹ÿ¹ÿÂÿ¹ÿ·ÿ®ÿ²ÿºÿ³ÿµÿ·ÿ·ÿÅÿÉÿ¹ÿÈÿµÿÂÿÅÿÁÿ¸ÿµÿ»ÿ´ÿ¿ÿÂÿ¾ÿºÿ¼ÿ»ÿ¼ÿºÿ¶ÿ·ÿ¾ÿÁÿ»ÿ¾ÿ³ÿ¶ÿ°ÿ¹ÿ·ÿ¼ÿÈÿÅÿÆÿÆÿ²ÿ®ÿÄÿ¹ÿÅÿºÿ¾ÿÆÿÆÿ¿ÿÀÿ½ÿ³ÿ½ÿÈÿ½ÿÌÿÄÿªÿ¾ÿ½ÿ´ÿ¼ÿÂÿ½ÿ¾ÿ¾ÿºÿµÿ¸ÿÁÿ¿ÿÅÿÁÿ¹ÿºÿ»ÿ¸ÿ¸ÿµÿ¼ÿºÿÃÿÂÿ®ÿ²ÿ¸ÿ¼ÿ¼ÿºÿÁÿ³ÿ»ÿÃÿ½ÿÁÿÂÿ·ÿºÿÀÿ¼ÿ¸ÿ¸ÿ¼ÿ¸ÿ³ÿ²ÿµÿ¶ÿµÿ»ÿÁÿ½ÿºÿ»ÿÂÿËÿÄÿ¼ÿ¶ÿ´ÿ¸ÿ¹ÿ¹ÿ¼ÿ¿ÿ¼ÿ³ÿ½ÿºÿ½ÿÂÿ»ÿ´ÿ·ÿ½ÿ»ÿ³ÿ¶ÿ¼ÿ½ÿ·ÿ·ÿÀÿÀÿ¼ÿ·ÿ±ÿ·ÿ¼ÿÃÿ·ÿºÿÀÿ¿ÿÁÿÀÿ»ÿºÿ½ÿ²ÿ½ÿ»ÿÃÿºÿ¶ÿÁÿ¾ÿ´ÿ¹ÿ¹ÿÀÿ¶ÿÇÿ¶ÿ»ÿ¾ÿ¼ÿºÿ¸ÿ¹ÿ½ÿµÿÂÿ¸ÿ´ÿµÿ·ÿ¸ÿÁÿËÿµÿ·ÿ¾ÿËÿ¸ÿ²ÿ«ÿ¬ÿµÿ»ÿ¹ÿºÿÌÿ¹ÿ¼ÿÆÿ½ÿ¹ÿ¼ÿÀÿÀÿ¹ÿ¹ÿÿ¯ÿ¹ÿ½ÿ¿ÿÀÿ¾ÿ¼ÿ¼ÿÂÿ»ÿ²ÿ»ÿÃÿ¿ÿ¼ÿ¾ÿ¾ÿµÿ±ÿ³ÿÁÿÃÿÅÿ¹ÿ«ÿ°ÿÃÿÊÿÀÿ½ÿ±ÿ¾ÿÂÿ½ÿºÿ¼ÿ¼ÿ¸ÿ´ÿ»ÿ¹ÿ´ÿ·ÿ¿ÿ¿ÿ»ÿ½ÿ°ÿ²ÿ­ÿ°ÿºÿ¸ÿ´ÿ·ÿ»ÿµÿ¼ÿºÿ¶ÿÀÿÁÿ¾ÿ¾ÿ¿ÿÂÿÄÿ¸ÿ·ÿÁÿ¼ÿÃÿ¿ÿ®ÿ­ÿ½ÿºÿÄÿ¼ÿ½ÿ¾ÿºÿ¶ÿ¹ÿ¾ÿ¿ÿ¿ÿ»ÿÂÿËÿÁÿ¸ÿºÿ´ÿ±ÿÅÿÀÿ½ÿ¾ÿ½ÿ¾ÿ»ÿ¹ÿÄÿ´ÿ¾ÿ¹ÿ±ÿ¸ÿºÿ·ÿ¼ÿµÿ®ÿ¾ÿ¾ÿÃÿÀÿ¼ÿ¸ÿ°ÿ¾ÿÅÿÇÿ½ÿ·ÿµÿµÿºÿ·ÿ»ÿ½ÿ½ÿºÿ¶ÿ¸ÿ¸ÿºÿÁÿÄÿÁÿ½ÿ¼ÿ°ÿ¶ÿºÿºÿºÿµÿ´ÿ¼ÿÄÿÀÿÃÿ¯ÿ¶ÿºÿ¼ÿ¿ÿ¾ÿ±ÿÇÿÂÿ±ÿµÿ·ÿ¹ÿ·ÿ³ÿ¸ÿ»ÿ³ÿ¸ÿ·ÿ½ÿ¼ÿºÿ»ÿºÿ³ÿ¸ÿºÿ¾ÿµÿµÿ·ÿ´ÿ´ÿºÿ¾ÿÁÿ¸ÿ¼ÿÃÿ¶ÿ¯ÿ¹ÿºÿ¹ÿÉÿ¾ÿÁÿ½ÿ¹ÿ¾ÿ½ÿ³ÿ¹ÿ²ÿ½ÿ»ÿµÿºÿ·ÿ³ÿ»ÿÃÿ¸ÿ»ÿÅÿÄÿ½ÿ¸ÿºÿºÿ¸ÿÆÿ¼ÿÆÿ¾ÿ³ÿ¾ÿÃÿ½ÿ¹ÿ»ÿ½ÿ½ÿÇÿºÿ¼ÿ¸ÿµÿ¸ÿ¼ÿ½ÿ¼ÿÀÿ¸ÿ´ÿ¹ÿÃÿÂÿÀÿºÿµÿÌÿÈÿ¼ÿÁÿÀÿ³ÿµÿºÿ¼ÿ½ÿ»ÿ½ÿ¼ÿ°ÿ·ÿºÿ¼ÿ¹ÿ¶ÿ·ÿ»ÿ¿ÿ¬ÿ½ÿÁÿÁÿºÿ´ÿ´ÿ»ÿÄÿÇÿ¼ÿ»ÿ±ÿ³ÿ·ÿ½ÿÀÿ¸ÿ°ÿ²ÿ­ÿµÿ¾ÿ¸ÿ¾ÿ¾ÿ¹ÿµÿºÿÀÿ»ÿ¹ÿÁÿ¼ÿÃÿÆÿ¼ÿ¸ÿ»ÿ½ÿ»ÿ¾ÿÃÿ³ÿ±ÿ½ÿ·ÿ¶ÿµÿ¶ÿµÿ³ÿ»ÿ¼ÿ±ÿÁÿÀÿ·ÿ²ÿ´ÿ´ÿ±ÿµÿÀÿÄÿ·ÿ¹ÿµÿ¸ÿ¸ÿ¸ÿ´ÿ·ÿÂÿÂÿ¶ÿºÿ¶ÿ¹ÿÅÿÃÿÄÿÀÿÁÿÃÿ¾ÿ¹ÿ·ÿ¾ÿ½ÿ¼ÿÄÿ¸ÿºÿºÿ²ÿ³ÿ¹ÿ³ÿ²ÿÁÿ°ÿ¿ÿºÿ¯ÿ³ÿ¯ÿµÿÁÿ¼ÿ¹ÿ¹ÿ³ÿ¼ÿ½ÿ¸ÿ®ÿ¶ÿ¹ÿµÿ¸ÿ¿ÿ¿ÿ¹ÿ»ÿÄÿÉÿÁÿ¼ÿ¸ÿ®ÿ¶ÿ¼ÿ´ÿºÿ¾ÿ´ÿ¹ÿ¸ÿºÿºÿ·ÿÂÿÈÿÀÿ¾ÿ¼ÿ«ÿºÿ²ÿ¼ÿ´ÿ´ÿµÿ¹ÿÂÿ½ÿµÿÅÿÓÿÁÿ¹ÿ·ÿµÿÄÿÄÿµÿ¶ÿ¿ÿ»ÿµÿ¸ÿ»ÿÁÿ¼ÿÁÿ´ÿÀÿÂÿ¹ÿ²ÿ°ÿµÿ½ÿ¿ÿ½ÿ¼ÿ½ÿ¾ÿµÿ¼ÿÂÿ¿ÿ¼ÿ¿ÿ¼ÿ¸ÿµÿ³ÿ¸ÿ¿ÿÅÿÂÿ¼ÿÂÿ»ÿ»ÿ¹ÿ»ÿÃÿÈÿÂÿµÿ³ÿÈÿ¼ÿ·ÿ°ÿÅÿÄÿÆÿÃÿ¾ÿÀÿ¾ÿ¹ÿ¾ÿ¾ÿºÿ²ÿ²ÿ¹ÿµÿ³ÿ½ÿµÿ¸ÿ½ÿ»ÿ¹ÿ³ÿ­ÿµÿ¼ÿ°ÿ¹ÿ¼ÿ¸ÿ°ÿ¬ÿ´ÿ¹ÿ²ÿ¯ÿ¸ÿ·ÿ¹ÿ·ÿ¾ÿ¹ÿ»ÿ»ÿ¿ÿ²ÿ¯ÿ¹ÿ¿ÿ½ÿ½ÿ¼ÿºÿÆÿ½ÿÅÿ¼ÿ³ÿ¿ÿÀÿÌÿÌÿÆÿ¾ÿºÿºÿ¶ÿ»ÿ¾ÿ¸ÿ¾ÿÂÿÅÿ½ÿ¿ÿ¾ÿµÿµÿ¾ÿ½ÿ»ÿ¾ÿ´ÿºÿ»ÿ¶ÿÆÿ°ÿÀÿÂÿ¸ÿ¼ÿÀÿ¼ÿ½ÿÀÿºÿ¸ÿ¶ÿ¶ÿÅÿ¹ÿ¼ÿ¶ÿ³ÿ¸ÿ²ÿ±ÿ¹ÿºÿ¸ÿ¼ÿÃÿÃÿ¸ÿ±ÿ´ÿ¶ÿµÿ¿ÿ·ÿ½ÿÁÿ¼ÿ¹ÿ³ÿµÿºÿ¶ÿ³ÿ´ÿ¶ÿ­ÿ©ÿ«ÿ¯ÿºÿ´ÿ½ÿºÿ¶ÿ½ÿ»ÿ¸ÿ·ÿ²ÿ±ÿ²ÿ¹ÿ¶ÿ¶ÿÃÿ¸ÿ·ÿ©ÿ´ÿ¿ÿ¼ÿ»ÿºÿ³ÿµÿºÿ¹ÿÀÿ´ÿ¯ÿ¾ÿ¼ÿµÿ¼ÿÀÿ²ÿµÿµÿ¸ÿºÿÀÿ¾ÿ·ÿ¹ÿ¸ÿµÿ·ÿ¾ÿµÿºÿµÿ¸ÿÄÿÄÿÂÿ¼ÿ¶ÿ¸ÿ¸ÿ´ÿ¹ÿÁÿÅÿËÿ½ÿ³ÿµÿ¾ÿ»ÿ¶ÿ¸ÿ®ÿºÿ»ÿ¸ÿ³ÿ´ÿ¸ÿ½ÿ»ÿ´ÿ¹ÿºÿ¾ÿ³ÿ¼ÿÂÿºÿºÿºÿ¸ÿ¼ÿ¾ÿºÿ´ÿ¹ÿ¸ÿ¶ÿ¾ÿ¸ÿ¶ÿ¸ÿ¶ÿÀÿ´ÿ¿ÿÂÿ·ÿ½ÿ·ÿ´ÿ¹ÿ¹ÿ¼ÿÂÿÁÿ¼ÿ¹ÿ¶ÿ¶ÿ·ÿ´ÿºÿ´ÿ³ÿºÿ¹ÿÃÿ°ÿ¸ÿµÿ°ÿ¸ÿºÿ¶ÿ±ÿ³ÿ·ÿ²ÿ³ÿ³ÿºÿ¸ÿºÿÀÿ¿ÿ±ÿ»ÿÇÿÃÿ¹ÿ¸ÿ·ÿ¶ÿºÿ¿ÿ¿ÿ»ÿ»ÿÁÿÁÿ¸ÿ¶ÿ´ÿÂÿÂÿ¹ÿ±ÿ·ÿ±ÿ³ÿ¹ÿ¾ÿ¹ÿ³ÿ³ÿ²ÿ¶ÿÁÿ¿ÿµÿ¾ÿÀÿÁÿ°ÿ¼ÿ¯ÿ²ÿ¹ÿÂÿ¼ÿ±ÿµÿ¹ÿ¾ÿ¼ÿ»ÿ¼ÿ¹ÿ¸ÿ¶ÿ¶ÿ¼ÿ¸ÿ»ÿÁÿµÿ¶ÿ¸ÿ³ÿµÿ½ÿ±ÿ¯ÿ«ÿ´ÿ±ÿ¸ÿ½ÿ¿ÿ¸ÿ»ÿÆÿÄÿÁÿÃÿºÿ°ÿºÿ¶ÿ¯ÿ¼ÿÍÿ´ÿºÿ°ÿ±ÿ°ÿºÿ·ÿ¯ÿ¸ÿ½ÿºÿºÿ¸ÿµÿ»ÿ½ÿ¸ÿ¹ÿ»ÿ·ÿµÿºÿ»ÿ·ÿ¶ÿ¹ÿ¼ÿ½ÿ¸ÿ´ÿ¸ÿµÿ°ÿ¶ÿ³ÿµÿ¼ÿ·ÿ¹ÿÁÿ·ÿ¸ÿªÿÿÅÿ¼ÿ¹ÿ²ÿ»ÿµÿ®ÿ´ÿ´ÿÀÿ¿ÿ¿ÿ»ÿ°ÿ°ÿ¼ÿ¼ÿ·ÿ½ÿ¿ÿ¸ÿ·ÿ¸ÿ´ÿ·ÿ±ÿ¬ÿ³ÿ³ÿ·ÿ³ÿ·ÿ°ÿµÿºÿ³ÿ·ÿºÿµÿµÿ´ÿºÿºÿ¹ÿ¾ÿ¼ÿ¶ÿ³ÿ·ÿ¸ÿµÿÀÿ·ÿµÿ·ÿ«ÿ´ÿ®ÿºÿ¸ÿ¸ÿµÿ³ÿ°ÿ«ÿ©ÿ¶ÿ±ÿ¶ÿ¹ÿ·ÿ¶ÿ·ÿ¾ÿ¹ÿ¾ÿÁÿ²ÿ´ÿµÿ¹ÿ®ÿ²ÿ¸ÿºÿ¶ÿºÿ¶ÿ¹ÿ¸ÿ®ÿ­ÿ¶ÿ¸ÿ±ÿ²ÿ·ÿµÿ´ÿ·ÿ½ÿÀÿ¿ÿ¾ÿ¼ÿ¶ÿ¿ÿÀÿÂÿ¼ÿ·ÿºÿ¼ÿ´ÿÿ¹ÿÂÿ°ÿ³ÿ´ÿ¶ÿ¯ÿ´ÿ¸ÿ¼ÿ¹ÿ³ÿ´ÿ³ÿ³ÿ·ÿ³ÿ¯ÿ¸ÿ¶ÿ³ÿ±ÿ±ÿ´ÿ°ÿ¯ÿ½ÿ¸ÿ³ÿ·ÿºÿ²ÿµÿ±ÿ±ÿ¸ÿ¶ÿ·ÿ·ÿ¹ÿ»ÿºÿ·ÿºÿ»ÿ³ÿ±ÿ·ÿ¿ÿ¸ÿ¾ÿÁÿ¹ÿ½ÿ«ÿÿ®ÿ¯ÿ¯ÿ·ÿ·ÿÀÿºÿ¯ÿ³ÿ¾ÿ¾ÿ¿ÿ±ÿ¸ÿ¶ÿ¯ÿ¸ÿÁÿ¹ÿ¹ÿ¹ÿ³ÿ¸ÿ³ÿ´ÿ¼ÿ¼ÿ±ÿºÿ´ÿ¹ÿ¯ÿ²ÿºÿµÿ°ÿ´ÿ»ÿºÿÃÿ±ÿ³ÿ·ÿ°ÿµÿµÿ´ÿ·ÿ·ÿ·ÿ·ÿµÿ³ÿ¸ÿ½ÿ½ÿ¼ÿ¶ÿ¼ÿ°ÿ²ÿµÿµÿ½ÿÇÿ¶ÿ¬ÿ¹ÿ²ÿµÿºÿ½ÿ»ÿ¹ÿµÿ®ÿ»ÿÄÿ»ÿ¼ÿ¹ÿºÿ³ÿ²ÿºÿºÿµÿ²ÿ³ÿ³ÿ¼ÿ»ÿ¶ÿ·ÿ´ÿ´ÿ½ÿ¸ÿ³ÿ²ÿ·ÿµÿ³ÿ­ÿ³ÿÿ±ÿ¶ÿ·ÿ¼ÿ´ÿ´ÿ°ÿ·ÿ¶ÿ¶ÿ¼ÿÂÿÀÿ¼ÿ¶ÿ¯ÿ±ÿ·ÿ»ÿºÿ·ÿ¶ÿ¯ÿ²ÿ±ÿ»ÿ»ÿ¹ÿ½ÿ´ÿ»ÿÀÿÃÿ³ÿ³ÿ¼ÿ²ÿ¹ÿ±ÿµÿ®ÿ«ÿ±ÿºÿ¶ÿ°ÿ³ÿ´ÿ¶ÿ½ÿºÿµÿ¾ÿÀÿ¶ÿ²ÿ±ÿ°ÿ®ÿ·ÿ¾ÿ¸ÿÀÿ¸ÿ¾ÿ°ÿ¸ÿ¿ÿ¿ÿ®ÿÅÿ´ÿ³ÿ¯ÿ¯ÿ¶ÿ©ÿµÿ²ÿ¾ÿÁÿ·ÿ»ÿ¿ÿµÿ¹ÿµÿ´ÿ°ÿªÿ³ÿ·ÿ²ÿ¸ÿ½ÿ³ÿ»ÿ°ÿµÿ«ÿ¶ÿ¶ÿ¶ÿ´ÿµÿºÿ´ÿ¬ÿÂÿ½ÿ±ÿ»ÿ´ÿÁÿµÿ³ÿ·ÿ­ÿ°ÿ®ÿ®ÿÿ´ÿµÿ±ÿ¯ÿ´ÿºÿ¹ÿ´ÿµÿ¹ÿ¶ÿ´ÿ°ÿµÿ¹ÿ¾ÿ½ÿ´ÿ´ÿ¯ÿµÿ¿ÿ²ÿÿ±ÿ¹ÿ°ÿ®ÿ©ÿ¸ÿ¹ÿ¹ÿ¼ÿ¼ÿ¸ÿ³ÿ³ÿ°ÿ³ÿ¹ÿ¼ÿµÿµÿµÿ¸ÿ½ÿ»ÿ·ÿ¶ÿ¯ÿ­ÿ¶ÿ³ÿ³ÿ³ÿµÿ³ÿ¬ÿ´ÿ­ÿ½ÿ´ÿ±ÿºÿ·ÿ¶ÿ´ÿ±ÿ¶ÿ®ÿ·ÿ¼ÿÆÿ¸ÿ¯ÿ´ÿ­ÿ»ÿÁÿ³ÿ±ÿ¸ÿµÿ¹ÿ¸ÿ·ÿ¸ÿ¶ÿµÿ³ÿ·ÿ±ÿ©ÿµÿ·ÿ¶ÿ·ÿµÿ·ÿ´ÿ¶ÿ¸ÿ¶ÿ®ÿµÿ´ÿÿ³ÿ¸ÿ±ÿµÿÁÿ¾ÿ³ÿÿ³ÿ³ÿ¶ÿ¾ÿ¸ÿºÿºÿ°ÿªÿ¸ÿ¿ÿ³ÿ³ÿ±ÿ¯ÿ±ÿ·ÿ¶ÿ±ÿ»ÿ¿ÿ¹ÿ¾ÿ¾ÿºÿ¸ÿ¯ÿ¶ÿ¸ÿ±ÿ¶ÿ¶ÿ³ÿ¶ÿ´ÿ´ÿ¬ÿ»ÿ»ÿÄÿ´ÿ©ÿ±ÿÂÿ¾ÿ¹ÿ¹ÿ­ÿªÿÿ´ÿºÿ»ÿ´ÿ¯ÿ·ÿ¸ÿ³ÿÿÿ¬ÿ­ÿºÿÂÿ¿ÿ·ÿ·ÿ³ÿ»ÿ¹ÿ¶ÿ»ÿÿ­ÿ¸ÿ·ÿ¼ÿ¬ÿ}ÿiÿ³ÿÿºÿÁÿ³ÿ¼ÿ¬ÿ²ÿ±ÿ°ÿªÿµÿ²ÿ®ÿµÿ¾ÿ¸ÿ·ÿ´ÿµÿ½ÿ´ÿ«ÿ®ÿªÿ«ÿ¼ÿ¿ÿ±ÿ½ÿÿÿ´ÿÿ¸ÿ¹ÿ©ÿ³ÿºÿ°ÿ³ÿ¸ÿÿ­ÿ®ÿÂÿ±ÿ³ÿºÿ±ÿ´ÿªÿ¸ÿ¶ÿ®ÿ½ÿ¼ÿ¶ÿ¬ÿ¯ÿµÿµÿ³ÿ¼ÿÃÿ½ÿ¼ÿ»ÿ±ÿ¬ÿ°ÿµÿ¼ÿ¶ÿ­ÿÿ¹ÿ­ÿ³ÿ¯ÿ¼ÿµÿÁÿ¼ÿ¯ÿ¼ÿµÿ³ÿ·ÿ©ÿ¹ÿ±ÿ±ÿ¯ÿ­ÿ°ÿ²ÿ¿ÿ¿ÿ¾ÿ³ÿµÿ»ÿÁÿÁÿµÿµÿ°ÿ©ÿ²ÿ³ÿ·ÿ¼ÿ°ÿ­ÿ¼ÿµÿ·ÿ²ÿ³ÿªÿ²ÿ³ÿÃÿ´ÿ³ÿÀÿºÿ¸ÿ²ÿ¹ÿ°ÿ²ÿ±ÿºÿ´ÿ®ÿ¯ÿ·ÿºÿ»ÿ¹ÿ´ÿ·ÿ»ÿ½ÿ½ÿ¼ÿ·ÿ°ÿ³ÿºÿ¹ÿ´ÿ¶ÿ·ÿ¸ÿºÿµÿ½ÿ´ÿ°ÿ¸ÿ¸ÿ¸ÿ´ÿ®ÿ´ÿºÿÀÿ»ÿ³ÿÃÿ¶ÿ¸ÿ·ÿ¸ÿÿ®ÿ·ÿºÿµÿ³ÿ±ÿ»ÿºÿ´ÿ²ÿ¸ÿºÿ¹ÿºÿ¶ÿºÿµÿ°ÿÀÿÂÿ½ÿ·ÿ²ÿµÿ¿ÿ²ÿ¸ÿ²ÿ´ÿ°ÿÁÿ¼ÿºÿºÿ·ÿ²ÿ¬ÿ½ÿ»ÿ·ÿÃÿ¿ÿ·ÿªÿ¬ÿ²ÿ»ÿ»ÿ»ÿ¸ÿ·ÿ¸ÿ³ÿ½ÿ¾ÿ¸ÿÈÿ¾ÿ·ÿ®ÿ±ÿÿ°ÿ±ÿ¯ÿ­ÿ²ÿ¶ÿÁÿ»ÿ±ÿÆÿ½ÿµÿ·ÿ»ÿºÿ°ÿºÿ³ÿ°ÿ·ÿ½ÿ¸ÿ·ÿ·ÿµÿ³ÿµÿµÿ±ÿ¶ÿ»ÿ°ÿÿ®ÿµÿ½ÿ²ÿ¬ÿ´ÿ®ÿ·ÿ°ÿ¿ÿµÿ´ÿ¯ÿ¼ÿ¯ÿ¼ÿºÿ°ÿ³ÿ´ÿ³ÿ´ÿ¯ÿ¯ÿ¯ÿ¯ÿ³ÿºÿ¸ÿ´ÿ´ÿ±ÿ¶ÿ¼ÿ¶ÿ³ÿ±ÿ¹ÿ¼ÿµÿ·ÿ¸ÿ¾ÿ»ÿ¹ÿ·ÿ³ÿ¯ÿ¾ÿ¿ÿ¶ÿ®ÿ³ÿ­ÿ±ÿ³ÿ¹ÿÁÿ¹ÿ¼ÿ¾ÿ·ÿµÿ®ÿ±ÿºÿ¸ÿ´ÿ¸ÿ»ÿ±ÿ¶ÿÀÿ¿ÿ¼ÿ¾ÿ®ÿ¹ÿ·ÿµÿ»ÿ¹ÿÀÿ¸ÿ±ÿ¿ÿÆÿ»ÿ°ÿ±ÿ¼ÿÀÿ»ÿ°ÿ²ÿ³ÿ¶ÿ¹ÿ»ÿ¹ÿ·ÿ½ÿ¹ÿ°ÿ¸ÿ·ÿ°ÿ¸ÿ²ÿÀÿ¼ÿ»ÿÂÿ´ÿ±ÿ¶ÿ´ÿ»ÿ±ÿ«ÿ¯ÿ¶ÿ´ÿ²ÿ¸ÿ¾ÿ»ÿµÿ¯ÿµÿ¿ÿÀÿ¶ÿ¯ÿ¸ÿ¾ÿ¹ÿ¹ÿ»ÿ»ÿÂÿÁÿ´ÿÿ¼ÿºÿ¼ÿËÿÂÿ¶ÿºÿ¶ÿ«ÿºÿ¿ÿ¼ÿ»ÿ°ÿ¸ÿ½ÿ´ÿ³ÿ²ÿ·ÿ¹ÿ²ÿ¶ÿ¶ÿ°ÿ´ÿ¶ÿ¶ÿ¸ÿ¸ÿ¶ÿ­ÿ¸ÿ¯ÿ´ÿ®ÿÁÿ¾ÿ¸ÿ»ÿ»ÿµÿ¸ÿµÿ¸ÿµÿ´ÿ·ÿ¹ÿ·ÿ²ÿ¯ÿ´ÿ·ÿ³ÿ½ÿ¿ÿ³ÿ¾ÿ·ÿ»ÿ¼ÿ´ÿ²ÿ¾ÿÅÿ®ÿÊÿ±ÿÂÿ²ÿ¯ÿ´ÿµÿ³ÿ³ÿ±ÿ·ÿ¿ÿ¹ÿ±ÿ¹ÿÂÿ¸ÿ·ÿÀÿ¼ÿ¶ÿ¶ÿ¼ÿªÿ¬ÿ±ÿ¶ÿ¿ÿÃÿ¹ÿ¹ÿµÿ½ÿ¿ÿ»ÿ½ÿºÿ²ÿ­ÿ°ÿºÿÀÿ»ÿ¸ÿ¹ÿ»ÿ¶ÿºÿ¾ÿ·ÿ¸ÿ²ÿÿ²ÿ³ÿ½ÿ±ÿ³ÿºÿ·ÿ²ÿ³ÿ²ÿ»ÿÅÿÁÿºÿ³ÿ°ÿ¯ÿªÿ¯ÿ¯ÿ¬ÿ¼ÿÂÿ·ÿ¹ÿ¬ÿ¿ÿ°ÿÀÿ¸ÿ¸ÿ·ÿ¹ÿ·ÿ·ÿ¸ÿ¶ÿÂÿÈÿ¼ÿ¯ÿ­ÿ³ÿ»ÿ¼ÿºÿ²ÿ³ÿºÿ·ÿ·ÿ³ÿ±ÿµÿ´ÿ°ÿ·ÿÁÿ»ÿÂÿ·ÿ´ÿ·ÿºÿ¹ÿ¶ÿ±ÿ±ÿ¶ÿ®ÿ¬ÿ¹ÿ¹ÿºÿ¸ÿ²ÿÿ¬ÿÄÿ½ÿ¬ÿµÿÂÿºÿ·ÿ®ÿ¸ÿµÿ®ÿ¹ÿ¿ÿ¶ÿµÿ¼ÿ½ÿ¹ÿ¸ÿ±ÿÿ¾ÿÄÿ¸ÿ¾ÿ¾ÿÇÿ´ÿ»ÿ¹ÿ±ÿµÿµÿ±ÿ±ÿ¼ÿÀÿ²ÿ³ÿ´ÿ¸ÿ¾ÿ½ÿ°ÿ¹ÿ°ÿ½ÿµÿ¯ÿ¼ÿ²ÿ³ÿ¸ÿµÿ´ÿ¸ÿ¼ÿ·ÿ´ÿ»ÿ½ÿ½ÿºÿ¸ÿºÿÿ¶ÿ½ÿ­ÿ¿ÿ»ÿ¸ÿ®ÿ²ÿºÿ±ÿ¹ÿÀÿ¼ÿ¶ÿ²ÿ´ÿ¸ÿ¾ÿ½ÿ°ÿ¹ÿ¸ÿ¼ÿÂÿÂÿ½ÿ¬ÿ¹ÿºÿ¶ÿ¶ÿ¸ÿ¶ÿ¶ÿ·ÿ¹ÿ¼ÿ½ÿ¿ÿ·ÿ±ÿ½ÿÀÿ­ÿ¹ÿºÿÅÿÌÿ±ÿ³ÿ¿ÿ³ÿ²ÿ·ÿºÿ¿ÿºÿ¶ÿ¼ÿ¸ÿ®ÿ°ÿ¼ÿºÿ¸ÿ®ÿ³ÿ½ÿ¹ÿ¹ÿÀÿÀÿ¹ÿ´ÿ¹ÿºÿ¸ÿ½ÿ¶ÿ¶ÿ¹ÿ½ÿÈÿ¶ÿ½ÿ¿ÿ¾ÿ·ÿµÿÀÿÅÿ³ÿ²ÿ±ÿ«ÿ°ÿºÿÂÿºÿ¹ÿ½ÿÇÿºÿ¾ÿÅÿ¿ÿ»ÿ»ÿ¹ÿ¼ÿ¼ÿ¹ÿ¹ÿ»ÿ¸ÿµÿ¿ÿ»ÿ¿ÿ¾ÿ»ÿ½ÿ³ÿ¶ÿ½ÿµÿ·ÿ¼ÿÀÿ¾ÿ¹ÿ±ÿ¯ÿ¹ÿ½ÿ½ÿ½ÿ²ÿ¼ÿ»ÿªÿºÿ°ÿ·ÿ¹ÿ·ÿ¿ÿ¸ÿ³ÿºÿ¹ÿµÿ¹ÿµÿ¿ÿÁÿ¸ÿ²ÿ¶ÿ½ÿ¶ÿ¾ÿ³ÿ°ÿ¶ÿ½ÿ¶ÿ³ÿµÿ«ÿ¯ÿÀÿ¼ÿ°ÿ¯ÿÿ³ÿ¸ÿ¶ÿ¹ÿ¹ÿ¼ÿ¹ÿ·ÿ¹ÿºÿºÿ»ÿ½ÿ°ÿ°ÿ»ÿ¿ÿ°ÿ»ÿ»ÿ¯ÿµÿ¸ÿ»ÿ¾ÿ¶ÿ¯ÿ«ÿ©ÿ¸ÿ·ÿºÿ´ÿÄÿ½ÿ¸ÿ¼ÿ½ÿ¾ÿ¾ÿºÿ´ÿ¶ÿ¹ÿµÿÁÿÃÿ¸ÿ¹ÿ¸ÿ¹ÿÆÿºÿ¶ÿ¼ÿ»ÿ¶ÿ¸ÿ½ÿ¸ÿµÿ½ÿ¹ÿ¯ÿºÿÁÿ½ÿ¹ÿ¶ÿ´ÿ¼ÿ¿ÿ¼ÿ»ÿ´ÿ°ÿ·ÿ¸ÿ¶ÿ¶ÿ´ÿµÿ¾ÿÂÿ¼ÿ¹ÿ·ÿ³ÿ¶ÿ¸ÿ´ÿÃÿÄÿ¼ÿ·ÿÂÿÀÿÅÿÅÿºÿ»ÿ¼ÿ½ÿ¼ÿ·ÿ¿ÿÆÿÃÿ½ÿ¸ÿ¬ÿ½ÿÄÿºÿ¸ÿ¶ÿ³ÿ³ÿ³ÿ¶ÿ¿ÿ¾ÿ¸ÿ±ÿºÿÆÿ¼ÿ»ÿºÿ°ÿ¶ÿ¹ÿ¶ÿ¸ÿ¹ÿ¹ÿºÿÁÿ·ÿªÿ·ÿ³ÿºÿ½ÿ·ÿ²ÿ¶ÿ¸ÿ¯ÿ¾ÿÅÿÿ¹ÿ¶ÿÀÿ¿ÿ¹ÿµÿ±ÿµÿÀÿÆÿÈÿÃÿºÿ»ÿ»ÿºÿÀÿ½ÿ»ÿ·ÿ¹ÿ¹ÿ¹ÿ¿ÿ½ÿ²ÿÁÿ¸ÿ®ÿÃÿÂÿ´ÿºÿ¸ÿ·ÿ¼ÿ¼ÿ¼ÿ¿ÿ¿ÿ¹ÿ¹ÿ¾ÿÂÿ¾ÿµÿ±ÿµÿºÿ¹ÿ¸ÿºÿ»ÿ¿ÿ²ÿÁÿ¾ÿ¾ÿ±ÿ³ÿ·ÿ¹ÿ½ÿÀÿÇÿºÿ¸ÿÃÿ¿ÿ½ÿÁÿ¹ÿ½ÿ¾ÿ²ÿ´ÿÃÿ¾ÿ¾ÿÆÿ¯ÿÀÿÅÿ¸ÿ²ÿ·ÿ½ÿºÿ²ÿ´ÿ³ÿ¸ÿ½ÿ¾ÿÁÿ½ÿ¹ÿ¹ÿ¾ÿÂÿ¼ÿ¯ÿ¹ÿ»ÿÇÿºÿ³ÿ¶ÿ·ÿÁÿÉÿÁÿ¸ÿºÿªÿ³ÿÀÿÄÿ¿ÿ¹ÿ¹ÿ¼ÿ¾ÿ½ÿ¹ÿ¾ÿ¹ÿ¼ÿ·ÿ´ÿ±ÿ´ÿ´ÿ¹ÿÁÿ¿ÿ½ÿ´ÿ·ÿ¯ÿÆÿ·ÿ»ÿ¼ÿ¹ÿ¸ÿ»ÿ¼ÿ¸ÿ¹ÿ¿ÿµÿÁÿÃÿ¸ÿ³ÿ±ÿ±ÿ·ÿµÿ¸ÿ³ÿ¼ÿ»ÿ¹ÿ½ÿ¸ÿ¹ÿ¿ÿ¾ÿ»ÿºÿ·ÿ½ÿ»ÿ¼ÿ»ÿ»ÿÀÿ¾ÿ¶ÿ¼ÿ³ÿ¾ÿ½ÿÂÿ¸ÿ·ÿ¼ÿ½ÿºÿ·ÿ½ÿ½ÿÄÿ»ÿ¹ÿºÿ»ÿ½ÿ¼ÿ»ÿ½ÿ»ÿÀÿÀÿ¼ÿÀÿÄÿËÿÄÿ¾ÿ¼ÿ²ÿºÿ·ÿ¼ÿ¶ÿ¹ÿÆÿÊÿÂÿ»ÿ½ÿÂÿÄÿ¸ÿÅÿËÿ¾ÿ¸ÿµÿ´ÿ»ÿÄÿ¾ÿ¯ÿºÿÉÿÀÿ·ÿ²ÿµÿ½ÿ¾ÿ¶ÿ¼ÿ·ÿÅÿÈÿ¿ÿ¼ÿ½ÿ»ÿ¾ÿ¿ÿ»ÿ¶ÿÄÿÆÿ¼ÿµÿ·ÿ·ÿ±ÿµÿÇÿÄÿ·ÿ·ÿ½ÿÁÿÁÿ¼ÿ¸ÿ³ÿºÿ¸ÿ²ÿµÿÄÿÅÿÀÿÃÿ¶ÿ¹ÿÍÿÕÿ¹ÿ¹ÿ¶ÿ·ÿ»ÿ¸ÿ¾ÿ»ÿ½ÿÇÿ¾ÿ¼ÿ¼ÿ¿ÿÀÿ¶ÿ¯ÿµÿÿ¬ÿÀÿ¾ÿ¶ÿ½ÿÁÿ¿ÿÁÿ½ÿ»ÿ¾ÿ¸ÿ¹ÿ¼ÿµÿ·ÿÀÿÄÿÄÿÈÿ¿ÿ¶ÿ¸ÿ»ÿ²ÿ·ÿËÿÐÿ·ÿ·ÿ¿ÿºÿ²ÿ¸ÿµÿµÿ´ÿ·ÿ»ÿ¾ÿ»ÿµÿ¸ÿ©ÿ¶ÿÄÿÄÿ½ÿ¼ÿ½ÿ·ÿ´ÿ½ÿ¹ÿ¿ÿºÿ»ÿ½ÿ¾ÿ²ÿ·ÿºÿ·ÿ¹ÿ¿ÿµÿ½ÿÁÿ¾ÿ·ÿ·ÿ¿ÿÀÿ·ÿ·ÿµÿ»ÿ»ÿµÿ±ÿ·ÿ¾ÿ»ÿ»ÿ­ÿ¯ÿ¯ÿ¶ÿ¿ÿµÿ²ÿ¹ÿÄÿ¾ÿ¹ÿ¸ÿ¹ÿºÿ·ÿ±ÿÃÿ¸ÿ¾ÿ»ÿÂÿÆÿÆÿÈÿÂÿ¿ÿºÿÆÿ·ÿ³ÿµÿ·ÿ³ÿ©ÿºÿ¿ÿ¶ÿµÿ¼ÿÁÿ»ÿ³ÿ¸ÿ´ÿ³ÿÀÿ¶ÿ·ÿ·ÿ±ÿ±ÿ¸ÿ³ÿÂÿ»ÿ¿ÿÂÿ¾ÿ¼ÿ¾ÿ¼ÿ¼ÿÇÿµÿ¼ÿÃÿ½ÿºÿµÿºÿÂÿ½ÿ»ÿÀÿ¿ÿ¸ÿ²ÿ¸ÿ¹ÿ¸ÿ¼ÿ½ÿºÿ¿ÿ½ÿ¹ÿ»ÿºÿ¼ÿ»ÿ¶ÿ·ÿ¾ÿ¶ÿ¹ÿ·ÿ²ÿ³ÿ²ÿ´ÿºÿ»ÿ¸ÿºÿ°ÿµÿºÿ³ÿ¸ÿ»ÿ¸ÿ¼ÿºÿ»ÿ·ÿ»ÿ¹ÿ´ÿºÿ¿ÿ½ÿ¹ÿ´ÿ½ÿ¾ÿ·ÿÄÿ½ÿ¼ÿ²ÿ®ÿ·ÿ¿ÿÄÿ¿ÿÃÿ¯ÿ·ÿ¹ÿ·ÿ¹ÿ¶ÿ²ÿºÿ°ÿÂÿ»ÿ²ÿ¹ÿ»ÿ¼ÿÀÿ¿ÿ¾ÿÀÿ¼ÿ³ÿ¿ÿÆÿËÿ½ÿµÿ»ÿÀÿ¼ÿºÿ¼ÿ½ÿ¼ÿ¼ÿ¿ÿµÿ·ÿ¹ÿµÿ¸ÿ¿ÿ¸ÿ¹ÿ»ÿºÿ¶ÿµÿ¹ÿºÿ¹ÿ¼ÿ¾ÿÄÿÄÿ¾ÿ²ÿ»ÿ¿ÿ·ÿ¸ÿÀÿ¿ÿ¹ÿ½ÿÄÿ¸ÿºÿÂÿÀÿ¾ÿ¼ÿ¿ÿ¿ÿ¸ÿ·ÿ³ÿ»ÿ½ÿ¹ÿ¼ÿ·ÿ¹ÿ½ÿ»ÿ½ÿÂÿ»ÿºÿ´ÿ¯ÿ¹ÿªÿ¯ÿ±ÿ³ÿ¶ÿ¼ÿÀÿ¼ÿ¸ÿ±ÿºÿ¼ÿ»ÿ¸ÿºÿ¸ÿµÿ¸ÿ»ÿ»ÿ¿ÿ¹ÿ¾ÿÂÿÀÿ·ÿ¸ÿ·ÿ¸ÿ»ÿµÿµÿºÿ¶ÿµÿ·ÿ·ÿ»ÿºÿÀÿÅÿ½ÿ¹ÿ»ÿ¬ÿ·ÿ¹ÿ¸ÿ¸ÿ¼ÿ½ÿ´ÿ°ÿ¯ÿ°ÿºÿÀÿ³ÿ¶ÿ·ÿÀÿ¾ÿ½ÿ¹ÿ¿ÿ¾ÿ·ÿ´ÿ±ÿ°ÿ½ÿµÿÀÿ½ÿÃÿ¼ÿºÿ¶ÿ²ÿµÿ½ÿ·ÿ­ÿºÿ·ÿÀÿ¸ÿ¸ÿ¼ÿ¶ÿ²ÿ¸ÿºÿ¹ÿ»ÿ¸ÿ³ÿ¿ÿÀÿÈÿ¹ÿ¾ÿ¹ÿ·ÿ¶ÿ»ÿÄÿÄÿ»ÿ²ÿ·ÿ¾ÿ³ÿ¼ÿ¸ÿµÿ»ÿ»ÿ¾ÿºÿ¹ÿºÿ·ÿ»ÿ¼ÿ·ÿ·ÿ±ÿºÿ»ÿ°ÿÃÿ¿ÿ·ÿºÿ¼ÿ»ÿºÿ¹ÿµÿµÿ´ÿÄÿ¶ÿÄÿ¾ÿ¶ÿµÿ¹ÿ¼ÿ»ÿ»ÿºÿ²ÿºÿ½ÿ¶ÿ¼ÿ½ÿ¹ÿ²ÿ±ÿ·ÿ½ÿºÿµÿ¹ÿ½ÿµÿÂÿ¾ÿ²ÿ¸ÿ¿ÿÆÿÀÿÂÿ»ÿ²ÿ±ÿµÿ»ÿ¿ÿÅÿµÿ¹ÿÄÿ¼ÿ¼ÿ¸ÿ»ÿ²ÿ®ÿµÿ¸ÿ»ÿÀÿ°ÿ·ÿ¹ÿ²ÿÆÿ¸ÿ³ÿ¹ÿ¸ÿ¿ÿÄÿ½ÿ¸ÿ¹ÿ·ÿ´ÿ°ÿ¸ÿºÿ³ÿ¶ÿ´ÿ°ÿ·ÿ»ÿ´ÿµÿ¹ÿ¼ÿ½ÿ¼ÿÁÿ¹ÿ¹ÿÁÿ¸ÿ®ÿ­ÿ¹ÿÁÿÃÿ¿ÿ»ÿµÿ´ÿ»ÿ¼ÿ²ÿ³ÿµÿ®ÿ¬ÿ´ÿ°ÿ¼ÿ¯ÿ·ÿ½ÿ¹ÿ»ÿµÿ²ÿ´ÿ¯ÿ­ÿ´ÿ½ÿ¾ÿ»ÿÆÿ¾ÿ¬ÿ±ÿ¹ÿ»ÿ¹ÿ®ÿ·ÿÄÿ½ÿ³ÿ²ÿ·ÿ´ÿ¸ÿ¶ÿ°ÿ³ÿ³ÿ¾ÿ²ÿ¸ÿ¶ÿ³ÿ·ÿÁÿÁÿºÿ·ÿ¶ÿ¹ÿ´ÿµÿ²ÿÅÿ½ÿ¼ÿÄÿ¯ÿµÿÀÿ¾ÿ»ÿÃÿÁÿ¶ÿºÿÀÿÂÿ¹ÿ½ÿ®ÿ½ÿ¿ÿ¸ÿ¾ÿµÿºÿ½ÿ¹ÿ·ÿ³ÿ³ÿ¸ÿ¸ÿ³ÿ­ÿ±ÿ¸ÿ­ÿ½ÿ¶ÿºÿ¹ÿ³ÿ±ÿ·ÿ¸ÿ²ÿ­ÿ¸ÿÁÿ»ÿ¶ÿ³ÿ¶ÿµÿ»ÿÅÿºÿËÿÐÿµÿ´ÿ¶ÿµÿ¼ÿ¼ÿ¹ÿºÿ¹ÿºÿ·ÿ®ÿ°ÿ±ÿ¹ÿ´ÿ¶ÿµÿ»ÿ¯ÿÀÿ¯ÿµÿÀÿºÿ¾ÿÃÿ¾ÿ¶ÿµÿºÿ¶ÿ°ÿ¸ÿµÿµÿ³ÿ´ÿ¾ÿ¼ÿ¹ÿÅÿ¼ÿ¸ÿµÿ´ÿ±ÿºÿ¿ÿ¾ÿ¼ÿ¸ÿ»ÿ»ÿ¹ÿ·ÿ´ÿ³ÿ½ÿ¾ÿµÿ´ÿ¾ÿ·ÿ´ÿ½ÿÉÿÅÿ¿ÿ¿ÿ¾ÿ¹ÿºÿ½ÿ½ÿ¼ÿ¼ÿ¸ÿ¸ÿ¯ÿ³ÿ¶ÿ·ÿ¶ÿ»ÿ»ÿºÿ¾ÿ¹ÿ¸ÿ½ÿ¸ÿ¶ÿ¹ÿ¶ÿ¶ÿ´ÿµÿÀÿ¼ÿµÿºÿ²ÿ²ÿÃÿºÿ±ÿºÿÁÿ¸ÿµÿ½ÿÀÿºÿ¼ÿ»ÿµÿ¸ÿ³ÿ®ÿ¼ÿºÿ½ÿÂÿºÿÃÿ¹ÿ²ÿµÿ»ÿÁÿÈÿ¹ÿ·ÿ¾ÿ»ÿ»ÿ¾ÿºÿ»ÿÀÿÀÿ¼ÿ¶ÿ¶ÿ¸ÿ¹ÿ¾ÿ»ÿ¹ÿ²ÿÀÿ·ÿ¹ÿ·ÿ¶ÿ»ÿ¿ÿ»ÿ¹ÿ¹ÿµÿ·ÿ¶ÿµÿºÿ³ÿ»ÿ±ÿ­ÿ¶ÿµÿ¿ÿ·ÿ¸ÿ²ÿ±ÿ®ÿ¼ÿ¹ÿµÿ·ÿ¶ÿ¸ÿ±ÿ¶ÿ¹ÿ±ÿ´ÿ¼ÿ¼ÿ¾ÿ¸ÿ³ÿµÿ°ÿ±ÿ°ÿ±ÿ¶ÿ¶ÿ·ÿ®ÿ½ÿ¸ÿªÿ­ÿ²ÿµÿ¸ÿ»ÿ¹ÿ½ÿ½ÿµÿ¼ÿÁÿ­ÿ©ÿ¸ÿ¸ÿ­ÿÿ³ÿ¶ÿ¹ÿ²ÿÿ»ÿ´ÿÿ¹ÿ´ÿ·ÿ¶ÿ°ÿ·ÿ³ÿµÿ¶ÿ²ÿ´ÿ´ÿ¶ÿ¸ÿ¹ÿ·ÿ²ÿ½ÿ´ÿÂÿ¶ÿ³ÿ·ÿ½ÿ²ÿ´ÿ±ÿ±ÿ´ÿ±ÿ²ÿ³ÿ®ÿ·ÿ»ÿ¹ÿ¾ÿ¾ÿ¼ÿ»ÿ·ÿ¹ÿ¹ÿ³ÿ¼ÿ³ÿ±ÿ»ÿ±ÿ¸ÿ´ÿ·ÿ¹ÿ¹ÿ¾ÿ»ÿ¶ÿ´ÿ¶ÿ³ÿ°ÿ³ÿ»ÿ½ÿ¼ÿºÿ´ÿ¶ÿ¶ÿ°ÿ±ÿ²ÿ·ÿ¶ÿ¶ÿ¬ÿ´ÿ®ÿµÿµÿÀÿ¹ÿ´ÿÀÿµÿ¶ÿ¹ÿ²ÿ¶ÿ¸ÿ¹ÿ¸ÿ¿ÿÂÿÁÿ¹ÿµÿ¼ÿ·ÿ·ÿ¿ÿ·ÿ²ÿ´ÿ¶ÿ±ÿ»ÿ±ÿÁÿ¾ÿ°ÿ½ÿ©ÿÈÿ¼ÿÈÿµÿÁÿ´ÿ¯ÿ®ÿ´ÿ·ÿ¶ÿµÿµÿºÿ¾ÿ¶ÿ®ÿ´ÿ¹ÿ»ÿ¼ÿ¶ÿ¸ÿ¾ÿ¯ÿ¹ÿ°ÿ¿ÿ°ÿ·ÿ¹ÿÉÿÂÿ°ÿ¶ÿ¶ÿ¾ÿ³ÿ³ÿ³ÿ«ÿ°ÿ¸ÿ¹ÿ¹ÿµÿ¶ÿ¹ÿ¶ÿ²ÿ·ÿÂÿ¿ÿ»ÿµÿ»ÿ³ÿ©ÿ¸ÿ»ÿ³ÿºÿ¯ÿ²ÿ·ÿ¶ÿ¯ÿ·ÿÃÿ¶ÿ¸ÿ¸ÿµÿ±ÿ²ÿ¼ÿ»ÿÁÿÃÿ²ÿ´ÿºÿ¸ÿµÿ·ÿ¾ÿµÿ·ÿ«ÿ°ÿ¸ÿ³ÿ­ÿ¶ÿ´ÿ¼ÿ­ÿ­ÿµÿ¾ÿ­ÿµÿ¯ÿµÿ¹ÿ¿ÿ¸ÿ°ÿ²ÿ²ÿ»ÿ´ÿ²ÿ·ÿºÿºÿ¶ÿ±ÿ²ÿ¸ÿ¹ÿ´ÿ¯ÿ°ÿ²ÿ±ÿ²ÿ´ÿºÿ¶ÿ·ÿ´ÿ²ÿ³ÿ¼ÿ´ÿµÿ¯ÿ¶ÿµÿ³ÿ¶ÿÀÿµÿ¬ÿ±ÿ­ÿ«ÿ¬ÿµÿ½ÿ½ÿ·ÿ³ÿ´ÿ¶ÿ¿ÿ¿ÿ»ÿÁÿ¶ÿ²ÿ²ÿ¶ÿ·ÿºÿ¿ÿ¶ÿ½ÿ±ÿ­ÿ·ÿ³ÿ¼ÿ»ÿ·ÿªÿÿ³ÿ¯ÿ­ÿºÿ¾ÿ¶ÿµÿµÿ»ÿ¶ÿ«ÿ®ÿ³ÿ´ÿ´ÿµÿ¶ÿ´ÿ»ÿ¾ÿ´ÿ©ÿ­ÿ´ÿ¾ÿ¼ÿ°ÿ¼ÿ¿ÿ¹ÿ¿ÿ¹ÿ¶ÿ¶ÿ¸ÿ«ÿ°ÿµÿ·ÿ·ÿ²ÿ½ÿºÿ¯ÿ¬ÿ°ÿ³ÿ»ÿ²ÿ¯ÿ­ÿ®ÿ¶ÿµÿ°ÿµÿ¹ÿ¸ÿ¶ÿ±ÿ²ÿ¸ÿºÿºÿºÿ·ÿ¸ÿ°ÿ´ÿ¶ÿ±ÿ¶ÿ²ÿ¹ÿ´ÿ«ÿ±ÿ²ÿ²ÿ¸ÿ¶ÿºÿ²ÿ·ÿ³ÿ±ÿ¶ÿ·ÿ±ÿ²ÿ´ÿ·ÿ¼ÿ»ÿ¶ÿ¶ÿ²ÿ°ÿ·ÿ²ÿ®ÿ°ÿ³ÿ¯ÿ¯ÿºÿ´ÿ¾ÿ¶ÿ¹ÿ·ÿµÿµÿºÿ©ÿ°ÿ±ÿ­ÿ²ÿ¶ÿ³ÿ¶ÿ¼ÿ®ÿ´ÿ´ÿ¸ÿ·ÿ³ÿ³ÿ»ÿµÿ¼ÿ»ÿ±ÿ´ÿ³ÿ±ÿ³ÿ´ÿ¹ÿ·ÿ¶ÿ¯ÿµÿ»ÿ¼ÿ­ÿ²ÿ½ÿªÿ´ÿ³ÿ³ÿªÿÀÿ¶ÿ­ÿ¹ÿ´ÿ±ÿ¼ÿ·ÿ³ÿÂÿ¸ÿ´ÿµÿ°ÿ°ÿ«ÿ·ÿ½ÿ¼ÿ¹ÿºÿºÿ²ÿ°ÿ¸ÿ¼ÿ·ÿ¯ÿ±ÿÀÿÀÿ²ÿ¶ÿ¸ÿ±ÿ±ÿÿ±ÿ¶ÿ­ÿªÿ¯ÿ¯ÿ®ÿ·ÿ·ÿÁÿ²ÿ±ÿ³ÿ³ÿ®ÿ³ÿ¾ÿ»ÿ´ÿ·ÿ¼ÿ²ÿ¸ÿµÿ¬ÿ°ÿ·ÿ³ÿ´ÿÿÿ¬ÿ±ÿ®ÿÿªÿ¶ÿ·ÿ­ÿ¬ÿ¶ÿºÿ´ÿ·ÿ½ÿ°ÿ³ÿµÿÿyÿ¶ÿÿ¬ÿ±ÿ²ÿ¸ÿ´ÿ¸ÿ·ÿÀÿÿ«ÿ°ÿ´ÿ¿ÿ´ÿ±ÿ¼ÿºÿµÿ²ÿµÿ¶ÿ«ÿ¬ÿ·ÿ¸ÿ¸ÿ¹ÿ»ÿµÿ´ÿ«ÿÿ·ÿ¹ÿ®ÿ°ÿÿÿ³ÿÃÿ¸ÿ³ÿ¶ÿ³ÿ®ÿ­ÿ¾ÿ½ÿÀÿ»ÿÃÿ½ÿ´ÿ³ÿ®ÿ®ÿ³ÿ¸ÿ©ÿÿ¶ÿ¾ÿºÿ±ÿªÿ²ÿ»ÿ¹ÿ²ÿ±ÿµÿ±ÿÿÿ±ÿµÿÃÿ»ÿ½ÿ²ÿ®ÿÃÿ¹ÿ½ÿÂÿÿ¯ÿ·ÿ«ÿµÿµÿ»ÿ±ÿµÿÆÿ»ÿºÿ¼ÿ³ÿµÿºÿ¶ÿ·ÿ³ÿ¯ÿ³ÿ·ÿ¾ÿ½ÿºÿ´ÿ³ÿ²ÿ»ÿ¹ÿºÿ«ÿ´ÿ´ÿ¸ÿµÿÁÿ¼ÿ°ÿ·ÿ«ÿ¯ÿ´ÿ»ÿÂÿ´ÿ±ÿ²ÿ³ÿ³ÿ¯ÿ®ÿ·ÿ¶ÿ«ÿªÿ¬ÿ²ÿ¼ÿ¾ÿ¿ÿ¹ÿ®ÿ³ÿ¹ÿ¹ÿ·ÿ·ÿµÿ³ÿ¶ÿ¶ÿ¶ÿ±ÿ°ÿµÿ½ÿ¯ÿ³ÿ¯ÿ·ÿºÿÁÿºÿ¶ÿºÿ°ÿ¶ÿ³ÿ»ÿ­ÿ¯ÿ»ÿµÿ·ÿ°ÿ³ÿ»ÿ´ÿµÿºÿºÿµÿ²ÿ¸ÿ½ÿ½ÿ´ÿ°ÿ¼ÿÀÿ¶ÿ½ÿ¶ÿ±ÿ³ÿ°ÿ¾ÿ±ÿ³ÿµÿ±ÿ½ÿ¶ÿ³ÿ¼ÿ¹ÿ±ÿªÿµÿºÿºÿ¸ÿ«ÿ«ÿ²ÿ¯ÿ»ÿ½ÿµÿ²ÿ¹ÿ¼ÿ´ÿ·ÿ¶ÿ³ÿ³ÿ´ÿ¹ÿ¼ÿ¹ÿ³ÿ¸ÿ¼ÿ¿ÿ¹ÿ·ÿ¼ÿºÿ¹ÿÀÿ¾ÿÿ¶ÿ²ÿ»ÿ¹ÿµÿµÿ®ÿ¶ÿ»ÿ´ÿºÿ·ÿºÿ¾ÿµÿ´ÿ³ÿ®ÿ³ÿ¶ÿ³ÿ±ÿ»ÿ¼ÿ¹ÿµÿ°ÿ¶ÿ°ÿ¼ÿ³ÿ³ÿ¸ÿ´ÿ®ÿ·ÿ°ÿ¾ÿÀÿºÿ¶ÿ®ÿ®ÿ®ÿ­ÿ´ÿ³ÿ­ÿ²ÿ¶ÿ¸ÿ¹ÿ¸ÿµÿ¶ÿ¼ÿÁÿÀÿ¶ÿºÿÁÿ²ÿ®ÿ»ÿ²ÿ¸ÿµÿ´ÿ°ÿ²ÿ´ÿ¬ÿ¶ÿ®ÿ¶ÿ²ÿ·ÿ·ÿ±ÿ³ÿ³ÿ¶ÿ´ÿ³ÿ·ÿºÿ´ÿ²ÿ·ÿ·ÿ¶ÿ¼ÿ¹ÿ¯ÿ¸ÿ¸ÿÂÿµÿ®ÿ½ÿºÿ½ÿ½ÿ®ÿÌÿ½ÿµÿÃÿ¸ÿ¼ÿ²ÿ²ÿµÿ¼ÿºÿ²ÿ´ÿ±ÿ³ÿ¸ÿ¼ÿ¾ÿ·ÿ¶ÿ¹ÿ±ÿ¶ÿ¹ÿºÿ¼ÿ¯ÿ´ÿ¯ÿ°ÿÄÿ¾ÿ¯ÿ»ÿºÿ¹ÿµÿÀÿ³ÿºÿ²ÿ«ÿ·ÿ¹ÿ¿ÿÀÿµÿ·ÿ¹ÿ¸ÿ³ÿ¯ÿ¹ÿ½ÿ¹ÿ¿ÿ¼ÿÂÿ¼ÿ·ÿ¯ÿ³ÿ»ÿ¶ÿµÿ¾ÿ¿ÿËÿ¾ÿ®ÿ¯ÿ½ÿ¼ÿµÿ¸ÿ°ÿÁÿºÿ³ÿ¯ÿ©ÿ³ÿ¹ÿ³ÿ¸ÿ¼ÿ¸ÿ·ÿ¶ÿ²ÿ¸ÿ´ÿ²ÿ¬ÿ´ÿ±ÿ·ÿ«ÿ»ÿ²ÿ²ÿ´ÿ±ÿ¸ÿ»ÿ¹ÿ¸ÿºÿÁÿ¼ÿ´ÿ·ÿ¶ÿ°ÿ´ÿ¶ÿ±ÿºÿ´ÿ°ÿÃÿ¸ÿ³ÿ¸ÿ®ÿ±ÿºÿ«ÿ´ÿÀÿºÿÀÿ´ÿ³ÿµÿ«ÿ²ÿ²ÿ²ÿºÿ»ÿ¹ÿ²ÿ°ÿ¸ÿµÿ²ÿ³ÿ·ÿ´ÿ¶ÿ´ÿ±ÿ´ÿ³ÿ´ÿ¼ÿ½ÿ¶ÿ·ÿ´ÿ·ÿ¼ÿ¸ÿ·ÿ¶ÿ³ÿµÿ¶ÿ·ÿ¾ÿÁÿ¼ÿ·ÿ¶ÿ¶ÿºÿÀÿ¶ÿ¾ÿ®ÿ©ÿ±ÿ»ÿ°ÿ¶ÿºÿºÿµÿµÿÃÿ¾ÿ¶ÿµÿµÿµÿ²ÿµÿ¼ÿºÿ³ÿ²ÿ´ÿ½ÿÃÿºÿºÿ¸ÿÁÿµÿ¶ÿ¸ÿÂÿ»ÿ½ÿ½ÿ³ÿ¬ÿ©ÿ½ÿÄÿ·ÿ²ÿ±ÿ²ÿ¸ÿ½ÿÃÿ½ÿºÿ½ÿµÿµÿ±ÿ¬ÿ®ÿ¹ÿ©ÿ»ÿ»ÿ³ÿ¸ÿºÿ¹ÿ·ÿµÿ¹ÿ¾ÿ¸ÿ¶ÿ¾ÿ¾ÿ¹ÿ¶ÿ¸ÿºÿµÿ­ÿÿ¯ÿ´ÿÃÿ¸ÿµÿ¿ÿ·ÿ³ÿ°ÿ²ÿ²ÿ²ÿ¸ÿ¹ÿµÿ´ÿ³ÿ¸ÿ·ÿÂÿ°ÿÿµÿÂÿ¹ÿ¯ÿ¼ÿ¼ÿ«ÿ²ÿºÿ²ÿ¶ÿµÿµÿ»ÿÁÿ»ÿ®ÿ¸ÿÁÿ¯ÿ¼ÿ·ÿ°ÿÁÿºÿ³ÿ¶ÿ°ÿ¹ÿ´ÿ³ÿ¸ÿ²ÿ°ÿµÿµÿ²ÿ±ÿ³ÿµÿ¶ÿ¸ÿ¸ÿ¿ÿ±ÿ´ÿ¶ÿ­ÿ¿ÿ¿ÿ¶ÿ¸ÿ¶ÿ¸ÿ°ÿ¼ÿÁÿ½ÿ½ÿºÿ³ÿ·ÿÃÿÀÿ·ÿÅÿ»ÿ¾ÿÅÿÂÿÂÿ·ÿ¼ÿ²ÿ­ÿ°ÿ·ÿ»ÿ¸ÿ¸ÿºÿµÿµÿ½ÿ½ÿºÿ¸ÿ®ÿ±ÿ¶ÿ³ÿÈÿÆÿ³ÿ²ÿ¾ÿÆÿ¾ÿµÿ»ÿ¸ÿ¶ÿ¶ÿ­ÿÀÿºÿ¶ÿ¾ÿ·ÿºÿ¹ÿ¹ÿÆÿ¸ÿµÿ²ÿ·ÿ¼ÿ»ÿ¸ÿ·ÿ¸ÿ·ÿ³ÿÀÿ½ÿ¹ÿÄÿ¶ÿ¼ÿ½ÿÀÿ±ÿ¼ÿ»ÿ·ÿ¼ÿ¸ÿºÿ¹ÿ¯ÿ´ÿ´ÿÿ´ÿÇÿ¾ÿ»ÿÃÿ½ÿÁÿ½ÿµÿ²ÿ¶ÿ¸ÿ¹ÿ·ÿ»ÿ¾ÿ¹ÿ¸ÿµÿºÿµÿ¸ÿ·ÿ·ÿ±ÿ´ÿµÿ´ÿ±ÿµÿ±ÿ²ÿµÿ·ÿ¿ÿÈÿÌÿ¹ÿÂÿ¹ÿ°ÿ²ÿ»ÿ¯ÿ°ÿ±ÿµÿ¾ÿ¼ÿµÿ¹ÿ¼ÿ¶ÿ¶ÿ¶ÿ¸ÿÀÿ·ÿ²ÿºÿ¼ÿ³ÿ®ÿ´ÿ·ÿ¸ÿ¶ÿ®ÿ­ÿ°ÿ¬ÿ³ÿ¾ÿ½ÿ°ÿµÿµÿ°ÿÁÿ»ÿ¿ÿ·ÿ¹ÿºÿ¹ÿ·ÿ¶ÿ¸ÿ»ÿ½ÿ¸ÿ´ÿ·ÿÄÿµÿÀÿ´ÿ²ÿºÿºÿ·ÿ¶ÿ´ÿ·ÿ¾ÿ¹ÿ²ÿºÿ¾ÿ³ÿºÿºÿ¾ÿ¹ÿ´ÿÁÿÁÿºÿ¸ÿ¹ÿºÿ¹ÿ¼ÿ¶ÿ¹ÿµÿ¼ÿ¶ÿ¿ÿ³ÿ»ÿ¶ÿ¬ÿ²ÿ»ÿ½ÿ¾ÿ½ÿºÿÇÿ¸ÿ´ÿÃÿÄÿ±ÿºÿ¼ÿ¾ÿÀÿ¾ÿ¸ÿ²ÿ²ÿ´ÿµÿ³ÿ­ÿ¶ÿ¶ÿ¾ÿÂÿ»ÿ¾ÿ¹ÿ»ÿ½ÿ´ÿ²ÿ´ÿ·ÿ½ÿ»ÿµÿÍÿÂÿ½ÿµÿ¼ÿºÿ¿ÿ¿ÿ½ÿÇÿÄÿÃÿµÿµÿ´ÿ¼ÿ¾ÿ»ÿ¼ÿ¼ÿ¸ÿ¸ÿ¼ÿ¼ÿºÿ±ÿ¹ÿ´ÿÊÿ»ÿ¬ÿ°ÿ·ÿ¼ÿ¹ÿ³ÿ´ÿ¼ÿ¾ÿ¹ÿ¸ÿ¾ÿ¹ÿ°ÿ¶ÿºÿ¿ÿÃÿºÿ³ÿ·ÿ¹ÿ¹ÿ»ÿÂÿ¼ÿÀÿÂÿÄÿ¹ÿ¸ÿÀÿ¼ÿ¶ÿ¹ÿÁÿÃÿ¾ÿ½ÿ¸ÿºÿ¾ÿ¼ÿ¼ÿ¹ÿÂÿÂÿ»ÿ»ÿÁÿÂÿ¹ÿµÿ¾ÿ´ÿ²ÿ¸ÿ¾ÿ»ÿÁÿÂÿÀÿ»ÿ¹ÿÆÿ»ÿ±ÿµÿ»ÿ½ÿ·ÿ¶ÿ¼ÿÀÿ¼ÿ·ÿ¶ÿµÿ½ÿ¿ÿ´ÿ½ÿ·ÿ»ÿºÿ¶ÿ·ÿ²ÿ¯ÿ»ÿ¾ÿ½ÿ¾ÿÈÿ·ÿ­ÿ·ÿ³ÿ¸ÿ¼ÿ³ÿ­ÿ±ÿ³ÿ¹ÿ·ÿÂÿ¹ÿ¿ÿ¹ÿºÿÀÿ¿ÿ¼ÿ¼ÿ¸ÿ¶ÿÀÿ¿ÿºÿ¼ÿ»ÿ¹ÿ¸ÿ¼ÿÃÿ»ÿ²ÿ¿ÿ²ÿ¾ÿ¿ÿ·ÿµÿÀÿÄÿÀÿ¹ÿ³ÿ¶ÿ¶ÿÿÅÿ¾ÿµÿ¹ÿ·ÿºÿÂÿÁÿ¹ÿ¿ÿºÿ¹ÿ¸ÿ·ÿµÿ·ÿµÿ¼ÿÁÿ½ÿ½ÿµÿ¿ÿ·ÿ­ÿµÿ¼ÿÂÿÅÿÃÿ¿ÿ¿ÿÅÿ¼ÿ½ÿºÿ¿ÿ»ÿ¶ÿ¶ÿ±ÿµÿ¾ÿ¹ÿ³ÿ¹ÿ²ÿ¶ÿ¸ÿ¸ÿºÿ»ÿ¹ÿ¸ÿ¸ÿ³ÿ»ÿ½ÿÀÿ¹ÿ·ÿ¹ÿÂÿ¾ÿºÿÂÿ½ÿÂÿºÿÈÿ¿ÿ¿ÿ»ÿ¼ÿ½ÿ·ÿ±ÿ®ÿ»ÿ·ÿÁÿ»ÿ¼ÿ¼ÿ¼ÿ»ÿ¹ÿ¼ÿ¿ÿÄÿ¼ÿÀÿ¿ÿÁÿ¿ÿÃÿÁÿ¶ÿÆÿ¼ÿÆÿºÿ¹ÿÀÿ¾ÿ¹ÿºÿ¿ÿÃÿ½ÿ¹ÿÀÿÁÿ½ÿ¾ÿ»ÿ³ÿ¶ÿÁÿÄÿÀÿ¿ÿÃÿ¸ÿ±ÿ¶ÿ´ÿ¯ÿ¸ÿ¼ÿ¿ÿ»ÿ½ÿ¼ÿ¹ÿÀÿ¾ÿ¸ÿÀÿÁÿ´ÿ²ÿ¾ÿ½ÿ·ÿ³ÿ¸ÿ¾ÿ¼ÿÁÿ½ÿÇÿºÿ·ÿºÿ¸ÿºÿ¾ÿ·ÿµÿ¹ÿµÿ²ÿ¶ÿÃÿ¾ÿ¹ÿ½ÿ¶ÿ±ÿÁÿ½ÿ¶ÿ»ÿÅÿÃÿ½ÿ¾ÿ½ÿ»ÿ¶ÿ¾ÿ¹ÿ¶ÿ¹ÿ¼ÿ¹ÿ¸ÿ¶ÿ±ÿ­ÿ²ÿÁÿ¼ÿ»ÿ»ÿ±ÿ¾ÿ¿ÿ³ÿ¼ÿÀÿ¾ÿ½ÿ½ÿ·ÿ®ÿÀÿ¾ÿ¾ÿÂÿ¾ÿ¿ÿÆÿÅÿ¼ÿÂÿ¸ÿºÿ¶ÿ³ÿºÿ¼ÿ¸ÿµÿÿ«ÿ·ÿ¸ÿ·ÿ¿ÿ¿ÿ¹ÿ½ÿ·ÿ²ÿÅÿÍÿ¿ÿ·ÿ³ÿ®ÿ´ÿ»ÿ¯ÿºÿ½ÿÁÿ¿ÿ¾ÿ¼ÿ¼ÿ¸ÿ¹ÿ¹ÿÄÿºÿ°ÿ¶ÿ¸ÿ·ÿµÿ³ÿ¹ÿ¹ÿµÿ·ÿ»ÿ¶ÿ´ÿ¶ÿµÿ¼ÿ²ÿ²ÿ¹ÿ¸ÿºÿ½ÿºÿ¹ÿÀÿ¿ÿ¸ÿ»ÿÀÿ¾ÿ¼ÿ¾ÿ¼ÿ¯ÿÂÿ¹ÿ¿ÿ½ÿ·ÿ¶ÿ»ÿ¿ÿ»ÿ©ÿ·ÿ¾ÿ¹ÿ¼ÿ¾ÿ¹ÿ¶ÿ¹ÿ¾ÿ¹ÿ·ÿµÿ¾ÿ¾ÿºÿ¸ÿ±ÿ¯ÿ³ÿ·ÿºÿ·ÿ¶ÿ¹ÿ¼ÿ»ÿ³ÿ²ÿ¼ÿÁÿ½ÿ¿ÿ»ÿ½ÿÂÿ½ÿ¾ÿ¹ÿ½ÿºÿºÿ½ÿ¸ÿ´ÿ»ÿÃÿÃÿ¼ÿ¸ÿ¯ÿ²ÿ´ÿ½ÿÆÿÁÿ³ÿ¹ÿ½ÿ¶ÿ·ÿ¼ÿ¼ÿ½ÿ½ÿ¹ÿ»ÿ½ÿ»ÿ¿ÿ¸ÿ¹ÿ¸ÿµÿ¶ÿ»ÿ¾ÿ»ÿ½ÿ¶ÿ¸ÿ¼ÿ¸ÿ·ÿ»ÿ»ÿ»ÿ¼ÿµÿ¾ÿ¾ÿÃÿ½ÿ¼ÿ¾ÿ»ÿ´ÿ¯ÿ°ÿ»ÿ²ÿ¼ÿÀÿ¾ÿºÿ¶ÿ¶ÿµÿºÿºÿÄÿ¸ÿ¶ÿ¸ÿµÿ¹ÿ¼ÿ´ÿ³ÿ¿ÿºÿ¾ÿ¼ÿ·ÿ·ÿ¿ÿÂÿ¾ÿ¾ÿÃÿ¸ÿ·ÿÀÿÀÿÁÿ»ÿ¶ÿºÿ½ÿ¼ÿÅÿºÿÁÿ·ÿ¬ÿ±ÿ·ÿ¿ÿÇÿÄÿºÿ¾ÿ¶ÿÃÿ¼ÿ·ÿ¶ÿ·ÿ¼ÿºÿºÿ½ÿ´ÿ½ÿ»ÿ¸ÿ´ÿµÿ¹ÿ»ÿ½ÿÀÿ¾ÿ»ÿÂÿ»ÿºÿ·ÿ¹ÿÁÿÃÿ½ÿ¼ÿ¾ÿ·ÿ²ÿºÿ¼ÿ½ÿ»ÿ¹ÿ·ÿ³ÿ¯ÿ±ÿ¾ÿÅÿ½ÿ¸ÿ¾ÿ¹ÿ½ÿ»ÿ½ÿÃÿÄÿ¼ÿ¸ÿ½ÿ¸ÿ»ÿ·ÿ´ÿ¼ÿ½ÿÀÿÁÿ¼ÿ¹ÿºÿ·ÿ±ÿ³ÿ·ÿ¹ÿ¼ÿ·ÿ¶ÿºÿ¾ÿÂÿÁÿºÿ´ÿ³ÿ¸ÿ³ÿ¶ÿ¶ÿµÿ»ÿ¹ÿ·ÿ·ÿµÿ¶ÿ°ÿºÿÅÿ¸ÿ¾ÿ¸ÿ¯ÿ³ÿ¹ÿ½ÿ¼ÿ¸ÿÂÿÃÿ¶ÿ´ÿ»ÿºÿ·ÿ»ÿ½ÿ¸ÿ·ÿ¼ÿ¶ÿ²ÿ»ÿ­ÿ½ÿÃÿ¾ÿ¿ÿºÿ·ÿ¶ÿ»ÿÃÿ¼ÿ­ÿ´ÿ³ÿ¸ÿ¹ÿÄÿÀÿ´ÿ´ÿ¶ÿ·ÿ¸ÿ¼ÿ»ÿµÿ½ÿ»ÿÀÿ·ÿ¸ÿ´ÿ´ÿ´ÿ¶ÿ·ÿ·ÿ³ÿ®ÿ³ÿ²ÿ½ÿ¶ÿ±ÿ°ÿ·ÿ¶ÿµÿ¶ÿµÿ·ÿºÿ¼ÿ·ÿºÿ»ÿ»ÿ¾ÿÅÿ´ÿ¸ÿ¾ÿÀÿÆÿÅÿ½ÿ¶ÿ·ÿ¾ÿ¯ÿ·ÿµÿ½ÿ¶ÿ¼ÿ´ÿ¯ÿ³ÿ¹ÿ¼ÿ¹ÿºÿ¸ÿ½ÿ±ÿ¸ÿ¼ÿ½ÿ¹ÿ¸ÿ¼ÿºÿµÿ³ÿ°ÿ²ÿ½ÿ¶ÿ±ÿ¿ÿÀÿ°ÿ¼ÿ´ÿ¾ÿÀÿ¼ÿ¹ÿ³ÿ°ÿ¾ÿÈÿÉÿ½ÿ·ÿ¼ÿ¯ÿ¾ÿ¶ÿ½ÿºÿ³ÿ´ÿ´ÿ¶ÿ¼ÿ·ÿ½ÿÉÿÂÿ¯ÿºÿ±ÿ¾ÿ¾ÿÀÿÁÿ¾ÿ¾ÿ»ÿ¯ÿ³ÿ¶ÿ¼ÿ´ÿ¶ÿ¯ÿ´ÿ®ÿ¼ÿÇÿºÿ½ÿÀÿ»ÿÄÿÆÿ°ÿ¯ÿ¹ÿÀÿ®ÿ½ÿ±ÿµÿµÿ¿ÿ¶ÿ®ÿ¹ÿÃÿÄÿÄÿ¼ÿµÿ¸ÿ¹ÿÿ¸ÿ´ÿ¸ÿµÿ¶ÿºÿºÿ·ÿ²ÿ·ÿ½ÿ²ÿ±ÿ»ÿ½ÿÄÿ±ÿ¶ÿ¹ÿ¸ÿºÿ¶ÿ¶ÿ±ÿÿ³ÿ¿ÿ»ÿ¹ÿ´ÿ³ÿºÿ·ÿ·ÿ¶ÿ³ÿ¾ÿ³ÿ¶ÿ¾ÿ»ÿ±ÿ´ÿ¿ÿÀÿ¸ÿµÿ³ÿ¸ÿ¾ÿ¶ÿ¬ÿ®ÿÈÿ¾ÿ¿ÿÄÿÀÿ¹ÿµÿ¶ÿ¹ÿ¹ÿ¹ÿ¹ÿ´ÿÃÿÊÿÄÿµÿ¶ÿ¹ÿÂÿ½ÿ»ÿºÿ¼ÿ¼ÿ·ÿ²ÿ²ÿµÿºÿ¼ÿ³ÿ±ÿ¾ÿ¼ÿÂÿ¸ÿ¼ÿ¿ÿ³ÿ¬ÿ®ÿ¾ÿ¼ÿ´ÿ·ÿ¿ÿ¼ÿºÿÂÿÃÿ½ÿºÿ½ÿ¹ÿ´ÿ¶ÿ³ÿ±ÿµÿ¸ÿ¼ÿºÿ¶ÿ´ÿµÿ¸ÿ¹ÿ´ÿ«ÿµÿ¾ÿµÿ¶ÿ¿ÿ¯ÿ½ÿ¾ÿºÿºÿ¸ÿ´ÿ±ÿ±ÿ¶ÿÂÿÁÿ¸ÿ½ÿ¸ÿ¶ÿ°ÿ½ÿ·ÿ´ÿ³ÿ¼ÿ¿ÿÄÿ´ÿ¹ÿºÿ½ÿµÿ¹ÿÂÿÁÿÀÿµÿ®ÿµÿºÿ´ÿ¶ÿ²ÿ²ÿ´ÿ®ÿ»ÿ¸ÿºÿ»ÿ¼ÿÅÿ¾ÿ³ÿ·ÿ¾ÿ¾ÿºÿ·ÿ´ÿ´ÿ°ÿ·ÿ³ÿºÿ©ÿ»ÿÂÿ»ÿ·ÿ´ÿ´ÿºÿºÿ¼ÿ¼ÿ³ÿ¯ÿ·ÿ»ÿ²ÿ²ÿºÿ¶ÿÆÿ½ÿÁÿµÿ¶ÿÀÿ¸ÿ¾ÿ¿ÿ»ÿ¯ÿ¶ÿ·ÿ·ÿºÿÁÿ¼ÿ¯ÿ»ÿÂÿ»ÿ¼ÿ»ÿ¯ÿµÿ»ÿÀÿÂÿ¶ÿ·ÿÀÿÁÿ¹ÿ·ÿ·ÿ¹ÿ¸ÿºÿ¼ÿ¹ÿ¹ÿ»ÿÀÿÁÿ½ÿÂÿ»ÿ®ÿ²ÿ´ÿºÿ³ÿµÿ½ÿÈÿµÿ´ÿ¹ÿ¶ÿÀÿ¸ÿ·ÿ»ÿµÿ·ÿ·ÿ³ÿ¹ÿ»ÿ·ÿ±ÿ²ÿ³ÿ­ÿ®ÿ°ÿ³ÿ¹ÿ´ÿ»ÿµÿ²ÿ´ÿ¸ÿ¸ÿ¯ÿµÿ»ÿ²ÿ²ÿ¹ÿ¼ÿ¸ÿµÿ·ÿ¶ÿ²ÿµÿµÿÐÿ²ÿ³ÿ³ÿ³ÿºÿ´ÿµÿ¸ÿ¶ÿ¸ÿ¾ÿÀÿ¸ÿ¹ÿÅÿÄÿ·ÿ¸ÿ¼ÿ´ÿµÿ·ÿ·ÿºÿ²ÿ°ÿ®ÿ·ÿ¯ÿ·ÿ¹ÿ©ÿµÿ¼ÿ½ÿ¹ÿ´ÿ´ÿ´ÿ³ÿ²ÿ´ÿ¶ÿ´ÿ´ÿ»ÿ¸ÿ´ÿ´ÿ¼ÿµÿ¿ÿºÿ»ÿ½ÿ¸ÿ»ÿ±ÿ±ÿ·ÿ´ÿÄÿ¸ÿ±ÿÿÿ´ÿ¶ÿ·ÿµÿºÿ¾ÿ¹ÿ½ÿ¹ÿ¾ÿ¹ÿ¹ÿªÿ­ÿ·ÿ¶ÿ¾ÿ¸ÿ±ÿ¸ÿ¼ÿÁÿ¸ÿµÿºÿ±ÿ°ÿ¶ÿ¸ÿ¶ÿµÿ·ÿ¸ÿ¶ÿµÿµÿ¹ÿ³ÿ²ÿ³ÿ¶ÿ¬ÿ´ÿ¶ÿµÿ»ÿÁÿ¶ÿ±ÿ¶ÿ¯ÿ¾ÿ¹ÿ¼ÿ¾ÿÁÿ¸ÿ°ÿ±ÿ½ÿ½ÿ­ÿ®ÿ»ÿºÿ¼ÿ»ÿ±ÿ³ÿ¯ÿ¯ÿÃÿ¾ÿ¿ÿºÿ±ÿ³ÿÂÿ¼ÿ¹ÿ±ÿ±ÿ«ÿ¬ÿ®ÿ³ÿ³ÿÀÿ¾ÿ¹ÿ´ÿµÿ¹ÿ·ÿµÿ¶ÿ¼ÿ½ÿ¼ÿ¿ÿ´ÿµÿ¯ÿ®ÿ¶ÿ¯ÿ½ÿ±ÿºÿ¸ÿÁÿÄÿµÿ²ÿ¸ÿ»ÿµÿ³ÿ²ÿ¬ÿÿ®ÿ»ÿ¿ÿ·ÿ´ÿ³ÿ°ÿ°ÿ¶ÿ¿ÿ¼ÿ´ÿ»ÿÁÿ¿ÿ¬ÿµÿºÿ­ÿÃÿÇÿµÿ±ÿ©ÿ­ÿ¶ÿÀÿÈÿÀÿ±ÿªÿ²ÿ¯ÿ·ÿ±ÿ²ÿ·ÿ¸ÿ½ÿ¾ÿ¾ÿ¾ÿ»ÿ»ÿ¸ÿ¸ÿµÿ­ÿ²ÿ¸ÿ¯ÿ·ÿ¶ÿ¾ÿ¬ÿ´ÿ´ÿ¾ÿ¹ÿ±ÿ»ÿºÿ¹ÿÀÿ´ÿ³ÿ³ÿ¶ÿ¿ÿ¶ÿ¶ÿ·ÿ±ÿ±ÿ·ÿµÿ³ÿ¹ÿºÿ³ÿ¬ÿÿ®ÿ¸ÿ¹ÿ¹ÿµÿ¯ÿ¹ÿ¯ÿ±ÿ¼ÿ¸ÿ¬ÿ±ÿ±ÿ¶ÿ»ÿ²ÿµÿ¶ÿ¹ÿ´ÿ¸ÿ®ÿ°ÿ³ÿ³ÿ¹ÿºÿ±ÿÿ¬ÿºÿ¿ÿÀÿ»ÿ²ÿ­ÿ³ÿ½ÿºÿ½ÿ¼ÿ¼ÿÅÿ·ÿ°ÿ·ÿ¿ÿ°ÿ¼ÿÂÿ´ÿ«ÿ´ÿ»ÿ·ÿ¶ÿ»ÿ®ÿ¶ÿ¶ÿ¾ÿÂÿºÿ¯ÿ­ÿ­ÿ±ÿ¼ÿºÿ­ÿ¯ÿµÿ°ÿµÿ¬ÿ¯ÿ·ÿ·ÿÉÿ®ÿ±ÿ´ÿ¶ÿÁÿÇÿ´ÿ¾ÿ´ÿ¯ÿ«ÿ¹ÿªÿºÿ³ÿ´ÿ¹ÿ®ÿ­ÿ´ÿºÿ½ÿ´ÿ´ÿ´ÿµÿ¹ÿ·ÿµÿ·ÿ·ÿµÿºÿ¸ÿ²ÿ¶ÿ·ÿ·ÿ½ÿ¸ÿ»ÿ¹ÿ´ÿÂÿÁÿºÿ­ÿ¹ÿµÿ»ÿ¶ÿ²ÿ°ÿºÿ·ÿ³ÿ´ÿ¾ÿ¸ÿ³ÿ´ÿ³ÿ¯ÿ°ÿ¶ÿ²ÿ·ÿµÿ²ÿ¶ÿ³ÿ·ÿ·ÿ­ÿ®ÿ­ÿ¹ÿ¹ÿºÿ·ÿ¸ÿ½ÿ·ÿ¶ÿ¼ÿ³ÿ±ÿµÿ¬ÿ³ÿ¾ÿ¯ÿ²ÿ¯ÿ·ÿ·ÿ¿ÿ¶ÿ°ÿ¼ÿÀÿ´ÿ²ÿ³ÿ¹ÿ¹ÿ¾ÿÁÿ¸ÿ³ÿ´ÿµÿ¿ÿºÿ¯ÿ¼ÿ¹ÿ±ÿ·ÿ¶ÿ¹ÿ³ÿ½ÿ¾ÿµÿ¾ÿ¶ÿ®ÿ¹ÿµÿ´ÿÃÿ·ÿ¾ÿ»ÿ¸ÿ¹ÿªÿºÿ¸ÿ±ÿ­ÿªÿ¯ÿ°ÿ¹ÿ»ÿ¸ÿ«ÿ²ÿ¶ÿ°ÿ´ÿ¶ÿ»ÿÄÿ¿ÿ±ÿ±ÿ±ÿ¶ÿ»ÿ¹ÿ·ÿ´ÿ³ÿ´ÿÿ¼ÿ³ÿºÿ±ÿ·ÿ·ÿ°ÿ¸ÿ²ÿÿ¿ÿÇÿÇÿ·ÿºÿ¸ÿ»ÿ¾ÿ¹ÿ²ÿÀÿ·ÿ¸ÿ¼ÿ¶ÿ³ÿ©ÿ©ÿ±ÿ¯ÿªÿ®ÿºÿ´ÿ°ÿ³ÿ¯ÿ³ÿ®ÿ·ÿ´ÿ±ÿ¯ÿËÿ¹ÿ¶ÿ»ÿÿÁÿÿ¿ÿ¬ÿ·ÿ²ÿ¸ÿºÿ¸ÿÿ´ÿ¸ÿ¸ÿ°ÿ²ÿ¾ÿ¿ÿ°ÿµÿ´ÿ®ÿ²ÿ¯ÿ¶ÿ¿ÿ½ÿ¼ÿ¶ÿ²ÿ«ÿ²ÿ·ÿ¸ÿ®ÿªÿ½ÿºÿ¹ÿ¸ÿÿ³ÿµÿ¾ÿ­ÿ«ÿ®ÿ¬ÿÿ²ÿ¹ÿ·ÿ­ÿ½ÿ¶ÿÀÿ»ÿ¸ÿ³ÿ¶ÿ¸ÿ®ÿµÿ¼ÿºÿ¹ÿµÿ°ÿ«ÿ°ÿ¶ÿ¾ÿ»ÿ»ÿºÿ³ÿ±ÿÃÿ±ÿ¬ÿ®ÿµÿ½ÿ¹ÿÃÿ¹ÿÿ²ÿ¶ÿ½ÿÀÿ¹ÿ²ÿ·ÿ¼ÿ·ÿºÿ¹ÿ¿ÿºÿ·ÿ½ÿÀÿ·ÿ¶ÿ¹ÿ®ÿ«ÿ°ÿ»ÿÄÿ·ÿ¯ÿ±ÿµÿºÿ´ÿ²ÿªÿ©ÿ¶ÿºÿ¹ÿÂÿ¯ÿºÿ¯ÿ»ÿµÿ°ÿÄÿ¶ÿ½ÿ¶ÿ¶ÿ¯ÿ³ÿºÿ²ÿ·ÿ³ÿ·ÿºÿ¸ÿ®ÿªÿ®ÿ´ÿºÿ¹ÿ·ÿ»ÿ»ÿ¼ÿ»ÿ²ÿ°ÿ³ÿ·ÿ·ÿ¶ÿ²ÿ²ÿ´ÿµÿ²ÿ¸ÿ¯ÿ·ÿ°ÿÄÿ¼ÿ´ÿ³ÿ®ÿ¶ÿ¹ÿºÿµÿ²ÿ¸ÿ´ÿ·ÿ³ÿµÿ¹ÿ·ÿ½ÿÁÿ¾ÿ¶ÿ°ÿ¶ÿ½ÿ¿ÿºÿ³ÿ·ÿ¹ÿºÿÀÿ¸ÿ±ÿµÿ±ÿ²ÿ­ÿ¯ÿ¹ÿ»ÿ¿ÿ½ÿ²ÿ²ÿ»ÿ¼ÿ·ÿ³ÿ²ÿºÿºÿ±ÿ¸ÿ¯ÿ²ÿ½ÿÀÿ½ÿ¶ÿ«ÿ®ÿºÿ¼ÿºÿ·ÿ·ÿ¸ÿ²ÿ²ÿ´ÿºÿÁÿ±ÿµÿ³ÿ¬ÿÀÿ¶ÿ·ÿ¼ÿ°ÿºÿ¿ÿ¹ÿ«ÿ¬ÿ«ÿ³ÿ¸ÿ¯ÿ¯ÿ«ÿ³ÿ¯ÿ±ÿ½ÿ·ÿ¶ÿ¶ÿ°ÿ¯ÿ²ÿ¼ÿÀÿÀÿ·ÿµÿµÿ¸ÿ´ÿ±ÿ·ÿ®ÿ¹ÿ°ÿºÿ±ÿ±ÿºÿÅÿ¿ÿ¾ÿ´ÿ°ÿ«ÿÿ´ÿ»ÿ´ÿ³ÿ´ÿ±ÿ·ÿ»ÿ·ÿ¸ÿ·ÿºÿÄÿ¿ÿ¹ÿ¾ÿ¹ÿ°ÿ¯ÿµÿ°ÿ¹ÿ·ÿ¾ÿµÿ³ÿ²ÿ­ÿ·ÿ¾ÿµÿµÿ±ÿ·ÿ³ÿ¹ÿ¯ÿ­ÿ²ÿ¹ÿ¼ÿ¸ÿ·ÿ»ÿ¹ÿ´ÿ²ÿ´ÿ¶ÿµÿ¶ÿºÿ¶ÿ¼ÿ»ÿ·ÿ³ÿ½ÿ¬ÿ»ÿµÿ´ÿ·ÿ²ÿ­ÿ­ÿ¹ÿ°ÿ±ÿ¹ÿ³ÿ­ÿ©ÿ«ÿ´ÿºÿµÿ±ÿ®ÿ±ÿ¶ÿ²ÿ¹ÿ½ÿÁÿ»ÿ®ÿªÿÿ¬ÿ¸ÿ¸ÿ¹ÿÁÿ·ÿ¶ÿ´ÿÉÿ¶ÿ°ÿ®ÿ°ÿ¸ÿ¸ÿµÿ·ÿ´ÿºÿºÿ´ÿ°ÿªÿ¯ÿ¹ÿ·ÿ´ÿ²ÿÀÿ¸ÿ¹ÿÀÿ¸ÿµÿ±ÿ²ÿ½ÿÈÿ½ÿ±ÿ¿ÿ®ÿ°ÿ³ÿ°ÿºÿ¾ÿÄÿ´ÿµÿµÿ¯ÿ²ÿ·ÿ³ÿ²ÿ¶ÿµÿ¸ÿ°ÿ°ÿ¹ÿÁÿ²ÿ´ÿ¼ÿ·ÿ´ÿ°ÿ³ÿ¸ÿµÿ´ÿ±ÿ´ÿ¸ÿ»ÿ¸ÿ¾ÿ¾ÿ´ÿ°ÿ´ÿ´ÿ¶ÿºÿ¶ÿ³ÿ°ÿ°ÿ¶ÿ³ÿ°ÿ´ÿ»ÿ»ÿ¹ÿ¶ÿ¸ÿÿ¶ÿÂÿ²ÿ¹ÿ¶ÿ³ÿ²ÿ´ÿµÿ¾ÿÀÿ½ÿ¹ÿªÿÿ¸ÿ½ÿ´ÿ²ÿ°ÿ¬ÿ¹ÿ¸ÿ°ÿ½ÿ³ÿ¿ÿ¿ÿ°ÿ¯ÿ»ÿ·ÿ»ÿ½ÿ°ÿ³ÿµÿ¯ÿ´ÿ¹ÿºÿ»ÿ»ÿºÿ·ÿºÿÀÿ¾ÿ·ÿ°ÿºÿÂÿÇÿ²ÿÀÿ¹ÿ¹ÿµÿ¸ÿ´ÿ³ÿ¼ÿ½ÿ¶ÿ²ÿ³ÿ«ÿ®ÿ½ÿ»ÿ´ÿ¶ÿ³ÿ°ÿ¼ÿ¾ÿ¬ÿ¸ÿÁÿ¼ÿ¿ÿ»ÿ±ÿ½ÿ¾ÿ³ÿ½ÿ¶ÿ®ÿ±ÿ»ÿÁÿ½ÿ¶ÿ±ÿ¯ÿ´ÿ¾ÿ¿ÿ¹ÿ´ÿ´ÿºÿ¸ÿ¹ÿµÿ±ÿ²ÿ«ÿ·ÿ¸ÿ¶ÿµÿ³ÿ·ÿ¹ÿµÿ·ÿ°ÿ«ÿ¸ÿ¼ÿ´ÿ¬ÿÿµÿ·ÿ¸ÿºÿ¸ÿ´ÿ©ÿ°ÿÈÿÀÿµÿ´ÿ°ÿ·ÿµÿ·ÿ¶ÿ¶ÿµÿ³ÿ²ÿ¬ÿ°ÿµÿÃÿ»ÿ¯ÿ­ÿ´ÿ¹ÿ¼ÿÁÿ³ÿ±ÿ±ÿ±ÿ¬ÿ³ÿ¸ÿ¹ÿ½ÿ¿ÿ¾ÿ½ÿ»ÿµÿ¹ÿ¶ÿÃÿ¸ÿ¹ÿÂÿ´ÿ¿ÿºÿ²ÿ¶ÿ¸ÿºÿ¹ÿ³ÿ±ÿ®ÿ¬ÿ¬ÿ±ÿ¸ÿµÿ²ÿ¿ÿ¸ÿ¶ÿ¼ÿ»ÿ©ÿÿ»ÿ¹ÿÀÿ³ÿµÿµÿ»ÿµÿ²ÿ´ÿ±ÿµÿ¾ÿ¾ÿºÿºÿÁÿºÿ³ÿºÿÀÿÀÿ¼ÿ·ÿÿ²ÿ¹ÿºÿ¶ÿµÿ¹ÿ¼ÿ»ÿ¹ÿ¾ÿÆÿÃÿÁÿ¼ÿµÿ°ÿ±ÿ¼ÿ¶ÿ·ÿ¸ÿ»ÿµÿ»ÿ¸ÿ·ÿ¶ÿ°ÿ´ÿ»ÿ¶ÿ³ÿ½ÿ´ÿ¼ÿ¿ÿ¾ÿ»ÿÁÿ·ÿ¿ÿ¯ÿ²ÿ¼ÿ¼ÿ·ÿ³ÿ²ÿ³ÿµÿ¾ÿ¼ÿ¿ÿÁÿ°ÿ¼ÿ´ÿ»ÿ¯ÿ¸ÿ«ÿ«ÿºÿ½ÿ¹ÿ¼ÿ»ÿ»ÿ¿ÿ¸ÿ¹ÿ¶ÿ²ÿ¸ÿÁÿºÿÄÿ»ÿ½ÿ²ÿ´ÿºÿ¼ÿ¸ÿ¹ÿ½ÿ¿ÿ¾ÿ´ÿ¸ÿµÿ¼ÿ¸ÿ´ÿ¿ÿ»ÿ¼ÿ´ÿ®ÿ´ÿ»ÿ»ÿÁÿÁÿ¸ÿ¾ÿÃÿºÿÅÿÂÿÁÿ¼ÿ¸ÿ°ÿ®ÿµÿ¾ÿ»ÿ»ÿ¼ÿºÿ¹ÿ¾ÿÀÿ½ÿºÿ¹ÿµÿºÿÅÿ»ÿºÿ²ÿ´ÿ·ÿ¸ÿ²ÿ°ÿ«ÿªÿ¹ÿÁÿ¹ÿ±ÿ·ÿ°ÿ¸ÿ³ÿÃÿ¶ÿ¸ÿ¹ÿ¹ÿ¶ÿ¶ÿ±ÿ®ÿ³ÿ¶ÿ»ÿ»ÿ¯ÿ¶ÿÂÿ¹ÿ¹ÿ¬ÿºÿ»ÿ¶ÿ¾ÿºÿ¯ÿ¶ÿ¿ÿÀÿÈÿ¾ÿ»ÿ´ÿ»ÿ¹ÿ¿ÿºÿ½ÿÆÿÁÿ¾ÿ½ÿ»ÿ½ÿ¾ÿ¸ÿ³ÿ¼ÿ³ÿ¼ÿ¸ÿ¼ÿ¼ÿ¸ÿ¹ÿ¼ÿ¼ÿ¼ÿ»ÿ¸ÿ·ÿ·ÿ³ÿ¹ÿ«ÿ®ÿ²ÿ·ÿ¾ÿ¼ÿ´ÿ²ÿµÿ·ÿ·ÿ·ÿ·ÿ»ÿ¾ÿ±ÿ»ÿÀÿ»ÿ¾ÿ²ÿ¹ÿ¸ÿµÿ´ÿ¹ÿ¼ÿ²ÿ¸ÿ¼ÿ»ÿÿ¿ÿ·ÿ³ÿ¸ÿ·ÿ¾ÿÁÿ¿ÿÀÿÀÿ¾ÿ½ÿ³ÿ³ÿ·ÿ»ÿ¼ÿ½ÿ·ÿ»ÿ¿ÿÄÿÄÿÅÿÈÿ¼ÿ´ÿ·ÿÂÿÿÄÿ½ÿºÿ¸ÿ¶ÿºÿ¾ÿ¿ÿ¼ÿ¶ÿ¶ÿ·ÿµÿ·ÿ»ÿ¿ÿÀÿ¸ÿ¹ÿºÿ¹ÿ¼ÿ¿ÿ¼ÿ»ÿÄÿ½ÿ½ÿ¾ÿ´ÿ³ÿÀÿ¹ÿ´ÿ¸ÿ¹ÿ¹ÿ»ÿ¸ÿ¶ÿ¼ÿºÿ¶ÿ¶ÿ±ÿ»ÿÁÿÁÿ¿ÿ¼ÿ·ÿ°ÿ²ÿµÿ²ÿ¶ÿÀÿÂÿ¸ÿ²ÿ»ÿ»ÿ±ÿ·ÿÃÿ¸ÿ·ÿ²ÿ¸ÿ¯ÿ»ÿ¼ÿÃÿÄÿ¾ÿ¼ÿºÿµÿ¸ÿµÿºÿ½ÿ½ÿ¼ÿ¿ÿ¶ÿµÿ½ÿ¾ÿ¸ÿµÿ¶ÿ­ÿ¹ÿ½ÿµÿ¿ÿ¹ÿ¸ÿ»ÿºÿ´ÿ®ÿ±ÿ½ÿ·ÿÃÿ´ÿºÿ¸ÿ¾ÿ¹ÿ¶ÿºÿµÿ³ÿÁÿÄÿÀÿÅÿÁÿµÿ¸ÿ³ÿ·ÿ¿ÿ¸ÿ±ÿ»ÿ»ÿ·ÿÄÿ¸ÿ½ÿÃÿ¼ÿ·ÿ¹ÿ¼ÿ¾ÿÀÿ¹ÿ¾ÿ·ÿ²ÿ²ÿµÿ¸ÿ¹ÿ»ÿ¼ÿ»ÿ³ÿ¸ÿ¾ÿ¶ÿ´ÿºÿ¶ÿ¶ÿºÿ»ÿ»ÿ¿ÿÆÿ»ÿ¿ÿÂÿµÿ¾ÿÂÿ¾ÿ¸ÿµÿ¿ÿÁÿ¹ÿÂÿ¸ÿµÿ¸ÿ¸ÿµÿ¼ÿÁÿ·ÿ´ÿ¾ÿ²ÿ½ÿ¿ÿÀÿ½ÿ¿ÿÃÿÁÿ½ÿ½ÿ·ÿ³ÿ¿ÿ»ÿµÿ½ÿ¿ÿ»ÿºÿ»ÿ¹ÿÃÿ­ÿÃÿµÿºÿ»ÿ¿ÿ½ÿ¼ÿÁÿ»ÿ³ÿ¶ÿ­ÿÃÿÄÿ¿ÿ¹ÿ²ÿµÿ¾ÿ·ÿÄÿÂÿ¸ÿ°ÿ¸ÿ¼ÿÃÿÆÿÂÿÀÿµÿÅÿ¹ÿ·ÿÂÿºÿ½ÿ¼ÿ¶ÿ»ÿ·ÿ·ÿ¶ÿºÿ»ÿ»ÿÁÿ¾ÿ·ÿ¸ÿ¶ÿ»ÿ¾ÿÆÿÄÿ¼ÿ»ÿ´ÿ¶ÿÁÿ¹ÿ¶ÿÈÿ°ÿ³ÿ´ÿ½ÿ½ÿ¹ÿ»ÿ½ÿ³ÿ´ÿµÿºÿ»ÿ¼ÿÂÿÅÿÁÿ¸ÿ°ÿ±ÿ¹ÿ½ÿ½ÿ¹ÿ¿ÿ½ÿ±ÿ¶ÿºÿ¯ÿ¸ÿ¶ÿ½ÿºÿ¶ÿµÿ±ÿ°ÿ°ÿ¸ÿ»ÿ¾ÿÁÿÅÿÂÿÁÿÉÿ·ÿ²ÿ»ÿ¶ÿ­ÿ³ÿ¸ÿ¸ÿ»ÿÂÿ°ÿ´ÿÀÿÁÿ¹ÿ­ÿ°ÿ¿ÿ¸ÿÄÿÂÿ²ÿÃÿÀÿ¹ÿ½ÿ½ÿ¶ÿ¼ÿ³ÿ¶ÿ¿ÿ¼ÿ¼ÿ½ÿÀÿÇÿºÿ½ÿ¿ÿ¶ÿ°ÿ²ÿ·ÿ¶ÿÿbÿwÿ³ÿ³ÿµÿ¼ÿ»ÿ¸ÿ»ÿºÿ¶ÿÅÿÁÿÁÿ¸ÿ¸ÿ¼ÿ¯ÿÿÿ·ÿ¿ÿ½ÿÀÿÁÿ¾ÿÀÿ½ÿ½ÿ­ÿÃÿ»ÿ³ÿ·ÿ½ÿºÿ²ÿ²ÿºÿ¼ÿÁÿ½ÿ¼ÿ¸ÿ´ÿºÿ¼ÿ½ÿ¶ÿ¹ÿÁÿ¾ÿ½ÿÁÿÃÿ½ÿ»ÿÃÿ²ÿ±ÿ»ÿ¿ÿ¾ÿ¼ÿ¹ÿµÿ·ÿ»ÿÃÿÃÿ»ÿµÿ¸ÿ¾ÿ°ÿÈÿ½ÿ½ÿºÿ´ÿµÿ·ÿ´ÿÂÿ¾ÿ½ÿ¿ÿ»ÿ»ÿ¼ÿºÿºÿºÿ¹ÿ¸ÿ¾ÿ»ÿ²ÿ²ÿ·ÿ¹ÿ¹ÿ¸ÿ»ÿÀÿÂÿ¾ÿ¿ÿ»ÿ·ÿ¿ÿÀÿ¸ÿºÿÄÿ¸ÿºÿÀÿ´ÿ«ÿ»ÿÂÿÂÿ»ÿ³ÿ¹ÿ¼ÿ¸ÿ¼ÿÈÿÇÿ¶ÿ»ÿºÿºÿ¸ÿºÿ»ÿ¶ÿ´ÿ¼ÿ»ÿ¹ÿÄÿ¸ÿÂÿÃÿ»ÿ¼ÿ¾ÿ·ÿ¹ÿ¹ÿÀÿ¾ÿ¿ÿ½ÿ¹ÿ¸ÿ¿ÿÄÿ¼ÿÂÿÁÿ¶ÿ²ÿÀÿ¸ÿ³ÿ½ÿ¾ÿ¶ÿ¾ÿ·ÿ¹ÿ±ÿ³ÿ·ÿ¶ÿºÿ½ÿµÿ³ÿ¹ÿ±ÿÀÿÃÿ¶ÿºÿ¼ÿ»ÿ¿ÿ²ÿ¯ÿºÿÇÿ¼ÿ½ÿ¼ÿ³ÿµÿ¿ÿÀÿ»ÿ¼ÿ±ÿÂÿ½ÿ·ÿ¸ÿ·ÿºÿ¼ÿ¹ÿµÿ¸ÿÆÿºÿÂÿ¾ÿ±ÿ³ÿ·ÿµÿ·ÿºÿ¿ÿ®ÿÄÿÁÿ¹ÿ¼ÿ½ÿ¾ÿºÿµÿ¸ÿ©ÿ·ÿ²ÿ¶ÿ¹ÿºÿÀÿ¼ÿ´ÿ³ÿ´ÿ½ÿ¼ÿÆÿºÿ¶ÿµÿ½ÿ¼ÿ¿ÿÀÿºÿ·ÿ´ÿ½ÿÀÿ»ÿ¿ÿ¹ÿ·ÿ¶ÿ¹ÿ¹ÿ´ÿ¼ÿ·ÿ½ÿÃÿÃÿÂÿÃÿÂÿºÿºÿ»ÿ·ÿ½ÿ¼ÿ²ÿµÿ´ÿ¿ÿÄÿÁÿ¹ÿµÿ»ÿ¿ÿ¸ÿ½ÿ½ÿºÿ¸ÿ¯ÿ²ÿ´ÿ¼ÿÀÿ½ÿ¼ÿ¼ÿ³ÿµÿµÿ°ÿ¯ÿµÿ·ÿ»ÿ¹ÿµÿ¶ÿ±ÿ´ÿ¶ÿ¹ÿ¼ÿ½ÿ½ÿ»ÿÁÿ¹ÿ¹ÿÁÿ¾ÿ¶ÿ¸ÿ¿ÿ²ÿ¯ÿ²ÿºÿ³ÿ·ÿ¹ÿ¸ÿ¹ÿ½ÿ½ÿ·ÿ¿ÿ²ÿ¶ÿÈÿ´ÿ¸ÿ·ÿ¾ÿ½ÿ¶ÿºÿ½ÿ·ÿ¼ÿ»ÿ¸ÿµÿ¿ÿ½ÿµÿ·ÿ¸ÿ¶ÿ·ÿ¹ÿ·ÿ¹ÿµÿÉÿÁÿ¼ÿ½ÿ»ÿ½ÿ¸ÿ²ÿ·ÿÁÿÀÿ¶ÿ½ÿ°ÿºÿÂÿµÿ³ÿ¶ÿ¸ÿ¸ÿºÿ½ÿ¼ÿºÿ¼ÿ³ÿ½ÿ½ÿ¸ÿ·ÿ¿ÿ´ÿ°ÿ¸ÿ¿ÿ¾ÿÂÿÄÿ°ÿµÿ­ÿÀÿ¶ÿ´ÿÀÿ¼ÿ½ÿ¸ÿ²ÿµÿ¶ÿ°ÿºÿ»ÿ·ÿ¶ÿ°ÿ½ÿºÿºÿ¶ÿ·ÿ¹ÿ¶ÿ»ÿÂÿºÿ¹ÿ½ÿ¿ÿ­ÿµÿÄÿ¿ÿÂÿºÿ¸ÿµÿ³ÿ¹ÿºÿ´ÿ½ÿÊÿÆÿÂÿºÿ¸ÿ°ÿ½ÿ¿ÿ½ÿ¼ÿ¹ÿ·ÿ¶ÿ±ÿ·ÿÀÿºÿÄÿºÿ­ÿÉÿ¸ÿ»ÿºÿºÿ¹ÿµÿµÿ´ÿ­ÿ²ÿ·ÿºÿ¸ÿµÿ´ÿ¸ÿ³ÿ»ÿÅÿ¸ÿ½ÿ¾ÿ´ÿÃÿÆÿ±ÿºÿµÿ¹ÿ¯ÿ­ÿºÿºÿ·ÿ½ÿ¹ÿ´ÿµÿ·ÿ¼ÿ¿ÿ²ÿ¸ÿ¿ÿ»ÿ¶ÿ·ÿ´ÿµÿ»ÿ¶ÿ¹ÿ¶ÿ²ÿ¶ÿ·ÿ¸ÿ¸ÿ¬ÿÃÿ²ÿ¿ÿ·ÿ¾ÿ¾ÿÀÿ¾ÿ½ÿÅÿÂÿ¿ÿ¿ÿ¾ÿ¾ÿÀÿºÿ³ÿ·ÿ³ÿ¯ÿµÿ¹ÿÇÿºÿºÿ¹ÿ¸ÿ´ÿ¸ÿ½ÿ»ÿ·ÿ­ÿ»ÿ½ÿ¹ÿ»ÿ®ÿ©ÿ³ÿ¿ÿÇÿ¹ÿÿ­ÿ±ÿ²ÿ²ÿ²ÿºÿ·ÿµÿÀÿ½ÿ·ÿ·ÿ¯ÿ¯ÿ¾ÿ¹ÿ¾ÿ·ÿºÿ¿ÿºÿ±ÿ±ÿ·ÿ½ÿ¿ÿÄÿ³ÿ¸ÿÀÿ¶ÿÄÿÄÿ¬ÿÀÿ¸ÿ°ÿ¶ÿ»ÿ²ÿ²ÿ¸ÿ°ÿ¬ÿ´ÿ·ÿÇÿ»ÿ¿ÿ¾ÿÿ«ÿ±ÿ´ÿ·ÿ³ÿ¶ÿµÿ¸ÿ½ÿ¹ÿµÿºÿºÿ°ÿ»ÿ¿ÿ¯ÿ±ÿ¾ÿ¼ÿ¼ÿÂÿ»ÿºÿ¬ÿ²ÿ«ÿ±ÿ·ÿ¶ÿºÿ¹ÿÃÿÂÿ¼ÿºÿÀÿ·ÿ¹ÿ±ÿ°ÿ¹ÿ¾ÿºÿ½ÿ»ÿ¿ÿ¾ÿ»ÿ¾ÿ¾ÿºÿ¶ÿ·ÿ¼ÿ·ÿÇÿÇÿºÿ»ÿ´ÿ«ÿ¹ÿ³ÿ´ÿ¹ÿºÿ¶ÿµÿ¶ÿ¶ÿ¸ÿ·ÿ´ÿ¾ÿÂÿ°ÿ¹ÿ¼ÿ¸ÿ¹ÿ­ÿ¾ÿ¿ÿ¸ÿ¸ÿ²ÿ³ÿµÿ¹ÿ¼ÿ¹ÿµÿ±ÿ³ÿ½ÿ»ÿ¶ÿ½ÿ²ÿÁÿ°ÿ½ÿ»ÿ½ÿµÿ´ÿ½ÿ·ÿ¼ÿ¾ÿ´ÿÀÿÅÿ¶ÿ´ÿ»ÿ¶ÿ±ÿ²ÿ³ÿ½ÿÁÿ¯ÿ·ÿ¿ÿ·ÿ¼ÿ·ÿ³ÿ¸ÿ·ÿ¶ÿ¹ÿ¸ÿ½ÿ½ÿ´ÿ±ÿ²ÿ³ÿ·ÿ»ÿµÿÂÿÇÿ¹ÿ±ÿ¬ÿ®ÿ¶ÿ¸ÿ¶ÿ½ÿ³ÿ³ÿ®ÿ¶ÿ¯ÿ´ÿ¶ÿ±ÿ¶ÿ¸ÿ´ÿºÿ¿ÿ¸ÿºÿ­ÿ«ÿ´ÿºÿ±ÿ¸ÿ¾ÿ²ÿ°ÿ¹ÿ·ÿ·ÿ´ÿ³ÿ·ÿ´ÿ­ÿ¶ÿ½ÿ·ÿ·ÿºÿµÿ´ÿµÿ²ÿ»ÿ¿ÿ´ÿÅÿÂÿ¿ÿ»ÿ«ÿ±ÿ¾ÿ²ÿ¾ÿ¶ÿºÿ½ÿµÿ­ÿ²ÿ²ÿ­ÿ´ÿ¸ÿ¶ÿ½ÿºÿ·ÿ®ÿ·ÿÂÿÄÿ´ÿ­ÿ´ÿ³ÿ¼ÿµÿ¸ÿ¶ÿµÿ¶ÿ¹ÿ´ÿ¶ÿ·ÿ¶ÿµÿ´ÿ´ÿ´ÿ¹ÿºÿ¶ÿ³ÿ²ÿ¯ÿ¯ÿ»ÿ²ÿ¾ÿºÿ­ÿÁÿ©ÿ´ÿ»ÿ²ÿºÿ¸ÿ¾ÿ¾ÿ½ÿ¾ÿÀÿ¿ÿ¾ÿ¾ÿ½ÿ½ÿ½ÿ´ÿ¶ÿ·ÿ´ÿ½ÿ±ÿ²ÿÂÿÃÿ°ÿ»ÿ®ÿ³ÿºÿ±ÿ±ÿ·ÿ¯ÿ­ÿ²ÿ³ÿ³ÿ´ÿ·ÿ¹ÿ¶ÿ±ÿ¸ÿÁÿ¶ÿ±ÿ´ÿ´ÿ²ÿµÿÂÿªÿ¸ÿ»ÿÁÿ¸ÿ®ÿªÿ¼ÿ´ÿÂÿÀÿ¾ÿ½ÿ´ÿ¶ÿºÿ¼ÿ¼ÿ»ÿ¼ÿ¿ÿÂÿºÿµÿ¶ÿÿ®ÿ¶ÿ­ÿ¹ÿ²ÿÁÿ¯ÿµÿºÿ°ÿµÿ»ÿ³ÿ­ÿ¸ÿ´ÿ²ÿ»ÿºÿ»ÿ¶ÿµÿ»ÿ·ÿ´ÿ·ÿ³ÿ·ÿ»ÿ¹ÿµÿ¸ÿ±ÿ°ÿ¶ÿ³ÿ¼ÿ¶ÿ»ÿ¸ÿµÿ¶ÿµÿ·ÿ½ÿ¾ÿÁÿºÿ²ÿ¯ÿ¯ÿ´ÿºÿ¾ÿ¾ÿ¹ÿµÿ³ÿ®ÿ°ÿµÿ²ÿµÿ¿ÿ¶ÿ¼ÿ°ÿ¿ÿºÿºÿ¸ÿ´ÿ¿ÿ®ÿ¼ÿ¼ÿ²ÿ³ÿ­ÿ±ÿ¿ÿ³ÿ²ÿ²ÿ´ÿ¶ÿµÿµÿ¹ÿ¿ÿ¿ÿÀÿÃÿÁÿ¿ÿ·ÿ¯ÿ·ÿ²ÿ«ÿ³ÿ´ÿ¶ÿ¼ÿ¸ÿ­ÿ¸ÿ¼ÿºÿ»ÿ°ÿ¹ÿ·ÿ»ÿ¾ÿ¸ÿ»ÿ¶ÿ·ÿ»ÿ¹ÿºÿ»ÿ³ÿ¯ÿ¹ÿ¼ÿ²ÿ±ÿ´ÿ¶ÿµÿ²ÿ¹ÿ·ÿ´ÿ®ÿ®ÿ¼ÿ»ÿ¿ÿ¹ÿ½ÿ·ÿÿÁÿ±ÿµÿ¾ÿ»ÿ²ÿªÿ¬ÿ·ÿ·ÿ°ÿ·ÿ²ÿ³ÿµÿ´ÿºÿ·ÿ¶ÿ¼ÿ¸ÿ°ÿªÿ²ÿÀÿ¶ÿ´ÿ¶ÿÁÿ»ÿ¸ÿ¶ÿ»ÿ²ÿ·ÿÂÿ³ÿ±ÿ¶ÿµÿµÿ½ÿ²ÿ±ÿ®ÿ¶ÿ¸ÿ¹ÿ»ÿ·ÿ´ÿ½ÿ¾ÿºÿ¼ÿ»ÿ´ÿ±ÿ°ÿµÿ¹ÿ²ÿ´ÿ¹ÿ°ÿ¶ÿ²ÿÄÿ¬ÿ¯ÿ¶ÿ·ÿÃÿ»ÿ¯ÿºÿ®ÿ·ÿ°ÿºÿ´ÿ³ÿ´ÿ¬ÿ²ÿ²ÿµÿ½ÿ·ÿ¸ÿµÿµÿ¼ÿºÿ¸ÿ¾ÿ»ÿ³ÿ²ÿ³ÿ¹ÿ·ÿ³ÿ°ÿ²ÿºÿ»ÿ¶ÿ·ÿ½ÿºÿÄÿÁÿ´ÿ©ÿ¬ÿ±ÿ»ÿ³ÿ»ÿ´ÿÀÿ»ÿ¶ÿ¹ÿ»ÿ¶ÿ»ÿ½ÿ°ÿ­ÿ¯ÿ¶ÿ¸ÿ¸ÿ·ÿ³ÿ´ÿºÿ¿ÿ¶ÿÿµÿ®ÿ®ÿ±ÿªÿ¸ÿ´ÿ¼ÿ¸ÿ«ÿ³ÿ²ÿ³ÿ±ÿ°ÿ¬ÿÁÿ»ÿ·ÿ¿ÿ³ÿºÿ³ÿ¯ÿµÿ½ÿ¾ÿ¼ÿ­ÿ­ÿ³ÿ¯ÿ³ÿµÿ²ÿ·ÿ»ÿ¹ÿ¿ÿ¿ÿ²ÿ¸ÿÅÿ¾ÿ¿ÿ¿ÿ¬ÿ«ÿ¶ÿ©ÿ»ÿµÿ¶ÿ¸ÿ¯ÿ±ÿÁÿ¬ÿªÿºÿ°ÿ´ÿºÿ³ÿ®ÿºÿ¯ÿ²ÿ¼ÿ»ÿ¯ÿ½ÿ¼ÿ³ÿ»ÿÃÿ½ÿÁÿ»ÿµÿÀÿ¼ÿ·ÿ¸ÿµÿµÿÂÿÂÿ®ÿ¸ÿ·ÿ­ÿµÿ½ÿ·ÿ¶ÿ®ÿµÿ°ÿ²ÿ­ÿ«ÿ´ÿ´ÿ»ÿ´ÿ´ÿ²ÿµÿ»ÿ³ÿ®ÿ»ÿ²ÿ·ÿÃÿ¿ÿ»ÿ²ÿ«ÿ¯ÿ³ÿ¹ÿ½ÿ¶ÿµÿ³ÿ®ÿ·ÿºÿ¶ÿ°ÿ°ÿºÿ¶ÿ±ÿ±ÿ®ÿÃÿ¶ÿ»ÿÿ¬ÿ®ÿ·ÿºÿºÿµÿ°ÿ©ÿ°ÿ¿ÿÁÿ¸ÿ·ÿ²ÿ²ÿ¬ÿ³ÿµÿ¯ÿ²ÿ·ÿ¹ÿ½ÿ¿ÿ½ÿ¸ÿ°ÿµÿ¼ÿ±ÿ¸ÿ³ÿ¬ÿ·ÿ»ÿ®ÿ¬ÿµÿ³ÿºÿºÿºÿ·ÿ½ÿ¸ÿÁÿ¿ÿ®ÿ½ÿ»ÿ·ÿ¸ÿ¼ÿ©ÿ¹ÿ²ÿ´ÿºÿ½ÿµÿºÿÃÿ»ÿµÿºÿ¿ÿ¾ÿ¹ÿµÿ±ÿµÿ·ÿ¹ÿ¼ÿ¶ÿÿÿ¬ÿ¯ÿ¶ÿ´ÿºÿÁÿ°ÿ¯ÿµÿ¼ÿ»ÿ¸ÿÂÿ½ÿ¶ÿºÿ¾ÿ¶ÿ¾ÿ½ÿ­ÿÿ´ÿ¹ÿºÿ¹ÿ¸ÿÀÿºÿ¶ÿ¶ÿ±ÿ²ÿ°ÿ²ÿ´ÿ¬ÿ¸ÿ¸ÿ´ÿ¯ÿ¯ÿ°ÿ»ÿ¬ÿÁÿ³ÿ¶ÿ­ÿ´ÿ½ÿÿ¹ÿºÿ¹ÿ´ÿ¾ÿ·ÿ´ÿ´ÿ¶ÿ²ÿ²ÿ¶ÿ¶ÿºÿ«ÿ®ÿ²ÿ³ÿ¯ÿ²ÿ½ÿ¼ÿºÿµÿ®ÿ¬ÿ±ÿºÿºÿ·ÿ³ÿ¯ÿ¶ÿ»ÿ·ÿ¸ÿ¿ÿ¶ÿ°ÿ­ÿ½ÿ»ÿ©ÿ«ÿªÿµÿ½ÿºÿ·ÿ¸ÿµÿ²ÿ¯ÿ¹ÿ¹ÿ¼ÿÁÿ¿ÿ¹ÿ»ÿ¶ÿ®ÿ±ÿµÿ»ÿ»ÿ²ÿ³ÿºÿ´ÿ½ÿ¿ÿ°ÿ¯ÿ²ÿ´ÿ´ÿºÿ½ÿ¸ÿ²ÿ¯ÿ±ÿºÿ»ÿ¿ÿ¹ÿ¼ÿ°ÿ²ÿ³ÿ¶ÿ¶ÿ®ÿ¶ÿ¼ÿ¶ÿµÿ·ÿµÿ³ÿ¸ÿ¾ÿ·ÿ«ÿ¯ÿ¼ÿ´ÿ²ÿ»ÿÂÿ½ÿºÿ¬ÿ¼ÿ«ÿÈÿÀÿ¬ÿ¬ÿ¹ÿ¬ÿºÿ±ÿ«ÿ­ÿ°ÿ³ÿÅÿ·ÿ»ÿ³ÿºÿ»ÿ³ÿ¸ÿ·ÿ´ÿµÿ³ÿ´ÿµÿ¶ÿ¶ÿ·ÿ·ÿ¯ÿ°ÿ¬ÿÿ·ÿ¶ÿ¸ÿÃÿ¯ÿ´ÿÿ¬ÿÁÿºÿ¸ÿ³ÿ±ÿ±ÿ¯ÿÿ¶ÿºÿµÿ²ÿ¸ÿºÿ¹ÿ·ÿ²ÿ¯ÿ²ÿ¸ÿ»ÿ¸ÿ¹ÿ¿ÿ¼ÿ³ÿ¸ÿ´ÿ¶ÿ¶ÿ¶ÿºÿ³ÿµÿ®ÿ·ÿ»ÿ·ÿ´ÿ²ÿµÿ»ÿµÿ¬ÿ°ÿºÿ¾ÿ¸ÿ»ÿ¼ÿºÿ¶ÿ·ÿ¸ÿ³ÿ´ÿ´ÿ³ÿ®ÿ°ÿ¹ÿÀÿºÿªÿ®ÿ»ÿ°ÿ¹ÿÿ¹ÿºÿÿ¯ÿ²ÿÁÿÉÿºÿºÿ°ÿ¶ÿ·ÿ±ÿ²ÿ±ÿ±ÿ¸ÿ¹ÿµÿ±ÿ­ÿµÿ½ÿ·ÿ½ÿ·ÿ¬ÿÿ²ÿ±ÿ¹ÿ½ÿ¼ÿ°ÿ¶ÿ²ÿÅÿ½ÿµÿªÿ³ÿ¶ÿ¸ÿ²ÿ­ÿµÿ·ÿµÿ·ÿ¶ÿ°ÿ°ÿ·ÿºÿºÿ¹ÿ¸ÿ´ÿ¶ÿµÿ¾ÿ½ÿ»ÿ¶ÿ¸ÿ¹ÿ³ÿµÿ»ÿ·ÿ¬ÿ¼ÿ»ÿ¿ÿ¼ÿ¸ÿµÿµÿ®ÿ¯ÿ·ÿµÿ´ÿ¶ÿ³ÿ¶ÿ·ÿ²ÿ¸ÿ·ÿµÿ·ÿ´ÿÀÿ¹ÿ·ÿ·ÿ½ÿÃÿ·ÿºÿµÿ¯ÿ·ÿ¾ÿ»ÿ¹ÿ¶ÿ³ÿ³ÿµÿ¸ÿµÿ±ÿ¶ÿ¶ÿ°ÿ¶ÿ½ÿµÿ¶ÿ¾ÿºÿ¾ÿÄÿºÿÄÿ³ÿ´ÿÀÿºÿ¾ÿ¯ÿ±ÿ»ÿ½ÿ¹ÿ­ÿ±ÿµÿ´ÿºÿ¿ÿ¼ÿ½ÿ¿ÿ¸ÿ¶ÿ±ÿ±ÿ½ÿºÿ¶ÿ»ÿÁÿºÿ¯ÿ«ÿ³ÿ´ÿ³ÿ¸ÿ³ÿ¹ÿ·ÿ±ÿ±ÿµÿ¶ÿ·ÿ¶ÿ±ÿ´ÿ»ÿ¾ÿºÿ¶ÿ²ÿ´ÿ½ÿ»ÿ»ÿÇÿ»ÿ¯ÿÿ¸ÿ¶ÿ±ÿ·ÿ¾ÿµÿµÿ·ÿ±ÿµÿ´ÿ«ÿ³ÿ¶ÿ¯ÿ¹ÿ¸ÿ¸ÿ¼ÿºÿ®ÿµÿÂÿ½ÿ©ÿµÿ¿ÿ¯ÿ½ÿºÿºÿ¾ÿ½ÿÀÿ¾ÿ¶ÿ°ÿ°ÿµÿºÿºÿ³ÿ¸ÿ²ÿ¹ÿ¶ÿ¿ÿ·ÿ¸ÿ©ÿ¼ÿ¼ÿ¹ÿ»ÿ®ÿ·ÿºÿ³ÿ®ÿ¬ÿªÿÿ«ÿ³ÿ­ÿ¬ÿ´ÿ¼ÿ·ÿ»ÿ»ÿ¯ÿµÿ«ÿ²ÿ½ÿ¿ÿ°ÿ²ÿµÿºÿ¾ÿ¾ÿºÿ¼ÿ»ÿ·ÿ²ÿ«ÿ®ÿ´ÿ½ÿÃÿ³ÿ°ÿ»ÿ³ÿ½ÿµÿ²ÿ»ÿºÿ·ÿÿÿ¬ÿ²ÿ±ÿ¯ÿ³ÿ»ÿ¾ÿ¶ÿ«ÿ­ÿ¹ÿ¼ÿ³ÿ¿ÿÄÿ¿ÿ¹ÿ²ÿ´ÿ»ÿ¼ÿ½ÿ¹ÿ¶ÿ²ÿ¯ÿ«ÿ²ÿ½ÿ¸ÿ»ÿÅÿ¶ÿµÿ»ÿ¶ÿ­ÿ¶ÿµÿ¾ÿºÿ¶ÿ²ÿ³ÿºÿºÿ­ÿ±ÿ²ÿ¬ÿ¶ÿ»ÿ»ÿ¿ÿºÿ¼ÿ¾ÿ¼ÿ¾ÿÄÿºÿ·ÿ·ÿÁÿ¿ÿ·ÿ·ÿ¹ÿ¶ÿ¹ÿÁÿÂÿÂÿÄÿÀÿÁÿÀÿ¸ÿ´ÿ®ÿ¶ÿ·ÿ¾ÿ·ÿ·ÿ»ÿ½ÿ¶ÿ¸ÿ·ÿµÿºÿ»ÿ¿ÿÁÿ·ÿ²ÿ¸ÿ¾ÿ«ÿÆÿÆÿµÿÁÿ¶ÿ¼ÿ¹ÿ¹ÿ¸ÿ°ÿ´ÿ»ÿ»ÿ¿ÿ¸ÿ»ÿ¿ÿ²ÿÀÿ¸ÿ¾ÿ±ÿ¼ÿµÿ·ÿ¼ÿ¾ÿÃÿ¹ÿ¶ÿ¹ÿ³ÿºÿ¸ÿ¹ÿ³ÿ´ÿ°ÿ¶ÿÂÿµÿ¼ÿ°ÿ¼ÿ¾ÿ¹ÿ¹ÿµÿ²ÿ½ÿÂÿµÿ¶ÿ»ÿÂÿÄÿ¸ÿµÿÊÿ¾ÿ¸ÿºÿ¶ÿ®ÿ³ÿµÿ¶ÿ¹ÿµÿ´ÿ¸ÿ´ÿ½ÿ³ÿÁÿ¶ÿ°ÿÿ²ÿ¸ÿ»ÿ¾ÿÁÿ¹ÿ·ÿÀÿÁÿ¼ÿ½ÿºÿ¹ÿ¸ÿºÿ¹ÿ¶ÿµÿ¹ÿµÿ¼ÿµÿ°ÿ²ÿ¹ÿ¼ÿºÿ¿ÿÄÿÄÿ¹ÿ³ÿ«ÿ²ÿ³ÿ³ÿºÿ¿ÿ¼ÿ½ÿ»ÿ»ÿºÿ²ÿ´ÿ³ÿ°ÿ¶ÿºÿ³ÿ¶ÿ¶ÿÀÿ¹ÿ¹ÿ»ÿ¶ÿ´ÿºÿ¾ÿ½ÿ¸ÿ²ÿºÿÂÿÀÿ½ÿÂÿÁÿÂÿÁÿÄÿ¸ÿ¸ÿ¿ÿ¼ÿ»ÿ¼ÿ¸ÿµÿ¿ÿ¹ÿ½ÿ½ÿÀÿ¶ÿÂÿ¾ÿ³ÿ¶ÿ»ÿ»ÿºÿ³ÿ´ÿ»ÿ¹ÿÄÿÁÿ¸ÿºÿ¿ÿ°ÿ«ÿ´ÿ¼ÿÁÿÀÿºÿ¼ÿÂÿºÿ½ÿÇÿ½ÿÀÿ³ÿ»ÿ¸ÿ³ÿµÿ»ÿ½ÿ·ÿ³ÿ½ÿÃÿ½ÿ·ÿ­ÿ·ÿ½ÿ¸ÿ·ÿºÿ»ÿ¹ÿ·ÿ·ÿ¶ÿ¸ÿ³ÿ½ÿ»ÿ¼ÿ¸ÿ°ÿ·ÿºÿ¾ÿÄÿÈÿÃÿºÿ»ÿ»ÿÉÿ¼ÿÀÿÅÿ®ÿ«ÿ¸ÿ¿ÿ¼ÿ¸ÿ¶ÿµÿµÿ°ÿ¬ÿ¹ÿ¼ÿ·ÿ¾ÿ³ÿ¼ÿÂÿ¿ÿ½ÿºÿ¹ÿÃÿºÿ·ÿ¾ÿ³ÿ©ÿÀÿÁÿÂÿÁÿ½ÿ½ÿºÿ¸ÿ½ÿ·ÿ½ÿ¹ÿ­ÿ¶ÿ±ÿ¹ÿÁÿÂÿ¾ÿ·ÿ³ÿ²ÿºÿ½ÿ¼ÿ¿ÿºÿÀÿ»ÿ¸ÿ»ÿ¸ÿ»ÿ»ÿ°ÿ»ÿ½ÿÁÿ±ÿµÿÃÿ¿ÿ¿ÿ¼ÿ¹ÿ¼ÿ¼ÿ·ÿºÿ´ÿ´ÿ½ÿÃÿ¿ÿÀÿ·ÿ¶ÿ¼ÿÀÿºÿ¬ÿ²ÿ·ÿ²ÿ²ÿµÿ·ÿÀÿºÿ¹ÿ¿ÿ½ÿµÿ·ÿ¿ÿ¿ÿ½ÿµÿ´ÿ³ÿ»ÿºÿºÿ¼ÿ¼ÿ¾ÿÀÿ¼ÿµÿÂÿ®ÿ°ÿ¬ÿ­ÿ·ÿ½ÿ·ÿ°ÿ¼ÿËÿÀÿÆÿ¸ÿµÿ¸ÿµÿ²ÿ¿ÿÉÿ¿ÿ¸ÿ¹ÿ³ÿ¸ÿ¾ÿ´ÿ»ÿ½ÿ¾ÿ¼ÿ¸ÿ·ÿ´ÿ¾ÿÂÿ´ÿ´ÿ¿ÿ¸ÿ·ÿ»ÿ¹ÿ¸ÿÁÿÂÿÈÿÂÿ¹ÿ°ÿ¾ÿºÿ¹ÿ¶ÿ´ÿ¿ÿÁÿ¾ÿ»ÿºÿµÿ·ÿ·ÿ·ÿ¼ÿ»ÿµÿ¶ÿÂÿ¼ÿ¸ÿ¾ÿ½ÿÅÿÄÿ¿ÿ»ÿµÿ¶ÿ¾ÿ»ÿ¾ÿÄÿ´ÿµÿ·ÿ¶ÿ³ÿ±ÿ³ÿºÿÿÁÿ³ÿ±ÿ¶ÿ¼ÿÃÿÄÿºÿ¶ÿ¸ÿ¿ÿµÿ²ÿÁÿÁÿ´ÿ°ÿ»ÿÁÿ¹ÿ¼ÿÁÿºÿ°ÿ¹ÿ¼ÿÁÿÀÿºÿ¼ÿ½ÿ¾ÿÉÿ·ÿ¶ÿ¾ÿ¾ÿ·ÿ±ÿ´ÿÅÿÉÿ·ÿ¹ÿ¶ÿ°ÿ½ÿ¿ÿ¹ÿ´ÿ³ÿ¹ÿ­ÿ·ÿÀÿÂÿ»ÿ²ÿ¸ÿ¿ÿµÿ±ÿ¶ÿÿ¼ÿ¸ÿ³ÿºÿ¿ÿ¿ÿÀÿºÿµÿ·ÿ¶ÿ½ÿºÿÁÿÃÿ»ÿ¼ÿ¹ÿµÿ¬ÿ²ÿ®ÿÀÿÁÿ¸ÿ¸ÿ¸ÿµÿÿ¼ÿ¸ÿ¼ÿ½ÿ¸ÿ³ÿ³ÿ²ÿ´ÿ²ÿ¹ÿ»ÿ¿ÿ»ÿ³ÿµÿ¹ÿ®ÿµÿµÿ´ÿ«ÿ°ÿºÿ¸ÿ¸ÿÅÿ´ÿ·ÿ¼ÿ·ÿ²ÿ®ÿµÿ¾ÿÀÿ¿ÿÐÿ¿ÿÆÿÃÿ¾ÿ»ÿ»ÿ»ÿ¸ÿµÿ¶ÿ»ÿ¹ÿ·ÿ¹ÿÀÿÃÿ¼ÿÀÿ¸ÿ´ÿ¹ÿ¶ÿ°ÿ±ÿÿMÿ^ÿ°ÿ²ÿ¸ÿ¾ÿ»ÿ¹ÿ»ÿ·ÿ¹ÿ½ÿ³ÿÁÿ¼ÿ¸ÿ·ÿ¶ÿ¹ÿ¹ÿ´ÿÌÿÂÿ¶ÿ´ÿ¸ÿ¹ÿ¹ÿ½ÿ²ÿ´ÿ³ÿ»ÿ¼ÿ¿ÿ¿ÿ·ÿºÿ»ÿ¹ÿÃÿ½ÿ½ÿ¼ÿ¶ÿ¶ÿ¾ÿÀÿ¹ÿ³ÿ¾ÿÃÿ¾ÿ¹ÿ¼ÿÂÿºÿÁÿµÿ±ÿµÿ»ÿ½ÿ¸ÿºÿ¸ÿµÿ·ÿÂÿÅÿÀÿÀÿÆÿÂÿ³ÿ¼ÿ¹ÿ±ÿ¹ÿ»ÿ¶ÿµÿµÿ¼ÿ·ÿ»ÿºÿ»ÿ¹ÿ¹ÿÁÿÅÿ¹ÿ¾ÿ±ÿ¿ÿ¿ÿ¾ÿ»ÿ·ÿºÿÁÿ½ÿ²ÿ»ÿ¿ÿ½ÿ¼ÿ»ÿ¹ÿ»ÿÂÿ¼ÿ³ÿ¼ÿ·ÿºÿÃÿÂÿ¸ÿ¼ÿ¼ÿÁÿ²ÿ³ÿ¼ÿ¾ÿ¼ÿ¹ÿ¹ÿ¼ÿ»ÿÂÿ¸ÿºÿ¹ÿ¶ÿ¸ÿ¼ÿ¾ÿ¿ÿÂÿÅÿ¾ÿÁÿ¼ÿ½ÿ·ÿµÿÀÿÅÿ¸ÿºÿºÿÃÿÁÿ¾ÿ¸ÿ¹ÿÀÿÂÿ¾ÿ½ÿ¶ÿ·ÿ«ÿ²ÿ¶ÿµÿ¸ÿÀÿÊÿÆÿ³ÿ¾ÿ°ÿ«ÿ±ÿ±ÿ¶ÿ»ÿ¯ÿ±ÿ¼ÿ¶ÿÁÿÁÿ¶ÿ¶ÿÁÿÂÿ¹ÿÂÿ¶ÿ³ÿ¹ÿ¾ÿÀÿ¾ÿºÿ½ÿÀÿ»ÿ½ÿ»ÿ´ÿÂÿ¹ÿ³ÿ¿ÿ¹ÿ¸ÿÂÿ¹ÿ·ÿÀÿ¾ÿÂÿºÿ¼ÿ¶ÿ´ÿ·ÿ¶ÿ·ÿÁÿÄÿ®ÿÀÿÀÿ»ÿÀÿ¿ÿ¹ÿ¶ÿ·ÿ¹ÿµÿ»ÿ«ÿ±ÿ±ÿÁÿ¿ÿµÿ±ÿ²ÿ¶ÿÀÿ³ÿ»ÿÀÿ¼ÿ¸ÿ·ÿ³ÿ·ÿ½ÿ¶ÿ³ÿºÿ¼ÿÀÿ³ÿµÿ¸ÿ¾ÿ¼ÿ»ÿ¼ÿ¶ÿ¶ÿ´ÿ³ÿ­ÿ¼ÿ¾ÿºÿ»ÿºÿ¸ÿ»ÿ¼ÿ¿ÿÀÿ­ÿ²ÿ¶ÿ·ÿ¹ÿ¸ÿºÿ»ÿ·ÿ¶ÿ²ÿ¸ÿ¼ÿ¼ÿ¶ÿ²ÿµÿ¶ÿ¾ÿÁÿºÿºÿºÿ¯ÿ¾ÿ²ÿ°ÿµÿ³ÿÀÿÀÿ·ÿºÿÃÿ¾ÿ³ÿ¾ÿ¿ÿÂÿ½ÿ¶ÿµÿ¶ÿ¼ÿºÿ¼ÿÆÿ»ÿ¹ÿ¾ÿ±ÿ²ÿºÿ½ÿ´ÿ³ÿ¸ÿ¼ÿ»ÿµÿ½ÿ¹ÿ°ÿ³ÿ²ÿ¼ÿºÿ¾ÿÁÿ·ÿ¶ÿ·ÿ±ÿ¸ÿ¸ÿºÿ¹ÿ¼ÿ½ÿºÿ¸ÿµÿºÿ»ÿ·ÿºÿ¼ÿ·ÿ»ÿ¶ÿ½ÿ¿ÿ»ÿ¸ÿ»ÿ·ÿºÿ¹ÿ³ÿ¼ÿÂÿ·ÿ¼ÿ¼ÿÄÿÆÿ·ÿ²ÿ·ÿºÿÀÿÄÿÃÿ¿ÿ·ÿ¹ÿµÿ½ÿ¶ÿªÿÿÂÿÁÿµÿºÿÀÿ·ÿ°ÿ´ÿ½ÿ´ÿµÿ½ÿµÿ¹ÿÀÿÁÿ¹ÿºÿºÿ·ÿµÿ®ÿ¼ÿ¼ÿ²ÿµÿ¸ÿÃÿ»ÿ½ÿ¼ÿ¹ÿ´ÿ¹ÿ¿ÿ¸ÿ»ÿÉÿÇÿ´ÿ¾ÿ¸ÿ´ÿ»ÿÁÿ¾ÿµÿ³ÿ³ÿ±ÿµÿ¼ÿ¼ÿ¾ÿÀÿ¿ÿ½ÿºÿ¸ÿ·ÿ¸ÿ¼ÿ·ÿ·ÿ¾ÿ¼ÿºÿÂÿºÿÃÿÁÿµÿ½ÿ¼ÿ²ÿ¸ÿ±ÿ¶ÿ¼ÿ´ÿ°ÿ®ÿ«ÿµÿ³ÿºÿ»ÿµÿ¿ÿ¸ÿ»ÿ¸ÿÀÿ¼ÿ¸ÿ¼ÿÁÿÇÿÂÿÀÿ¸ÿ¸ÿÃÿºÿ´ÿµÿ¯ÿ¹ÿ¾ÿ¾ÿºÿ³ÿ°ÿ¹ÿÄÿ¸ÿÁÿÁÿ¯ÿ¹ÿºÿµÿyÿyÿÿ¼ÿ¼ÿ¹ÿ½ÿ¸ÿµÿÂÿ·ÿ·ÿ¯ÿ±ÿÂÿÇÿ»ÿ¹ÿ¾ÿ¿ÿ¶ÿ³ÿ¼ÿÁÿ½ÿ¸ÿ·ÿ·ÿ³ÿ¿ÿ»ÿ³ÿ¶ÿ´ÿ¼ÿÂÿ¾ÿ²ÿ³ÿºÿ¿ÿÁÿ»ÿ¶ÿ·ÿ²ÿ¹ÿ»ÿ¸ÿ¾ÿ¹ÿ´ÿµÿ¶ÿºÿ¶ÿ¹ÿ·ÿ·ÿ»ÿ·ÿ»ÿ½ÿ·ÿ¶ÿµÿ·ÿ¶ÿ³ÿ­ÿ¸ÿ¹ÿ¼ÿ´ÿºÿÀÿ¼ÿ·ÿ³ÿ¶ÿ¸ÿÁÿ»ÿ»ÿ¹ÿ°ÿ»ÿÌÿÀÿ¾ÿÀÿºÿ³ÿ¼ÿÀÿ»ÿ²ÿ±ÿºÿ¼ÿ¿ÿ½ÿÀÿ¿ÿµÿºÿ«ÿ·ÿºÿ¹ÿ¸ÿ±ÿ¶ÿ¸ÿ»ÿ»ÿ´ÿ¶ÿÀÿ¶ÿ±ÿ·ÿ­ÿ°ÿÁÿ°ÿ¼ÿ¹ÿºÿ½ÿ²ÿ­ÿ³ÿ²ÿ¼ÿÇÿ¿ÿ¶ÿ²ÿ¹ÿ·ÿºÿ¹ÿÁÿ®ÿ¶ÿ¶ÿ¯ÿ¶ÿ¹ÿ¸ÿºÿ·ÿ´ÿ¼ÿ¿ÿ¼ÿ¾ÿ½ÿ·ÿ½ÿ½ÿ»ÿÉÿ»ÿ»ÿ¼ÿ±ÿ¾ÿ°ÿ±ÿ²ÿµÿ½ÿ½ÿ¶ÿ´ÿ·ÿ½ÿ»ÿ®ÿ¸ÿ¹ÿ¯ÿ¹ÿºÿ¾ÿ·ÿ¸ÿ»ÿ¶ÿµÿºÿ·ÿ¶ÿ´ÿµÿ¸ÿ¶ÿ¶ÿµÿ³ÿ¹ÿ¹ÿ³ÿ½ÿºÿ¼ÿ¯ÿ¶ÿ­ÿ­ÿ¶ÿÁÿµÿ¸ÿ·ÿ´ÿ½ÿ¿ÿÁÿÁÿ¼ÿ¼ÿ¼ÿ±ÿ®ÿ°ÿ¹ÿ¾ÿºÿ»ÿ¸ÿ¸ÿ²ÿ³ÿ´ÿ»ÿ¹ÿºÿºÿ½ÿÁÿ¾ÿ±ÿ­ÿ´ÿµÿ¼ÿ¿ÿ²ÿ¹ÿ·ÿ¹ÿºÿ­ÿ¼ÿ¼ÿ½ÿÀÿ½ÿ³ÿµÿ³ÿ´ÿ³ÿ¶ÿ¿ÿ»ÿ¹ÿ¿ÿ½ÿ¼ÿºÿ³ÿ´ÿ¶ÿ²ÿ·ÿ¼ÿ¹ÿ¶ÿÂÿ´ÿ­ÿ·ÿ¹ÿ¸ÿ¸ÿ³ÿ³ÿ¶ÿ¶ÿ¶ÿ¶ÿ²ÿ³ÿ¹ÿ²ÿ¯ÿ³ÿ·ÿºÿÂÿµÿ¹ÿ³ÿÀÿºÿ¶ÿ¼ÿ´ÿºÿ¾ÿµÿ·ÿ¹ÿ­ÿªÿ·ÿ¹ÿ³ÿ¸ÿ¸ÿ­ÿ¬ÿ±ÿ¿ÿ³ÿ²ÿ¹ÿ·ÿ·ÿ²ÿ¸ÿ¹ÿ»ÿ¸ÿ¶ÿ´ÿ±ÿ³ÿ¹ÿºÿ¹ÿ²ÿ²ÿ¸ÿµÿ³ÿ°ÿ®ÿ±ÿ¹ÿ³ÿ·ÿ«ÿ°ÿºÿÿµÿ±ÿ±ÿµÿ´ÿ¸ÿ¼ÿ²ÿ½ÿ¿ÿ½ÿ°ÿ­ÿ±ÿ½ÿ¹ÿ°ÿºÿ¼ÿÀÿ½ÿ¾ÿ¿ÿ´ÿ³ÿ½ÿ´ÿ«ÿºÿ¸ÿ³ÿÃÿ»ÿ°ÿ®ÿ³ÿ¶ÿ±ÿ¬ÿ®ÿ±ÿ°ÿ´ÿºÿ¼ÿ¸ÿ´ÿ¯ÿ¯ÿ»ÿ»ÿ¹ÿ¹ÿ±ÿ¼ÿºÿ¾ÿ±ÿ¶ÿ²ÿ¼ÿ´ÿ¼ÿ°ÿ²ÿ©ÿ·ÿ¶ÿ³ÿ¹ÿ»ÿ¶ÿµÿºÿÁÿ»ÿ±ÿ¸ÿ»ÿ²ÿ¶ÿ¼ÿ¸ÿ³ÿÿ³ÿ½ÿ¿ÿ°ÿ°ÿ¶ÿÂÿ¸ÿ­ÿ·ÿ³ÿ´ÿ·ÿ¯ÿ³ÿºÿµÿ·ÿ¶ÿµÿ¼ÿ·ÿµÿ¼ÿ´ÿ´ÿ·ÿ·ÿºÿ·ÿµÿ·ÿ¿ÿ·ÿ¾ÿºÿÀÿ¶ÿ¹ÿ²ÿµÿ¸ÿ¸ÿºÿÂÿ¿ÿ´ÿ¸ÿ»ÿ¸ÿ·ÿ·ÿ·ÿ¾ÿ»ÿ´ÿ´ÿ°ÿÀÿ»ÿ¹ÿ¿ÿ¯ÿ±ÿ­ÿ¸ÿ¸ÿ´ÿ¼ÿ«ÿÿ¿ÿÿ·ÿ´ÿ³ÿ³ÿ¾ÿ¹ÿ¹ÿ´ÿ¸ÿ´ÿµÿ²ÿ³ÿ³ÿ°ÿ¸ÿ¼ÿ¸ÿ³ÿ´ÿ·ÿ®ÿ±ÿ½ÿ²ÿ¹ÿ·ÿÂÿ±ÿ¸ÿ­ÿ¾ÿ·ÿ³ÿµÿ´ÿ±ÿ±ÿ·ÿ²ÿ¹ÿ½ÿ¹ÿ¶ÿ±ÿ»ÿ»ÿ¶ÿ·ÿ´ÿ¸ÿ¹ÿ¯ÿ±ÿµÿµÿ¸ÿºÿ½ÿ²ÿÿ´ÿ°ÿ¶ÿ»ÿ¸ÿ¹ÿ½ÿÿ±ÿºÿ«ÿ³ÿ´ÿ½ÿ¸ÿ¼ÿ¼ÿ³ÿÂÿ½ÿ¾ÿ´ÿÿ¬ÿ¾ÿ¾ÿ·ÿ±ÿ°ÿ·ÿ¾ÿ¿ÿ¸ÿ´ÿ²ÿ»ÿ³ÿÁÿÃÿ·ÿ¿ÿÃÿ·ÿ²ÿ¯ÿ±ÿ·ÿ´ÿ²ÿ¹ÿ¾ÿ³ÿ¯ÿ²ÿÁÿ¼ÿ¶ÿ±ÿ·ÿµÿ¶ÿºÿ¹ÿ¼ÿ¸ÿ¬ÿ°ÿ¼ÿ¿ÿ»ÿ¼ÿ·ÿ¹ÿ¶ÿ»ÿ´ÿ´ÿ°ÿ³ÿºÿ¼ÿµÿºÿµÿ¶ÿ³ÿ¹ÿ·ÿºÿºÿ¶ÿ²ÿ²ÿ´ÿ¸ÿ¾ÿ»ÿ¹ÿ¼ÿ¹ÿ´ÿ¾ÿ¸ÿ²ÿ½ÿ»ÿ­ÿ¬ÿµÿµÿ´ÿ³ÿ«ÿ®ÿ¸ÿ»ÿ¹ÿ»ÿ¶ÿ³ÿ¹ÿ¸ÿ´ÿ¯ÿºÿ´ÿ¸ÿ©ÿÂÿ¿ÿµÿ¸ÿ¿ÿ»ÿ·ÿµÿ·ÿµÿ¹ÿºÿ²ÿ³ÿ±ÿ³ÿ»ÿ»ÿ¾ÿ¾ÿ¸ÿ³ÿªÿ³ÿ³ÿ²ÿ³ÿ­ÿ»ÿ¾ÿ»ÿ¶ÿÿ¯ÿ½ÿ±ÿÀÿÿ¾ÿªÿÿ¿ÿ±ÿÃÿ¾ÿ¶ÿ¶ÿ´ÿ²ÿ¿ÿ¶ÿ³ÿ­ÿ¶ÿ°ÿ²ÿ¿ÿ½ÿ¶ÿ°ÿµÿÁÿ¾ÿ¶ÿ·ÿ¶ÿ¸ÿµÿ»ÿ±ÿÿ³ÿÉÿÄÿÁÿ²ÿÄÿÂÿ³ÿ­ÿ³ÿ»ÿÿ¬ÿ¬ÿ­ÿ»ÿµÿ¼ÿÃÿÂÿÁÿ½ÿ´ÿ¶ÿ¹ÿ¯ÿµÿ¾ÿ»ÿ¹ÿ·ÿ¸ÿ·ÿ´ÿ´ÿ±ÿ³ÿ³ÿ¼ÿ¹ÿ°ÿ¸ÿ¶ÿ²ÿ¯ÿµÿÿ·ÿ¹ÿ±ÿ¸ÿ´ÿÿ»ÿÀÿ¼ÿ¿ÿ·ÿºÿ¸ÿ±ÿ¼ÿ¹ÿ¬ÿ³ÿ­ÿ®ÿ²ÿ½ÿ¾ÿ´ÿ©ÿ°ÿµÿ²ÿ¼ÿ½ÿ¹ÿµÿµÿ»ÿ½ÿ»ÿ¯ÿ²ÿºÿ·ÿ²ÿ®ÿÿ²ÿ´ÿ¶ÿÿÃÿÀÿ»ÿ¯ÿ¶ÿ¶ÿ·ÿ±ÿ¿ÿ¿ÿ¹ÿµÿ¶ÿºÿ¹ÿ¹ÿ¼ÿ¸ÿµÿ´ÿ²ÿ´ÿºÿ»ÿ¸ÿ³ÿ¯ÿ´ÿ¶ÿ¶ÿÁÿ¸ÿ²ÿ¶ÿ´ÿ¸ÿÿ²ÿÿ¸ÿ·ÿ®ÿ²ÿºÿ¯ÿ½ÿÅÿ³ÿ¬ÿ·ÿ¸ÿ¾ÿ¾ÿ³ÿ¹ÿ¸ÿ®ÿ´ÿ¾ÿ°ÿ©ÿ«ÿ°ÿ½ÿÅÿÃÿ½ÿ·ÿ²ÿ¯ÿ¸ÿ¹ÿ­ÿ²ÿ·ÿ³ÿ·ÿ³ÿ´ÿ¾ÿÀÿ¸ÿ´ÿ·ÿ«ÿÈÿ»ÿµÿ¬ÿ¶ÿ´ÿ°ÿÅÿ·ÿ¾ÿ®ÿ·ÿ·ÿÿ«ÿ½ÿ¾ÿ½ÿÆÿÆÿ¹ÿ³ÿ³ÿ°ÿ¶ÿµÿ³ÿ¹ÿ³ÿ¿ÿÁÿ»ÿ±ÿ¶ÿ±ÿ°ÿºÿ´ÿ¿ÿ©ÿ¸ÿÅÿ»ÿ±ÿ®ÿ¾ÿºÿ¹ÿ¾ÿ«ÿ»ÿ·ÿ±ÿ®ÿ¶ÿ¶ÿ³ÿµÿ³ÿ¸ÿ´ÿ±ÿ®ÿ±ÿ¼ÿÁÿºÿ®ÿ­ÿ±ÿµÿ·ÿµÿ±ÿ²ÿ´ÿ´ÿµÿ¼ÿ³ÿ½ÿ½ÿ¯ÿ²ÿ¹ÿµÿ®ÿ®ÿ®ÿµÿ¶ÿ´ÿ²ÿ¸ÿ¸ÿµÿ´ÿ·ÿºÿ¶ÿ·ÿ»ÿµÿ´ÿµÿµÿ´ÿ³ÿ¶ÿ¶ÿ´ÿµÿ»ÿ±ÿ¸ÿºÿ±ÿ±ÿ¶ÿ·ÿ¶ÿ·ÿ»ÿ³ÿ³ÿ¯ÿºÿÂÿ¹ÿÂÿµÿ¶ÿ«ÿ´ÿ¼ÿ¹ÿ¿ÿ¶ÿ®ÿ­ÿ³ÿ³ÿµÿ¸ÿ»ÿ¿ÿ¹ÿ´ÿ®ÿ±ÿ¿ÿ¹ÿ¼ÿ½ÿ¬ÿ±ÿÿ¯ÿ±ÿ¾ÿÄÿµÿ¶ÿ´ÿÃÿ³ÿ°ÿ¹ÿ®ÿ¸ÿ²ÿ²ÿ¿ÿ°ÿªÿ½ÿ½ÿ°ÿ²ÿ»ÿ»ÿ²ÿ±ÿ¹ÿ·ÿºÿÀÿµÿ¹ÿ´ÿ­ÿªÿ¯ÿµÿ»ÿ®ÿ¹ÿ¹ÿ½ÿ³ÿ·ÿ¶ÿ¼ÿºÿµÿ³ÿ¼ÿ´ÿ¶ÿ·ÿºÿ»ÿ·ÿ¶ÿ¸ÿ¾ÿ¸ÿµÿ³ÿ©ÿ±ÿ¿ÿ»ÿ¹ÿµÿµÿºÿ²ÿ·ÿ·ÿ·ÿ¶ÿ¶ÿ´ÿ·ÿ·ÿ®ÿ·ÿ³ÿ¼ÿ±ÿªÿ¹ÿ¶ÿ²ÿ±ÿ³ÿ¸ÿ·ÿ²ÿµÿ·ÿ·ÿ¶ÿ·ÿµÿ¯ÿ®ÿ³ÿ»ÿ¸ÿ®ÿ¼ÿºÿ¼ÿ·ÿ­ÿ®ÿªÿ´ÿ¹ÿ®ÿ±ÿÃÿÁÿ¶ÿÃÿ¸ÿÂÿÃÿ·ÿ¹ÿ°ÿ±ÿ·ÿµÿ­ÿ²ÿ´ÿ´ÿºÿµÿµÿ¹ÿ´ÿ»ÿ¼ÿ¯ÿ¬ÿ´ÿ°ÿ¶ÿ±ÿ¹ÿ·ÿºÿ¯ÿÀÿÁÿÂÿ°ÿ¶ÿ¹ÿ¶ÿµÿ´ÿµÿ³ÿ±ÿºÿ¹ÿ³ÿ´ÿµÿ¸ÿ»ÿ¹ÿ¶ÿµÿ²ÿ²ÿ¼ÿµÿ¹ÿ¶ÿ·ÿÁÿ´ÿÉÿ»ÿ¿ÿ°ÿ¼ÿ¹ÿÂÿ´ÿ®ÿ°ÿ¼ÿ¿ÿ¼ÿÅÿ¿ÿµÿ»ÿ¸ÿ¬ÿµÿ¾ÿ­ÿ­ÿ¶ÿºÿÁÿ·ÿ¯ÿ»ÿºÿ¼ÿÄÿµÿ¿ÿ³ÿµÿºÿ¹ÿ¸ÿµÿ¶ÿ·ÿºÿ½ÿ½ÿ´ÿ®ÿ¶ÿ¸ÿ·ÿ¿ÿºÿµÿ´ÿºÿ´ÿ¼ÿÀÿ¸ÿ»ÿ´ÿ´ÿ¾ÿ¶ÿºÿªÿÿ±ÿ·ÿÂÿ¸ÿ´ÿ¸ÿ·ÿ¹ÿ´ÿ²ÿ¼ÿºÿ¶ÿ¹ÿ»ÿ·ÿÀÿ·ÿ¶ÿ±ÿ¹ÿµÿ­ÿ³ÿ·ÿÂÿÿ´ÿ¶ÿµÿ¶ÿ»ÿµÿµÿ¶ÿ´ÿ³ÿ­ÿ¬ÿ²ÿ´ÿ¹ÿ½ÿ¶ÿ¶ÿ­ÿ©ÿ·ÿÄÿ³ÿ¿ÿ­ÿ»ÿ¹ÿ²ÿ­ÿ»ÿ¸ÿ¹ÿ¶ÿ·ÿ¾ÿ¼ÿ²ÿ±ÿµÿµÿºÿºÿÁÿ·ÿ¯ÿ¸ÿµÿÅÿÃÿ±ÿ¸ÿ±ÿ­ÿ¶ÿ¶ÿ¼ÿ¹ÿ¸ÿ¶ÿµÿ¶ÿ³ÿ´ÿ·ÿ¶ÿ·ÿ·ÿ»ÿµÿ¸ÿ»ÿÁÿ¹ÿ³ÿ©ÿ»ÿÀÿ»ÿ¹ÿ»ÿ¼ÿ·ÿµÿµÿ®ÿ°ÿ·ÿ¶ÿµÿ¶ÿ´ÿºÿ¶ÿ«ÿ¹ÿµÿ·ÿÁÿºÿ¶ÿ°ÿ¹ÿ¸ÿµÿºÿ³ÿ³ÿ»ÿ½ÿ¾ÿ½ÿºÿ·ÿ²ÿ¯ÿ±ÿ³ÿºÿ²ÿ³ÿºÿµÿÁÿ©ÿ½ÿ¼ÿ±ÿ¶ÿ²ÿµÿºÿºÿ¹ÿ·ÿ¸ÿ¹ÿ¶ÿ¹ÿÀÿÀÿµÿ®ÿºÿ¼ÿ¼ÿ³ÿºÿ·ÿ¾ÿ¿ÿ¹ÿ¶ÿ¸ÿ»ÿ¼ÿ¾ÿ¶ÿ±ÿ¶ÿ»ÿÂÿ½ÿ´ÿ²ÿµÿ·ÿ±ÿÀÿµÿ¾ÿ»ÿ¶ÿ®ÿ±ÿµÿºÿ½ÿ»ÿ¶ÿ·ÿÁÿÌÿÈÿ»ÿ¸ÿ¾ÿ½ÿ½ÿ©ÿºÿµÿ¼ÿ¼ÿ¿ÿºÿ²ÿ¸ÿ»ÿ´ÿ²ÿ¹ÿºÿ¸ÿ¼ÿ¹ÿ¹ÿ¹ÿ´ÿ¶ÿ­ÿ½ÿ¸ÿµÿ°ÿ½ÿÂÿÃÿ·ÿµÿ»ÿ½ÿ¸ÿ°ÿ«ÿ³ÿÅÿÄÿ±ÿºÿªÿ¸ÿ·ÿ·ÿ¼ÿ·ÿ¾ÿ½ÿ¾ÿ¾ÿ¹ÿ»ÿ¾ÿ½ÿ¾ÿ¸ÿ¶ÿ¹ÿ´ÿ¾ÿ¸ÿ¾ÿ¯ÿ´ÿ³ÿ¹ÿ¼ÿºÿ½ÿ¿ÿ´ÿ²ÿ»ÿ¸ÿ»ÿÁÿ½ÿ¾ÿ·ÿ»ÿ´ÿµÿ°ÿ³ÿÁÿ¸ÿ¼ÿºÿ³ÿ´ÿ¼ÿ¹ÿ±ÿµÿ¸ÿºÿ¿ÿ»ÿ¸ÿÄÿ½ÿ¸ÿ¶ÿ½ÿ¶ÿºÿ¸ÿ·ÿ½ÿÀÿ¼ÿºÿÁÿ¿ÿÿµÿ»ÿÀÿ±ÿ¬ÿ´ÿµÿ»ÿ½ÿ¾ÿ¹ÿ²ÿ°ÿ³ÿ¹ÿ½ÿ¹ÿ´ÿ²ÿµÿ·ÿ±ÿ´ÿ³ÿ°ÿ·ÿ½ÿ·ÿ¶ÿ¼ÿ¹ÿ±ÿ¬ÿ®ÿµÿÃÿºÿ¹ÿ¿ÿ¶ÿ¶ÿ¸ÿÀÿ»ÿºÿÂÿÃÿºÿ²ÿ±ÿ½ÿ²ÿ±ÿ¸ÿ¼ÿÀÿÂÿ¶ÿ¸ÿ¹ÿ³ÿ°ÿµÿ¼ÿ¿ÿÂÿÀÿºÿÁÿÂÿÿ¸ÿ¿ÿ¸ÿµÿµÿ±ÿ¹ÿºÿºÿ¿ÿ¶ÿ®ÿ­ÿ¿ÿ´ÿÁÿºÿ¹ÿ¿ÿºÿ¼ÿ¸ÿµÿ»ÿ¾ÿ¼ÿÁÿÅÿ½ÿ¿ÿ¶ÿ²ÿ¼ÿºÿÂÿ¸ÿ¶ÿ´ÿ·ÿ¼ÿ½ÿ½ÿ¼ÿ¹ÿ»ÿ³ÿÅÿÀÿÅÿÀÿ¾ÿ»ÿ¼ÿ¾ÿ½ÿ»ÿ»ÿ¸ÿ¹ÿ¼ÿ´ÿ´ÿ¸ÿµÿÉÿÆÿ»ÿ¾ÿÁÿ¸ÿ®ÿ°ÿµÿ±ÿ·ÿÈÿ»ÿ¶ÿ¹ÿ¯ÿ¶ÿ¼ÿ¸ÿ·ÿ¾ÿÀÿÀÿÀÿ¶ÿÃÿ³ÿºÿÀÿ¿ÿ½ÿ²ÿ°ÿºÿ¶ÿ¯ÿ¸ÿ½ÿ·ÿ®ÿ¾ÿ¿ÿ·ÿ¼ÿ¶ÿ¹ÿ¿ÿ¾ÿÂÿÁÿ»ÿÁÿ¸ÿ·ÿ¼ÿÁÿ³ÿ¾ÿºÿ¹ÿµÿ·ÿºÿºÿ¿ÿÄÿ»ÿ¹ÿ²ÿ·ÿ½ÿ´ÿÁÿÂÿ¿ÿ¼ÿµÿ³ÿ¸ÿºÿ¼ÿÅÿ±ÿ´ÿ¿ÿ¶ÿÀÿÄÿÁÿÁÿÃÿÁÿ¶ÿ»ÿÁÿ²ÿÀÿ¾ÿÅÿÃÿ¸ÿ¶ÿ¼ÿ½ÿºÿ¼ÿ½ÿ¹ÿ·ÿÂÿÃÿ¾ÿ¹ÿºÿºÿ¾ÿÄÿ¿ÿ¼ÿÅÿ¿ÿ®ÿÆÿ¾ÿÁÿ¸ÿµÿ¹ÿ¹ÿ·ÿºÿÁÿÀÿÂÿ»ÿ¸ÿ°ÿ²ÿ´ÿ¹ÿ¶ÿ·ÿÄÿÀÿ¿ÿÁÿ¸ÿ¸ÿªÿ¶ÿ½ÿÃÿÄÿ¹ÿµÿÃÿÁÿÈÿÊÿºÿ±ÿ´ÿ¶ÿµÿ¸ÿ¾ÿÁÿÂÿÊÿ¼ÿ¼ÿ¼ÿ«ÿ´ÿ¹ÿ½ÿ¹ÿ·ÿÀÿ¿ÿ»ÿ¾ÿ¸ÿ¼ÿÁÿ·ÿºÿ½ÿ¹ÿ¹ÿ¾ÿ¾ÿ»ÿÁÿ¸ÿ²ÿ»ÿ¾ÿ¹ÿµÿ²ÿ®ÿ´ÿÂÿÀÿ¿ÿµÿ»ÿ»ÿ¾ÿ»ÿ¶ÿ²ÿ²ÿ½ÿ¼ÿ´ÿ»ÿ¶ÿ¾ÿÇÿÁÿ¹ÿµÿ´ÿÄÿ½ÿ»ÿÂÿ¼ÿ²ÿ·ÿ¶ÿ·ÿºÿ´ÿ³ÿ±ÿÂÿ·ÿ¸ÿ¶ÿ¾ÿÇÿÀÿµÿºÿÄÿ¾ÿ¬ÿ¬ÿ³ÿ¹ÿ¹ÿ¹ÿ¼ÿÃÿÂÿ·ÿ±ÿ¿ÿ¼ÿ¹ÿÀÿÀÿ¹ÿ´ÿ·ÿÂÿ¾ÿ¸ÿ¸ÿ¼ÿ»ÿ´ÿ¹ÿºÿ¶ÿÁÿÍÿÁÿ¹ÿ´ÿ»ÿºÿ»ÿ¼ÿ¹ÿ·ÿ·ÿ¯ÿ±ÿºÿÊÿÇÿ½ÿ¶ÿ¸ÿ¼ÿ·ÿ¶ÿÉÿ¾ÿ»ÿºÿºÿ½ÿÀÿ¾ÿ·ÿ²ÿ¼ÿµÿÁÿºÿÂÿÄÿ¼ÿ¸ÿ¸ÿ¾ÿ½ÿµÿ¶ÿ³ÿÿ¶ÿÆÿ¿ÿºÿÿ¯ÿ¹ÿ¿ÿÂÿ¹ÿ³ÿ¸ÿ¸ÿ¶ÿ¼ÿÅÿÁÿºÿ´ÿ¶ÿ¸ÿ²ÿ¹ÿ½ÿµÿ»ÿ±ÿ¸ÿ»ÿ·ÿºÿ¾ÿ»ÿ¹ÿ³ÿ¶ÿ·ÿµÿ¸ÿ½ÿ¼ÿ¾ÿÀÿÃÿ²ÿ¸ÿ¸ÿÂÿÅÿ»ÿµÿ·ÿÀÿµÿ¶ÿ¸ÿ¼ÿ¾ÿ¿ÿ¿ÿÁÿ²ÿ¿ÿÀÿÆÿÉÿ½ÿ®ÿ¬ÿªÿÀÿ¼ÿ¯ÿ¼ÿ¿ÿÀÿ¿ÿ¸ÿ¸ÿ½ÿ²ÿÁÿ¼ÿ³ÿµÿ½ÿ»ÿ¸ÿ¿ÿ¿ÿÄÿÆÿ¶ÿµÿ¹ÿ»ÿ½ÿ¶ÿ·ÿ·ÿ´ÿ·ÿ¼ÿ½ÿºÿ½ÿ¼ÿ²ÿ¶ÿ·ÿ¾ÿÂÿ¿ÿÃÿ®ÿÁÿ±ÿ¸ÿ¼ÿ¸ÿ·ÿºÿ¸ÿ¾ÿ¿ÿ½ÿ·ÿ´ÿ²ÿ¶ÿ¼ÿ·ÿ¾ÿ¶ÿ¸ÿºÿºÿÀÿÀÿºÿ»ÿ¼ÿÅÿÁÿ¼ÿ­ÿ°ÿ½ÿ¾ÿ¸ÿ¹ÿ¹ÿµÿ¯ÿ±ÿµÿ¹ÿ¾ÿÁÿ¼ÿ¸ÿÉÿÄÿ¸ÿ¹ÿ¿ÿ¾ÿ»ÿ¿ÿÄÿ»ÿ³ÿ¸ÿ¸ÿ¶ÿµÿ¼ÿÀÿ¹ÿÂÿ½ÿ´ÿµÿ¼ÿÀÿ½ÿ»ÿ¼ÿ»ÿµÿ¼ÿ¼ÿ¹ÿ¼ÿ½ÿºÿ·ÿµÿ¯ÿ°ÿ¾ÿºÿºÿ¹ÿ±ÿ³ÿ»ÿ¹ÿ¹ÿÁÿÇÿ¹ÿ¹ÿ¸ÿ·ÿ·ÿ´ÿ¸ÿÄÿ¸ÿ¶ÿ¹ÿ¾ÿ¼ÿÂÿ¿ÿ·ÿ·ÿºÿ¾ÿ½ÿ´ÿ²ÿ¯ÿ·ÿ¾ÿÁÿÃÿÄÿÅÿ»ÿ½ÿ¼ÿ°ÿ®ÿ´ÿ·ÿ¶ÿ·ÿ­ÿ±ÿ°ÿ¶ÿ¼ÿ¿ÿ´ÿ¸ÿ·ÿ°ÿ»ÿ¸ÿ»ÿ½ÿ¼ÿºÿ½ÿÁÿ½ÿ¾ÿ¿ÿ´ÿ¿ÿÀÿ¯ÿ»ÿ¸ÿ½ÿÄÿºÿ²ÿ½ÿÂÿºÿ¿ÿÀÿ¿ÿ¼ÿ·ÿ¼ÿ¼ÿ½ÿ¾ÿ»ÿÄÿ¹ÿºÿÀÿ¼ÿ»ÿ¾ÿºÿ´ÿ±ÿ­ÿ³ÿ¶ÿ¸ÿ¾ÿÅÿ¶ÿµÿ¼ÿ¹ÿ´ÿ¶ÿµÿ½ÿ¸ÿ¶ÿÁÿ»ÿ¸ÿ²ÿ°ÿ³ÿµÿ¹ÿ¼ÿ¶ÿ¾ÿÈÿ¼ÿ¸ÿ¹ÿ¹ÿ¶ÿ´ÿ¹ÿ¾ÿ¼ÿ½ÿ¼ÿºÿ¹ÿºÿ»ÿ¼ÿ¼ÿ¾ÿÀÿÂÿ¿ÿ¼ÿ¸ÿÁÿµÿ²ÿ±ÿ·ÿÀÿ¿ÿ»ÿ»ÿµÿ½ÿ²ÿ¹ÿ¾ÿ¸ÿ½ÿ¸ÿ¸ÿ¿ÿ¾ÿ¼ÿ¸ÿ´ÿÃÿ¸ÿ´ÿÆÿ»ÿ¿ÿÂÿ¼ÿ¼ÿ¾ÿ¶ÿ½ÿ¬ÿÁÿ»ÿ·ÿ½ÿºÿ³ÿµÿ¹ÿ»ÿÄÿ½ÿ¶ÿÅÿµÿºÿ¼ÿ½ÿ¸ÿ·ÿ·ÿ¹ÿ¾ÿ¼ÿ½ÿÂÿ±ÿÿ²ÿ¾ÿ½ÿ±ÿ¹ÿ½ÿ»ÿ¾ÿ»ÿÁÿ°ÿ¯ÿ¹ÿÃÿ·ÿ¸ÿ¼ÿ½ÿÀÿ¾ÿ¸ÿ½ÿÁÿ¿ÿÀÿÀÿ­ÿ¸ÿºÿºÿÁÿÂÿºÿ³ÿ²ÿµÿ¹ÿ»ÿÆÿ¿ÿ¼ÿ·ÿ´ÿ·ÿ»ÿ¹ÿ¼ÿÃÿÀÿ¹ÿ¼ÿÂÿ´ÿÂÿµÿ´ÿ³ÿ¼ÿÈÿÆÿ¼ÿ¶ÿ¸ÿ»ÿµÿ»ÿÃÿ¿ÿ¼ÿ¼ÿ½ÿ¼ÿºÿ¸ÿ¹ÿºÿ¹ÿ·ÿ³ÿ»ÿ´ÿ¼ÿÁÿ½ÿ´ÿ³ÿºÿ¾ÿ·ÿ¬ÿ²ÿÀÿ½ÿ¿ÿ¸ÿ²ÿ³ÿ¬ÿ³ÿÁÿ¼ÿ¸ÿ¶ÿ³ÿ²ÿ°ÿ¯ÿ¶ÿ½ÿ¶ÿ¯ÿ½ÿ¹ÿ¹ÿ½ÿµÿ°ÿ¸ÿ¾ÿ¶ÿ³ÿÁÿÂÿµÿ¹ÿ¾ÿÂÿ¼ÿ¼ÿ¸ÿµÿºÿ¼ÿ¸ÿ¼ÿ¼ÿµÿµÿ²ÿ®ÿ¼ÿ·ÿºÿ¹ÿ¸ÿ½ÿ´ÿ¹ÿºÿ½ÿ½ÿ¼ÿµÿ®ÿ¶ÿ¶ÿ²ÿ²ÿ®ÿ»ÿ¸ÿµÿ±ÿ¹ÿ¸ÿ¹ÿ¾ÿ»ÿ¶ÿ¸ÿºÿ¿ÿ»ÿ½ÿ½ÿ­ÿ°ÿ¿ÿ·ÿ)ÿ!ÿzÿ±ÿ¶ÿÀÿÁÿ°ÿ¬ÿ»ÿ¶ÿ¯ÿ¯ÿµÿ¿ÿ¸ÿ¶ÿ¸ÿ±ÿ°ÿ³ÿ³ÿ¸ÿÁÿÀÿ·ÿ¸ÿ¹ÿ²ÿÃÿ¿ÿ¾ÿ¾ÿ¹ÿ´ÿ¹ÿ¹ÿ³ÿ¶ÿºÿ½ÿ¼ÿµÿ½ÿ²ÿ´ÿÃÿ½ÿ¹ÿ·ÿ¹ÿ³ÿ·ÿ¸ÿ»ÿ¸ÿ¶ÿ´ÿ¼ÿÃÿ»ÿ½ÿ¹ÿ»ÿ³ÿ¸ÿ¾ÿ¶ÿ¸ÿ²ÿ¹ÿ»ÿ¸ÿ·ÿ·ÿ¿ÿ¼ÿ±ÿ´ÿºÿºÿ»ÿ¶ÿÃÿ°ÿ·ÿÅÿËÿ½ÿ³ÿµÿ·ÿ¹ÿ¹ÿ½ÿºÿ²ÿ±ÿºÿÆÿÅÿÂÿ¾ÿÃÿ¸ÿ¹ÿ­ÿ¸ÿ»ÿºÿ»ÿµÿ»ÿ½ÿ´ÿ²ÿ´ÿ¸ÿ¿ÿµÿ¯ÿ½ÿ¾ÿÿ¾ÿ·ÿ¾ÿËÿºÿ´ÿ±ÿ¸ÿ¸ÿ·ÿÄÿÉÿ¾ÿ»ÿ¸ÿ°ÿ´ÿ·ÿ¶ÿ¾ÿ´ÿ·ÿ¶ÿ¶ÿ±ÿ¸ÿ´ÿ¹ÿ¸ÿ¹ÿ¾ÿ¿ÿ¹ÿ´ÿ·ÿ½ÿ´ÿ¾ÿÀÿ¿ÿ¿ÿ°ÿÁÿÁÿ¶ÿ»ÿ¿ÿºÿ´ÿµÿ¼ÿÁÿ·ÿ³ÿºÿ¹ÿ½ÿ¾ÿ¶ÿ³ÿ¼ÿ¸ÿÁÿ»ÿ¼ÿ¶ÿµÿ´ÿ´ÿ´ÿ¶ÿ¸ÿ·ÿ·ÿ¯ÿÿ¬ÿ­ÿ°ÿ´ÿ³ÿ±ÿ»ÿ¸ÿ½ÿ­ÿ¹ÿ­ÿ±ÿ»ÿµÿ®ÿ·ÿ¼ÿÂÿÃÿÅÿÁÿ»ÿÄÿÁÿ±ÿ­ÿ¶ÿ¼ÿ²ÿºÿ»ÿ³ÿ»ÿ´ÿ´ÿ³ÿ¼ÿ¿ÿ¸ÿ¶ÿ½ÿ¸ÿºÿ¹ÿ²ÿ¶ÿºÿÁÿ¹ÿ¸ÿ½ÿ¾ÿºÿÄÿªÿÄÿ±ÿÈÿÂÿ³ÿ­ÿ³ÿ½ÿµÿ³ÿºÿµÿºÿÅÿ¼ÿ·ÿ¼ÿ¸ÿ¹ÿ¶ÿµÿ¶ÿ¼ÿÀÿ±ÿ¶ÿ¼ÿ³ÿ¯ÿ¶ÿ¸ÿ·ÿºÿµÿ±ÿ¹ÿ¾ÿ¸ÿ´ÿ³ÿ³ÿ·ÿ´ÿ´ÿ²ÿ½ÿ®ÿ¼ÿ¶ÿ·ÿÇÿ½ÿÂÿÉÿ°ÿ³ÿ³ÿµÿµÿ¹ÿ»ÿ´ÿµÿ´ÿ´ÿÀÿÁÿ¹ÿ´ÿ³ÿ´ÿµÿºÿÿ®ÿ®ÿ¶ÿ·ÿ¸ÿ¯ÿ¯ÿ¿ÿ¼ÿ¸ÿ³ÿ¶ÿ¸ÿ¿ÿ»ÿ­ÿ©ÿ°ÿ´ÿ¶ÿ´ÿ¯ÿ¶ÿ¶ÿ½ÿ¿ÿ¯ÿ¶ÿµÿ¶ÿ³ÿµÿ¹ÿµÿÁÿ½ÿ´ÿ¯ÿ¹ÿ¼ÿ¾ÿ¯ÿªÿ¶ÿºÿ¶ÿ³ÿ¸ÿ¸ÿ´ÿ¸ÿ½ÿ¿ÿ¸ÿÈÿÀÿ¶ÿ¹ÿºÿ³ÿ¶ÿ»ÿ¾ÿ·ÿ´ÿµÿµÿ´ÿ°ÿ¯ÿ²ÿ²ÿ¶ÿ¾ÿ¾ÿ¶ÿ¯ÿ¯ÿ¯ÿ´ÿ·ÿÂÿ¸ÿ»ÿ¹ÿ¸ÿ¶ÿ°ÿ¯ÿ¶ÿ¶ÿ»ÿÂÿÂÿ³ÿÃÿµÿ¶ÿ³ÿ»ÿ¾ÿ³ÿ·ÿ»ÿµÿ»ÿ½ÿµÿ¶ÿ»ÿ·ÿ±ÿ¶ÿ°ÿ±ÿ·ÿ°ÿ³ÿ¸ÿ²ÿ³ÿ®ÿ¬ÿ«ÿ¹ÿ·ÿÁÿ¾ÿ¹ÿºÿ¶ÿ¯ÿ±ÿ´ÿ³ÿ´ÿ²ÿ²ÿºÿºÿ¼ÿµÿ¸ÿ·ÿ²ÿ¬ÿºÿÃÿ¾ÿ¶ÿ¯ÿÂÿ­ÿ½ÿ¹ÿµÿ½ÿµÿ´ÿ»ÿÆÿ¹ÿ²ÿ²ÿ³ÿ¼ÿ½ÿ¼ÿ¸ÿ¯ÿ±ÿ¹ÿÁÿÁÿ¶ÿ°ÿ¶ÿ·ÿ­ÿµÿ¶ÿ½ÿºÿ·ÿ¼ÿ¯ÿ«ÿÂÿ³ÿµÿ®ÿ¯ÿÀÿ»ÿ¶ÿ´ÿ±ÿ°ÿªÿ´ÿ¸ÿ³ÿ¸ÿ¸ÿ´ÿ²ÿ°ÿ±ÿ®ÿ°ÿ·ÿ½ÿºÿ¹ÿ³ÿ·ÿ¸ÿ·ÿ¯ÿ¶ÿ­ÿ²ÿ²ÿ¹ÿ¯ÿ¬ÿ³ÿ©ÿ¸ÿ½ÿ¸ÿµÿ¯ÿ·ÿ»ÿ³ÿ²ÿ·ÿ¸ÿ¸ÿ´ÿµÿµÿ±ÿºÿ»ÿ·ÿ¸ÿ°ÿ³ÿ³ÿºÿ»ÿ·ÿ³ÿ»ÿ¹ÿ¹ÿÿ³ÿªÿ´ÿ°ÿÁÿÃÿ¶ÿ©ÿ»ÿÀÿ¿ÿºÿ¶ÿ¼ÿºÿ°ÿ³ÿ¸ÿ±ÿ²ÿ»ÿ»ÿ·ÿ­ÿ±ÿ²ÿµÿ´ÿ¸ÿ¾ÿ¸ÿ³ÿ»ÿ¬ÿ¶ÿºÿ©ÿ±ÿ¶ÿ´ÿ°ÿ·ÿ±ÿµÿ·ÿºÿµÿ¶ÿ»ÿ¼ÿºÿ¶ÿ±ÿ³ÿ²ÿ¯ÿ¶ÿ¼ÿ¸ÿµÿÀÿºÿ¹ÿ³ÿ²ÿ¸ÿ¬ÿµÿ¶ÿµÿ¾ÿ¹ÿ»ÿÁÿµÿ¹ÿ·ÿ·ÿ²ÿ¶ÿºÿ²ÿ·ÿ¼ÿ¸ÿ¶ÿ³ÿ·ÿ¹ÿ¸ÿ¶ÿ»ÿ¸ÿ²ÿ¶ÿ¶ÿ²ÿ°ÿ±ÿ°ÿ°ÿ²ÿ¸ÿ´ÿ¯ÿ·ÿ³ÿ´ÿºÿ·ÿ¶ÿ´ÿ½ÿ¯ÿ¶ÿ²ÿ±ÿ¶ÿÆÿÅÿ¯ÿ·ÿ²ÿ´ÿ»ÿ¼ÿ»ÿºÿµÿ°ÿ¶ÿ¸ÿ°ÿ©ÿµÿ¹ÿ´ÿ»ÿ¸ÿ¸ÿºÿ¶ÿ¸ÿºÿ½ÿ¶ÿ¼ÿ±ÿ±ÿ²ÿ­ÿºÿÁÿÉÿ¶ÿ¹ÿÈÿ©ÿ·ÿµÿ°ÿ­ÿ¹ÿ¶ÿÁÿºÿ±ÿÿ«ÿ³ÿ°ÿ³ÿºÿ³ÿ²ÿ¼ÿ´ÿ´ÿ¼ÿ«ÿªÿ·ÿ¶ÿ·ÿºÿµÿ¯ÿ¸ÿ¶ÿªÿÀÿÆÿ³ÿ·ÿ´ÿ°ÿ¸ÿ¶ÿ¾ÿ³ÿ¹ÿ³ÿ°ÿ±ÿµÿ¶ÿºÿÀÿ¶ÿ»ÿ¿ÿ»ÿ¸ÿºÿ¹ÿºÿ»ÿ¼ÿ³ÿ±ÿ·ÿ³ÿ´ÿ±ÿªÿ®ÿªÿ´ÿÀÿÁÿ¼ÿ¹ÿ±ÿ­ÿ®ÿ©ÿµÿ¶ÿ´ÿºÿªÿ«ÿ¯ÿ¸ÿ³ÿµÿ¹ÿ¸ÿ·ÿ°ÿ·ÿ²ÿµÿ°ÿ­ÿ°ÿ²ÿ¶ÿ¹ÿ¼ÿ¾ÿ·ÿ°ÿ°ÿ³ÿµÿ·ÿ³ÿ±ÿ¶ÿ»ÿ¸ÿ¯ÿ¼ÿ´ÿ±ÿ¯ÿ¯ÿ©ÿ±ÿ³ÿºÿÿ®ÿ³ÿÀÿ¸ÿ¶ÿ±ÿ½ÿµÿ¬ÿµÿ¯ÿ¬ÿ¸ÿ¸ÿ²ÿ³ÿµÿµÿ¸ÿ±ÿ®ÿ½ÿ»ÿ²ÿ´ÿ¸ÿÁÿ¿ÿ¶ÿ·ÿ¶ÿºÿµÿ±ÿ¹ÿ¶ÿ±ÿ¶ÿªÿµÿ´ÿ¬ÿ°ÿ¼ÿ´ÿÀÿ³ÿ¸ÿ»ÿ¼ÿ½ÿµÿ²ÿ¶ÿ±ÿ²ÿ°ÿºÿµÿ±ÿ³ÿ°ÿ±ÿ°ÿÿ®ÿ¸ÿ»ÿ¹ÿ´ÿ´ÿºÿÄÿµÿ±ÿ®ÿ¾ÿ¶ÿ¹ÿÿ²ÿ¬ÿ¾ÿ¸ÿ¶ÿÅÿ¾ÿ¸ÿÿÿ¾ÿ¿ÿµÿ²ÿ¬ÿ®ÿ±ÿ®ÿ¬ÿÿ¶ÿ¹ÿ·ÿ´ÿ³ÿ¸ÿºÿ¶ÿ¸ÿ¶ÿ¬ÿ¯ÿºÿ½ÿ¸ÿ¼ÿ½ÿ¹ÿ±ÿ®ÿ¹ÿ¾ÿ¼ÿ²ÿ¯ÿµÿ¾ÿ¹ÿµÿ®ÿºÿ³ÿ°ÿ³ÿÂÿ»ÿ°ÿ®ÿ¯ÿ¯ÿ¹ÿ¸ÿ¸ÿ¶ÿ°ÿ©ÿ­ÿ³ÿ´ÿ³ÿ¸ÿºÿ´ÿ·ÿ¹ÿ³ÿ®ÿ´ÿ®ÿ¼ÿºÿ³ÿ¯ÿ®ÿ®ÿ®ÿ½ÿ³ÿ¸ÿÀÿ¹ÿ¿ÿµÿ·ÿºÿ¼ÿ´ÿÿ±ÿ¶ÿ¹ÿ¼ÿ²ÿ·ÿ¯ÿ°ÿ¼ÿºÿ²ÿ¶ÿ¼ÿºÿ·ÿ¸ÿ¹ÿ¼ÿ¾ÿ»ÿ¸ÿ±ÿªÿ´ÿ¶ÿÀÿµÿ¸ÿµÿ¼ÿ±ÿ´ÿºÿ·ÿÃÿ¸ÿÀÿ·ÿ¶ÿ´ÿ¹ÿºÿ¶ÿ»ÿ½ÿ´ÿ³ÿµÿ·ÿ¹ÿ¸ÿ¶ÿµÿµÿ·ÿºÿµÿ±ÿ±ÿ°ÿ³ÿ®ÿ­ÿ©ÿ½ÿÿÇÿ¿ÿ±ÿ¼ÿµÿ·ÿªÿ¹ÿ³ÿ´ÿ°ÿÄÿºÿ¶ÿ²ÿ³ÿµÿ´ÿ±ÿ°ÿ´ÿµÿ¾ÿÁÿ°ÿ¬ÿ´ÿ°ÿ¹ÿÀÿÿÿ³ÿµÿ¿ÿºÿºÿ¾ÿ»ÿÂÿ»ÿ»ÿ¯ÿ²ÿ°ÿºÿ»ÿ¿ÿ³ÿºÿ¹ÿ²ÿ¶ÿºÿ½ÿ³ÿ¹ÿ½ÿ¸ÿµÿ¯ÿ¸ÿÄÿ½ÿ¸ÿ²ÿ®ÿ²ÿ»ÿ¸ÿµÿ¹ÿ¶ÿ´ÿµÿ¹ÿ¾ÿ¶ÿ«ÿ©ÿ²ÿ³ÿ¯ÿ¼ÿ­ÿ³ÿªÿ°ÿ­ÿ¯ÿ²ÿµÿ¶ÿ®ÿ°ÿ·ÿ²ÿ°ÿ¹ÿ½ÿ¹ÿµÿµÿ¹ÿ½ÿ¸ÿ¸ÿ²ÿ«ÿ¬ÿ®ÿÄÿ´ÿÀÿ²ÿ»ÿ«ÿ¹ÿ´ÿÅÿÀÿ¼ÿ·ÿ´ÿ­ÿºÿ»ÿ¶ÿ®ÿ°ÿ¶ÿ·ÿºÿ»ÿµÿ®ÿ·ÿ¸ÿ¶ÿ»ÿ®ÿµÿ«ÿ¶ÿ»ÿ¿ÿ»ÿÿ½ÿ¸ÿ»ÿ¶ÿºÿ¿ÿ¹ÿ¹ÿ¾ÿ³ÿ´ÿ®ÿ±ÿ·ÿ¹ÿºÿµÿ´ÿ»ÿ»ÿ¸ÿ¸ÿµÿ¸ÿ´ÿ®ÿ¸ÿ´ÿ±ÿ¹ÿ²ÿ½ÿ·ÿ¶ÿ´ÿ°ÿ»ÿ¾ÿ¶ÿ¶ÿ¶ÿ¯ÿ±ÿ±ÿ±ÿ¾ÿÀÿ»ÿ¿ÿÀÿÂÿ¼ÿ¶ÿµÿ²ÿ¶ÿÈÿ¼ÿÿ­ÿ´ÿÀÿÀÿ³ÿ·ÿµÿ¸ÿ¼ÿ¹ÿ½ÿ¼ÿ°ÿ¬ÿ¹ÿÀÿ½ÿ·ÿ¶ÿ´ÿ±ÿ¸ÿ»ÿ·ÿ´ÿ±ÿ³ÿ«ÿ¸ÿ»ÿµÿ´ÿÀÿ¸ÿ½ÿ±ÿ°ÿ¹ÿ¯ÿ¹ÿ¼ÿ¹ÿ´ÿ¸ÿµÿµÿ¶ÿ°ÿµÿ¾ÿ»ÿ³ÿ¯ÿ²ÿ¶ÿ¬ÿ³ÿ©ÿ»ÿ½ÿ½ÿ³ÿ­ÿ¼ÿ¹ÿ·ÿ¹ÿ°ÿ°ÿ³ÿ¹ÿ´ÿ¹ÿ»ÿ®ÿ°ÿ´ÿ¬ÿ±ÿ¸ÿ½ÿ¾ÿ³ÿ·ÿ¯ÿ¯ÿ´ÿµÿ°ÿÄÿ¼ÿ»ÿÀÿ¹ÿµÿ¿ÿºÿ¶ÿ¯ÿ·ÿ·ÿ°ÿ­ÿ«ÿ­ÿ¶ÿÄÿ¾ÿ¶ÿ³ÿ³ÿµÿ²ÿ¬ÿ¸ÿ·ÿ»ÿ½ÿºÿ²ÿ¸ÿ·ÿ®ÿ°ÿ±ÿ¯ÿ·ÿ·ÿ³ÿ¸ÿ·ÿ²ÿµÿµÿ¹ÿºÿ¿ÿÀÿ»ÿ¸ÿ³ÿ´ÿÀÿ²ÿ¶ÿ°ÿ¯ÿ¸ÿÀÿ¼ÿ»ÿ²ÿ±ÿµÿºÿÂÿ¹ÿµÿ¹ÿ¬ÿÿ¯ÿÁÿ¾ÿÍÿ­ÿ±ÿÁÿ±ÿµÿ´ÿ°ÿµÿ·ÿ³ÿ³ÿºÿ¸ÿ·ÿ¸ÿ±ÿ¯ÿ®ÿµÿ³ÿ½ÿ¼ÿ¸ÿÃÿ°ÿµÿµÿ¯ÿ»ÿºÿ³ÿ´ÿ·ÿÅÿ¾ÿ·ÿ´ÿ°ÿ»ÿ»ÿ·ÿ´ÿ¶ÿºÿ±ÿ­ÿªÿÂÿÈÿ¶ÿ½ÿ·ÿ½ÿ·ÿ¶ÿÀÿÊÿ¿ÿ³ÿ´ÿºÿ¾ÿ¶ÿ¶ÿ·ÿ´ÿ»ÿ³ÿÀÿ¹ÿ¹ÿºÿ»ÿ±ÿµÿ¸ÿ²ÿ´ÿºÿ¼ÿºÿ»ÿ½ÿ¶ÿ°ÿ¯ÿ½ÿÇÿ¾ÿÿÃÿÁÿ·ÿ¾ÿ¾ÿºÿºÿ´ÿ¹ÿºÿ¶ÿµÿ±ÿ°ÿ¹ÿ»ÿ¶ÿ»ÿ²ÿ­ÿµÿÁÿºÿµÿ²ÿ¶ÿºÿ»ÿµÿ¶ÿ¹ÿµÿ¶ÿ¾ÿ¼ÿ¸ÿ¶ÿ»ÿ®ÿªÿÿ±ÿ¹ÿÿ¾ÿ¸ÿÄÿ¾ÿ¹ÿ¼ÿµÿ¶ÿ¾ÿ»ÿ¸ÿºÿºÿ¹ÿ´ÿÀÿ½ÿÀÿ²ÿ²ÿ³ÿ¶ÿ´ÿ´ÿ·ÿ¹ÿµÿ®ÿ³ÿ¿ÿ¹ÿ»ÿËÿµÿÀÿ¼ÿµÿ¶ÿ°ÿ¾ÿ´ÿ¸ÿ¼ÿ»ÿ¶ÿ¾ÿÅÿ½ÿ³ÿµÿ´ÿ³ÿ¹ÿ½ÿ¿ÿ¹ÿ¸ÿµÿ·ÿ¹ÿ¶ÿ½ÿµÿ±ÿ»ÿ½ÿ¹ÿ¿ÿ·ÿ°ÿ­ÿ¯ÿ®ÿ½ÿÇÿ»ÿ½ÿ·ÿ»ÿ¹ÿµÿ·ÿ³ÿ²ÿºÿ»ÿ·ÿµÿ¼ÿ·ÿ°ÿ¸ÿµÿ±ÿ·ÿ·ÿºÿ»ÿ·ÿ³ÿ³ÿµÿµÿµÿ¹ÿ¹ÿ½ÿÅÿ¶ÿ¸ÿµÿ¯ÿ¯ÿ¾ÿÀÿµÿ¯ÿ·ÿ¿ÿ¶ÿ±ÿ¿ÿ¶ÿ²ÿÂÿÂÿÈÿÇÿ¿ÿºÿ¼ÿ½ÿºÿ¼ÿ¾ÿ½ÿÂÿÀÿÁÿÈÿ¶ÿ¼ÿ³ÿ»ÿ¾ÿÃÿ½ÿÂÿÀÿ»ÿÁÿÃÿ¶ÿ®ÿ²ÿ¶ÿ«ÿ¾ÿµÿ°ÿ½ÿµÿ½ÿÀÿÁÿºÿ¸ÿ¿ÿ»ÿ¸ÿ·ÿ³ÿ¿ÿ¸ÿÀÿÀÿ­ÿ¶ÿ¹ÿ³ÿ·ÿ½ÿ¼ÿºÿ¸ÿµÿµÿ±ÿÁÿ¾ÿÁÿÇÿºÿ½ÿ¼ÿºÿ½ÿ»ÿ·ÿ¹ÿ»ÿÀÿ¶ÿ¼ÿ¹ÿ¶ÿ»ÿ¹ÿ¹ÿÀÿ¼ÿ±ÿ´ÿÁÿ¿ÿ²ÿ¼ÿÈÿ¹ÿ±ÿ¹ÿ¶ÿµÿ¿ÿ½ÿ´ÿ¶ÿ¿ÿÁÿ»ÿ¶ÿ®ÿ²ÿ´ÿ¿ÿºÿÃÿ¾ÿ´ÿ¬ÿ®ÿ¶ÿ¼ÿÄÿÈÿ·ÿ¹ÿºÿÀÿ±ÿ²ÿµÿ¸ÿ»ÿÂÿÀÿ½ÿÀÿ¸ÿ»ÿ¼ÿÁÿºÿ¾ÿ¾ÿ¶ÿ²ÿ¸ÿÀÿÅÿÈÿÂÿºÿ½ÿ´ÿ°ÿ¾ÿ®ÿ¹ÿ»ÿ»ÿ»ÿ¹ÿ¶ÿµÿµÿ¹ÿÀÿ²ÿ¼ÿ¾ÿ´ÿ½ÿ¿ÿ¸ÿ¶ÿ½ÿ½ÿµÿ¸ÿÀÿ±ÿ±ÿ»ÿÃÿ¶ÿ®ÿ´ÿ¾ÿÃÿÀÿ¼ÿ»ÿ¾ÿ¸ÿ·ÿÂÿ½ÿ¸ÿ·ÿ¹ÿ¼ÿ¼ÿ¸ÿ·ÿÂÿÁÿºÿÁÿ¸ÿ²ÿ¿ÿ¿ÿ¶ÿµÿºÿ¾ÿ¿ÿ½ÿÅÿ½ÿºÿµÿ³ÿ¯ÿ¶ÿ¸ÿ¹ÿ»ÿ¹ÿ»ÿºÿÀÿÁÿµÿ³ÿ¸ÿºÿ¿ÿ»ÿ¸ÿ¼ÿ¹ÿÄÿÄÿ½ÿ¸ÿµÿºÿµÿ¬ÿµÿÁÿ¾ÿÁÿ¹ÿ¼ÿ·ÿ¶ÿºÿµÿ»ÿ½ÿ½ÿ¾ÿ·ÿ´ÿÅÿ¶ÿ»ÿ½ÿ·ÿ¸ÿ¸ÿºÿ½ÿ»ÿ¸ÿ»ÿ½ÿ³ÿ±ÿ¸ÿ»ÿ·ÿºÿ¾ÿ²ÿÿ¿ÿ¼ÿÀÿµÿ¸ÿ»ÿ½ÿ¹ÿ¶ÿ´ÿ³ÿ¹ÿ·ÿµÿ¼ÿ¸ÿÀÿ¿ÿµÿºÿ½ÿ¶ÿ¼ÿ»ÿºÿ·ÿ½ÿ¼ÿÁÿ½ÿ¼ÿ¶ÿ®ÿ´ÿ¹ÿ½ÿ¸ÿÀÿºÿÀÿÂÿ¾ÿ¸ÿ¹ÿÄÿÅÿ¼ÿ¹ÿ¼ÿ·ÿÁÿ¾ÿ¶ÿ¸ÿ¾ÿ¿ÿ°ÿµÿÃÿ¸ÿÃÿ¾ÿ»ÿºÿ¹ÿ¼ÿ·ÿ³ÿ¶ÿ¾ÿ¼ÿ®ÿ´ÿ½ÿÀÿÇÿÈÿÁÿºÿ¾ÿ¿ÿÄÿÀÿ¿ÿ¿ÿ»ÿ»ÿ¸ÿ·ÿ¹ÿ¿ÿÁÿ½ÿºÿ»ÿºÿ²ÿ±ÿÄÿ¿ÿ­ÿºÿ·ÿ¸ÿ»ÿºÿ¶ÿ°ÿ·ÿ»ÿ½ÿÀÿÀÿ¾ÿ¹ÿ´ÿ·ÿ¼ÿ¼ÿ»ÿ¹ÿºÿ·ÿ»ÿÂÿÅÿ¾ÿ³ÿ¬ÿ¶ÿ¾ÿÁÿ¸ÿ¶ÿ¼ÿ¼ÿ¸ÿ¼ÿÀÿ¾ÿ»ÿ¸ÿ¾ÿ½ÿµÿ·ÿºÿ¹ÿ®ÿ²ÿ¸ÿºÿºÿ·ÿ·ÿ¿ÿ»ÿ¶ÿµÿ¸ÿ»ÿ½ÿ¿ÿÁÿÀÿÀÿ¾ÿÅÿÃÿµÿ±ÿ¹ÿ½ÿ¸ÿ½ÿ»ÿ¶ÿµÿ»ÿ¹ÿ¹ÿ¼ÿ½ÿ¾ÿ¹ÿÄÿÉÿ¹ÿ¾ÿ½ÿµÿ´ÿ¯ÿ·ÿ«ÿ¼ÿ¸ÿ¼ÿÀÿ¼ÿ¸ÿ¶ÿÂÿ¸ÿ¼ÿ½ÿµÿ¸ÿ½ÿ¶ÿ»ÿºÿÀÿÁÿÂÿÁÿÀÿ¼ÿ¸ÿ·ÿ®ÿµÿ¹ÿ´ÿ¶ÿ¼ÿ·ÿ´ÿ¸ÿ¾ÿ¸ÿ»ÿ»ÿ¼ÿ½ÿ»ÿÄÿ­ÿ½ÿ¯ÿ¶ÿ»ÿ¼ÿ¼ÿ»ÿ¸ÿ¹ÿ»ÿ¾ÿ»ÿ·ÿ³ÿµÿ¼ÿµÿ¹ÿ±ÿÂÿ¹ÿ¶ÿ·ÿ¸ÿ»ÿ¹ÿ½ÿÅÿÁÿÁÿ¾ÿ¸ÿ½ÿÂÿºÿºÿ¿ÿ¸ÿ±ÿ»ÿ¾ÿ¸ÿºÿÃÿºÿ´ÿÂÿ¾ÿÅÿÈÿÄÿºÿ²ÿºÿ¸ÿ¹ÿ¹ÿ¾ÿ½ÿ·ÿ·ÿÀÿÅÿ´ÿ¸ÿ¾ÿ³ÿ°ÿ¶ÿ¹ÿ¼ÿÃÿÀÿ®ÿµÿ»ÿ½ÿ»ÿ¹ÿ¼ÿ»ÿ¹ÿ¾ÿ²ÿ©ÿ­ÿ½ÿ¾ÿ¼ÿ¹ÿºÿÂÿÈÿÇÿ©ÿ½ÿ¿ÿÂÿºÿ´ÿ·ÿ¶ÿ²ÿ¾ÿ¾ÿ³ÿ»ÿ·ÿ¸ÿ¿ÿÂÿ¼ÿ¸ÿ»ÿ³ÿ¹ÿ»ÿ¿ÿ¾ÿºÿ¸ÿ½ÿÅÿÇÿ¼ÿ³ÿ¼ÿ²ÿ¬ÿ³ÿµÿ¸ÿ¹ÿ²ÿ¸ÿÈÿ±ÿ¸ÿÄÿ»ÿ¶ÿ»ÿ¼ÿ¹ÿºÿ¼ÿ»ÿ©ÿ³ÿ¸ÿ¹ÿ¿ÿ¾ÿºÿ¿ÿ¹ÿ¶ÿ¸ÿÿµÿ±ÿ´ÿ¼ÿ½ÿ½ÿ¼ÿ°ÿ³ÿºÿÃÿ¼ÿÁÿ¹ÿ·ÿ¹ÿºÿ¾ÿ½ÿÃÿ´ÿ½ÿ½ÿ¼ÿ»ÿ½ÿ¾ÿ½ÿ¼ÿ¹ÿ³ÿºÿÂÿ¸ÿÀÿÀÿ¾ÿ¾ÿ¶ÿ³ÿÀÿ¹ÿ°ÿ¹ÿºÿ·ÿ¶ÿµÿ²ÿµÿ¼ÿºÿ½ÿÃÿ¸ÿ´ÿÀÿ¸ÿ¯ÿ½ÿÈÿÄÿ½ÿ»ÿºÿ¼ÿºÿ¸ÿÁÿÈÿÂÿ¿ÿ½ÿ¹ÿ¸ÿ¹ÿ½ÿ½ÿ½ÿ½ÿ»ÿºÿ³ÿºÿÂÿÆÿÄÿ¶ÿ»ÿÂÿ¾ÿ±ÿÀÿ¼ÿ¿ÿÂÿÂÿ¾ÿ¼ÿ¼ÿ¹ÿ¹ÿ¼ÿ¿ÿ¾ÿ¾ÿÂÿÀÿÂÿºÿ³ÿ·ÿ²ÿ´ÿ¶ÿ³ÿºÿ¼ÿÀÿ¾ÿ½ÿ·ÿ±ÿ²ÿ·ÿ¹ÿ¼ÿ¸ÿºÿºÿ»ÿ³ÿ·ÿ¸ÿ¼ÿ¸ÿµÿÁÿÀÿ³ÿ¹ÿ±ÿ¼ÿ¸ÿ·ÿºÿ¿ÿ½ÿ¾ÿ¼ÿ·ÿ¼ÿ½ÿ¯ÿ°ÿ¸ÿÀÿ¶ÿµÿÄÿÇÿÂÿ½ÿºÿ¾ÿ¾ÿ¼ÿÃÿ¾ÿ¾ÿÁÿ»ÿºÿ±ÿºÿÁÿ·ÿ¶ÿ»ÿ·ÿ»ÿÁÿÂÿ»ÿ¸ÿ·ÿ»ÿ¾ÿ»ÿµÿ·ÿ»ÿ¶ÿ¼ÿÀÿËÿ·ÿÃÿ¼ÿ³ÿ½ÿÀÿ·ÿ¾ÿÄÿ»ÿÃÿ¼ÿ³ÿÈÿ¹ÿ·ÿ»ÿºÿ¸ÿ·ÿºÿ¼ÿ½ÿÀÿ½ÿ´ÿºÿ²ÿÁÿ¼ÿ»ÿ­ÿÿ²ÿÈÿÇÿÀÿ¼ÿ´ÿ¹ÿ¿ÿ»ÿ¹ÿ¯ÿ¹ÿÀÿÁÿ¿ÿ¸ÿ¶ÿµÿµÿµÿµÿ½ÿ½ÿµÿ¯ÿµÿ¯ÿºÿÂÿ»ÿÃÿ»ÿ´ÿ·ÿ¹ÿ¿ÿÁÿ°ÿ¯ÿ·ÿ¿ÿ·ÿÂÿÄÿÀÿ¶ÿ³ÿ¹ÿ¿ÿ»ÿ´ÿ·ÿ¶ÿ³ÿ½ÿ¾ÿ·ÿ·ÿ´ÿ³ÿ»ÿ²ÿ¯ÿ¼ÿÂÿÁÿ½ÿ¶ÿ¶ÿ·ÿ°ÿ³ÿ½ÿ·ÿ³ÿ¯ÿ®ÿ²ÿ±ÿ°ÿµÿ¶ÿ¶ÿ½ÿ½ÿ¸ÿ³ÿºÿ»ÿ¹ÿºÿ¿ÿ¶ÿ>ÿGÿÿ¯ÿ´ÿ»ÿ¼ÿ´ÿ°ÿ´ÿ³ÿ¸ÿÁÿ¶ÿ½ÿ¶ÿ·ÿ¹ÿ·ÿ²ÿ¯ÿ±ÿ·ÿ¼ÿ»ÿºÿ¼ÿ¾ÿ·ÿ»ÿµÿ½ÿ¼ÿÇÿºÿµÿ²ÿ¯ÿ²ÿ¶ÿºÿ½ÿ¹ÿ³ÿ³ÿÁÿÁÿ¹ÿ´ÿºÿºÿÂÿ¿ÿµÿ¶ÿ¶ÿµÿ¶ÿ¼ÿ¾ÿ¶ÿµÿ´ÿ³ÿµÿ¹ÿÁÿ³ÿ¹ÿºÿ¼ÿ½ÿ·ÿµÿ´ÿºÿ»ÿ²ÿ¶ÿ³ÿ²ÿÂÿ¯ÿ·ÿÄÿ¯ÿµÿ¯ÿ´ÿ´ÿ°ÿ­ÿ·ÿ¼ÿ»ÿ·ÿ¯ÿ­ÿ°ÿ½ÿÀÿ¼ÿÃÿÃÿ½ÿºÿ°ÿ´ÿ±ÿ±ÿ½ÿµÿºÿ»ÿ¯ÿ·ÿ¾ÿ´ÿºÿÁÿ¾ÿ¾ÿºÿ¶ÿÄÿ³ÿ½ÿ»ÿÄÿ¸ÿ±ÿ²ÿ»ÿ¿ÿÃÿÀÿ·ÿ½ÿ¸ÿ±ÿ²ÿ°ÿ²ÿ»ÿ¾ÿ´ÿ³ÿ»ÿ°ÿ°ÿ·ÿ»ÿ¸ÿ¼ÿºÿµÿºÿ¯ÿÿ´ÿÆÿ¹ÿ¶ÿ¹ÿÀÿÇÿ®ÿ¼ÿ´ÿ¼ÿ¶ÿ®ÿ±ÿ¶ÿ½ÿÅÿÂÿºÿ¹ÿºÿ¿ÿ¼ÿµÿÀÿ¸ÿ±ÿ¹ÿ²ÿºÿ²ÿ¸ÿµÿ°ÿ´ÿ»ÿ¼ÿ¹ÿ´ÿµÿ¶ÿ´ÿ´ÿ¶ÿ¾ÿ°ÿ®ÿÂÿ¶ÿ±ÿ¼ÿ³ÿÀÿ²ÿ±ÿ¯ÿµÿ²ÿ¹ÿ½ÿ¹ÿºÿ¸ÿ³ÿ¸ÿ¼ÿ¿ÿ¶ÿ¸ÿ·ÿ°ÿ·ÿ½ÿ¶ÿ½ÿ¼ÿ¼ÿµÿ¹ÿ¾ÿ¹ÿ¸ÿ»ÿ½ÿÂÿÄÿÀÿ¹ÿ·ÿºÿ±ÿ»ÿ·ÿ²ÿÃÿ¿ÿ¼ÿËÿ¹ÿ²ÿºÿ¯ÿ±ÿ¸ÿ¶ÿ·ÿ¸ÿ¸ÿµÿ¶ÿ¶ÿ³ÿ¼ÿ½ÿ»ÿ¿ÿµÿ¹ÿ»ÿÁÿ¿ÿ´ÿ½ÿ¼ÿ²ÿ®ÿ³ÿ¶ÿ·ÿ¸ÿ´ÿ±ÿ¸ÿ·ÿµÿ¹ÿ´ÿ´ÿµÿ¸ÿÈÿ´ÿ©ÿ«ÿ»ÿ¼ÿÿ­ÿ²ÿ»ÿ½ÿµÿ¼ÿ³ÿ®ÿ´ÿµÿ»ÿ·ÿ¶ÿ½ÿ¿ÿÂÿÀÿ¹ÿ¾ÿ¿ÿ»ÿ¶ÿ·ÿªÿ«ÿ±ÿ¯ÿ°ÿ³ÿ©ÿ°ÿ¿ÿÃÿ·ÿ³ÿ¹ÿ¹ÿ½ÿ¼ÿ®ÿ«ÿ°ÿ¬ÿ·ÿ¹ÿ¬ÿºÿ°ÿ°ÿ¹ÿÍÿµÿ¿ÿ¿ÿ¸ÿ½ÿ¶ÿ¬ÿºÿÂÿ½ÿ¼ÿ·ÿ¹ÿÂÿ»ÿ­ÿ¬ÿ¶ÿºÿµÿ·ÿ¸ÿ·ÿºÿ´ÿ²ÿ±ÿÄÿ´ÿ±ÿ¶ÿ´ÿ»ÿµÿ´ÿºÿ·ÿ²ÿ®ÿ±ÿµÿºÿ´ÿ³ÿ¹ÿ»ÿ¿ÿ¼ÿ±ÿ±ÿ¸ÿ¶ÿ²ÿ­ÿ²ÿ³ÿºÿ¼ÿ¬ÿÄÿ¬ÿ³ÿ¹ÿ³ÿ±ÿµÿ¯ÿ®ÿÂÿ¼ÿ°ÿ¶ÿ¿ÿ¼ÿ´ÿ²ÿ·ÿ·ÿ°ÿ²ÿ¸ÿ³ÿ·ÿ´ÿ·ÿ¶ÿ³ÿÁÿÀÿ¸ÿ¬ÿ¿ÿ½ÿ­ÿ¸ÿ±ÿ±ÿ¸ÿµÿ¾ÿ½ÿ½ÿ¿ÿ³ÿ®ÿ°ÿ¸ÿ·ÿ¯ÿ­ÿ°ÿ´ÿ·ÿ¿ÿ´ÿµÿ«ÿ°ÿ´ÿ¹ÿ½ÿÀÿ­ÿ¬ÿ¹ÿ¯ÿ¼ÿ¿ÿ³ÿºÿ¾ÿ´ÿ¹ÿ»ÿ¶ÿ´ÿ²ÿ±ÿ«ÿ¯ÿ¸ÿ¹ÿ¶ÿ´ÿ´ÿ®ÿ«ÿ±ÿ®ÿ³ÿÃÿ³ÿ±ÿ³ÿ´ÿ³ÿ¾ÿ±ÿ´ÿ±ÿ·ÿ²ÿµÿ¶ÿµÿ¹ÿ·ÿµÿºÿ¹ÿ±ÿ²ÿ´ÿ²ÿ²ÿ·ÿ¹ÿ¶ÿ²ÿ¯ÿ±ÿ¬ÿ´ÿ¼ÿ·ÿ»ÿ´ÿ·ÿÿ¿ÿµÿµÿÿ­ÿ¶ÿ±ÿ¾ÿ²ÿ±ÿºÿ´ÿ»ÿ¾ÿ´ÿ³ÿ´ÿ´ÿµÿµÿµÿ³ÿ¸ÿ½ÿ·ÿ´ÿ³ÿ¬ÿ²ÿ²ÿ±ÿºÿ·ÿ±ÿºÿ¼ÿ½ÿ¯ÿÁÿ¾ÿÄÿ±ÿÿ¹ÿ½ÿ¼ÿ«ÿ´ÿ¸ÿ´ÿ²ÿµÿ³ÿ«ÿ²ÿ¸ÿ¶ÿÃÿÃÿ¶ÿ¸ÿ¼ÿ¶ÿ´ÿ»ÿ¹ÿ¶ÿÂÿ¶ÿ¯ÿºÿ²ÿÄÿ½ÿ¶ÿÄÿ®ÿ¾ÿ¶ÿÀÿ¸ÿµÿ·ÿ³ÿ²ÿ¯ÿ®ÿ¶ÿ»ÿ·ÿ·ÿ³ÿ¶ÿ·ÿ»ÿ´ÿ±ÿ±ÿ¯ÿ¼ÿºÿ±ÿ¹ÿ»ÿ½ÿ»ÿ°ÿ«ÿ¶ÿ¸ÿºÿ¹ÿ¬ÿ½ÿÅÿµÿ¿ÿ¸ÿµÿ»ÿ´ÿ¬ÿ·ÿ¶ÿ´ÿ·ÿ¿ÿ¹ÿ«ÿµÿ°ÿ¬ÿ±ÿ·ÿ¹ÿ¶ÿµÿ¸ÿ·ÿµÿ¶ÿ°ÿ­ÿ®ÿ´ÿÃÿ¼ÿ¯ÿ¬ÿ±ÿ¼ÿ¶ÿ¸ÿ·ÿÿ·ÿµÿµÿ´ÿ´ÿ²ÿ¿ÿÅÿ²ÿ³ÿ¸ÿµÿ²ÿµÿ³ÿ³ÿ¯ÿ±ÿºÿ·ÿ¼ÿ»ÿ³ÿ½ÿÃÿ¸ÿ±ÿºÿºÿ³ÿÅÿ·ÿ³ÿ»ÿµÿ¸ÿ³ÿ®ÿ«ÿ®ÿ»ÿ²ÿ¾ÿÂÿ«ÿÃÿµÿÂÿ³ÿ²ÿ½ÿµÿ¿ÿ¹ÿ»ÿÃÿ¸ÿ½ÿ´ÿ´ÿ¶ÿ»ÿ»ÿ¹ÿ·ÿ¸ÿ»ÿ¯ÿ¬ÿ³ÿ·ÿ¿ÿ½ÿ©ÿ­ÿ²ÿµÿ¯ÿÁÿºÿ¹ÿ°ÿµÿµÿ¯ÿÀÿ²ÿ¹ÿÀÿ±ÿ±ÿ³ÿ¸ÿ³ÿ¸ÿ»ÿ½ÿÅÿ¶ÿ¾ÿ»ÿ±ÿ·ÿ·ÿ´ÿµÿ²ÿ´ÿ»ÿ¼ÿ¾ÿ»ÿ¯ÿ©ÿ©ÿ¸ÿ¾ÿ¸ÿ¹ÿ¸ÿ¯ÿ´ÿÿºÿµÿºÿ´ÿ¼ÿ¸ÿ­ÿµÿÀÿ²ÿ³ÿ¹ÿ¸ÿ±ÿ¯ÿ±ÿ®ÿ°ÿ¬ÿ¶ÿ¯ÿ­ÿ¶ÿ¹ÿ¶ÿ»ÿºÿ³ÿ°ÿªÿ¯ÿ±ÿ­ÿ¶ÿ²ÿµÿµÿ¯ÿ²ÿ°ÿ´ÿµÿ±ÿ°ÿ´ÿ¶ÿ²ÿ®ÿ°ÿ³ÿ¿ÿ±ÿ¾ÿµÿ²ÿ´ÿÿ­ÿ²ÿ¸ÿ·ÿµÿ»ÿ»ÿ¸ÿµÿ¹ÿ²ÿ¶ÿ½ÿ¶ÿµÿºÿÀÿ¾ÿ²ÿªÿ¶ÿ´ÿ®ÿ¹ÿ¹ÿ¹ÿ·ÿ´ÿ¬ÿ®ÿ³ÿªÿºÿ·ÿ°ÿ¹ÿµÿ¼ÿ¹ÿÂÿÀÿ·ÿ¸ÿ³ÿ±ÿ¯ÿ·ÿ²ÿ¹ÿ¹ÿ·ÿ¯ÿ¯ÿ¸ÿ·ÿ¯ÿ³ÿ»ÿ¸ÿ¶ÿ¾ÿ¾ÿµÿ´ÿ·ÿ¼ÿÁÿºÿµÿµÿ·ÿ´ÿ®ÿ¶ÿ¹ÿ¶ÿ´ÿ«ÿÿ¯ÿ¸ÿµÿºÿ·ÿ·ÿµÿ±ÿ»ÿºÿ­ÿ¬ÿ¯ÿªÿ°ÿ±ÿ­ÿ±ÿ»ÿ¼ÿµÿ³ÿ¹ÿ¶ÿ«ÿ°ÿ³ÿ°ÿ¶ÿÀÿ¿ÿÁÿ¶ÿ°ÿµÿ±ÿ´ÿ¯ÿ·ÿ¼ÿ¿ÿ¶ÿ°ÿ±ÿ³ÿÂÿ»ÿ¶ÿ¸ÿ­ÿ³ÿ²ÿ»ÿ»ÿ¼ÿºÿ¸ÿ¸ÿ¸ÿ¸ÿµÿ¹ÿ¼ÿ¶ÿµÿ¶ÿºÿ·ÿ´ÿ¹ÿºÿÃÿ¼ÿºÿ±ÿºÿÀÿ¸ÿ¯ÿ·ÿ¬ÿ¸ÿ¹ÿ¾ÿ¹ÿ¾ÿ³ÿ»ÿ°ÿ®ÿ°ÿ¯ÿ±ÿ¹ÿ²ÿ³ÿ´ÿ³ÿºÿ¹ÿ±ÿ¯ÿ­ÿ²ÿ¹ÿ¹ÿºÿ»ÿÀÿÁÿ½ÿ²ÿ®ÿ·ÿ²ÿÁÿ¶ÿ¶ÿºÿ¿ÿ°ÿ±ÿ½ÿ©ÿ¹ÿ²ÿ±ÿ¸ÿµÿ¶ÿ¼ÿ»ÿ²ÿ­ÿµÿºÿ¾ÿµÿ¸ÿ¹ÿ»ÿ¹ÿ¶ÿ·ÿ²ÿ¶ÿ·ÿ¶ÿ¹ÿµÿ­ÿ©ÿ¬ÿºÿÀÿ¬ÿÁÿ¼ÿ°ÿµÿ®ÿ»ÿÿ¶ÿ¶ÿ¶ÿµÿµÿºÿ²ÿ¬ÿ²ÿ·ÿ¹ÿ¼ÿ¯ÿ²ÿ¹ÿ½ÿ¼ÿ¬ÿ©ÿ¶ÿ¾ÿºÿªÿ²ÿ·ÿ¯ÿ¿ÿ²ÿ³ÿªÿ®ÿËÿ·ÿ¿ÿÿ´ÿ¼ÿ«ÿÆÿ±ÿ³ÿ©ÿ¶ÿ¾ÿ²ÿ·ÿÀÿÄÿ¸ÿ¶ÿ·ÿµÿµÿ·ÿ»ÿ»ÿ·ÿ·ÿ¸ÿ´ÿºÿÅÿÀÿµÿ¼ÿ±ÿ±ÿ²ÿ´ÿ½ÿ¸ÿÿ¯ÿ°ÿ¶ÿ¸ÿ¿ÿ°ÿ±ÿ«ÿ¬ÿ¬ÿ¯ÿ¸ÿ½ÿ²ÿ­ÿ²ÿ·ÿ±ÿ®ÿ¶ÿºÿ´ÿªÿ°ÿÀÿ¾ÿ²ÿµÿºÿ¸ÿªÿ²ÿÀÿ·ÿ²ÿ³ÿ¶ÿ²ÿ±ÿ¸ÿÃÿ­ÿ©ÿµÿºÿÂÿºÿ¶ÿ«ÿ³ÿ¶ÿ¶ÿ·ÿ³ÿºÿ½ÿ¶ÿ³ÿ²ÿºÿ²ÿ¶ÿ¹ÿ·ÿ®ÿ¹ÿÂÿ¹ÿ³ÿ´ÿ³ÿºÿ³ÿ¸ÿ½ÿ»ÿ¶ÿ¸ÿ´ÿºÿ°ÿ­ÿ¶ÿºÿ»ÿºÿ¸ÿ»ÿ¸ÿµÿ¸ÿºÿ½ÿµÿ¬ÿµÿ¶ÿ·ÿ²ÿªÿ¶ÿ®ÿ´ÿ°ÿ¹ÿ³ÿ¹ÿ¾ÿ¿ÿ²ÿµÿ¹ÿ¸ÿÀÿ»ÿ³ÿµÿ®ÿ¬ÿ·ÿ½ÿÅÿ½ÿ¹ÿÿ´ÿ»ÿºÿ¿ÿ¹ÿÀÿ½ÿµÿµÿ´ÿ·ÿ²ÿ¹ÿ¼ÿºÿªÿÿ³ÿ»ÿ¼ÿ¸ÿ¶ÿ°ÿ¯ÿ¸ÿ¶ÿ·ÿ¸ÿ¸ÿ´ÿªÿ¸ÿÁÿ´ÿ³ÿÆÿ½ÿ¸ÿ´ÿ³ÿ¿ÿ½ÿ»ÿ·ÿ°ÿ¹ÿ·ÿ¶ÿ°ÿ¹ÿÂÿ¸ÿ´ÿ²ÿ²ÿÀÿÀÿµÿ®ÿ²ÿ¶ÿªÿ»ÿÀÿ¹ÿµÿªÿÿ³ÿÀÿ°ÿ¯ÿ¬ÿ¹ÿ¸ÿµÿ²ÿ°ÿ¶ÿ¹ÿ³ÿ¶ÿ»ÿ¸ÿ»ÿ±ÿ±ÿ³ÿ¹ÿ·ÿ±ÿ³ÿ¼ÿ¾ÿ¶ÿºÿ½ÿºÿÃÿ°ÿ»ÿ¸ÿµÿµÿ±ÿµÿ»ÿµÿ«ÿ®ÿ´ÿ¯ÿ·ÿ²ÿ¯ÿ°ÿ»ÿ´ÿ´ÿµÿ·ÿ¶ÿ¶ÿ¿ÿÁÿ½ÿ»ÿ¶ÿµÿ¹ÿ¶ÿ¸ÿ¿ÿºÿ¯ÿ¯ÿµÿºÿºÿ¹ÿ½ÿ¹ÿ¸ÿºÿ¹ÿµÿ¯ÿ®ÿ²ÿ´ÿºÿ¸ÿ°ÿ¹ÿ»ÿ¸ÿ´ÿ´ÿ¹ÿºÿ·ÿ·ÿ¹ÿ­ÿÁÿ¸ÿºÿÈÿ°ÿ³ÿ¼ÿÿ®ÿ±ÿ¹ÿ´ÿ¸ÿ¹ÿ®ÿ¶ÿ¹ÿµÿ¸ÿµÿ±ÿ¯ÿ¹ÿºÿ¾ÿ½ÿÀÿ¾ÿ¸ÿµÿ½ÿ¸ÿ»ÿ¸ÿ¶ÿ¹ÿºÿ¶ÿ«ÿ°ÿ´ÿ³ÿ·ÿ¯ÿ¬ÿ³ÿ±ÿ¹ÿÈÿ¾ÿ¶ÿÆÿºÿ³ÿÆÿºÿºÿ¯ÿ±ÿÁÿÃÿ»ÿ½ÿ¹ÿ¹ÿ¾ÿ´ÿ¸ÿ½ÿ¹ÿ»ÿ¸ÿ»ÿ°ÿºÿ·ÿ¼ÿ¶ÿ¹ÿµÿ°ÿ²ÿµÿ·ÿ´ÿµÿÀÿÇÿ½ÿ±ÿºÿÏÿ¸ÿ²ÿ¾ÿ¶ÿ­ÿÆÿ±ÿºÿºÿ¸ÿ·ÿ¼ÿ·ÿ¶ÿ¸ÿ´ÿ¹ÿ¾ÿµÿ»ÿ³ÿ®ÿ½ÿ¾ÿ½ÿµÿ´ÿ²ÿ»ÿ»ÿ¹ÿ·ÿ»ÿ·ÿ²ÿ¸ÿ¸ÿ³ÿ»ÿºÿ¾ÿÃÿ¹ÿ¾ÿªÿ»ÿ¶ÿ´ÿÂÿÁÿ½ÿºÿ´ÿºÿ¹ÿ¸ÿ¾ÿºÿ½ÿÀÿ¸ÿÂÿÃÿ¾ÿµÿ¹ÿ¹ÿ¹ÿºÿ¹ÿ¹ÿ·ÿ¸ÿ·ÿ¶ÿ¹ÿ»ÿ»ÿ½ÿ»ÿ·ÿ¾ÿÄÿ¿ÿÄÿÂÿ®ÿ¸ÿ½ÿÄÿÆÿ»ÿÁÿÂÿ¶ÿ¸ÿ¸ÿ¼ÿ¾ÿ¾ÿÀÿ½ÿ²ÿ®ÿ¸ÿ·ÿ´ÿÁÿÀÿ·ÿ¾ÿ½ÿ¶ÿ½ÿºÿµÿ¶ÿ³ÿµÿ±ÿÆÿÂÿ¹ÿ»ÿ½ÿµÿ³ÿ¯ÿ³ÿºÿ¼ÿºÿ¶ÿ´ÿ¹ÿ¸ÿ®ÿºÿ¼ÿ²ÿ¸ÿ¿ÿ»ÿµÿ¹ÿ¸ÿ¶ÿ¼ÿ»ÿ·ÿ»ÿ¼ÿ³ÿ¸ÿ½ÿ±ÿ»ÿ¸ÿµÿ³ÿ®ÿ¼ÿ¼ÿµÿ³ÿ²ÿµÿ»ÿ¼ÿ¸ÿ»ÿÂÿÈÿÁÿÁÿ¼ÿÃÿÂÿ¿ÿ½ÿ½ÿ¿ÿ¿ÿ»ÿ¹ÿ¿ÿªÿ³ÿ»ÿ¼ÿ¾ÿ¹ÿ·ÿ¾ÿ½ÿ¿ÿ¿ÿ¼ÿ½ÿ¼ÿ¹ÿ¸ÿÿ¸ÿ³ÿ¯ÿ·ÿ¼ÿ»ÿ¾ÿ¿ÿºÿ¼ÿ¼ÿ¸ÿ¸ÿ°ÿ¯ÿ³ÿ±ÿ¯ÿ½ÿ¯ÿÄÿÅÿ¸ÿ¸ÿÀÿ¾ÿ¹ÿ»ÿ»ÿ®ÿ¹ÿ¿ÿ¿ÿ³ÿ·ÿ±ÿ½ÿ¹ÿ·ÿ¹ÿ¸ÿ¹ÿ»ÿ¸ÿ¸ÿÄÿµÿµÿ»ÿ¿ÿ¾ÿ²ÿÃÿÈÿÂÿ¾ÿ»ÿ¸ÿµÿ¸ÿ¶ÿ»ÿ»ÿ­ÿ½ÿ°ÿ¶ÿÂÿ¼ÿ·ÿ¼ÿ»ÿ¹ÿÃÿ¾ÿ¶ÿ¸ÿ¸ÿÁÿÄÿÁÿ´ÿ®ÿ¸ÿ¼ÿµÿµÿµÿºÿ³ÿºÿÀÿÿ³ÿ¹ÿ¿ÿÁÿ»ÿ·ÿ»ÿ¾ÿ¾ÿ¾ÿ¸ÿ·ÿ²ÿ³ÿ²ÿ¹ÿ°ÿ²ÿ¾ÿ»ÿ¸ÿ¹ÿÿ¸ÿÀÿÀÿÅÿ´ÿ¸ÿ¶ÿ¯ÿ±ÿ½ÿ½ÿ³ÿµÿ¹ÿ¿ÿºÿÅÿºÿ½ÿ½ÿ¾ÿÀÿ½ÿºÿ¸ÿ¶ÿ·ÿ´ÿ·ÿ­ÿÀÿ¼ÿ·ÿµÿ²ÿ½ÿÅÿÁÿºÿ±ÿ»ÿ¸ÿ´ÿÄÿ½ÿÀÿºÿ¹ÿºÿ¹ÿ¹ÿ»ÿ¹ÿ¶ÿÃÿ¼ÿ»ÿ½ÿ¾ÿµÿµÿ·ÿ¿ÿÅÿºÿ¼ÿ¿ÿ¶ÿµÿºÿ´ÿºÿÂÿ¾ÿºÿ¹ÿ³ÿ¹ÿÃÿ¹ÿÀÿÌÿµÿ³ÿÂÿ¼ÿ¹ÿÂÿÆÿÅÿÂÿ¶ÿ»ÿ¶ÿ»ÿ¼ÿ¸ÿ±ÿ·ÿ½ÿ¼ÿÀÿ»ÿ½ÿ­ÿ¸ÿ¿ÿ½ÿ½ÿ»ÿ¸ÿ·ÿ¶ÿ³ÿ«ÿ¸ÿ¾ÿ¾ÿÆÿÀÿ·ÿ»ÿÁÿ¼ÿ¶ÿ¼ÿ¶ÿÿ½ÿ¾ÿÀÿµÿ¹ÿ¾ÿ¹ÿ¸ÿ»ÿ»ÿÈÿµÿºÿ¼ÿ¾ÿ¸ÿ¹ÿ¿ÿ¾ÿºÿ¹ÿºÿÂÿ½ÿ¿ÿ¸ÿ¶ÿ»ÿ»ÿ·ÿ´ÿ·ÿÀÿ¾ÿ¾ÿ½ÿ¯ÿ²ÿ¼ÿ½ÿ»ÿ¹ÿµÿ¸ÿ·ÿ»ÿ»ÿ»ÿ½ÿ¿ÿºÿ·ÿ¼ÿÁÿÆÿÅÿ¹ÿ¼ÿÂÿÁÿ½ÿ½ÿ¿ÿ»ÿ³ÿ¾ÿ¸ÿ·ÿ½ÿºÿ¾ÿÁÿ¾ÿ¼ÿ¾ÿ·ÿ¿ÿÀÿ¹ÿ¶ÿÁÿÀÿ¸ÿ¼ÿÀÿ´ÿ¿ÿ¾ÿµÿÀÿ¾ÿ»ÿ½ÿÀÿ¿ÿºÿ»ÿ¼ÿ¶ÿºÿ¸ÿ½ÿ¿ÿ¹ÿºÿÃÿ³ÿÀÿÉÿ¾ÿÈÿÇÿÁÿÀÿ¿ÿºÿ·ÿ¿ÿ®ÿ¿ÿ¶ÿ´ÿ¶ÿ¶ÿ¸ÿ¸ÿ»ÿ±ÿ·ÿ¹ÿ½ÿÉÿÍÿÈÿÅÿ¿ÿµÿ¹ÿ¶ÿ»ÿ½ÿ½ÿºÿ¸ÿ¾ÿµÿ¸ÿ½ÿµÿ´ÿ½ÿ¾ÿºÿ½ÿÃÿÂÿ¼ÿÄÿ¾ÿ¸ÿ¸ÿ´ÿ´ÿ½ÿ½ÿ¸ÿ²ÿ»ÿ¸ÿ·ÿ¼ÿ»ÿ¶ÿºÿ¼ÿÀÿ¸ÿ³ÿ»ÿÃÿÁÿ»ÿ¾ÿ¶ÿ¹ÿ½ÿ¾ÿ½ÿ½ÿ¹ÿ·ÿ¾ÿ¸ÿ½ÿÅÿ¼ÿÂÿºÿ±ÿ´ÿ¸ÿ²ÿ¸ÿ¹ÿÀÿÇÿ¾ÿ·ÿ¸ÿ¸ÿÀÿ½ÿ¶ÿ¼ÿ¸ÿ»ÿ¿ÿ¿ÿ½ÿ¸ÿ»ÿ¹ÿµÿ´ÿ¹ÿ¾ÿºÿ»ÿ²ÿ¸ÿ¸ÿ¶ÿ¸ÿ¼ÿºÿ³ÿµÿ½ÿÂÿ¾ÿ·ÿºÿÁÿ¹ÿ±ÿ¼ÿÁÿºÿ´ÿºÿ¾ÿ»ÿ½ÿ½ÿµÿ¸ÿÀÿ¾ÿ»ÿºÿ¸ÿ·ÿ»ÿ·ÿ­ÿ´ÿ·ÿµÿµÿ¸ÿºÿ¹ÿÅÿºÿÂÿÇÿÄÿºÿ¶ÿ¾ÿ¹ÿ»ÿ¾ÿ¶ÿ·ÿ¾ÿÃÿÁÿ¼ÿ¼ÿÄÿ¼ÿ¼ÿ½ÿ¼ÿ»ÿ¾ÿ¾ÿµÿ·ÿ¶ÿºÿ»ÿÅÿÆÿÁÿ½ÿ¿ÿ¿ÿ°ÿ¾ÿ´ÿ¿ÿ¶ÿºÿ¼ÿµÿ¶ÿ½ÿ®ÿ·ÿÀÿ¹ÿ·ÿºÿ»ÿ¹ÿ¸ÿ½ÿ³ÿ²ÿºÿ²ÿ²ÿ±ÿ´ÿ¸ÿºÿÂÿÃÿ»ÿ»ÿ»ÿÀÿ¾ÿ¼ÿ¹ÿ´ÿµÿ¹ÿÁÿ¸ÿ¶ÿ¹ÿÁÿ½ÿ¹ÿ½ÿ¶ÿ¾ÿ³ÿ²ÿ¯ÿºÿÀÿºÿ¸ÿ½ÿ¾ÿ½ÿºÿ³ÿ³ÿ¯ÿ©ÿ´ÿµÿ´ÿºÿµÿ¸ÿÂÿ¹ÿ¸ÿ»ÿÇÿÂÿ¾ÿÄÿÂÿ¾ÿ·ÿ²ÿ¯ÿµÿ´ÿºÿ¾ÿ½ÿ½ÿÀÿ¿ÿªÿ¬ÿ¸ÿÀÿ¹ÿ¹ÿ¶ÿµÿ¸ÿ»ÿÀÿµÿºÿ¼ÿ¿ÿÂÿ¿ÿ¼ÿ¹ÿµÿºÿ¼ÿ½ÿºÿ¹ÿµÿÀÿ»ÿ»ÿ¼ÿ¸ÿ»ÿ¹ÿ³ÿ½ÿ³ÿ¼ÿµÿ¸ÿ¸ÿ¹ÿ¹ÿ´ÿ¼ÿµÿ¬ÿ¼ÿÂÿ´ÿ´ÿ¶ÿ¶ÿ¾ÿÄÿ½ÿ½ÿ¾ÿ¾ÿÆÿ¶ÿÁÿ¾ÿ»ÿÀÿ¾ÿ¶ÿ·ÿ´ÿ²ÿ¸ÿ½ÿÃÿÃÿÂÿ¿ÿ»ÿ·ÿ²ÿªÿ¶ÿÀÿ¶ÿ¹ÿ°ÿ®ÿ¯ÿµÿÄÿÉÿ¿ÿ¿ÿ¾ÿ»ÿºÿ®ÿ»ÿºÿ¾ÿÀÿÂÿÂÿ»ÿµÿ³ÿ½ÿ½ÿ½ÿ¶ÿºÿºÿµÿ»ÿ¾ÿµÿµÿ¹ÿµÿ»ÿÅÿ¼ÿ±ÿ¾ÿ¿ÿÁÿÁÿ¾ÿ¹ÿ³ÿ´ÿµÿÀÿ­ÿ¿ÿµÿ´ÿ¸ÿ°ÿ­ÿ¯ÿ²ÿ½ÿ½ÿ¾ÿ®ÿµÿ¿ÿ³ÿ·ÿ¹ÿºÿ¸ÿ¼ÿ¾ÿ³ÿ¹ÿ·ÿ°ÿ·ÿºÿ»ÿ¹ÿ²ÿÀÿÂÿ½ÿ½ÿ¹ÿ¶ÿ±ÿºÿ¹ÿ·ÿ¬ÿµÿ»ÿ¯ÿ¯ÿ´ÿ¶ÿ¶ÿµÿ½ÿ³ÿ®ÿºÿ¼ÿ¾ÿ¾ÿ¾ÿ¼ÿ¼ÿ¿ÿ½ÿ¶ÿµÿ®ÿ¶ÿ±ÿÃÿ¹ÿ¶ÿ±ÿºÿ¿ÿ¾ÿÁÿÂÿÀÿ¾ÿ¸ÿÁÿ¶ÿÅÿ³ÿ³ÿ¹ÿ·ÿ³ÿµÿ½ÿÁÿÁÿÅÿÃÿ¶ÿ¿ÿ»ÿ»ÿ®ÿ­ÿ³ÿ½ÿÀÿ¾ÿ¼ÿ¹ÿ¶ÿ¶ÿ¸ÿ±ÿ¼ÿÊÿ¹ÿ¹ÿ¿ÿ¹ÿ¸ÿµÿ·ÿ¶ÿ·ÿ¼ÿ»ÿ½ÿ»ÿ½ÿ¹ÿµÿ¶ÿºÿÀÿ½ÿ·ÿ¹ÿ¾ÿ¹ÿ´ÿ¼ÿ¸ÿÿ°ÿºÿ´ÿ½ÿ»ÿÂÿÄÿ½ÿ¼ÿ»ÿ»ÿ¸ÿ±ÿ³ÿµÿ¸ÿ·ÿ¼ÿ¼ÿ¶ÿ³ÿ®ÿ¹ÿ¼ÿ·ÿ»ÿ½ÿ»ÿºÿµÿ¹ÿ·ÿ¹ÿ·ÿ²ÿ­ÿ°ÿ»ÿ¼ÿ»ÿ¶ÿ·ÿ¸ÿµÿ´ÿ¶ÿ¹ÿ»ÿ²ÿ½ÿºÿ»ÿÄÿ»ÿ¹ÿ¶ÿ¶ÿºÿ¿ÿÀÿºÿ·ÿ¼ÿºÿ±ÿ½ÿºÿÀÿ¿ÿ¶ÿÀÿ¼ÿ·ÿ·ÿºÿ¹ÿ·ÿºÿ»ÿ´ÿ¹ÿ¿ÿ½ÿ·ÿ¶ÿ³ÿ´ÿ·ÿ·ÿ¸ÿ¼ÿ¼ÿ·ÿ¸ÿ»ÿµÿ°ÿµÿºÿ«ÿ¿ÿ´ÿ¹ÿ¾ÿ¸ÿ¶ÿÂÿÃÿ¸ÿ¼ÿÀÿ¾ÿ¼ÿ¼ÿÁÿ½ÿ±ÿ»ÿ¹ÿ¹ÿ¸ÿÀÿ²ÿµÿ½ÿ¿ÿÁÿ»ÿ²ÿ²ÿ¾ÿÂÿ¶ÿ¹ÿ¼ÿ¶ÿ²ÿ®ÿ»ÿµÿ«ÿ¸ÿ¹ÿµÿ³ÿ¯ÿ´ÿºÿ¾ÿºÿ°ÿ¬ÿ²ÿ¶ÿºÿÀÿ´ÿÃÿ·ÿ·ÿµÿµÿ»ÿ³ÿ­ÿ±ÿ·ÿÂÿÀÿ²ÿ¶ÿ½ÿ²ÿ·ÿºÿ¬ÿ¹ÿ·ÿ¼ÿÄÿ¸ÿ¸ÿ¼ÿÈÿ¾ÿ±ÿµÿ¸ÿ¹ÿ¼ÿºÿ»ÿ½ÿ·ÿ¶ÿ³ÿ¯ÿµÿ¶ÿ¿ÿ®ÿ¶ÿ¾ÿ¾ÿ²ÿ»ÿ·ÿ·ÿµÿ°ÿ±ÿ¸ÿÀÿ±ÿ©ÿ¶ÿ½ÿºÿ·ÿ»ÿÊÿ»ÿÁÿ³ÿ»ÿ°ÿ°ÿ»ÿÀÿ¹ÿ·
[truncated: 11,553,645 more chars]
