# Supplementary material for: Insects evolved a monomeric histone-fold domain in the CENP-T protein family
Source: EMBO Rep. 2025 Oct 29;26(23):5799–825. doi: 10.1038/s44319-025-00603-5 (PMC12678787; doi:10.1038/s44319-025-00603-5)
Supplement: Supplementary file 5 — Source data Fig. 2 [file 44319_2025_603_MOESM5_ESM.zip › Figure 2/Figure 2G/Figure 2G_CM-leu-trp-his.scn]

MIME-Version: 1.0 (Generated by Image Lab 5.2.1)
Content-Type: multipart/mixed; boundary="20230912-103045-0x38d2020"
Content-Description: Image Lab Image File
X-EntityRank: middle
X-LastSaveDate: 2023.09.12.10.30.45.006

--20230912-103045-0x38d2020
Content-Type: text/xml; charset="utf8"
Content-Length: 1865
Content-Description: ItemHeaderTag
X-EntityRank: first
X-LastSaveDate: 2023.09.12.10.30.45.006

<!DOCTYPE XML>
<root version="2">
 <FileAuthoringInfo>
  <applicationName>Image Lab Touch</applicationName>
  <applicationSchema>3</applicationSchema>
  <majorVer>2</majorVer>
  <minorVer>4</minorVer>
  <subMinorVer>0</subMinorVer>
  <buildNumber>3</buildNumber>
  <changeList>212709</changeList>
  <buildType></buildType>
  <version>2.4.0.03</version>
 </FileAuthoringInfo>
 <name>sundar_ram 2023-09-12 10h30m44s</name>
 <scan_id>55525619952942399</scan_id>
 <description></description>
 <user>sundar_ram</user>
 <document_control_sign>0</document_control_sign>
 <document_controlled>0</document_controlled>
 <frame_sync_type>sync_frames_and_lanes</frame_sync_type>
 <normalization_channel>-1</normalization_channel>
 <normalization_use_bands>0</normalization_use_bands>
 <DisplaySettings>
  <showAnnotations>true</showAnnotations>
  <showLaneFrame>true</showLaneFrame>
  <showLanes>true</showLanes>
  <showBands>true</showBands>
  <showLaneLabels>true</showLaneLabels>
  <showBandsAttributes>true</showBandsAttributes>
  <bandsAttributes>1</bandsAttributes>
  <selectedLaneAttr>true</selectedLaneAttr>
  <showMWLegend>true</showMWLegend>
  <showVolumes>true</showVolumes>
  <showVolumesLabel>true</showVolumesLabel>
  <showBandEdges>false</showBandEdges>
 </DisplaySettings>
 <channel_count>1</channel_count>
 <rgb_composite>true</rgb_composite>
 <RGBDisplaySettings>
  <Red>
   <Channel>-1</Channel>
   <Enable>false</Enable>
  </Red>
  <Green>
   <Channel>-1</Channel>
   <Enable>false</Enable>
  </Green>
  <Blue>
   <Channel>-1</Channel>
   <Enable>false</Enable>
  </Blue>
 </RGBDisplaySettings>
 <scan_0>
  <transform high_frac="0.999252" invert="false" gamma="1" low_frac="0.89247" highlight_saturate="true"/>
  <colormap>Gray</colormap>
  <zoom>-1.0000000000000000</zoom>
  <image_anchor y="0.0000000000000000" x="0.0000000000000000"/>
 </scan_0>
</root>
--20230912-103045-0x38d2020
Content-Type: multipart/mixed; boundary="20230912-103045-0x38bbbc0"
Content-Description: ScanImageTag0
X-EntityRank: first
X-LastSaveDate: 2023.09.12.10.30.45.007

--20230912-103045-0x38bbbc0
Content-Type: application/octet-stream
Content-Length: 12100000
Content-Description: ImageData
X-EntityRank: first
X-LastSaveDate: 2023.09.12.10.30.45.007

­ÿ¬ÿ³ÿ»ÿ½ÿ³ÿ½ÿ©ÿ ÿ´ÿ·ÿ°ÿ²ÿºÿ»ÿ²ÿÀÿÂÿ¹ÿ¹ÿÄÿ»ÿ·ÿ±ÿºÿÃÿ¹ÿµÿ¹ÿ³ÿ¶ÿµÿ¼ÿ¼ÿ¬ÿ±ÿ¸ÿºÿÁÿºÿ³ÿ³ÿ¹ÿ¿ÿ·ÿ¶ÿÀÿ»ÿ¡ÿÂÿ¼ÿ¿ÿ¼ÿ³ÿ²ÿºÿ¾ÿ»ÿ»ÿ³ÿ·ÿ»ÿÀÿ»ÿ´ÿ±ÿ±ÿ¸ÿ¸ÿ·ÿÀÿ»ÿ¸ÿ¼ÿÁÿ¾ÿ°ÿ°ÿ¹ÿÁÿ½ÿ´ÿ¹ÿÁÿÂÿÁÿ¼ÿµÿ¹ÿÃÿÀÿ¹ÿ·ÿºÿÁÿ¿ÿ¶ÿÆÿ±ÿµÿµÿ¸ÿ»ÿ¹ÿºÿ²ÿ´ÿ·ÿ½ÿ·ÿ´ÿ¼ÿÁÿ»ÿ¹ÿ¸ÿ¿ÿºÿ°ÿ°ÿÁÿÈÿÂÿÀÿ¿ÿ´ÿ³ÿ¼ÿÀÿ¸ÿ°ÿ´ÿ¹ÿ¹ÿ½ÿ½ÿ½ÿ»ÿµÿ©ÿ«ÿ¯ÿ°ÿ´ÿºÿ¼ÿÄÿÀÿ¸ÿºÿ»ÿ¸ÿ¶ÿºÿ¾ÿ½ÿ¼ÿ¸ÿ¹ÿ·ÿ¶ÿ¾ÿ¾ÿ¹ÿ¾ÿ¼ÿ·ÿ´ÿ¾ÿÅÿ·ÿ·ÿ¼ÿ¹ÿ¸ÿ¿ÿ¼ÿ¿ÿµÿ¸ÿ·ÿ²ÿ±ÿ²ÿµÿ¾ÿÅÿÇÿÃÿ¿ÿÄÿ¶ÿ²ÿ¼ÿÀÿºÿµÿ´ÿ¼ÿÂÿ¿ÿ¾ÿ´ÿ¹ÿÀÿ¾ÿ¸ÿ·ÿ¶ÿ´ÿÊÿ½ÿ¹ÿ¼ÿ³ÿµÿÀÿÁÿ¸ÿºÿ¹ÿÀÿ³ÿÀÿ¸ÿµÿ¸ÿ¸ÿ¶ÿ·ÿµÿ³ÿ´ÿÆÿºÿ¼ÿ¶ÿ»ÿÄÿÈÿÁÿ¸ÿ¸ÿÅÿËÿÆÿ¼ÿ¿ÿ»ÿ¾ÿ¾ÿ¹ÿ¸ÿ»ÿºÿ¹ÿ·ÿ»ÿÁÿÁÿ¾ÿ»ÿ¶ÿºÿÂÿ»ÿ¸ÿ¿ÿ²ÿ·ÿ²ÿµÿ·ÿ¹ÿ½ÿ½ÿ·ÿ¹ÿ¸ÿµÿ¶ÿµÿ¸ÿÀÿ¸ÿ¼ÿÀÿÁÿ¼ÿ®ÿ¼ÿ¹ÿÂÿÄÿ¿ÿ¶ÿ²ÿ¹ÿºÿ´ÿ¸ÿÃÿ¾ÿºÿ»ÿ½ÿÁÿ¯ÿ¹ÿ¾ÿÅÿÆÿÁÿ½ÿ·ÿ½ÿ¶ÿ½ÿÄÿºÿ´ÿ¶ÿ¶ÿÀÿÂÿ»ÿ¹ÿ³ÿ­ÿ»ÿ»ÿÁÿÁÿ¯ÿ¸ÿÁÿÀÿºÿ¸ÿ¿ÿÁÿµÿ¼ÿ¿ÿ¸ÿ¹ÿ¸ÿ¾ÿ¿ÿ¹ÿºÿ¾ÿºÿ¸ÿ¹ÿ³ÿ½ÿºÿºÿ½ÿÂÿ»ÿ»ÿ¼ÿ¼ÿÁÿÅÿÆÿ¶ÿ¾ÿ«ÿ¸ÿ¹ÿ±ÿ»ÿÀÿÅÿ¾ÿ¸ÿ¹ÿ¶ÿ½ÿ¼ÿÀÿ¸ÿºÿ¸ÿÅÿ»ÿÁÿ¾ÿ¸ÿºÿºÿ½ÿÆÿÊÿËÿ»ÿ½ÿ¬ÿ·ÿºÿºÿ»ÿ½ÿºÿ¸ÿ¿ÿÁÿÀÿ»ÿ¹ÿ´ÿ¿ÿ½ÿ¶ÿ¼ÿ»ÿ³ÿ´ÿ³ÿ«ÿ®ÿ¿ÿ¬ÿÀÿ±ÿ¿ÿÃÿ¾ÿ¾ÿ·ÿºÿºÿ·ÿ¹ÿ¼ÿ»ÿ»ÿ¸ÿºÿ·ÿ½ÿÁÿÀÿ¶ÿ¼ÿ¶ÿ±ÿ¹ÿ¼ÿ¹ÿµÿ­ÿ¿ÿ¼ÿ»ÿ²ÿ¹ÿ¸ÿ´ÿ»ÿ»ÿ»ÿÀÿÅÿÀÿ»ÿ¿ÿºÿÈÿ·ÿ¿ÿÆÿ½ÿ°ÿ¹ÿÅÿÁÿºÿ¼ÿºÿµÿ¾ÿÃÿ·ÿ¶ÿ®ÿ½ÿ»ÿ¼ÿ­ÿ¬ÿ¼ÿ½ÿ¾ÿÃÿÁÿÁÿÇÿ¼ÿ·ÿ³ÿ¼ÿ­ÿ¿ÿ½ÿ½ÿ¿ÿ¿ÿ¿ÿÄÿ¾ÿ¶ÿ¾ÿ¿ÿ¸ÿÀÿ²ÿ­ÿÆÿÂÿ«ÿ¹ÿ¿ÿÀÿ¾ÿÂÿ¸ÿµÿÁÿÁÿÀÿ·ÿ¬ÿ¼ÿ¾ÿ¶ÿ²ÿ¶ÿ´ÿ´ÿ¼ÿ·ÿ¶ÿ¶ÿ»ÿ¼ÿ¸ÿ¾ÿ¹ÿ¶ÿ±ÿµÿÅÿ¿ÿ»ÿ»ÿÀÿ¾ÿ¸ÿºÿ¹ÿ·ÿ·ÿ¸ÿ¹ÿ´ÿ±ÿ¼ÿ±ÿºÿ¶ÿ·ÿ¾ÿ³ÿÄÿºÿ¶ÿ·ÿ¼ÿ¼ÿ»ÿ¸ÿ¶ÿÁÿÁÿºÿ¹ÿ¹ÿ¬ÿ®ÿ¶ÿ½ÿ·ÿµÿ´ÿÃÿÆÿ¼ÿµÿ·ÿ¾ÿÂÿ¼ÿ°ÿ¹ÿ¼ÿ¶ÿÇÿ´ÿ¹ÿ¿ÿ·ÿ¿ÿºÿ²ÿ³ÿ³ÿ³ÿ´ÿµÿ½ÿÃÿÁÿÂÿ´ÿ¼ÿ·ÿ·ÿÅÿ½ÿ¼ÿ¾ÿÀÿÂÿ¹ÿµÿ·ÿ·ÿ¹ÿ¼ÿ¶ÿ°ÿ°ÿÂÿÆÿÄÿ¼ÿ¯ÿ¶ÿÁÿ½ÿ¶ÿ¶ÿ¶ÿ¾ÿ¶ÿ­ÿ¬ÿ´ÿÀÿºÿ·ÿ¼ÿÆÿ®ÿ±ÿ¿ÿ¹ÿºÿ±ÿµÿ´ÿºÿ»ÿ¼ÿ³ÿ°ÿ¹ÿ¾ÿ»ÿ¹ÿ¸ÿ´ÿ¿ÿ­ÿ®ÿ¸ÿ¹ÿ¹ÿ¾ÿ¹ÿ«ÿ±ÿ²ÿ·ÿ´ÿ¯ÿ´ÿ¶ÿ±ÿ²ÿ¯ÿ­ÿÄÿÀÿÀÿ®ÿ¿ÿÄÿ®ÿ°ÿÀÿ¼ÿµÿ¾ÿ³ÿµÿ·ÿ·ÿµÿ¶ÿ¸ÿ³ÿµÿ½ÿ´ÿ±ÿ¬ÿ·ÿºÿ±ÿ¼ÿºÿ³ÿ½ÿ¹ÿ¶ÿ¹ÿ¿ÿ¶ÿ´ÿ¹ÿ½ÿ½ÿ¿ÿ¿ÿ¶ÿ½ÿ¹ÿ­ÿºÿ½ÿ½ÿµÿ¹ÿ¶ÿ¶ÿºÿ¿ÿÂÿ½ÿºÿ±ÿªÿ³ÿ½ÿ¼ÿ·ÿ·ÿ¿ÿºÿ³ÿ¼ÿ¾ÿÁÿ¼ÿ½ÿ±ÿºÿ¾ÿÄÿÁÿ°ÿ³ÿ¿ÿ¶ÿ´ÿ¾ÿÀÿ»ÿµÿ´ÿ³ÿ´ÿ¿ÿ¾ÿÅÿ¾ÿÁÿ¶ÿ¹ÿÀÿ°ÿºÿ»ÿÄÿ·ÿ½ÿ¶ÿ½ÿºÿ´ÿµÿ¸ÿ¸ÿºÿ½ÿ¼ÿ´ÿ°ÿ¸ÿ·ÿ¯ÿ²ÿ¶ÿ¸ÿ¯ÿ±ÿÄÿ¾ÿ¹ÿÁÿ­ÿ´ÿ³ÿ¯ÿ¶ÿ·ÿ´ÿ·ÿ¸ÿ°ÿ«ÿ²ÿ»ÿ½ÿ¾ÿ¯ÿ­ÿ·ÿ¾ÿ¾ÿÁÿÂÿºÿ´ÿ³ÿ¬ÿµÿ»ÿµÿµÿ¶ÿ®ÿ³ÿ¯ÿ²ÿµÿ²ÿ¹ÿ¼ÿ´ÿ¯ÿ²ÿ´ÿ¼ÿ»ÿ°ÿ¿ÿ³ÿ±ÿºÿ°ÿ´ÿÁÿ¶ÿ©ÿ·ÿ´ÿ²ÿ³ÿ´ÿ¾ÿÂÿºÿºÿ½ÿºÿ¼ÿÁÿ¾ÿºÿ·ÿ²ÿ²ÿ®ÿ»ÿ½ÿ¶ÿÁÿ¯ÿÇÿ°ÿ±ÿ®ÿ³ÿ¸ÿ´ÿ¶ÿ»ÿ·ÿ±ÿ´ÿ´ÿ¹ÿºÿ´ÿºÿµÿ·ÿµÿºÿ¸ÿ¸ÿÀÿ½ÿ¾ÿµÿºÿ¹ÿ¼ÿÉÿ»ÿ¼ÿÁÿ·ÿ°ÿ¸ÿ²ÿ·ÿ¹ÿ¹ÿ¯ÿ®ÿ½ÿÂÿ¹ÿ³ÿµÿ°ÿ²ÿÿ·ÿ¯ÿ³ÿ°ÿµÿÿ¼ÿ¯ÿµÿ¸ÿ®ÿ¶ÿ´ÿ¼ÿ¶ÿ³ÿ¶ÿ®ÿ±ÿ¶ÿ¸ÿ·ÿ·ÿ¸ÿ¸ÿ¿ÿ»ÿ³ÿ²ÿ±ÿ±ÿµÿµÿ±ÿ»ÿ»ÿ»ÿ¼ÿ³ÿµÿ²ÿ³ÿ²ÿ­ÿºÿ¹ÿ´ÿ¿ÿÄÿ½ÿ´ÿ²ÿ±ÿ±ÿ·ÿ»ÿºÿ»ÿ¾ÿÂÿ¶ÿ¬ÿ¯ÿ·ÿ¶ÿ´ÿ¯ÿµÿ¹ÿ»ÿ¶ÿ¶ÿ³ÿµÿÇÿ´ÿ·ÿ¼ÿ³ÿªÿ®ÿ°ÿªÿ¯ÿ¶ÿ±ÿ©ÿ®ÿ¹ÿ»ÿµÿ¸ÿÁÿ¹ÿÄÿ½ÿ¯ÿ¶ÿ³ÿ®ÿ¬ÿ²ÿ¶ÿ¬ÿ´ÿ´ÿªÿ¶ÿºÿºÿ®ÿ´ÿ¸ÿ¼ÿ·ÿ³ÿ»ÿ³ÿ¶ÿ´ÿ®ÿ°ÿ·ÿºÿ¶ÿµÿ´ÿ´ÿ¸ÿµÿ·ÿ¸ÿ°ÿºÿ²ÿ¬ÿ²ÿ·ÿ±ÿ³ÿ²ÿ»ÿ³ÿ²ÿ´ÿ²ÿºÿ¯ÿ³ÿ¬ÿ¬ÿ³ÿ½ÿ¿ÿ»ÿ»ÿ»ÿ³ÿ±ÿ´ÿ±ÿ´ÿ¿ÿ²ÿ©ÿ·ÿ¸ÿ´ÿ±ÿÿ¶ÿ´ÿ¶ÿ²ÿÀÿÉÿ»ÿ«ÿ³ÿ¹ÿ½ÿ·ÿ¸ÿ¬ÿµÿ¿ÿ²ÿ´ÿ²ÿ¯ÿµÿ·ÿ¶ÿµÿ®ÿ«ÿµÿ¿ÿÃÿ¸ÿÿ²ÿ»ÿµÿ½ÿºÿ®ÿ¶ÿ¯ÿ°ÿ¸ÿ®ÿ±ÿ¯ÿ­ÿ°ÿ¯ÿ¹ÿµÿ¸ÿ±ÿÿ«ÿÿ¬ÿ¸ÿ¸ÿµÿ¯ÿ³ÿ¹ÿ·ÿ¶ÿ³ÿ®ÿ°ÿ´ÿ±ÿ®ÿ©ÿ®ÿ¹ÿ¶ÿ°ÿ²ÿ±ÿ·ÿ¶ÿ¹ÿµÿ®ÿ³ÿªÿ·ÿ·ÿ¹ÿ¸ÿµÿÿ®ÿªÿ®ÿ¯ÿ­ÿ­ÿ´ÿºÿ½ÿ¿ÿ½ÿ¶ÿ­ÿ´ÿ½ÿ¶ÿ½ÿ¿ÿ½ÿ³ÿÿ°ÿ¾ÿ¹ÿ³ÿ¶ÿ®ÿ¼ÿ°ÿ²ÿ´ÿÀÿ±ÿ·ÿ¶ÿ¯ÿ±ÿ®ÿ¾ÿ¹ÿ¶ÿ¹ÿ¯ÿ¯ÿ®ÿ¯ÿ²ÿºÿ·ÿ¶ÿ¾ÿ½ÿµÿµÿ·ÿ¶ÿµÿ«ÿ¹ÿ·ÿ±ÿ¯ÿ°ÿ´ÿ¬ÿ²ÿ²ÿµÿ¸ÿÂÿÄÿµÿ¬ÿ°ÿºÿ²ÿ¹ÿ«ÿµÿ°ÿ²ÿªÿµÿ±ÿªÿ±ÿ¶ÿµÿ¼ÿ¶ÿ±ÿ»ÿÂÿ»ÿ®ÿ®ÿ°ÿ¹ÿ·ÿ³ÿ©ÿ°ÿ­ÿ©ÿ°ÿ±ÿÅÿ¬ÿ²ÿ¯ÿ¶ÿ³ÿ¼ÿ³ÿÄÿ¾ÿ±ÿ©ÿ²ÿ©ÿ©ÿºÿµÿ·ÿ²ÿ¶ÿ¼ÿºÿµÿ©ÿ°ÿ¸ÿ¬ÿ°ÿ¼ÿ»ÿ·ÿ¯ÿ±ÿ·ÿ¾ÿ³ÿ¸ÿÿÿ´ÿ­ÿ¿ÿ²ÿ¬ÿ«ÿ¹ÿ³ÿºÿ¸ÿ±ÿ¶ÿ´ÿ¯ÿ´ÿ®ÿ»ÿÀÿ²ÿ²ÿ³ÿ´ÿ­ÿ°ÿ±ÿ²ÿ¶ÿµÿ³ÿ°ÿ²ÿ®ÿ±ÿ·ÿ¼ÿ²ÿ¸ÿ«ÿ½ÿµÿ¾ÿ¹ÿ´ÿ¹ÿÂÿ¸ÿÄÿ·ÿ´ÿ±ÿºÿÀÿ»ÿ¬ÿ®ÿ¼ÿ»ÿ©ÿµÿ³ÿ³ÿ¸ÿ¸ÿµÿ°ÿÿÿ³ÿ³ÿ²ÿ¾ÿÀÿ²ÿÿ¯ÿªÿ©ÿµÿ¾ÿÀÿ´ÿ¶ÿµÿ»ÿ¶ÿÁÿªÿµÿÿ¶ÿ´ÿ´ÿµÿ²ÿ¯ÿ¶ÿµÿ²ÿ²ÿ¹ÿ°ÿ®ÿ¶ÿ¶ÿ±ÿ±ÿ±ÿ³ÿ´ÿ±ÿ²ÿ±ÿ­ÿ¬ÿ®ÿ·ÿµÿ²ÿ¹ÿ¸ÿºÿ°ÿ´ÿ¶ÿµÿ¯ÿµÿºÿ¯ÿ·ÿ²ÿ±ÿ¯ÿ±ÿ²ÿ³ÿ·ÿºÿµÿ±ÿ³ÿ°ÿ°ÿ²ÿ´ÿ¸ÿ½ÿ½ÿ»ÿ¼ÿ´ÿ±ÿ»ÿ·ÿ·ÿ²ÿ´ÿ±ÿ¹ÿ®ÿ³ÿ®ÿ±ÿ²ÿµÿ±ÿ¶ÿ¼ÿ±ÿ¯ÿ½ÿ¹ÿ·ÿÇÿ¾ÿ¸ÿµÿ²ÿ±ÿ´ÿ±ÿµÿ¸ÿ°ÿ¬ÿ®ÿ²ÿ¶ÿ¹ÿ¸ÿ¶ÿ´ÿ²ÿ»ÿ·ÿ·ÿµÿ¬ÿ¯ÿ´ÿ¸ÿ´ÿ·ÿ¼ÿµÿ¶ÿªÿµÿ±ÿ±ÿÿ´ÿµÿ¯ÿ¾ÿ°ÿªÿ«ÿ©ÿÿ©ÿ¸ÿµÿ¸ÿºÿ¯ÿµÿ±ÿ³ÿ¹ÿ¹ÿ»ÿµÿ±ÿªÿ©ÿÿºÿÀÿ³ÿÉÿ¯ÿºÿ®ÿ©ÿ¼ÿ·ÿ¯ÿ¹ÿ³ÿ»ÿ½ÿ¼ÿ²ÿ°ÿ³ÿ«ÿ­ÿ¯ÿ¯ÿµÿ¶ÿ·ÿ¹ÿ¾ÿÄÿºÿ±ÿÃÿµÿ·ÿ²ÿ¯ÿÿ·ÿ®ÿ«ÿ½ÿ­ÿ¯ÿÂÿ³ÿÁÿÈÿ¸ÿ¬ÿ¬ÿÿ¯ÿ²ÿ¿ÿ¿ÿ«ÿÿ²ÿ¿ÿ¼ÿ¸ÿ¼ÿ¶ÿ°ÿ±ÿ°ÿºÿ¶ÿ·ÿ²ÿ±ÿ¬ÿ¹ÿ·ÿ³ÿ³ÿ¯ÿ¾ÿ´ÿ±ÿ¶ÿ±ÿ³ÿ½ÿºÿ·ÿ®ÿ±ÿ¶ÿ·ÿ¼ÿ»ÿ¶ÿ¶ÿµÿ´ÿ¶ÿ»ÿ¸ÿ³ÿ°ÿ»ÿ»ÿÁÿ¿ÿ¾ÿÂÿ´ÿÿ½ÿÆÿ´ÿ½ÿµÿ·ÿ½ÿ³ÿ¹ÿ¼ÿ¹ÿ¹ÿ±ÿ°ÿ·ÿ´ÿ´ÿ·ÿ²ÿ¶ÿ¸ÿ²ÿ´ÿ¸ÿ¼ÿ°ÿ°ÿ¿ÿ±ÿ´ÿ±ÿµÿ¸ÿ°ÿ¿ÿ·ÿ¼ÿµÿ²ÿ¯ÿ°ÿ»ÿÂÿ¹ÿ»ÿ¼ÿ³ÿ¬ÿ®ÿµÿ¹ÿ»ÿ¹ÿ±ÿ¬ÿµÿµÿ¿ÿ½ÿÿ©ÿ·ÿ²ÿ±ÿ¸ÿÁÿ¼ÿ½ÿ¶ÿ¸ÿÀÿºÿÁÿºÿ¹ÿ¼ÿ¹ÿ³ÿµÿ¶ÿ±ÿ¸ÿÀÿ¼ÿ¿ÿ¹ÿºÿ´ÿ¸ÿ¹ÿ°ÿ»ÿºÿ¼ÿ¸ÿ·ÿ»ÿÂÿ¸ÿºÿ»ÿ½ÿµÿ¶ÿµÿ¹ÿ´ÿ³ÿ¸ÿ¶ÿ²ÿ¬ÿ¬ÿ·ÿÅÿÀÿ²ÿ¾ÿºÿÁÿ­ÿ¾ÿÂÿ±ÿ¿ÿ²ÿÆÿÉÿ½ÿ°ÿ¶ÿ½ÿ³ÿ¾ÿÂÿ½ÿÀÿ¶ÿ²ÿ¼ÿ¶ÿ´ÿ²ÿ°ÿµÿ´ÿÄÿ·ÿÁÿ¸ÿ°ÿ»ÿ¸ÿ´ÿ·ÿ¾ÿ¸ÿºÿ¹ÿ®ÿ¯ÿ·ÿ¶ÿ·ÿºÿ½ÿ»ÿ¸ÿºÿ·ÿ»ÿ¹ÿÃÿºÿ«ÿ¼ÿ¾ÿ¾ÿ¿ÿ¶ÿ½ÿ¹ÿ»ÿ½ÿ¹ÿ¸ÿ°ÿ¸ÿ¹ÿ»ÿºÿ¹ÿ¶ÿ³ÿ»ÿ¿ÿ¹ÿ´ÿ±ÿ²ÿ¸ÿ´ÿÄÿºÿ¿ÿÈÿ¹ÿ¹ÿ¾ÿÃÿ²ÿ¶ÿ¶ÿ³ÿ¸ÿ»ÿ¼ÿÀÿÀÿ¼ÿ¾ÿÂÿ¼ÿºÿºÿÿ²ÿ®ÿÃÿ­ÿ¸ÿµÿ½ÿ¾ÿ¿ÿ´ÿµÿ½ÿºÿ²ÿ²ÿ³ÿ¹ÿ¿ÿ¾ÿ¶ÿ¯ÿ¾ÿ±ÿµÿ½ÿ¬ÿ¶ÿ¶ÿ»ÿ»ÿÀÿµÿµÿ¾ÿÅÿ½ÿ»ÿ¹ÿºÿ¼ÿ¹ÿ¹ÿ¹ÿµÿ¸ÿ¸ÿ¶ÿ¶ÿ½ÿÿ®ÿ¹ÿ·ÿ¾ÿÄÿ»ÿ·ÿ¯ÿ³ÿ²ÿ¶ÿÀÿÀÿ³ÿªÿ±ÿºÿ»ÿÀÿ³ÿµÿ¼ÿÁÿÅÿËÿ½ÿÀÿ·ÿÃÿÂÿµÿ¯ÿ»ÿ¾ÿ¸ÿ¿ÿ¿ÿ¶ÿ·ÿ·ÿ¸ÿÀÿÂÿ³ÿ½ÿ¾ÿÃÿÅÿÀÿ°ÿ¾ÿ´ÿ»ÿ»ÿ¸ÿ½ÿ»ÿ½ÿÂÿ¼ÿ°ÿ°ÿµÿ¹ÿ½ÿ¸ÿÂÿºÿµÿ³ÿ³ÿÀÿ¸ÿ»ÿµÿºÿ·ÿ·ÿ»ÿµÿºÿÁÿ±ÿµÿ¹ÿ¼ÿºÿ·ÿ¾ÿ¾ÿ¯ÿ¿ÿ·ÿÁÿ»ÿ¶ÿ¸ÿÁÿÀÿ¼ÿºÿ³ÿ¸ÿÈÿ»ÿ¾ÿ¹ÿÂÿ¹ÿ¼ÿ½ÿºÿ¹ÿ»ÿ¶ÿ´ÿ»ÿ»ÿ·ÿ²ÿ°ÿ±ÿ³ÿ¶ÿµÿ¯ÿ¸ÿ·ÿ²ÿ¶ÿ¼ÿ¼ÿËÿÄÿ¸ÿ²ÿ´ÿÃÿÈÿ¾ÿ¾ÿÁÿ¸ÿ´ÿ´ÿ´ÿ·ÿÂÿ±ÿ»ÿ²ÿ³ÿ·ÿ·ÿ»ÿ¸ÿ¶ÿ¶ÿ¸ÿ½ÿºÿ¶ÿºÿ»ÿÇÿÀÿÆÿ°ÿÁÿ·ÿ«ÿ¼ÿ¿ÿ»ÿ¼ÿ¹ÿ¾ÿ¿ÿ½ÿÁÿ¸ÿ¸ÿµÿ³ÿ¶ÿÅÿ²ÿ¾ÿÆÿ¿ÿ»ÿ½ÿ¼ÿ¼ÿ³ÿ®ÿºÿÀÿÀÿ¼ÿ¿ÿºÿ²ÿ½ÿÅÿ¾ÿ»ÿºÿ¶ÿ´ÿ¿ÿÆÿÆÿ¾ÿ³ÿ¶ÿ¶ÿ·ÿ¾ÿ¿ÿÍÿ¹ÿÀÿÂÿ»ÿ¹ÿºÿ¶ÿ¶ÿ½ÿÆÿÂÿµÿ¾ÿÀÿÕÿÂÿ¼ÿÄÿ»ÿÊÿËÿ»ÿ²ÿ»ÿ¾ÿÃÿÅÿ»ÿºÿ¾ÿ¸ÿÊÿÂÿÀÿ¾ÿºÿ¼ÿÁÿ¾ÿ¼ÿ¿ÿ¾ÿ¶ÿ±ÿ¹ÿ»ÿ²ÿÀÿ®ÿÀÿµÿ¾ÿ¾ÿ¼ÿ¹ÿ¼ÿÂÿ½ÿµÿºÿ½ÿµÿÀÿ²ÿ»ÿÃÿ¼ÿÅÿÃÿ»ÿÄÿ½ÿ´ÿ¹ÿ¹ÿ¼ÿÍÿ·ÿ¹ÿ¿ÿ±ÿÇÿ¼ÿ¼ÿÊÿÄÿ¸ÿ»ÿÀÿ¿ÿ½ÿºÿ¸ÿ¼ÿ¿ÿ¾ÿÄÿÃÿÂÿ¹ÿºÿÄÿ¼ÿºÿÅÿÄÿ¹ÿ¸ÿ¾ÿ¿ÿ¼ÿÃÿÃÿÁÿÁÿÈÿÂÿ¸ÿ·ÿ»ÿ¾ÿÁÿÆÿÄÿ½ÿ·ÿ°ÿ¸ÿ¾ÿ¼ÿ¹ÿ½ÿÆÿÆÿÁÿÃÿÀÿºÿÂÿËÿ·ÿ¾ÿ³ÿ·ÿÊÿÇÿ¹ÿ¼ÿÆÿÃÿÁÿÃÿ¼ÿ¼ÿ»ÿÅÿÅÿÀÿÈÿÁÿ¿ÿÃÿ½ÿ»ÿÁÿ¼ÿ·ÿ¹ÿºÿ¾ÿÍÿÅÿÈÿÆÿÉÿÍÿÁÿ·ÿ»ÿÊÿºÿ¿ÿÆÿ¼ÿÃÿÂÿÆÿÈÿÁÿ¼ÿ¾ÿ¼ÿ½ÿÁÿºÿ¾ÿÐÿÄÿÇÿÃÿÁÿÆÿËÿÎÿÃÿ´ÿ½ÿ¾ÿµÿ»ÿÂÿ¾ÿ»ÿÀÿÁÿ¼ÿ½ÿÃÿÀÿÈÿÁÿÃÿ¾ÿÀÿ¾ÿ»ÿ¿ÿÁÿÀÿÃÿÀÿÀÿ½ÿ½ÿ½ÿÁÿÄÿ½ÿÀÿÄÿÅÿÄÿ»ÿÄÿÅÿºÿ¾ÿÃÿÆÿÇÿ»ÿ´ÿ¸ÿ¼ÿ¾ÿºÿ½ÿ½ÿ¶ÿÀÿ½ÿ¾ÿ¿ÿ¿ÿ¿ÿÀÿÁÿ¹ÿ¸ÿ¿ÿÆÿ»ÿÈÿÃÿ¾ÿ¿ÿÆÿÌÿÂÿ¾ÿÉÿÇÿÆÿÂÿ¼ÿ·ÿ½ÿ¼ÿ·ÿ»ÿÁÿÄÿÅÿÀÿÆÿ½ÿ¼ÿ¸ÿÃÿÈÿÃÿÈÿÊÿ½ÿ½ÿÉÿÌÿÀÿÄÿÅÿÃÿÅÿÃÿ½ÿÃÿÅÿÂÿºÿÀÿÆÿÅÿÃÿ¾ÿµÿ»ÿÉÿ¸ÿ»ÿ»ÿÅÿÁÿÁÿÆÿÅÿ¿ÿ¼ÿ»ÿÉÿ»ÿÈÿÇÿÈÿ¾ÿ¼ÿÄÿÆÿÅÿÏÿ¼ÿÎÿÈÿ¼ÿ²ÿ»ÿÂÿÁÿ¾ÿ¾ÿÈÿ¯ÿÈÿÃÿ½ÿÇÿÉÿÀÿ»ÿ¾ÿ¹ÿ¿ÿÁÿ¾ÿ·ÿ½ÿÁÿÁÿ¾ÿ¼ÿ¼ÿ»ÿÇÿÂÿºÿ¹ÿ»ÿ»ÿ¶ÿ³ÿ·ÿ¿ÿÆÿÂÿÈÿÉÿÃÿÉÿÄÿ¿ÿÂÿ¼ÿ¸ÿÀÿ¸ÿÉÿÅÿÁÿÂÿÀÿ»ÿ¶ÿºÿÆÿ¶ÿ¸ÿºÿ¿ÿÅÿÉÿÅÿ¿ÿÂÿ°ÿ¹ÿÄÿ¸ÿ¿ÿÀÿ¼ÿ½ÿÀÿÁÿ¿ÿ¿ÿ½ÿ¾ÿÁÿÃÿ½ÿ´ÿ·ÿÃÿÉÿÀÿ¼ÿÊÿËÿÁÿ¿ÿÂÿ¼ÿÁÿÆÿ·ÿ¾ÿ¼ÿÁÿÂÿ¶ÿ¸ÿ¹ÿ¼ÿÉÿÅÿÀÿªÿÿ¼ÿÂÿ«ÿ°ÿ¼ÿ½ÿËÿÅÿÅÿÄÿºÿ¼ÿ¾ÿÀÿÏÿÆÿ½ÿÂÿÅÿ»ÿ¸ÿ¹ÿÀÿ´ÿÀÿ½ÿ¹ÿ»ÿÀÿÀÿ¸ÿ½ÿ¿ÿ¸ÿÂÿÂÿºÿºÿÃÿ¾ÿ½ÿ´ÿÀÿÊÿÆÿÃÿÄÿÀÿÁÿ¿ÿ½ÿ½ÿÀÿÂÿÅÿÄÿ¼ÿ»ÿÀÿÀÿ·ÿºÿÎÿÌÿ¸ÿ¿ÿÄÿ¹ÿ»ÿÂÿÃÿÀÿ¹ÿµÿ·ÿÆÿµÿ­ÿ³ÿ¿ÿ¿ÿºÿ¸ÿ¶ÿ®ÿÈÿÀÿ¼ÿ¿ÿ½ÿ¹ÿºÿºÿ°ÿ·ÿ¸ÿÁÿÁÿ·ÿ°ÿ²ÿ°ÿ´ÿ»ÿµÿ½ÿ·ÿ´ÿ¸ÿ½ÿÅÿÀÿ¶ÿ°ÿ¶ÿºÿºÿ¹ÿ½ÿ½ÿºÿ¸ÿ©ÿµÿ»ÿ²ÿ°ÿºÿÁÿ¹ÿ¸ÿµÿ»ÿ¼ÿ¿ÿºÿ²ÿ´ÿºÿ¾ÿ¿ÿ¾ÿ±ÿ«ÿ·ÿ¾ÿµÿ¬ÿ®ÿ´ÿ·ÿ³ÿ·ÿ¸ÿ¾ÿÈÿÅÿºÿºÿµÿ¿ÿ¿ÿÀÿ¾ÿ»ÿ½ÿ½ÿ»ÿ ÿ¾ÿ²ÿ³ÿ¶ÿºÿÁÿÄÿ½ÿ¶ÿ°ÿ¶ÿ¼ÿ¹ÿ°ÿµÿ¿ÿ¹ÿ»ÿÐÿºÿ±ÿºÿ»ÿ½ÿ¹ÿ¶ÿÀÿºÿ·ÿµÿµÿ¸ÿµÿ´ÿ·ÿ¸ÿ½ÿÎÿºÿÅÿ¿ÿµÿ´ÿ¸ÿ¹ÿ¹ÿ¼ÿ¹ÿ´ÿ»ÿÁÿ½ÿ¾ÿ¹ÿ²ÿ±ÿµÿ½ÿ¸ÿ¿ÿÀÿ¾ÿ·ÿ·ÿ¯ÿ°ÿ¼ÿÅÿÎÿ´ÿ·ÿÀÿÆÿ¶ÿ«ÿ±ÿ¶ÿ´ÿ·ÿ½ÿÅÿ·ÿ¿ÿ¿ÿÁÿ³ÿµÿÅÿ½ÿÄÿÃÿÁÿ¾ÿÁÿ¼ÿ±ÿ°ÿµÿ·ÿ·ÿ»ÿÄÿÀÿÀÿºÿ²ÿ¹ÿÁÿ¼ÿ°ÿ®ÿºÿ½ÿºÿ·ÿ½ÿ¿ÿ¿ÿ¼ÿ¾ÿÁÿ¾ÿ¾ÿ·ÿÀÿºÿ¾ÿÀÿ¿ÿ»ÿ¶ÿºÿÁÿ½ÿ¼ÿÄÿ¾ÿ¼ÿÂÿ¼ÿ¿ÿÃÿ¿ÿ¼ÿ¼ÿµÿ¾ÿÀÿÁÿ½ÿ¼ÿÀÿ½ÿ¿ÿÅÿÆÿ¼ÿ¶ÿ©ÿ®ÿµÿ¹ÿÀÿ³ÿ´ÿ¹ÿ¶ÿµÿ±ÿ³ÿ¾ÿ¼ÿµÿ¶ÿ·ÿ»ÿ»ÿ¸ÿ¹ÿºÿ¸ÿ½ÿÀÿÂÿÊÿ¹ÿÈÿÇÿ¾ÿÀÿ½ÿµÿ·ÿ±ÿ¶ÿ¿ÿ»ÿºÿ²ÿ°ÿ·ÿµÿ·ÿ¿ÿ½ÿ¿ÿ¸ÿÊÿ¿ÿºÿ³ÿ¸ÿ¾ÿ»ÿ·ÿ»ÿÁÿÁÿºÿÁÿ¹ÿ½ÿÃÿ½ÿÀÿ¹ÿ¸ÿ½ÿ½ÿ¹ÿ´ÿ²ÿ¾ÿÀÿ¼ÿ½ÿµÿ½ÿ·ÿ·ÿºÿ¶ÿºÿÀÿÃÿºÿÂÿ¼ÿ¿ÿ¸ÿÀÿÅÿ¿ÿ»ÿ¾ÿ½ÿºÿ´ÿ°ÿ¿ÿºÿ·ÿºÿÀÿ½ÿ¹ÿ´ÿ³ÿ´ÿ²ÿ·ÿ½ÿ´ÿ¸ÿ¹ÿ³ÿ¶ÿ¸ÿ¾ÿÃÿ½ÿµÿ·ÿ´ÿ»ÿ¸ÿ¼ÿ¹ÿºÿºÿÍÿÂÿÃÿÄÿ¸ÿ²ÿ¶ÿ¸ÿµÿ»ÿ«ÿÁÿ¼ÿ²ÿ·ÿÀÿÁÿÃÿÀÿ¶ÿµÿ¾ÿ¿ÿÀÿÅÿ´ÿ ÿ¹ÿ¾ÿ»ÿ¶ÿ¿ÿÀÿ´ÿ¯ÿ³ÿ¸ÿ±ÿ¹ÿÌÿµÿÁÿÉÿÀÿ¼ÿ¾ÿ¼ÿµÿ³ÿ»ÿ¾ÿ¾ÿµÿºÿÂÿ¸ÿ¼ÿ·ÿÃÿ»ÿ¼ÿ½ÿ±ÿ­ÿ¼ÿÂÿ·ÿ»ÿÇÿºÿÁÿ´ÿ´ÿ¹ÿºÿ³ÿ¶ÿ¸ÿ¸ÿ¾ÿÀÿ·ÿ¾ÿÃÿÂÿ°ÿ¼ÿ¿ÿÃÿ´ÿµÿ¾ÿÅÿÀÿ»ÿ¹ÿ°ÿ³ÿ¸ÿ´ÿ¼ÿ¯ÿÅÿÀÿ¸ÿ®ÿ·ÿ½ÿ¾ÿÃÿÁÿ»ÿ½ÿ¿ÿ¹ÿ¬ÿºÿ¾ÿ±ÿÉÿÁÿÄÿÄÿ¼ÿ¼ÿ½ÿ¶ÿµÿÀÿ¿ÿ½ÿºÿ´ÿ»ÿÈÿÉÿ»ÿºÿ¿ÿ»ÿ¶ÿ·ÿ°ÿ°ÿºÿ·ÿ¶ÿ¶ÿ«ÿ»ÿÉÿ²ÿ´ÿµÿ¹ÿºÿ½ÿ¶ÿ±ÿ³ÿ·ÿ¹ÿ·ÿ¹ÿÅÿÁÿ¹ÿÄÿÅÿ¶ÿ¸ÿ¶ÿ¹ÿºÿºÿ½ÿºÿ¹ÿ½ÿ»ÿ¸ÿ²ÿ²ÿºÿ¹ÿÄÿ¿ÿ²ÿÅÿÀÿ¿ÿ¼ÿ¶ÿ·ÿ»ÿ¹ÿ¼ÿÃÿ¼ÿ»ÿ½ÿ¯ÿ·ÿÃÿÂÿºÿ·ÿ¼ÿÇÿ·ÿ´ÿ½ÿÃÿ¿ÿ¸ÿ¶ÿºÿ¾ÿ¿ÿµÿ¼ÿ¹ÿºÿÀÿ³ÿºÿ¾ÿ¶ÿ½ÿ¼ÿ¼ÿ´ÿ¬ÿ©ÿ ÿ¬ÿ³ÿ¸ÿ¿ÿÅÿ¶ÿ¹ÿ¿ÿ»ÿ¸ÿ¸ÿ²ÿ½ÿ¼ÿ»ÿ¹ÿ¸ÿ´ÿ²ÿºÿ¿ÿ·ÿ²ÿ´ÿ¾ÿ¹ÿ»ÿÃÿ·ÿ±ÿ¼ÿ¸ÿ·ÿ½ÿ»ÿÀÿ»ÿ³ÿ´ÿ¸ÿÁÿÁÿ·ÿ±ÿºÿ»ÿ»ÿ»ÿ·ÿ®ÿ¶ÿ¹ÿ¸ÿ¸ÿ½ÿºÿ³ÿµÿ¸ÿºÿ½ÿ·ÿ²ÿ³ÿ¹ÿ²ÿ«ÿ¾ÿ°ÿ¸ÿºÿ²ÿ¹ÿÁÿ¬ÿ¬ÿ®ÿÿ±ÿÁÿ»ÿ¸ÿ¸ÿ¸ÿÀÿ¼ÿºÿ­ÿ´ÿÁÿ¬ÿ­ÿ»ÿ¼ÿ±ÿ·ÿ²ÿ´ÿ¸ÿ·ÿ´ÿ¶ÿµÿ±ÿ¸ÿ½ÿ½ÿ²ÿ¯ÿ»ÿ©ÿ±ÿÃÿµÿ¿ÿÁÿÂÿ¿ÿ¸ÿ¿ÿ½ÿ²ÿµÿ·ÿ·ÿ¾ÿºÿµÿ¼ÿÀÿ»ÿ³ÿ±ÿ®ÿºÿºÿ³ÿµÿºÿ¼ÿ¾ÿ¹ÿµÿ²ÿ¶ÿ¸ÿ¾ÿ¼ÿµÿ¹ÿ¸ÿ¸ÿ´ÿ½ÿºÿ¶ÿ¿ÿ¹ÿ¶ÿ³ÿ³ÿ²ÿºÿ±ÿºÿÅÿ¸ÿ¸ÿÆÿÅÿ½ÿ¼ÿ¾ÿ½ÿ¸ÿ¶ÿ®ÿ·ÿ¸ÿ½ÿÉÿÂÿ¸ÿµÿ´ÿºÿÀÿ²ÿºÿ¶ÿ¸ÿ»ÿ¶ÿ²ÿ²ÿ°ÿµÿÀÿ¿ÿ¹ÿ·ÿ·ÿ¬ÿ°ÿºÿ¹ÿ²ÿ°ÿ¸ÿ³ÿ±ÿµÿ°ÿ«ÿ¶ÿ»ÿ¼ÿ½ÿ»ÿ¬ÿ­ÿ»ÿ¸ÿ²ÿ¶ÿ·ÿ¶ÿµÿ·ÿµÿ±ÿÿ¼ÿ»ÿ³ÿ­ÿ´ÿ±ÿ´ÿ©ÿ¶ÿ´ÿ·ÿ¸ÿ²ÿ²ÿ¯ÿ®ÿ®ÿ²ÿ¹ÿ»ÿÀÿ¶ÿ¸ÿ³ÿ»ÿ¼ÿ»ÿ¿ÿ·ÿ®ÿÂÿ·ÿ´ÿ¯ÿºÿ´ÿºÿ±ÿ°ÿ«ÿ³ÿ¶ÿ¼ÿ½ÿºÿ±ÿ©ÿ·ÿ¹ÿºÿ·ÿ¶ÿ¶ÿ¶ÿºÿÿ¼ÿ³ÿ³ÿÁÿºÿ²ÿ·ÿ­ÿ»ÿ·ÿ¹ÿ¿ÿÂÿ¾ÿ´ÿ¯ÿ´ÿºÿ¹ÿ¶ÿ½ÿºÿ±ÿ¸ÿÄÿ¼ÿ¾ÿºÿÃÿÃÿ°ÿ·ÿ·ÿºÿÄÿ±ÿºÿÁÿ³ÿ²ÿ½ÿµÿ´ÿ¼ÿºÿµÿ´ÿ¹ÿÀÿ½ÿ¸ÿ³ÿ¸ÿ·ÿ¾ÿ¼ÿ¼ÿ®ÿ°ÿ¹ÿ´ÿµÿ¸ÿ®ÿ²ÿÁÿ±ÿºÿ³ÿ»ÿ¶ÿµÿ²ÿ¬ÿ¯ÿ»ÿ¹ÿ¶ÿºÿ¹ÿ¹ÿ´ÿ´ÿ¶ÿ°ÿ¯ÿ¹ÿ¶ÿ­ÿ¾ÿ¶ÿ³ÿ¶ÿ³ÿ°ÿ´ÿ½ÿ´ÿºÿ¼ÿ¹ÿÿµÿ¾ÿ¸ÿµÿ²ÿ¯ÿ´ÿ¼ÿ¼ÿ¸ÿ¼ÿ»ÿ¸ÿ®ÿ®ÿ¶ÿ°ÿ·ÿ³ÿ¬ÿ¶ÿµÿ¸ÿ¸ÿ¿ÿ´ÿ¾ÿ´ÿ¸ÿ¾ÿ³ÿ­ÿ¶ÿ¸ÿ¶ÿ³ÿÀÿ¼ÿ°ÿ±ÿ´ÿµÿ·ÿ½ÿ¼ÿ¹ÿ»ÿºÿ¶ÿ³ÿµÿ¯ÿ¶ÿ¸ÿ¬ÿ¾ÿ´ÿ¼ÿ°ÿ¯ÿ¯ÿ·ÿ¹ÿ¯ÿ°ÿ°ÿ²ÿ¬ÿ°ÿ¸ÿ²ÿ³ÿ¶ÿ´ÿ±ÿ¯ÿ¯ÿ¬ÿ±ÿ¸ÿ»ÿºÿ³ÿ·ÿ»ÿ°ÿ­ÿÿÿ·ÿ¬ÿ¹ÿ¶ÿ·ÿ´ÿÂÿ¬ÿ­ÿ±ÿ±ÿ­ÿ¬ÿ²ÿ¸ÿ½ÿºÿ¹ÿ³ÿµÿÀÿ»ÿ·ÿ¸ÿ°ÿ³ÿ»ÿ¾ÿ»ÿ´ÿÁÿÂÿµÿÄÿÂÿ¸ÿ¼ÿ¾ÿÑÿ¯ÿ¾ÿ³ÿ«ÿµÿ½ÿ°ÿ®ÿºÿªÿ¸ÿÃÿºÿ´ÿ¼ÿ¹ÿ´ÿ½ÿ»ÿ´ÿ´ÿ°ÿ²ÿ®ÿ¯ÿ³ÿµÿ¼ÿÀÿ²ÿ«ÿ©ÿ·ÿµÿ³ÿ¶ÿ¯ÿÀÿ»ÿµÿ¸ÿ³ÿ½ÿ´ÿ«ÿ±ÿ­ÿ²ÿ´ÿ±ÿ´ÿ±ÿ´ÿ¹ÿ¸ÿ¶ÿ´ÿ·ÿµÿ¯ÿ³ÿ¶ÿ¯ÿ±ÿ´ÿ¹ÿ·ÿµÿ¶ÿ»ÿ¯ÿ´ÿ¾ÿÀÿ²ÿ²ÿ±ÿÿ½ÿ¼ÿ¿ÿ²ÿ¾ÿ²ÿ¸ÿ°ÿ¹ÿµÿ®ÿ¶ÿ¾ÿ¼ÿ¾ÿÃÿ»ÿ²ÿ´ÿ¹ÿ¸ÿµÿ¿ÿÂÿ½ÿÀÿÿ±ÿµÿ´ÿ¶ÿ²ÿÿºÿªÿ«ÿ®ÿ¼ÿ¶ÿ¬ÿ²ÿ´ÿ³ÿ²ÿ²ÿ¸ÿºÿ»ÿ²ÿ²ÿ²ÿ¶ÿ¶ÿ±ÿ³ÿ²ÿºÿ½ÿ±ÿ²ÿµÿ¶ÿ¶ÿÀÿÂÿ½ÿµÿ¶ÿ°ÿ¸ÿ»ÿ³ÿ«ÿ¾ÿ¸ÿ¼ÿ°ÿ®ÿ·ÿ·ÿ²ÿ¬ÿÿ®ÿ®ÿ³ÿµÿ³ÿµÿ¹ÿ¶ÿ±ÿµÿµÿ°ÿ²ÿ´ÿ²ÿ³ÿ°ÿ¯ÿ³ÿ²ÿ·ÿºÿ©ÿÿ²ÿ¯ÿ®ÿ±ÿ²ÿ¶ÿ¹ÿÉÿ¶ÿ¶ÿ¸ÿ·ÿ¼ÿ­ÿ·ÿ¹ÿªÿ¯ÿ±ÿÿÉÿÅÿ©ÿ³ÿºÿ½ÿÃÿ´ÿ­ÿ¸ÿ¿ÿÃÿÅÿ½ÿ¹ÿÃÿ¿ÿ±ÿ³ÿ´ÿªÿ²ÿ±ÿÿ¬ÿ°ÿºÿ·ÿ´ÿµÿ²ÿ«ÿ«ÿÁÿ¹ÿºÿÁÿ±ÿ¯ÿ±ÿ¶ÿ¹ÿ¯ÿ¯ÿ¼ÿ¿ÿºÿ¹ÿ¸ÿ¸ÿ½ÿºÿ·ÿµÿ²ÿ¹ÿ³ÿ¯ÿÁÿ´ÿ¯ÿ»ÿ³ÿ²ÿ¶ÿ±ÿ²ÿ«ÿ¼ÿªÿÁÿ¸ÿºÿ¬ÿ®ÿ¯ÿ³ÿ½ÿ·ÿ²ÿ³ÿ¯ÿ¼ÿµÿ¯ÿªÿ«ÿ±ÿ´ÿ¬ÿÿ¶ÿ¹ÿ¯ÿ´ÿ·ÿ±ÿ³ÿ²ÿ¬ÿ³ÿ·ÿ½ÿ¶ÿ®ÿ¸ÿ¿ÿµÿµÿ¶ÿ²ÿ³ÿªÿÉÿ¾ÿ´ÿ±ÿ°ÿ´ÿ«ÿµÿ«ÿ²ÿ¾ÿ¶ÿµÿ¸ÿµÿºÿ¹ÿµÿ¸ÿ¯ÿªÿ®ÿ®ÿ¬ÿ©ÿ¶ÿ·ÿµÿ¼ÿ¯ÿ´ÿ³ÿ¬ÿ¯ÿ³ÿµÿ³ÿ¼ÿ¹ÿÀÿµÿ°ÿµÿ­ÿ²ÿ·ÿ¹ÿ¸ÿ¶ÿµÿ±ÿ¸ÿºÿ²ÿ°ÿµÿ·ÿ¸ÿ¹ÿ»ÿ¿ÿ´ÿÿ²ÿ¸ÿ·ÿºÿµÿ¶ÿµÿ«ÿ³ÿ­ÿ¶ÿ¸ÿ¶ÿ®ÿ°ÿ¼ÿ´ÿ®ÿÀÿµÿ±ÿ·ÿÃÿ½ÿ¼ÿµÿ¶ÿ¸ÿ±ÿ·ÿºÿ°ÿ®ÿ³ÿºÿ¼ÿ·ÿ¹ÿ·ÿ²ÿ°ÿ»ÿÀÿ¼ÿ¯ÿ¯ÿ¶ÿ¯ÿ©ÿ°ÿ­ÿ´ÿ°ÿ²ÿ³ÿ¬ÿ¸ÿ²ÿÿ·ÿ³ÿµÿ¾ÿ¯ÿ°ÿµÿ´ÿ®ÿ«ÿ²ÿ»ÿ¿ÿ·ÿ±ÿ¶ÿ¸ÿ¸ÿ²ÿ®ÿ¶ÿÃÿ¿ÿ°ÿ²ÿ±ÿÃÿªÿ¾ÿ¾ÿ¾ÿ¹ÿ¶ÿ±ÿ«ÿ²ÿÀÿ´ÿºÿµÿ³ÿ·ÿ³ÿ±ÿ«ÿ±ÿ·ÿ³ÿ°ÿ²ÿ³ÿ°ÿ²ÿ»ÿ¿ÿ´ÿºÿµÿµÿ·ÿ´ÿºÿ±ÿ°ÿ±ÿ³ÿºÿ¶ÿ¯ÿÈÿ»ÿ¿ÿÃÿ¼ÿ°ÿµÿ®ÿ®ÿ«ÿµÿ¸ÿ±ÿ¬ÿ·ÿÂÿ»ÿ¹ÿ¸ÿ®ÿ·ÿÀÿ»ÿ¿ÿ³ÿ¯ÿµÿ¹ÿ®ÿ²ÿ±ÿÿ¬ÿ¬ÿ»ÿ½ÿ·ÿ»ÿµÿ³ÿ½ÿ¿ÿ¹ÿ²ÿ³ÿ¾ÿ¹ÿ·ÿ´ÿµÿ¹ÿ±ÿ´ÿ»ÿºÿ¹ÿ¶ÿ²ÿªÿ°ÿºÿ¾ÿ·ÿ»ÿÿºÿ¶ÿ¿ÿ°ÿ­ÿ®ÿºÿ¼ÿ¼ÿÀÿ¼ÿ¶ÿºÿ·ÿ²ÿ¸ÿ¼ÿ¸ÿµÿ´ÿ²ÿ¶ÿºÿ»ÿ¿ÿºÿ²ÿ·ÿÅÿ±ÿ³ÿ³ÿ­ÿ³ÿ®ÿ»ÿ¸ÿ¾ÿ»ÿ±ÿ¬ÿ¸ÿ¹ÿÄÿ½ÿ¹ÿ¹ÿ·ÿ¶ÿ·ÿ·ÿ·ÿ¹ÿ·ÿ·ÿºÿ»ÿ¼ÿÆÿ»ÿºÿÿ¶ÿÁÿ¿ÿ¬ÿ·ÿ»ÿ­ÿ«ÿ·ÿ´ÿÅÿ¿ÿ­ÿ«ÿ¶ÿ²ÿ´ÿ¿ÿ¶ÿ®ÿµÿ¹ÿ¸ÿ³ÿ¶ÿºÿ²ÿ·ÿ¸ÿ±ÿ¹ÿ»ÿ®ÿºÿµÿ¸ÿÃÿºÿ¶ÿ·ÿ«ÿ¬ÿ¶ÿ¸ÿ¼ÿ²ÿµÿ½ÿ½ÿ·ÿ²ÿ²ÿ²ÿÀÿÁÿ¾ÿÂÿ½ÿ¹ÿ·ÿÁÿ·ÿ´ÿ±ÿ«ÿÈÿµÿÂÿÀÿÂÿÀÿ¼ÿÅÿÄÿ¿ÿÀÿ¹ÿ¹ÿ¾ÿ´ÿµÿ»ÿ²ÿºÿ®ÿ¿ÿ¶ÿÄÿÂÿ¶ÿ¹ÿ½ÿ»ÿ¯ÿ½ÿµÿ³ÿ¯ÿ¯ÿ¹ÿ¾ÿ¶ÿ·ÿ¹ÿ¸ÿµÿ¶ÿ½ÿ¿ÿÀÿ½ÿÀÿ±ÿ°ÿºÿºÿ¸ÿ­ÿºÿ»ÿ¹ÿ·ÿ·ÿ¿ÿµÿ²ÿ¹ÿ¸ÿ¬ÿÿ³ÿ»ÿ¹ÿ»ÿ½ÿ¼ÿ±ÿµÿ³ÿµÿ·ÿ·ÿ°ÿ¼ÿÅÿµÿ»ÿºÿÄÿµÿ´ÿÁÿºÿ¹ÿ»ÿ»ÿ¸ÿ¸ÿ·ÿ¹ÿ¾ÿºÿ¿ÿ¹ÿ¯ÿµÿºÿÆÿºÿ·ÿ­ÿ¸ÿÃÿ¾ÿ¶ÿ·ÿ½ÿ³ÿºÿÁÿ¹ÿ¬ÿ¯ÿºÿ¶ÿ°ÿ¶ÿ¾ÿºÿºÿ¸ÿ»ÿ¹ÿ¼ÿ»ÿ·ÿµÿ¹ÿ¿ÿ¼ÿÀÿ»ÿ¼ÿ¼ÿ¼ÿ·ÿ¹ÿ¾ÿ¹ÿ»ÿ·ÿ³ÿ»ÿ»ÿ¸ÿ½ÿµÿ­ÿ¸ÿºÿ·ÿ¼ÿ°ÿµÿµÿ°ÿ´ÿ¶ÿ¿ÿ¾ÿ»ÿÁÿ¼ÿ¶ÿ°ÿ¬ÿºÿÆÿ½ÿÂÿÆÿ¾ÿ¹ÿ¿ÿÄÿµÿ³ÿ¿ÿ¿ÿºÿÀÿ¼ÿ¹ÿ¾ÿºÿ¼ÿ¹ÿ¼ÿ¹ÿºÿ·ÿÄÿÂÿ¹ÿÿÁÿ»ÿµÿ¹ÿ´ÿ»ÿ¿ÿ¾ÿ¼ÿ»ÿÂÿÁÿ¹ÿÅÿ½ÿ·ÿ¼ÿ·ÿ´ÿµÿÁÿÂÿÀÿºÿ¸ÿÁÿ¾ÿ½ÿ¾ÿ·ÿ·ÿ¾ÿ¼ÿ½ÿ¿ÿ¾ÿ¼ÿºÿ¸ÿ¾ÿºÿÃÿ¹ÿºÿ¸ÿ¶ÿÀÿÅÿ·ÿ²ÿµÿ¯ÿ±ÿÁÿÁÿ¹ÿ»ÿÁÿºÿºÿ¶ÿºÿºÿ¾ÿ±ÿµÿÄÿ¼ÿ·ÿ·ÿµÿ¯ÿ¯ÿ·ÿ·ÿ»ÿ´ÿ¹ÿÀÿ´ÿ²ÿ½ÿ³ÿ·ÿ¼ÿ¼ÿ¶ÿÁÿÂÿ¼ÿÁÿ»ÿ­ÿ´ÿ¶ÿºÿ¿ÿÃÿ´ÿÁÿ³ÿµÿ»ÿ·ÿ»ÿ·ÿ·ÿ¸ÿ¸ÿÀÿ¿ÿ¶ÿ¸ÿ®ÿ¹ÿ¹ÿ®ÿ®ÿÃÿ´ÿ¹ÿ´ÿµÿ¿ÿ²ÿ·ÿÁÿ¿ÿÂÿÃÿ¹ÿ¼ÿÀÿ¸ÿ¾ÿÅÿ¹ÿ´ÿÀÿ¼ÿ¸ÿ»ÿ¸ÿ¶ÿ´ÿ·ÿ½ÿ½ÿ¼ÿÉÿÀÿ¶ÿ´ÿ¾ÿ¿ÿÌÿÇÿËÿÁÿ¸ÿ¿ÿÁÿ»ÿ³ÿ±ÿ·ÿºÿ¾ÿ½ÿ´ÿÁÿºÿ¿ÿÀÿ¿ÿ¼ÿÁÿ¼ÿºÿ¼ÿ¼ÿ½ÿ½ÿÃÿÅÿÏÿÊÿÁÿÇÿ¼ÿÄÿÎÿ´ÿºÿ¿ÿÆÿÄÿ¼ÿÀÿÄÿ¸ÿ´ÿÇÿºÿ·ÿ½ÿÄÿÀÿÁÿÂÿ»ÿ»ÿ½ÿºÿ¶ÿ´ÿ¾ÿ»ÿ³ÿ¼ÿºÿÊÿ½ÿ»ÿ³ÿ©ÿµÿÅÿºÿ¯ÿ¹ÿ¿ÿÁÿ½ÿ´ÿ¶ÿ¾ÿ»ÿ¿ÿÁÿÃÿÆÿ¼ÿ¸ÿ¼ÿ¼ÿ·ÿ¶ÿ»ÿ½ÿÂÿ¸ÿ½ÿ´ÿÀÿ¶ÿºÿªÿ­ÿ¾ÿ¼ÿ²ÿ¸ÿ¿ÿÀÿ¾ÿÃÿÂÿ¹ÿ¿ÿ¸ÿµÿÄÿÄÿÁÿÀÿ¸ÿµÿºÿÄÿÂÿ¼ÿÂÿ»ÿ¾ÿÊÿØÿÃÿ¼ÿÀÿÀÿ¾ÿºÿ¿ÿ¼ÿºÿ»ÿ¹ÿ¹ÿ¾ÿ¾ÿºÿºÿÂÿÃÿºÿ¶ÿ·ÿ´ÿÈÿÐÿ¶ÿÃÿÂÿ»ÿ¿ÿ½ÿ¾ÿÃÿÃÿÇÿÎÿÀÿ¾ÿ»ÿºÿ·ÿÂÿÃÿÆÿÂÿÃÿÃÿºÿ¶ÿ¾ÿ»ÿ¿ÿÂÿ¾ÿµÿÂÿÂÿºÿ¼ÿÄÿÈÿÆÿ½ÿ¶ÿÇÿÂÿ¼ÿÄÿ¿ÿÁÿÃÿÇÿÄÿ¿ÿÀÿ½ÿ³ÿµÿÄÿ¹ÿÈÿÓÿ¾ÿÈÿ¼ÿµÿ·ÿÁÿÒÿÍÿ¸ÿÃÿÅÿºÿ¹ÿÀÿ»ÿ¼ÿÂÿÃÿÀÿ¿ÿÂÿÂÿÃÿÀÿ³ÿÁÿÅÿÈÿÎÿÉÿÈÿÌÿÂÿ¶ÿ¹ÿÀÿ¾ÿÂÿ»ÿÁÿ¿ÿ¾ÿÀÿÄÿÄÿÁÿÂÿ¿ÿºÿÀÿÉÿÄÿÁÿ»ÿ·ÿ·ÿ¸ÿ³ÿ³ÿÃÿÂÿÆÿÇÿ¿ÿÀÿ»ÿ¿ÿ¾ÿ¼ÿÃÿ¾ÿ¸ÿ¿ÿ³ÿ»ÿÅÿ»ÿÂÿÂÿºÿ·ÿ¶ÿºÿÃÿÔÿÌÿÅÿ¼ÿÁÿÁÿÀÿ½ÿ¹ÿ¿ÿÇÿÄÿÈÿÃÿ»ÿ´ÿ¼ÿÇÿÅÿÄÿÊÿÆÿÃÿÉÿÌÿÆÿÄÿÃÿÀÿÂÿÂÿ¿ÿÁÿÇÿÇÿÂÿ¹ÿÄÿÂÿÅÿÄÿ¼ÿºÿ¿ÿÂÿ»ÿÅÿ½ÿÓÿÊÿÆÿ¾ÿ¶ÿ´ÿ·ÿÁÿÆÿ¹ÿÆÿÈÿÅÿÁÿÁÿÁÿÃÿÆÿ½ÿ¹ÿ¹ÿÄÿÃÿÈÿÍÿÄÿ¹ÿ³ÿ¸ÿÄÿ¹ÿÈÿÅÿÂÿÁÿÁÿ¶ÿ¶ÿÃÿ¿ÿ¿ÿ¿ÿÇÿÄÿÐÿÃÿ»ÿºÿ¸ÿ¹ÿÂÿÄÿ»ÿÈÿÃÿ»ÿÀÿÂÿ¸ÿ°ÿ¸ÿ½ÿÇÿÆÿÃÿ¼ÿÁÿÃÿÅÿÆÿ»ÿ·ÿÄÿ³ÿÊÿÏÿÈÿÂÿÀÿ»ÿ¶ÿ¸ÿÀÿ»ÿ¾ÿÃÿÁÿÁÿÃÿÂÿÄÿÏÿ·ÿ°ÿ¹ÿÅÿ½ÿ¾ÿ¼ÿºÿÄÿÈÿºÿ»ÿÄÿ¿ÿÀÿÇÿÃÿ·ÿºÿ¿ÿÇÿÁÿ¾ÿÅÿÃÿÆÿÍÿÉÿÂÿÌÿÁÿ¿ÿÄÿ¾ÿÁÿÃÿÀÿÀÿÂÿ¯ÿ¹ÿÅÿ¹ÿºÿ½ÿ¾ÿ¿ÿµÿ©ÿ¶ÿ¿ÿÅÿ¿ÿ¾ÿÀÿÁÿ¼ÿ¼ÿÆÿÅÿÄÿÃÿÁÿ¾ÿ¾ÿ¿ÿ¼ÿÆÿ¹ÿÂÿÀÿÀÿÂÿÀÿ¾ÿÁÿÀÿ½ÿ½ÿ¾ÿÁÿÁÿÂÿÄÿ¸ÿµÿ·ÿÌÿÃÿ¹ÿÂÿÆÿ»ÿ¾ÿ¾ÿºÿ¼ÿ¾ÿÃÿÆÿÂÿ¾ÿÆÿ¿ÿÈÿÁÿ¿ÿ·ÿ·ÿÂÿÃÿÄÿÁÿºÿ»ÿ¿ÿ»ÿ¾ÿ¹ÿ¸ÿ²ÿÁÿ¶ÿ³ÿ³ÿ¶ÿ½ÿ½ÿ±ÿ´ÿ¸ÿ¸ÿÂÿÀÿ»ÿ¼ÿ¼ÿ²ÿÃÿÃÿ­ÿ¸ÿºÿ¶ÿ¹ÿ¼ÿ¸ÿ½ÿÃÿ¸ÿ¹ÿ¶ÿ¹ÿ¾ÿ¹ÿ¸ÿÊÿÁÿ²ÿºÿºÿ¹ÿ¾ÿÂÿÆÿºÿºÿ·ÿºÿµÿ¯ÿ²ÿ·ÿ´ÿ·ÿ¼ÿ¸ÿÀÿ·ÿ¹ÿÁÿ¾ÿ»ÿºÿµÿÇÿ»ÿ·ÿµÿ·ÿ¿ÿÂÿ¸ÿ²ÿºÿ·ÿ¯ÿ±ÿºÿ¾ÿ¾ÿ¾ÿ¸ÿ»ÿÇÿ´ÿµÿ¹ÿ¼ÿ¾ÿ¼ÿ¿ÿ¾ÿ¶ÿ¸ÿµÿ³ÿ¹ÿ»ÿ¾ÿÇÿ½ÿ±ÿ±ÿ°ÿµÿ¾ÿ½ÿ¶ÿµÿ¸ÿ»ÿµÿ¶ÿ´ÿ½ÿ¾ÿ»ÿ³ÿ®ÿÀÿÄÿ¸ÿ·ÿµÿ³ÿ±ÿ·ÿ¼ÿ¶ÿ´ÿ¿ÿ¹ÿÆÿ¼ÿºÿ½ÿ·ÿµÿ·ÿ²ÿ½ÿ±ÿ¶ÿ¹ÿ¾ÿºÿµÿ³ÿ²ÿ³ÿ°ÿÈÿÏÿÆÿÁÿ¹ÿ¼ÿºÿ³ÿ´ÿµÿºÿµÿµÿ¼ÿ»ÿ³ÿ²ÿ³ÿ´ÿµÿ°ÿ³ÿÆÿÃÿ½ÿ¼ÿ¾ÿÀÿ¿ÿ»ÿ¹ÿÆÿÆÿ¿ÿ»ÿ¹ÿµÿ·ÿ¹ÿ·ÿºÿ½ÿ¼ÿ¿ÿ¼ÿ¼ÿ®ÿ°ÿ³ÿ·ÿ¹ÿ¹ÿ¹ÿµÿÃÿ¶ÿ¸ÿ¿ÿ»ÿºÿ¼ÿ¾ÿÀÿ½ÿºÿ¶ÿ»ÿ»ÿ²ÿ¼ÿ¸ÿ°ÿ±ÿ³ÿ¹ÿÀÿÁÿ¶ÿÁÿÅÿÇÿÁÿºÿ¼ÿ¶ÿ®ÿ¼ÿ¹ÿ½ÿ»ÿ¾ÿ¿ÿºÿ¸ÿ²ÿ±ÿ¶ÿ·ÿ¾ÿ°ÿªÿµÿ¶ÿ¹ÿ·ÿ¼ÿºÿ¸ÿ¼ÿ¼ÿ¹ÿ±ÿ»ÿÂÿ¹ÿ½ÿºÿ¾ÿ¼ÿ´ÿ¹ÿÆÿÇÿ±ÿÁÿÄÿÁÿ¸ÿ¹ÿÀÿÂÿÀÿ¿ÿÃÿÃÿ°ÿÁÿºÿ³ÿµÿ²ÿµÿ»ÿºÿ¹ÿÀÿ·ÿ³ÿÁÿÉÿµÿºÿ½ÿ³ÿµÿ´ÿ®ÿ±ÿ¸ÿ¿ÿ¾ÿ½ÿ»ÿ³ÿ½ÿ¿ÿ¿ÿ¶ÿ´ÿºÿ¹ÿ¹ÿ½ÿ½ÿ¯ÿ»ÿ·ÿºÿÀÿÄÿ´ÿ¯ÿµÿ¸ÿÁÿ¸ÿ¿ÿ¼ÿ¿ÿ½ÿµÿ¹ÿÄÿÄÿ¿ÿ»ÿ»ÿ¹ÿµÿ·ÿ»ÿ¾ÿ»ÿ·ÿÁÿÁÿÆÿÉÿÁÿ¼ÿ»ÿ¸ÿÁÿ¶ÿ´ÿÂÿ¿ÿ²ÿ¹ÿ±ÿµÿ¼ÿ´ÿ³ÿ½ÿ¼ÿ¶ÿ²ÿ´ÿ±ÿ¸ÿ®ÿ³ÿ³ÿ°ÿ³ÿ¸ÿ¾ÿÅÿ¾ÿ¼ÿÂÿ¿ÿ¼ÿÀÿ¸ÿ»ÿÅÿÄÿÆÿÁÿµÿ·ÿµÿ¸ÿ¿ÿËÿ¹ÿ©ÿ¹ÿºÿ¸ÿÁÿÅÿ¼ÿ¶ÿ¸ÿ°ÿ¹ÿÂÿÊÿ»ÿ¿ÿ¼ÿºÿ¼ÿ¾ÿ¿ÿ¸ÿ´ÿ¸ÿ¹ÿ·ÿ»ÿ·ÿÂÿºÿ¿ÿ·ÿ¹ÿÀÿ»ÿ¹ÿ¿ÿ»ÿ«ÿ«ÿ¼ÿÆÿÅÿ»ÿÃÿ¹ÿ·ÿ·ÿ³ÿ³ÿµÿ½ÿ¼ÿ¸ÿ½ÿºÿ³ÿ»ÿ½ÿ¸ÿ²ÿÂÿ¿ÿ»ÿÅÿºÿ¯ÿ·ÿ¹ÿ¶ÿÃÿÄÿ·ÿ¹ÿ´ÿÛÿ»ÿ¼ÿ¿ÿ¶ÿ¸ÿ»ÿ·ÿºÿÂÿ¾ÿ¸ÿÀÿ»ÿ»ÿ±ÿÁÿÁÿ·ÿ»ÿÂÿÀÿÁÿºÿ¹ÿ¹ÿºÿ½ÿ³ÿ¼ÿÁÿ·ÿ³ÿÂÿ¸ÿÊÿÈÿ½ÿÃÿ¸ÿ³ÿµÿ·ÿ½ÿÀÿºÿ¸ÿ¶ÿ¹ÿÂÿÄÿºÿ¼ÿµÿ¶ÿ»ÿ¸ÿµÿµÿ±ÿ¸ÿÂÿ¸ÿ¸ÿ½ÿ¿ÿ¹ÿÂÿÀÿ¿ÿÂÿ±ÿ±ÿ²ÿ¸ÿ¾ÿ¼ÿ¹ÿ»ÿºÿ¹ÿ¶ÿ²ÿ¹ÿ»ÿÁÿÆÿ¿ÿÀÿÁÿÆÿÃÿ»ÿ¸ÿ»ÿÁÿÁÿ¾ÿÀÿ¼ÿ¼ÿ°ÿ´ÿÁÿ¹ÿÊÿ¸ÿ»ÿÈÿ¿ÿ´ÿ´ÿ¹ÿ¾ÿÀÿ»ÿ·ÿ¹ÿ½ÿµÿ½ÿºÿ½ÿ·ÿÄÿºÿºÿ¿ÿÊÿ¸ÿ²ÿ½ÿ¿ÿ»ÿ²ÿ¬ÿµÿÅÿÃÿ½ÿ·ÿ¼ÿºÿ¼ÿ¹ÿ½ÿ¶ÿ¹ÿºÿ¹ÿ¼ÿ½ÿ¹ÿ·ÿºÿ¹ÿ»ÿ¼ÿ·ÿµÿ±ÿÁÿ»ÿ»ÿÂÿ¾ÿ³ÿ®ÿ³ÿºÿ¼ÿ¿ÿÈÿ¾ÿ°ÿ¾ÿ·ÿ¬ÿ¼ÿ²ÿ¹ÿ·ÿºÿºÿµÿ®ÿ»ÿ»ÿ¹ÿ¾ÿ¼ÿºÿ¶ÿµÿºÿºÿµÿ¯ÿ±ÿ»ÿ¿ÿÿ¿ÿ²ÿ¶ÿ®ÿ³ÿ²ÿ¿ÿÀÿÁÿ¹ÿ·ÿºÿºÿ¹ÿ²ÿ­ÿµÿ¿ÿ¸ÿµÿ«ÿ­ÿ³ÿÅÿ¸ÿºÿ°ÿ®ÿ®ÿ³ÿµÿµÿµÿµÿ¶ÿ³ÿ³ÿ¹ÿ»ÿÁÿ´ÿ¸ÿ¿ÿ´ÿ»ÿ¹ÿ¸ÿ¼ÿ·ÿ¶ÿÂÿ¼ÿ½ÿ¸ÿÿ³ÿ¼ÿ·ÿ¿ÿ¸ÿ³ÿÀÿ¿ÿÀÿ¼ÿ¶ÿ´ÿ¸ÿ»ÿ»ÿ·ÿ¹ÿ´ÿµÿ¸ÿ´ÿ¸ÿ½ÿ¸ÿ¹ÿºÿµÿ¹ÿ¶ÿ·ÿ¶ÿÀÿ³ÿ¾ÿÅÿ±ÿ»ÿ³ÿ½ÿ¸ÿ·ÿ®ÿ·ÿ¸ÿ«ÿ±ÿ»ÿ¹ÿ´ÿ¹ÿ»ÿ±ÿ³ÿµÿ²ÿ¼ÿµÿ¹ÿÊÿ¼ÿ°ÿ¹ÿ´ÿ¿ÿ·ÿÀÿµÿ³ÿ¸ÿ¹ÿ³ÿ²ÿ´ÿ²ÿ³ÿ·ÿ·ÿµÿ¹ÿ¶ÿ±ÿµÿ¹ÿ¼ÿ¶ÿ·ÿÀÿºÿ¾ÿ¸ÿ¶ÿ·ÿ¼ÿ±ÿ¬ÿ¾ÿ¿ÿ¸ÿ¸ÿ·ÿ³ÿ¬ÿ­ÿ²ÿ¯ÿÂÿ´ÿ®ÿ°ÿ®ÿ³ÿ·ÿªÿºÿºÿ·ÿÂÿ¬ÿ²ÿµÿ¶ÿ·ÿ²ÿ®ÿ³ÿ·ÿ´ÿ³ÿ³ÿ¹ÿÀÿ¹ÿ¹ÿ¶ÿ´ÿ´ÿ¸ÿ¾ÿÂÿ´ÿ¼ÿ°ÿ½ÿ¯ÿ³ÿ¶ÿ¸ÿ»ÿÁÿ¼ÿ¹ÿ¶ÿ¹ÿ±ÿÿÿ¬ÿ¼ÿ³ÿ±ÿ³ÿ·ÿ®ÿ·ÿÀÿ®ÿ¾ÿ¬ÿ­ÿ°ÿ´ÿ¸ÿºÿ±ÿ¿ÿ»ÿ·ÿ¼ÿÂÿ½ÿ¶ÿ´ÿ¶ÿ¹ÿ·ÿ¶ÿ¹ÿºÿ¹ÿ½ÿ¸ÿÂÿ»ÿ»ÿÀÿ»ÿºÿÁÿ­ÿ«ÿ»ÿ´ÿ¿ÿ´ÿ±ÿ¹ÿ¼ÿ¹ÿ°ÿ°ÿºÿÀÿÀÿ³ÿ¯ÿ¹ÿ¬ÿ­ÿÈÿÈÿÃÿÂÿ¾ÿ¹ÿ³ÿ¼ÿ¾ÿ½ÿÁÿ®ÿ»ÿ»ÿ·ÿºÿ¹ÿÀÿ¶ÿ±ÿ°ÿ¯ÿ²ÿºÿ·ÿ±ÿµÿ·ÿ´ÿ³ÿ¼ÿ·ÿ°ÿ²ÿ¹ÿ¶ÿ±ÿ²ÿ¶ÿ´ÿ¯ÿ³ÿ¬ÿ³ÿ¾ÿµÿÄÿ»ÿ¶ÿªÿ²ÿ¯ÿ¸ÿ¶ÿ¸ÿ»ÿ¸ÿ´ÿ­ÿ¯ÿ¶ÿ»ÿ·ÿ¼ÿ¶ÿ¹ÿ¬ÿ²ÿ°ÿ¯ÿ°ÿ±ÿ¿ÿÀÿ»ÿ³ÿ¶ÿºÿ«ÿÀÿ´ÿ²ÿ·ÿ¾ÿ¾ÿ»ÿ¾ÿ·ÿ´ÿ±ÿ­ÿ³ÿ´ÿµÿ³ÿ±ÿ·ÿÁÿ¼ÿ®ÿ°ÿ½ÿ²ÿ·ÿÿÿ¹ÿ²ÿ»ÿ¶ÿ°ÿ´ÿ´ÿµÿ³ÿ²ÿ²ÿ³ÿ¹ÿ¶ÿ¯ÿ°ÿ²ÿ´ÿ³ÿ­ÿ­ÿ²ÿ³ÿ¸ÿºÿÀÿ²ÿºÿÀÿ¿ÿ¯ÿ®ÿ­ÿ¸ÿµÿ»ÿºÿ´ÿ³ÿ»ÿ­ÿ³ÿ¹ÿµÿ´ÿ·ÿµÿÁÿÂÿ¬ÿªÿªÿ¯ÿÀÿ¹ÿ²ÿ¯ÿ¬ÿ½ÿ¸ÿ´ÿ·ÿ¸ÿ¹ÿ®ÿ¼ÿ¶ÿ°ÿ¯ÿ¯ÿ«ÿÿÿ±ÿÂÿ¼ÿ·ÿ¿ÿºÿ¬ÿµÿµÿ²ÿ´ÿ»ÿ±ÿ®ÿ¶ÿ¸ÿ»ÿ´ÿ²ÿ¼ÿµÿ´ÿ·ÿ¬ÿ³ÿ±ÿ²ÿ¶ÿ¯ÿÿÿ¶ÿ¾ÿ¶ÿºÿ¶ÿ¾ÿ²ÿºÿ´ÿºÿÀÿºÿ°ÿ²ÿ¯ÿ±ÿ¸ÿ¸ÿ®ÿ®ÿ³ÿ½ÿ¾ÿ´ÿ²ÿ¶ÿ´ÿ®ÿ²ÿ±ÿ©ÿ´ÿ½ÿÁÿ´ÿµÿ®ÿ¾ÿ´ÿ¶ÿ¼ÿ¾ÿ±ÿ½ÿºÿÿ»ÿ®ÿ¼ÿ¯ÿ·ÿºÿ½ÿ¶ÿ²ÿ´ÿ°ÿµÿ¼ÿµÿ²ÿ»ÿºÿ²ÿ³ÿ³ÿ²ÿ¸ÿºÿ´ÿ¸ÿ¼ÿ¯ÿ©ÿ³ÿ¶ÿ·ÿ²ÿºÿ¹ÿ±ÿ½ÿ³ÿ¬ÿÿ¹ÿ¸ÿ¿ÿÀÿÄÿ¾ÿ´ÿÁÿÀÿ±ÿ«ÿ«ÿ²ÿ·ÿ°ÿ´ÿ²ÿ¹ÿÁÿ³ÿ±ÿµÿ®ÿ¬ÿ®ÿ¶ÿ²ÿ¶ÿ®ÿÄÿÀÿ´ÿ¯ÿ¸ÿ«ÿ®ÿµÿºÿ«ÿÿÀÿ¯ÿ±ÿ½ÿÉÿÇÿ¶ÿ¯ÿµÿÃÿÇÿÁÿÃÿ¹ÿ«ÿ¸ÿ¼ÿ±ÿ°ÿ¶ÿ¼ÿ·ÿ°ÿ³ÿªÿ²ÿºÿ¸ÿ½ÿ¹ÿ±ÿ±ÿÿ½ÿ´ÿ·ÿÿ¶ÿ¸ÿºÿ»ÿ¹ÿ³ÿ¸ÿµÿ¶ÿµÿ¿ÿÅÿ¾ÿµÿ¶ÿ±ÿ°ÿ¬ÿ­ÿ±ÿµÿ²ÿ³ÿµÿ²ÿ¶ÿ±ÿ©ÿ­ÿ±ÿ¬ÿ®ÿ±ÿ´ÿ°ÿÿ²ÿ½ÿºÿ©ÿÿºÿ¯ÿºÿµÿ«ÿ¯ÿ­ÿ­ÿ­ÿ·ÿ¯ÿ¬ÿ´ÿ¿ÿ¶ÿ¾ÿ¹ÿ½ÿÁÿ½ÿÂÿ¹ÿ­ÿ²ÿ¶ÿ¯ÿ­ÿ¼ÿºÿ´ÿ³ÿÿ±ÿªÿ³ÿ¹ÿ¹ÿ¶ÿ¶ÿ¹ÿÄÿºÿ¿ÿ´ÿ½ÿ°ÿºÿ·ÿ¸ÿµÿÀÿ¾ÿ¾ÿ´ÿ²ÿ°ÿ±ÿ³ÿ°ÿ¶ÿ»ÿºÿ·ÿ¼ÿ¼ÿ¬ÿ¬ÿ¬ÿ«ÿ±ÿµÿ¼ÿµÿÀÿ½ÿ¼ÿÕÿ­ÿ¿ÿ¶ÿºÿ²ÿ¹ÿ¿ÿÂÿ²ÿ¸ÿµÿ¶ÿ»ÿ«ÿ²ÿ¹ÿµÿ·ÿ¶ÿ¹ÿºÿ¾ÿ¼ÿ¹ÿ¶ÿ±ÿ²ÿ¯ÿ®ÿ«ÿÿ°ÿÿ¬ÿ®ÿµÿ«ÿ°ÿ¶ÿ¬ÿ°ÿ©ÿ²ÿ¶ÿÀÿÀÿ¿ÿ³ÿ°ÿ®ÿ¶ÿ¯ÿ´ÿ±ÿ®ÿ¶ÿ·ÿ¾ÿÇÿ»ÿ­ÿ°ÿ¶ÿ´ÿµÿ¶ÿ·ÿ¸ÿ°ÿ¯ÿ´ÿ³ÿ²ÿ¸ÿ»ÿºÿ®ÿ²ÿ¬ÿ¯ÿ²ÿ±ÿ·ÿ®ÿµÿ¹ÿ³ÿÇÿ¾ÿ²ÿÿµÿ²ÿ³ÿ¬ÿ°ÿ°ÿ¶ÿ¸ÿ¹ÿµÿ·ÿ¸ÿ¸ÿ¶ÿ²ÿ»ÿ¹ÿ¹ÿ³ÿ·ÿ¾ÿ»ÿ±ÿ²ÿ³ÿ±ÿ¶ÿ°ÿ¶ÿ±ÿ»ÿ³ÿµÿ¸ÿ´ÿ·ÿµÿ´ÿ²ÿ´ÿ°ÿ®ÿ­ÿ®ÿµÿ¾ÿ¼ÿ¸ÿ¼ÿ·ÿ²ÿ·ÿ¹ÿµÿ°ÿ±ÿµÿ±ÿ¶ÿºÿ¶ÿ´ÿ¬ÿ·ÿ¹ÿ³ÿÍÿ®ÿºÿÇÿ¼ÿ¶ÿ¼ÿ¼ÿ¿ÿÄÿºÿ½ÿ³ÿ¯ÿ»ÿ½ÿ¸ÿ²ÿ±ÿ®ÿ©ÿ·ÿºÿ°ÿ½ÿºÿ²ÿµÿ°ÿ¯ÿºÿ®ÿ·ÿ»ÿ½ÿ±ÿ´ÿ¿ÿ½ÿ¿ÿÄÿ¾ÿ»ÿ¼ÿÅÿ¸ÿ¼ÿºÿµÿ®ÿ·ÿ¶ÿ²ÿµÿ¸ÿ¹ÿ¸ÿ¼ÿ¹ÿ³ÿ¿ÿÄÿºÿ»ÿ³ÿ¬ÿ²ÿÄÿ³ÿ«ÿ¯ÿ¯ÿÿ´ÿ¯ÿ¼ÿÂÿ¹ÿ¯ÿ²ÿ¶ÿ¹ÿ¿ÿ»ÿ´ÿºÿ²ÿ·ÿ¸ÿ¶ÿ»ÿ¸ÿ¼ÿÅÿÁÿ´ÿ¼ÿ¸ÿµÿ´ÿ·ÿ¯ÿ·ÿ¯ÿ¾ÿ¬ÿ¶ÿÁÿ½ÿ°ÿ±ÿ¶ÿ«ÿ³ÿ´ÿ¶ÿ¹ÿ¹ÿ·ÿ¹ÿ¶ÿ¹ÿ¹ÿ·ÿÀÿ»ÿ®ÿ¸ÿ¼ÿ²ÿ²ÿ¼ÿ½ÿÂÿ¿ÿµÿ¬ÿ­ÿ¬ÿ±ÿ¹ÿ½ÿ·ÿÀÿ°ÿ¬ÿ»ÿ¸ÿºÿ½ÿ¶ÿµÿ¹ÿ¹ÿ¹ÿºÿ·ÿ·ÿ»ÿ»ÿ·ÿ´ÿ¸ÿ¾ÿ½ÿÃÿºÿ´ÿ³ÿºÿ®ÿ¯ÿ½ÿ¿ÿ´ÿ¹ÿ´ÿ·ÿµÿ»ÿ¼ÿ¬ÿ±ÿ³ÿ²ÿ¸ÿµÿµÿ·ÿ³ÿ»ÿÁÿ¾ÿ¯ÿÿµÿ½ÿ¹ÿ¾ÿ·ÿÁÿ®ÿ²ÿ¿ÿÀÿ¶ÿ¸ÿ°ÿ±ÿ´ÿ·ÿ¹ÿ·ÿµÿ·ÿ¹ÿ»ÿ»ÿ¶ÿ·ÿ¸ÿ»ÿ´ÿ»ÿÃÿ¼ÿ·ÿ·ÿ¸ÿ»ÿµÿ¼ÿÂÿ°ÿÃÿ·ÿºÿ²ÿÀÿ·ÿ®ÿ·ÿÃÿÆÿÃÿ½ÿ¸ÿ³ÿ°ÿ¹ÿ·ÿµÿ½ÿ¶ÿ´ÿÀÿ±ÿÁÿÇÿ¸ÿ¹ÿ¾ÿ¸ÿ·ÿ¬ÿ´ÿ»ÿÄÿ»ÿ¶ÿ³ÿ²ÿ²ÿ´ÿ»ÿ¾ÿ¿ÿ¼ÿ¸ÿ²ÿ¸ÿµÿ¸ÿ¼ÿ²ÿ´ÿ·ÿÀÿ»ÿ·ÿÈÿµÿ®ÿÿ±ÿµÿ²ÿ¹ÿºÿ½ÿÂÿ¸ÿµÿ·ÿ¸ÿ¸ÿËÿ·ÿ±ÿµÿ¾ÿÆÿ¾ÿÁÿ¸ÿºÿºÿ¹ÿÊÿ¾ÿ¸ÿµÿµÿ¶ÿµÿµÿ¶ÿµÿµÿ¸ÿ»ÿ³ÿ·ÿ¿ÿÀÿ¶ÿ¸ÿ±ÿ¾ÿ½ÿÃÿ¾ÿºÿ¶ÿ±ÿ´ÿ»ÿµÿ²ÿ´ÿ½ÿÃÿ·ÿ³ÿ±ÿ¼ÿÁÿµÿ¬ÿ¹ÿ¹ÿ´ÿ«ÿµÿ¾ÿ¼ÿÁÿ½ÿ¹ÿ¼ÿºÿ¼ÿ»ÿ½ÿ¾ÿ²ÿ´ÿºÿ´ÿ·ÿÄÿ¾ÿ»ÿ·ÿ¯ÿ´ÿ¶ÿºÿ¿ÿ¿ÿµÿ¸ÿÀÿÁÿ¶ÿ¬ÿ³ÿ·ÿ³ÿ»ÿµÿ¬ÿ´ÿÅÿ¹ÿÇÿ´ÿ½ÿ»ÿ±ÿ®ÿµÿ·ÿµÿ¸ÿ¹ÿ¸ÿ¶ÿ±ÿ·ÿ¿ÿ¾ÿ½ÿ·ÿÁÿ¸ÿ¾ÿ¶ÿºÿ¹ÿ¹ÿ»ÿÀÿ»ÿÁÿÁÿÀÿ¼ÿÁÿÂÿÄÿÁÿÀÿÄÿ»ÿ»ÿÀÿÀÿ½ÿºÿ¹ÿÁÿºÿ¶ÿ´ÿ¹ÿ¹ÿ¼ÿ¾ÿ¾ÿÁÿ¼ÿ¶ÿ»ÿÁÿÁÿ¿ÿµÿ¸ÿ²ÿ¶ÿ¼ÿ²ÿ¯ÿ¶ÿ·ÿ¶ÿ¶ÿ´ÿ³ÿ°ÿ¯ÿ·ÿ½ÿ¹ÿ¼ÿÂÿ½ÿÁÿ¼ÿ¹ÿºÿ¾ÿµÿ»ÿ¼ÿ·ÿ¿ÿÆÿºÿ¼ÿ¼ÿ¹ÿ·ÿ¶ÿ¶ÿ¶ÿ»ÿ·ÿ»ÿ¼ÿÁÿµÿÅÿ¬ÿ®ÿ·ÿºÿ½ÿÃÿÃÿ½ÿ¾ÿÁÿ¹ÿ¶ÿÇÿ¼ÿ³ÿÁÿºÿÅÿÁÿ´ÿ¸ÿ¸ÿ¶ÿ·ÿ¹ÿºÿ»ÿºÿµÿ·ÿºÿ³ÿºÿ·ÿµÿ±ÿ¿ÿ´ÿ´ÿ¶ÿ®ÿ¿ÿÀÿ¸ÿµÿ¶ÿ³ÿ·ÿ¿ÿ¹ÿ²ÿ¿ÿ¼ÿ¸ÿ½ÿ¶ÿ¾ÿ¾ÿ»ÿ½ÿ»ÿ¶ÿ¹ÿÃÿ¿ÿµÿ¼ÿ¾ÿºÿ¿ÿµÿÁÿµÿ¾ÿºÿ¼ÿ´ÿºÿ¼ÿÉÿÅÿ»ÿ¸ÿ´ÿ¸ÿ¶ÿ¹ÿ¹ÿ¸ÿºÿÁÿ¿ÿ¿ÿ¾ÿ½ÿ¼ÿ¾ÿ¾ÿ»ÿ»ÿ¿ÿ½ÿÃÿÈÿÁÿ»ÿµÿÁÿ»ÿÀÿ¹ÿ³ÿÌÿÀÿ¼ÿÂÿ¹ÿ¼ÿÀÿ¹ÿ¹ÿºÿ²ÿ»ÿÇÿÂÿÀÿÉÿ½ÿ¹ÿÀÿÁÿ»ÿ½ÿÁÿ¿ÿ¿ÿ¼ÿÁÿÅÿÈÿ·ÿ¼ÿ¹ÿ¼ÿÃÿ´ÿ¬ÿ·ÿ¿ÿÁÿ»ÿÄÿÆÿ»ÿÃÿ¸ÿÆÿÆÿÃÿ¼ÿ½ÿ¾ÿ½ÿ¼ÿ¹ÿ·ÿ¸ÿÅÿÉÿ¶ÿÉÿÏÿÃÿ»ÿ·ÿ¶ÿ¶ÿ·ÿ¿ÿÇÿ¿ÿ»ÿ¾ÿ¼ÿ¾ÿ³ÿ¸ÿ¸ÿµÿÁÿÂÿÄÿÂÿ·ÿ¶ÿÁÿÄÿÂÿ·ÿÇÿ¼ÿÂÿÁÿÃÿÀÿ½ÿ»ÿ½ÿ¼ÿ´ÿ³ÿ´ÿ»ÿ¿ÿÁÿ´ÿ¸ÿ¸ÿÂÿÀÿÀÿ¿ÿ·ÿµÿµÿ·ÿÂÿÀÿÂÿÍÿ¿ÿÃÿÂÿ·ÿ·ÿ¼ÿ¾ÿÄÿÇÿ½ÿÅÿÁÿÄÿ¹ÿ·ÿÉÿÀÿ¾ÿÄÿÁÿ¹ÿ¾ÿÃÿÀÿÀÿÊÿÀÿ¿ÿÍÿÄÿ¾ÿ¼ÿ¿ÿ¾ÿ»ÿ½ÿ¾ÿÀÿÀÿÃÿÇÿÂÿÆÿÁÿÃÿ¾ÿ»ÿ¾ÿºÿµÿ¸ÿ¿ÿÁÿÉÿ»ÿÄÿ¶ÿ¾ÿÄÿ¼ÿÀÿÏÿÊÿ»ÿËÿÉÿ¾ÿ·ÿ¾ÿÇÿ¹ÿ¹ÿÂÿÀÿ¾ÿÅÿ¿ÿ¹ÿ¾ÿ¼ÿ¼ÿËÿÀÿÅÿÄÿÄÿÃÿ½ÿ½ÿ®ÿ»ÿÇÿÁÿÀÿÃÿÂÿ¾ÿ½ÿ¼ÿ¾ÿÁÿ¾ÿ½ÿ¿ÿ¿ÿÅÿÂÿÁÿÆÿÀÿ¼ÿ½ÿ¸ÿºÿÀÿ»ÿ¹ÿ»ÿÀÿÂÿ¶ÿ½ÿÃÿ¿ÿÁÿÇÿ¿ÿ¿ÿ¶ÿ¼ÿ¾ÿ¿ÿ¿ÿºÿ¸ÿ¶ÿ¹ÿ¿ÿ½ÿÉÿÑÿ·ÿ»ÿ¼ÿ¾ÿÃÿ½ÿ¶ÿ½ÿÃÿÄÿÉÿ¼ÿ½ÿ´ÿ½ÿÁÿÁÿÄÿÈÿÊÿÆÿÃÿÊÿÁÿ¹ÿ¿ÿÀÿ·ÿºÿÀÿÃÿÄÿ¼ÿÁÿÃÿÈÿÂÿÂÿºÿ»ÿ¿ÿ½ÿ½ÿ¿ÿÁÿ¿ÿÁÿ¹ÿ¿ÿÀÿ¿ÿºÿ»ÿÅÿÄÿ¼ÿ¿ÿÈÿÁÿÀÿÀÿ¿ÿÂÿÇÿÄÿÂÿ¼ÿ±ÿÎÿ¼ÿ¸ÿ¼ÿºÿµÿ³ÿ´ÿÆÿÄÿÉÿÆÿ½ÿºÿ·ÿ½ÿÅÿÉÿÍÿÂÿÁÿÌÿÆÿÆÿ¼ÿÁÿÄÿ¼ÿÆÿºÿ´ÿÃÿÄÿÄÿÃÿÄÿ¾ÿ·ÿ»ÿ¸ÿÂÿºÿÄÿÉÿÂÿÄÿÁÿ¹ÿ¾ÿÅÿÇÿ´ÿ¿ÿÊÿÀÿ¸ÿ³ÿµÿºÿ·ÿÀÿ¼ÿÉÿÄÿ¼ÿ»ÿ¼ÿ½ÿ¾ÿ¿ÿÄÿÅÿÃÿÁÿÄÿ¼ÿºÿÀÿÃÿÁÿ¼ÿ½ÿÆÿ¿ÿ¼ÿÂÿÃÿÂÿÁÿ¾ÿ¿ÿ¯ÿ´ÿÁÿÃÿÄÿÅÿÀÿ¿ÿÉÿ¹ÿ¹ÿÅÿ½ÿ¼ÿÂÿÁÿ¿ÿÅÿ¾ÿ·ÿ¸ÿ·ÿÂÿ½ÿÄÿÎÿ¼ÿÄÿÁÿ²ÿ½ÿ¸ÿ¸ÿÂÿÆÿÀÿÂÿÅÿÅÿ¾ÿ¿ÿ¸ÿµÿ¹ÿ¾ÿÃÿÁÿµÿ¼ÿ·ÿÁÿÃÿ¹ÿºÿÄÿ¼ÿºÿÄÿ¾ÿ¾ÿ½ÿ¾ÿÂÿÁÿµÿ½ÿ»ÿ¼ÿ·ÿºÿÄÿÂÿ´ÿ»ÿÀÿ¿ÿ½ÿÄÿÇÿÃÿ½ÿ¼ÿ¹ÿËÿÊÿÁÿ¾ÿ½ÿÁÿÄÿ²ÿÌÿ¿ÿ¸ÿÂÿ¿ÿ¼ÿ»ÿÅÿÐÿ¹ÿÂÿ¶ÿ¸ÿ¸ÿ±ÿ®ÿ¯ÿ¸ÿ±ÿ²ÿºÿ½ÿ¾ÿ¿ÿºÿ¸ÿ¿ÿ±ÿ©ÿ°ÿ·ÿ¼ÿ¿ÿ»ÿ¶ÿºÿÀÿºÿ½ÿ¹ÿºÿÀÿ²ÿªÿÅÿ¿ÿ¿ÿ¼ÿ¼ÿ¸ÿ¬ÿ©ÿÀÿ¸ÿ²ÿ½ÿÀÿ¶ÿ¶ÿÀÿ½ÿ®ÿ»ÿÀÿºÿÁÿ¸ÿ´ÿ¸ÿ²ÿ³ÿÉÿ±ÿ¾ÿÀÿºÿ¶ÿ¸ÿºÿ»ÿÂÿ¯ÿ·ÿ¹ÿ²ÿ´ÿ¾ÿ½ÿ®ÿ°ÿ´ÿ»ÿ¸ÿ»ÿÃÿ¾ÿ»ÿÃÿÄÿºÿ½ÿ·ÿ¹ÿ¶ÿ¶ÿ¼ÿ¼ÿ·ÿ½ÿ´ÿµÿ¸ÿ²ÿ±ÿ²ÿ¹ÿÄÿÃÿ¸ÿÂÿ¹ÿ®ÿ®ÿ¸ÿ¸ÿ·ÿ»ÿ¼ÿ½ÿÊÿ·ÿ¸ÿ»ÿºÿ¹ÿÀÿÅÿ»ÿ¶ÿ´ÿ¸ÿ¬ÿ²ÿ¹ÿ¹ÿ¶ÿ¸ÿ¾ÿ¹ÿ´ÿµÿ²ÿµÿ½ÿµÿ±ÿµÿ¶ÿ»ÿ½ÿÐÿ±ÿ¿ÿÀÿÀÿÂÿ¹ÿ¯ÿ·ÿ¸ÿ¯ÿ®ÿºÿ´ÿ´ÿ¶ÿ¼ÿ½ÿ¶ÿ¼ÿ²ÿ«ÿ»ÿÆÿ¾ÿµÿºÿ¹ÿ²ÿ±ÿ¯ÿµÿÀÿÂÿ¼ÿ»ÿ·ÿ¶ÿºÿ¾ÿ»ÿºÿ½ÿ»ÿ±ÿ»ÿ®ÿµÿ¸ÿ»ÿÃÿºÿ«ÿ¸ÿÈÿÀÿÆÿ»ÿ´ÿ³ÿ¶ÿ¹ÿ¼ÿ¼ÿ´ÿ»ÿ³ÿ¶ÿÃÿÆÿ¼ÿ´ÿµÿ·ÿµÿÆÿ·ÿ·ÿÉÿÄÿÄÿÅÿ»ÿ´ÿ·ÿ¸ÿ¹ÿ»ÿÆÿ¼ÿºÿµÿ·ÿµÿ±ÿ¯ÿµÿ¾ÿ¾ÿ³ÿÂÿ´ÿ«ÿ·ÿ»ÿ¿ÿÃÿÁÿ½ÿºÿ½ÿ³ÿ¸ÿÆÿ¼ÿÁÿ¼ÿ¼ÿºÿ±ÿ¯ÿ»ÿÄÿºÿµÿ®ÿºÿ¸ÿÃÿÀÿ½ÿÁÿ¿ÿ¿ÿ¾ÿ¸ÿ½ÿ¸ÿ´ÿ¹ÿ·ÿºÿ¼ÿ½ÿ¾ÿ·ÿÀÿµÿÅÿÉÿÀÿ´ÿ½ÿÂÿÁÿºÿ²ÿ´ÿ¹ÿ½ÿ·ÿºÿºÿºÿºÿºÿ¹ÿµÿ¹ÿÀÿ½ÿ»ÿµÿÃÿÄÿÂÿÁÿÂÿÆÿÀÿ¸ÿ·ÿ·ÿ´ÿ¾ÿ·ÿºÿÆÿÀÿ¿ÿµÿºÿÄÿ¾ÿ¶ÿºÿ½ÿ¹ÿ¾ÿÅÿ¿ÿ°ÿ´ÿ¸ÿ¯ÿ»ÿºÿ¾ÿÅÿÀÿÂÿÃÿÆÿ»ÿ¸ÿµÿ¿ÿÃÿ½ÿ±ÿ²ÿ¼ÿ»ÿµÿ½ÿÀÿµÿÃÿÁÿ´ÿµÿ¹ÿÅÿ·ÿ·ÿ¼ÿ¸ÿ·ÿ´ÿ¾ÿÃÿ¹ÿ»ÿ¿ÿÄÿºÿ¿ÿÂÿ¿ÿ¾ÿºÿ²ÿ·ÿ®ÿ·ÿÆÿºÿ¿ÿ½ÿ¸ÿµÿ´ÿ½ÿ¿ÿ»ÿ»ÿ¹ÿ¹ÿ·ÿÃÿ¸ÿ¾ÿ¸ÿ¼ÿ·ÿ»ÿ½ÿ¹ÿµÿ¶ÿ¹ÿ»ÿ¼ÿ»ÿ¾ÿ¿ÿ¹ÿÁÿµÿºÿÂÿ¸ÿ®ÿ²ÿµÿ´ÿ½ÿÅÿ¿ÿ¹ÿËÿÅÿÂÿ½ÿ²ÿ±ÿµÿºÿÂÿÀÿ½ÿ¿ÿ·ÿ¸ÿ¹ÿ·ÿ·ÿ¸ÿ¼ÿÃÿ´ÿºÿÃÿ´ÿ¯ÿ¶ÿ±ÿ­ÿ©ÿ®ÿ°ÿ»ÿÇÿ¾ÿ½ÿ½ÿ³ÿ½ÿÁÿºÿ¹ÿ¾ÿÀÿ»ÿ½ÿ¹ÿ¿ÿ¿ÿ»ÿÁÿ½ÿ¸ÿ·ÿ¸ÿ³ÿ±ÿ¼ÿÅÿÂÿ¿ÿÂÿ¸ÿÀÿµÿ¹ÿ¾ÿ»ÿ¾ÿÂÿ¹ÿºÿµÿ±ÿ¸ÿÀÿÄÿÃÿÃÿÁÿ²ÿ¿ÿÆÿ¹ÿ½ÿÇÿÁÿ¼ÿ½ÿ¼ÿ¼ÿ¹ÿ²ÿ®ÿ´ÿ½ÿ¿ÿ¸ÿ±ÿ°ÿ¼ÿÀÿÉÿ¿ÿ¼ÿ¸ÿ²ÿ´ÿ¸ÿµÿ¶ÿ½ÿ»ÿ·ÿ²ÿ¬ÿ¼ÿ¾ÿµÿºÿ¼ÿ±ÿ²ÿ·ÿ´ÿµÿ¾ÿÃÿÅÿ¾ÿ³ÿ³ÿ¬ÿ¸ÿ·ÿ¸ÿ³ÿ¼ÿÊÿ¸ÿºÿÀÿ¼ÿ´ÿµÿ´ÿµÿ½ÿ½ÿ¸ÿ¼ÿ½ÿ»ÿ³ÿ±ÿ¸ÿÃÿ·ÿ³ÿ±ÿºÿ¼ÿºÿ²ÿ¼ÿÄÿ¹ÿ±ÿ±ÿ¿ÿÇÿÄÿ¼ÿºÿ¼ÿ¶ÿ¶ÿÀÿÆÿ¶ÿ¸ÿ¼ÿÁÿÃÿ¿ÿ¾ÿÀÿ¹ÿ·ÿ½ÿ·ÿ²ÿ¸ÿ³ÿ¿ÿºÿµÿÿ·ÿ«ÿ­ÿÁÿÅÿÂÿÃÿÂÿ¸ÿ±ÿ¼ÿ¹ÿÀÿ´ÿ¯ÿµÿ·ÿ¶ÿºÿ¹ÿ³ÿµÿ±ÿ²ÿºÿ¿ÿÀÿ¶ÿ­ÿ·ÿºÿ´ÿ´ÿ¸ÿ¹ÿ¹ÿ¶ÿ¹ÿ¹ÿ»ÿ¶ÿ³ÿ·ÿµÿºÿ¹ÿ»ÿ½ÿ¼ÿ¹ÿ·ÿ¹ÿ»ÿ½ÿÂÿ»ÿÆÿºÿ±ÿ¯ÿÈÿ¿ÿ³ÿ³ÿµÿ´ÿ¶ÿ´ÿµÿµÿ¯ÿ°ÿµÿ³ÿ²ÿ¼ÿ½ÿ¶ÿ´ÿ·ÿ½ÿ´ÿ¶ÿÁÿÿ°ÿ¼ÿ¾ÿÂÿ¹ÿºÿ¶ÿ°ÿµÿµÿ²ÿ³ÿ´ÿÃÿ»ÿ¼ÿºÿÁÿÂÿ³ÿ±ÿÁÿ¶ÿ±ÿ»ÿ¸ÿµÿ¹ÿ½ÿ½ÿ¼ÿ»ÿ¹ÿ·ÿµÿ¶ÿ³ÿ®ÿ¼ÿ»ÿ¿ÿ·ÿ°ÿ¿ÿ½ÿÃÿ½ÿ¹ÿ³ÿ²ÿ´ÿ¶ÿ¶ÿ»ÿ¶ÿ±ÿºÿ¹ÿ´ÿ¸ÿ±ÿ»ÿËÿÂÿ¹ÿÄÿµÿ¿ÿ½ÿ¶ÿÀÿ±ÿÁÿ¿ÿºÿ½ÿ¶ÿ±ÿ²ÿ±ÿ·ÿ¶ÿ«ÿ°ÿ´ÿ¶ÿ±ÿµÿ¸ÿ°ÿ¶ÿ´ÿ½ÿ¼ÿ¸ÿ»ÿ¿ÿ²ÿÿÿ¬ÿ±ÿ½ÿÅÿÄÿºÿ¶ÿ·ÿ°ÿ°ÿ±ÿ±ÿ¿ÿ¶ÿ¹ÿ³ÿ®ÿ±ÿºÿ¬ÿ¿ÿ·ÿ·ÿÂÿ·ÿ¶ÿ»ÿ¹ÿ¹ÿ·ÿ´ÿ·ÿ¾ÿ¿ÿ»ÿ²ÿ´ÿ¸ÿ½ÿ½ÿµÿµÿ·ÿ¼ÿ©ÿ³ÿ¿ÿ¾ÿºÿµÿ¯ÿ·ÿ´ÿ¬ÿºÿÃÿºÿ³ÿ³ÿ³ÿ±ÿ²ÿ´ÿ´ÿ¸ÿ»ÿ°ÿ³ÿºÿ¯ÿ·ÿ¹ÿ¿ÿ²ÿ±ÿ°ÿ°ÿ±ÿµÿ´ÿ®ÿ³ÿ¿ÿµÿµÿ¾ÿ»ÿ¹ÿ¹ÿ´ÿ¶ÿ·ÿ±ÿ¶ÿ·ÿ¿ÿ¾ÿÿ½ÿ¿ÿ¯ÿÁÿªÿ¶ÿÅÿ¾ÿ³ÿ²ÿ¸ÿ¹ÿ±ÿ³ÿ®ÿ«ÿ®ÿ¶ÿ·ÿ²ÿ¹ÿ¿ÿµÿ³ÿ¿ÿÀÿÀÿµÿºÿ¶ÿ¹ÿ´ÿ©ÿ·ÿ´ÿªÿ¶ÿ¿ÿºÿ¸ÿ·ÿ·ÿÀÿ½ÿ´ÿ²ÿ¯ÿ®ÿµÿ¸ÿ³ÿ°ÿ°ÿ´ÿ»ÿ¼ÿ·ÿ¼ÿ²ÿ­ÿ¸ÿ½ÿ´ÿ·ÿ³ÿ¿ÿµÿ¯ÿ»ÿ¼ÿ©ÿ¸ÿ´ÿ¼ÿ¹ÿÃÿ¹ÿ±ÿ¶ÿÇÿÅÿ¹ÿ¶ÿ±ÿÿÿ¹ÿ¹ÿ¸ÿÂÿ·ÿ³ÿµÿÀÿ®ÿ¬ÿ¶ÿ¸ÿ´ÿ°ÿÅÿ²ÿ±ÿµÿ²ÿ·ÿºÿ¹ÿ½ÿ±ÿ¶ÿºÿ¸ÿ·ÿ¸ÿ·ÿ¹ÿ·ÿ´ÿ±ÿ¬ÿ®ÿ¯ÿ²ÿ¾ÿ¸ÿ®ÿ¬ÿ¾ÿ¬ÿÃÿ©ÿÿ«ÿ±ÿ¿ÿ¶ÿ·ÿ¶ÿ°ÿ³ÿ³ÿµÿ±ÿµÿºÿ·ÿµÿ°ÿ´ÿ¶ÿ·ÿ¹ÿ¸ÿºÿµÿµÿ±ÿ³ÿ­ÿ±ÿ¸ÿ±ÿ®ÿ­ÿ¸ÿ®ÿ»ÿÿ¿ÿ³ÿ»ÿµÿ­ÿ±ÿ¼ÿ¿ÿ¼ÿ°ÿªÿ´ÿ¯ÿºÿÀÿ´ÿ¯ÿ±ÿ®ÿ²ÿ¹ÿ·ÿ¹ÿºÿ¾ÿµÿÿ¯ÿ¸ÿ­ÿµÿ¼ÿ½ÿ®ÿ¶ÿ°ÿ«ÿÀÿµÿ³ÿµÿ½ÿµÿ´ÿ·ÿµÿ±ÿ¸ÿµÿ·ÿµÿ»ÿ¹ÿ¹ÿ»ÿ¹ÿ¸ÿ¯ÿ³ÿ¶ÿ´ÿ¼ÿ½ÿ´ÿºÿ°ÿµÿ°ÿ¸ÿ¶ÿºÿ½ÿ»ÿ²ÿ´ÿµÿ¶ÿ´ÿ½ÿºÿ¹ÿ³ÿ®ÿ·ÿ¹ÿµÿ®ÿ°ÿ³ÿ¶ÿ»ÿ³ÿ¬ÿ®ÿ±ÿ³ÿ²ÿ²ÿ¯ÿ·ÿ¹ÿ¹ÿµÿ¬ÿÿ·ÿµÿ¼ÿ´ÿªÿ·ÿÂÿ»ÿ°ÿµÿ°ÿ·ÿ®ÿÿ¶ÿ¶ÿ²ÿ«ÿµÿµÿ¶ÿ¼ÿ²ÿÿ°ÿ°ÿÿÿ±ÿ½ÿ»ÿ²ÿ³ÿ¸ÿ¸ÿ´ÿÿ¼ÿºÿ¬ÿ°ÿ±ÿ¬ÿ°ÿÄÿºÿÿ·ÿ¯ÿ¬ÿµÿ­ÿ­ÿµÿ°ÿ¸ÿÃÿ¹ÿ¿ÿ½ÿ³ÿ³ÿµÿºÿºÿºÿ¸ÿ¬ÿ­ÿ¼ÿ¾ÿµÿ²ÿ©ÿ¶ÿ¾ÿ¶ÿ¶ÿ³ÿ±ÿ¼ÿ·ÿ¸ÿ´ÿÿ®ÿ¶ÿµÿªÿ³ÿ¶ÿ·ÿ»ÿ¯ÿ¶ÿ«ÿ¿ÿ¿ÿ±ÿ¶ÿ°ÿµÿµÿ³ÿ¬ÿ­ÿ¼ÿÀÿ¸ÿ¯ÿ¬ÿ´ÿ´ÿ¯ÿ°ÿ¿ÿºÿ¾ÿµÿ¹ÿ¼ÿ¹ÿÿ¯ÿÿµÿ´ÿ±ÿ¸ÿÿªÿ°ÿ´ÿ¼ÿ¹ÿ¬ÿ³ÿºÿÿ²ÿ¸ÿºÿµÿ²ÿ·ÿµÿ´ÿ¹ÿ·ÿ¸ÿ¼ÿ´ÿ¯ÿ·ÿ¹ÿÿªÿ®ÿ·ÿ·ÿ­ÿÀÿ­ÿ¸ÿµÿÿ·ÿ¶ÿÂÿÿµÿ®ÿÿ±ÿ±ÿ²ÿºÿ¼ÿµÿ©ÿ«ÿ­ÿ¯ÿ©ÿªÿ·ÿ¶ÿ®ÿ¯ÿ±ÿ´ÿ±ÿ¯ÿ´ÿ±ÿ´ÿ¯ÿ­ÿ©ÿ±ÿ¼ÿ¹ÿ¬ÿ«ÿ³ÿ¿ÿÃÿ±ÿ»ÿ¸ÿ³ÿ·ÿ·ÿ¬ÿÿ±ÿ®ÿÿ·ÿ¼ÿ«ÿ¬ÿ³ÿ¹ÿ½ÿ»ÿ±ÿªÿ¯ÿ²ÿ³ÿ½ÿ²ÿÿÿ²ÿ¶ÿ·ÿ«ÿ¶ÿ´ÿ½ÿÁÿ»ÿ®ÿ­ÿ¹ÿ¶ÿ¹ÿ²ÿ¹ÿ­ÿ¾ÿÿÿ¬ÿ¸ÿ°ÿ®ÿ®ÿ¶ÿ¿ÿ·ÿÂÿÂÿ¼ÿ½ÿ¹ÿ´ÿ°ÿ²ÿ´ÿ²ÿ±ÿªÿ®ÿ¹ÿµÿ¸ÿ¹ÿ¹ÿÿ¯ÿÿ­ÿ¸ÿ´ÿ¹ÿ¾ÿºÿ¶ÿÿ°ÿ¸ÿ²ÿ·ÿ±ÿ°ÿ·ÿ°ÿ³ÿºÿºÿºÿµÿµÿµÿ¸ÿ¿ÿ¸ÿ²ÿ¶ÿ²ÿ±ÿ³ÿ´ÿ¼ÿ¶ÿ¸ÿ¼ÿ¶ÿ¸ÿ®ÿÿ´ÿµÿ´ÿ³ÿµÿµÿ¾ÿÁÿ¬ÿÿªÿ²ÿ²ÿ¯ÿ¯ÿ°ÿ·ÿ·ÿºÿ·ÿ·ÿºÿµÿ¯ÿ³ÿ¹ÿ»ÿ¾ÿ½ÿ¹ÿ½ÿ·ÿ¶ÿ´ÿ±ÿ³ÿ·ÿ°ÿ·ÿ´ÿ½ÿ´ÿ¹ÿµÿµÿ¾ÿÁÿ¾ÿ³ÿ±ÿ°ÿ²ÿ©ÿ¬ÿ·ÿÁÿÁÿ¾ÿ·ÿ¯ÿ´ÿµÿ­ÿ°ÿ³ÿ³ÿ·ÿ¯ÿ®ÿ¶ÿµÿ¯ÿ°ÿ¹ÿ´ÿ¶ÿ½ÿ»ÿÁÿ»ÿºÿ´ÿ¸ÿ¬ÿ¸ÿµÿ¸ÿ¿ÿ¼ÿ¸ÿºÿºÿ½ÿºÿ®ÿªÿÿ®ÿ¸ÿ¸ÿ¼ÿ½ÿ¹ÿ«ÿ­ÿ¶ÿ´ÿ²ÿÁÿÁÿ»ÿ¯ÿÀÿ¸ÿÃÿ´ÿ¸ÿ±ÿ¹ÿ¶ÿºÿ´ÿ´ÿ¶ÿ°ÿ®ÿ¹ÿ±ÿ®ÿ²ÿ´ÿ²ÿ¶ÿ»ÿ¶ÿ¸ÿ½ÿ¿ÿ¶ÿ±ÿ¶ÿ³ÿ³ÿÇÿ´ÿ²ÿ²ÿ±ÿÿ½ÿ¶ÿ®ÿ½ÿ³ÿ¬ÿªÿ¬ÿ·ÿ¾ÿ¹ÿ¸ÿ´ÿ±ÿ´ÿ³ÿ¹ÿ½ÿ³ÿ·ÿÅÿÀÿµÿ¹ÿ­ÿ¸ÿ½ÿ«ÿ¯ÿ²ÿµÿ¶ÿµÿºÿµÿ¾ÿÿ´ÿ«ÿÂÿÃÿ°ÿ¶ÿ¶ÿ¯ÿ°ÿ­ÿ±ÿ²ÿ±ÿ­ÿ­ÿ³ÿ±ÿ±ÿ´ÿ±ÿ´ÿ»ÿ±ÿµÿ»ÿ¾ÿµÿ³ÿ¬ÿ·ÿ¹ÿÁÿºÿ¶ÿ¶ÿµÿ½ÿ¶ÿ±ÿ·ÿ±ÿ°ÿ¼ÿ¾ÿ¼ÿ»ÿ¹ÿ·ÿ¸ÿºÿ´ÿ¶ÿ´ÿµÿ¶ÿ´ÿµÿ¼ÿ»ÿµÿÿ¶ÿ¾ÿ«ÿ¼ÿ¶ÿ¹ÿ¯ÿ¼ÿ»ÿ·ÿ³ÿ¶ÿ³ÿ¯ÿ°ÿ²ÿ·ÿ·ÿµÿ¾ÿ³ÿ¯ÿºÿ¸ÿÅÿÀÿ­ÿ³ÿ»ÿ²ÿ¸ÿ¼ÿ¶ÿºÿ·ÿ»ÿÇÿ¼ÿ°ÿ¯ÿ´ÿºÿ±ÿ®ÿ´ÿ¹ÿºÿºÿ½ÿµÿ²ÿ²ÿ»ÿ¾ÿ¾ÿµÿ²ÿ¶ÿ¾ÿ¼ÿÀÿ½ÿ³ÿ»ÿºÿ»ÿºÿ¸ÿ·ÿ±ÿ°ÿµÿ³ÿ¯ÿ±ÿ¹ÿ¼ÿ­ÿÿ±ÿ¬ÿ±ÿ½ÿ±ÿ«ÿ½ÿ½ÿÈÿ¬ÿ·ÿÄÿÇÿ¿ÿ³ÿ¼ÿ½ÿ½ÿ¾ÿ¼ÿ·ÿ¹ÿºÿ·ÿ·ÿµÿµÿ¶ÿ´ÿ¶ÿÁÿºÿºÿ¸ÿ»ÿ·ÿ¾ÿ¹ÿ¹ÿ±ÿ³ÿ»ÿ¾ÿµÿ²ÿ³ÿ½ÿ¾ÿ²ÿ®ÿ´ÿ¾ÿÃÿºÿ¸ÿ½ÿ¯ÿ·ÿ¼ÿ·ÿ¬ÿ½ÿ»ÿ½ÿÂÿÇÿÄÿ½ÿ¸ÿ°ÿ´ÿ³ÿ·ÿ¼ÿ½ÿ¼ÿ¹ÿµÿ°ÿ¶ÿÂÿ¸ÿ¶ÿ¶ÿ°ÿ¯ÿ¹ÿ·ÿ¼ÿ³ÿ¼ÿÂÿ¹ÿµÿ¸ÿ¶ÿ·ÿ½ÿ¼ÿ´ÿ­ÿ­ÿ°ÿ±ÿ¾ÿ·ÿ·ÿ·ÿÁÿÁÿ¹ÿ¹ÿ·ÿ²ÿÁÿ¿ÿÁÿ¾ÿ»ÿ¸ÿ¹ÿ·ÿ¹ÿ¿ÿ¼ÿ³ÿµÿ»ÿ¹ÿ±ÿÀÿ¸ÿ¶ÿ¶ÿºÿÃÿ´ÿ·ÿ¹ÿÊÿ¸ÿµÿ¶ÿºÿ»ÿ³ÿ´ÿ½ÿ¸ÿ±ÿ±ÿÿÿ³ÿ±ÿ¿ÿ´ÿ¿ÿ°ÿ¸ÿ°ÿ°ÿ¹ÿ±ÿ¸ÿµÿ´ÿ³ÿ³ÿ¸ÿ¾ÿ¾ÿ·ÿ³ÿ»ÿ¶ÿÄÿºÿ¹ÿ»ÿ®ÿ¾ÿ¸ÿ³ÿÀÿºÿ¹ÿ¸ÿ»ÿ½ÿ½ÿ½ÿ»ÿ»ÿ»ÿ½ÿ¾ÿ¶ÿ½ÿ²ÿ¬ÿºÿ³ÿ¾ÿºÿÁÿÀÿ¼ÿ¼ÿ½ÿ½ÿºÿ¶ÿ´ÿ¶ÿºÿºÿ·ÿ¸ÿ±ÿÃÿ»ÿ­ÿ³ÿºÿ·ÿÂÿÃÿÀÿ»ÿ½ÿ·ÿµÿºÿ»ÿ½ÿ¿ÿ¿ÿ¸ÿÀÿÂÿËÿÄÿ¸ÿºÿ°ÿ¼ÿ½ÿ½ÿ·ÿ»ÿ¶ÿ¸ÿ¿ÿ¾ÿ·ÿ¶ÿ½ÿµÿºÿ·ÿ¾ÿÇÿÃÿ¾ÿ½ÿ²ÿ¯ÿ»ÿËÿÃÿ¶ÿ±ÿ¸ÿÃÿÂÿÃÿºÿ±ÿºÿ³ÿÀÿÃÿ¶ÿ¹ÿ°ÿµÿ¶ÿµÿºÿ¿ÿºÿ¸ÿ¼ÿ·ÿ²ÿ¶ÿ¿ÿ½ÿÁÿÀÿ·ÿÃÿ½ÿ¶ÿ½ÿ´ÿ²ÿ¶ÿ¸ÿµÿ²ÿ¼ÿÄÿ¿ÿ¿ÿºÿÃÿ¶ÿ¸ÿ¼ÿ¹ÿ¹ÿ´ÿÁÿ½ÿ½ÿÁÿ·ÿ´ÿ½ÿ¼ÿ²ÿºÿÀÿ¾ÿµÿ·ÿ´ÿ¹ÿ¿ÿÁÿÄÿ¾ÿ¼ÿ¼ÿÁÿÆÿ½ÿ´ÿ´ÿºÿÀÿÂÿ»ÿºÿ¾ÿ¿ÿµÿ¿ÿÀÿ¾ÿ¿ÿÂÿ½ÿµÿ¼ÿÆÿ¿ÿ¶ÿ¸ÿ¿ÿºÿ½ÿÁÿÆÿÌÿÅÿÂÿ¼ÿ¶ÿºÿÂÿÃÿ·ÿ¹ÿÀÿÃÿÅÿÂÿÁÿÊÿÁÿ½ÿÆÿÂÿ¿ÿÄÿ¾ÿ·ÿÂÿ»ÿÃÿ»ÿÃÿÀÿ»ÿ»ÿ»ÿ½ÿ¾ÿÉÿÄÿ´ÿµÿ½ÿÂÿ¾ÿºÿÅÿ¶ÿÇÿ½ÿ¼ÿ·ÿ»ÿ¼ÿ¾ÿÂÿ½ÿ¶ÿºÿÅÿ½ÿ·ÿ·ÿ¾ÿ¿ÿ¿ÿ¼ÿ¼ÿºÿ¸ÿ¿ÿÇÿ¾ÿ¸ÿ½ÿÀÿÁÿ¸ÿ®ÿ¼ÿ½ÿ¼ÿ»ÿÁÿÃÿÀÿÁÿÂÿ¼ÿ¸ÿÂÿ¿ÿÉÿÌÿ³ÿ³ÿÄÿÄÿÁÿÂÿ»ÿ¶ÿ¼ÿ¾ÿÆÿ½ÿÉÿµÿ¶ÿµÿÇÿÁÿ¿ÿÁÿÀÿ¿ÿ½ÿÃÿÊÿ¸ÿÃÿÉÿ½ÿÀÿ¸ÿ½ÿÀÿºÿ¿ÿÅÿÄÿËÿÄÿÃÿÅÿÄÿ¾ÿÄÿÂÿ¿ÿÂÿ½ÿ½ÿÂÿÁÿÄÿ¾ÿÆÿ¿ÿ¿ÿÍÿÈÿ»ÿµÿ¶ÿ»ÿ½ÿÁÿÅÿ¾ÿÉÿÍÿÀÿÆÿÊÿÂÿÄÿ½ÿ¼ÿ»ÿ¶ÿ·ÿ»ÿÅÿÀÿÇÿ¹ÿ¾ÿÇÿÇÿÃÿÅÿÃÿÁÿÁÿºÿ¼ÿÁÿºÿ¹ÿÃÿÊÿºÿ¹ÿÀÿ¾ÿ¿ÿÅÿ½ÿºÿÁÿ¼ÿÁÿÈÿÃÿÄÿÈÿËÿ¿ÿ¶ÿ»ÿ¹ÿ¸ÿ·ÿ»ÿÃÿ¿ÿÀÿ¸ÿ¸ÿ¼ÿ¿ÿ½ÿ¼ÿÃÿÆÿ¸ÿÍÿÂÿÅÿÈÿ½ÿÁÿÅÿ½ÿÂÿÄÿ»ÿ·ÿµÿ´ÿ¿ÿ¹ÿÃÿÆÿÀÿÀÿÂÿ¿ÿ½ÿÄÿºÿÀÿÂÿÀÿ¾ÿÃÿÄÿ¾ÿ¼ÿÂÿÄÿºÿ½ÿÀÿÁÿÄÿÆÿÀÿºÿ¹ÿ»ÿÂÿÃÿ½ÿÁÿºÿÄÿÄÿÂÿÁÿ¾ÿ½ÿÂÿ¿ÿ»ÿ¼ÿÊÿ×ÿ½ÿ½ÿ¾ÿÁÿÇÿ½ÿ»ÿÎÿÄÿ»ÿËÿÁÿ¸ÿ¿ÿÂÿ½ÿ¿ÿÁÿÁÿÉÿ½ÿÀÿÀÿÅÿËÿÍÿÊÿÃÿÁÿÅÿºÿÀÿ½ÿ»ÿÀÿÀÿ¾ÿÀÿÁÿÀÿÅÿ¹ÿÓÿ½ÿ½ÿ¾ÿ¹ÿÀÿËÿÃÿÁÿÌÿ¾ÿÂÿ¸ÿÁÿÊÿÇÿÃÿÅÿÅÿ¿ÿÂÿÂÿÄÿÄÿÂÿÇÿÀÿ¹ÿÀÿ¸ÿÆÿµÿ¾ÿ¿ÿµÿ¾ÿÁÿÀÿÀÿ¸ÿ¼ÿ»ÿÄÿÄÿ½ÿÅÿÃÿ¾ÿ¼ÿ¹ÿÂÿÈÿ¾ÿºÿÆÿÂÿ¾ÿ¼ÿ¸ÿ¶ÿ¿ÿÁÿÊÿ»ÿ¼ÿ·ÿ¸ÿ¸ÿ³ÿ»ÿÈÿÃÿÈÿÀÿ´ÿ¾ÿÁÿ¾ÿ¿ÿ¿ÿÀÿ¸ÿ¿ÿÄÿ¿ÿ¹ÿ·ÿ¼ÿ¾ÿ¹ÿºÿ²ÿ¹ÿ»ÿÃÿÁÿ¾ÿ¾ÿÁÿÆÿ½ÿ½ÿ¿ÿ»ÿ¼ÿ½ÿ¸ÿ¹ÿÇÿ½ÿÄÿ¾ÿ·ÿ¼ÿµÿµÿºÿ¼ÿ»ÿºÿ¹ÿÃÿÃÿ¼ÿ¹ÿºÿ»ÿ¾ÿ¼ÿÆÿÂÿ¿ÿ¸ÿ½ÿ¼ÿ¶ÿ½ÿÃÿ´ÿÁÿµÿµÿ®ÿ³ÿ¾ÿ¹ÿ·ÿ¾ÿÁÿ½ÿºÿºÿ¾ÿÃÿÄÿÂÿ¹ÿÂÿÀÿ¾ÿÀÿÃÿÅÿÂÿ¼ÿ¸ÿÀÿ½ÿÀÿÄÿÁÿ¸ÿ²ÿ»ÿÅÿÂÿ¿ÿ¿ÿ¼ÿºÿºÿ¸ÿ¼ÿÇÿÈÿ½ÿÀÿ»ÿ½ÿ¼ÿºÿµÿ¬ÿ­ÿ³ÿ¶ÿ°ÿ©ÿ±ÿµÿ±ÿµÿºÿ½ÿ¼ÿºÿ¿ÿ²ÿ¶ÿ¯ÿµÿ³ÿ³ÿ¹ÿ¿ÿ¼ÿ·ÿ¼ÿ¿ÿ½ÿÀÿ½ÿºÿºÿ¯ÿ²ÿÁÿ¾ÿ¹ÿ»ÿ¸ÿ´ÿ¶ÿ¶ÿ²ÿ¿ÿ²ÿ»ÿÁÿ¹ÿ»ÿÈÿ¾ÿ·ÿ¼ÿ¾ÿ´ÿ¹ÿ½ÿ¸ÿ´ÿºÿ½ÿÀÿ´ÿ±ÿ±ÿµÿ¸ÿ¶ÿ³ÿºÿ½ÿ¶ÿ¶ÿºÿ·ÿ¶ÿºÿºÿ¶ÿ¼ÿ®ÿºÿºÿ´ÿ·ÿ´ÿ·ÿÇÿÁÿÂÿ¿ÿ²ÿºÿ³ÿ³ÿ½ÿ¿ÿ·ÿ¹ÿ¯ÿ¿ÿ¹ÿ±ÿ²ÿ¶ÿ´ÿ±ÿ·ÿ¶ÿ¸ÿ¯ÿ¡ÿ´ÿµÿ±ÿµÿÁÿÈÿÀÿ¾ÿ½ÿÀÿ·ÿ¾ÿ¿ÿ»ÿ¼ÿ½ÿ½ÿ²ÿ¯ÿÿ·ÿ¿ÿ»ÿ¸ÿ»ÿ½ÿ»ÿ®ÿ·ÿ´ÿ¾ÿÂÿ¸ÿ®ÿ°ÿ·ÿµÿ¿ÿ¿ÿ°ÿ°ÿ³ÿ¾ÿ¿ÿ¶ÿµÿ»ÿ¿ÿ¸ÿªÿ¹ÿ´ÿ¶ÿ½ÿ¹ÿ´ÿºÿ¹ÿ¹ÿ¸ÿ½ÿ¹ÿ²ÿªÿ°ÿ½ÿ»ÿ¯ÿ°ÿ¹ÿµÿ»ÿ¶ÿµÿ»ÿ·ÿ²ÿ¸ÿºÿ°ÿ¹ÿÂÿ³ÿ±ÿ²ÿ¸ÿ²ÿ°ÿ»ÿ¶ÿÂÿ»ÿÀÿ»ÿÁÿ¸ÿ¯ÿ¯ÿ³ÿ·ÿ½ÿÀÿ»ÿÁÿ®ÿ´ÿÀÿÈÿµÿ®ÿ¸ÿ²ÿÁÿËÿ´ÿ²ÿÄÿÁÿ»ÿ¼ÿ¾ÿ»ÿ¸ÿ»ÿ¶ÿ¹ÿÂÿ½ÿ»ÿ³ÿµÿ¶ÿ·ÿ¿ÿ½ÿ®ÿ±ÿ¶ÿÂÿ»ÿºÿÃÿÃÿ¾ÿÀÿÃÿ¼ÿºÿ¿ÿ»ÿ¶ÿÅÿ¸ÿ¾ÿ¼ÿ¶ÿ·ÿ¼ÿ½ÿ¬ÿ¯ÿ´ÿ·ÿÃÿÃÿ½ÿºÿ¹ÿ·ÿ¼ÿÀÿºÿ¸ÿºÿ¹ÿ½ÿÀÿÀÿ»ÿ¹ÿ¸ÿ·ÿ¹ÿ½ÿ¼ÿºÿ¿ÿÅÿ»ÿ¹ÿ·ÿ»ÿ¸ÿµÿ¸ÿ¹ÿ¿ÿ¼ÿ¾ÿ½ÿ¶ÿ¸ÿºÿ»ÿ½ÿ¹ÿ·ÿ¿ÿ½ÿ±ÿ¿ÿÊÿ¿ÿÂÿÅÿ¾ÿ¸ÿ¹ÿ¿ÿÁÿ»ÿ´ÿÀÿ±ÿ»ÿÆÿºÿ¹ÿ¹ÿ¾ÿÂÿ½ÿ³ÿ¶ÿÂÿÃÿÊÿÐÿµÿ¸ÿºÿ»ÿÂÿÁÿ·ÿ´ÿ¼ÿ½ÿ¹ÿ»ÿ½ÿ¸ÿºÿ·ÿÂÿÆÿ¾ÿ¹ÿ¹ÿ½ÿ¾ÿ´ÿ³ÿ»ÿ°ÿ¼ÿÁÿ¶ÿ³ÿ»ÿ·ÿ½ÿµÿ³ÿ¿ÿ¶ÿ±ÿºÿ»ÿ²ÿ¶ÿ¿ÿÇÿ½ÿ¿ÿÀÿ¿ÿ¿ÿ¸ÿ±ÿ´ÿ°ÿ¿ÿÅÿ¿ÿÇÿ¾ÿ¾ÿ½ÿ½ÿÀÿÃÿ¾ÿ¸ÿ¹ÿ¾ÿ¹ÿÁÿÃÿ¿ÿ¶ÿ¿ÿ¿ÿ½ÿ»ÿ¹ÿ»ÿ¹ÿµÿ¿ÿÁÿÈÿ½ÿµÿ²ÿ½ÿÇÿËÿÌÿÄÿ¿ÿ»ÿ»ÿ¾ÿ¹ÿÁÿ¾ÿ¹ÿÑÿÂÿ´ÿ¹ÿºÿ¾ÿÂÿÂÿÄÿÄÿ½ÿ¶ÿ¶ÿ½ÿÆÿ¾ÿÅÿ´ÿ²ÿÅÿÀÿ¾ÿºÿµÿ¹ÿ»ÿ¹ÿ¿ÿ½ÿ½ÿ½ÿÁÿ¸ÿ·ÿµÿ¶ÿµÿ¹ÿ¾ÿ½ÿ½ÿ½ÿ¾ÿÁÿ¸ÿ¸ÿ¼ÿ¿ÿ»ÿµÿ¸ÿ¶ÿ´ÿ«ÿ·ÿ¾ÿ»ÿ»ÿÁÿÊÿºÿ¹ÿ·ÿ²ÿµÿ·ÿÀÿ½ÿ¿ÿ½ÿ»ÿ¸ÿ³ÿ¸ÿÁÿ¼ÿ¸ÿ¿ÿ½ÿ¹ÿ»ÿÄÿ·ÿ²ÿÅÿ¾ÿÃÿÁÿ¸ÿ¸ÿ¸ÿ¹ÿºÿ°ÿºÿÉÿÂÿ²ÿ½ÿ³ÿ¶ÿ½ÿ¼ÿ½ÿÀÿ¿ÿºÿ¸ÿµÿ¸ÿÀÿºÿ³ÿ®ÿ®ÿ¹ÿÃÿÀÿ¾ÿ¬ÿ´ÿ¿ÿ­ÿ´ÿ¿ÿÀÿÂÿÅÿ½ÿ¬ÿ¸ÿ²ÿ¶ÿ¹ÿÆÿ·ÿ¼ÿÀÿ½ÿ¹ÿ¸ÿ·ÿ¶ÿ¸ÿ¶ÿ±ÿ¶ÿ¾ÿ¿ÿ·ÿ¿ÿÃÿ±ÿ¾ÿÀÿÑÿ¾ÿ¹ÿµÿ¾ÿÃÿ½ÿ³ÿ·ÿ¹ÿ³ÿ»ÿÁÿÄÿÄÿ·ÿºÿÆÿ´ÿµÿ·ÿºÿ»ÿ´ÿ¶ÿ½ÿÈÿÆÿ»ÿ¼ÿÀÿºÿ¯ÿ¹ÿ­ÿ®ÿÃÿ»ÿÂÿÍÿ½ÿ¸ÿ·ÿ½ÿ¿ÿ¼ÿ¾ÿÁÿ¼ÿ¼ÿ¿ÿ¹ÿµÿ²ÿ´ÿ½ÿ²ÿªÿºÿ¶ÿ¯ÿºÿ·ÿ¶ÿ²ÿ¯ÿ´ÿ¸ÿ¹ÿ²ÿªÿ·ÿ¿ÿ±ÿµÿ³ÿ°ÿ·ÿ®ÿ¶ÿ½ÿ´ÿ¶ÿ´ÿµÿ¬ÿ´ÿ¹ÿ²ÿ¹ÿ½ÿ¹ÿ¼ÿ¶ÿ·ÿ´ÿ»ÿ½ÿ¿ÿ½ÿ¾ÿÀÿ¾ÿ½ÿ´ÿºÿ¿ÿ»ÿ¸ÿµÿºÿ¸ÿ­ÿ­ÿ±ÿ°ÿ²ÿµÿ¹ÿ°ÿ¸ÿ¶ÿµÿÁÿ½ÿ»ÿ·ÿ¼ÿ·ÿÀÿ¸ÿ¶ÿ½ÿ¾ÿ¾ÿÀÿ¹ÿ°ÿ°ÿ´ÿ¾ÿ²ÿ·ÿÿ´ÿ»ÿ³ÿ°ÿ¾ÿºÿ¸ÿ¾ÿ¸ÿ°ÿ½ÿÁÿ½ÿ¿ÿ¿ÿ¹ÿ¶ÿ¶ÿ·ÿ¼ÿ¯ÿ¶ÿ³ÿ¹ÿÿ¾ÿ¸ÿ¾ÿ¹ÿ¾ÿ»ÿ¹ÿ¶ÿ³ÿÁÿ½ÿ¼ÿÅÿÀÿ¸ÿ¶ÿ»ÿ¸ÿ¬ÿ»ÿÉÿ½ÿºÿ®ÿ¬ÿ¹ÿ¿ÿ¹ÿ»ÿ±ÿºÿÅÿÂÿ¼ÿ¹ÿ¼ÿ½ÿ²ÿ³ÿ¹ÿ´ÿ¸ÿ¯ÿ­ÿ¸ÿ¶ÿ¸ÿ¼ÿÁÿ´ÿ°ÿ°ÿÃÿµÿÁÿ´ÿ·ÿµÿ·ÿ¯ÿ¯ÿ¸ÿ·ÿ·ÿÁÿÀÿ¸ÿ¹ÿ·ÿ¿ÿ¹ÿµÿµÿ°ÿ¶ÿ°ÿµÿ¾ÿ¸ÿ¸ÿ³ÿ´ÿºÿ¹ÿ½ÿ»ÿ»ÿ¿ÿ¿ÿ»ÿ»ÿ»ÿ»ÿ¼ÿ±ÿºÿÃÿ½ÿ«ÿ­ÿ·ÿ¸ÿ¬ÿ»ÿ¸ÿ«ÿ³ÿÆÿ»ÿ½ÿÊÿÀÿÂÿºÿ³ÿ±ÿ³ÿ·ÿ·ÿ³ÿ³ÿ¹ÿ¾ÿ¾ÿµÿ½ÿ´ÿ²ÿ³ÿ³ÿ¼ÿ¹ÿ²ÿÀÿ²ÿ´ÿ°ÿ±ÿ®ÿ­ÿ·ÿ¶ÿµÿ·ÿ¹ÿ»ÿ¹ÿµÿ·ÿ¸ÿ¸ÿ¼ÿ½ÿ¸ÿ¼ÿ²ÿÄÿ¸ÿ©ÿ¿ÿ²ÿ³ÿ½ÿºÿÿ»ÿ½ÿ·ÿ¹ÿ½ÿ²ÿ»ÿµÿ¯ÿµÿ¶ÿ°ÿ²ÿ»ÿ»ÿ¸ÿ»ÿ»ÿ¶ÿ¯ÿ®ÿ¯ÿÀÿ¾ÿ¶ÿ°ÿªÿ³ÿÀÿÁÿµÿ³ÿºÿ¿ÿ½ÿ´ÿµÿ´ÿ±ÿ´ÿºÿ¶ÿ²ÿ´ÿµÿ¾ÿ¾ÿ·ÿºÿ±ÿ±ÿ·ÿ¼ÿÁÿ³ÿ¼ÿ¿ÿ±ÿ´ÿµÿÃÿµÿ½ÿ¶ÿºÿ¬ÿ°ÿ«ÿ¯ÿ¶ÿÂÿÈÿ¹ÿµÿ¸ÿ­ÿ¬ÿ´ÿ³ÿ¸ÿ²ÿ­ÿ¯ÿ±ÿ¾ÿ¸ÿ³ÿÿ´ÿºÿ¸ÿÀÿÿ±ÿ¿ÿ²ÿ¶ÿ¼ÿ·ÿ·ÿ´ÿ¸ÿ¸ÿ·ÿ±ÿ¸ÿ¸ÿ¶ÿ¹ÿ°ÿ±ÿ°ÿ±ÿ±ÿ³ÿ¼ÿ¹ÿ²ÿ²ÿ»ÿÿ¿ÿ±ÿªÿ¯ÿ»ÿ³ÿ²ÿ¶ÿ»ÿ³ÿ¯ÿ²ÿ´ÿ­ÿ­ÿµÿ·ÿÀÿ¼ÿ¶ÿºÿºÿ¶ÿ±ÿ³ÿ´ÿ²ÿ®ÿÿ·ÿ±ÿ·ÿµÿÿ¸ÿ³ÿÿµÿÿ¾ÿ±ÿ·ÿ±ÿ´ÿ¿ÿÀÿÄÿ·ÿ¶ÿ±ÿ·ÿ¬ÿ¯ÿ·ÿºÿ½ÿ¹ÿºÿ¿ÿ·ÿ³ÿ³ÿ®ÿ·ÿ¸ÿ¯ÿ³ÿÂÿ²ÿ»ÿ¾ÿ¸ÿªÿ¯ÿ¹ÿµÿ´ÿ®ÿ¿ÿ´ÿ¹ÿÀÿºÿ¯ÿ¹ÿÅÿ¾ÿ±ÿ¶ÿ¸ÿ»ÿ»ÿºÿ¹ÿ¶ÿ·ÿ²ÿ²ÿ²ÿ­ÿ¾ÿºÿ¯ÿ·ÿ³ÿ»ÿ²ÿ¶ÿ®ÿ¶ÿ»ÿ±ÿ³ÿ·ÿ¹ÿ¸ÿµÿ¹ÿ¿ÿ»ÿµÿ¯ÿ½ÿ¸ÿ­ÿ±ÿ±ÿ°ÿ²ÿ²ÿ®ÿÿªÿ·ÿ¾ÿ³ÿ´ÿ»ÿ¸ÿ·ÿ¹ÿ³ÿÿ¯ÿµÿ©ÿ°ÿ±ÿ©ÿµÿ¾ÿ»ÿ¿ÿ«ÿ²ÿ¼ÿ±ÿ«ÿ½ÿ¸ÿ®ÿ¬ÿ´ÿ¸ÿ±ÿ°ÿ¸ÿ·ÿ¶ÿ´ÿ­ÿ¯ÿ³ÿ¹ÿºÿ©ÿ­ÿ©ÿ®ÿµÿ®ÿ³ÿ¾ÿ¬ÿ»ÿ»ÿ¿ÿµÿºÿ­ÿ¶ÿ­ÿµÿ¸ÿ¾ÿ¶ÿµÿµÿ»ÿ¯ÿ°ÿ¸ÿ¹ÿ¸ÿ¯ÿ±ÿºÿµÿ­ÿ¬ÿªÿ®ÿ±ÿ±ÿ¸ÿ·ÿµÿ­ÿ³ÿ¹ÿ¾ÿµÿ´ÿÿ¹ÿ¼ÿ­ÿ­ÿ¶ÿ³ÿªÿ¸ÿ´ÿÈÿ³ÿ°ÿ·ÿ¶ÿ­ÿ²ÿ¶ÿ¸ÿ¾ÿ¾ÿµÿ®ÿ­ÿ±ÿ³ÿµÿ±ÿ·ÿ½ÿ°ÿ¶ÿÀÿ»ÿ±ÿ´ÿªÿ´ÿ»ÿºÿºÿ´ÿ¾ÿ¾ÿ¸ÿ¶ÿ¶ÿ·ÿ¬ÿ´ÿ­ÿ«ÿ³ÿ´ÿ¸ÿ¼ÿ´ÿ³ÿ»ÿ´ÿ¯ÿ½ÿ¹ÿ¹ÿ¸ÿ¸ÿ¿ÿ½ÿ¹ÿ¶ÿµÿ¹ÿ¶ÿ¯ÿ»ÿ½ÿÿ°ÿ³ÿ²ÿ¾ÿ·ÿºÿ¼ÿ¶ÿµÿ¬ÿ¸ÿ²ÿºÿÀÿ²ÿ¼ÿ³ÿ¶ÿµÿ¹ÿ½ÿ¯ÿ¾ÿ¸ÿ­ÿ¯ÿ³ÿ®ÿ¯ÿ¸ÿºÿ¶ÿ»ÿ»ÿ³ÿºÿ¶ÿµÿ´ÿ³ÿ®ÿ©ÿ­ÿ¯ÿ²ÿ¸ÿ©ÿ¸ÿ¾ÿªÿ»ÿ¶ÿ¯ÿÿ´ÿ¸ÿ´ÿºÿ½ÿ½ÿ¹ÿ²ÿ¾ÿ¸ÿ³ÿ­ÿµÿ¶ÿ¯ÿ°ÿ°ÿ¯ÿ»ÿÂÿ¿ÿÁÿ¶ÿ­ÿÿ³ÿ·ÿ³ÿ·ÿ´ÿ®ÿ¸ÿ´ÿµÿ¶ÿ¬ÿ¹ÿµÿ«ÿ±ÿÿ½ÿ³ÿ¶ÿ´ÿ°ÿ²ÿÿ³ÿÂÿÀÿ¸ÿ³ÿ±ÿ·ÿ¶ÿ·ÿµÿ·ÿ¼ÿ·ÿºÿºÿ»ÿ³ÿ·ÿ¹ÿ´ÿ³ÿ¸ÿÂÿ·ÿ·ÿµÿÿ°ÿ´ÿ¸ÿªÿÿ°ÿ½ÿ¸ÿ¸ÿµÿ®ÿ·ÿ»ÿ¿ÿ¾ÿÁÿµÿ®ÿ¶ÿµÿºÿ¾ÿ·ÿ½ÿ¹ÿ«ÿµÿ¶ÿ­ÿ±ÿ±ÿ°ÿ°ÿ³ÿµÿ¼ÿÁÿ¾ÿ±ÿ¸ÿ®ÿ½ÿ³ÿ­ÿµÿ²ÿ­ÿÿÿ±ÿ¼ÿ¹ÿ¸ÿ»ÿºÿ¹ÿ¹ÿºÿ¶ÿ±ÿ¸ÿ¶ÿ®ÿ°ÿ³ÿ·ÿ¸ÿ½ÿµÿ¹ÿ³ÿ¸ÿµÿ°ÿ®ÿ±ÿ±ÿ²ÿ³ÿ¶ÿ»ÿ¹ÿ¸ÿ¹ÿ¸ÿºÿÀÿµÿÅÿºÿ¯ÿ¯ÿÿªÿ¸ÿ¹ÿ³ÿ³ÿ³ÿ¸ÿºÿµÿ²ÿ²ÿ·ÿ©ÿµÿ½ÿ¿ÿ¬ÿ­ÿµÿ¹ÿ¶ÿºÿ·ÿ±ÿºÿ¹ÿªÿ¾ÿ­ÿ½ÿ³ÿºÿ­ÿ«ÿµÿÅÿ¸ÿµÿ»ÿ®ÿ¯ÿ²ÿ¯ÿ¸ÿºÿ¶ÿ·ÿ¶ÿµÿ¯ÿÿ¸ÿ¹ÿ±ÿ¹ÿ°ÿ¯ÿ©ÿ´ÿ«ÿ»ÿ©ÿºÿ½ÿ®ÿ°ÿ³ÿ°ÿ·ÿ¯ÿ«ÿ·ÿ·ÿ¸ÿ´ÿ®ÿ¸ÿ²ÿ¯ÿ¶ÿ³ÿ±ÿ±ÿ½ÿ¹ÿ²ÿµÿ´ÿ»ÿÂÿ¸ÿ»ÿ²ÿ¬ÿ½ÿ»ÿºÿµÿ¸ÿ³ÿ«ÿ­ÿµÿ»ÿ·ÿ¶ÿ¿ÿ»ÿ³ÿ±ÿ³ÿ¸ÿ¸ÿ±ÿ³ÿ¸ÿ¯ÿ²ÿ»ÿÿ®ÿ³ÿµÿ¯ÿ¶ÿºÿ¶ÿºÿ²ÿ´ÿÇÿ¼ÿ±ÿ·ÿÂÿÿÂÿ©ÿ²ÿ¿ÿ¹ÿ¹ÿ·ÿ½ÿ´ÿ­ÿºÿ³ÿ©ÿ´ÿ¸ÿ¼ÿºÿ´ÿ´ÿ®ÿ³ÿ¾ÿ½ÿ°ÿ­ÿ¾ÿ¾ÿ±ÿ·ÿ±ÿºÿÁÿÅÿ´ÿ°ÿ³ÿ°ÿ­ÿ¸ÿ¿ÿ¹ÿµÿ³ÿ°ÿ²ÿ·ÿ¶ÿ·ÿ±ÿ°ÿ°ÿ±ÿ¯ÿ²ÿ»ÿµÿ°ÿºÿµÿ®ÿ¾ÿ³ÿµÿ¸ÿ¼ÿºÿ½ÿ¹ÿ±ÿµÿ³ÿ²ÿ±ÿ¶ÿÁÿ¾ÿ³ÿ³ÿ¿ÿ¼ÿ¬ÿ·ÿ½ÿ»ÿ°ÿ·ÿ±ÿ¹ÿÃÿ¿ÿ«ÿµÿ²ÿÀÿÄÿ»ÿµÿµÿ¶ÿ±ÿ±ÿ¸ÿ·ÿ¸ÿ¾ÿ¾ÿ¼ÿ·ÿ·ÿ¸ÿ³ÿµÿºÿ»ÿ¸ÿÀÿ¿ÿÂÿ¼ÿ¶ÿ´ÿ¼ÿ¼ÿ¹ÿ³ÿ®ÿ·ÿ¾ÿ¼ÿ´ÿ´ÿ¸ÿ¿ÿÄÿ¹ÿµÿ¶ÿ­ÿ´ÿºÿ½ÿ°ÿ´ÿÿ¼ÿ¯ÿ²ÿÅÿ¹ÿ½ÿ¶ÿºÿ»ÿ½ÿ½ÿ½ÿºÿ¿ÿÃÿ¹ÿ°ÿ±ÿ²ÿ±ÿ²ÿ¹ÿ½ÿÂÿ»ÿµÿ¿ÿ·ÿ¸ÿºÿ²ÿ¶ÿ³ÿ³ÿ³ÿ´ÿ¹ÿµÿ¿ÿ½ÿ´ÿ´ÿµÿ¸ÿ¼ÿ¿ÿ»ÿ·ÿ»ÿ½ÿ¹ÿ¿ÿ´ÿ³ÿÅÿ¹ÿ¼ÿÎÿ¾ÿ»ÿ´ÿ²ÿ¹ÿ»ÿ¼ÿºÿ¿ÿ½ÿºÿ¼ÿ´ÿ»ÿÄÿ»ÿºÿ³ÿ°ÿµÿºÿ³ÿ¹ÿ½ÿ¿ÿ¸ÿ¶ÿ·ÿ´ÿ°ÿ¹ÿ½ÿµÿ³ÿ²ÿ¸ÿÄÿ¿ÿ¸ÿ¸ÿ·ÿ¸ÿµÿ°ÿÀÿ¶ÿÅÿ»ÿÆÿ»ÿ·ÿºÿ¿ÿºÿ½ÿ¸ÿµÿ¸ÿ¼ÿÃÿÄÿ½ÿºÿ¸ÿ¿ÿ¹ÿ¹ÿ«ÿ¾ÿÇÿ°ÿ·ÿµÿ¶ÿ¸ÿ¯ÿ´ÿºÿ¹ÿ·ÿ¿ÿÂÿ¼ÿ¹ÿµÿ±ÿºÿ¶ÿ¹ÿ¸ÿ¶ÿ«ÿ±ÿÂÿ¿ÿ´ÿºÿ°ÿ½ÿ½ÿºÿ»ÿÀÿÀÿ¼ÿ»ÿ¶ÿ³ÿ¼ÿ½ÿÄÿ¶ÿÂÿ¿ÿ¬ÿ¸ÿÃÿ½ÿÁÿºÿ¾ÿºÿ¸ÿ»ÿ³ÿ²ÿ¾ÿÄÿ½ÿµÿ¸ÿ´ÿºÿ»ÿ²ÿ³ÿ¸ÿºÿ½ÿ¿ÿ¾ÿÁÿ¸ÿ¶ÿ±ÿ¶ÿºÿµÿ±ÿ´ÿºÿ½ÿ¹ÿ±ÿÁÿ±ÿ¼ÿ¹ÿ¶ÿ³ÿ·ÿ¾ÿÀÿÂÿÅÿ½ÿ¿ÿ¼ÿµÿµÿ¸ÿËÿÎÿÈÿÂÿÅÿ¶ÿ¹ÿµÿ¶ÿµÿÁÿÃÿ¸ÿ´ÿ¸ÿ»ÿ¼ÿ»ÿºÿ¼ÿ¹ÿµÿ¶ÿ·ÿ½ÿ¿ÿ¹ÿ½ÿ¸ÿµÿÁÿ¾ÿºÿ½ÿ·ÿ¶ÿ¿ÿ¹ÿ´ÿÀÿºÿ»ÿÁÿºÿ¼ÿ¿ÿµÿ¶ÿ´ÿÃÿ¶ÿµÿ¾ÿ¿ÿ¿ÿ¿ÿ»ÿ¹ÿ¶ÿ³ÿ½ÿÁÿÅÿ¿ÿÃÿ°ÿ°ÿ»ÿ»ÿ¹ÿÆÿ¸ÿ¸ÿÀÿ¸ÿ¹ÿ½ÿ»ÿÈÿÂÿ³ÿ¿ÿ±ÿ¯ÿ»ÿºÿ¬ÿ¹ÿ»ÿ¼ÿ¸ÿ¶ÿºÿ½ÿºÿ¸ÿ·ÿÅÿ¹ÿ»ÿÀÿ·ÿÄÿÆÿ»ÿ¹ÿ¶ÿ¶ÿ¾ÿÆÿÇÿÄÿ¼ÿ¸ÿ¹ÿÄÿ¾ÿ¸ÿ·ÿÃÿ½ÿ·ÿÅÿÀÿ¹ÿ¼ÿÁÿ¹ÿ°ÿ¼ÿÃÿ½ÿÁÿ¸ÿÂÿ»ÿ»ÿÉÿÁÿÁÿºÿ¼ÿÄÿÄÿÃÿÊÿÊÿ¾ÿÀÿ¹ÿ¿ÿ¿ÿ½ÿÅÿÂÿ½ÿÀÿÅÿ¿ÿ½ÿÀÿ½ÿ»ÿ¼ÿ¸ÿÀÿÀÿ¼ÿ¯ÿÀÿ¼ÿ²ÿ­ÿ¼ÿ¹ÿ¸ÿÄÿ¿ÿ½ÿÊÿÃÿ¸ÿ¿ÿ¾ÿÀÿ¿ÿºÿ·ÿ¾ÿ¾ÿÀÿÀÿ»ÿºÿ¿ÿÀÿ¹ÿÃÿ¸ÿ´ÿ½ÿÈÿ»ÿ»ÿ¿ÿ»ÿ¼ÿÁÿ¼ÿ¾ÿÄÿ¿ÿ¸ÿ¼ÿ¬ÿÂÿÉÿÀÿ¿ÿ¾ÿ¾ÿÃÿÃÿ¼ÿ¼ÿÁÿÅÿÃÿÄÿÊÿ·ÿ»ÿ¾ÿÁÿÂÿÄÿÈÿÌÿÊÿÈÿÆÿ»ÿ»ÿ¼ÿÀÿ¿ÿ½ÿµÿ¾ÿÅÿÇÿÅÿ¿ÿÄÿÍÿ¹ÿ¾ÿ¸ÿÁÿ¼ÿ¾ÿÍÿ½ÿ³ÿ¼ÿÇÿÊÿÀÿ¸ÿ¹ÿÐÿÏÿ½ÿ¾ÿÅÿÅÿ½ÿºÿ¾ÿ½ÿ¼ÿÆÿÁÿ»ÿ¾ÿÁÿÆÿÉÿÂÿ¹ÿ¸ÿ¸ÿ¾ÿÅÿÀÿ¹ÿ·ÿ¸ÿ¹ÿ·ÿÅÿ¸ÿ»ÿ¶ÿ¼ÿ¾ÿ¹ÿ¸ÿ¾ÿÊÿÀÿ¿ÿ¶ÿ¾ÿÂÿÂÿ½ÿºÿ¾ÿÄÿÃÿ½ÿ¶ÿºÿ±ÿºÿ½ÿ»ÿÊÿÄÿÄÿÄÿÃÿÃÿ¾ÿÃÿÂÿ¹ÿÇÿÁÿÆÿÄÿÄÿÈÿÄÿÁÿÀÿµÿµÿÂÿ·ÿ¼ÿµÿÂÿÂÿ¸ÿ½ÿÅÿÂÿ¾ÿÀÿÄÿ¾ÿÉÿ»ÿÂÿÆÿ¼ÿÁÿÄÿÀÿÅÿÌÿÃÿÉÿ³ÿ¾ÿ½ÿÂÿÀÿ·ÿ½ÿÀÿ»ÿÁÿÁÿÇÿ½ÿÁÿÄÿÁÿ¿ÿ¿ÿ¼ÿ»ÿ¼ÿ½ÿ¾ÿ½ÿ³ÿÁÿÄÿÒÿÎÿÂÿ¿ÿ¿ÿ½ÿÁÿ½ÿ¿ÿÈÿ½ÿÈÿÆÿÃÿÂÿ»ÿºÿÆÿ¹ÿ±ÿÃÿÉÿÂÿÅÿÎÿÈÿÀÿ¾ÿ¾ÿÁÿÉÿÁÿ°ÿËÿÃÿºÿ½ÿ¼ÿ»ÿÃÿËÿÇÿÊÿÅÿ¿ÿ¶ÿ·ÿ»ÿ»ÿ¾ÿÃÿÃÿÅÿÂÿ½ÿ¹ÿÀÿÇÿÀÿ¸ÿºÿ½ÿ¾ÿÎÿÇÿÆÿ¹ÿ»ÿ»ÿ¼ÿÁÿÀÿ¸ÿ·ÿ½ÿ¿ÿÀÿ±ÿÁÿÇÿÃÿÀÿ¿ÿ¾ÿ½ÿÉÿ»ÿÆÿËÿÊÿÁÿ»ÿÁÿÆÿÆÿÂÿÀÿÄÿ»ÿÁÿÂÿ½ÿ¿ÿÂÿ»ÿ»ÿ¾ÿÀÿ¼ÿ¿ÿÃÿ½ÿºÿ¼ÿ½ÿÁÿÊÿÅÿ»ÿÂÿ½ÿ¹ÿ½ÿ¿ÿ¾ÿÁÿÃÿ¾ÿ·ÿ¿ÿ´ÿ»ÿ¿ÿ»ÿ¿ÿÃÿ¾ÿÁÿ»ÿÂÿ»ÿ¸ÿ»ÿ»ÿ½ÿ¼ÿ»ÿ¾ÿÀÿÁÿµÿ±ÿ¹ÿ¼ÿ¸ÿ¹ÿ¹ÿÆÿ¹ÿÄÿÁÿ¿ÿÃÿÃÿ¹ÿµÿÍÿÁÿ¾ÿ¾ÿ¼ÿ¶ÿ¾ÿÈÿ·ÿÅÿÀÿ¿ÿÂÿºÿºÿÁÿ¿ÿ·ÿÀÿÃÿ»ÿ¿ÿ¶ÿ¹ÿÁÿÃÿ¿ÿ¸ÿ½ÿÆÿÁÿÀÿ¿ÿ¼ÿ»ÿ¿ÿÉÿÀÿÁÿ¾ÿ¸ÿ¹ÿÅÿÁÿ°ÿ°ÿµÿ¹ÿµÿ¹ÿÀÿÁÿ¿ÿÀÿ½ÿ½ÿ¿ÿ·ÿ¼ÿ¾ÿ¶ÿ±ÿºÿÀÿ¶ÿ»ÿ¼ÿ¾ÿ·ÿ¸ÿ¼ÿ¹ÿ¼ÿÌÿÁÿµÿ¹ÿ¼ÿ¿ÿÀÿ½ÿºÿÁÿËÿÃÿ¹ÿµÿ»ÿ´ÿÃÿ¯ÿ²ÿ¯ÿµÿ»ÿµÿ²ÿ³ÿ·ÿ¯ÿ±ÿ¿ÿÆÿÁÿ¿ÿÀÿ°ÿµÿ´ÿ¼ÿ·ÿ¸ÿÀÿ¾ÿ¸ÿÁÿÁÿ¿ÿÁÿ¼ÿºÿ»ÿ¸ÿ³ÿºÿºÿ¯ÿµÿÀÿ·ÿ¬ÿ·ÿ·ÿ®ÿÇÿ»ÿ»ÿ¾ÿ¼ÿºÿ¾ÿ·ÿÀÿ¾ÿ¿ÿºÿ¼ÿ¿ÿ·ÿ®ÿ´ÿ¾ÿ¿ÿ¼ÿ¸ÿ³ÿ±ÿµÿ´ÿ®ÿÃÿ¾ÿ½ÿ»ÿ¸ÿ½ÿ»ÿ´ÿ½ÿÉÿ­ÿ·ÿ²ÿ´ÿºÿ¼ÿºÿºÿ¾ÿ¼ÿÅÿ¿ÿºÿ¹ÿ´ÿ³ÿ¼ÿ¿ÿ´ÿ½ÿ·ÿ¶ÿºÿÈÿÎÿÊÿÀÿ³ÿ²ÿÃÿ·ÿ¼ÿ´ÿ¼ÿ¹ÿ²ÿ¸ÿÀÿÁÿ¾ÿºÿÇÿÃÿ»ÿºÿ¹ÿ¹ÿ»ÿ±ÿ·ÿÁÿ±ÿ­ÿ»ÿÁÿ»ÿ·ÿ¹ÿ¶ÿ±ÿ°ÿ±ÿºÿÅÿ½ÿ²ÿ®ÿµÿÀÿºÿ¸ÿ·ÿ­ÿµÿ¾ÿ»ÿµÿ°ÿµÿÂÿÂÿ·ÿ²ÿ¶ÿ¸ÿ·ÿ½ÿÁÿ¾ÿ¼ÿ»ÿ¶ÿ¯ÿ´ÿ¾ÿ½ÿ¸ÿ³ÿ¶ÿ½ÿ¹ÿÀÿ¿ÿ¹ÿ½ÿ¶ÿ±ÿ¹ÿ¾ÿ¹ÿ·ÿ·ÿ¹ÿ·ÿ¯ÿ·ÿ¸ÿ¾ÿ³ÿ­ÿ±ÿ´ÿ½ÿ¾ÿ¹ÿ³ÿ¶ÿ¸ÿ¹ÿ¶ÿ´ÿ·ÿ»ÿÂÿ»ÿ·ÿºÿ½ÿ¿ÿ®ÿ±ÿ¶ÿ³ÿ·ÿ³ÿ·ÿ°ÿ·ÿ·ÿºÿ»ÿ·ÿ¸ÿ½ÿ¿ÿ¸ÿ°ÿ³ÿÁÿ´ÿ¼ÿ³ÿ¼ÿ¼ÿ¾ÿÂÿ»ÿ»ÿÀÿ½ÿ»ÿ¾ÿ´ÿ´ÿ¹ÿ¿ÿÂÿ¿ÿºÿ¹ÿ¹ÿÀÿ¾ÿ¹ÿ¸ÿµÿ»ÿÁÿÅÿÇÿ½ÿ³ÿ¶ÿ¿ÿÄÿ¹ÿ¾ÿºÿ¿ÿ½ÿ¹ÿ¸ÿ¸ÿ¹ÿ¼ÿ¶ÿºÿ¼ÿ¿ÿÌÿÁÿ¹ÿ¿ÿÅÿ¾ÿ³ÿ«ÿ´ÿÀÿ½ÿ»ÿ¶ÿ¿ÿ·ÿ±ÿ¸ÿ¿ÿºÿ¶ÿÁÿ¾ÿºÿ¹ÿ¼ÿ¶ÿ´ÿºÿÀÿ½ÿºÿ¾ÿ»ÿ½ÿËÿ»ÿÀÿµÿ»ÿ¹ÿ·ÿµÿ»ÿÃÿÁÿºÿ·ÿ¶ÿ¸ÿ¿ÿ¹ÿ¸ÿ»ÿ¿ÿÂÿÅÿÂÿ»ÿ·ÿµÿ½ÿÏÿÇÿ½ÿ·ÿ³ÿºÿ¿ÿ¿ÿ¸ÿ´ÿ¾ÿÁÿ¾ÿ¼ÿºÿºÿºÿ¾ÿ»ÿºÿ¾ÿ¾ÿ¹ÿ³ÿ¯ÿ»ÿÍÿÁÿÃÿºÿÅÿÃÿ¿ÿ¸ÿ»ÿ¾ÿ»ÿ·ÿ¯ÿ¶ÿµÿÁÿ¬ÿÀÿÅÿËÿÁÿ½ÿ»ÿ¿ÿÄÿÀÿ¶ÿ¶ÿ¯ÿ»ÿ¿ÿºÿÆÿ¬ÿ³ÿºÿ»ÿÁÿÀÿºÿ½ÿ¹ÿ¸ÿµÿ¿ÿÊÿ¿ÿ¸ÿ»ÿÃÿÀÿ½ÿÀÿ¿ÿ¸ÿ¹ÿÀÿ²ÿ¼ÿµÿ´ÿ¸ÿÀÿÂÿÆÿÁÿÄÿ½ÿ°ÿ´ÿ¹ÿ³ÿ»ÿ¿ÿ²ÿ»ÿ¿ÿ±ÿ¹ÿ»ÿÂÿÄÿÅÿÈÿÆÿ½ÿ¶ÿºÿ»ÿºÿÃÿÆÿ³ÿÄÿ½ÿ¿ÿÆÿÂÿ¿ÿ½ÿÁÿÇÿ»ÿ¼ÿ¸ÿ¹ÿËÿ¸ÿ·ÿºÿ¼ÿ¹ÿ¹ÿ»ÿ¿ÿÁÿ½ÿºÿÁÿ¿ÿ¼ÿÂÿ¹ÿ¸ÿÈÿ¾ÿ¾ÿÇÿÄÿ¾ÿ½ÿ¼ÿ»ÿ¾ÿ¾ÿºÿÂÿ·ÿ¼ÿ­ÿ¶ÿ¿ÿ¼ÿ»ÿ¾ÿ¾ÿ»ÿ·ÿ¹ÿ½ÿ·ÿ¶ÿ½ÿ¾ÿÇÿºÿ±ÿ¸ÿµÿ¼ÿÂÿÅÿÃÿÁÿ½ÿ¹ÿ·ÿµÿ¯ÿ¸ÿÀÿÆÿ¾ÿÀÿ¼ÿµÿ®ÿºÿºÿÀÿÇÿÂÿ¿ÿÃÿÁÿ¹ÿ¸ÿ¿ÿ·ÿ´ÿÂÿ´ÿµÿÁÿ®ÿ°ÿµÿ·ÿ±ÿ³ÿ½ÿºÿ¶ÿ½ÿ¶ÿÁÿ¯ÿ¸ÿÁÿÅÿÁÿ¶ÿºÿ·ÿºÿµÿ¹ÿºÿµÿ·ÿ»ÿ¹ÿÀÿÄÿ±ÿ¾ÿ¿ÿ»ÿ´ÿÃÿ¹ÿÁÿ¾ÿ¶ÿ¸ÿ¸ÿ¹ÿ¼ÿ¼ÿ»ÿ¹ÿ»ÿÂÿÂÿ¿ÿ¾ÿµÿÄÿ³ÿ´ÿºÿ³ÿ®ÿµÿµÿºÿÃÿ¿ÿ¶ÿ¶ÿ·ÿ±ÿ¬ÿµÿÃÿµÿ¬ÿ¶ÿ·ÿµÿ»ÿ·ÿ¬ÿ°ÿ´ÿ¸ÿ¶ÿ¹ÿ¾ÿ¶ÿµÿ¼ÿ´ÿ¿ÿ·ÿÄÿ´ÿ®ÿºÿºÿ±ÿ¹ÿ¹ÿ¾ÿºÿµÿ´ÿ´ÿ³ÿ²ÿ¶ÿ¿ÿÂÿ»ÿ°ÿµÿ¹ÿ³ÿ±ÿ½ÿ±ÿ¯ÿ±ÿ²ÿ·ÿµÿ°ÿ´ÿ¹ÿ»ÿ»ÿµÿ³ÿ¹ÿ·ÿ°ÿ·ÿµÿ³ÿ¾ÿÆÿÄÿ¶ÿ¶ÿ´ÿ³ÿ¼ÿ¸ÿ¸ÿ»ÿ¼ÿ¶ÿ´ÿ¼ÿºÿÂÿ¹ÿ´ÿ¬ÿ¶ÿ½ÿ²ÿªÿÅÿ¿ÿ¿ÿ¾ÿ´ÿ®ÿ®ÿ±ÿ²ÿ·ÿÀÿÃÿÂÿ¹ÿ¬ÿ¶ÿ¸ÿÄÿ·ÿ¾ÿ¬ÿÿµÿ¶ÿ´ÿ¶ÿ¼ÿÆÿºÿ°ÿ´ÿ¿ÿÁÿ»ÿºÿ¾ÿ¹ÿ²ÿ¾ÿºÿ±ÿ®ÿÿ®ÿ¼ÿ»ÿµÿ²ÿ¸ÿÀÿ¾ÿ±ÿ¯ÿ´ÿ»ÿ¹ÿ´ÿµÿ½ÿÁÿ½ÿ¾ÿÁÿ»ÿ¾ÿ¿ÿ½ÿ°ÿ¸ÿ­ÿ³ÿ´ÿºÿºÿ¶ÿµÿ»ÿ»ÿ½ÿ¸ÿ¹ÿÁÿÁÿ¼ÿ½ÿ»ÿ´ÿ½ÿÄÿÅÿ¾ÿ¾ÿ­ÿ³ÿ«ÿ«ÿ³ÿ»ÿ·ÿÿ¸ÿ°ÿ²ÿ´ÿ¼ÿ°ÿ²ÿ»ÿºÿ»ÿ¾ÿºÿ³ÿ¼ÿ¾ÿ·ÿ³ÿ¶ÿ³ÿ°ÿÃÿ¶ÿ´ÿ¿ÿ°ÿºÿ¯ÿ±ÿ·ÿºÿºÿ¸ÿ¼ÿÂÿ¾ÿ´ÿ³ÿºÿÃÿÇÿ½ÿ¾ÿ·ÿ«ÿ´ÿÀÿ½ÿ¬ÿµÿ³ÿ­ÿ¹ÿÂÿÄÿ¶ÿ¸ÿ¯ÿ·ÿ´ÿµÿ½ÿ»ÿºÿ¿ÿ¾ÿ¹ÿ¹ÿ¹ÿ¸ÿµÿ²ÿ¹ÿ´ÿ¼ÿ¶ÿ»ÿ¹ÿÇÿ´ÿÀÿµÿ­ÿ®ÿ±ÿ®ÿ´ÿ­ÿ²ÿºÿ´ÿµÿºÿ»ÿ¹ÿ¯ÿ¯ÿ»ÿÂÿ¶ÿ·ÿºÿ¼ÿ¿ÿ·ÿ²ÿ°ÿ¶ÿ·ÿªÿ©ÿ­ÿ»ÿ¹ÿ¿ÿ½ÿµÿ¿ÿ¿ÿ¯ÿ¯ÿ²ÿ»ÿÃÿ¹ÿµÿµÿ·ÿ¸ÿ·ÿµÿ¼ÿ¯ÿ¶ÿÁÿ¿ÿ±ÿ°ÿ¼ÿ³ÿ»ÿ½ÿ´ÿ­ÿ·ÿºÿ¿ÿ»ÿ³ÿ¸ÿ¸ÿ­ÿ±ÿ¹ÿ·ÿ·ÿ·ÿºÿ¹ÿ»ÿ½ÿ¶ÿ±ÿ°ÿ·ÿÀÿ³ÿ¹ÿÁÿ°ÿÄÿ¯ÿ½ÿ´ÿ·ÿ»ÿºÿªÿ»ÿ¹ÿ°ÿ±ÿ¼ÿÇÿ·ÿ¬ÿµÿ®ÿ±ÿ¿ÿÀÿÂÿÀÿ¸ÿ°ÿ±ÿºÿ½ÿ²ÿ»ÿ¾ÿ¯ÿÁÿµÿ³ÿ·ÿºÿ²ÿºÿ½ÿ½ÿ°ÿ°ÿ¸ÿºÿ·ÿ³ÿ²ÿµÿºÿºÿ´ÿ³ÿ³ÿ´ÿ³ÿ±ÿºÿºÿ¶ÿ¹ÿºÿ«ÿ´ÿ¯ÿ¯ÿ¼ÿ¶ÿ®ÿ²ÿ¬ÿ¹ÿ¹ÿ¯ÿ·ÿ³ÿ±ÿµÿ½ÿ¹ÿºÿ¾ÿ·ÿ·ÿµÿ¬ÿ°ÿ²ÿ¶ÿ¸ÿ±ÿ­ÿ´ÿ³ÿ´ÿµÿ½ÿ¼ÿ°ÿ®ÿ²ÿ¿ÿ­ÿ´ÿ±ÿ°ÿ´ÿ¼ÿºÿ¯ÿ²ÿºÿ¹ÿ»ÿ·ÿ«ÿ¯ÿ¶ÿµÿ²ÿ°ÿ³ÿ¶ÿ¸ÿ·ÿ±ÿ´ÿ®ÿ°ÿ¿ÿ¸ÿ¯ÿÀÿ¾ÿ±ÿªÿ¼ÿºÿ»ÿºÿÿ»ÿ³ÿ´ÿ¼ÿ·ÿ¯ÿ·ÿ»ÿ´ÿ°ÿµÿ·ÿ¸ÿ¼ÿ¼ÿ¶ÿ´ÿ·ÿ´ÿ´ÿ·ÿ´ÿºÿ³ÿ²ÿ²ÿ·ÿ´ÿ²ÿ´ÿÿ¬ÿ°ÿ©ÿ¸ÿ®ÿ½ÿ»ÿ»ÿ·ÿÂÿ¾ÿ¼ÿ°ÿ·ÿ²ÿ«ÿ®ÿµÿ³ÿ²ÿ¬ÿ­ÿ³ÿ¯ÿ·ÿºÿ­ÿµÿ¾ÿ¶ÿ¹ÿ¼ÿ³ÿµÿ±ÿ¼ÿ²ÿ¼ÿ¬ÿ»ÿ¾ÿ³ÿÿµÿ±ÿ¶ÿµÿÿÿµÿ¼ÿ¹ÿÂÿ²ÿ¯ÿ´ÿ²ÿ¬ÿ©ÿ¯ÿ´ÿ­ÿ®ÿ³ÿ¯ÿ¬ÿªÿ±ÿ¯ÿ¬ÿ«ÿºÿ¹ÿ²ÿºÿµÿÿ²ÿ»ÿÿ¹ÿ¯ÿ»ÿ¶ÿ³ÿ©ÿ«ÿ°ÿ©ÿ­ÿ®ÿ¯ÿ®ÿ¹ÿÀÿ³ÿ°ÿ®ÿ²ÿ¸ÿµÿ­ÿ­ÿ´ÿ¯ÿÿ°ÿ¸ÿ®ÿ·ÿ¬ÿ¸ÿ½ÿ²ÿ¯ÿ½ÿ²ÿ¯ÿ²ÿ³ÿÿÿ¬ÿÁÿ¸ÿ½ÿÂÿ¯ÿ¶ÿÁÿ¹ÿ³ÿ¯ÿµÿ®ÿ«ÿ¸ÿ¸ÿ¬ÿ«ÿ²ÿ¹ÿ²ÿ«ÿ´ÿ·ÿµÿ¶ÿ­ÿ·ÿ²ÿ¶ÿ¸ÿ³ÿ¯ÿºÿ¼ÿÅÿµÿ¼ÿÿ­ÿ¶ÿ°ÿ³ÿ»ÿ½ÿ²ÿ²ÿ­ÿ³ÿ±ÿ¸ÿ¹ÿ­ÿ¹ÿ¼ÿ´ÿ´ÿ¹ÿ½ÿ»ÿ¶ÿ³ÿ·ÿÀÿÁÿ·ÿ°ÿ®ÿ­ÿ²ÿ°ÿ·ÿÀÿ½ÿ«ÿ¾ÿªÿ«ÿÁÿ­ÿ»ÿºÿ»ÿÿ¶ÿ¶ÿ¾ÿ²ÿ¶ÿ´ÿ°ÿ¼ÿ·ÿ´ÿ´ÿ¸ÿµÿ²ÿ·ÿµÿ­ÿ³ÿ¸ÿ°ÿ¹ÿ¹ÿ¸ÿ¶ÿµÿ½ÿ¹ÿ®ÿ´ÿ¯ÿ¬ÿ­ÿ¶ÿ¸ÿ®ÿ¹ÿ®ÿ´ÿ°ÿÂÿÿ¬ÿ¯ÿÁÿ¾ÿÁÿ¾ÿ³ÿÿ³ÿ°ÿ°ÿ¸ÿ¶ÿ²ÿ´ÿ¶ÿ´ÿ®ÿ¬ÿ²ÿ·ÿºÿ±ÿ²ÿ®ÿ­ÿ·ÿ«ÿ¬ÿ¯ÿ¯ÿ¼ÿ³ÿµÿ¸ÿ¹ÿºÿ¶ÿ¸ÿÆÿ¼ÿ°ÿ¶ÿ´ÿ´ÿÿ¯ÿ²ÿ¾ÿ·ÿ¶ÿ·ÿ²ÿ³ÿ·ÿ¶ÿ·ÿºÿ¹ÿµÿ±ÿ±ÿ°ÿ­ÿ°ÿ²ÿ°ÿ«ÿ­ÿµÿ¯ÿ«ÿ´ÿ°ÿÃÿÿ³ÿ¼ÿ¾ÿ¹ÿËÿ¶ÿ¹ÿ¼ÿÿ®ÿ¸ÿ»ÿ·ÿ´ÿºÿÁÿ¼ÿ¹ÿ¸ÿºÿ¸ÿ¯ÿ´ÿ¶ÿ­ÿ²ÿ´ÿ±ÿªÿ°ÿ´ÿÄÿ³ÿÁÿµÿ±ÿ³ÿ²ÿ¯ÿ°ÿ²ÿ±ÿ¹ÿÿªÿ©ÿ³ÿ¼ÿ¾ÿ±ÿ²ÿ¹ÿ¼ÿ·ÿ·ÿ»ÿ¶ÿ¸ÿ¸ÿ®ÿ«ÿ¯ÿ²ÿ¯ÿ¯ÿ¯ÿ®ÿ¶ÿ¹ÿºÿ±ÿ­ÿµÿ¸ÿ·ÿ¶ÿ°ÿ¿ÿ³ÿ»ÿ¸ÿ°ÿµÿºÿ¹ÿÄÿºÿ³ÿ¶ÿ´ÿ²ÿ´ÿ±ÿ±ÿ´ÿ³ÿ¶ÿ¹ÿ¸ÿ¸ÿ¹ÿ¼ÿ¯ÿ²ÿ¾ÿ¿ÿ¯ÿ¹ÿ±ÿ¶ÿ²ÿ¾ÿ¯ÿ»ÿ¼ÿ¹ÿ´ÿÒÿ®ÿ´ÿ´ÿ¬ÿµÿµÿ«ÿ¹ÿ¹ÿ°ÿ·ÿ·ÿ¬ÿ®ÿ¸ÿ»ÿ¹ÿ»ÿ¶ÿµÿ¿ÿ¬ÿ°ÿ¼ÿ¶ÿ·ÿ¿ÿ·ÿ¯ÿÿ²ÿµÿ«ÿ¹ÿÌÿ»ÿÿ®ÿ²ÿ´ÿ±ÿºÿ¹ÿ¶ÿµÿ»ÿ¹ÿ°ÿ²ÿÿ©ÿµÿ³ÿ¯ÿ¯ÿºÿ´ÿ¹ÿµÿ·ÿ½ÿ»ÿºÿ¹ÿ²ÿ°ÿÀÿ³ÿ¶ÿÁÿ¶ÿ­ÿ©ÿ¶ÿ¼ÿµÿ´ÿ¶ÿ¹ÿÁÿ¶ÿ¯ÿ²ÿ¶ÿ´ÿ®ÿ°ÿµÿ·ÿ¾ÿÄÿ¶ÿ¯ÿ±ÿ«ÿ¶ÿÃÿ¶ÿºÿ¶ÿ¸ÿÅÿ±ÿ¹ÿ¾ÿ®ÿÀÿ®ÿ³ÿµÿ®ÿºÿ¾ÿ¶ÿªÿ±ÿ³ÿµÿ¼ÿµÿ¶ÿ¼ÿ¸ÿ¼ÿ¹ÿ±ÿºÿ¾ÿºÿ³ÿ¶ÿ¹ÿ¶ÿÂÿ¸ÿ¬ÿ®ÿÂÿ³ÿ¹ÿ¼ÿ´ÿ»ÿ¿ÿ¶ÿ²ÿ³ÿ¸ÿ¸ÿ²ÿ¯ÿ²ÿ²ÿ³ÿ¸ÿµÿ°ÿ²ÿ¹ÿºÿ­ÿ®ÿ´ÿ¸ÿ´ÿ±ÿ¯ÿ³ÿÆÿ»ÿµÿ·ÿµÿ³ÿºÿ¶ÿµÿµÿ´ÿºÿ¸ÿ²ÿ³ÿ´ÿ®ÿ­ÿ¹ÿ·ÿ¶ÿÀÿ¸ÿ¾ÿ¯ÿ½ÿ·ÿ¿ÿºÿÁÿ°ÿ­ÿµÿµÿ»ÿ»ÿ¶ÿµÿ·ÿ¶ÿ¸ÿ»ÿ±ÿ±ÿºÿ¼ÿ¾ÿºÿ¸ÿ´ÿ±ÿ­ÿ»ÿ¼ÿÁÿ¹ÿ¼ÿÂÿ¬ÿ½ÿºÿ¶ÿ¶ÿ¾ÿ¾ÿ´ÿºÿ¼ÿ»ÿ´ÿµÿ·ÿµÿ·ÿ»ÿºÿ¹ÿ¼ÿ¸ÿ¾ÿ¶ÿºÿ°ÿÁÿÁÿ±ÿ´ÿ¶ÿ°ÿ«ÿ·ÿ´ÿ½ÿºÿ¿ÿÀÿ»ÿºÿ»ÿ¶ÿ­ÿ³ÿºÿ­ÿ³ÿ·ÿ®ÿºÿ»ÿ¹ÿ»ÿ¸ÿºÿ¹ÿ¯ÿºÿ¸ÿ¸ÿ°ÿ·ÿºÿ¸ÿ¸ÿ¸ÿ¹ÿºÿ½ÿºÿ³ÿ°ÿ°ÿ±ÿ·ÿ¼ÿ¹ÿ¼ÿÍÿ©ÿÿ«ÿ¬ÿÆÿ¾ÿÂÿ²ÿ¼ÿ»ÿ½ÿÀÿ¼ÿ¹ÿ³ÿ¸ÿ¿ÿ¶ÿ·ÿ¸ÿ»ÿÀÿ·ÿ¼ÿÀÿ¼ÿ¯ÿ»ÿÀÿ¾ÿºÿ²ÿ»ÿ²ÿ®ÿºÿ¶ÿ´ÿ´ÿ·ÿÀÿÀÿ¸ÿ·ÿ·ÿºÿ¾ÿµÿ³ÿ»ÿ¸ÿµÿ¼ÿ»ÿ¹ÿÁÿ­ÿ»ÿÁÿ¿ÿÅÿÂÿ¼ÿºÿ½ÿÅÿ¿ÿ·ÿÄÿÆÿÀÿ¹ÿ¬ÿºÿºÿ¯ÿ³ÿ±ÿ³ÿ¶ÿ¶ÿ·ÿ³ÿºÿ¿ÿÁÿ¼ÿ»ÿ¿ÿÀÿÁÿ¼ÿÁÿ¾ÿ³ÿµÿ½ÿ¿ÿºÿÀÿ¶ÿ¼ÿ³ÿ¹ÿ¾ÿÅÿ¾ÿ½ÿ»ÿ¶ÿ¶ÿ·ÿºÿÊÿÉÿ¾ÿ´ÿ¿ÿ½ÿ±ÿ·ÿÅÿµÿ¾ÿµÿ½ÿÀÿ¼ÿ¸ÿ»ÿ¼ÿºÿ¹ÿ¸ÿ¹ÿÀÿÄÿºÿ©ÿ°ÿ¬ÿ¯ÿÃÿ²ÿ¼ÿ½ÿ´ÿµÿ½ÿ»ÿ»ÿ¿ÿ¾ÿ·ÿ´ÿ¹ÿ½ÿºÿ³ÿÄÿ¶ÿÆÿµÿ±ÿ´ÿ°ÿ·ÿ½ÿÃÿÅÿÂÿ¼ÿ¶ÿ»ÿºÿ¸ÿÊÿÊÿ»ÿ»ÿ½ÿ¼ÿ¶ÿÉÿ½ÿºÿºÿÀÿÁÿ¼ÿ»ÿ¹ÿ¶ÿ²ÿ¶ÿ¹ÿ²ÿ¸ÿ»ÿ¹ÿ»ÿ¶ÿ·ÿ³ÿ¾ÿ°ÿÀÿ½ÿ¶ÿ·ÿ´ÿ¸ÿ¸ÿµÿºÿ¹ÿºÿ½ÿ¶ÿ¼ÿ·ÿÀÿ¯ÿ·ÿ¾ÿ¹ÿ´ÿ¸ÿ¸ÿ¹ÿÁÿ½ÿºÿÀÿ»ÿ¶ÿºÿ½ÿ¿ÿ¶ÿ»ÿµÿ±ÿÆÿÇÿÀÿ¸ÿ°ÿ³ÿ¾ÿ¾ÿºÿ¾ÿ½ÿºÿºÿ»ÿ»ÿ·ÿÄÿ±ÿºÿ¼ÿ´ÿºÿ¸ÿ¶ÿ¸ÿ½ÿºÿ¸ÿÁÿºÿÂÿÄÿºÿÀÿ¿ÿ¶ÿ¼ÿ¸ÿºÿ¶ÿ»ÿ¾ÿÀÿÁÿ¶ÿ°ÿ¾ÿÁÿ¾ÿ·ÿµÿºÿºÿÉÿÅÿÄÿÁÿºÿ¹ÿ½ÿºÿ·ÿ½ÿ¾ÿ½ÿËÿ¾ÿÅÿÅÿµÿÅÿ¶ÿ¾ÿÂÿÅÿÀÿÀÿÁÿºÿºÿ´ÿ©ÿ¿ÿÅÿ¿ÿÿÂÿ»ÿÄÿ½ÿºÿ·ÿ¹ÿ¼ÿºÿºÿ¹ÿ¾ÿÀÿÁÿ¿ÿ°ÿºÿ¿ÿ»ÿ»ÿ¾ÿÇÿ¿ÿ°ÿµÿÅÿÍÿºÿ²ÿ·ÿ¼ÿ¹ÿÄÿ¿ÿÂÿÃÿ¿ÿ¿ÿ¾ÿ¼ÿ¼ÿ¾ÿ¿ÿ½ÿÈÿ´ÿ±ÿÀÿ»ÿÅÿÃÿÂÿÀÿ¿ÿÄÿÇÿ¿ÿºÿÃÿ·ÿ¼ÿ¼ÿµÿ»ÿÆÿÂÿÁÿÁÿÁÿ¼ÿ¸ÿ½ÿÀÿÀÿÄÿ¿ÿÁÿºÿ¿ÿ½ÿºÿ»ÿÄÿÃÿÁÿÄÿ¾ÿ¾ÿ»ÿ¸ÿºÿÆÿ¾ÿ¾ÿ¸ÿÁÿÁÿÇÿÈÿ½ÿ¿ÿÆÿ¿ÿÅÿ»ÿÃÿ»ÿ¾ÿ¾ÿ»ÿ·ÿÀÿÂÿ»ÿ»ÿºÿÁÿ½ÿ·ÿÁÿÂÿËÿËÿ¿ÿ»ÿ½ÿ¼ÿ¿ÿÆÿ¿ÿºÿÃÿ»ÿ¿ÿ¿ÿ»ÿ¿ÿÇÿ¿ÿ½ÿ½ÿºÿ¼ÿµÿ¾ÿ·ÿÃÿÈÿ®ÿ¹ÿ»ÿÁÿÄÿ¿ÿ¼ÿÁÿÃÿÁÿ¾ÿ¹ÿ¿ÿ¿ÿÂÿÉÿ¿ÿ¼ÿÃÿÂÿ¾ÿ¼ÿ³ÿ¯ÿÍÿÀÿÉÿ¸ÿ¸ÿ¼ÿÀÿÃÿÀÿ¿ÿÄÿÁÿÂÿÆÿÀÿÄÿÅÿ¹ÿ»ÿÀÿÁÿ»ÿ±ÿ¹ÿÀÿÂÿ¼ÿÂÿ¶ÿÁÿ¸ÿ¸ÿÃÿÈÿÀÿ·ÿ¿ÿÅÿÂÿ·ÿ¿ÿÀÿ½ÿÀÿÀÿÀÿÃÿÀÿ¿ÿ¾ÿÉÿÄÿÇÿ¿ÿÿ²ÿ¼ÿ½ÿÀÿÃÿËÿÅÿÁÿÃÿÇÿÀÿÀÿ»ÿºÿÀÿÃÿ¾ÿºÿÁÿÁÿ¿ÿÅÿÈÿÃÿÂÿ¿ÿ»ÿ½ÿ¿ÿ¾ÿÀÿÌÿ½ÿÄÿÂÿ¼ÿÁÿÁÿÀÿÅÿ¾ÿ·ÿÃÿÁÿÉÿÄÿ¿ÿºÿ¹ÿ¿ÿÁÿ¿ÿÌÿÁÿ¸ÿ¾ÿ¿ÿ¸ÿ½ÿÀÿ¾ÿÀÿÅÿÅÿÆÿÁÿÃÿÂÿÆÿ¾ÿ»ÿ¿ÿÅÿÅÿ¸ÿ¹ÿ½ÿ½ÿÄÿÁÿ¼ÿ¹ÿ¼ÿ¿ÿÃÿÊÿÆÿÅÿµÿµÿ½ÿºÿ¶ÿ·ÿ»ÿÃÿÅÿÊÿÈÿÂÿ¿ÿ¿ÿÁÿÃÿÇÿÈÿÆÿÆÿ»ÿÅÿÉÿÀÿ¹ÿ¸ÿºÿ½ÿÀÿÄÿÄÿÀÿ¹ÿÄÿÃÿÁÿ½ÿ¸ÿ¸ÿºÿºÿÂÿ¿ÿÆÿÁÿ»ÿ¾ÿÃÿ¾ÿ·ÿ¿ÿÎÿ·ÿÂÿÊÿ¾ÿµÿ½ÿÃÿ»ÿ¹ÿ¹ÿÂÿÆÿ¹ÿÀÿÇÿÂÿ»ÿ»ÿ¸ÿ½ÿ¸ÿÆÿÅÿÃÿºÿºÿÁÿ·ÿ½ÿ²ÿÀÿ¿ÿºÿ¼ÿ¾ÿ½ÿ½ÿ½ÿ»ÿÆÿÀÿ¿ÿ¿ÿÀÿÀÿÀÿ¾ÿºÿÅÿÉÿÁÿ¼ÿ·ÿ¹ÿÂÿÄÿ¾ÿ¿ÿ»ÿÉÿÅÿ¼ÿºÿ»ÿºÿ»ÿ¸ÿÄÿÍÿÄÿ¼ÿ¿ÿÃÿÈÿÇÿ·ÿ¼ÿ¾ÿ¾ÿÂÿºÿµÿ¹ÿÄÿÆÿÄÿÄÿÅÿ·ÿ¼ÿ¿ÿ¿ÿ»ÿ°ÿµÿÃÿÂÿ¾ÿÅÿ½ÿºÿ¿ÿ¾ÿÃÿºÿ¼ÿ¶ÿµÿ»ÿÂÿÁÿ¿ÿÐÿÃÿ¼ÿ¯ÿ­ÿ¹ÿÃÿ¿ÿ¼ÿËÿÆÿ¶ÿ½ÿÀÿ½ÿÀÿÇÿÂÿ¾ÿÁÿÑÿÃÿ»ÿµÿ·ÿÀÿµÿ²ÿ±ÿµÿºÿ³ÿ¶ÿ¶ÿ¼ÿ»ÿµÿ¹ÿ¿ÿºÿ³ÿÄÿÀÿ¼ÿªÿ³ÿ·ÿ¶ÿ»ÿ¶ÿ°ÿ»ÿ»ÿºÿ¿ÿ¼ÿºÿ¿ÿºÿµÿÊÿÂÿ¸ÿ¼ÿÀÿ¸ÿ±ÿÀÿÂÿ²ÿ½ÿ¾ÿ¹ÿ¹ÿ»ÿ¹ÿ±ÿ³ÿ½ÿÆÿÂÿÀÿÀÿÄÿÂÿ³ÿ¸ÿÈÿ®ÿ¸ÿ»ÿ·ÿ¹ÿ½ÿ»ÿ·ÿºÿÅÿºÿ·ÿºÿºÿ³ÿ³ÿ½ÿºÿ³ÿ¶ÿ¡ÿ²ÿ·ÿ»ÿÀÿ¿ÿºÿ¾ÿ¹ÿ¶ÿ»ÿ¹ÿ¼ÿÀÿÂÿ¿ÿªÿÂÿºÿ»ÿ¶ÿ¿ÿÃÿÁÿ¿ÿºÿ°ÿÂÿÃÿ¼ÿ¿ÿÀÿ»ÿ¹ÿ½ÿÀÿ»ÿ²ÿºÿ¾ÿ·ÿ¶ÿ¾ÿºÿ²ÿ»ÿ°ÿ°ÿ¹ÿ¸ÿ¯ÿ¸ÿ»ÿ¶ÿµÿ¸ÿ²ÿµÿ®ÿªÿ¯ÿµÿµÿ¸ÿ½ÿ¸ÿ¾ÿÄÿµÿ´ÿ¹ÿ½ÿ¸ÿ»ÿ»ÿ´ÿ¶ÿ¾ÿ¾ÿµÿ»ÿ·ÿ´ÿ°ÿºÿÂÿ¸ÿÇÿ¶ÿÃÿ¼ÿ»ÿ¸ÿ¸ÿ¶ÿ¸ÿºÿµÿ¶ÿÂÿÁÿÂÿÂÿ½ÿ¸ÿºÿ»ÿºÿ¼ÿ±ÿ¯ÿÁÿ¶ÿ·ÿÀÿ¹ÿ¸ÿ»ÿ¸ÿµÿ¼ÿ³ÿ±ÿ¹ÿ¹ÿ¶ÿ¹ÿ¼ÿ¾ÿÀÿ½ÿ½ÿÁÿ®ÿµÿ·ÿÃÿÈÿ¿ÿÂÿÅÿ³ÿ³ÿ¾ÿºÿ¹ÿ³ÿºÿ»ÿ»ÿºÿºÿ¸ÿ´ÿ³ÿ¶ÿ¾ÿÆÿ±ÿ°ÿ¶ÿ¸ÿ¶ÿ¸ÿ»ÿµÿ¯ÿ±ÿ³ÿ¸ÿ¼ÿ¶ÿ¹ÿ½ÿ¾ÿ¼ÿ·ÿ¸ÿµÿ·ÿ²ÿ½ÿ¸ÿ¹ÿ¿ÿÁÿ¹ÿ³ÿ¯ÿÿ°ÿ²ÿ¹ÿ¸ÿ¾ÿºÿ¿ÿÀÿ½ÿ¿ÿ¼ÿ·ÿ»ÿµÿ½ÿ¹ÿ¹ÿÄÿºÿ¶ÿ·ÿµÿ·ÿ¹ÿÌÿ´ÿµÿ·ÿÅÿ¾ÿ¶ÿ¼ÿ¼ÿ¼ÿÄÿÀÿ³ÿºÿ·ÿµÿ»ÿÂÿÃÿ½ÿ»ÿÁÿ½ÿ°ÿ¶ÿ»ÿ±ÿÈÿ®ÿ½ÿÃÿ¶ÿ¾ÿ¼ÿ¸ÿ½ÿÀÿ¾ÿ¿ÿ¶ÿ¹ÿ¹ÿÀÿÂÿÀÿÀÿ¼ÿ»ÿ¾ÿ¾ÿ¹ÿ¬ÿ³ÿºÿÇÿÍÿÁÿ¹ÿ·ÿ¸ÿ¶ÿ·ÿ»ÿ¸ÿ¿ÿÌÿÃÿÀÿ½ÿ¹ÿ¼ÿ¸ÿºÿ¼ÿ¹ÿ¹ÿ¹ÿ¸ÿ½ÿ¿ÿ½ÿ½ÿÄÿÂÿÂÿºÿ·ÿ³ÿ·ÿ¿ÿÀÿºÿ¸ÿ´ÿÿÄÿºÿÄÿÅÿÇÿÂÿ¼ÿ³ÿ²ÿ¼ÿ¼ÿÁÿ»ÿÀÿÈÿËÿºÿÀÿµÿ¶ÿ¸ÿ»ÿ¿ÿ¿ÿºÿµÿ·ÿ¹ÿ­ÿ¾ÿÆÿ»ÿµÿ·ÿ¾ÿ¿ÿ¾ÿÃÿ¾ÿ²ÿ»ÿÁÿºÿ¹ÿ±ÿ½ÿ°ÿ¶ÿÃÿÀÿºÿ¾ÿ¾ÿ¸ÿµÿ­ÿ­ÿ¶ÿ¾ÿ¶ÿÀÿºÿºÿ»ÿ¸ÿºÿºÿ¾ÿÃÿ½ÿ¼ÿ¾ÿÂÿ¿ÿÂÿµÿÄÿÅÿÄÿ¸ÿ¯ÿ²ÿ¸ÿ¹ÿ¸ÿ¾ÿÆÿ¹ÿ¸ÿºÿ¸ÿÀÿÂÿÀÿÀÿÄÿ¼ÿ»ÿÀÿÄÿÂÿ¸ÿ½ÿÄÿÀÿºÿ·ÿ»ÿ»ÿ¼ÿ±ÿ´ÿ´ÿ·ÿ¹ÿ¸ÿ½ÿ¾ÿ·ÿ¾ÿÀÿ½ÿ¾ÿ»ÿ±ÿ¾ÿÁÿ¾ÿµÿ·ÿºÿºÿ¸ÿ¹ÿ·ÿ¯ÿ¶ÿ½ÿ¼ÿÏÿ±ÿÊÿÄÿ©ÿ¬ÿ¸ÿ¼ÿ¾ÿ¿ÿÀÿ»ÿ³ÿµÿ·ÿ¹ÿ®ÿÁÿÁÿÂÿÂÿºÿ¶ÿ·ÿ¹ÿºÿ½ÿ»ÿ»ÿÁÿ¿ÿ¶ÿ¿ÿ¾ÿ´ÿ³ÿ¸ÿ¿ÿ´ÿ¸ÿÃÿÃÿ¿ÿÂÿ»ÿºÿ¿ÿ·ÿ²ÿ½ÿ½ÿºÿ´ÿ·ÿÆÿÁÿ½ÿ±ÿ·ÿ³ÿ¿ÿ¸ÿ»ÿ»ÿ¯ÿ²ÿ¾ÿ¿ÿ½ÿ¹ÿ¸ÿ«ÿ¿ÿ¶ÿ­ÿ¹ÿ¼ÿ»ÿ¸ÿµÿ±ÿºÿºÿµÿ¹ÿ¼ÿ¸ÿ·ÿÀÿÀÿ¶ÿÃÿ¹ÿºÿ±ÿ°ÿ¶ÿ²ÿ®ÿ¸ÿ¸ÿ¸ÿºÿ¸ÿµÿ®ÿ­ÿºÿ¯ÿ¯ÿºÿÌÿ»ÿ«ÿ¶ÿÀÿ»ÿ½ÿ¸ÿ°ÿ³ÿµÿ¹ÿ¸ÿµÿµÿ¶ÿÂÿµÿÀÿ¼ÿ¿ÿ´ÿ¾ÿ¼ÿ¼ÿ¸ÿ¹ÿºÿ½ÿ¹ÿ´ÿ´ÿ¶ÿ´ÿ²ÿ²ÿ·ÿ¼ÿ½ÿ·ÿ¼ÿÆÿ½ÿ¯ÿÁÿ¹ÿ±ÿ³ÿ¯ÿ³ÿ´ÿ¿ÿÀÿ·ÿµÿºÿ¶ÿ±ÿÁÿ¼ÿµÿ°ÿ®ÿ´ÿÂÿ¿ÿ¸ÿ²ÿ¹ÿ²ÿ±ÿ´ÿ¶ÿ»ÿ¾ÿ³ÿªÿ½ÿÉÿ¸ÿ¶ÿ¶ÿÀÿ»ÿ½ÿ¯ÿ·ÿ³ÿ½ÿ¾ÿ»ÿ¿ÿ¼ÿ³ÿ¶ÿ¶ÿ´ÿ´ÿ·ÿ½ÿÂÿºÿ®ÿ¶ÿ»ÿÀÿ¼ÿ¿ÿ¸ÿ¬ÿ¸ÿ¹ÿ¶ÿµÿ·ÿ»ÿÀÿ´ÿµÿÀÿÃÿ½ÿ°ÿªÿ·ÿ»ÿ¶ÿ·ÿ»ÿ¸ÿ®ÿ°ÿ²ÿ»ÿ¹ÿ¹ÿ¹ÿ°ÿ½ÿ½ÿ·ÿ´ÿ½ÿ¹ÿ­ÿ¯ÿ¶ÿºÿºÿºÿ¼ÿ³ÿ»ÿ¹ÿ³ÿ®ÿ°ÿ¹ÿ·ÿÀÿ¸ÿ¸ÿ´ÿµÿºÿ¶ÿ¾ÿ¿ÿ¶ÿ³ÿ±ÿ±ÿ¹ÿ¶ÿ©ÿ®ÿ²ÿ¹ÿ¼ÿÇÿ¸ÿªÿ·ÿÅÿÿ¯ÿ¹ÿ»ÿ»ÿ¸ÿ¯ÿ¸ÿ»ÿ³ÿ³ÿ¾ÿ¿ÿ¸ÿºÿ¸ÿªÿ¶ÿ½ÿ®ÿ¹ÿ¹ÿµÿ¸ÿ¿ÿ·ÿ¸ÿ²ÿ³ÿ·ÿµÿ·ÿ¸ÿ½ÿºÿ·ÿ¾ÿ»ÿ¶ÿ¶ÿ´ÿ¹ÿ½ÿ¾ÿ³ÿµÿ°ÿ±ÿ°ÿ½ÿ³ÿ¿ÿ¿ÿ½ÿªÿÂÿÈÿ®ÿ«ÿÿ«ÿ°ÿ¶ÿ¶ÿÂÿÀÿ¸ÿºÿºÿ·ÿ³ÿ¹ÿ¾ÿ¼ÿ¶ÿ¶ÿ¶ÿ¶ÿ¶ÿÃÿºÿÆÿÀÿ¹ÿ¾ÿ¬ÿ®ÿ°ÿ®ÿ·ÿ®ÿ­ÿ·ÿºÿ½ÿ¹ÿ·ÿ»ÿ¯ÿ®ÿ®ÿ·ÿµÿ³ÿ·ÿÀÿ´ÿ²ÿ²ÿÿµÿ½ÿÿ¬ÿ¶ÿ¼ÿÀÿµÿ¶ÿ²ÿ´ÿºÿ¶ÿºÿ¼ÿºÿºÿºÿ»ÿ·ÿ¼ÿ³ÿ¯ÿ´ÿ¼ÿ´ÿ¾ÿºÿ´ÿµÿ¾ÿºÿ´ÿ»ÿ¶ÿµÿ©ÿ³ÿ´ÿºÿ¼ÿ±ÿ´ÿ¸ÿ©ÿ©ÿ·ÿ·ÿ¹ÿ»ÿ¸ÿºÿ¶ÿ¬ÿ³ÿ¯ÿºÿ½ÿ¹ÿ·ÿ´ÿ¸ÿ·ÿ·ÿ·ÿµÿ±ÿµÿ¶ÿ²ÿ¶ÿµÿ°ÿµÿµÿ©ÿ©ÿºÿ¾ÿ¹ÿ·ÿ¹ÿÀÿ¸ÿ¹ÿ½ÿ­ÿ¶ÿ°ÿ¸ÿ¶ÿºÿ·ÿ¿ÿ³ÿµÿ¾ÿµÿºÿ¸ÿ²ÿÀÿÀÿµÿ´ÿ²ÿ¸ÿ»ÿ¸ÿºÿµÿ´ÿ¼ÿ¹ÿ´ÿ°ÿ°ÿ·ÿµÿ³ÿ±ÿ²ÿµÿºÿ¹ÿ°ÿºÿ°ÿ¼ÿ´ÿ´ÿ³ÿ¸ÿÿ®ÿ¸ÿ©ÿ¯ÿ¯ÿ±ÿ¶ÿ½ÿÀÿ¸ÿ¬ÿ®ÿ±ÿ¬ÿ´ÿÁÿ¹ÿ²ÿ¹ÿ¶ÿ³ÿ¾ÿ´ÿ¶ÿÿµÿ²ÿ·ÿÂÿ¼ÿºÿÉÿ³ÿ¹ÿ¸ÿ»ÿºÿ¯ÿ´ÿ²ÿ­ÿ±ÿ°ÿºÿÂÿ·ÿµÿ¶ÿ·ÿ»ÿ°ÿ´ÿÀÿ³ÿ·ÿ¶ÿ«ÿ¯ÿ»ÿ·ÿ°ÿ»ÿ¿ÿ¹ÿ¼ÿ·ÿµÿ¶ÿ»ÿ³ÿ°ÿ¯ÿ®ÿ¶ÿ´ÿ±ÿ¶ÿ´ÿ°ÿ³ÿ¶ÿ¹ÿ¼ÿºÿ¾ÿ½ÿ·ÿ¶ÿµÿµÿ¯ÿ¸ÿµÿ±ÿ·ÿ²ÿµÿµÿ¸ÿ²ÿªÿÿ®ÿ²ÿ³ÿ©ÿ¯ÿ¼ÿ¶ÿµÿ·ÿ·ÿºÿ³ÿ¸ÿ³ÿ­ÿ«ÿ°ÿ¶ÿ¸ÿ³ÿ²ÿ²ÿ±ÿ¹ÿºÿ¹ÿÀÿºÿµÿ­ÿ¼ÿ®ÿÿ·ÿ·ÿµÿÅÿµÿ¾ÿ³ÿ¶ÿ³ÿºÿÃÿÄÿ¸ÿ³ÿ®ÿ´ÿ²ÿ¸ÿ¼ÿ­ÿ°ÿ»ÿ»ÿ¬ÿÿÿ¯ÿ¶ÿ²ÿªÿ°ÿ²ÿ¹ÿºÿ½ÿ¶ÿ·ÿ¶ÿ¹ÿ¿ÿºÿºÿ¾ÿ¬ÿ¾ÿ«ÿÂÿÅÿÃÿ°ÿ±ÿ¹ÿ½ÿ¹ÿ«ÿÿµÿ¬ÿ²ÿ°ÿ·ÿ´ÿªÿ°ÿºÿ¾ÿ·ÿ¯ÿ°ÿªÿ­ÿµÿ°ÿ»ÿ´ÿ­ÿ²ÿ¹ÿ¶ÿ·ÿ²ÿ¹ÿµÿ¶ÿ¿ÿ²ÿªÿÿªÿ·ÿ³ÿ®ÿ»ÿ±ÿ¸ÿ¸ÿºÿ³ÿ±ÿ³ÿ°ÿ±ÿ³ÿ±ÿ°ÿ¶ÿ»ÿ¼ÿ¹ÿ´ÿ²ÿ®ÿ°ÿ­ÿ±ÿ½ÿ¹ÿÂÿ¬ÿ°ÿºÿ±ÿ°ÿ®ÿ±ÿºÿ­ÿ½ÿµÿ²ÿ±ÿÁÿ¾ÿ²ÿºÿ°ÿ®ÿ°ÿ¯ÿ¸ÿ´ÿ²ÿ°ÿ´ÿ¸ÿµÿ·ÿ¶ÿ¯ÿ¯ÿ±ÿ·ÿ¼ÿ¸ÿ²ÿÿ®ÿ¾ÿ´ÿµÿÁÿºÿ¯ÿ»ÿ±ÿ·ÿ¾ÿ¬ÿ¶ÿÀÿ®ÿ¬ÿ²ÿ©ÿ¯ÿ¯ÿ±ÿ¯ÿ¯ÿ²ÿ·ÿ·ÿ³ÿ´ÿ¶ÿ¶ÿ¶ÿ²ÿ±ÿ¶ÿ´ÿ®ÿ³ÿ°ÿ­ÿ¶ÿ´ÿ¼ÿ²ÿ±ÿ¯ÿ¸ÿ³ÿ´ÿ¯ÿ±ÿ¹ÿ²ÿµÿÄÿºÿ²ÿÿ¶ÿµÿ³ÿ»ÿ¿ÿ´ÿ·ÿ´ÿ·ÿ¸ÿ®ÿ©ÿ®ÿµÿºÿ»ÿµÿ¬ÿ«ÿ¯ÿ´ÿ½ÿ²ÿ»ÿ»ÿ´ÿ³ÿ­ÿÿÿ­ÿÿÿ¸ÿ²ÿ±ÿ·ÿ¸ÿ®ÿ¸ÿ¹ÿ¶ÿµÿ¹ÿ±ÿ¹ÿªÿ¹ÿ¾ÿ¶ÿ¹ÿµÿ«ÿªÿµÿ²ÿ¯ÿ°ÿ°ÿ¿ÿ»ÿµÿ´ÿ¬ÿ²ÿ¯ÿ¶ÿ¯ÿ¹ÿºÿÈÿºÿ¼ÿ°ÿ¯ÿ¶ÿ¯ÿ±ÿ±ÿ°ÿ¶ÿ¶ÿ¸ÿ¹ÿ³ÿ¯ÿÿÿ´ÿ¾ÿ²ÿ±ÿ´ÿ³ÿ½ÿºÿ¬ÿÿÿ¶ÿ¸ÿ¬ÿªÿÿ±ÿµÿ¶ÿµÿ³ÿ½ÿ©ÿÿ±ÿ¸ÿ©ÿ½ÿ¯ÿ°ÿºÿ½ÿªÿ·ÿ·ÿ¶ÿ»ÿ²ÿ¬ÿ¶ÿ¶ÿ°ÿ¯ÿÁÿÄÿ¾ÿ»ÿµÿ²ÿ²ÿ²ÿ­ÿ¯ÿ¶ÿ²ÿ¸ÿ¶ÿ¼ÿºÿ²ÿ²ÿºÿ½ÿ»ÿ²ÿ¹ÿ©ÿ¶ÿ±ÿ¯ÿ²ÿ³ÿ·ÿ³ÿ¶ÿºÿ»ÿ¾ÿ»ÿºÿ¸ÿ¸ÿµÿ°ÿ³ÿµÿ²ÿ³ÿµÿ·ÿ¶ÿµÿ½ÿºÿÀÿ¸ÿ°ÿ½ÿ¶ÿ¿ÿ·ÿ¶ÿ­ÿ®ÿ»ÿÊÿ²ÿ­ÿ²ÿ´ÿ¼ÿ·ÿ±ÿ»ÿ¹ÿ¶ÿµÿ½ÿ¸ÿ±ÿ±ÿ²ÿ´ÿ­ÿªÿ±ÿ³ÿ»ÿ¹ÿºÿ¼ÿºÿÿ²ÿÆÿ½ÿ´ÿµÿÿÿÉÿ«ÿ»ÿ·ÿ±ÿµÿ³ÿÿ¶ÿ¾ÿ»ÿ¸ÿ¸ÿ²ÿ¶ÿ¹ÿ²ÿ¶ÿ¾ÿ·ÿ°ÿ±ÿ¯ÿ°ÿ¸ÿ·ÿµÿ¿ÿ¶ÿ½ÿ·ÿºÿ³ÿÿºÿ¾ÿ´ÿ­ÿ¯ÿ´ÿ¶ÿ³ÿ´ÿ³ÿ´ÿ¼ÿµÿ¯ÿ¯ÿµÿ·ÿ´ÿ²ÿ¶ÿºÿºÿÀÿ¸ÿ®ÿ±ÿ±ÿ´ÿ³ÿ±ÿ®ÿ³ÿ·ÿ¼ÿÿ·ÿ¹ÿ¼ÿ¹ÿ¯ÿ´ÿ»ÿ¶ÿ·ÿ·ÿªÿ·ÿ¾ÿ´ÿ¶ÿ·ÿ°ÿ°ÿ³ÿ´ÿ³ÿ³ÿºÿ¶ÿ¾ÿÂÿÄÿ·ÿ¼ÿ»ÿ³ÿ»ÿ²ÿ®ÿ¸ÿ¿ÿµÿ´ÿÀÿÄÿÄÿ´ÿ·ÿºÿ¸ÿ¾ÿ¸ÿ³ÿ·ÿ²ÿ°ÿµÿ´ÿ¸ÿ¹ÿÁÿ»ÿ°ÿ²ÿ·ÿµÿ±ÿºÿ®ÿµÿ½ÿºÿ¸ÿ´ÿµÿ´ÿ®ÿ±ÿºÿ¶ÿ¸ÿ½ÿ²ÿ­ÿ°ÿ´ÿ»ÿ¶ÿ¯ÿ´ÿ³ÿ¶ÿ¶ÿ±ÿµÿ«ÿ­ÿ¶ÿ¼ÿ­ÿÅÿ®ÿªÿ¶ÿÀÿ½ÿ½ÿ½ÿ¸ÿ°ÿ¸ÿ¼ÿ®ÿ¬ÿµÿµÿ°ÿ°ÿ¹ÿ¼ÿµÿ­ÿµÿ³ÿ¿ÿ¸ÿ¶ÿ¼ÿ®ÿ¼ÿ¿ÿ«ÿ¯ÿ¼ÿ½ÿ½ÿÀÿµÿ½ÿ·ÿ³ÿ¼ÿ¹ÿ²ÿ¶ÿ¿ÿÅÿÀÿ¶ÿ¶ÿÁÿ¿ÿÁÿ¶ÿ¼ÿ¹ÿ¶ÿ²ÿ´ÿ¶ÿ±ÿ²ÿ¶ÿ·ÿ»ÿÀÿÀÿ¿ÿ¸ÿ¼ÿ½ÿ·ÿ´ÿ¯ÿ¸ÿµÿ­ÿ­ÿ¶ÿ¹ÿºÿºÿ½ÿµÿ±ÿ¸ÿ¸ÿ¸ÿ²ÿºÿ½ÿ¾ÿ¼ÿ¹ÿ¹ÿ¹ÿ·ÿ´ÿ²ÿ²ÿµÿºÿ¾ÿ»ÿµÿ½ÿ¿ÿ¹ÿÿ»ÿÂÿÆÿ¬ÿ¸ÿ¶ÿ·ÿ³ÿ¾ÿ¼ÿºÿ»ÿ¸ÿ¿ÿ¼ÿ°ÿ¯ÿ°ÿ¾ÿ¿ÿ¾ÿÃÿÁÿ¶ÿ«ÿ¹ÿ³ÿ½ÿ½ÿ¹ÿÃÿµÿ­ÿµÿ»ÿ¾ÿ·ÿ¶ÿ·ÿ²ÿ¶ÿ·ÿ²ÿ´ÿÀÿ´ÿµÿ¸ÿ¯ÿ²ÿ²ÿ´ÿ»ÿ¹ÿ´ÿ¹ÿÀÿºÿ»ÿ½ÿ¿ÿ»ÿ·ÿ»ÿ¸ÿ´ÿ¾ÿÂÿÂÿ¼ÿ¿ÿµÿ´ÿµÿ°ÿ³ÿºÿ¶ÿ¼ÿ·ÿ·ÿºÿ¼ÿ¿ÿÂÿÀÿºÿ¼ÿ¾ÿ»ÿÇÿÂÿºÿ³ÿ¿ÿ¶ÿ»ÿÆÿÈÿÂÿÁÿÊÿÆÿ½ÿÂÿ¿ÿ¹ÿµÿ·ÿ·ÿ´ÿÄÿÏÿ¹ÿ¶ÿµÿ¸ÿ¸ÿ¶ÿÀÿ¯ÿ´ÿµÿÀÿ¸ÿ¸ÿ¾ÿÆÿÂÿ¹ÿµÿºÿ¿ÿ¾ÿÁÿÅÿ·ÿ¾ÿ»ÿ¬ÿ±ÿ¹ÿ¼ÿ¶ÿ°ÿ·ÿºÿ¯ÿ³ÿ·ÿµÿ´ÿ³ÿ·ÿ¼ÿ»ÿ¸ÿÊÿÁÿÃÿ»ÿ·ÿ·ÿ°ÿ´ÿ·ÿºÿ½ÿ¹ÿµÿ·ÿÀÿ½ÿ³ÿ³ÿ°ÿ´ÿ¸ÿ¬ÿ³ÿ¯ÿ»ÿ©ÿÈÿ¹ÿÅÿÇÿ½ÿ¶ÿºÿ¾ÿ²ÿªÿ²ÿµÿ¸ÿ¿ÿ¹ÿ¹ÿ¼ÿ¶ÿ«ÿ¿ÿ«ÿ»ÿ½ÿ¶ÿ·ÿ²ÿ°ÿ²ÿ¸ÿ¼ÿ»ÿ¾ÿ¼ÿ±ÿ²ÿ¯ÿ´ÿ°ÿÀÿ¸ÿµÿ¹ÿ¹ÿÿ°ÿ¿ÿ¿ÿ¾ÿ¾ÿ¸ÿ¸ÿ»ÿ¶ÿ½ÿ´ÿµÿµÿ¸ÿ¹ÿ·ÿºÿ¶ÿ´ÿ·ÿ¼ÿ¿ÿ¿ÿ¾ÿ¼ÿºÿ¯ÿ¿ÿ´ÿ´ÿÄÿ²ÿ¸ÿºÿ¸ÿÀÿºÿ²ÿ´ÿ»ÿ¹ÿ¸ÿÀÿ¼ÿ¼ÿÄÿºÿ¿ÿÀÿ¼ÿÂÿ¾ÿ¶ÿ¶ÿ·ÿ¼ÿ½ÿµÿ¶ÿÄÿÉÿÄÿ½ÿ¯ÿ¹ÿÄÿÀÿÁÿÊÿÎÿÈÿÀÿ½ÿ¿ÿÀÿ¾ÿ¼ÿ»ÿÃÿÈÿÀÿ¾ÿÁÿ¹ÿ³ÿ´ÿÁÿ¾ÿ¹ÿ´ÿ¹ÿÅÿÌÿÊÿÆÿÂÿÃÿ¹ÿ¹ÿµÿÃÿÅÿÄÿµÿ¸ÿ¸ÿ½ÿÀÿ¼ÿ¼ÿÁÿÂÿ¾ÿ¼ÿÁÿ¾ÿ¸ÿ¿ÿ¾ÿÀÿ¼ÿÀÿÀÿºÿ»ÿÂÿ¾ÿ³ÿ³ÿÁÿÅÿºÿÄÿÂÿÅÿ¹ÿ¾ÿÄÿÂÿ¾ÿ»ÿ¹ÿ½ÿ¾ÿÈÿ¶ÿ¾ÿ¿ÿµÿÃÿ¾ÿµÿºÿ¼ÿ»ÿ»ÿ¼ÿÂÿ¿ÿÂÿ½ÿÅÿ©ÿ·ÿËÿÂÿÄÿÂÿÀÿ¿ÿ½ÿ¸ÿµÿ½ÿÀÿ½ÿ¾ÿ»ÿÀÿÀÿ»ÿ¶ÿÀÿ½ÿ´ÿ¶ÿÃÿÎÿÎÿÁÿÄÿËÿ¾ÿ½ÿºÿ¿ÿ»ÿÃÿÇÿÁÿÀÿ¾ÿ¼ÿÇÿ½ÿ¼ÿ½ÿºÿºÿÁÿÄÿÃÿÀÿ¸ÿ´ÿ»ÿ¼ÿÄÿ¸ÿ¿ÿÇÿ½ÿÂÿ»ÿºÿ½ÿ¼ÿÃÿÅÿ¸ÿ¾ÿÃÿºÿºÿÄÿ¾ÿ¹ÿÃÿÂÿÁÿÆÿÄÿ¿ÿÆÿÀÿ¶ÿÊÿÆÿÃÿ¶ÿ¿ÿÄÿÀÿ¹ÿ½ÿÃÿ¿ÿÁÿ»ÿ»ÿÃÿÀÿÀÿÂÿÂÿ½ÿ¼ÿ½ÿºÿ½ÿÀÿ¸ÿÈÿ¹ÿ¹ÿÄÿÃÿ»ÿºÿ¼ÿ½ÿÀÿÂÿÅÿÉÿÄÿ¼ÿÄÿÅÿ·ÿºÿ½ÿÂÿÁÿ¸ÿ»ÿ»ÿÈÿ±ÿ³ÿµÿÇÿÅÿÃÿÄÿÁÿ»ÿºÿÀÿÃÿÅÿÃÿÃÿ¿ÿ»ÿ½ÿÁÿÀÿ¾ÿ¿ÿ»ÿ¾ÿÂÿÂÿ¼ÿÆÿÀÿÁÿÅÿÆÿÀÿ¿ÿÍÿÄÿ¾ÿÈÿÊÿ»ÿ¹ÿ¸ÿ¾ÿÆÿÇÿ¾ÿ·ÿ¾ÿÁÿ½ÿ½ÿ¸ÿÈÿËÿÁÿ·ÿ»ÿÈÿÆÿÁÿÅÿÃÿÄÿ¾ÿ»ÿÂÿÆÿÇÿÄÿ½ÿÀÿËÿÈÿÍÿÀÿÃÿ¹ÿÁÿËÿÇÿÃÿ¾ÿÀÿÄÿ¹ÿÀÿ¹ÿÇÿÍÿÆÿÀÿÂÿÅÿºÿÄÿ¾ÿÁÿÂÿÃÿÈÿÊÿÇÿÂÿÁÿ»ÿ³ÿ¿ÿ¹ÿ³ÿÂÿÇÿ¼ÿ»ÿÅÿÂÿ¿ÿÀÿ±ÿ·ÿ¼ÿ·ÿÁÿÇÿ½ÿ¹ÿÏÿÊÿ¿ÿÂÿ³ÿ¾ÿ¼ÿÃÿÅÿÄÿÉÿ¿ÿ½ÿÀÿÁÿ²ÿ³ÿ¾ÿ¾ÿ½ÿÂÿ¾ÿ¼ÿ¸ÿ»ÿÇÿÁÿ½ÿ½ÿºÿ¼ÿÀÿºÿÃÿ¾ÿ½ÿ¶ÿºÿÂÿÃÿÀÿ»ÿ¶ÿ¿ÿ¿ÿ¼ÿÅÿÌÿÅÿÂÿÂÿ»ÿ¶ÿ³ÿÃÿÎÿÁÿ½ÿÁÿ¾ÿ½ÿÂÿÀÿ¾ÿ¼ÿÆÿ½ÿºÿ±ÿ·ÿÃÿ½ÿ¿ÿ¸ÿ¿ÿ»ÿ¾ÿ¿ÿ¼ÿ¼ÿ¿ÿÁÿ½ÿ¹ÿÆÿ¼ÿÂÿÅÿ¼ÿ¸ÿÂÿÇÿ¿ÿ¾ÿÅÿ³ÿ³ÿ·ÿ¹ÿ¼ÿ¿ÿÀÿ¾ÿÌÿ¼ÿ¸ÿµÿ®ÿ·ÿÇÿ¿ÿ¿ÿ¾ÿÆÿÂÿÇÿËÿÊÿÈÿ¿ÿ¶ÿÀÿ»ÿÁÿ¾ÿ´ÿ»ÿÄÿÃÿËÿÃÿºÿ¸ÿÁÿÀÿ¹ÿ¸ÿ½ÿ·ÿ¸ÿ¼ÿ½ÿÅÿ¹ÿ»ÿÅÿÃÿÀÿ½ÿ¿ÿ¹ÿÀÿ¿ÿÃÿÆÿÁÿÆÿÀÿÄÿÃÿ¹ÿ¿ÿÀÿ½ÿ¾ÿµÿÄÿÂÿÇÿÆÿÃÿÄÿÃÿ¼ÿ¼ÿÁÿÇÿ½ÿ¸ÿ¸ÿ¾ÿµÿ´ÿ¯ÿ¯ÿ¶ÿ·ÿ°ÿ±ÿ·ÿ¼ÿÅÿ¼ÿ²ÿ³ÿµÿ¶ÿ¿ÿ»ÿ¹ÿ¯ÿ¯ÿ´ÿ¶ÿ·ÿ±ÿµÿ²ÿµÿ·ÿºÿÀÿ¿ÿ·ÿ¶ÿÃÿ¸ÿ»ÿ³ÿ³ÿºÿ¶ÿ¬ÿ¼ÿ¾ÿ²ÿ´ÿºÿ·ÿ¸ÿ¼ÿ¸ÿ´ÿ«ÿ«ÿ¼ÿÉÿ¼ÿ¹ÿ¿ÿ¸ÿªÿ®ÿÆÿ°ÿ³ÿ²ÿ´ÿ»ÿÂÿÀÿÀÿªÿ¹ÿ¾ÿ»ÿ¾ÿ»ÿ´ÿ´ÿ¿ÿÃÿÇÿÃÿ»ÿ¶ÿ´ÿ´ÿµÿµÿ¹ÿ¼ÿ³ÿ²ÿ±ÿ¶ÿ¿ÿÃÿÃÿÍÿ½ÿ½ÿÃÿ¿ÿÄÿÆÿ¾ÿµÿµÿ»ÿ¸ÿ¸ÿÇÿ¹ÿ¿ÿ½ÿ¹ÿ»ÿ¿ÿÀÿ´ÿ»ÿ½ÿ»ÿ¸ÿ¶ÿ¬ÿÿ°ÿ¼ÿ¼ÿ²ÿ»ÿ»ÿ·ÿ¼ÿ»ÿ¶ÿ·ÿ¶ÿ³ÿ¹ÿ¹ÿµÿÁÿ½ÿºÿ¾ÿ¾ÿ¶ÿµÿ·ÿ´ÿ²ÿ¹ÿÀÿ¾ÿ¸ÿºÿ¹ÿµÿ³ÿ±ÿÅÿ½ÿµÿ·ÿ¸ÿ¹ÿºÿ±ÿ¸ÿÁÿÅÿ¾ÿÄÿ½ÿ¹ÿµÿ¶ÿºÿ³ÿ³ÿ¼ÿÂÿÆÿÀÿºÿµÿ´ÿµÿ¶ÿ½ÿÁÿÅÿ¼ÿ·ÿ°ÿ½ÿ¿ÿ¹ÿ»ÿ¼ÿ¹ÿ¹ÿ²ÿ±ÿÂÿ¿ÿµÿ´ÿ¸ÿ¼ÿÂÿÂÿµÿ´ÿ¬ÿ©ÿ»ÿ½ÿ¾ÿ¼ÿ·ÿ½ÿÃÿ´ÿ¶ÿ½ÿ¿ÿ­ÿµÿ¹ÿ¼ÿ¾ÿºÿºÿ¶ÿ¶ÿÂÿ´ÿ¯ÿ³ÿ¹ÿ®ÿ©ÿºÿÅÿ·ÿºÿ¿ÿ¹ÿ¸ÿ½ÿ¿ÿ½ÿ¾ÿ¼ÿ·ÿ¸ÿºÿ¶ÿºÿ·ÿ²ÿÀÿÆÿ¿ÿ²ÿ®ÿ®ÿ°ÿºÿ ÿÿÿ²ÿ±ÿ¼ÿ¾ÿ¿ÿ¿ÿ¾ÿ¿ÿ¾ÿ¼ÿ·ÿ¹ÿ¼ÿºÿ»ÿÅÿÃÿ¿ÿ¿ÿ½ÿÀÿÈÿÄÿ·ÿ»ÿ±ÿÂÿ¼ÿ¹ÿ¼ÿ¼ÿ½ÿÅÿÂÿºÿ¹ÿ®ÿÀÿÌÿ¼ÿ¼ÿ½ÿÀÿÁÿºÿ»ÿÆÿ¼ÿ³ÿ½ÿ©ÿ¶ÿÂÿ¼ÿ´ÿ·ÿºÿ¹ÿµÿ·ÿ¿ÿ¸ÿ´ÿ¹ÿÀÿÀÿ¼ÿ»ÿ¹ÿ²ÿ²ÿ¼ÿ¸ÿ­ÿ¾ÿ¹ÿÂÿÄÿ·ÿ³ÿ¹ÿ¹ÿ·ÿ½ÿÀÿ¸ÿ¼ÿÃÿÅÿÄÿ½ÿºÿ¿ÿ¼ÿÀÿ½ÿ·ÿ¹ÿ¶ÿ¶ÿ¿ÿµÿ¸ÿ½ÿ¶ÿ¾ÿ»ÿÃÿ½ÿ·ÿ·ÿ³ÿ³ÿºÿµÿ°ÿ­ÿºÿÈÿ½ÿ½ÿ¿ÿ»ÿ¹ÿ½ÿ»ÿ¸ÿÂÿ°ÿ¾ÿ¶ÿ ÿ¿ÿ´ÿÊÿ¿ÿ·ÿ¹ÿ¹ÿ¾ÿÂÿ¼ÿºÿ½ÿ¸ÿ®ÿ¼ÿ»ÿµÿ·ÿ·ÿ·ÿ¸ÿ¹ÿ¼ÿ·ÿ ÿ´ÿÈÿ¹ÿÃÿ¾ÿ¹ÿ¶ÿ³ÿºÿÅÿÄÿ½ÿ»ÿ¶ÿ¯ÿ¬ÿ´ÿµÿ¿ÿ¶ÿÂÿºÿ½ÿ³ÿ¹ÿ»ÿ¼ÿ¼ÿ¹ÿ½ÿ·ÿ½ÿÇÿÄÿ®ÿ°ÿÅÿµÿ®ÿ¹ÿµÿµÿºÿ·ÿ¹ÿÀÿ¼ÿ¹ÿ½ÿ½ÿÀÿµÿÂÿÀÿ½ÿ½ÿ¼ÿ¶ÿ¸ÿ½ÿ»ÿ¸ÿ·ÿ¹ÿÁÿ½ÿ¼ÿ»ÿ½ÿ¼ÿ»ÿºÿ¹ÿ¹ÿ·ÿ¹ÿ¾ÿÀÿ½ÿ½ÿ¿ÿµÿ¸ÿ½ÿ±ÿ¿ÿ¾ÿ»ÿ³ÿ´ÿºÿ¿ÿ¾ÿ¼ÿ»ÿºÿÄÿ¶ÿµÿ¾ÿ¾ÿ½ÿ®ÿ³ÿ¿ÿÂÿ»ÿ¹ÿºÿ¶ÿ¸ÿ»ÿ¶ÿµÿ¸ÿµÿ»ÿÀÿÂÿÃÿ¸ÿÁÿ»ÿµÿ´ÿ¸ÿ¼ÿ¶ÿ±ÿ¸ÿ¸ÿ¶ÿºÿ¹ÿ²ÿ´ÿ¼ÿºÿÂÿÅÿ·ÿºÿ²ÿ³ÿÀÿÁÿ»ÿ¹ÿ¸ÿ³ÿ²ÿ¯ÿÀÿÂÿ»ÿ»ÿµÿ¹ÿ¿ÿÅÿÀÿ¿ÿ½ÿ®ÿ«ÿ¼ÿÁÿµÿ¸ÿ¹ÿ©ÿ¸ÿÊÿ¯ÿ·ÿ¶ÿ¸ÿºÿ½ÿ¼ÿ»ÿ´ÿ·ÿ¿ÿ¸ÿºÿºÿ»ÿ¶ÿ´ÿÆÿÂÿ¾ÿ°ÿ¬ÿ´ÿ´ÿ²ÿ¹ÿ¹ÿ¹ÿ»ÿ»ÿ¾ÿºÿ´ÿºÿ°ÿ¬ÿ·ÿÿ·ÿ½ÿ¿ÿÆÿ¾ÿ¹ÿ»ÿ´ÿµÿ»ÿ¿ÿ¼ÿ·ÿ·ÿ¸ÿ¿ÿºÿ´ÿ¸ÿÀÿ²ÿÀÿ¾ÿ¼ÿ¶ÿºÿ³ÿ·ÿÀÿ¾ÿ¸ÿ¸ÿ»ÿ¹ÿ´ÿ³ÿ»ÿÄÿÀÿ¾ÿÅÿÃÿ½ÿ»ÿºÿ¼ÿ­ÿ¶ÿ»ÿºÿ¼ÿ¼ÿºÿºÿ¹ÿ·ÿ¶ÿ¶ÿµÿ½ÿ±ÿ¸ÿºÿÈÿµÿµÿ»ÿÃÿ¼ÿ¸ÿ±ÿ²ÿºÿ¸ÿ°ÿ±ÿµÿµÿµÿ°ÿÁÿ¿ÿ¶ÿÀÿ»ÿ·ÿ¸ÿ´ÿÀÿ¹ÿ¾ÿ¹ÿ·ÿ·ÿ½ÿ¿ÿ¾ÿ½ÿºÿ¾ÿÃÿ±ÿ±ÿ»ÿ±ÿ½ÿ·ÿ²ÿ°ÿ¼ÿºÿ¹ÿºÿ´ÿ­ÿ»ÿ¼ÿ¶ÿµÿ¶ÿ¶ÿµÿ±ÿ¯ÿ¶ÿÅÿÉÿ¶ÿ¯ÿ¶ÿ²ÿ·ÿÁÿ±ÿÃÿÀÿ¹ÿ½ÿ¼ÿ³ÿ°ÿ»ÿÄÿ»ÿ±ÿ°ÿ³ÿ³ÿµÿ¶ÿ®ÿ³ÿ±ÿ²ÿ²ÿ±ÿ³ÿ²ÿ¿ÿ¿ÿ¹ÿ°ÿ­ÿºÿ²ÿ·ÿ·ÿ´ÿ¸ÿ·ÿ¶ÿ¾ÿÂÿ´ÿ¿ÿËÿ½ÿ´ÿÅÿ°ÿÿªÿ»ÿ·ÿ½ÿÃÿÁÿºÿ²ÿ±ÿ¶ÿ½ÿ¾ÿ¹ÿºÿ¼ÿ¶ÿµÿµÿ¯ÿ´ÿÄÿ¹ÿ¾ÿºÿ¸ÿºÿ¶ÿ¯ÿºÿ²ÿÀÿ½ÿÁÿµÿ²ÿ¯ÿ·ÿºÿ¾ÿ¼ÿ°ÿ´ÿ¹ÿ±ÿ±ÿµÿ¹ÿ·ÿ¼ÿ®ÿ·ÿ®ÿ«ÿ´ÿ¸ÿ¾ÿ½ÿ¯ÿ»ÿ¶ÿ¹ÿ²ÿµÿ¸ÿ¾ÿ¼ÿ¾ÿÁÿ»ÿ¸ÿµÿ·ÿ¶ÿ·ÿÂÿ¾ÿ¸ÿ±ÿµÿ°ÿ¹ÿÁÿ¸ÿºÿ¿ÿ¹ÿ¿ÿ»ÿ±ÿ´ÿ·ÿ±ÿ¯ÿ°ÿ®ÿ·ÿºÿºÿÅÿ¼ÿ­ÿ´ÿ³ÿªÿµÿ¯ÿ³ÿ¬ÿ«ÿ°ÿÃÿ¾ÿ«ÿµÿÿÁÿ°ÿ¶ÿ¹ÿ½ÿ¼ÿ»ÿ²ÿ¶ÿ´ÿ¶ÿ»ÿ²ÿ¯ÿ³ÿµÿ·ÿ´ÿ®ÿ°ÿ´ÿ°ÿ¼ÿ·ÿ´ÿ¯ÿ¼ÿÆÿ±ÿ¹ÿ¼ÿ³ÿ¹ÿ«ÿµÿ²ÿ³ÿ¸ÿµÿ³ÿ³ÿ¯ÿ¯ÿ·ÿºÿ¸ÿ·ÿ¸ÿ¹ÿ·ÿ¹ÿµÿ¼ÿ³ÿÁÿµÿ¹ÿ½ÿ½ÿ³ÿ±ÿ½ÿ½ÿ»ÿ½ÿ²ÿ­ÿ¸ÿÈÿÁÿ³ÿ­ÿ±ÿ¼ÿ¿ÿ´ÿ±ÿ³ÿ°ÿµÿ»ÿ¼ÿ¶ÿ®ÿ¶ÿ©ÿ¯ÿ´ÿºÿ³ÿ·ÿ²ÿ©ÿ½ÿ·ÿ¹ÿ¿ÿ´ÿ±ÿ¶ÿ®ÿ´ÿ¹ÿ¹ÿ»ÿ»ÿÀÿ¹ÿ±ÿ¶ÿµÿ²ÿ°ÿ²ÿ¹ÿµÿ¶ÿ±ÿ²ÿ´ÿ¶ÿÀÿµÿ´ÿ¬ÿ¾ÿªÿ¼ÿ¾ÿ²ÿ°ÿ»ÿ¸ÿ³ÿ¼ÿ¶ÿ¯ÿ¸ÿ¼ÿ³ÿ±ÿ¬ÿ­ÿ´ÿ­ÿªÿ¯ÿ³ÿÁÿÃÿµÿ¯ÿ¶ÿ³ÿºÿ¶ÿµÿ´ÿ¿ÿµÿ­ÿ¸ÿ°ÿµÿ·ÿ»ÿºÿ¼ÿ«ÿ³ÿ´ÿ±ÿÀÿµÿ°ÿ¿ÿºÿ±ÿ´ÿ³ÿ²ÿ²ÿ«ÿ°ÿ±ÿ¸ÿ¹ÿ´ÿ¾ÿÇÿ»ÿ´ÿ¼ÿÂÿÂÿ¾ÿ¶ÿ­ÿ®ÿ³ÿºÿ¬ÿ®ÿ¬ÿµÿ¸ÿ¹ÿ·ÿ¶ÿ³ÿ´ÿµÿ²ÿ·ÿ¸ÿ»ÿ¾ÿ´ÿ¶ÿ¿ÿ¸ÿ«ÿ³ÿ°ÿ¬ÿ¯ÿ¯ÿ®ÿ¸ÿºÿ°ÿ·ÿÿ¹ÿ´ÿ°ÿ©ÿÿ±ÿ¶ÿµÿ±ÿ°ÿºÿ´ÿ¸ÿ±ÿ±ÿµÿ°ÿµÿ¿ÿ¶ÿ¶ÿ¹ÿ±ÿ·ÿ²ÿ®ÿ¸ÿ¹ÿ±ÿ«ÿ¶ÿ¼ÿ¾ÿ¼ÿ¼ÿ¶ÿ¬ÿ»ÿµÿ¿ÿÂÿÿªÿ®ÿ¯ÿ®ÿ°ÿ¬ÿ«ÿ¯ÿ®ÿ¶ÿ¹ÿµÿªÿ«ÿ­ÿ²ÿ¹ÿ¹ÿ·ÿ¹ÿÀÿÀÿ·ÿ´ÿ³ÿ®ÿ¼ÿ¿ÿ¶ÿ²ÿ´ÿÀÿ¶ÿ¯ÿµÿ¹ÿ¬ÿ±ÿ¼ÿµÿ»ÿ©ÿ´ÿ´ÿ»ÿ¾ÿ²ÿ±ÿ­ÿ©ÿ®ÿ´ÿµÿµÿ½ÿ¸ÿ³ÿ¹ÿ±ÿ°ÿ»ÿ¼ÿ¾ÿ­ÿ°ÿ¹ÿµÿ®ÿ®ÿµÿ»ÿ´ÿ¸ÿ³ÿÁÿÁÿ¾ÿµÿ®ÿ½ÿ½ÿ½ÿ²ÿ½ÿ¹ÿºÿ«ÿ¯ÿºÿ®ÿ¹ÿ¹ÿ°ÿ²ÿ¶ÿ´ÿ»ÿºÿ°ÿ³ÿ·ÿ¶ÿ¶ÿ·ÿ±ÿ³ÿ´ÿºÿ»ÿ´ÿ»ÿ³ÿ«ÿ¯ÿ¶ÿ¶ÿ²ÿ«ÿËÿ®ÿ²ÿ´ÿ®ÿ¶ÿ½ÿ¾ÿ²ÿ±ÿ°ÿ¶ÿµÿ´ÿ­ÿ³ÿ½ÿµÿ±ÿ´ÿ­ÿ«ÿ´ÿºÿµÿ®ÿ®ÿ²ÿ­ÿ®ÿ¼ÿ²ÿ³ÿ»ÿ¸ÿ±ÿ½ÿ³ÿ¶ÿ­ÿ¯ÿ·ÿ¶ÿ¯ÿ°ÿ®ÿ¯ÿ®ÿ¶ÿ±ÿ®ÿ²ÿ°ÿ´ÿ·ÿ¼ÿ³ÿ±ÿ±ÿ°ÿµÿ¶ÿºÿºÿ°ÿ­ÿ¬ÿ°ÿµÿµÿ½ÿ±ÿ´ÿÿ³ÿ³ÿ·ÿ´ÿ·ÿµÿ³ÿ·ÿ¸ÿ°ÿ±ÿ°ÿ¹ÿ¸ÿ±ÿ»ÿ¿ÿ½ÿ¾ÿºÿ´ÿ´ÿ²ÿ®ÿ¹ÿ¶ÿ¶ÿÂÿ¹ÿ±ÿ¸ÿ´ÿ±ÿ½ÿ·ÿºÿ´ÿ²ÿ¯ÿ±ÿ«ÿ²ÿ¶ÿ©ÿ²ÿ³ÿ²ÿ±ÿ¹ÿ·ÿ¯ÿ»ÿ±ÿ±ÿ°ÿ­ÿ°ÿµÿ´ÿ»ÿ´ÿ¿ÿÃÿ¹ÿ¶ÿ¼ÿÀÿºÿ°ÿ³ÿºÿ¹ÿ¹ÿºÿ³ÿ³ÿ¯ÿ©ÿ±ÿ«ÿ¿ÿºÿ²ÿ¯ÿÂÿ³ÿ²ÿ»ÿªÿÇÿÀÿÃÿ¾ÿ²ÿ·ÿ¶ÿ³ÿÿªÿÿ¬ÿ·ÿºÿ¶ÿ²ÿ¸ÿ¾ÿ¾ÿ´ÿ«ÿÿÿ®ÿ¬ÿÿ°ÿÂÿ´ÿ²ÿ¹ÿµÿÊÿ©ÿÿ¯ÿ¸ÿºÿ·ÿ©ÿ¬ÿ«ÿ»ÿ³ÿ´ÿ¬ÿ¬ÿ©ÿ´ÿ»ÿ¸ÿ´ÿ¬ÿ²ÿÁÿ¾ÿºÿ¶ÿ·ÿ»ÿµÿ´ÿ´ÿ»ÿ¼ÿ¶ÿ®ÿ¶ÿ·ÿ»ÿ´ÿ«ÿ¸ÿ½ÿ´ÿ·ÿ´ÿÿºÿ«ÿ¶ÿ²ÿ²ÿµÿ²ÿ·ÿºÿ¼ÿ¹ÿ´ÿºÿ·ÿ³ÿµÿ´ÿµÿ¶ÿ´ÿµÿ²ÿ±ÿ´ÿ³ÿ¹ÿ¸ÿ¿ÿ²ÿ´ÿ¼ÿ´ÿ½ÿ¼ÿ´ÿ¸ÿµÿ°ÿ¿ÿ²ÿ²ÿ±ÿ¿ÿ»ÿ¼ÿµÿ­ÿ¸ÿ¹ÿºÿ»ÿ¶ÿ¸ÿ½ÿ½ÿ¼ÿºÿ¸ÿ³ÿµÿ·ÿ±ÿÄÿ¸ÿ²ÿ°ÿ±ÿ¸ÿ¹ÿºÿ´ÿ»ÿ³ÿÀÿ¹ÿ®ÿ¬ÿ¾ÿ²ÿÿÂÿµÿ¼ÿ²ÿ¶ÿ¿ÿ¯ÿ¸ÿ½ÿ¬ÿ®ÿ¹ÿ¸ÿ¹ÿµÿ®ÿ´ÿ»ÿ·ÿºÿ¾ÿ¶ÿÀÿ»ÿÈÿ¶ÿÿ¹ÿ¹ÿÀÿÀÿ¸ÿ´ÿ²ÿ¶ÿ°ÿ±ÿ¸ÿ·ÿ·ÿ¸ÿ´ÿ´ÿºÿ½ÿºÿ¸ÿ´ÿ±ÿ¶ÿ¶ÿ±ÿ¯ÿ³ÿ·ÿºÿ²ÿ·ÿ¸ÿ»ÿ²ÿ­ÿ±ÿ´ÿÃÿ³ÿÿ±ÿ´ÿ¹ÿÃÿ²ÿ±ÿ¿ÿ¼ÿ´ÿ¹ÿ»ÿ¸ÿ³ÿµÿ¾ÿÆÿÃÿµÿ¯ÿ·ÿ¹ÿ¸ÿ²ÿ¹ÿ´ÿÿÀÿÁÿ¿ÿ¶ÿ·ÿ¶ÿ¶ÿ»ÿ¼ÿ½ÿ±ÿµÿ¿ÿºÿ¹ÿºÿ¯ÿ«ÿ²ÿ´ÿ³ÿ¶ÿ¼ÿºÿ¸ÿ¶ÿ¸ÿ³ÿ¿ÿ´ÿ´ÿ¼ÿ³ÿ³ÿ³ÿ±ÿ½ÿ±ÿ¹ÿ¯ÿ·ÿºÿ¸ÿ¶ÿ¶ÿºÿ¸ÿ²ÿ³ÿ¹ÿµÿ¬ÿÿ¬ÿ»ÿµÿ¾ÿ¶ÿ³ÿÿ´ÿºÿµÿ½ÿ­ÿ°ÿ½ÿ¸ÿ°ÿ¼ÿÃÿ¶ÿ²ÿ«ÿ³ÿ½ÿ½ÿºÿ³ÿ°ÿ±ÿ®ÿ³ÿ¿ÿ³ÿ±ÿµÿ¶ÿ¼ÿÃÿ±ÿ´ÿ¸ÿºÿ¾ÿ®ÿ¬ÿ¼ÿ¹ÿºÿºÿ±ÿ¸ÿ´ÿ¶ÿ¼ÿ¶ÿ±ÿ¶ÿÂÿÅÿºÿ·ÿºÿ¯ÿ±ÿÀÿ¾ÿ¼ÿ¼ÿ»ÿÄÿÀÿÿ©ÿ±ÿµÿ»ÿ¾ÿºÿµÿ»ÿÀÿ¾ÿ³ÿ³ÿ»ÿºÿÂÿ¿ÿºÿ²ÿ´ÿ¹ÿ½ÿ·ÿ·ÿ´ÿÁÿ¸ÿ¼ÿ²ÿµÿ¹ÿ·ÿ¸ÿµÿ³ÿ¸ÿ¶ÿ³ÿ·ÿ¼ÿ¾ÿ¾ÿÀÿ¶ÿ¿ÿ·ÿ²ÿ¸ÿÁÿ¯ÿ²ÿ¼ÿ¶ÿÄÿ½ÿ¾ÿ¯ÿ®ÿ»ÿ»ÿ·ÿ·ÿÂÿÇÿÁÿ·ÿ´ÿ¼ÿÁÿ½ÿÄÿÃÿ·ÿ¯ÿ¯ÿ¸ÿ¸ÿÀÿ¸ÿ¿ÿÄÿ´ÿªÿ²ÿ»ÿ¹ÿ³ÿµÿ¹ÿ½ÿ»ÿ·ÿ·ÿ°ÿÀÿÄÿ»ÿ¸ÿ´ÿ³ÿ¼ÿ»ÿ¿ÿ¶ÿºÿ¹ÿ¾ÿ¾ÿµÿ´ÿ»ÿ½ÿ»ÿºÿµÿ®ÿ¶ÿ¿ÿÀÿÁÿÄÿ·ÿµÿºÿ¹ÿ¸ÿºÿ¾ÿÁÿ¸ÿ¼ÿ¼ÿ»ÿ½ÿ¿ÿ¾ÿ»ÿ½ÿ¾ÿ¸ÿ»ÿºÿ·ÿ®ÿ·ÿ¶ÿºÿ¹ÿ¾ÿ·ÿµÿ¿ÿÀÿ¸ÿ­ÿ½ÿÅÿ¿ÿ¹ÿµÿ²ÿ»ÿËÿ¹ÿ¶ÿ¸ÿ³ÿ½ÿ¸ÿÄÿ°ÿ³ÿ·ÿ¼ÿ²ÿ·ÿÃÿÄÿ¹ÿ¹ÿ»ÿºÿ¾ÿºÿ»ÿËÿÊÿÄÿ·ÿ°ÿ¶ÿÃÿÀÿ½ÿÀÿÁÿÀÿ­ÿªÿ¬ÿ²ÿµÿ¹ÿ¾ÿºÿ¹ÿ¹ÿºÿ¸ÿ¼ÿ½ÿ·ÿ³ÿ»ÿ¾ÿ¿ÿ¶ÿ¸ÿ¹ÿ¸ÿ·ÿ¾ÿ¼ÿ·ÿºÿ¶ÿ½ÿ¼ÿÂÿºÿÿÇÿµÿ¯ÿÍÿÈÿ·ÿÀÿ­ÿ°ÿ»ÿ¸ÿ´ÿ¸ÿ»ÿ·ÿºÿ¶ÿ·ÿ¾ÿ¸ÿ³ÿÁÿ±ÿ­ÿ»ÿ¼ÿ½ÿ»ÿµÿ°ÿ¶ÿ»ÿ·ÿ·ÿ½ÿÀÿ¼ÿ³ÿ¼ÿ¼ÿ²ÿªÿ¶ÿ²ÿ¼ÿµÿ²ÿ²ÿ·ÿ¹ÿ·ÿ·ÿºÿºÿ³ÿºÿ»ÿ¼ÿ´ÿ¼ÿ¸ÿ®ÿµÿ¸ÿºÿ²ÿºÿÃÿÀÿºÿ¶ÿ»ÿµÿ¸ÿ»ÿÆÿ¼ÿÂÿÒÿ±ÿ±ÿ¿ÿ½ÿ¶ÿ»ÿÁÿ¹ÿ³ÿ»ÿ½ÿ¸ÿ¼ÿÀÿÂÿ¹ÿ½ÿÃÿ»ÿ±ÿ¶ÿºÿÃÿ¾ÿ¸ÿ¼ÿ¸ÿ¶ÿ¾ÿ¿ÿÁÿÃÿÁÿ¹ÿÄÿÈÿÑÿÂÿÃÿ¹ÿºÿ¾ÿ¾ÿ¼ÿ¸ÿÀÿÄÿÁÿ·ÿ½ÿÂÿ¬ÿ¿ÿÁÿ½ÿ¼ÿ»ÿ¿ÿÁÿÃÿÈÿÉÿÅÿºÿ½ÿµÿ½ÿÂÿ¾ÿ®ÿ¹ÿÄÿÂÿ¾ÿÂÿÇÿÈÿÆÿ¾ÿ½ÿ¼ÿ¼ÿÃÿ½ÿ¹ÿ¾ÿ¾ÿ½ÿÅÿÅÿ½ÿ¹ÿ»ÿ½ÿ¼ÿÁÿ³ÿ»ÿ¾ÿÁÿ¿ÿÂÿÁÿÅÿÊÿÅÿ¾ÿºÿ»ÿ½ÿ¾ÿÇÿºÿ¸ÿ´ÿ¸ÿ¿ÿÂÿºÿ½ÿ¾ÿ¼ÿ¾ÿÁÿÀÿ¹ÿÄÿÄÿ°ÿ¸ÿËÿÇÿÂÿ¾ÿ¶ÿ»ÿÄÿÃÿ¹ÿµÿ¼ÿ»ÿ½ÿÀÿÁÿ¼ÿ»ÿ»ÿºÿ½ÿÃÿÅÿÅÿÇÿÅÿÃÿ¸ÿÄÿÂÿÉÿ¼ÿÂÿ¿ÿ²ÿ¸ÿ½ÿ¾ÿ¿ÿºÿ·ÿ¾ÿ¼ÿ¹ÿ¼ÿÁÿ¹ÿ¼ÿËÿÃÿ»ÿ»ÿ½ÿÃÿÇÿÇÿ¹ÿ½ÿ·ÿÁÿ´ÿ¾ÿÇÿÁÿ¹ÿÂÿÄÿ¶ÿ½ÿ¿ÿ»ÿ¼ÿÆÿÁÿ´ÿ¼ÿ¿ÿ½ÿ¿ÿ¾ÿºÿ¹ÿÀÿÊÿ¼ÿ´ÿÂÿºÿ¹ÿ¸ÿ¾ÿÀÿÂÿÆÿÅÿ¿ÿµÿ¿ÿÆÿÁÿÀÿºÿ¹ÿ»ÿºÿ»ÿÁÿ¾ÿºÿÁÿÊÿÆÿ¾ÿÁÿÀÿÇÿÈÿ½ÿ¼ÿÃÿÅÿÉÿÉÿÀÿ¶ÿÄÿÁÿÂÿÁÿ½ÿÃÿÂÿ¾ÿÄÿ¿ÿÈÿÈÿÌÿÄÿ·ÿ¿ÿºÿºÿÄÿÄÿ¾ÿ¿ÿÄÿ¼ÿÒÿÂÿÆÿ¿ÿ½ÿÁÿÅÿÅÿ¿ÿ¿ÿÊÿËÿÆÿºÿ¸ÿ¿ÿÐÿÌÿÆÿÄÿÈÿÎÿÂÿ»ÿÃÿÏÿ°ÿ´ÿ»ÿÁÿÁÿÄÿÃÿ»ÿ¿ÿÂÿÀÿÁÿ½ÿÄÿ·ÿ¸ÿ¾ÿÃÿÄÿºÿÁÿÅÿÅÿÆÿÃÿÇÿÄÿÄÿÇÿÂÿ½ÿÂÿÆÿÅÿÃÿÀÿ¾ÿ¾ÿÃÿÄÿ¿ÿ¼ÿÄÿÃÿÓÿÇÿËÿ¿ÿÃÿÈÿÅÿÂÿÈÿÌÿ¾ÿ¹ÿ¾ÿÁÿÁÿ¿ÿÈÿÈÿ½ÿ½ÿÇÿ¼ÿ¹ÿ°ÿÃÿ½ÿÁÿÅÿ¹ÿ¹ÿÅÿ¿ÿ½ÿ¾ÿ¸ÿ¾ÿ·ÿÂÿÇÿÁÿ¸ÿ¹ÿÆÿÂÿÃÿ¸ÿËÿ»ÿ»ÿ¿ÿ¿ÿ¾ÿ½ÿÂÿÁÿ¼ÿ·ÿºÿ»ÿÄÿÆÿÃÿÂÿÅÿÀÿ¼ÿ´ÿ¹ÿÂÿ¾ÿ¸ÿÁÿÍÿÇÿºÿ¿ÿÃÿ®ÿ±ÿ½ÿÄÿÃÿÀÿ»ÿ¸ÿ·ÿºÿ¾ÿ½ÿÆÿÂÿ¹ÿºÿ¾ÿµÿÿ­ÿ½ÿ¾ÿ¶ÿ¶ÿ»ÿÃÿÊÿÆÿ¾ÿÄÿÀÿÁÿ¿ÿ¾ÿÅÿÁÿ´ÿ´ÿ°ÿ±ÿÈÿËÿ»ÿ¾ÿ¾ÿ¼ÿÂÿÂÿ¹ÿÇÿÀÿÆÿÄÿÁÿ½ÿºÿ¿ÿÁÿÃÿ¾ÿÀÿÌÿÏÿÅÿ¿ÿÁÿ¼ÿ¾ÿÅÿ¶ÿ·ÿ·ÿ¸ÿ¿ÿÂÿ¾ÿÅÿ¿ÿÆÿÄÿ¹ÿ±ÿ½ÿÆÿ½ÿ¾ÿ¼ÿ¾ÿÇÿÅÿÂÿÄÿÀÿºÿÄÿ¿ÿºÿÄÿÀÿ¼ÿ¸ÿÁÿÌÿÂÿÀÿÃÿÉÿÁÿ²ÿ½ÿÆÿ¿ÿºÿ¿ÿ½ÿ¸ÿÂÿ¿ÿ¾ÿÃÿÆÿÀÿÄÿÀÿ¹ÿ½ÿ¿ÿÀÿ¾ÿ¸ÿ¸ÿ¿ÿÀÿÈÿÅÿÇÿÅÿÁÿÃÿÄÿºÿ½ÿ¾ÿ·ÿ·ÿºÿ¸ÿ´ÿµÿ¹ÿ¿ÿ¿ÿµÿ±ÿ¹ÿÇÿÃÿµÿ°ÿ±ÿ­ÿ­ÿ½ÿ·ÿºÿ¼ÿ³ÿ¬ÿ±ÿ¹ÿ¶ÿÁÿ½ÿ¾ÿ½ÿ¸ÿµÿ·ÿ´ÿ±ÿÂÿÂÿ³ÿ¶ÿ·ÿ¶ÿ¹ÿ¸ÿ½ÿ½ÿ²ÿ·ÿ»ÿ·ÿ»ÿÄÿ¸ÿ¶ÿ³ÿ²ÿ±ÿºÿ»ÿ¾ÿÂÿºÿ³ÿ·ÿºÿ´ÿµÿ´ÿ´ÿ·ÿ¹ÿ¾ÿµÿ²ÿµÿ¾ÿ´ÿ½ÿÃÿ·ÿ¼ÿÃÿºÿ½ÿ½ÿÀÿ¼ÿ¸ÿ¶ÿ³ÿ²ÿ³ÿ¹ÿ·ÿ¸ÿ¾ÿ¿ÿºÿ¸ÿ¾ÿÂÿ²ÿ»ÿ®ÿÀÿ»ÿ¼ÿ¹ÿ²ÿºÿ»ÿºÿ·ÿÀÿ»ÿ¾ÿ¸ÿ·ÿ¿ÿºÿµÿ´ÿµÿ´ÿ¿ÿÀÿ»ÿ³ÿ¬ÿ±ÿ¿ÿÅÿÁÿ¸ÿ¹ÿ¼ÿ¾ÿ¼ÿ»ÿ¾ÿ´ÿºÿ²ÿ½ÿ¯ÿ·ÿ¶ÿ´ÿ¶ÿ¶ÿÃÿ¼ÿ·ÿ´ÿ²ÿ´ÿ»ÿ¼ÿµÿ±ÿ¹ÿ¶ÿ±ÿ±ÿÄÿ¿ÿ»ÿºÿ·ÿµÿºÿ¼ÿ±ÿ¶ÿÀÿµÿ½ÿÁÿ¾ÿ½ÿ¹ÿ²ÿ¶ÿÀÿÁÿ¿ÿÅÿÇÿ¾ÿ²ÿ¯ÿ·ÿ½ÿÅÿ¸ÿÁÿµÿ¹ÿµÿ½ÿÂÿ½ÿ·ÿ¹ÿ¼ÿ¹ÿ¶ÿ¶ÿÀÿ»ÿ²ÿ¯ÿ¸ÿÁÿ»ÿ¶ÿ´ÿÄÿ¾ÿÄÿÂÿ»ÿ¸ÿ¶ÿ·ÿ¾ÿÀÿ¶ÿ¬ÿ»ÿ¸ÿ°ÿµÿ·ÿ¹ÿÁÿ¿ÿ¹ÿÇÿºÿÁÿÀÿÂÿÃÿ¿ÿ´ÿ­ÿ¸ÿÇÿ¿ÿÁÿÆÿÂÿÀÿ»ÿ¹ÿ¿ÿ¿ÿ·ÿ¶ÿ¼ÿ´ÿ³ÿ·ÿ³ÿ¹ÿ°ÿ²ÿ¸ÿ½ÿÁÿ¿ÿ¸ÿÃÿ´ÿ¯ÿµÿ°ÿ±ÿ·ÿºÿ¼ÿ¿ÿ¿ÿ»ÿ·ÿºÿ¶ÿ»ÿÀÿµÿÄÿÊÿÇÿ¿ÿ»ÿ¼ÿ¸ÿ·ÿÂÿ¸ÿ¹ÿºÿ¼ÿ¼ÿÀÿÂÿ¹ÿ¸ÿÄÿ¼ÿÂÿ¿ÿ´ÿÁÿ¾ÿ¼ÿ¼ÿ¿ÿ·ÿµÿ·ÿ¬ÿ¹ÿ¸ÿ½ÿ¹ÿ¬ÿ¯ÿ¼ÿ½ÿ¹ÿ²ÿ´ÿ¹ÿ³ÿµÿºÿ±ÿºÿ·ÿ¶ÿ¶ÿ²ÿ·ÿ·ÿµÿºÿ¿ÿ¾ÿ¿ÿÅÿ¸ÿ¹ÿ½ÿ¾ÿ»ÿÁÿÂÿ»ÿ¹ÿºÿ¹ÿ¸ÿ¶ÿÇÿ¾ÿ¾ÿ½ÿ±ÿµÿ¾ÿ¿ÿ¼ÿ½ÿ½ÿ¸ÿ±ÿ¶ÿÄÿÄÿÉÿÄÿ°ÿ²ÿ·ÿµÿ¶ÿµÿ²ÿºÿ²ÿ°ÿ½ÿ·ÿÃÿ¼ÿÁÿÄÿ·ÿ¯ÿ¹ÿÀÿ·ÿ±ÿ¸ÿÂÿ½ÿ¸ÿ¼ÿ¾ÿÈÿÁÿ¼ÿ·ÿ´ÿ·ÿºÿ·ÿ¶ÿÃÿµÿ¸ÿ·ÿ®ÿ´ÿÄÿ¹ÿ±ÿ·ÿ¾ÿ¾ÿ¼ÿ¿ÿ·ÿ¬ÿ²ÿÄÿ´ÿºÿ¼ÿµÿµÿ»ÿ¼ÿ¹ÿºÿ»ÿ´ÿµÿ¼ÿºÿÅÿ±ÿ³ÿºÿ¹ÿ®ÿµÿºÿºÿ¼ÿ¼ÿºÿ¬ÿµÿ»ÿ³ÿ¶ÿ·ÿ´ÿ»ÿ½ÿÂÿ»ÿ³ÿ´ÿ²ÿ³ÿ½ÿµÿ¶ÿ½ÿÁÿÁÿ½ÿ¹ÿ¼ÿ¾ÿµÿ·ÿ·ÿ´ÿ¹ÿ¹ÿµÿ¼ÿ³ÿÀÿ ÿ¿ÿ©ÿ·ÿ¸ÿ¼ÿºÿ¿ÿ½ÿ¶ÿµÿ·ÿºÿ»ÿ´ÿ¶ÿ¶ÿµÿ¼ÿµÿºÿ·ÿµÿ³ÿ·ÿ´ÿ¹ÿÁÿ½ÿºÿ³ÿ¹ÿ¿ÿ¿ÿ²ÿ´ÿ½ÿÁÿ¾ÿ³ÿ´ÿ¾ÿÁÿ¸ÿµÿ¾ÿÅÿ¼ÿ¶ÿ½ÿ¶ÿ»ÿ¹ÿ¼ÿÃÿ¹ÿÁÿÀÿ¹ÿºÿ¿ÿÁÿ¼ÿ²ÿ±ÿÅÿÃÿÅÿÁÿ°ÿ·ÿ¸ÿ¯ÿ·ÿ³ÿ¸ÿÁÿ·ÿ¯ÿ·ÿºÿ·ÿ¹ÿ´ÿ¯ÿ¶ÿ¬ÿÀÿÃÿ¹ÿÁÿ»ÿ¿ÿÂÿ¿ÿÂÿÀÿ»ÿºÿ½ÿ¼ÿ¶ÿ»ÿ©ÿ¼ÿ»ÿºÿ°ÿ³ÿ¸ÿ¾ÿ¸ÿµÿ¹ÿºÿ»ÿ¹ÿ¼ÿ¿ÿ·ÿ¾ÿ¹ÿ´ÿµÿ¸ÿÃÿ¿ÿÉÿ¸ÿ®ÿ¼ÿ¸ÿ¿ÿ½ÿªÿ ÿ°ÿ²ÿ¶ÿ¸ÿ¸ÿ´ÿ¸ÿ¾ÿÀÿ»ÿµÿ°ÿ³ÿÄÿ·ÿ»ÿ½ÿºÿ¾ÿ¾ÿ¾ÿ¾ÿ·ÿ·ÿ¹ÿ·ÿ´ÿ±ÿ´ÿ½ÿ³ÿºÿ¹ÿ¸ÿ¿ÿ»ÿ·ÿÂÿÆÿ¾ÿºÿ¸ÿ³ÿ³ÿ·ÿ°ÿ·ÿ½ÿ²ÿ¼ÿ°ÿ½ÿ·ÿ«ÿÂÿÀÿ½ÿ¶ÿ²ÿ¶ÿ¶ÿºÿ¾ÿ¼ÿºÿµÿºÿ«ÿ¯ÿÁÿ¶ÿÃÿ¼ÿÃÿ»ÿ·ÿ¿ÿ¼ÿ¹ÿ°ÿ°ÿ»ÿ¶ÿ³ÿ¸ÿ´ÿ´ÿ¾ÿ¹ÿ´ÿÆÿÃÿ­ÿ´ÿ°ÿ·ÿÂÿ¶ÿºÿ²ÿµÿ¯ÿ³ÿ³ÿºÿÀÿ½ÿ»ÿ¶ÿ·ÿÂÿ²ÿ±ÿ»ÿ±ÿ¼ÿ±ÿ±ÿ²ÿÄÿ¹ÿ¼ÿ¶ÿ´ÿ²ÿ¸ÿ²ÿ¯ÿ¸ÿ¿ÿ¾ÿ¹ÿºÿ¼ÿ»ÿ²ÿÇÿ¹ÿµÿ²ÿ°ÿ°ÿ±ÿ·ÿ¸ÿ²ÿºÿ¸ÿ¶ÿ±ÿ«ÿ±ÿºÿ¹ÿ·ÿµÿ±ÿ¸ÿ»ÿ³ÿ°ÿ¸ÿ²ÿ¼ÿ·ÿ¶ÿ¸ÿ»ÿ¼ÿÂÿ¹ÿ©ÿ±ÿµÿ©ÿ±ÿ±ÿ¬ÿ³ÿ³ÿ±ÿºÿ»ÿ®ÿÁÿ³ÿ¸ÿÂÿµÿÂÿÿ¶ÿ¾ÿ«ÿ½ÿ¹ÿµÿ­ÿ¯ÿ±ÿ®ÿ°ÿ¼ÿºÿ¶ÿ¹ÿ¸ÿ¹ÿ·ÿµÿ´ÿÂÿÁÿ»ÿ³ÿºÿ¸ÿ¹ÿ³ÿ»ÿ¸ÿ½ÿÀÿ»ÿµÿ¯ÿ²ÿ¬ÿ±ÿ´ÿµÿ½ÿ¾ÿ²ÿ¬ÿ¹ÿºÿÁÿÂÿ¾ÿ¸ÿ´ÿ©ÿ®ÿ¿ÿ¬ÿ¼ÿ¾ÿ°ÿ¼ÿ´ÿµÿ¶ÿ¶ÿ³ÿ·ÿµÿ¼ÿÁÿºÿ¹ÿ·ÿ¸ÿ¸ÿ­ÿ¹ÿºÿ¶ÿ®ÿµÿ¯ÿ»ÿ¶ÿ¸ÿ·ÿµÿ°ÿ·ÿ¶ÿ°ÿ»ÿ½ÿµÿ¶ÿºÿ»ÿ¹ÿ²ÿ­ÿ±ÿ¸ÿ³ÿ³ÿµÿ·ÿ´ÿÃÿÊÿÊÿ¬ÿ¼ÿ»ÿ±ÿºÿ¹ÿ®ÿ¯ÿ³ÿ²ÿ·ÿ¸ÿ¿ÿ»ÿ³ÿ³ÿ²ÿ´ÿ²ÿ­ÿµÿ¹ÿ­ÿ²ÿ·ÿµÿ°ÿ¸ÿºÿÀÿ°ÿªÿ°ÿ¾ÿÁÿ¸ÿ³ÿºÿ°ÿ¸ÿ°ÿ¹ÿ¹ÿ¶ÿ²ÿ³ÿµÿ¸ÿºÿ³ÿ®ÿ²ÿ´ÿ°ÿ¶ÿºÿ»ÿÃÿ·ÿ»ÿ¸ÿ®ÿ¯ÿ°ÿ°ÿÊÿ»ÿµÿ³ÿ¶ÿºÿºÿ«ÿ®ÿ½ÿÀÿ½ÿºÿ¸ÿ¾ÿ¼ÿ±ÿ²ÿ´ÿ®ÿ«ÿ®ÿ®ÿ¸ÿµÿ¯ÿÿªÿ®ÿ¯ÿ»ÿ²ÿµÿ½ÿ±ÿºÿ¹ÿ±ÿ¶ÿ¬ÿ¬ÿ²ÿ±ÿ°ÿµÿ´ÿ¶ÿ½ÿ¼ÿ¯ÿ¬ÿµÿ¶ÿ¸ÿ³ÿ´ÿ´ÿ´ÿ±ÿ¹ÿ¸ÿ¼ÿ­ÿÂÿºÿ´ÿªÿ¼ÿ¬ÿ·ÿ²ÿ´ÿ¯ÿ¶ÿÿªÿ®ÿ¬ÿ°ÿ¶ÿ¸ÿºÿ¾ÿ¹ÿ«ÿ«ÿ·ÿ¶ÿ¬ÿ²ÿºÿ±ÿ­ÿ¯ÿ³ÿ¶ÿ²ÿ½ÿÂÿ·ÿ¿ÿºÿ±ÿÿ³ÿ­ÿ®ÿ¼ÿµÿ³ÿºÿ¹ÿºÿ´ÿ¼ÿ¿ÿ´ÿ¯ÿ³ÿ±ÿ°ÿ±ÿ¯ÿ²ÿ°ÿ³ÿ¸ÿ¯ÿ³ÿ³ÿ¸ÿ¿ÿ°ÿ°ÿºÿ½ÿ»ÿ¶ÿ·ÿ©ÿ°ÿ±ÿºÿ»ÿ´ÿ¶ÿºÿ·ÿ¹ÿ¹ÿµÿ´ÿ¸ÿ»ÿ´ÿ³ÿ·ÿ´ÿ´ÿ±ÿ´ÿ¿ÿ¸ÿ´ÿ³ÿ³ÿÿ¯ÿ³ÿÿ¯ÿºÿ¸ÿ¶ÿ¯ÿ·ÿ±ÿµÿ³ÿ³ÿ³ÿ¶ÿ±ÿ·ÿ±ÿÈÿ¶ÿ²ÿ²ÿ²ÿ³ÿ­ÿ¯ÿÀÿ¿ÿ¸ÿ¹ÿ»ÿ»ÿµÿ¾ÿ°ÿ±ÿ´ÿÿ¼ÿÁÿ¹ÿºÿ´ÿ½ÿ»ÿ®ÿ­ÿ©ÿ³ÿ¹ÿ®ÿ«ÿ·ÿ³ÿ²ÿ¾ÿ²ÿ®ÿµÿ½ÿºÿ³ÿ·ÿ´ÿ²ÿ¬ÿ¯ÿºÿ¹ÿ¸ÿ¶ÿµÿ·ÿ´ÿ»ÿºÿ°ÿ´ÿ²ÿ¹ÿ¬ÿ»ÿ½ÿ©ÿ³ÿ©ÿªÿ·ÿ¼ÿ®ÿ¾ÿ­ÿÿ¯ÿ°ÿºÿºÿ»ÿ¯ÿ²ÿºÿ½ÿ°ÿ¬ÿ³ÿ´ÿ²ÿ¯ÿ±ÿµÿ°ÿ³ÿºÿ³ÿ·ÿºÿ¯ÿ²ÿ½ÿ¶ÿ¾ÿ®ÿ·ÿ¹ÿµÿÂÿ³ÿµÿ´ÿ¬ÿ½ÿ¸ÿ¹ÿ²ÿ²ÿµÿÿ¬ÿ³ÿ­ÿºÿ¶ÿ«ÿ®ÿµÿ¹ÿ¾ÿ½ÿ³ÿ°ÿ³ÿ³ÿ¸ÿ·ÿ´ÿ·ÿµÿ¼ÿºÿ¹ÿ¸ÿ³ÿ³ÿ¬ÿ¹ÿ­ÿ¯ÿµÿ¾ÿ¬ÿµÿ²ÿ¬ÿÀÿÀÿÂÿ«ÿ²ÿºÿ»ÿ¯ÿ±ÿ´ÿºÿÁÿ¶ÿ³ÿ¶ÿ¬ÿ©ÿ¶ÿ¹ÿ±ÿ³ÿ³ÿ°ÿµÿ´ÿ¼ÿ­ÿ¸ÿ¶ÿºÿ²ÿ³ÿ«ÿ³ÿ¶ÿ´ÿºÿ¶ÿ²ÿ¶ÿ·ÿ·ÿ±ÿ·ÿ·ÿµÿ±ÿ·ÿ¼ÿºÿ³ÿ¯ÿ¯ÿ²ÿ°ÿ¯ÿ³ÿ¶ÿ¸ÿ´ÿ³ÿ­ÿ¯ÿ¶ÿ¾ÿ¾ÿ¸ÿ°ÿ­ÿ°ÿ¯ÿ»ÿ¯ÿºÿ±ÿ²ÿ¼ÿ¯ÿ±ÿ®ÿ¯ÿªÿ±ÿ°ÿ°ÿ±ÿ²ÿ²ÿ¸ÿ³ÿ±ÿ®ÿ²ÿ¸ÿ³ÿºÿÀÿ·ÿ¹ÿºÿ±ÿ®ÿ·ÿ´ÿ¹ÿ¿ÿ³ÿ¶ÿ·ÿ³ÿ¹ÿºÿ°ÿµÿ¸ÿÇÿ»ÿ°ÿ«ÿ®ÿ´ÿ´ÿ¯ÿ©ÿ²ÿ¶ÿ±ÿ®ÿ¸ÿ¯ÿ¶ÿµÿ¶ÿ½ÿ»ÿ¾ÿ·ÿÿ®ÿ·ÿºÿºÿ¹ÿºÿµÿ¯ÿ°ÿªÿ±ÿ·ÿ°ÿ·ÿ»ÿ¹ÿ®ÿ³ÿ·ÿ°ÿ­ÿ«ÿ¼ÿºÿ²ÿ·ÿ¸ÿ±ÿ´ÿ³ÿ¬ÿ«ÿ³ÿ¶ÿ¼ÿ®ÿ¯ÿºÿ¸ÿ½ÿ¹ÿªÿ¬ÿ¶ÿ¹ÿµÿ¾ÿ¹ÿ¶ÿ±ÿ¶ÿ´ÿ¸ÿÀÿ«ÿ¼ÿµÿ¼ÿ¸ÿ°ÿ·ÿ²ÿ³ÿ¶ÿÈÿ¸ÿ´ÿ­ÿ¬ÿ­ÿµÿÂÿ·ÿ°ÿ­ÿ¶ÿ·ÿ°ÿ±ÿµÿµÿµÿÀÿÀÿ³ÿ½ÿ¾ÿ¹ÿ³ÿ¶ÿ¶ÿÿ¼ÿ¹ÿ³ÿµÿ¬ÿ«ÿ¹ÿ®ÿ¾ÿÄÿ¼ÿºÿ®ÿ·ÿ·ÿµÿ¹ÿ¶ÿµÿ°ÿªÿ³ÿ¹ÿ¸ÿ·ÿ·ÿ·ÿ´ÿ²ÿ²ÿ±ÿ¸ÿ±ÿ²ÿ¼ÿÀÿ´ÿ¹ÿ¸ÿºÿ¹ÿ¸ÿ·ÿ³ÿ·ÿ¸ÿ³ÿ³ÿºÿ®ÿºÿ°ÿÿ³ÿµÿ­ÿ­ÿ¯ÿ¶ÿ´ÿ¶ÿ®ÿ«ÿ¸ÿ³ÿ¸ÿ·ÿ³ÿ¼ÿÿ·ÿ°ÿ´ÿ²ÿ¯ÿ³ÿ¬ÿµÿ²ÿÃÿ¾ÿ®ÿ¶ÿÿ±ÿ¼ÿ¿ÿ´ÿ±ÿ¾ÿ¹ÿ¯ÿ±ÿ­ÿ²ÿ¯ÿ©ÿ¬ÿµÿÆÿÃÿ¬ÿ®ÿ¼ÿ°ÿ»ÿºÿ¯ÿ·ÿ·ÿÃÿ³ÿ°ÿµÿµÿÁÿ¿ÿ¹ÿ»ÿµÿ´ÿ°ÿµÿ¼ÿ·ÿ»ÿÀÿ½ÿ¹ÿ»ÿ½ÿ¹ÿµÿ±ÿ­ÿ±ÿ·ÿ¶ÿ¶ÿºÿ½ÿ¾ÿ®ÿ½ÿÁÿ¼ÿ¼ÿµÿ²ÿ¯ÿÂÿ¯ÿ¯ÿµÿ¹ÿ±ÿ±ÿ²ÿ´ÿ¶ÿ·ÿ²ÿ¯ÿ®ÿ¶ÿ·ÿ±ÿ³ÿ¶ÿÄÿºÿ°ÿ´ÿ¸ÿ¸ÿ°ÿÀÿ´ÿ¿ÿ«ÿÁÿºÿ¼ÿµÿºÿ½ÿ¼ÿ¿ÿ¯ÿªÿ±ÿ¹ÿ³ÿ¶ÿ·ÿ®ÿ­ÿ·ÿ¼ÿ·ÿ²ÿ·ÿ·ÿ²ÿ¶ÿ¾ÿ·ÿ¹ÿµÿ°ÿ¶ÿ¸ÿ´ÿ°ÿ±ÿ»ÿ¸ÿ½ÿ¶ÿ¾ÿÃÿ¼ÿ±ÿ°ÿ·ÿ·ÿ¶ÿ½ÿ»ÿ³ÿ²ÿ±ÿ¹ÿ¼ÿµÿ³ÿ¾ÿÇÿ¿ÿ¹ÿ¸ÿÂÿ²ÿÄÿÀÿ²ÿ²ÿ¾ÿ´ÿ¶ÿ·ÿºÿ¹ÿ½ÿ­ÿÿ²ÿ¯ÿ²ÿ»ÿ²ÿ¶ÿ¸ÿ³ÿ¹ÿ½ÿ½ÿºÿÄÿ¶ÿ±ÿ»ÿ½ÿ¾ÿ¸ÿ¬ÿ»ÿºÿµÿ®ÿ°ÿ¸ÿ¸ÿ»ÿ¹ÿ·ÿ¶ÿµÿ·ÿ´ÿ°ÿºÿ¼ÿ¯ÿ¬ÿ³ÿ¬ÿ·ÿÆÿ²ÿ³ÿªÿ¶ÿÄÿ¸ÿ¾ÿÁÿ°ÿ²ÿ»ÿÁÿ¾ÿ³ÿ²ÿ·ÿ´ÿ¸ÿ¾ÿ·ÿºÿ¾ÿ¿ÿ¼ÿºÿ¸ÿ»ÿ°ÿËÿ²ÿÁÿ´ÿ½ÿ·ÿ³ÿ´ÿ°ÿ³ÿ¸ÿµÿ³ÿ¹ÿ¾ÿ½ÿ¾ÿ½ÿ¸ÿ¸ÿ¹ÿ°ÿµÿºÿ¹ÿ½ÿ¯ÿ«ÿºÿºÿ¹ÿÀÿ¹ÿ¾ÿÀÿ±ÿ¶ÿÂÿÂÿ¹ÿ¸ÿÁÿÄÿÁÿ¶ÿµÿµÿµÿ³ÿ»ÿÄÿÉÿ¾ÿ¶ÿ¾ÿÁÿ´ÿ®ÿ¹ÿ¶ÿ±ÿ²ÿ¼ÿ½ÿÀÿÀÿ¹ÿ¼ÿºÿÃÿÈÿÃÿÄÿ»ÿ®ÿ·ÿ¶ÿ½ÿºÿÊÿ¼ÿ·ÿµÿ´ÿÀÿ¸ÿ±ÿ®ÿ®ÿ±ÿ°ÿ²ÿ¸ÿ¶ÿ·ÿµÿÀÿ³ÿ»ÿ¼ÿ´ÿ»ÿ¾ÿ¹ÿ¸ÿ´ÿ»ÿ¿ÿ¼ÿ¸ÿ¹ÿ»ÿ½ÿ¶ÿªÿ¯ÿµÿ¸ÿ³ÿ»ÿÁÿÂÿ´ÿ³ÿ·ÿ´ÿ·ÿÂÿ¼ÿÁÿ¾ÿÃÿÁÿºÿ¶ÿºÿÃÿÅÿ¿ÿºÿ·ÿµÿ¾ÿ¹ÿÅÿ¯ÿ»ÿ²ÿ¹ÿ¼ÿ½ÿ¾ÿÁÿÀÿ½ÿ¼ÿÀÿÃÿ¿ÿ»ÿ¹ÿ¿ÿ¾ÿ¸ÿ´ÿ³ÿÃÿ¸ÿ´ÿ±ÿ´ÿ¹ÿ³ÿ±ÿ´ÿºÿ·ÿ´ÿ¹ÿ¾ÿ¾ÿ½ÿ³ÿ±ÿ¸ÿ¹ÿµÿµÿÁÿÉÿ¾ÿ³ÿ¹ÿ½ÿ¸ÿ½ÿÁÿ»ÿ¸ÿ»ÿºÿºÿÁÿ¹ÿ¸ÿ¸ÿ»ÿ¶ÿÂÿ²ÿÀÿÂÿºÿ¹ÿ´ÿ³ÿÁÿÀÿºÿºÿºÿÀÿ¹ÿ´ÿ¶ÿ¾ÿ¼ÿ¿ÿ»ÿ°ÿµÿ»ÿ½ÿ½ÿ¸ÿ±ÿ¶ÿ¼ÿºÿºÿ¾ÿÀÿ·ÿ·ÿµÿÃÿ®ÿºÿµÿµÿ½ÿºÿ¶ÿ½ÿÀÿºÿ¸ÿ¶ÿ·ÿ½ÿ¸ÿ¸ÿ¼ÿ»ÿ¶ÿ»ÿÁÿµÿ·ÿ´ÿ¼ÿµÿ¸ÿ¹ÿµÿµÿ¼ÿÁÿ»ÿ¬ÿºÿÇÿÎÿ´ÿÀÿ¿ÿÂÿÉÿÄÿ¹ÿ¹ÿ¼ÿºÿ¶ÿ¹ÿ¿ÿ¾ÿ½ÿÂÿÃÿ³ÿºÿÃÿ¿ÿºÿ¹ÿ¿ÿÀÿÅÿ½ÿºÿ¾ÿ»ÿÀÿµÿ¶ÿÁÿÀÿµÿ´ÿÂÿÉÿ¿ÿÀÿ¼ÿ¿ÿÂÿ¿ÿ¹ÿ²ÿ·ÿÁÿÁÿ½ÿ¼ÿÃÿ¿ÿÆÿÄÿÀÿÄÿÅÿÇÿÅÿÀÿ¾ÿºÿ¸ÿÀÿºÿÇÿ»ÿ¾ÿÃÿ»ÿÇÿ¾ÿ¼ÿ½ÿ½ÿ¿ÿÁÿ¿ÿ¼ÿ¿ÿºÿ¸ÿÂÿºÿºÿÄÿ´ÿ¼ÿÆÿÀÿ½ÿ¾ÿ¹ÿ³ÿ¶ÿ¾ÿ¸ÿÀÿÇÿÀÿµÿÀÿÁÿÄÿ¿ÿºÿ¸ÿ»ÿÁÿÃÿÂÿÄÿ¿ÿ¯ÿ²ÿ¿ÿ½ÿÄÿÀÿ½ÿ¹ÿ¹ÿ»ÿÀÿÂÿ»ÿÁÿ¿ÿÆÿ¾ÿ¼ÿ·ÿ¶ÿÂÿÁÿ¼ÿ´ÿ¹ÿ¾ÿ»ÿ¾ÿ¸ÿ»ÿÁÿÄÿ»ÿ½ÿ»ÿ¸ÿ»ÿÈÿÆÿÀÿÀÿ¿ÿÄÿ¼ÿ½ÿÇÿÂÿ´ÿÏÿÃÿÂÿ·ÿ±ÿµÿ¸ÿ¼ÿ¼ÿ¸ÿÂÿÃÿÃÿÇÿÁÿÂÿÉÿÁÿ¼ÿÁÿÂÿ¿ÿÃÿÇÿÉÿ½ÿ¹ÿ¿ÿÀÿ»ÿµÿ·ÿ»ÿ½ÿ¹ÿºÿÃÿÄÿ·ÿ»ÿ¿ÿÁÿ¾ÿÁÿÂÿµÿ·ÿ½ÿºÿ¹ÿ·ÿ½ÿ¾ÿ¹ÿÃÿµÿ²ÿ·ÿ¹ÿ¸ÿ¼ÿÄÿÄÿ¿ÿÃÿÉÿÁÿÂÿÀÿ¿ÿ¸ÿ¼ÿ¸ÿ½ÿÆÿÄÿÀÿÂÿ»ÿÁÿ¼ÿ±ÿ¾ÿ»ÿÀÿÂÿÂÿÅÿÆÿÃÿ¿ÿ·ÿ¼ÿÅÿ¿ÿÇÿ¿ÿ»ÿÀÿ½ÿ»ÿÃÿÂÿÀÿÂÿËÿÉÿµÿ¸ÿµÿ»ÿ¿ÿ¿ÿ¿ÿÂÿÅÿºÿÆÿ¿ÿÊÿÀÿºÿ½ÿÄÿÂÿ¾ÿÂÿÄÿ¾ÿ¸ÿ¿ÿ¹ÿ¿ÿºÿ·ÿµÿÁÿÈÿÀÿÇÿ¿ÿÂÿÄÿ³ÿÀÿÄÿÄÿ¿ÿ¾ÿÁÿÅÿÃÿÁÿ¼ÿ³ÿ¾ÿÂÿ´ÿºÿÂÿÅÿÅÿÂÿÂÿ¶ÿ°ÿÈÿÆÿÁÿÁÿÀÿ¿ÿÀÿ¿ÿ¾ÿ¿ÿÁÿ¿ÿÃÿ¿ÿ¹ÿ¾ÿÁÿÂÿÃÿ¾ÿ¾ÿÁÿ¿ÿÌÿÌÿ¾ÿ¿ÿ¹ÿ¸ÿÄÿÎÿÊÿ®ÿ¼ÿÅÿ¾ÿ»ÿÄÿÉÿÂÿ½ÿÂÿÇÿÁÿÁÿÎÿÃÿÀÿÁÿ½ÿÄÿÈÿÀÿÂÿÇÿÆÿÂÿ³ÿÇÿÇÿÀÿ¿ÿÅÿÉÿÃÿ¹ÿÊÿÈÿ¿ÿÇÿÂÿÆÿÅÿ¾ÿÁÿÁÿºÿ¯ÿÎÿÆÿÂÿÉÿÇÿ¿ÿ¼ÿ¸ÿ»ÿ¶ÿ´ÿµÿ¼ÿÀÿ¾ÿ·ÿ»ÿÌÿÅÿËÿ¿ÿÃÿÁÿÆÿÆÿ¿ÿ»ÿ¾ÿ¾ÿºÿ¯ÿÃÿ¿ÿ½ÿ¸ÿ¹ÿ¿ÿ¿ÿ½ÿ¸ÿÃÿ¹ÿ±ÿ¶ÿ¸ÿ¾ÿÅÿÁÿ½ÿÀÿ»ÿÊÿÁÿ·ÿºÿ¿ÿÀÿ¾ÿ»ÿÀÿ¹ÿÆÿ»ÿ¼ÿºÿ¼ÿÇÿÈÿ¿ÿÆÿ¿ÿÆÿÃÿÍÿÉÿ¾ÿÃÿÊÿÅÿÅÿ¿ÿÂÿÌÿ¾ÿµÿÁÿÆÿ¹ÿ´ÿ¾ÿ´ÿ¿ÿÄÿÂÿÁÿ¿ÿ¹ÿºÿÁÿ¿ÿ¿ÿ¹ÿ¹ÿ½ÿÂÿËÿÍÿÄÿ¾ÿÉÿÅÿÆÿÁÿ·ÿ¶ÿ¼ÿ½ÿÈÿ¼ÿ½ÿºÿÀÿÇÿÁÿ½ÿÆÿÂÿ½ÿÃÿ½ÿ¾ÿÂÿ½ÿ»ÿÂÿ¸ÿ½ÿ½ÿ»ÿÃÿÄÿ¹ÿ¾ÿÃÿ¾ÿÆÿÀÿ½ÿ½ÿ¿ÿÃÿ¿ÿºÿÀÿ½ÿÁÿ¾ÿÃÿÉÿÀÿ»ÿ¹ÿÂÿºÿ¶ÿºÿ½ÿ¸ÿºÿÄÿÆÿ»ÿ¶ÿ»ÿ¼ÿ¾ÿ¸ÿµÿ³ÿ±ÿ±ÿ®ÿ±ÿ¾ÿ¿ÿ½ÿ¸ÿ¯ÿ«ÿ¹ÿ»ÿ½ÿÂÿ¼ÿ²ÿ³ÿ¸ÿ¶ÿºÿ´ÿ¶ÿ¸ÿ²ÿ¹ÿÀÿºÿ³ÿ¼ÿÁÿ¼ÿ·ÿ»ÿÁÿ¸ÿ²ÿ½ÿ½ÿ½ÿÀÿ¯ÿ¬ÿºÿ»ÿ¼ÿÄÿ¿ÿ´ÿ¿ÿºÿµÿ¸ÿ¼ÿ¸ÿ²ÿ´ÿ»ÿ¶ÿÃÿÇÿµÿ¶ÿ·ÿ³ÿµÿ½ÿ¶ÿ»ÿ½ÿ½ÿ»ÿ·ÿ»ÿ¿ÿ¹ÿ·ÿ¬ÿ½ÿ´ÿ°ÿ¼ÿÈÿÄÿ¹ÿ½ÿÈÿÄÿÂÿ¸ÿ¸ÿ°ÿ¶ÿ¼ÿ´ÿºÿ·ÿ¹ÿ·ÿ¹ÿµÿ»ÿºÿ³ÿ¹ÿ¹ÿ¡ÿÀÿ¹ÿÁÿ½ÿ¿ÿ½ÿ´ÿ°ÿ´ÿ¸ÿÅÿ½ÿ¸ÿºÿ¶ÿ·ÿ¸ÿ·ÿ¾ÿ¾ÿ¾ÿµÿ²ÿ³ÿ¸ÿ·ÿ·ÿ¾ÿ¼ÿ·ÿ³ÿÁÿ¾ÿ·ÿµÿ·ÿ·ÿµÿ·ÿµÿÉÿµÿÆÿÁÿºÿ¹ÿºÿ¸ÿ´ÿ³ÿ¼ÿ¯ÿ»ÿ¸ÿ»ÿ»ÿ¼ÿ¾ÿ¿ÿ»ÿ²ÿ¶ÿÅÿÃÿµÿ·ÿÄÿÅÿÃÿ¿ÿ·ÿ¾ÿ¿ÿÆÿÄÿ»ÿµÿ°ÿºÿÀÿ»ÿ·ÿ¸ÿ¼ÿ¼ÿ½ÿ¼ÿ¿ÿ±ÿ¬ÿ´ÿ¾ÿ»ÿ¬ÿÂÿºÿ»ÿ¾ÿ¾ÿ»ÿ¼ÿµÿ±ÿ·ÿ¾ÿÅÿ·ÿªÿ¶ÿ²ÿµÿ½ÿ¼ÿ»ÿÀÿ½ÿ°ÿÂÿ¹ÿ»ÿ¿ÿ¿ÿ¾ÿ¾ÿ½ÿ¹ÿºÿ½ÿ¼ÿÄÿ¿ÿ¹ÿ¾ÿºÿ¼ÿÀÿ¿ÿºÿ¹ÿ¼ÿ³ÿÁÿ¶ÿµÿ¸ÿ¶ÿ¼ÿÀÿ½ÿ½ÿÁÿÀÿ½ÿ¿ÿ·ÿµÿ³ÿ³ÿ¹ÿ¶ÿ¶ÿ¾ÿÃÿ»ÿ®ÿ¶ÿÁÿÉÿ¼ÿ·ÿµÿ¹ÿ¿ÿ·ÿ¬ÿ°ÿ·ÿÄÿ¼ÿÁÿ¾ÿµÿ¶ÿ»ÿÁÿÄÿ¹ÿ±ÿ¾ÿ·ÿÄÿ¸ÿ®ÿ¸ÿ·ÿºÿ»ÿ¿ÿÂÿ¼ÿ´ÿ±ÿ±ÿ·ÿ´ÿÇÿ¶ÿ­ÿ²ÿ¼ÿ¾ÿ¸ÿ·ÿ½ÿ¹ÿ»ÿ²ÿµÿÄÿ¼ÿÃÿÆÿ¯ÿ­ÿµÿ´ÿ½ÿÄÿÂÿÇÿ¶ÿºÿ³ÿµÿ»ÿ½ÿÀÿÀÿºÿ´ÿ°ÿµÿµÿ»ÿÂÿ¹ÿºÿ¸ÿ°ÿ¶ÿ»ÿ»ÿ¸ÿµÿ½ÿÅÿÅÿ¾ÿÅÿÐÿ½ÿ´ÿ²ÿ¸ÿ¸ÿ´ÿ·ÿ¾ÿ¾ÿ¼ÿ¸ÿ¶ÿºÿ»ÿÀÿÃÿÆÿÉÿÂÿµÿ´ÿ½ÿ¾ÿ¾ÿ¶ÿ¶ÿ½ÿÆÿºÿÁÿ¼ÿ¹ÿ¿ÿ¿ÿ¼ÿºÿ´ÿ³ÿ°ÿ¼ÿµÿ¾ÿ·ÿ±ÿµÿÁÿÁÿ´ÿ´ÿ½ÿ½ÿ»ÿÀÿ±ÿÿ°ÿ¸ÿ²ÿÃÿ¿ÿ¸ÿ»ÿ»ÿ¹ÿ¸ÿ¹ÿ¼ÿ»ÿ»ÿ¼ÿºÿ¿ÿµÿ·ÿ¶ÿµÿµÿÁÿÀÿ³ÿ´ÿ»ÿ·ÿ´ÿ·ÿÌÿ·ÿ²ÿ¹ÿ±ÿºÿ»ÿÃÿÀÿ¸ÿ¸ÿ¸ÿ·ÿºÿ·ÿ¸ÿ»ÿÈÿ¼ÿÅÿ¶ÿÀÿÄÿ·ÿ´ÿ½ÿÀÿ»ÿ¸ÿ¾ÿ´ÿÂÿµÿºÿ»ÿ¹ÿ»ÿ¸ÿ³ÿ¼ÿÀÿ¹ÿµÿ¹ÿ¹ÿ¸ÿ¸ÿ¶ÿ·ÿ·ÿ¾ÿ¯ÿÂÿ¿ÿ»ÿÆÿÀÿ»ÿºÿµÿ³ÿ¹ÿÃÿ¾ÿ¹ÿ±ÿ¿ÿ¾ÿ¹ÿ±ÿ¶ÿ¼ÿ¶ÿµÿ¾ÿÅÿ½ÿ¶ÿ¼ÿºÿ¹ÿºÿÁÿ·ÿ»ÿ±ÿºÿ¸ÿ¾ÿÌÿÀÿ³ÿ²ÿ¶ÿÀÿÅÿºÿ¾ÿºÿ¾ÿ¿ÿ´ÿ³ÿ»ÿÂÿ¹ÿ¶ÿ´ÿºÿ¿ÿ¾ÿ³ÿ±ÿºÿ¸ÿ¸ÿºÿ¹ÿ¼ÿ»ÿ°ÿ¿ÿ¾ÿÀÿ¹ÿ·ÿ»ÿ¿ÿ·ÿ­ÿ®ÿ³ÿ½ÿÂÿ´ÿÈÿ¸ÿ·ÿ½ÿ¯ÿ·ÿ¸ÿ³ÿ¸ÿ¼ÿ¸ÿ¼ÿ¹ÿ¶ÿµÿ´ÿ¸ÿµÿ¹ÿ¸ÿ¼ÿÃÿ¶ÿºÿ¹ÿÅÿÀÿ´ÿ¹ÿ¿ÿºÿ¸ÿ¸ÿ²ÿ­ÿ³ÿ¿ÿ»ÿ´ÿËÿ¹ÿÈÿ´ÿ»ÿ¸ÿ±ÿ°ÿ¹ÿ¼ÿ¾ÿ½ÿ»ÿ»ÿ¸ÿ¶ÿ»ÿ»ÿ¼ÿÄÿ»ÿ¯ÿ·ÿ³ÿ°ÿ»ÿÂÿ³ÿ´ÿÁÿ¸ÿµÿ°ÿ¯ÿµÿ¸ÿºÿÀÿ¾ÿ·ÿ¶ÿµÿ«ÿ²ÿµÿ®ÿ·ÿ²ÿ¼ÿ¿ÿ¿ÿºÿ¾ÿ¸ÿµÿ³ÿ¶ÿ¼ÿ¸ÿ·ÿµÿ±ÿ­ÿ°ÿ¼ÿ±ÿ¿ÿ´ÿ±ÿ¼ÿ°ÿ°ÿµÿ¹ÿ»ÿ¾ÿºÿ¹ÿ»ÿ»ÿÀÿ½ÿ²ÿ¯ÿ·ÿ½ÿÅÿ·ÿ«ÿ´ÿ²ÿÄÿ½ÿ²ÿ±ÿ¶ÿµÿ´ÿ·ÿºÿ¹ÿ¹ÿ·ÿ±ÿ·ÿ¹ÿµÿ´ÿ½ÿ½ÿ´ÿ±ÿ·ÿ¾ÿÆÿºÿ¿ÿ·ÿµÿ¯ÿ¶ÿ¿ÿ»ÿºÿºÿ³ÿ°ÿ²ÿ¶ÿ»ÿ½ÿÂÿÂÿ½ÿ¬ÿ²ÿ·ÿ»ÿ·ÿ±ÿ³ÿ¹ÿ»ÿ±ÿ²ÿ³ÿ´ÿ³ÿ²ÿºÿ½ÿ´ÿºÿ»ÿµÿµÿ³ÿ³ÿÀÿ¼ÿ¯ÿÅÿ±ÿ¾ÿ½ÿ«ÿ²ÿ¿ÿ´ÿºÿ¿ÿ²ÿ®ÿ´ÿ¸ÿÀÿÂÿµÿ²ÿµÿµÿÃÿ¹ÿ¶ÿºÿ°ÿ¾ÿÂÿ´ÿ°ÿ·ÿ±ÿ·ÿ¸ÿ®ÿ°ÿ±ÿ³ÿ¸ÿ·ÿºÿ½ÿ¸ÿ´ÿ°ÿ¹ÿ·ÿ¿ÿ¾ÿ«ÿ·ÿÁÿ¿ÿ¸ÿµÿ¾ÿ·ÿ·ÿ²ÿ¯ÿ·ÿ¸ÿ¹ÿ·ÿ³ÿ±ÿ¹ÿÀÿ»ÿ»ÿºÿ»ÿ¶ÿ¸ÿ½ÿ´ÿ´ÿ¼ÿÿ´ÿ¼ÿ¾ÿ¾ÿºÿ¹ÿµÿµÿ²ÿ¹ÿ¸ÿ¹ÿ­ÿ­ÿ¸ÿ·ÿ¸ÿ¹ÿ¸ÿ³ÿÿ±ÿºÿ¸ÿµÿµÿ¬ÿ°ÿ«ÿºÿ¿ÿ¿ÿªÿ­ÿªÿ²ÿ¼ÿ·ÿ²ÿ©ÿÿ¸ÿ¿ÿ¸ÿ³ÿµÿ±ÿ±ÿÀÿ¼ÿ¶ÿ·ÿ¶ÿ¶ÿÀÿÀÿºÿºÿµÿ³ÿ¶ÿµÿ«ÿªÿ¶ÿ·ÿ¸ÿºÿ¹ÿ½ÿ¸ÿµÿ¸ÿ³ÿ°ÿ¸ÿÁÿ»ÿ¹ÿ»ÿ¸ÿ©ÿ¶ÿÅÿºÿ³ÿÿ­ÿ¹ÿºÿÃÿ®ÿ»ÿ±ÿ±ÿµÿ½ÿ¾ÿ¸ÿ·ÿ´ÿ·ÿ¾ÿ¶ÿ·ÿ¾ÿ·ÿ¸ÿ¶ÿÃÿ»ÿ»ÿ¹ÿ±ÿµÿ³ÿ°ÿ½ÿ²ÿ±ÿ¯ÿÁÿ¿ÿ¸ÿºÿ¸ÿ³ÿ³ÿ®ÿºÿ·ÿ·ÿ¹ÿ´ÿ³ÿ¶ÿ¸ÿºÿ¹ÿ´ÿ´ÿ±ÿ¯ÿ°ÿ°ÿ´ÿ´ÿ»ÿ±ÿ±ÿ¹ÿ°ÿ¾ÿ¹ÿ²ÿµÿºÿ²ÿ¯ÿ±ÿ¶ÿ¸ÿµÿµÿ´ÿ°ÿ®ÿµÿµÿÿ©ÿ¹ÿ½ÿ·ÿ°ÿ®ÿ¹ÿ¹ÿ³ÿ¹ÿ¾ÿ¸ÿ¬ÿ¶ÿ±ÿ»ÿ½ÿÃÿ®ÿ¹ÿ«ÿ­ÿºÿ¼ÿ±ÿÃÿÇÿ»ÿµÿ¼ÿ¹ÿ¼ÿºÿ´ÿ´ÿ°ÿ´ÿµÿ·ÿÃÿºÿ³ÿ¶ÿ·ÿ¸ÿ¼ÿ®ÿ®ÿ¸ÿ¬ÿ¸ÿµÿ¹ÿ­ÿ³ÿ·ÿ·ÿ»ÿ®ÿ¬ÿ³ÿ±ÿ¹ÿ´ÿ°ÿ®ÿ³ÿ±ÿ´ÿºÿ®ÿ­ÿ¸ÿµÿ³ÿºÿ´ÿ«ÿ®ÿ°ÿ­ÿ¶ÿ¬ÿÿ«ÿ¸ÿµÿ±ÿµÿ«ÿ³ÿ°ÿ¸ÿ¾ÿ¹ÿ¼ÿ½ÿµÿ®ÿµÿ´ÿ·ÿºÿ»ÿ¾ÿ¾ÿ¶ÿ­ÿ²ÿ·ÿ±ÿ²ÿ³ÿ¬ÿ©ÿ°ÿ­ÿºÿÁÿ©ÿ·ÿ°ÿÀÿ³ÿ¶ÿºÿµÿ³ÿ½ÿÿ±ÿµÿµÿ³ÿ¹ÿ¹ÿªÿ­ÿ´ÿ¸ÿ·ÿ®ÿÿ·ÿºÿ¯ÿ¶ÿ¸ÿ®ÿªÿ²ÿ²ÿ³ÿ¶ÿ³ÿÃÿºÿºÿ¹ÿµÿ¯ÿ¯ÿ­ÿ¬ÿÍÿ­ÿ¼ÿ±ÿ¬ÿ«ÿ¬ÿÂÿ»ÿ¸ÿµÿ¯ÿ·ÿ¸ÿªÿÿ±ÿ¸ÿ¹ÿ¶ÿ¼ÿÁÿ¸ÿ´ÿ°ÿªÿ´ÿºÿ·ÿ±ÿµÿ¸ÿ·ÿ´ÿ¯ÿ·ÿ·ÿ°ÿªÿ¯ÿ©ÿ²ÿ¶ÿ¬ÿ·ÿ»ÿµÿµÿ·ÿ¸ÿ¿ÿºÿ¶ÿ°ÿ¯ÿ¸ÿºÿ¶ÿµÿ¸ÿ±ÿ±ÿ´ÿÿ°ÿ¹ÿ¹ÿ·ÿ°ÿ°ÿ½ÿÆÿ­ÿ²ÿ°ÿ¼ÿ¶ÿ¶ÿ½ÿµÿÂÿ°ÿ´ÿ·ÿ°ÿ¶ÿ°ÿÿ¸ÿ¯ÿ´ÿ·ÿ²ÿµÿ²ÿ­ÿ­ÿµÿºÿ»ÿ¼ÿ·ÿ±ÿ­ÿ¯ÿ·ÿ·ÿºÿ¶ÿµÿ·ÿ»ÿ¸ÿµÿÿºÿ©ÿ©ÿªÿ®ÿ·ÿ²ÿ°ÿºÿ¶ÿ¹ÿÅÿ»ÿ½ÿ­ÿ´ÿºÿ¶ÿªÿªÿ¹ÿ¼ÿ»ÿ¹ÿ¶ÿ¸ÿ¯ÿ«ÿ°ÿ¬ÿ±ÿ¹ÿ±ÿ°ÿ·ÿºÿ½ÿ´ÿ¶ÿ´ÿ»ÿ±ÿ®ÿÿ®ÿÅÿ±ÿµÿ¸ÿ¸ÿ·ÿºÿµÿ®ÿªÿµÿµÿµÿ½ÿ¶ÿ±ÿ±ÿ±ÿ³ÿ¸ÿ±ÿªÿ°ÿ²ÿ´ÿ·ÿ¹ÿ²ÿ¯ÿ²ÿ½ÿÁÿµÿ°ÿºÿ³ÿ®ÿºÿÿ²ÿ´ÿ°ÿ·ÿ±ÿ±ÿ­ÿ´ÿ©ÿ·ÿ²ÿªÿ¯ÿ®ÿ´ÿ¸ÿ®ÿ°ÿªÿ¬ÿµÿ·ÿ¾ÿ¹ÿ²ÿµÿ®ÿ¯ÿ±ÿ±ÿ°ÿ¯ÿÀÿ»ÿ³ÿ­ÿ¯ÿ³ÿ¸ÿ¯ÿ»ÿ²ÿºÿÀÿ®ÿ­ÿ­ÿµÿ²ÿ®ÿ´ÿ¶ÿ¶ÿ±ÿ¬ÿ·ÿµÿ®ÿ®ÿ´ÿ¹ÿ°ÿ²ÿ¸ÿ²ÿ°ÿµÿ¶ÿ±ÿ±ÿºÿ³ÿ®ÿ°ÿ°ÿ±ÿÿ±ÿ½ÿ©ÿ¾ÿ­ÿ¯ÿµÿ°ÿ«ÿ·ÿ¼ÿ¹ÿ¹ÿ±ÿÁÿ·ÿÁÿ­ÿ±ÿºÿ³ÿ©ÿ«ÿµÿ¹ÿºÿ¹ÿ¿ÿ¾ÿ·ÿµÿ¬ÿ¬ÿµÿ»ÿ·ÿ°ÿ²ÿ·ÿ·ÿÿµÿ±ÿ³ÿ¯ÿÿ»ÿÿ«ÿ·ÿ½ÿ¿ÿµÿµÿ´ÿ·ÿºÿ³ÿ¸ÿ¶ÿ²ÿ·ÿ¿ÿ·ÿµÿ·ÿºÿ»ÿ±ÿ©ÿªÿ«ÿ«ÿÀÿ½ÿµÿ³ÿÿÿ©ÿ²ÿ·ÿ½ÿ·ÿ±ÿ²ÿ¿ÿ¶ÿ³ÿ½ÿ²ÿµÿµÿºÿ¸ÿ³ÿ¸ÿ¸ÿ¹ÿ¸ÿ®ÿ²ÿ·ÿ·ÿ·ÿ²ÿ­ÿ°ÿ´ÿ³ÿ¶ÿ¹ÿ«ÿ®ÿÀÿÆÿ­ÿ¹ÿ¾ÿ¸ÿµÿµÿ´ÿ¼ÿ°ÿµÿ·ÿ±ÿµÿ¯ÿ°ÿ¬ÿ­ÿ«ÿ²ÿ±ÿ°ÿ±ÿ°ÿ­ÿ±ÿ¬ÿÿ«ÿ±ÿ·ÿºÿ¸ÿ«ÿ¬ÿ´ÿ¹ÿ¸ÿ»ÿ½ÿµÿ³ÿ²ÿ´ÿ¹ÿ®ÿÿÿ·ÿ»ÿºÿ¹ÿ¼ÿ²ÿµÿ²ÿ­ÿ¬ÿ±ÿ¶ÿ¹ÿ»ÿ³ÿ¶ÿÆÿ¿ÿ±ÿ¶ÿ¸ÿ¯ÿ­ÿ²ÿÂÿÂÿ¹ÿºÿÿ¹ÿ©ÿÀÿ«ÿ¼ÿ°ÿµÿ¼ÿÄÿ¼ÿ»ÿÄÿ»ÿ¸ÿ½ÿ½ÿ¼ÿ¹ÿµÿ²ÿµÿ²ÿÿ®ÿ·ÿ¹ÿµÿ·ÿºÿ¶ÿ¯ÿ·ÿÃÿ¹ÿ³ÿ°ÿ¼ÿÿ¿ÿ¾ÿºÿ¶ÿ³ÿµÿ®ÿ¹ÿ´ÿ³ÿ¹ÿµÿ²ÿ¯ÿ·ÿ»ÿ¸ÿºÿºÿ¾ÿ²ÿ°ÿ³ÿ³ÿÃÿ¼ÿºÿ¬ÿËÿ¯ÿÿ·ÿ¸ÿ²ÿ·ÿ¶ÿ·ÿ¶ÿ±ÿ¶ÿ¿ÿ¾ÿ´ÿªÿ¯ÿ¶ÿ¶ÿ´ÿºÿ¸ÿ¯ÿ»ÿ»ÿµÿ¸ÿ¿ÿ¸ÿ´ÿ³ÿ¬ÿ·ÿµÿ¸ÿ³ÿ¸ÿ·ÿ¹ÿ½ÿÁÿ½ÿ»ÿµÿ°ÿ¶ÿ¹ÿµÿ¹ÿ¿ÿ»ÿ¹ÿ¸ÿ°ÿ²ÿ´ÿ·ÿµÿ¶ÿ½ÿ¹ÿÂÿ»ÿºÿÂÿ¸ÿ½ÿ·ÿ°ÿ®ÿ¸ÿ¶ÿ»ÿ¸ÿ¯ÿ½ÿ¹ÿ©ÿ·ÿ¿ÿ¶ÿ´ÿ²ÿ²ÿ¶ÿ¶ÿ¸ÿ»ÿ³ÿ­ÿºÿÁÿ´ÿÁÿ¼ÿ½ÿ¹ÿ³ÿ½ÿ»ÿ¸ÿ®ÿ±ÿ¼ÿ¹ÿ½ÿºÿ·ÿ·ÿ±ÿ°ÿ°ÿµÿ¹ÿ´ÿ¹ÿ²ÿ´ÿµÿÿ½ÿ»ÿÆÿ·ÿºÿÄÿ·ÿ»ÿÂÿ³ÿ±ÿ®ÿÀÿÁÿ»ÿ¼ÿµÿÿÿ±ÿ³ÿµÿ¶ÿºÿ¾ÿºÿ½ÿ¼ÿ®ÿµÿÿ½ÿ½ÿ¾ÿºÿ½ÿ»ÿµÿ½ÿ¼ÿ¹ÿ·ÿ²ÿµÿ»ÿ»ÿ¼ÿ·ÿµÿµÿÿ®ÿ½ÿ¿ÿ½ÿµÿºÿ·ÿ¹ÿºÿÂÿ¹ÿÀÿ»ÿ»ÿ¸ÿ¶ÿ·ÿ¾ÿ¶ÿ²ÿÂÿÂÿ½ÿ¿ÿ¹ÿ²ÿµÿµÿÃÿÀÿ¶ÿ·ÿÅÿÅÿ¹ÿ¹ÿ¿ÿ½ÿ°ÿ®ÿ·ÿ¶ÿ¿ÿÈÿÀÿ½ÿ¸ÿ¸ÿÀÿÆÿ¾ÿ¹ÿ¶ÿ¶ÿÄÿ»ÿ³ÿ»ÿ»ÿÀÿ¸ÿÈÿ»ÿ´ÿ¶ÿ´ÿ¶ÿµÿ°ÿ®ÿ±ÿµÿºÿ²ÿ¼ÿ¿ÿÀÿ´ÿ®ÿ»ÿ¹ÿ®ÿºÿµÿ¹ÿ¹ÿ»ÿ¼ÿ¼ÿÁÿ¿ÿ´ÿ°ÿ°ÿ¶ÿ·ÿ·ÿÂÿ¶ÿµÿ±ÿ³ÿ¹ÿ®ÿ°ÿ¼ÿÁÿÂÿ²ÿ¯ÿÀÿÈÿÁÿ·ÿ´ÿ»ÿºÿ·ÿ·ÿ¾ÿ¿ÿºÿ¸ÿ±ÿ½ÿ²ÿ½ÿÃÿ¾ÿºÿ½ÿ½ÿ¹ÿ»ÿ½ÿºÿºÿ»ÿ·ÿ²ÿÂÿ¿ÿ¹ÿ»ÿ¾ÿ¸ÿÅÿ±ÿ½ÿ³ÿ°ÿ±ÿ»ÿ¼ÿ¶ÿµÿ¹ÿ¾ÿ½ÿ¶ÿºÿÁÿÂÿÈÿºÿÀÿ»ÿÈÿºÿ²ÿ·ÿ½ÿ»ÿÄÿÃÿ»ÿ¹ÿ½ÿÂÿÀÿºÿ°ÿ±ÿ¸ÿ¹ÿ®ÿ¾ÿ¿ÿÃÿ«ÿÿ¶ÿ®ÿµÿ¼ÿ¶ÿ²ÿ»ÿ½ÿ¼ÿÈÿ¸ÿ±ÿ¼ÿµÿ³ÿ»ÿºÿ¹ÿ¼ÿÄÿ½ÿ¸ÿ¶ÿ¹ÿºÿ»ÿ»ÿµÿ°ÿ¬ÿ¯ÿ»ÿ¹ÿºÿÎÿ´ÿ¶ÿ·ÿ·ÿ°ÿ¹ÿ·ÿ¸ÿ¾ÿ¹ÿµÿ¿ÿÂÿÃÿ¹ÿ®ÿ­ÿ½ÿÃÿ¶ÿ´ÿ´ÿ¸ÿ·ÿ¼ÿ¹ÿ·ÿ½ÿÀÿÃÿÁÿºÿ½ÿ½ÿ¸ÿ¶ÿ¼ÿËÿ¾ÿ°ÿ©ÿ·ÿÂÿÆÿ¾ÿµÿ³ÿºÿÃÿ»ÿÁÿÆÿ¹ÿ¿ÿÁÿÅÿÂÿ¿ÿÅÿ¾ÿÉÿÂÿÀÿÅÿ¼ÿºÿºÿ¼ÿÀÿÆÿ²ÿÀÿ¸ÿ·ÿÀÿÃÿ½ÿ¹ÿ³ÿµÿ¹ÿ»ÿ¾ÿ¸ÿ¹ÿÂÿµÿ¾ÿÉÿÆÿÈÿÂÿÇÿÃÿÇÿÃÿ¾ÿ¿ÿ»ÿ½ÿÅÿÀÿ³ÿÂÿÄÿ«ÿÍÿÀÿÃÿÈÿÄÿÂÿ¾ÿ¼ÿ¿ÿ¿ÿ½ÿ¶ÿ¾ÿ¼ÿ³ÿÁÿÊÿµÿ¹ÿÃÿÂÿÂÿ¾ÿ½ÿ½ÿ¶ÿ¸ÿºÿ¶ÿ¶ÿ¸ÿÊÿ¶ÿ½ÿ¿ÿ¹ÿ¾ÿÇÿ¾ÿ·ÿÁÿÅÿÃÿÅÿºÿ·ÿÀÿÁÿÁÿ¿ÿÁÿ¶ÿ·ÿÂÿÆÿÀÿµÿµÿ¶ÿºÿ°ÿ±ÿ½ÿÄÿÃÿÄÿÃÿ¼ÿ¿ÿÃÿÂÿÂÿ¼ÿ¶ÿºÿ½ÿ¿ÿÅÿÃÿ¹ÿ¿ÿÁÿ¾ÿ¿ÿ½ÿ¹ÿ¾ÿÆÿºÿµÿ³ÿµÿÌÿÅÿ¼ÿ¹ÿÂÿ¿ÿºÿ¿ÿ¼ÿµÿÄÿÎÿÉÿ¿ÿÃÿÄÿÂÿÀÿºÿ»ÿÁÿÁÿÀÿÇÿÆÿÁÿÀÿÆÿÆÿÇÿÄÿ»ÿÈÿÂÿºÿÄÿÉÿÅÿ¹ÿºÿ¿ÿ¾ÿ¿ÿÇÿÇÿ¶ÿ¸ÿ¾ÿ¿ÿÁÿÂÿÈÿÂÿ´ÿÅÿ¼ÿ­ÿ¼ÿÁÿÀÿÀÿÄÿÄÿÂÿÄÿÇÿ»ÿ½ÿ¸ÿÄÿÀÿ½ÿ»ÿÂÿÃÿÁÿÆÿ¿ÿ·ÿ¸ÿºÿ»ÿÅÿÃÿÍÿÇÿÀÿ¿ÿ¿ÿ¸ÿ­ÿ½ÿÄÿÊÿÅÿ¼ÿ¿ÿ¾ÿÀÿºÿ´ÿ¼ÿÂÿ»ÿ¹ÿÂÿËÿºÿÇÿ½ÿ¾ÿÃÿ»ÿ²ÿ´ÿµÿ½ÿ¿ÿÆÿÉÿºÿ¶ÿ¿ÿÀÿÀÿÃÿÃÿ¿ÿ¸ÿ·ÿ¿ÿ³ÿºÿ¿ÿ¼ÿÂÿÆÿ¾ÿºÿ»ÿºÿ¼ÿ¾ÿ¼ÿ¿ÿÁÿÄÿÁÿµÿ¹ÿÅÿÃÿ¼ÿµÿ®ÿÁÿÉÿÀÿÂÿÉÿÀÿ³ÿ¶ÿ´ÿÿ¼ÿÌÿÊÿ¿ÿÉÿ¿ÿ½ÿ¿ÿ¾ÿ¿ÿ¾ÿ¿ÿ¼ÿÁÿÉÿ»ÿ¸ÿ¼ÿ»ÿ´ÿ³ÿ¼ÿºÿ¸ÿÆÿ»ÿ³ÿµÿÀÿÁÿÀÿÅÿÃÿ´ÿ¹ÿÄÿºÿ¹ÿÁÿÉÿÃÿÀÿÄÿÂÿ¿ÿ³ÿ¿ÿ½ÿÅÿÃÿÊÿÁÿ¾ÿÇÿÅÿÅÿÌÿÁÿ´ÿ¿ÿÅÿÄÿÇÿÉÿÉÿÈÿ¿ÿÅÿÈÿÇÿ¾ÿÇÿÄÿ¿ÿÁÿ½ÿ¹ÿ¶ÿ¾ÿÇÿÄÿÂÿÅÿÃÿ¼ÿ¶ÿ¸ÿºÿ½ÿ®ÿ»ÿ½ÿ¼ÿÃÿÅÿÁÿ¿ÿ¿ÿÁÿ½ÿÁÿ®ÿ¾ÿÉÿÅÿÀÿÁÿÀÿµÿ¯ÿÄÿÀÿ¹ÿ¹ÿÀÿ½ÿ´ÿ½ÿ»ÿªÿ±ÿ°ÿ·ÿ·ÿºÿÀÿÀÿ¾ÿ½ÿÁÿÁÿÂÿÁÿ¿ÿºÿ¼ÿÄÿ½ÿ¾ÿËÿÈÿ¼ÿ½ÿÁÿÅÿÆÿ¿ÿºÿÅÿ´ÿÅÿÆÿÎÿÌÿÇÿÉÿÉÿ»ÿÁÿÁÿÌÿ¿ÿºÿÄÿÆÿÂÿÌÿÈÿ¼ÿ³ÿÀÿ¼ÿ½ÿÀÿ¼ÿ±ÿ¯ÿ¹ÿÂÿÅÿ¿ÿÄÿÅÿÅÿÍÿ¿ÿ®ÿÂÿÈÿ½ÿÀÿÆÿÁÿ¸ÿ¾ÿÀÿ¿ÿ¼ÿ¼ÿ»ÿ½ÿ¾ÿºÿºÿÅÿ½ÿÀÿ»ÿ´ÿ½ÿÁÿ¸ÿºÿÉÿÃÿ½ÿ·ÿ¸ÿÁÿ¾ÿ´ÿ¶ÿÁÿ½ÿ¿ÿ¿ÿÃÿÄÿ¿ÿ»ÿÁÿÂÿÀÿÂÿ»ÿ¸ÿÂÿÅÿ¿ÿÇÿÅÿÅÿ¸ÿµÿ½ÿ¹ÿ³ÿ°ÿ¶ÿ¿ÿ¶ÿ¶ÿÁÿ¹ÿ¸ÿ»ÿ¶ÿ±ÿ¶ÿ¾ÿ±ÿ´ÿ¼ÿ¾ÿ·ÿµÿ¹ÿ³ÿºÿ¶ÿ²ÿºÿ¹ÿ®ÿ¯ÿºÿ³ÿ¶ÿÀÿ·ÿ·ÿ³ÿµÿºÿ¹ÿ³ÿ¸ÿ¾ÿ·ÿ¹ÿºÿ¿ÿÄÿÆÿÁÿ¸ÿ³ÿ»ÿÀÿ¯ÿ®ÿ¸ÿ¿ÿÂÿ½ÿ¿ÿÀÿÂÿ¸ÿ¸ÿºÿ³ÿªÿ²ÿ³ÿ¡ÿ´ÿ¾ÿ¼ÿ¸ÿ·ÿºÿÀÿ¾ÿ·ÿµÿ¼ÿ»ÿ·ÿµÿ¼ÿÅÿ»ÿ°ÿ®ÿ¶ÿ·ÿ·ÿ²ÿ³ÿÀÿÊÿÁÿ¯ÿÊÿµÿ·ÿ¾ÿ²ÿ´ÿ¾ÿ´ÿ·ÿ³ÿ¾ÿ³ÿ¶ÿ¹ÿ¶ÿ·ÿ»ÿ½ÿÀÿ·ÿµÿ¼ÿÄÿ¸ÿµÿ¼ÿ¼ÿ¸ÿ¾ÿ¯ÿÀÿ·ÿ¸ÿ»ÿµÿ·ÿ¼ÿµÿ½ÿ¿ÿÀÿ°ÿ°ÿ°ÿ²ÿ·ÿ»ÿ¿ÿÀÿºÿ»ÿµÿ´ÿ¹ÿ¶ÿ¹ÿ¿ÿ¿ÿ¹ÿ´ÿÅÿÇÿÂÿÈÿÈÿºÿ´ÿ´ÿ®ÿ°ÿ°ÿ®ÿµÿ¶ÿ¼ÿ¿ÿ½ÿ½ÿ½ÿ·ÿ·ÿ¸ÿµÿ·ÿªÿ³ÿ³ÿµÿºÿºÿ»ÿ»ÿ³ÿ¸ÿÅÿ¿ÿµÿ¯ÿ¶ÿ¼ÿ¸ÿ¸ÿ·ÿ·ÿ¼ÿÅÿÄÿ¾ÿ»ÿ¼ÿÁÿÆÿÃÿ³ÿ¶ÿÊÿ¶ÿ°ÿ¹ÿÀÿ»ÿ¶ÿºÿÂÿ¿ÿÊÿ¾ÿªÿ¯ÿ¼ÿ¹ÿ¹ÿ¶ÿ¼ÿÆÿ½ÿ¾ÿÄÿ°ÿ¸ÿ²ÿ¶ÿºÿ»ÿ¿ÿ¿ÿ»ÿ¼ÿ¿ÿ½ÿ½ÿ´ÿµÿ¼ÿÂÿ¿ÿºÿ»ÿºÿ»ÿ·ÿ»ÿ¸ÿ¼ÿ¸ÿ»ÿ³ÿ²ÿ¼ÿÂÿ¾ÿ¾ÿ½ÿ¼ÿ¬ÿ¯ÿ³ÿ»ÿÁÿ½ÿ¸ÿ¾ÿ½ÿ³ÿ·ÿ²ÿÅÿÍÿµÿ±ÿ·ÿ·ÿ¿ÿÄÿ¿ÿÃÿºÿºÿÃÿ¿ÿÁÿµÿ¹ÿ»ÿ¾ÿÀÿ¸ÿ²ÿ½ÿ¸ÿÄÿµÿ¯ÿ¡ÿ³ÿ±ÿ´ÿ¹ÿ¶ÿ³ÿ¸ÿ½ÿ½ÿÈÿ¸ÿÉÿ·ÿ³ÿ¶ÿ¸ÿ´ÿ·ÿÂÿ¾ÿ·ÿ¿ÿ²ÿ¿ÿÅÿºÿÅÿÊÿÂÿÂÿÁÿ·ÿµÿ¸ÿ¸ÿºÿ¸ÿ¸ÿ¯ÿ½ÿ¹ÿ¿ÿÁÿºÿ·ÿ·ÿ³ÿ²ÿ³ÿ¾ÿ¶ÿÍÿ¼ÿ·ÿ»ÿ¼ÿºÿ¾ÿ»ÿ´ÿ½ÿºÿÃÿ¿ÿ¸ÿÉÿÂÿ°ÿ¶ÿ¿ÿ»ÿ¸ÿ¾ÿÃÿÂÿ¾ÿºÿ·ÿ¹ÿºÿÈÿÃÿ¾ÿÅÿÇÿÀÿ»ÿºÿ¹ÿ¼ÿ¿ÿ¸ÿºÿÌÿµÿ»ÿ´ÿ²ÿ½ÿÂÿÀÿ½ÿ·ÿ¶ÿµÿ·ÿ¹ÿ½ÿÀÿÆÿ·ÿ³ÿ²ÿ³ÿÂÿÉÿ·ÿ¸ÿ¿ÿ½ÿ¸ÿ¶ÿ¸ÿÁÿ¿ÿÀÿÃÿ¿ÿ¹ÿ¶ÿ¹ÿ»ÿ¹ÿºÿ¹ÿ¶ÿ¹ÿ³ÿºÿ»ÿ´ÿ¼ÿ·ÿ°ÿ¶ÿ¼ÿ»ÿÀÿÇÿÃÿ¹ÿÀÿºÿ³ÿÀÿ¼ÿ¶ÿ·ÿ·ÿ»ÿ¾ÿÀÿÂÿ¾ÿ¹ÿ¾ÿ¼ÿÁÿÆÿ¶ÿÁÿ±ÿ·ÿ½ÿ¼ÿ¹ÿ½ÿÁÿ¿ÿ¶ÿ¬ÿ²ÿ²ÿÅÿ·ÿ¿ÿºÿ»ÿ¾ÿºÿ¸ÿ¹ÿ¶ÿ³ÿ·ÿºÿ¸ÿ¸ÿºÿ¿ÿ³ÿºÿ­ÿºÿºÿ´ÿ¹ÿ¾ÿ¼ÿ¸ÿ¶ÿ¸ÿ¸ÿºÿÃÿ³ÿ¾ÿ¼ÿ´ÿ»ÿ°ÿ¶ÿ±ÿ³ÿ¸ÿºÿÀÿÀÿ¹ÿºÿµÿ¶ÿÂÿ»ÿÅÿ¶ÿ´ÿ¼ÿ°ÿ¼ÿÆÿÀÿ½ÿ³ÿ´ÿÂÿÁÿÃÿµÿ²ÿ¸ÿ½ÿ¹ÿ²ÿ´ÿ¿ÿ»ÿ¾ÿ²ÿ³ÿ·ÿ¼ÿºÿ¸ÿÀÿ½ÿ»ÿÄÿÃÿ½ÿÃÿ³ÿ±ÿµÿ¿ÿÃÿ¶ÿ¼ÿ¿ÿºÿ¹ÿ´ÿ²ÿ¸ÿµÿºÿ±ÿ¶ÿ³ÿ±ÿ´ÿ·ÿµÿ³ÿ·ÿ¼ÿ¶ÿ¹ÿ»ÿ·ÿ´ÿµÿ¸ÿ´ÿ·ÿ´ÿÂÿÁÿ°ÿ¾ÿÇÿÀÿ¾ÿÁÿºÿ½ÿÁÿ¼ÿ¹ÿ­ÿÿ³ÿ¿ÿºÿ¸ÿ©ÿ±ÿ¸ÿ·ÿ»ÿ»ÿ¾ÿ¹ÿ¼ÿ¾ÿ½ÿ½ÿ¶ÿ±ÿ³ÿ¶ÿ»ÿÂÿ¼ÿÌÿÁÿ½ÿ·ÿ·ÿ·ÿ¸ÿ¹ÿ©ÿ°ÿ¸ÿ¹ÿ³ÿºÿ¼ÿ¶ÿ³ÿ±ÿ³ÿ²ÿµÿ»ÿ»ÿ¯ÿµÿ¹ÿµÿ»ÿºÿÉÿ¾ÿ·ÿ´ÿ¿ÿ¿ÿµÿ³ÿ¹ÿ¼ÿ¶ÿ³ÿ¼ÿ°ÿ°ÿ«ÿ³ÿ¸ÿºÿ²ÿÀÿ°ÿ´ÿ¶ÿ¸ÿ±ÿ¸ÿµÿ¬ÿ¬ÿ´ÿ½ÿ¼ÿºÿ´ÿµÿ¯ÿ·ÿ·ÿ³ÿÿ·ÿºÿ¶ÿ»ÿ±ÿ®ÿ¸ÿÀÿµÿ±ÿºÿ¼ÿ»ÿ»ÿ³ÿ¶ÿ·ÿ¸ÿ´ÿ¾ÿ¿ÿ°ÿÁÿ·ÿ¸ÿÁÿ½ÿ¸ÿµÿ·ÿ¶ÿ¶ÿ®ÿºÿÅÿ»ÿ¸ÿ¶ÿºÿÄÿºÿ¼ÿÁÿ´ÿ³ÿºÿµÿ¸ÿ·ÿ¶ÿ¬ÿ¯ÿ±ÿµÿ²ÿ¶ÿºÿ»ÿ¹ÿ´ÿ·ÿ¼ÿ¸ÿ·ÿ¸ÿ·ÿ½ÿ±ÿ·ÿ·ÿ½ÿ¸ÿ¹ÿ»ÿºÿ·ÿ»ÿ±ÿ½ÿ»ÿ¹ÿ·ÿ®ÿ²ÿ·ÿ¼ÿÆÿ¼ÿ·ÿ¸ÿ±ÿ¹ÿ·ÿ¹ÿ±ÿ¸ÿ¸ÿ¼ÿÄÿ³ÿ®ÿ¸ÿ²ÿ¼ÿ»ÿ­ÿ´ÿ¹ÿµÿ¹ÿ·ÿ¶ÿÀÿ¶ÿ¬ÿ²ÿ¿ÿÂÿÆÿÃÿ±ÿ¹ÿ»ÿÃÿÀÿÄÿºÿ¯ÿ¶ÿ¯ÿ©ÿÿ²ÿ¶ÿµÿ»ÿ¿ÿ¾ÿ»ÿ¸ÿÁÿ¿ÿ±ÿ³ÿ­ÿµÿµÿ¹ÿ¿ÿ²ÿ²ÿºÿ·ÿ¶ÿ¶ÿ·ÿµÿµÿ±ÿ¶ÿ¸ÿºÿ±ÿ®ÿ¶ÿµÿµÿµÿ¶ÿ´ÿªÿ­ÿ³ÿ¹ÿ¹ÿ´ÿµÿÿ°ÿ¼ÿµÿ»ÿ·ÿ·ÿ¸ÿ«ÿµÿ¹ÿ½ÿ½ÿ´ÿ¶ÿ¼ÿ¹ÿ·ÿ³ÿ¯ÿ´ÿ¾ÿ±ÿ·ÿ½ÿÇÿ®ÿ«ÿÀÿ«ÿ¶ÿªÿ¶ÿ´ÿ¹ÿÀÿ®ÿ»ÿ¸ÿ²ÿ³ÿ²ÿ³ÿ°ÿ°ÿ´ÿ´ÿ´ÿ¶ÿºÿ¿ÿÀÿ¹ÿ¹ÿÿµÿ·ÿµÿºÿ¶ÿÿ´ÿºÿÀÿÁÿ»ÿºÿ±ÿ´ÿ»ÿ³ÿ­ÿ´ÿ¶ÿ¶ÿ¹ÿ¸ÿ·ÿ¹ÿ¶ÿ­ÿµÿ½ÿ½ÿ¶ÿ¶ÿÿ´ÿ¾ÿÀÿºÿÀÿ°ÿ°ÿ©ÿ½ÿ·ÿµÿ¾ÿ¹ÿ¿ÿ¹ÿµÿµÿ´ÿ¶ÿ¶ÿ¯ÿ°ÿºÿ¹ÿ·ÿºÿ·ÿ²ÿ¸ÿ²ÿ¯ÿ¸ÿ½ÿÁÿ°ÿ°ÿ¹ÿ¬ÿ¾ÿ°ÿ³ÿ´ÿºÿµÿµÿ¿ÿÀÿ¼ÿ¶ÿºÿ¹ÿ±ÿ­ÿ¯ÿ°ÿ­ÿ¯ÿ¸ÿ¼ÿ³ÿ±ÿ´ÿÄÿÃÿ·ÿ·ÿ¹ÿ¶ÿ¬ÿ»ÿ²ÿ¾ÿ¯ÿºÿ±ÿ´ÿºÿºÿ·ÿ¸ÿ·ÿ¯ÿªÿ¹ÿ¶ÿ¬ÿ·ÿ±ÿ¯ÿ¹ÿ³ÿ­ÿ²ÿºÿÅÿÊÿ»ÿ´ÿ¶ÿ¼ÿ¶ÿ°ÿ®ÿ®ÿ©ÿ¸ÿ´ÿ´ÿ¯ÿ¹ÿÀÿ¹ÿ¶ÿ«ÿ¯ÿ´ÿ¯ÿµÿ¼ÿ¹ÿ·ÿ³ÿ¹ÿ´ÿ²ÿºÿ®ÿ­ÿ¹ÿ´ÿ³ÿ³ÿ³ÿ±ÿ°ÿ´ÿ·ÿ¸ÿ³ÿÿÿµÿ¶ÿ±ÿ´ÿ«ÿ²ÿ®ÿ¸ÿ´ÿ¹ÿ¼ÿºÿ¸ÿ°ÿ®ÿ¯ÿ´ÿ¯ÿ«ÿºÿ»ÿ°ÿ¬ÿ¬ÿ¶ÿºÿ»ÿ·ÿ²ÿ±ÿ­ÿ¶ÿºÿºÿ±ÿ´ÿ®ÿ½ÿ«ÿµÿ­ÿ²ÿ®ÿ¸ÿºÿ±ÿ¹ÿÿ©ÿ¶ÿ¼ÿ¯ÿ¯ÿÿÿ³ÿ·ÿ³ÿ¹ÿµÿ¯ÿ®ÿ²ÿÀÿÅÿ¾ÿ³ÿ½ÿ¸ÿÿÿ¶ÿºÿ°ÿ±ÿ½ÿ©ÿ·ÿ¸ÿÈÿÃÿ°ÿ»ÿ®ÿ´ÿ¹ÿÅÿÃÿ¹ÿ¯ÿÿ­ÿ¶ÿ¯ÿ©ÿ®ÿ²ÿ°ÿ°ÿ²ÿµÿ¸ÿ´ÿ®ÿ­ÿ«ÿ²ÿ¯ÿ¯ÿ¾ÿ»ÿ¾ÿ²ÿ±ÿ´ÿ¹ÿ¹ÿ°ÿ³ÿÿ³ÿ¾ÿ®ÿ¹ÿ·ÿ´ÿ¶ÿ¯ÿ·ÿ¶ÿºÿ¶ÿ±ÿ­ÿ°ÿµÿºÿ½ÿ¼ÿ´ÿ±ÿ·ÿ²ÿ³ÿ±ÿ±ÿ¶ÿ²ÿ³ÿ¿ÿÃÿ·ÿ´ÿ°ÿ¸ÿ²ÿ³ÿ¶ÿ¸ÿ¶ÿªÿ½ÿºÿªÿ°ÿ·ÿ¯ÿºÿ·ÿ¸ÿ¹ÿ·ÿ³ÿ´ÿ­ÿ®ÿ·ÿ³ÿ´ÿ³ÿ¯ÿ²ÿ²ÿµÿ¶ÿµÿºÿ²ÿ¶ÿ¯ÿ°ÿ³ÿ·ÿ¬ÿºÿ©ÿ©ÿ±ÿ·ÿµÿ®ÿ±ÿ²ÿ³ÿ½ÿ»ÿ®ÿµÿµÿ³ÿ´ÿ±ÿÿ«ÿ·ÿ»ÿºÿ¶ÿ´ÿµÿ²ÿ®ÿ¯ÿ¯ÿµÿµÿ«ÿµÿ¶ÿ´ÿµÿ·ÿ¯ÿ·ÿ¹ÿµÿ»ÿ¯ÿ±ÿÄÿ©ÿ²ÿ·ÿ¼ÿ·ÿ¶ÿ¯ÿ°ÿ­ÿ²ÿ±ÿ·ÿ¸ÿ®ÿ«ÿ¸ÿ¼ÿµÿ²ÿ°ÿ°ÿ°ÿ®ÿ®ÿ³ÿ·ÿ¸ÿ·ÿ²ÿ³ÿ»ÿ­ÿ¬ÿ¶ÿ·ÿ°ÿ¶ÿ¯ÿ±ÿ¹ÿ©ÿ°ÿºÿ²ÿ¸ÿ¾ÿ®ÿºÿ¸ÿ³ÿ¸ÿ´ÿ±ÿ³ÿ©ÿ®ÿ±ÿ¬ÿ¸ÿºÿ²ÿ®ÿ±ÿ´ÿ³ÿ¼ÿºÿ±ÿ´ÿ¯ÿ·ÿºÿ°ÿ©ÿ­ÿ²ÿ½ÿ±ÿºÿ±ÿ¸ÿºÿ²ÿ¬ÿ¸ÿ°ÿ®ÿ±ÿºÿ·ÿ³ÿ­ÿ³ÿ²ÿµÿ«ÿ«ÿ¸ÿ¶ÿ«ÿ­ÿ·ÿ·ÿ²ÿ°ÿ±ÿ´ÿºÿ¹ÿ³ÿ´ÿµÿ­ÿµÿÿ¹ÿ·ÿ­ÿ³ÿÿ«ÿ²ÿ½ÿ¯ÿ·ÿ¹ÿ«ÿ²ÿ¼ÿ¼ÿ¬ÿ®ÿ±ÿ¹ÿ·ÿµÿ²ÿªÿ®ÿºÿ¹ÿ²ÿ²ÿ±ÿ±ÿ¹ÿµÿ©ÿ²ÿ²ÿ«ÿ°ÿ°ÿ²ÿ«ÿ¯ÿ·ÿ°ÿ³ÿÁÿ®ÿ®ÿ´ÿ¿ÿ²ÿ·ÿ³ÿ­ÿ±ÿ½ÿ°ÿÿ¶ÿµÿ·ÿ´ÿ»ÿ»ÿ­ÿ°ÿ³ÿ¸ÿÂÿ¼ÿµÿ¼ÿÆÿ·ÿÿ²ÿ¬ÿÿ²ÿÿ­ÿºÿ­ÿ®ÿÂÿ½ÿ°ÿÆÿ¹ÿ¹ÿ²ÿÿ³ÿ»ÿÀÿ¾ÿ¾ÿ¾ÿ¼ÿ¸ÿ²ÿ°ÿ¹ÿ·ÿ¶ÿ¸ÿ°ÿ­ÿ³ÿµÿ²ÿµÿºÿ´ÿ¯ÿ·ÿ¿ÿÿ¯ÿÁÿ·ÿ´ÿ´ÿµÿ±ÿ³ÿ´ÿÁÿ¶ÿ¹ÿµÿ­ÿªÿ²ÿªÿµÿ¾ÿ·ÿ¶ÿµÿµÿ³ÿ­ÿ¬ÿ«ÿ°ÿ¸ÿ»ÿ½ÿ²ÿ³ÿ½ÿ½ÿ´ÿµÿ·ÿ¼ÿ¶ÿ«ÿ´ÿ¸ÿ´ÿ²ÿ°ÿ¹ÿµÿ¸ÿ¶ÿ·ÿ°ÿÂÿ·ÿ¬ÿ´ÿ¸ÿ½ÿÁÿ¸ÿ¼ÿ¿ÿÀÿÆÿ´ÿµÿ¼ÿ·ÿºÿ´ÿ¬ÿ¶ÿÿµÿ½ÿ¶ÿÃÿ­ÿ®ÿ±ÿ±ÿ»ÿ¸ÿºÿ·ÿ±ÿÀÿ½ÿºÿ½ÿ¹ÿ´ÿ®ÿªÿ°ÿ¹ÿµÿ­ÿ±ÿ¼ÿ¾ÿ±ÿ¯ÿ±ÿ°ÿµÿ¹ÿÅÿ¸ÿ¯ÿ²ÿ¿ÿ¬ÿ¼ÿÃÿ¸ÿ·ÿ´ÿ´ÿµÿµÿ°ÿ°ÿµÿ¸ÿ¹ÿ¸ÿ·ÿ·ÿ·ÿ·ÿ¹ÿ¹ÿµÿ´ÿ°ÿÄÿÃÿÀÿ¹ÿ«ÿÀÿ¬ÿ²ÿ¹ÿºÿ²ÿ¹ÿ¼ÿÈÿÃÿµÿ¹ÿ»ÿ¿ÿ»ÿ°ÿ¬ÿ³ÿ¸ÿ³ÿ±ÿµÿ¸ÿ¹ÿ®ÿ¯ÿ¸ÿ¶ÿ°ÿ¾ÿ±ÿ²ÿ´ÿ¬ÿ»ÿ³ÿ·ÿ¶ÿ¯ÿ¼ÿ¿ÿ¹ÿ´ÿ®ÿ¯ÿ³ÿµÿ´ÿµÿ²ÿ´ÿºÿ¶ÿ³ÿ¹ÿ¼ÿÂÿºÿ°ÿ¶ÿ¯ÿÃÿ¶ÿ»ÿ¶ÿ¿ÿ´ÿµÿ´ÿ©ÿÿ±ÿ»ÿµÿ°ÿ´ÿ½ÿ°ÿ²ÿºÿ¿ÿ¼ÿ³ÿ»ÿ´ÿªÿ¸ÿ¾ÿ·ÿµÿ³ÿ¶ÿµÿ½ÿºÿ¶ÿ¼ÿ¼ÿÃÿ¼ÿ¸ÿ´ÿ²ÿºÿ·ÿ¼ÿ»ÿ¶ÿ³ÿ±ÿ²ÿµÿµÿ´ÿ·ÿ»ÿºÿ·ÿ·ÿÿ¹ÿ½ÿÃÿ¶ÿ¹ÿµÿ¸ÿÂÿµÿ¶ÿ¸ÿ¸ÿ¾ÿºÿ¶ÿ³ÿ¬ÿ°ÿ¿ÿÈÿ¿ÿ¸ÿ¸ÿµÿ¹ÿ¼ÿ°ÿ²ÿ±ÿÁÿ³ÿ¹ÿÇÿ¶ÿÅÿÁÿ»ÿµÿ¿ÿÀÿ¾ÿ¸ÿ¬ÿ°ÿ»ÿ»ÿ»ÿÀÿ¹ÿ·ÿ³ÿ¯ÿ¸ÿ¸ÿÂÿ¾ÿ»ÿµÿ·ÿ¿ÿ°ÿ¸ÿ¶ÿµÿµÿ¼ÿ»ÿ¸ÿÄÿÌÿÄÿ½ÿ¹ÿ·ÿÀÿºÿ«ÿ¼ÿ¹ÿ·ÿ·ÿÿ»ÿÁÿÅÿ½ÿ½ÿ¾ÿÆÿ¯ÿ¬ÿ®ÿ­ÿºÿ¾ÿ»ÿ½ÿ±ÿ±ÿ»ÿÀÿ¸ÿ·ÿ·ÿµÿÃÿÎÿ¹ÿ·ÿ°ÿ³ÿºÿÃÿ¼ÿ»ÿ»ÿ¼ÿµÿ¸ÿ¾ÿ²ÿ¶ÿ¾ÿ´ÿ±ÿ¶ÿ¸ÿ¶ÿ¹ÿ¹ÿ·ÿÆÿ½ÿÀÿÃÿ·ÿµÿ»ÿ½ÿ½ÿÄÿÁÿºÿ¹ÿµÿºÿ¿ÿÂÿ½ÿºÿ´ÿ¸ÿ´ÿ«ÿÅÿ´ÿ¶ÿ¼ÿ³ÿ±ÿ±ÿ¾ÿÂÿÀÿ¼ÿµÿ²ÿºÿÄÿ´ÿ±ÿ¹ÿÂÿ¬ÿ°ÿ½ÿ¿ÿÀÿ¿ÿ»ÿ¼ÿ¹ÿ³ÿ¶ÿ»ÿ»ÿ¹ÿ¸ÿ»ÿºÿ¸ÿÇÿÀÿ¾ÿÀÿ½ÿÉÿÁÿ³ÿ²ÿ·ÿ»ÿ½ÿ¾ÿ¸ÿ¬ÿ³ÿ¶ÿ¸ÿÃÿ¸ÿ´ÿÀÿºÿÃÿ±ÿÇÿÀÿÅÿÁÿ¶ÿºÿ»ÿ¾ÿÄÿ¿ÿ¹ÿºÿºÿ¼ÿÂÿ»ÿ¹ÿ¼ÿ»ÿ±ÿºÿ¿ÿ¿ÿºÿ½ÿ½ÿ°ÿ°ÿ»ÿºÿ®ÿ³ÿ¿ÿ½ÿ´ÿ²ÿ­ÿ²ÿ¾ÿ³ÿµÿ³ÿ´ÿÀÿ¿ÿÇÿ¹ÿºÿ¿ÿºÿ³ÿ¸ÿ½ÿ¹ÿ´ÿ²ÿ»ÿ¿ÿ¹ÿ¬ÿÉÿ¶ÿ»ÿÀÿÀÿ´ÿ­ÿ¶ÿ¸ÿÂÿÅÿÀÿÃÿ»ÿ¸ÿ¶ÿ³ÿ±ÿÆÿÄÿ³ÿ®ÿµÿ³ÿµÿ¼ÿ¿ÿ¿ÿÀÿ¿ÿ½ÿ¹ÿ¯ÿ´ÿ½ÿÁÿÂÿÀÿ¼ÿËÿÄÿÁÿ¶ÿ¸ÿ»ÿ»ÿ´ÿ²ÿ³ÿ±ÿ½ÿÊÿËÿÂÿ¹ÿ¼ÿ¿ÿºÿÀÿÈÿÃÿÊÿÃÿ¿ÿ¾ÿºÿ»ÿ¾ÿ½ÿÂÿ»ÿÂÿÀÿ¼ÿºÿ¸ÿ¾ÿÂÿÂÿ¾ÿ»ÿ½ÿ¾ÿ½ÿ¿ÿ»ÿ¾ÿ·ÿ»ÿ¼ÿÃÿÀÿ»ÿÂÿÅÿÅÿºÿ¿ÿÄÿ¾ÿ¾ÿ¹ÿ¶ÿ´ÿÃÿ¶ÿÿÈÿ¾ÿÆÿ»ÿÅÿ¿ÿ¶ÿºÿÀÿÂÿÄÿÂÿÈÿ³ÿ´ÿÂÿÃÿ¾ÿ¿ÿÃÿ¿ÿ»ÿÀÿ¿ÿºÿ¿ÿ¿ÿ¹ÿÈÿ»ÿÁÿ·ÿ¾ÿÂÿÁÿµÿ¸ÿÃÿÆÿÄÿÂÿ¿ÿ¼ÿ½ÿ¼ÿµÿÀÿÃÿºÿ»ÿÁÿ·ÿ»ÿÂÿÂÿÄÿÄÿ¼ÿ¼ÿ¾ÿÈÿ°ÿÁÿ½ÿÅÿÈÿÁÿÂÿ¸ÿ²ÿ·ÿ¾ÿÃÿ¾ÿ°ÿ¹ÿ¿ÿÆÿÇÿ¿ÿÁÿ¸ÿ¿ÿÈÿÂÿ¸ÿ¸ÿÀÿ¸ÿ±ÿ¾ÿÃÿÄÿÍÿºÿÅÿÅÿÂÿÀÿ¾ÿ¾ÿ¾ÿÃÿÈÿ»ÿ»ÿ¸ÿ¾ÿ¿ÿ¼ÿ³ÿ´ÿ¾ÿÁÿÅÿÊÿÃÿÇÿÍÿ¿ÿ½ÿ¹ÿ½ÿµÿ¿ÿÂÿ¹ÿ»ÿÄÿ¼ÿ¶ÿÍÿ¸ÿµÿ´ÿÀÿÃÿ¼ÿ¾ÿÀÿÂÿÅÿÃÿÂÿ¸ÿ²ÿ¶ÿ¯ÿ¸ÿ¹ÿÁÿ½ÿ¼ÿºÿ´ÿ¹ÿÇÿÆÿºÿÃÿ³ÿÄÿÁÿ¼ÿ»ÿÀÿ¿ÿ½ÿÀÿÆÿÁÿ¹ÿÅÿÂÿ¾ÿÀÿ»ÿµÿ¿ÿ¼ÿ¾ÿÏÿÂÿ½ÿ»ÿÁÿ¿ÿ¾ÿÆÿÄÿÃÿ¿ÿºÿºÿ¾ÿ¿ÿÀÿÂÿÂÿ½ÿÅÿÅÿÆÿ½ÿµÿ¼ÿÄÿ¾ÿ¿ÿÂÿÄÿÈÿÄÿÃÿÇÿÅÿÅÿÄÿÁÿ½ÿ¸ÿ¼ÿÄÿ¸ÿ¾ÿ¿ÿÃÿÁÿ¾ÿÄÿÄÿ¼ÿ¾ÿ¶ÿÂÿ¸ÿ¿ÿÈÿÂÿ³ÿ²ÿ·ÿ»ÿ½ÿ¼ÿ¿ÿÀÿÀÿÆÿÆÿÂÿÆÿÃÿ¸ÿ¶ÿ¿ÿ¿ÿÀÿÂÿÍÿÉÿÄÿÀÿÁÿÃÿÄÿÃÿ½ÿ»ÿ¶ÿÁÿÇÿ»ÿ¹ÿ¾ÿ½ÿ·ÿ·ÿ»ÿ¼ÿ¸ÿÆÿÂÿ¿ÿ·ÿ±ÿ¼ÿÇÿÁÿ¶ÿ¸ÿÄÿÈÿÁÿ¼ÿÁÿÄÿÁÿÄÿÅÿ¿ÿ¿ÿºÿÁÿÂÿÈÿÌÿ¿ÿ¿ÿ½ÿ¸ÿ¿ÿÂÿÆÿ¼ÿ½ÿ¿ÿÂÿÅÿÆÿÈÿÇÿ¿ÿ½ÿÂÿÊÿÇÿ¼ÿÁÿÀÿÉÿÊÿ¾ÿ¿ÿÉÿºÿ¹ÿÀÿÌÿÀÿ¼ÿ½ÿ½ÿ¿ÿ¿ÿÅÿ»ÿÇÿÁÿ¶ÿ·ÿÂÿÇÿÁÿÃÿÅÿÂÿ½ÿ¹ÿÆÿÌÿÅÿÀÿ¿ÿ¶ÿ¯ÿÁÿÀÿ¿ÿÀÿÀÿ¿ÿ¼ÿ¸ÿºÿ¿ÿºÿÁÿÃÿÊÿ¹ÿ¶ÿ»ÿ½ÿ¿ÿÅÿÆÿ¶ÿÄÿÉÿÁÿ·ÿºÿÀÿ»ÿ½ÿ¾ÿÊÿ¸ÿ¹ÿ½ÿ»ÿ·ÿ½ÿÈÿÃÿ´ÿÄÿÁÿÄÿÆÿÄÿÁÿ¾ÿ¼ÿ¼ÿ»ÿÉÿÇÿ½ÿ¸ÿ·ÿ¹ÿÀÿ¼ÿÿÄÿ¾ÿÁÿ¸ÿ¶ÿºÿ¸ÿ³ÿ¼ÿ¼ÿÁÿ¿ÿÂÿÇÿÃÿ¸ÿ»ÿÇÿÅÿ°ÿ³ÿ·ÿºÿ¿ÿÂÿÁÿÃÿºÿ»ÿ¹ÿ¹ÿ½ÿÄÿÃÿ¼ÿ¿ÿÂÿÀÿ¿ÿ³ÿ°ÿ³ÿ¼ÿÄÿÅÿÀÿ»ÿµÿµÿ¼ÿÁÿ¾ÿºÿÈÿÁÿ¸ÿ¼ÿ½ÿ½ÿÃÿÄÿ¶ÿ¹ÿÇÿÁÿ¹ÿ¿ÿÀÿ¾ÿÁÿÈÿÍÿÄÿ±ÿ·ÿ¾ÿ·ÿ­ÿ¬ÿ³ÿ¼ÿ³ÿ·ÿÀÿÃÿÁÿ¾ÿ·ÿ¯ÿ°ÿ¹ÿµÿ·ÿ¶ÿ´ÿ³ÿ°ÿ³ÿÀÿÃÿºÿ¹ÿºÿ·ÿ¸ÿ¸ÿµÿ´ÿ´ÿ¾ÿ²ÿ©ÿ±ÿ³ÿ´ÿ¸ÿ´ÿ»ÿ»ÿ¾ÿ¾ÿ»ÿÂÿÁÿ¯ÿ¢ÿ­ÿÁÿµÿÆÿÁÿ¼ÿ¾ÿÁÿÁÿ¼ÿÇÿ¿ÿÂÿ½ÿ»ÿ¹ÿµÿ¶ÿ¹ÿ¿ÿÇÿ»ÿ«ÿ·ÿ¼ÿ¶ÿ¶ÿºÿÁÿ½ÿµÿºÿ¸ÿ¶ÿ»ÿ¿ÿ½ÿÃÿÉÿ¸ÿ²ÿÃÿ¶ÿ°ÿ¸ÿ½ÿ½ÿ·ÿ²ÿ½ÿ³ÿµÿ·ÿ³ÿ´ÿºÿ³ÿÀÿ²ÿ½ÿµÿ¼ÿÇÿÄÿ¾ÿ½ÿµÿ¾ÿ²ÿ¶ÿÀÿ¿ÿ½ÿºÿ»ÿ¾ÿ»ÿ¹ÿ­ÿ¸ÿ¼ÿ³ÿ²ÿ¹ÿ¸ÿ³ÿºÿ½ÿ·ÿÅÿ¹ÿ±ÿ¶ÿ½ÿÂÿÄÿ¿ÿ¼ÿÀÿºÿ³ÿ®ÿ¸ÿ¶ÿ¶ÿÁÿ¿ÿ¶ÿ¿ÿ·ÿ¼ÿ·ÿ³ÿ¾ÿ¿ÿºÿ¼ÿºÿºÿÆÿ»ÿ½ÿ¸ÿºÿ¾ÿÁÿÂÿÀÿ·ÿµÿ¹ÿ¾ÿ¼ÿ³ÿ»ÿ½ÿºÿ¹ÿ¸ÿºÿ·ÿ°ÿÀÿÆÿ¼ÿ»ÿ¶ÿ´ÿ·ÿ¹ÿ¾ÿ¶ÿ¸ÿ¶ÿ¿ÿ¿ÿ¹ÿµÿ¶ÿ¸ÿ¸ÿ½ÿ½ÿ¹ÿÊÿ»ÿ¬ÿ³ÿ½ÿ¼ÿ¸ÿ½ÿÄÿ¾ÿ¾ÿÃÿ°ÿ³ÿÀÿºÿ¶ÿ·ÿ¸ÿ¿ÿ·ÿ°ÿ¹ÿ·ÿ¼ÿ¾ÿ½ÿ¹ÿ½ÿ¾ÿ¹ÿºÿ»ÿÀÿ±ÿ·ÿ¶ÿµÿºÿºÿºÿ¼ÿ¸ÿ³ÿ¾ÿ¼ÿ»ÿ½ÿ·ÿ»ÿ¼ÿ¶ÿ¶ÿ»ÿ¾ÿ½ÿ¿ÿÂÿ»ÿ©ÿ±ÿ¯ÿ¾ÿÄÿÂÿÄÿÄÿ¶ÿ¯ÿ½ÿ²ÿ´ÿºÿ·ÿÂÿ½ÿµÿ»ÿÁÿ¼ÿ¼ÿ·ÿµÿºÿ±ÿ¾ÿ¸ÿ·ÿ¸ÿ»ÿ¾ÿ»ÿºÿ¾ÿ¶ÿ¾ÿÿºÿ»ÿ¯ÿ ÿ®ÿ»ÿ¾ÿ¸ÿ¹ÿÄÿ¾ÿÁÿ¿ÿÍÿ½ÿ¼ÿÀÿ¼ÿ³ÿ³ÿ½ÿ¾ÿ·ÿ¾ÿÃÿ®ÿÀÿÁÿ±ÿ²ÿ¹ÿÃÿÁÿ·ÿÁÿ¼ÿ¹ÿ¾ÿ·ÿ¹ÿºÿÀÿ¹ÿ½ÿÀÿ»ÿ¼ÿ»ÿ´ÿÂÿ·ÿ´ÿ°ÿµÿºÿÄÿ¹ÿ½ÿÉÿÁÿ´ÿ±ÿºÿ·ÿ¼ÿºÿÂÿ¿ÿÁÿºÿ¹ÿ¹ÿ¹ÿ¾ÿÄÿ¿ÿ½ÿ½ÿÂÿºÿ¼ÿÃÿÃÿ½ÿµÿµÿ¸ÿ¹ÿ½ÿÃÿÀÿÁÿ¿ÿ³ÿ¸ÿÂÿ³ÿ·ÿ³ÿ³ÿºÿ½ÿºÿµÿ¶ÿ¸ÿ¾ÿ¹ÿÄÿºÿ¶ÿÅÿºÿ½ÿ½ÿ»ÿ·ÿ®ÿ¸ÿÏÿÄÿ·ÿÆÿ¶ÿÄÿÀÿ´ÿÁÿÇÿ¼ÿ³ÿ¯ÿ°ÿ¹ÿ»ÿ¼ÿ¹ÿµÿÃÿ¼ÿ¸ÿ½ÿºÿºÿ³ÿ¸ÿ¿ÿºÿµÿ¹ÿ¾ÿÀÿµÿºÿºÿ¿ÿÃÿÃÿ¸ÿ·ÿ¼ÿ¿ÿÀÿÀÿÀÿºÿ¶ÿ½ÿ»ÿ½ÿ»ÿ²ÿ¹ÿµÿ¾ÿ¾ÿ¿ÿ¿ÿºÿºÿ¸ÿ»ÿÁÿ½ÿºÿÄÿËÿºÿ·ÿ¼ÿÁÿ¼ÿ·ÿ³ÿ¶ÿ·ÿ²ÿ´ÿ·ÿ¼ÿ²ÿ¹ÿ±ÿ¶ÿ¹ÿ½ÿ³ÿ²ÿ´ÿ»ÿÀÿÂÿ¾ÿ­ÿ±ÿ·ÿ½ÿ³ÿÅÿ¿ÿ´ÿ¶ÿ³ÿ´ÿ·ÿÁÿÂÿ¼ÿ¾ÿ¼ÿ²ÿ¸ÿ¼ÿ»ÿÆÿ½ÿ¸ÿ¹ÿ³ÿºÿ²ÿ¿ÿÇÿÁÿ¾ÿ¾ÿ¼ÿ¹ÿ¶ÿ¼ÿ·ÿ³ÿ¶ÿÃÿ²ÿ·ÿ­ÿ¿ÿºÿµÿµÿ¸ÿ¸ÿµÿ³ÿ·ÿ¼ÿ¶ÿ¹ÿÂÿ½ÿ¼ÿ»ÿÀÿ·ÿ»ÿÆÿÀÿ±ÿ´ÿ¿ÿ±ÿ©ÿ°ÿ±ÿ½ÿ¿ÿºÿ°ÿ¸ÿ¶ÿ°ÿ«ÿ·ÿ³ÿ¶ÿ²ÿ³ÿ¶ÿ·ÿºÿ»ÿ¹ÿ¾ÿÁÿ¶ÿ¸ÿ«ÿ°ÿ²ÿ®ÿ·ÿÀÿ·ÿÄÿ¸ÿÁÿÆÿ¾ÿ´ÿ·ÿ·ÿ¯ÿ´ÿ¶ÿ½ÿÃÿÀÿ³ÿ¼ÿ¸ÿ¾ÿ»ÿ¹ÿ¾ÿ»ÿ½ÿºÿºÿ¸ÿ³ÿ¶ÿ¹ÿ·ÿ¿ÿ·ÿÀÿÀÿÃÿ²ÿ¿ÿµÿ²ÿÿ¶ÿÂÿµÿ¸ÿÁÿ¶ÿµÿ»ÿ»ÿ»ÿ°ÿÿªÿ¬ÿ¹ÿ¬ÿµÿ»ÿºÿ¾ÿ¶ÿ»ÿ¹ÿ±ÿ¶ÿ¼ÿ½ÿ¸ÿ¶ÿ»ÿ¼ÿµÿ¸ÿÃÿÂÿ¹ÿ­ÿ²ÿ½ÿ±ÿ´ÿµÿ²ÿ²ÿµÿ«ÿ²ÿ²ÿ«ÿ­ÿ±ÿ·ÿ¸ÿ¯ÿ¶ÿ·ÿ¸ÿ³ÿ¼ÿ±ÿºÿºÿ·ÿÀÿ¸ÿ¼ÿºÿ·ÿºÿºÿ±ÿ®ÿ·ÿÀÿ¿ÿ¼ÿ¹ÿµÿ¹ÿ°ÿ¶ÿ»ÿ¶ÿºÿÃÿ»ÿ¬ÿ¬ÿ½ÿËÿÉÿ¼ÿ²ÿªÿ¯ÿ»ÿÅÿÂÿ¹ÿ¸ÿ¼ÿ¿ÿ´ÿ²ÿ¼ÿ¾ÿÀÿ¾ÿ¾ÿ¾ÿ·ÿ²ÿ¯ÿ³ÿ´ÿ²ÿ³ÿ·ÿ¸ÿ·ÿ¶ÿ·ÿ¶ÿ·ÿ»ÿ¿ÿ½ÿ®ÿ»ÿ¸ÿ¯ÿ½ÿ¸ÿÄÿÆÿÄÿ¾ÿ¶ÿ½ÿ»ÿÂÿÊÿ»ÿ±ÿ»ÿ¼ÿ±ÿ°ÿºÿ¹ÿ¹ÿ³ÿµÿ¶ÿ¶ÿÁÿ»ÿ°ÿ·ÿ´ÿÀÿ­ÿ«ÿ±ÿ³ÿ»ÿ¯ÿ°ÿ¹ÿ¸ÿ·ÿ¸ÿ·ÿ·ÿ¹ÿ»ÿ¶ÿ½ÿ¹ÿÂÿÁÿ¾ÿ¿ÿ¯ÿ©ÿ½ÿ¿ÿ¹ÿÀÿ³ÿÃÿ¶ÿ¬ÿ³ÿ³ÿºÿ·ÿ±ÿ³ÿ²ÿ¸ÿ¼ÿ¼ÿ¾ÿ¸ÿ´ÿ°ÿ²ÿ¹ÿºÿ½ÿ²ÿ°ÿ³ÿ»ÿ·ÿ°ÿµÿ·ÿ¶ÿµÿ´ÿ¹ÿ½ÿ·ÿ¶ÿ¸ÿ°ÿ²ÿ³ÿ´ÿ¸ÿ¹ÿ«ÿ¬ÿ±ÿ·ÿ¸ÿ·ÿ°ÿ¼ÿ¹ÿ«ÿ³ÿ´ÿ½ÿºÿ³ÿ²ÿ­ÿ¼ÿºÿ¶ÿ¿ÿ¼ÿµÿ¸ÿ»ÿ¶ÿ°ÿ±ÿ°ÿ¯ÿ»ÿ½ÿ®ÿ­ÿ·ÿ®ÿ¼ÿ¯ÿ¾ÿ¸ÿ¸ÿ¼ÿµÿ¶ÿ¹ÿ¶ÿ·ÿ±ÿ¯ÿ´ÿ²ÿ²ÿ¸ÿ¸ÿºÿ¹ÿ·ÿ¿ÿ¸ÿºÿ²ÿ¼ÿ«ÿ»ÿ¿ÿ½ÿ¬ÿ¹ÿÂÿ¹ÿ¼ÿ¶ÿ½ÿ¹ÿµÿºÿ´ÿ­ÿ¼ÿ¸ÿªÿ«ÿ³ÿºÿ¹ÿ²ÿ¯ÿ·ÿ»ÿ²ÿ±ÿ²ÿ±ÿ³ÿ¬ÿÄÿ¿ÿ¾ÿ¶ÿ»ÿ¹ÿºÿµÿ´ÿ´ÿºÿ±ÿ¸ÿ´ÿ¾ÿ¿ÿ»ÿ·ÿ´ÿ·ÿµÿ¶ÿºÿ»ÿ³ÿ±ÿ»ÿ·ÿ³ÿ¹ÿ²ÿ½ÿ¯ÿ´ÿÁÿªÿ¯ÿµÿ¼ÿ¹ÿ¹ÿ°ÿ³ÿºÿÄÿÂÿºÿ±ÿ°ÿ¯ÿ³ÿ·ÿ­ÿ°ÿ¾ÿÀÿ¸ÿ¯ÿ¸ÿ¹ÿÊÿ¿ÿ¬ÿ¯ÿ¸ÿ²ÿ²ÿ»ÿ¹ÿ¶ÿ¿ÿ¹ÿ½ÿÅÿ¾ÿ»ÿ¹ÿ©ÿ´ÿ¹ÿ¿ÿÀÿµÿ¯ÿ¸ÿ¯ÿ±ÿ¿ÿºÿ¹ÿ¸ÿ¶ÿ·ÿ°ÿ¶ÿºÿºÿ»ÿ»ÿµÿ»ÿÿ±ÿ¯ÿ¶ÿ·ÿ±ÿµÿ¶ÿµÿµÿ­ÿµÿ½ÿ·ÿºÿÀÿ³ÿµÿ·ÿ»ÿµÿ´ÿ´ÿ©ÿ°ÿ¶ÿ±ÿ¶ÿ²ÿ·ÿ¶ÿ²ÿ¶ÿ¾ÿ·ÿ»ÿ²ÿ´ÿ¬ÿµÿ¯ÿ³ÿªÿ¶ÿ¯ÿ¾ÿ·ÿ·ÿÃÿ»ÿºÿºÿ¸ÿ­ÿ«ÿÿ¯ÿÀÿ¸ÿ²ÿºÿ°ÿ«ÿ­ÿ°ÿ¸ÿµÿ¬ÿ¯ÿ±ÿ²ÿ¬ÿ´ÿ´ÿ»ÿ°ÿ©ÿ³ÿ»ÿºÿ«ÿ®ÿµÿ¹ÿ·ÿ¸ÿ¸ÿ´ÿ¯ÿ²ÿ¯ÿ²ÿ·ÿµÿ«ÿ®ÿ·ÿ³ÿ¶ÿ½ÿ¼ÿ¼ÿ®ÿ©ÿ«ÿµÿ½ÿ«ÿ¹ÿÿ´ÿ½ÿµÿ»ÿ­ÿ²ÿ¿ÿ¼ÿ¿ÿ®ÿ¸ÿ·ÿ­ÿ¸ÿ¹ÿ±ÿ·ÿ¸ÿºÿ±ÿ´ÿ¶ÿ·ÿ»ÿ¹ÿµÿ³ÿ¯ÿ®ÿ³ÿºÿ¿ÿ½ÿ²ÿ¶ÿ¯ÿ·ÿ±ÿ·ÿ¼ÿ­ÿ·ÿ²ÿ¯ÿ²ÿ³ÿ°ÿºÿ¬ÿ½ÿ»ÿ´ÿ¹ÿ±ÿ³ÿ­ÿ»ÿ³ÿ³ÿ«ÿ²ÿ³ÿ³ÿµÿ¹ÿ´ÿ°ÿ´ÿ¸ÿ¾ÿ»ÿ·ÿ´ÿ´ÿ·ÿ¸ÿ¶ÿ·ÿ´ÿ´ÿµÿ²ÿ³ÿ¯ÿ´ÿ·ÿ°ÿÿÿ´ÿ¾ÿ¯ÿ¶ÿºÿºÿ°ÿ³ÿ°ÿ¶ÿ¿ÿºÿµÿ«ÿ°ÿ·ÿ¶ÿ¶ÿ¯ÿ©ÿ¯ÿµÿ¸ÿµÿ¯ÿ³ÿ¶ÿ»ÿ«ÿªÿ±ÿ³ÿºÿ¿ÿ°ÿ³ÿ±ÿºÿ¶ÿ¯ÿ©ÿÿªÿ½ÿ²ÿÿ¹ÿ»ÿ³ÿ´ÿ²ÿ¬ÿ·ÿ¹ÿ¸ÿ¼ÿ·ÿ±ÿ²ÿ°ÿ­ÿµÿ»ÿµÿ´ÿ±ÿ¼ÿ¹ÿªÿ±ÿ´ÿ´ÿ¼ÿ¶ÿ¹ÿ¾ÿ½ÿºÿ¹ÿ©ÿ²ÿ»ÿºÿµÿ¸ÿ®ÿµÿ¹ÿ¶ÿµÿ³ÿ²ÿ²ÿ³ÿ¶ÿ¹ÿ°ÿªÿ²ÿ¹ÿ³ÿ®ÿ¯ÿ®ÿ´ÿ¼ÿ½ÿµÿ²ÿ³ÿ±ÿ­ÿ®ÿµÿ°ÿ³ÿ¸ÿ»ÿ¸ÿÿ²ÿºÿºÿÃÿÂÿ¯ÿ²ÿ¶ÿµÿ¾ÿ±ÿ©ÿ°ÿ©ÿ®ÿ¶ÿ±ÿ¶ÿ¼ÿ°ÿ«ÿ³ÿ¶ÿ¸ÿ¼ÿ¶ÿ²ÿ¼ÿ¼ÿ±ÿ°ÿ³ÿ«ÿ®ÿ²ÿ¸ÿ±ÿ¶ÿ°ÿ¹ÿ¸ÿ¯ÿªÿ¾ÿ®ÿ³ÿ¼ÿµÿ±ÿ®ÿ±ÿ¶ÿ­ÿ±ÿ©ÿ«ÿºÿ¶ÿ¯ÿ³ÿ·ÿ¸ÿ»ÿ¸ÿ¯ÿ·ÿ¿ÿµÿ¶ÿ¯ÿ³ÿ¯ÿ»ÿ«ÿ¸ÿ²ÿºÿ­ÿ©ÿªÿ¬ÿ¿ÿ´ÿ¶ÿÀÿ¯ÿ¬ÿ¶ÿ¶ÿ°ÿ±ÿ´ÿµÿ¸ÿ±ÿÿ©ÿ´ÿ·ÿ²ÿ¶ÿ¹ÿ·ÿ»ÿ¼ÿµÿ¯ÿ¬ÿ°ÿ½ÿ¼ÿ³ÿ­ÿ¬ÿªÿ¶ÿ«ÿÀÿÄÿ¾ÿ·ÿ°ÿ¸ÿ°ÿµÿ´ÿ¯ÿ³ÿÅÿÁÿ´ÿ¯ÿ¯ÿ»ÿ½ÿ¼ÿ´ÿ¸ÿ²ÿ©ÿÿªÿ¿ÿ½ÿ²ÿ°ÿ°ÿ·ÿºÿµÿ¯ÿªÿ½ÿÂÿ¾ÿ³ÿ¼ÿ¹ÿ½ÿºÿ®ÿ¬ÿ¶ÿµÿ»ÿ¯ÿÀÿÁÿÁÿ¸ÿ®ÿ·ÿ¶ÿ°ÿµÿ´ÿ»ÿ¹ÿ´ÿµÿ±ÿ±ÿ³ÿ·ÿ½ÿ¾ÿ»ÿ³ÿµÿ¸ÿ©ÿ°ÿ¹ÿµÿ»ÿªÿ³ÿ¬ÿ»ÿ¿ÿ¾ÿ½ÿ»ÿ¹ÿ°ÿªÿ³ÿ¯ÿºÿºÿ³ÿ·ÿ³ÿµÿ´ÿÿ­ÿ¶ÿ¶ÿºÿ¼ÿ½ÿ¶ÿ¹ÿ¼ÿ½ÿºÿ¸ÿ°ÿ¾ÿÁÿ´ÿºÿ­ÿµÿ»ÿ²ÿµÿ¯ÿÄÿ³ÿ±ÿ¸ÿ¶ÿ­ÿµÿ´ÿ®ÿ·ÿ¹ÿ·ÿ¸ÿ³ÿ°ÿ¸ÿ»ÿ±ÿ±ÿ»ÿ¸ÿÀÿ¾ÿ½ÿ­ÿ·ÿÁÿÅÿ±ÿ»ÿ¿ÿÀÿºÿ¸ÿµÿ»ÿ°ÿµÿ´ÿºÿ¸ÿºÿ¹ÿ¯ÿªÿ®ÿ²ÿ¶ÿ·ÿ¶ÿ¸ÿ¼ÿ¾ÿ¼ÿ¹ÿ­ÿªÿ³ÿ½ÿÃÿ¸ÿ½ÿ¸ÿ·ÿ´ÿ¼ÿ¾ÿ¸ÿ¸ÿ°ÿ±ÿ¶ÿ·ÿºÿ·ÿ´ÿ·ÿ¼ÿ·ÿ±ÿµÿ·ÿ³ÿ³ÿµÿ¶ÿ¼ÿµÿ½ÿºÿ¼ÿ²ÿ¹ÿÊÿºÿ°ÿ°ÿ¬ÿ»ÿ¸ÿ²ÿªÿ¾ÿ´ÿ¶ÿ®ÿ´ÿ¯ÿÿ°ÿ¬ÿ±ÿ·ÿ¸ÿ¼ÿ°ÿªÿ¼ÿÂÿ³ÿ©ÿ²ÿ­ÿ³ÿ´ÿ³ÿ©ÿ»ÿªÿµÿ³ÿªÿ¶ÿ³ÿºÿ¸ÿ·ÿ¶ÿ²ÿ´ÿ¹ÿ¶ÿ®ÿ±ÿ¸ÿ¸ÿ¶ÿ»ÿÀÿ¿ÿ´ÿ¸ÿ¸ÿªÿºÿ±ÿ±ÿÀÿÃÿ´ÿ³ÿÿ²ÿ·ÿ´ÿ»ÿ¹ÿ¸ÿÁÿ½ÿ½ÿ·ÿ²ÿ°ÿ¸ÿÅÿÁÿÀÿÀÿ±ÿªÿ¸ÿÃÿ¹ÿ¬ÿ°ÿÀÿ²ÿ¯ÿÁÿÀÿ¾ÿ¸ÿµÿ·ÿ°ÿ´ÿ¸ÿ·ÿºÿ¶ÿ³ÿ·ÿ¹ÿ¸ÿµÿ±ÿ¸ÿ½ÿ¾ÿµÿ´ÿ²ÿ¶ÿµÿ½ÿ³ÿ½ÿ±ÿ¶ÿ¿ÿ¹ÿ±ÿ¸ÿ³ÿ³ÿ¯ÿ®ÿ»ÿ»ÿºÿÊÿÉÿ½ÿÀÿ¼ÿµÿ·ÿ¹ÿ®ÿ±ÿ´ÿ±ÿºÿÇÿ¸ÿ¶ÿÊÿ½ÿ±ÿ³ÿ·ÿ¾ÿ¿ÿ·ÿ¯ÿ±ÿºÿ¸ÿ¸ÿÄÿ½ÿÀÿÂÿ´ÿ¸ÿ¸ÿ½ÿ¹ÿºÿ¼ÿ¶ÿÁÿÅÿ­ÿ°ÿ°ÿ¹ÿÇÿËÿÂÿºÿµÿ¸ÿ¸ÿ¶ÿ¼ÿ¶ÿ»ÿ·ÿ¾ÿÁÿ²ÿ­ÿ¸ÿ´ÿ´ÿ¶ÿ»ÿºÿÁÿÀÿ´ÿ·ÿ¹ÿ³ÿµÿ²ÿ¶ÿ¸ÿ­ÿ·ÿ¿ÿ¾ÿ»ÿÁÿ¶ÿ°ÿ¼ÿ¶ÿÀÿ¹ÿ°ÿ¾ÿ¹ÿÀÿÁÿ»ÿ¿ÿÁÿ·ÿµÿµÿ±ÿ¼ÿÂÿµÿ¹ÿ¶ÿ¶ÿ­ÿÁÿ¶ÿ¶ÿÃÿ¿ÿÅÿÃÿ¹ÿ¼ÿ¼ÿµÿ·ÿÀÿÁÿÀÿ¼ÿ·ÿ½ÿ¿ÿ¼ÿ½ÿ¶ÿ¼ÿ·ÿ¸ÿ¶ÿ·ÿ¼ÿ»ÿ¹ÿªÿ»ÿºÿºÿÀÿ½ÿ¼ÿ¼ÿ¾ÿÅÿ¿ÿ¹ÿºÿ¾ÿ´ÿºÿ¿ÿ¹ÿÀÿÇÿ½ÿ¾ÿ¼ÿ¾ÿ¼ÿ¹ÿ¶ÿ»ÿ½ÿ¹ÿ¹ÿºÿ»ÿ½ÿ»ÿ¸ÿµÿ²ÿºÿµÿ¸ÿ±ÿ¹ÿ¸ÿ¾ÿ¼ÿ¿ÿµÿ´ÿ¿ÿ¿ÿ»ÿÀÿ¿ÿÇÿÂÿ¼ÿ²ÿÁÿÀÿÁÿ¸ÿ´ÿÄÿ¹ÿ½ÿ¿ÿ¼ÿ¹ÿ·ÿ·ÿ¹ÿºÿ¼ÿ·ÿºÿÂÿºÿÂÿ´ÿ¿ÿ®ÿ¹ÿºÿ´ÿ¸ÿ¶ÿ·ÿ¿ÿ²ÿ´ÿ½ÿ±ÿµÿµÿ»ÿ½ÿÀÿ³ÿ½ÿ¼ÿ¹ÿ·ÿ¶ÿ¯ÿ¿ÿÂÿ»ÿµÿ·ÿ½ÿ¾ÿ¼ÿ¼ÿÇÿ·ÿ¶ÿ±ÿÈÿ¸ÿ·ÿ»ÿ¼ÿµÿ¾ÿ¾ÿ³ÿÄÿÅÿ¼ÿÆÿÂÿ¼ÿÂÿÊÿ¿ÿÉÿ¾ÿ·ÿ³ÿ´ÿºÿµÿ»ÿÂÿ¿ÿ¾ÿ»ÿ¶ÿµÿ²ÿ¼ÿÅÿ¾ÿ¾ÿ¼ÿÀÿÂÿÇÿÀÿ¾ÿ¸ÿ¸ÿºÿ¶ÿ±ÿµÿ¼ÿ¼ÿ½ÿÁÿ¶ÿµÿ¿ÿ¼ÿ¸ÿ¿ÿÄÿÃÿÇÿ¼ÿ·ÿ»ÿºÿ¹ÿºÿ¾ÿÇÿ¼ÿÂÿ»ÿ¶ÿÀÿ¸ÿ½ÿ¸ÿ³ÿ¼ÿ½ÿ¸ÿºÿ¿ÿ½ÿ¹ÿ¾ÿÅÿ»ÿ¹ÿ¿ÿ±ÿ¶ÿ»ÿÇÿÅÿ»ÿÁÿÃÿÀÿ¿ÿ·ÿ¶ÿ·ÿºÿ·ÿ´ÿµÿÃÿ·ÿ½ÿ¼ÿ½ÿºÿ¼ÿºÿ»ÿÇÿÁÿÅÿºÿ¼ÿÀÿ·ÿ¿ÿÆÿ¿ÿºÿ¸ÿ¼ÿ¹ÿ¼ÿÄÿÁÿÁÿÃÿ°ÿ°ÿªÿºÿÆÿÆÿ¶ÿ³ÿ¸ÿ·ÿ¸ÿÀÿÃÿÂÿÀÿ»ÿ¹ÿËÿ¸ÿ·ÿ½ÿÀÿ¼ÿ¹ÿ»ÿ¾ÿÄÿÉÿÄÿÄÿÈÿÄÿ³ÿ½ÿÀÿ½ÿÇÿÄÿ¿ÿ¹ÿ¿ÿÀÿ¸ÿ¿ÿÇÿÂÿÀÿÂÿÃÿ¿ÿÀÿ½ÿ½ÿ½ÿ¾ÿ¿ÿ¼ÿ½ÿÉÿÇÿ¸ÿÁÿÁÿµÿÊÿ¸ÿÄÿÂÿ¹ÿºÿÁÿ¼ÿµÿÁÿÇÿºÿ»ÿÀÿ¿ÿ»ÿ»ÿ¸ÿºÿ¼ÿ½ÿ¾ÿ½ÿ½ÿÉÿÊÿ½ÿÃÿµÿ»ÿÃÿÄÿ½ÿ·ÿ¼ÿÆÿÀÿ³ÿÁÿ­ÿ½ÿ¾ÿ·ÿÀÿ¿ÿÄÿÁÿ¿ÿÂÿÁÿ½ÿºÿºÿ¶ÿºÿºÿ·ÿÃÿÁÿ½ÿÄÿÂÿ¶ÿºÿÆÿÀÿËÿ¿ÿÈÿÂÿ¿ÿºÿ½ÿÄÿ¼ÿ·ÿÄÿÂÿ½ÿÀÿÄÿ¸ÿ¼ÿ»ÿÆÿÇÿÂÿÉÿÅÿ¹ÿÊÿ¶ÿÃÿÅÿÊÿ¿ÿ»ÿÂÿÆÿÃÿ¼ÿ»ÿÂÿÄÿ»ÿ¸ÿÆÿÂÿÈÿÂÿ³ÿºÿÅÿÄÿÂÿÁÿÂÿ¾ÿÆÿÁÿÄÿÃÿÁÿ½ÿ»ÿ»ÿºÿ»ÿÁÿÇÿ¾ÿ¿ÿ¸ÿ½ÿÀÿºÿÀÿ¾ÿ´ÿÂÿÅÿ´ÿ»ÿ½ÿÐÿÁÿ½ÿ·ÿ¸ÿ¼ÿ¼ÿÂÿÉÿÈÿÀÿÃÿÂÿºÿÁÿÆÿÀÿ¿ÿÂÿ¼ÿ½ÿ¹ÿÅÿÀÿÁÿ»ÿÂÿÃÿ¾ÿ½ÿ¿ÿ¿ÿ¹ÿÈÿ¾ÿ¸ÿºÿÃÿÁÿ¹ÿ»ÿÄÿÄÿ¸ÿÁÿÃÿµÿ¶ÿ»ÿÂÿÂÿ¾ÿ¼ÿ¼ÿÈÿÔÿÅÿÃÿÁÿ¿ÿÁÿÅÿÅÿÅÿÊÿ¾ÿ»ÿÃÿÎÿÎÿÂÿÄÿÆÿ¿ÿ·ÿ·ÿ¼ÿÅÿÌÿÄÿÅÿÄÿÂÿÅÿÂÿ¼ÿ¿ÿÄÿ¿ÿÂÿºÿ½ÿºÿÃÿÁÿ¸ÿ½ÿ¾ÿ·ÿ¶ÿÈÿËÿÃÿ½ÿ¿ÿÂÿÁÿÂÿÈÿÅÿÄÿÂÿ¾ÿ»ÿÅÿÅÿ¹ÿ»ÿ¾ÿ»ÿ»ÿÁÿÄÿÀÿ¹ÿ½ÿ½ÿ²ÿ²ÿÂÿÂÿÀÿÀÿ»ÿ¼ÿ¾ÿ½ÿÂÿÊÿ»ÿÆÿÊÿºÿ½ÿ½ÿ¹ÿ·ÿ¸ÿÀÿÄÿ¾ÿÄÿÀÿ½ÿ¹ÿºÿ»ÿ»ÿÇÿÀÿµÿ±ÿÃÿËÿÌÿÀÿ»ÿÇÿ½ÿÅÿ»ÿ¹ÿÀÿÁÿ¾ÿ¸ÿ¹ÿÅÿÃÿ½ÿ¿ÿÃÿ¿ÿ¿ÿ»ÿ»ÿÅÿÄÿ¶ÿµÿ´ÿµÿ¾ÿÀÿ¿ÿ¿ÿÂÿÅÿ»ÿ¸ÿÀÿÁÿËÿÅÿ³ÿ¶ÿÀÿºÿ¸ÿ½ÿÆÿÀÿ¾ÿÀÿ½ÿ¾ÿºÿ·ÿ»ÿ¶ÿ½ÿÈÿÅÿºÿºÿ»ÿµÿºÿ°ÿ¶ÿ¼ÿ¾ÿÀÿ¾ÿÃÿµÿ»ÿ·ÿ¹ÿÃÿÄÿ¾ÿÆÿÈÿ·ÿºÿºÿ¾ÿÄÿÆÿÁÿ·ÿ½ÿ¿ÿ¾ÿÄÿ½ÿ¸ÿºÿ¿ÿÆÿ½ÿ³ÿ¹ÿÃÿÉÿÁÿ¹ÿ»ÿ¼ÿ¿ÿ³ÿ³ÿºÿºÿ¾ÿÁÿ·ÿ­ÿ¯ÿµÿ¶ÿ¶ÿ²ÿ³ÿ¶ÿ±ÿ¸ÿ°ÿµÿ»ÿ´ÿ³ÿ»ÿÀÿ½ÿ¿ÿ±ÿ¼ÿ³ÿ¢ÿµÿ»ÿ¸ÿÁÿ±ÿ´ÿÀÿ¹ÿ®ÿ²ÿÀÿÅÿ½ÿÁÿ³ÿ½ÿ²ÿ¿ÿÀÿÁÿÅÿÃÿ¾ÿ»ÿ¹ÿºÿ¸ÿºÿ¼ÿ¾ÿ¼ÿ¯ÿ²ÿµÿ¹ÿ¹ÿ´ÿ¿ÿÂÿ¹ÿ·ÿ´ÿÃÿÆÿ¼ÿ»ÿ¶ÿµÿ»ÿ½ÿµÿ³ÿÁÿ¯ÿ¶ÿ¸ÿ¿ÿºÿ³ÿ·ÿ½ÿ°ÿ¸ÿ¾ÿÂÿ¸ÿ³ÿ³ÿ²ÿ³ÿ»ÿÀÿªÿ¶ÿ¶ÿ»ÿ¸ÿ¶ÿ¹ÿºÿ¹ÿ¬ÿ¹ÿ»ÿ¶ÿ·ÿ»ÿ»ÿ»ÿ¾ÿ¸ÿ®ÿ²ÿ²ÿ´ÿºÿ³ÿ²ÿ»ÿ¿ÿ¼ÿÃÿ½ÿ±ÿ¶ÿ²ÿ¶ÿ¾ÿ¾ÿ»ÿ¼ÿºÿ¶ÿ´ÿ¸ÿ¼ÿÁÿ½ÿ²ÿ²ÿ»ÿ¸ÿÅÿ¶ÿ±ÿ·ÿºÿ¿ÿºÿ¹ÿÁÿ½ÿÃÿÇÿÅÿÀÿ»ÿ»ÿºÿ»ÿÀÿ¾ÿ¶ÿ¼ÿ¼ÿ¹ÿÀÿ¾ÿºÿ¹ÿ¶ÿ¸ÿ½ÿ¸ÿ·ÿ¸ÿ¾ÿºÿ¸ÿ»ÿ¼ÿ·ÿ²ÿ·ÿÃÿ¾ÿÀÿ²ÿ ÿ´ÿºÿÅÿÄÿ´ÿ¯ÿ¹ÿ½ÿÂÿÄÿ»ÿ¶ÿ¶ÿ¹ÿ¹ÿºÿ¼ÿ¼ÿºÿ²ÿ»ÿ¹ÿ·ÿ³ÿÀÿ¾ÿ³ÿ¶ÿ³ÿ·ÿ²ÿ½ÿ¿ÿ¶ÿ¹ÿ»ÿ·ÿ¹ÿ»ÿ·ÿÀÿ¼ÿ·ÿ®ÿ²ÿ¯ÿ¾ÿÂÿÀÿÂÿÀÿ¸ÿµÿ»ÿ¸ÿ¿ÿ»ÿºÿ³ÿ´ÿ³ÿ²ÿ·ÿ¼ÿ¸ÿ½ÿ¹ÿ·ÿ·ÿ¶ÿ´ÿ¹ÿºÿ»ÿ¿ÿ»ÿ·ÿÃÿ»ÿ»ÿÃÿ·ÿÅÿ½ÿºÿ¸ÿ¹ÿ¼ÿ´ÿ´ÿ³ÿ¾ÿ²ÿ«ÿ½ÿ¶ÿ²ÿ¶ÿ»ÿ½ÿ»ÿ®ÿ¾ÿ¾ÿ¸ÿºÿ»ÿ¾ÿÅÿÀÿºÿºÿºÿ·ÿºÿËÿÀÿ¼ÿºÿÉÿÆÿ¿ÿ½ÿÀÿÀÿ¹ÿ¸ÿ¾ÿ¸ÿÑÿÅÿ²ÿºÿ¼ÿÂÿ¼ÿ¹ÿÁÿÅÿÁÿÂÿ¿ÿÁÿ´ÿ»ÿ¸ÿ¼ÿÁÿ¾ÿ½ÿ»ÿºÿ¾ÿ½ÿ³ÿ¸ÿ«ÿÌÿÁÿÂÿ¼ÿÂÿ¾ÿ·ÿÀÿÁÿ²ÿ¼ÿºÿ´ÿµÿ·ÿÀÿ·ÿµÿ¹ÿ·ÿ´ÿ·ÿ¿ÿÂÿ¹ÿºÿ¼ÿÇÿÆÿ¿ÿÁÿ»ÿ«ÿ°ÿ¼ÿ¼ÿ¼ÿÀÿ¼ÿ´ÿ»ÿ¾ÿµÿ³ÿºÿ²ÿ·ÿ¸ÿ¼ÿ½ÿºÿ¸ÿ°ÿ²ÿ¶ÿÏÿ´ÿ¹ÿ¹ÿÁÿÂÿÄÿÅÿÁÿµÿÿ«ÿÃÿ¿ÿÅÿ½ÿµÿÁÿ¸ÿ·ÿ¶ÿ»ÿ¿ÿ¼ÿ¸ÿµÿ±ÿ´ÿ¾ÿ»ÿÂÿÈÿ¾ÿÀÿºÿ¿ÿ­ÿ´ÿ¹ÿ·ÿ»ÿ¼ÿºÿ¸ÿ¾ÿ²ÿ¾ÿ·ÿÀÿÅÿÆÿ¾ÿ¸ÿ¹ÿ¿ÿÂÿ¿ÿ¼ÿµÿµÿ´ÿ½ÿÁÿ²ÿ»ÿÂÿ±ÿ¾ÿ¿ÿ¿ÿ¿ÿ½ÿÂÿÃÿºÿµÿÁÿÄÿÃÿ½ÿÎÿÀÿ·ÿ½ÿ¿ÿ¸ÿ´ÿ´ÿ¸ÿ¼ÿ¶ÿºÿ¾ÿÄÿ¹ÿ¼ÿ¶ÿ¾ÿ½ÿ¿ÿ»ÿ·ÿ¸ÿµÿ¸ÿºÿ·ÿºÿ·ÿ¸ÿ»ÿ®ÿ¿ÿµÿ½ÿ½ÿ¹ÿ²ÿ¹ÿÅÿÄÿ¼ÿ»ÿ¶ÿªÿ³ÿ»ÿ¸ÿ·ÿ¾ÿ¼ÿ¹ÿ»ÿ¯ÿ¹ÿ½ÿ¿ÿ¸ÿ²ÿ¶ÿ·ÿµÿ½ÿÇÿÂÿÀÿºÿÀÿµÿ¾ÿ²ÿ³ÿ¸ÿ¯ÿ¶ÿ½ÿ½ÿ¸ÿ°ÿ²ÿ¸ÿ²ÿ¸ÿ¹ÿ®ÿ¶ÿ¼ÿ¼ÿ»ÿ±ÿ´ÿ¼ÿÆÿÇÿÄÿ¿ÿ»ÿ¼ÿµÿ¯ÿÀÿÁÿ¹ÿÁÿ¶ÿ¸ÿ¶ÿ·ÿ¸ÿ»ÿ´ÿ¬ÿ²ÿµÿ¹ÿ½ÿ·ÿ¸ÿ¿ÿ»ÿ«ÿ»ÿ¸ÿ·ÿªÿ®ÿ­ÿ·ÿ»ÿ²ÿÁÿÁÿºÿ·ÿ±ÿ®ÿ³ÿ¸ÿ¯ÿµÿ¿ÿ»ÿ¶ÿ¸ÿ½ÿ¸ÿ¹ÿ±ÿ·ÿ·ÿºÿ¸ÿ¸ÿ¾ÿ¼ÿ·ÿ´ÿ­ÿ¹ÿÁÿºÿ½ÿ¿ÿ°ÿÌÿ¶ÿ°ÿªÿ·ÿ¿ÿ³ÿµÿ½ÿ¼ÿ¾ÿ¿ÿ·ÿµÿ·ÿ¸ÿ¯ÿ¹ÿ´ÿ¯ÿºÿ¼ÿ¼ÿ¹ÿ·ÿ´ÿ´ÿ´ÿ·ÿ»ÿ¸ÿ¶ÿµÿ³ÿ²ÿ³ÿ¼ÿÃÿÁÿ»ÿ°ÿ ÿ²ÿºÿ¶ÿ¿ÿ°ÿ»ÿ»ÿ·ÿ­ÿ²ÿ¸ÿ°ÿ®ÿ´ÿ³ÿ¼ÿ»ÿ¹ÿÀÿ·ÿ²ÿºÿ¶ÿ»ÿ¶ÿ¾ÿ¼ÿÃÿ¿ÿ¹ÿ¹ÿ²ÿ²ÿ·ÿ¼ÿ¾ÿ½ÿ¼ÿ¹ÿ¼ÿºÿ¯ÿ¸ÿ¶ÿ´ÿÃÿÂÿÂÿ½ÿÀÿºÿ¾ÿÀÿ¾ÿ¾ÿ¹ÿ±ÿ·ÿ¾ÿ¾ÿÀÿ¸ÿ³ÿ»ÿ¹ÿ¯ÿ¶ÿ·ÿ¾ÿ´ÿ·ÿ¾ÿ´ÿ¬ÿ²ÿ¹ÿ¼ÿ¶ÿ²ÿºÿºÿµÿ²ÿ¸ÿ¾ÿµÿ¼ÿ¼ÿ»ÿ±ÿºÿ¹ÿ³ÿ¿ÿºÿÁÿ·ÿÁÿ¾ÿ³ÿ·ÿ®ÿ²ÿ¼ÿºÿ¶ÿ­ÿªÿ°ÿ¶ÿÄÿ¿ÿµÿ½ÿÀÿ¼ÿÄÿ¿ÿ­ÿ¯ÿ½ÿ²ÿ³ÿ¯ÿªÿ®ÿ³ÿ¸ÿ¬ÿ´ÿ¿ÿ¸ÿµÿ¸ÿ»ÿ¼ÿ°ÿ´ÿ¼ÿ¾ÿÀÿ¿ÿ¶ÿÀÿµÿ¼ÿµÿ¹ÿ¶ÿ»ÿ´ÿµÿ±ÿ°ÿ»ÿ³ÿ±ÿ¾ÿ¼ÿ²ÿµÿ·ÿ¶ÿ»ÿ·ÿ¸ÿ­ÿ·ÿ·ÿ±ÿ¸ÿ±ÿ¼ÿ¸ÿ³ÿ²ÿºÿ¸ÿ¶ÿµÿ¹ÿ»ÿ¼ÿ¹ÿ¾ÿ¿ÿ´ÿ¯ÿ°ÿ­ÿ´ÿ¼ÿ¼ÿ¸ÿ¸ÿºÿ¾ÿ¯ÿ»ÿµÿÂÿÈÿ¼ÿ°ÿÃÿÆÿ²ÿ¼ÿ¹ÿ³ÿ³ÿÁÿÀÿ­ÿÿ¶ÿ»ÿ·ÿ¾ÿµÿ­ÿ¹ÿ®ÿ¶ÿ±ÿ´ÿ¹ÿ¶ÿ½ÿ´ÿ¸ÿºÿºÿ°ÿ·ÿ·ÿ¶ÿ»ÿ¸ÿ¶ÿ»ÿ¾ÿ´ÿ´ÿ¼ÿ¹ÿ¶ÿºÿ»ÿ¿ÿÀÿ¹ÿ¾ÿ¹ÿ·ÿ½ÿ¼ÿµÿ¼ÿ²ÿ¹ÿ­ÿ¾ÿ½ÿ¶ÿ´ÿ´ÿ­ÿ¶ÿ·ÿ¯ÿ¹ÿ¶ÿ¸ÿ¶ÿ¶ÿºÿ¼ÿÉÿÁÿ°ÿ¶ÿ«ÿ¬ÿ±ÿ½ÿ·ÿÁÿ¯ÿ³ÿ¼ÿ¬ÿ·ÿ¹ÿ¶ÿÂÿ­ÿ¸ÿ±ÿ­ÿ¶ÿµÿºÿ²ÿ¸ÿ»ÿ·ÿ²ÿ°ÿ´ÿµÿ¸ÿºÿ¸ÿµÿ·ÿ³ÿ±ÿ±ÿ¹ÿ°ÿ±ÿ°ÿ¿ÿÀÿ´ÿ­ÿ¹ÿ½ÿ·ÿ¶ÿ°ÿ­ÿ³ÿµÿÂÿ½ÿ¶ÿ¯ÿ«ÿ¸ÿ¼ÿ±ÿ¯ÿ´ÿ¹ÿµÿ¬ÿµÿºÿµÿ°ÿ°ÿ´ÿ·ÿ·ÿªÿºÿÃÿµÿ¶ÿ´ÿ·ÿ½ÿ±ÿÿµÿ¾ÿ¼ÿ´ÿ¸ÿÀÿ¾ÿ¶ÿ¬ÿÿ²ÿ¼ÿºÿºÿºÿ½ÿ»ÿ´ÿ¶ÿ¹ÿÀÿ½ÿ¹ÿ´ÿºÿ¹ÿ·ÿµÿÁÿ¯ÿÿÿÿ¶ÿ³ÿ¶ÿÀÿ½ÿµÿ¶ÿ¼ÿ²ÿ®ÿ³ÿ¹ÿ¹ÿ¹ÿ°ÿÿ²ÿ¶ÿ´ÿ¸ÿ»ÿ¸ÿ±ÿ´ÿ²ÿµÿ±ÿ¹ÿ´ÿ¸ÿ«ÿ·ÿ©ÿ²ÿ´ÿ´ÿ­ÿ¸ÿ±ÿ³ÿ²ÿµÿ·ÿ°ÿÁÿ¶ÿ©ÿ¯ÿ³ÿ¶ÿ¸ÿºÿ½ÿ¹ÿ³ÿ·ÿ¶ÿ·ÿ³ÿ¯ÿ¶ÿÁÿºÿ³ÿ¬ÿ·ÿ­ÿªÿ¬ÿÀÿ±ÿ­ÿÁÿµÿÁÿ°ÿ³ÿ´ÿ­ÿ©ÿ¸ÿµÿµÿ²ÿ¬ÿ²ÿ³ÿ¶ÿ±ÿ±ÿ¿ÿ¾ÿºÿ·ÿ¶ÿ¬ÿ³ÿ¿ÿ½ÿ¾ÿÁÿ¶ÿ¶ÿ´ÿµÿ¹ÿ»ÿ¿ÿ¼ÿµÿ¸ÿ´ÿ¾ÿ·ÿ¹ÿ±ÿ°ÿÿ¶ÿºÿ·ÿ±ÿ¬ÿ®ÿ¯ÿ±ÿ²ÿ´ÿµÿ²ÿ±ÿ®ÿ±ÿ»ÿºÿ¶ÿ»ÿ²ÿ´ÿ¯ÿ¶ÿ¼ÿ´ÿ·ÿµÿÿ¼ÿ¬ÿ´ÿ¾ÿÿ¶ÿ¶ÿ¶ÿÂÿ´ÿ°ÿ³ÿ³ÿ±ÿ²ÿ¯ÿ´ÿ³ÿ·ÿ¾ÿ¼ÿ®ÿÿ±ÿ¶ÿºÿ¾ÿºÿ¼ÿ½ÿ¶ÿ¸ÿºÿ³ÿ®ÿ¯ÿ±ÿ¶ÿ²ÿ´ÿ·ÿ¹ÿµÿÿ®ÿ¯ÿ·ÿµÿ¼ÿ»ÿµÿªÿ­ÿÿ²ÿ½ÿºÿ¯ÿ¯ÿ²ÿ¹ÿ½ÿºÿ¶ÿ«ÿÿ¯ÿ´ÿµÿ°ÿ·ÿ¸ÿ³ÿ®ÿ²ÿ·ÿ·ÿ­ÿÁÿ¶ÿ°ÿµÿ®ÿ¬ÿ´ÿ©ÿ«ÿ¶ÿ¾ÿ­ÿ±ÿ½ÿ¼ÿ·ÿ³ÿ³ÿ¹ÿ»ÿ¹ÿµÿ»ÿ¹ÿ®ÿ®ÿ¬ÿ¬ÿ¶ÿ¸ÿ·ÿ³ÿ¶ÿ½ÿ·ÿ­ÿ·ÿ¹ÿ¿ÿ¸ÿ¸ÿ³ÿ±ÿ´ÿ³ÿ°ÿ±ÿ®ÿ¸ÿ¸ÿ©ÿ¼ÿ²ÿ°ÿ²ÿµÿ¹ÿ·ÿµÿ¯ÿ¶ÿµÿ®ÿ¯ÿ±ÿ´ÿºÿ´ÿ·ÿ¾ÿ²ÿ°ÿ¹ÿ»ÿ¶ÿ»ÿµÿ¸ÿ»ÿ²ÿªÿ¯ÿ´ÿ³ÿ½ÿ²ÿ±ÿ¶ÿ°ÿ»ÿ¼ÿ¼ÿ¸ÿ·ÿµÿ­ÿ¿ÿ®ÿ¯ÿ²ÿªÿ­ÿ²ÿ´ÿµÿ¿ÿ¼ÿ³ÿ´ÿ±ÿ°ÿ¯ÿ¯ÿ°ÿºÿ¹ÿªÿ®ÿ±ÿ±ÿ´ÿ²ÿ¯ÿ·ÿ¹ÿ®ÿ®ÿ¼ÿ­ÿªÿµÿ±ÿ¸ÿ¾ÿ­ÿ­ÿ«ÿ²ÿ²ÿ®ÿ®ÿ¯ÿ²ÿ¶ÿµÿ¯ÿ²ÿ¸ÿ¹ÿ¼ÿ»ÿ²ÿµÿ´ÿªÿ´ÿ®ÿ­ÿ³ÿ´ÿ­ÿ°ÿ­ÿ½ÿ¸ÿµÿ¯ÿÿ¸ÿ·ÿ·ÿ»ÿÂÿ«ÿªÿ°ÿ²ÿ´ÿ¹ÿ®ÿ´ÿ±ÿªÿ±ÿ±ÿ°ÿ²ÿºÿ¾ÿºÿ·ÿ´ÿ¯ÿ­ÿ°ÿ´ÿ¿ÿ¿ÿÀÿ±ÿ¯ÿ·ÿ¶ÿ±ÿ¬ÿÀÿ³ÿÀÿ­ÿ¼ÿºÿ®ÿ±ÿ¿ÿ±ÿ»ÿ¿ÿ­ÿµÿ¸ÿ·ÿ³ÿ±ÿ¹ÿ¹ÿ·ÿºÿ¸ÿ´ÿµÿ¯ÿÿ¯ÿ°ÿ±ÿ½ÿ½ÿ¹ÿ¼ÿ·ÿ³ÿ¿ÿµÿÿ¸ÿ¾ÿ¸ÿ²ÿ¸ÿºÿ¸ÿ´ÿµÿ¯ÿºÿ´ÿ´ÿ¸ÿÿ¬ÿ¸ÿµÿ±ÿ±ÿ°ÿ±ÿ°ÿ³ÿ³ÿ´ÿÆÿÇÿ·ÿ·ÿµÿ±ÿ³ÿ®ÿ®ÿ¾ÿ³ÿ¶ÿµÿµÿ¼ÿ¼ÿ¾ÿ´ÿ½ÿ¹ÿ½ÿ³ÿ­ÿ¸ÿ´ÿ¶ÿ®ÿ®ÿ·ÿµÿ°ÿ±ÿ¬ÿ´ÿ»ÿ¸ÿ¾ÿ»ÿ·ÿµÿ¸ÿµÿ¸ÿ·ÿ²ÿ«ÿ¹ÿ½ÿÂÿÁÿ®ÿµÿ·ÿ­ÿ¶ÿ°ÿ»ÿµÿ´ÿ·ÿ¯ÿ´ÿ¶ÿ¯ÿ¸ÿ¼ÿ¾ÿ¾ÿ¹ÿ»ÿ¿ÿ¼ÿ¶ÿ³ÿ¸ÿ¸ÿ¯ÿµÿ³ÿ¾ÿ½ÿ»ÿ±ÿ±ÿÀÿ­ÿ¹ÿ¶ÿ¯ÿ¿ÿ·ÿ­ÿºÿÀÿ¬ÿÿ®ÿµÿ¸ÿ¼ÿ¾ÿ¶ÿ¶ÿ¾ÿ»ÿ¹ÿ¸ÿ±ÿ³ÿ¶ÿ¹ÿ¸ÿÿ±ÿµÿ¸ÿ¸ÿ¸ÿ¯ÿ³ÿ¯ÿ¿ÿÀÿ¾ÿ´ÿ´ÿ¸ÿ¼ÿÀÿÁÿ¼ÿ·ÿ»ÿ»ÿ·ÿµÿµÿ¶ÿµÿµÿ·ÿ»ÿ»ÿ´ÿ·ÿ·ÿ¼ÿ¼ÿµÿ·ÿÁÿ·ÿªÿµÿ°ÿ»ÿ¼ÿ¼ÿºÿ°ÿ´ÿ¿ÿ¸ÿ·ÿ³ÿ³ÿ±ÿ°ÿ¸ÿ¸ÿ±ÿ±ÿ·ÿÄÿÃÿ¶ÿ¯ÿ©ÿ®ÿ¸ÿÄÿÂÿ¹ÿ´ÿ¬ÿ²ÿ²ÿ«ÿ¬ÿ²ÿ¾ÿ¸ÿ½ÿ¿ÿ¼ÿ¹ÿ»ÿ¸ÿ·ÿ´ÿ¹ÿ½ÿ¶ÿ³ÿ¹ÿ½ÿ·ÿÂÿ¾ÿ®ÿ¶ÿ«ÿµÿÁÿ½ÿ¼ÿ¿ÿ½ÿ»ÿ½ÿºÿ²ÿ»ÿ¬ÿ¶ÿ²ÿ´ÿ¼ÿ³ÿ³ÿ·ÿ·ÿ¾ÿ¼ÿ¶ÿ¹ÿ½ÿÁÿÂÿ±ÿ®ÿ±ÿµÿ¼ÿ±ÿºÿ½ÿÂÿ·ÿ¼ÿ¼ÿ¶ÿ©ÿ±ÿ¸ÿ¼ÿºÿºÿ¾ÿºÿ·ÿ·ÿ¶ÿºÿ½ÿ»ÿ³ÿ±ÿ°ÿ³ÿ´ÿºÿ¶ÿ¸ÿ¶ÿµÿÁÿÅÿ¸ÿºÿ»ÿ¸ÿ»ÿºÿ¼ÿ´ÿ¯ÿµÿ¸ÿ¿ÿÁÿ·ÿ¯ÿ¯ÿÇÿ¾ÿ¼ÿ«ÿ¿ÿ¿ÿºÿÂÿ¹ÿÑÿÆÿ³ÿºÿ¶ÿ»ÿ½ÿ»ÿ¶ÿ´ÿ·ÿ¶ÿ¶ÿ»ÿ¾ÿÄÿÁÿ¶ÿ»ÿ³ÿ¸ÿ¾ÿ½ÿÃÿ¶ÿ¸ÿ¼ÿµÿ­ÿ±ÿ¼ÿ¿ÿÂÿ¹ÿ½ÿ¹ÿ¼ÿÅÿ¾ÿ½ÿµÿ¸ÿ½ÿ¸ÿÊÿÈÿªÿÅÿ³ÿ¹ÿ½ÿ°ÿ½ÿ¹ÿºÿ¹ÿ¸ÿÀÿ¿ÿ»ÿ¼ÿ»ÿ±ÿ¯ÿ½ÿÀÿ»ÿ¾ÿ¾ÿ´ÿ´ÿºÿ±ÿ·ÿ¸ÿ¹ÿ¾ÿ¿ÿÂÿÀÿµÿ¸ÿºÿ´ÿ·ÿ¸ÿ·ÿ¾ÿÂÿÂÿ¸ÿ«ÿ¾ÿ³ÿºÿ³ÿ³ÿ¾ÿ»ÿ¹ÿ½ÿ¼ÿ¯ÿ¹ÿµÿ¸ÿÀÿÀÿÅÿÂÿ¸ÿ¼ÿ¹ÿµÿ½ÿ¹ÿ¼ÿµÿµÿ´ÿ³ÿ¶ÿ·ÿ¸ÿµÿ½ÿ®ÿ¬ÿºÿÇÿÇÿÁÿ¾ÿ¹ÿµÿ¹ÿ¾ÿ¹ÿ¹ÿÈÿ½ÿ±ÿ½ÿÃÿ´ÿÀÿÃÿºÿ¾ÿ¾ÿ²ÿ¸ÿ¼ÿ·ÿ¶ÿ·ÿ½ÿ¶ÿ°ÿ°ÿ­ÿ®ÿ¯ÿ¾ÿ¿ÿ®ÿ¾ÿÀÿ»ÿ»ÿ»ÿ»ÿ¹ÿ¾ÿ¹ÿµÿ½ÿ³ÿ­ÿ»ÿ¼ÿ®ÿÀÿÆÿ´ÿºÿ¸ÿ²ÿ¿ÿ¿ÿ½ÿ¼ÿ¸ÿ³ÿ¹ÿ¼ÿ»ÿ½ÿ¸ÿÁÿËÿ¼ÿÃÿ¹ÿ¼ÿ³ÿÁÿ¿ÿÁÿ¾ÿ·ÿ³ÿ¸ÿÀÿ½ÿ»ÿÃÿÀÿ¿ÿÀÿ¿ÿ¿ÿ¶ÿ¿ÿ¾ÿÃÿµÿ²ÿ®ÿ½ÿ¼ÿ¿ÿ¸ÿ³ÿ¸ÿ½ÿºÿ¹ÿÂÿµÿµÿÅÿÁÿÃÿÁÿ¼ÿ­ÿÅÿÊÿÈÿ¼ÿ°ÿ­ÿ´ÿ¿ÿ¿ÿ¶ÿ¸ÿ¸ÿ¹ÿ¼ÿ³ÿ¶ÿ¶ÿ½ÿÀÿ´ÿÀÿ¾ÿ¾ÿ¾ÿ»ÿ»ÿ»ÿÀÿÊÿÃÿ¸ÿ·ÿÃÿÃÿÈÿÀÿ¼ÿÂÿ¶ÿ¹ÿÂÿÂÿÀÿ½ÿµÿ³ÿ¼ÿÂÿ¸ÿ¿ÿ³ÿ»ÿÅÿÀÿÁÿ»ÿÁÿ¶ÿ¶ÿ¿ÿÀÿ½ÿ½ÿÀÿÀÿ´ÿ¾ÿÂÿÊÿ´ÿ·ÿ¾ÿ»ÿµÿ¸ÿ³ÿµÿ¸ÿ»ÿÂÿÁÿ¾ÿ¹ÿ°ÿ±ÿÃÿ±ÿ¿ÿ¹ÿ½ÿÃÿ¼ÿ¾ÿ¿ÿ½ÿ½ÿ»ÿ¼ÿ³ÿ³ÿÁÿ»ÿ¶ÿ¸ÿ´ÿºÿ±ÿ²ÿ»ÿ¿ÿ¾ÿÂÿÃÿ¿ÿ¿ÿ½ÿÃÿ½ÿÄÿÆÿºÿ¹ÿ½ÿÂÿ¸ÿ·ÿ¾ÿ½ÿ¿ÿÄÿ·ÿ¬ÿ·ÿ²ÿÉÿ½ÿ¾ÿµÿµÿ¸ÿ³ÿ»ÿÄÿÂÿÃÿ¿ÿ³ÿ·ÿÆÿ±ÿÂÿÆÿÈÿÀÿ·ÿ½ÿÁÿÂÿÄÿ¾ÿºÿÂÿÀÿÂÿÊÿÉÿ½ÿ¶ÿÆÿ¿ÿ¾ÿÂÿ»ÿ¶ÿ½ÿÃÿÃÿÀÿÍÿÄÿÀÿ¾ÿÀÿÄÿ»ÿµÿ¼ÿÁÿÁÿÅÿÁÿ´ÿÂÿÁÿ¼ÿ½ÿ¿ÿ»ÿ¼ÿ¾ÿÁÿ¼ÿµÿ»ÿÂÿÀÿ»ÿ»ÿ¿ÿ°ÿ¹ÿ¿ÿÅÿÅÿ¿ÿºÿ¸ÿ¸ÿ·ÿÃÿÀÿ¶ÿÃÿ»ÿºÿÌÿÃÿ½ÿ»ÿ¿ÿÂÿÀÿÂÿºÿºÿÌÿ¾ÿÄÿÇÿÄÿÆÿÀÿ½ÿÂÿÅÿÁÿ»ÿ½ÿ¶ÿ¶ÿÃÿ¾ÿ½ÿÃÿ¾ÿÂÿÁÿºÿºÿ·ÿ¶ÿÅÿÊÿ¼ÿ¸ÿÌÿÆÿÁÿÄÿ¿ÿ¾ÿÁÿ¿ÿÄÿÁÿÄÿ¾ÿ¼ÿ¯ÿÀÿÃÿÁÿ¾ÿºÿ»ÿºÿ½ÿ¼ÿÆÿÌÿ½ÿ²ÿ½ÿÀÿ¿ÿ½ÿ¼ÿÀÿÅÿ¾ÿ¸ÿÄÿºÿºÿ¼ÿ·ÿ¿ÿÈÿÃÿ½ÿÂÿÁÿËÿÃÿ»ÿ½ÿºÿÈÿÆÿ¿ÿ¼ÿ¿ÿÂÿÄÿ¿ÿ¿ÿÂÿ³ÿÁÿÀÿ½ÿÄÿÃÿ¿ÿÂÿ½ÿµÿ¹ÿ¾ÿ¾ÿ¾ÿ¿ÿÄÿÃÿ¾ÿ¼ÿÀÿ½ÿ½ÿÁÿÄÿÃÿÀÿÁÿÇÿÈÿÀÿ¹ÿ½ÿÃÿ¿ÿµÿÉÿ¿ÿ¸ÿ·ÿ¼ÿÀÿÂÿÃÿÃÿÄÿÈÿ½ÿºÿºÿÃÿ½ÿ½ÿÅÿÇÿÂÿÅÿÆÿÁÿÁÿÉÿÆÿ·ÿ¬ÿ´ÿÀÿÀÿÂÿ»ÿ·ÿ»ÿ»ÿÁÿÁÿÅÿÅÿÆÿËÿÃÿ·ÿÇÿ¾ÿÉÿÅÿÀÿ¾ÿÂÿÈÿÆÿÂÿÑÿ¹ÿµÿÂÿÂÿÂÿÁÿÁÿ¿ÿÁÿÆÿºÿºÿ¿ÿ»ÿºÿ¾ÿ¿ÿÁÿÃÿ½ÿ¾ÿ¼ÿ¶ÿ®ÿ»ÿÁÿÂÿÃÿÂÿÁÿÅÿÄÿ¾ÿÀÿ¼ÿ¼ÿÁÿ¿ÿ»ÿ½ÿ¿ÿ¶ÿ´ÿ·ÿÆÿ¸ÿ½ÿÅÿÃÿ¼ÿ¸ÿ¹ÿÀÿÆÿ´ÿ´ÿ¾ÿ¿ÿ¶ÿ·ÿÄÿÂÿÄÿºÿ»ÿÂÿÀÿÁÿºÿ±ÿ¹ÿÇÿ¹ÿÅÿÁÿÂÿ¹ÿºÿ¾ÿ¾ÿÀÿ¹ÿ»ÿ¿ÿÍÿÌÿÈÿÀÿ¾ÿÀÿÁÿÔÿÍÿ¿ÿ¾ÿÃÿÃÿ½ÿ½ÿÅÿÆÿ¹ÿºÿ¾ÿ¼ÿ¾ÿÅÿÄÿ»ÿ»ÿ´ÿÅÿ¿ÿÂÿÀÿÀÿ½ÿ½ÿÅÿÂÿÃÿ·ÿ¿ÿÀÿÅÿÀÿºÿºÿ»ÿÅÿÂÿ¼ÿÇÿ¿ÿ¼ÿ¼ÿºÿ½ÿ¯ÿºÿÄÿ¼ÿ¿ÿÃÿ¿ÿ»ÿ¼ÿ½ÿ²ÿ°ÿ°ÿ¼ÿ¾ÿÆÿÏÿÄÿÇÿ¹ÿ»ÿºÿ¸ÿ¼ÿ¾ÿ½ÿÀÿÁÿ¶ÿ¾ÿ·ÿ¸ÿÁÿËÿÎÿÄÿ±ÿ¯ÿ¿ÿÊÿÃÿ¿ÿÀÿÂÿÀÿ¶ÿ¸ÿ·ÿ¸ÿÉÿÐÿÁÿ¹ÿÇÿÃÿ·ÿ½ÿµÿ¸ÿ¿ÿ¿ÿ»ÿ´ÿ´ÿ²ÿµÿ¹ÿºÿ»ÿ¼ÿ½ÿÁÿ¾ÿ½ÿ¼ÿºÿµÿ³ÿµÿµÿ¸ÿ±ÿ¹ÿ±ÿ±ÿºÿ¿ÿ¼ÿÀÿ¾ÿ½ÿ²ÿ¸ÿ¶ÿ»ÿ¿ÿ»ÿºÿÁÿÂÿÃÿ±ÿ¸ÿ¹ÿ·ÿ¼ÿ¼ÿ¹ÿ»ÿ®ÿ·ÿ°ÿ¶ÿºÿ°ÿ­ÿÀÿ½ÿ³ÿ¶ÿ¸ÿ¸ÿ»ÿ·ÿ°ÿ´ÿ¯ÿ¾ÿÃÿ¿ÿ¹ÿ²ÿ²ÿºÿ¾ÿ´ÿ¼ÿÆÿ³ÿ»ÿ¾ÿ¹ÿ¹ÿ¹ÿµÿÀÿ¯ÿ¼ÿ¿ÿÂÿ½ÿ»ÿ»ÿ±ÿ¬ÿÊÿ´ÿ·ÿÄÿ´ÿ«ÿ°ÿ³ÿ³ÿµÿ¾ÿ­ÿ²ÿ¹ÿ­ÿ°ÿ¶ÿ¸ÿ»ÿ½ÿ¶ÿ¶ÿ´ÿ³ÿ¸ÿÆÿÃÿ´ÿ±ÿ¼ÿ¹ÿ¼ÿ¶ÿµÿ¿ÿ½ÿ¸ÿ¼ÿÀÿ¹ÿ»ÿ»ÿ­ÿ¼ÿ´ÿ»ÿÀÿÃÿÃÿ½ÿºÿ¶ÿ³ÿ·ÿ¹ÿ·ÿ½ÿ¸ÿ¸ÿ¼ÿ¹ÿ½ÿ¿ÿ½ÿÂÿ¼ÿ¾ÿ½ÿºÿ·ÿ¶ÿ¶ÿ·ÿÁÿ·ÿÆÿ¾ÿ´ÿ¶ÿ¶ÿµÿ¹ÿ»ÿÃÿÂÿ½ÿ¾ÿ´ÿ»ÿ»ÿ·ÿºÿ¹ÿ²ÿÁÿ»ÿÀÿ¿ÿ²ÿ«ÿ¹ÿÀÿ½ÿ½ÿÀÿÀÿºÿ½ÿ¹ÿ¸ÿ¹ÿ»ÿ¾ÿ¾ÿ¼ÿ¿ÿºÿºÿµÿ¹ÿÃÿÂÿ»ÿÀÿÆÿÂÿ¼ÿ¼ÿ¹ÿÃÿÃÿ¾ÿºÿ¸ÿ¶ÿ´ÿ¸ÿ»ÿ·ÿÂÿ»ÿ¶ÿ´ÿ¾ÿºÿ¿ÿÊÿÅÿ¼ÿºÿ¸ÿ¿ÿ¼ÿ¹ÿ­ÿ®ÿ¶ÿ´ÿ²ÿ¸ÿ¶ÿ³ÿ¹ÿ¶ÿºÿ¹ÿµÿÂÿ½ÿÆÿÅÿ»ÿ·ÿ»ÿ½ÿ¾ÿ¸ÿ¸ÿÄÿÄÿ°ÿ¸ÿ¸ÿ´ÿºÿ½ÿºÿ»ÿ³ÿµÿÀÿ¸ÿ·ÿ½ÿ¹ÿ¿ÿÄÿ»ÿ¹ÿ¼ÿªÿºÿµÿ²ÿ®ÿÅÿ¼ÿÁÿ½ÿ¯ÿ«ÿ°ÿ´ÿ¶ÿ¿ÿÂÿÀÿ´ÿ¼ÿÂÿ¿ÿ¹ÿ¸ÿ¹ÿ»ÿ»ÿ¼ÿ´ÿÃÿºÿ¶ÿ½ÿÂÿÃÿ»ÿ·ÿ¼ÿ¼ÿ½ÿÀÿ¼ÿ»ÿ³ÿ·ÿ»ÿ»ÿÄÿÇÿÃÿ¿ÿ¸ÿ°ÿ­ÿ¼ÿ¹ÿ°ÿÈÿ´ÿµÿ´ÿÀÿÁÿµÿ³ÿºÿ½ÿ¼ÿ´ÿ»ÿÆÿ¶ÿ´ÿµÿ¹ÿ¹ÿ¸ÿ¹ÿ¹ÿ·ÿ¼ÿÈÿÁÿ¸ÿ¿ÿ±ÿ¼ÿÎÿ½ÿ¸ÿ²ÿ¯ÿ¹ÿ¼ÿ»ÿÄÿºÿÇÿ±ÿ½ÿ¹ÿ»ÿºÿ·ÿ¸ÿ¼ÿ¼ÿ¹ÿºÿµÿ¶ÿ¾ÿ¸ÿÉÿ·ÿ³ÿ¾ÿ·ÿÀÿ»ÿ¸ÿ½ÿ¶ÿµÿÄÿ½ÿ¾ÿ¸ÿ¬ÿ¸ÿ¶ÿ¸ÿ¼ÿ¼ÿ½ÿ¾ÿ¾ÿÁÿÁÿ¹ÿ¶ÿ³ÿÀÿµÿ¹ÿ»ÿ¿ÿ½ÿµÿ¶ÿ¶ÿ¹ÿ¸ÿµÿ¿ÿ°ÿ±ÿµÿ¹ÿ¶ÿ¾ÿÄÿÃÿµÿºÿ¼ÿ¶ÿ·ÿ»ÿ¹ÿ´ÿ»ÿ¶ÿÂÿ¹ÿ·ÿÆÿ¸ÿÀÿÂÿ³ÿ²ÿ³ÿ³ÿºÿ»ÿ¿ÿ½ÿ²ÿ»ÿ¾ÿ°ÿÂÿÄÿ»ÿ¼ÿ¼ÿ¸ÿ¸ÿ¸ÿ»ÿ¼ÿ»ÿÇÿÇÿÀÿÂÿ½ÿºÿ¹ÿ¹ÿºÿÇÿÅÿµÿ°ÿ¸ÿ¿ÿ¿ÿ¶ÿ±ÿ¬ÿ²ÿ¸ÿ¹ÿ­ÿ®ÿºÿºÿ¸ÿ¾ÿÀÿ½ÿºÿ·ÿ³ÿ²ÿ¹ÿ½ÿ²ÿ¶ÿ¼ÿ¶ÿ»ÿ´ÿ®ÿ´ÿ·ÿ¼ÿ¶ÿ´ÿ¸ÿ¶ÿºÿ¼ÿ¼ÿ¹ÿµÿ¼ÿºÿ¸ÿ¹ÿ²ÿ¬ÿ²ÿ²ÿ»ÿ¿ÿ½ÿ¼ÿ»ÿ½ÿ¿ÿÃÿÃÿ¶ÿ·ÿÁÿ¼ÿ·ÿ½ÿÂÿ³ÿ°ÿ¶ÿµÿ¯ÿ´ÿ¾ÿ¼ÿÀÿ»ÿ¸ÿºÿÁÿÅÿ¾ÿ´ÿ¹ÿ·ÿ¶ÿºÿ¼ÿ°ÿ®ÿ·ÿ»ÿ¹ÿ²ÿ±ÿ´ÿÁÿ½ÿÇÿµÿªÿ¾ÿ¸ÿ³ÿ·ÿ¶ÿ±ÿ´ÿ¸ÿ®ÿºÿÇÿ¹ÿ¹ÿ¸ÿ¼ÿµÿ¾ÿ½ÿ²ÿÁÿ»ÿ¸ÿ¸ÿ·ÿ´ÿ·ÿ·ÿ´ÿ¸ÿ¾ÿ»ÿ´ÿ±ÿ±ÿ¶ÿ¿ÿÀÿ±ÿºÿ³ÿºÿ·ÿ»ÿ¹ÿÃÿÂÿ½ÿÀÿ¾ÿµÿ¸ÿ¾ÿ¹ÿºÿ¶ÿ»ÿ³ÿÀÿ®ÿºÿ³ÿ¶ÿ·ÿ·ÿºÿ·ÿ¯ÿ³ÿ³ÿ·ÿµÿ®ÿ­ÿ°ÿ¶ÿ¶ÿ´ÿÂÿ¸ÿ²ÿ°ÿ·ÿ´ÿ¹ÿ²ÿ¶ÿ½ÿ²ÿ´ÿ­ÿ­ÿºÿºÿ´ÿ°ÿ­ÿ¶ÿ¾ÿ¶ÿºÿ»ÿ¸ÿ´ÿ·ÿ´ÿ¶ÿµÿ½ÿµÿ¼ÿ¼ÿ±ÿ³ÿ»ÿ¼ÿ»ÿ¿ÿ½ÿ¶ÿ¼ÿ¸ÿºÿ»ÿ¶ÿ´ÿ®ÿÀÿ°ÿ³ÿ¼ÿÇÿ·ÿÿ«ÿ¶ÿ¿ÿÁÿ¹ÿ¸ÿ±ÿ±ÿ¿ÿ¸ÿ¶ÿ¿ÿÂÿ¾ÿµÿ¹ÿ¯ÿ½ÿ«ÿ°ÿµÿ´ÿ¯ÿµÿ»ÿ¹ÿ¶ÿµÿ½ÿ½ÿ¹ÿºÿ¼ÿ¾ÿ¼ÿ¼ÿ¶ÿ¹ÿ¹ÿ·ÿ´ÿ¹ÿ»ÿ»ÿÄÿ³ÿ³ÿ±ÿ±ÿºÿ¶ÿ¶ÿµÿ³ÿµÿ·ÿ¹ÿ·ÿºÿÄÿ¾ÿ»ÿÀÿ¿ÿ¹ÿÂÿ»ÿªÿ­ÿ¾ÿ³ÿ²ÿ³ÿ®ÿ·ÿ³ÿ±ÿ³ÿ·ÿ½ÿºÿ¸ÿ¾ÿºÿ±ÿ´ÿ±ÿ¹ÿ¹ÿ´ÿ¶ÿ±ÿÇÿ³ÿÁÿ¬ÿ¾ÿ¶ÿµÿÁÿ¸ÿ³ÿºÿ·ÿ·ÿ·ÿµÿ±ÿ¯ÿ¶ÿ¸ÿ·ÿ¼ÿµÿµÿ²ÿºÿ¿ÿ±ÿ´ÿµÿ±ÿ¿ÿ½ÿ°ÿ¹ÿ¶ÿÂÿºÿ¹ÿºÿ½ÿ¹ÿ·ÿ´ÿ¬ÿ®ÿ®ÿ¬ÿ¸ÿºÿ½ÿ¼ÿµÿ¶ÿ´ÿ°ÿ²ÿÉÿ®ÿ¸ÿ·ÿºÿ°ÿ½ÿ´ÿ°ÿµÿ®ÿ®ÿ°ÿ­ÿ®ÿ¬ÿ¯ÿ²ÿ­ÿ¹ÿºÿ´ÿ»ÿµÿ±ÿ´ÿ¸ÿ²ÿ½ÿ·ÿ¼ÿ¸ÿ³ÿ¿ÿ«ÿµÿºÿ¹ÿ¼ÿÂÿ»ÿºÿ¹ÿ°ÿ±ÿ¹ÿºÿ·ÿµÿ¸ÿ»ÿºÿ·ÿ´ÿ¼ÿÃÿºÿ²ÿ¼ÿ±ÿ°ÿ¬ÿ±ÿ¸ÿ°ÿÿ¹ÿ¸ÿÿ©ÿÿ±ÿ½ÿÃÿ³ÿ°ÿºÿ¶ÿ³ÿµÿ·ÿ±ÿ°ÿ³ÿ»ÿ³ÿ¿ÿ¼ÿÀÿ¼ÿ¸ÿ³ÿ¿ÿ²ÿ»ÿ»ÿºÿ³ÿ¹ÿ±ÿ²ÿµÿµÿ¶ÿ´ÿµÿ·ÿ·ÿ±ÿ¯ÿ²ÿµÿ»ÿ¸ÿ´ÿ»ÿ¼ÿ±ÿ­ÿ²ÿ¯ÿ²ÿÿ®ÿÄÿ´ÿÁÿ¹ÿ»ÿ¶ÿµÿºÿ½ÿºÿ·ÿÿ°ÿ³ÿ»ÿ¶ÿ°ÿ·ÿµÿ¯ÿ±ÿ³ÿ³ÿ¹ÿÀÿ·ÿ½ÿ¸ÿ¸ÿ¹ÿ½ÿ¾ÿ¿ÿ¾ÿ¸ÿ®ÿºÿ¸ÿ³ÿ¯ÿ¹ÿ®ÿ±ÿ»ÿÄÿ½ÿºÿ¸ÿºÿ¶ÿ±ÿ¯ÿ®ÿ³ÿ¹ÿºÿ¹ÿ¹ÿ·ÿ³ÿ´ÿ·ÿ¶ÿ³ÿ¼ÿ°ÿ±ÿ´ÿ¶ÿ¹ÿ±ÿ²ÿyÿ3ÿlÿÿµÿ²ÿ­ÿ»ÿ¸ÿ°ÿ´ÿ¶ÿ·ÿ­ÿ©ÿ²ÿºÿ¼ÿ´ÿ¯ÿ¸ÿ·ÿ¶ÿ¶ÿ»ÿ¹ÿ­ÿºÿ³ÿ´ÿÿÿ°ÿ¾ÿ¸ÿºÿ°ÿ´ÿ¹ÿ­ÿÿÿ³ÿ°ÿ´ÿ®ÿ¬ÿ±ÿ¹ÿ³ÿ·ÿµÿ¯ÿ­ÿ°ÿ²ÿ¯ÿ´ÿÁÿÄÿ¸ÿ³ÿºÿ´ÿµÿÁÿ³ÿ²ÿ³ÿªÿ¶ÿµÿÿ´ÿÃÿ³ÿÇÿ®ÿ²ÿµÿ¯ÿ¶ÿ´ÿ¯ÿ´ÿ°ÿ´ÿ¸ÿ®ÿ±ÿ²ÿ¹ÿ³ÿ­ÿ·ÿ·ÿºÿ¶ÿ®ÿ¬ÿ¶ÿ»ÿ±ÿÀÿÂÿ¼ÿ«ÿ·ÿ°ÿ½ÿÿ¾ÿ¿ÿ°ÿ·ÿ´ÿºÿ¯ÿ®ÿ¶ÿ´ÿªÿ´ÿ¸ÿ¯ÿ³ÿ®ÿ¯ÿ¸ÿµÿ­ÿ¶ÿ¹ÿ³ÿ´ÿ±ÿ²ÿ±ÿ°ÿ¶ÿ¸ÿ´ÿ­ÿ°ÿµÿ¹ÿ¹ÿ¶ÿ·ÿÿ»ÿ±ÿ¸ÿ¶ÿ³ÿ´ÿÿ²ÿ¸ÿ¸ÿ±ÿµÿ´ÿ¶ÿ¶ÿºÿ¹ÿ´ÿµÿ¾ÿ½ÿ±ÿ¬ÿ¯ÿ®ÿ±ÿºÿ¶ÿ³ÿ·ÿ±ÿ¹ÿ¼ÿ³ÿ²ÿ¼ÿ²ÿ³ÿ®ÿ¹ÿ¶ÿ³ÿ¼ÿ¯ÿ»ÿµÿ±ÿ­ÿ·ÿ´ÿ´ÿ­ÿ°ÿ«ÿ¬ÿ²ÿ³ÿ«ÿ±ÿ³ÿµÿ´ÿµÿ¹ÿ¯ÿ«ÿ¯ÿ°ÿ²ÿµÿ¾ÿ·ÿ©ÿ±ÿ¶ÿ±ÿÀÿ¶ÿ³ÿªÿ±ÿ¿ÿ³ÿ±ÿ´ÿ±ÿ·ÿ¾ÿ±ÿ¯ÿ²ÿµÿ²ÿ²ÿ°ÿ­ÿ¹ÿ¹ÿµÿ¾ÿ»ÿµÿªÿªÿ°ÿ®ÿ°ÿ´ÿ·ÿ´ÿ¶ÿ¶ÿ´ÿºÿµÿºÿ»ÿ¶ÿ»ÿ·ÿ³ÿ²ÿ¶ÿ¬ÿµÿ®ÿ±ÿ·ÿ¯ÿ¾ÿºÿ¯ÿ«ÿµÿ·ÿºÿºÿ´ÿ²ÿºÿ·ÿ¹ÿºÿ·ÿ²ÿ³ÿ¾ÿ¹ÿ­ÿ°ÿ¯ÿ¶ÿ¼ÿ¿ÿ²ÿ´ÿ¸ÿ²ÿÿ³ÿºÿ·ÿ²ÿ·ÿ·ÿ®ÿ®ÿ¶ÿ®ÿ¶ÿÀÿ¾ÿ¸ÿ°ÿ¹ÿ°ÿ³ÿ°ÿ«ÿ­ÿ³ÿ·ÿ¸ÿ»ÿ·ÿ²ÿ±ÿ²ÿ¶ÿ¸ÿ´ÿ¯ÿ²ÿ¬ÿÿ°ÿ®ÿ»ÿ½ÿ·ÿ¯ÿÀÿ¾ÿºÿªÿ¼ÿ·ÿ®ÿ¶ÿ´ÿ·ÿ¶ÿ¬ÿ¶ÿ³ÿ°ÿ²ÿ±ÿ«ÿ´ÿµÿ°ÿ°ÿ±ÿ±ÿ¶ÿ·ÿ¶ÿµÿ³ÿµÿ¯ÿªÿ´ÿ³ÿ³ÿ´ÿ¯ÿ­ÿ©ÿ³ÿ°ÿÁÿ¶ÿ¶ÿ¯ÿ³ÿ¹ÿºÿ³ÿ½ÿ°ÿªÿ±ÿ®ÿ½ÿ»ÿ²ÿ¹ÿ¸ÿ°ÿ·ÿµÿ´ÿ·ÿµÿ¸ÿ·ÿµÿ¶ÿ·ÿµÿ²ÿ·ÿ·ÿ»ÿ»ÿµÿ²ÿ¹ÿ®ÿ³ÿ±ÿ¸ÿ¿ÿ¹ÿ²ÿ·ÿµÿ½ÿ°ÿ»ÿ¼ÿºÿÂÿ¬ÿºÿ»ÿ°ÿ´ÿ¾ÿ¿ÿ¶ÿ¯ÿ³ÿ·ÿºÿºÿ±ÿµÿ¾ÿ¸ÿ»ÿ¸ÿ½ÿ½ÿ±ÿ³ÿ´ÿ½ÿ´ÿ¸ÿ©ÿÿ´ÿ®ÿ¶ÿ³ÿµÿ»ÿºÿ­ÿ­ÿ½ÿ¶ÿ©ÿ­ÿ³ÿµÿ»ÿ¼ÿÂÿ¸ÿ¸ÿºÿ²ÿ½ÿÀÿºÿ¾ÿ´ÿ¼ÿ´ÿ±ÿ½ÿ¿ÿ·ÿ¸ÿ²ÿ¼ÿºÿµÿ²ÿ¹ÿ¶ÿ¼ÿ¾ÿ´ÿ°ÿ¶ÿ¯ÿ¸ÿ·ÿ­ÿ±ÿ±ÿ¶ÿ¸ÿ²ÿ±ÿ·ÿ»ÿ¸ÿ·ÿ¸ÿ´ÿ¸ÿ»ÿ¸ÿµÿ·ÿ´ÿ¶ÿ«ÿ°ÿ±ÿ¼ÿ¼ÿ¶ÿ»ÿ®ÿ©ÿ·ÿ·ÿµÿ²ÿ­ÿ¹ÿ´ÿ²ÿ·ÿ¬ÿ±ÿ´ÿ¹ÿÃÿÀÿ·ÿºÿ·ÿ®ÿ±ÿ´ÿ½ÿ½ÿµÿ´ÿ¼ÿ¯ÿºÿÀÿÂÿ¹ÿ°ÿ³ÿºÿÃÿ¯ÿ¾ÿ¬ÿ°ÿ´ÿ¼ÿµÿªÿ±ÿ³ÿ¶ÿ¶ÿ­ÿ²ÿ·ÿ´ÿ¶ÿ¶ÿ³ÿ²ÿ±ÿ·ÿ½ÿ­ÿ³ÿ´ÿ¶ÿ¶ÿ«ÿ«ÿ¶ÿ®ÿ¾ÿ¸ÿ½ÿ¶ÿÁÿ¾ÿÂÿ¾ÿ¹ÿ¼ÿ»ÿ¹ÿ´ÿ¶ÿ·ÿµÿµÿ³ÿ±ÿµÿµÿ²ÿ¯ÿµÿÀÿ¶ÿ±ÿ·ÿ¶ÿ²ÿÁÿÄÿ¼ÿ´ÿ¸ÿ½ÿÁÿ¸ÿ²ÿ°ÿÉÿÁÿ·ÿ°ÿ²ÿ³ÿµÿÀÿÄÿºÿ»ÿÃÿÀÿÇÿÀÿ±ÿ²ÿºÿ®ÿ¾ÿ¶ÿÅÿ³ÿ¬ÿ«ÿ·ÿÂÿ°ÿºÿ¶ÿ¹ÿ¸ÿ·ÿ»ÿ·ÿ·ÿ´ÿ¶ÿ³ÿ¸ÿ¾ÿ·ÿ¶ÿºÿ¿ÿ¹ÿ¾ÿ¼ÿ·ÿ»ÿ±ÿµÿ½ÿ°ÿ»ÿ»ÿ¶ÿ®ÿÁÿÁÿ³ÿ¶ÿ®ÿ®ÿ²ÿ´ÿ·ÿ¹ÿ»ÿ·ÿ¸ÿ·ÿ©ÿÿ¯ÿ®ÿ¸ÿ¼ÿÿ³ÿ°ÿºÿ½ÿ´ÿ¿ÿÅÿ·ÿÁÿÂÿÄÿÁÿ®ÿ¯ÿ¾ÿ½ÿ¾ÿÂÿ¿ÿºÿ·ÿµÿ¸ÿºÿ³ÿ¶ÿ±ÿ³ÿ´ÿ³ÿºÿ¹ÿºÿ®ÿ´ÿ¸ÿµÿÀÿ¾ÿÂÿ´ÿ»ÿ¶ÿºÿ¿ÿºÿ¶ÿ¶ÿ·ÿ·ÿ¸ÿ¼ÿ¿ÿ»ÿ½ÿ´ÿÿ®ÿ±ÿ²ÿ¿ÿ¾ÿ­ÿÃÿÄÿ¶ÿÀÿ¿ÿÁÿ¾ÿÀÿÁÿ¸ÿ²ÿ¸ÿºÿ¶ÿ¹ÿÀÿ¾ÿ·ÿ·ÿ®ÿ¶ÿÆÿÁÿÁÿ½ÿºÿ±ÿ¼ÿÿ¶ÿ·ÿ¹ÿ¼ÿ¹ÿ¼ÿºÿ³ÿ±ÿ³ÿµÿºÿ³ÿ³ÿ·ÿÆÿ¹ÿ»ÿªÿ°ÿ¾ÿ·ÿ·ÿÀÿÂÿ±ÿ±ÿ²ÿ°ÿ»ÿ¸ÿ¹ÿºÿ³ÿ³ÿ´ÿ·ÿ¸ÿºÿ¶ÿ±ÿµÿ¶ÿÀÿ®ÿ¸ÿ¾ÿ¹ÿÃÿµÿ¸ÿµÿ¹ÿ¹ÿ¯ÿ¯ÿ²ÿ¹ÿ¼ÿ·ÿ¼ÿ¸ÿ¼ÿ»ÿ¼ÿ¿ÿ²ÿ¸ÿ¾ÿÿµÿ±ÿ°ÿ´ÿºÿ½ÿ»ÿ¾ÿ¾ÿÂÿÁÿ·ÿ·ÿ½ÿ¼ÿ¿ÿ¾ÿ¾ÿ»ÿ¹ÿ¸ÿ¾ÿ¸ÿ³ÿ½ÿ»ÿ½ÿ±ÿ²ÿÂÿ¾ÿ¹ÿ¹ÿ¸ÿ¸ÿ¯ÿ±ÿ¿ÿ½ÿ­ÿ¼ÿ·ÿ«ÿ¼ÿ°ÿ¼ÿ¹ÿºÿµÿ¿ÿÄÿ¹ÿ¾ÿ»ÿ´ÿ±ÿµÿÀÿ·ÿ²ÿ±ÿÿ³ÿ¬ÿ»ÿ¾ÿ¯ÿ¶ÿ¹ÿ¼ÿ¾ÿ½ÿ¼ÿºÿ¹ÿ¹ÿ·ÿ¶ÿ»ÿ½ÿ¯ÿ¹ÿÂÿÄÿºÿµÿºÿªÿµÿ¼ÿ¿ÿ¿ÿºÿ´ÿ»ÿ¹ÿ¸ÿ½ÿ»ÿ¹ÿ¾ÿÃÿµÿ·ÿÅÿ½ÿ²ÿ¼ÿ¯ÿÂÿ¿ÿÃÿºÿ¹ÿ¿ÿ¸ÿµÿ½ÿºÿ¯ÿ­ÿ­ÿºÿÀÿ¿ÿ³ÿ»ÿ¼ÿ¸ÿ¸ÿ±ÿ¿ÿ¿ÿ²ÿ³ÿ¸ÿ¸ÿ¶ÿµÿºÿºÿ½ÿÀÿ»ÿÂÿµÿºÿ»ÿÁÿÁÿÁÿ³ÿ®ÿ¹ÿÆÿÂÿ½ÿÅÿ¾ÿ·ÿÀÿºÿ¹ÿµÿ·ÿ°ÿ·ÿ²ÿ¶ÿ¹ÿ½ÿ¿ÿÄÿ¿ÿ¹ÿÃÿÉÿÃÿºÿ¸ÿÀÿÊÿÍÿºÿÄÿÃÿ¶ÿ½ÿ¸ÿ³ÿ¼ÿÀÿ¶ÿ°ÿ¸ÿÄÿÇÿ¿ÿÈÿÅÿ½ÿ¼ÿ¿ÿ¼ÿ¿ÿ·ÿ¹ÿÃÿÃÿ¾ÿ½ÿ¿ÿ½ÿ¹ÿ·ÿÀÿÃÿ¯ÿ³ÿÄÿ·ÿÁÿ¼ÿ»ÿ¶ÿ¶ÿ¿ÿÂÿ¾ÿ¹ÿ¹ÿºÿ¸ÿ¸ÿ·ÿ¼ÿ·ÿ·ÿ½ÿºÿ½ÿ½ÿ¼ÿ½ÿÀÿ½ÿµÿ¾ÿ¿ÿ³ÿÄÿÃÿÉÿ¼ÿºÿÁÿ¼ÿ·ÿºÿ¿ÿÁÿ¿ÿ¼ÿºÿ·ÿ½ÿÁÿÀÿ´ÿ¼ÿÀÿÇÿÀÿ¸ÿ·ÿ¼ÿ¿ÿ»ÿ·ÿ±ÿÁÿ»ÿÍÿ¶ÿÁÿ¿ÿ»ÿÁÿÀÿ»ÿ¾ÿÇÿÉÿÂÿµÿ½ÿÉÿ²ÿÂÿÃÿ¿ÿÂÿÂÿÅÿÃÿ¿ÿ¾ÿ¼ÿ»ÿ¿ÿÇÿÁÿÂÿÈÿºÿ°ÿÀÿµÿ¸ÿÂÿÁÿ¼ÿ½ÿÃÿÉÿÄÿµÿ·ÿÀÿÌÿ¿ÿºÿÇÿÁÿ¾ÿÀÿ»ÿ¸ÿ¸ÿ±ÿ¹ÿÂÿÃÿÄÿÂÿ¹ÿÀÿ¿ÿ»ÿ¾ÿÃÿÄÿÁÿ»ÿ¾ÿ»ÿ¹ÿ¾ÿ¼ÿºÿÅÿÆÿÂÿ»ÿ¼ÿ¾ÿ¹ÿÀÿÁÿ·ÿÄÿÂÿÅÿÇÿ¾ÿ½ÿÁÿÄÿÃÿÃÿÁÿµÿÅÿÀÿÂÿÄÿ¿ÿÅÿÂÿ¿ÿÃÿÂÿÁÿÅÿÄÿ¿ÿ¾ÿÂÿÆÿ¿ÿ¿ÿÇÿÄÿ¿ÿÊÿËÿ¾ÿ½ÿ»ÿ½ÿ¹ÿ·ÿ³ÿÀÿÁÿºÿ¶ÿÂÿÌÿÆÿÂÿËÿ½ÿÇÿ¸ÿ·ÿ³ÿ¾ÿ¹ÿºÿÂÿ¿ÿ¸ÿÃÿÍÿÃÿ·ÿ¾ÿÇÿ²ÿÀÿÃÿÄÿÁÿ½ÿ¿ÿÇÿÊÿÁÿ½ÿºÿ¹ÿºÿ¾ÿ»ÿ¸ÿ¸ÿºÿ¼ÿ¿ÿÐÿÌÿÅÿÀÿÌÿ»ÿÁÿÉÿÈÿ¾ÿºÿ¾ÿ´ÿÁÿÇÿ½ÿÆÿ¿ÿ¿ÿÄÿ½ÿ»ÿÃÿ¾ÿÂÿÂÿÆÿ¶ÿÃÿÇÿºÿÁÿÁÿ·ÿ·ÿ¼ÿ¾ÿ¾ÿÃÿÈÿÄÿÀÿÃÿËÿÉÿÀÿÀÿÅÿÁÿÃÿÇÿÀÿºÿ½ÿ¹ÿÀÿÌÿÃÿ°ÿ¹ÿ½ÿ¹ÿ½ÿÁÿÁÿ¿ÿÄÿÈÿÄÿÁÿÅÿÁÿ½ÿÇÿÇÿ¿ÿ¼ÿ¿ÿÇÿÉÿÄÿÂÿ¿ÿ¼ÿ­ÿ¹ÿÇÿ¿ÿÅÿÃÿÀÿÄÿ»ÿ¹ÿ»ÿµÿÄÿºÿ¾ÿ¼ÿÂÿÈÿ½ÿµÿ¼ÿÎÿ¸ÿ»ÿÀÿ¿ÿÆÿÄÿ¼ÿ¾ÿÆÿÀÿºÿÁÿÃÿÄÿÃÿÃÿÄÿÆÿÈÿÃÿ¿ÿ´ÿÅÿ´ÿÀÿÆÿÆÿÃÿ¿ÿ¿ÿÄÿ»ÿÁÿµÿÀÿÅÿÀÿºÿ»ÿ¿ÿºÿ¶ÿ»ÿ¶ÿ·ÿ¹ÿ»ÿµÿ±ÿ¼ÿ¿ÿºÿÃÿ±ÿ¶ÿ¿ÿ¿ÿ¸ÿ¶ÿºÿ»ÿ¼ÿ»ÿ»ÿÀÿ¹ÿ´ÿ¼ÿÁÿ¼ÿÁÿ¾ÿ·ÿÄÿÃÿ»ÿ¾ÿÂÿ¿ÿ»ÿºÿ¾ÿÃÿÅÿÄÿ»ÿ½ÿÅÿÈÿÃÿ»ÿÂÿ²ÿ¹ÿ½ÿ¾ÿ¿ÿ¼ÿ¼ÿ¾ÿ·ÿ¼ÿ½ÿÁÿÀÿÀÿ¿ÿ½ÿÀÿÅÿÇÿ¹ÿÆÿ¿ÿÁÿÀÿ¹ÿ³ÿµÿÀÿ½ÿ¾ÿÇÿÀÿ»ÿ¼ÿ»ÿ¸ÿÀÿÇÿºÿÈÿ¸ÿºÿ¾ÿ¿ÿÇÿ¼ÿÀÿÉÿÆÿÃÿ½ÿ¼ÿÂÿÄÿ»ÿºÿ³ÿ³ÿÀÿÃÿÁÿÅÿÎÿÇÿÀÿ½ÿ´ÿ¼ÿÃÿÂÿÀÿ½ÿ¹ÿºÿ¼ÿ»ÿ·ÿ½ÿÈÿËÿÂÿ²ÿ²ÿ¸ÿ¼ÿÁÿÈÿÎÿÊÿ½ÿºÿ¡ÿ¶ÿ¿ÿ¼ÿ»ÿµÿ«ÿÄÿ½ÿ¹ÿ½ÿµÿ¸ÿÀÿ·ÿ¯ÿµÿ¼ÿ¶ÿ³ÿ¼ÿ¼ÿµÿ¹ÿ¼ÿ±ÿ¹ÿ¹ÿ¼ÿ¶ÿ²ÿµÿ¹ÿ¸ÿ¶ÿ¶ÿµÿ¯ÿ²ÿµÿ³ÿ¶ÿ¹ÿºÿÀÿÀÿ®ÿºÿÁÿºÿ·ÿ´ÿ°ÿ¶ÿ¾ÿ¸ÿºÿºÿ²ÿ®ÿ°ÿºÿÂÿ°ÿ³ÿ±ÿ´ÿ»ÿ¼ÿ¹ÿ»ÿÀÿÀÿ½ÿÁÿ¸ÿ³ÿµÿ³ÿ²ÿ¸ÿ¼ÿ¶ÿ¹ÿ´ÿ´ÿ»ÿ¼ÿ²ÿ¹ÿ²ÿµÿ°ÿ»ÿºÿ±ÿ³ÿ¼ÿµÿµÿ±ÿµÿ¸ÿ¸ÿ»ÿ¾ÿºÿ±ÿµÿÅÿ½ÿÃÿ·ÿ»ÿ»ÿ¶ÿ¶ÿ»ÿ»ÿºÿ¸ÿºÿ¾ÿ²ÿ¶ÿ¹ÿ»ÿÀÿµÿ²ÿµÿ¢ÿ½ÿ²ÿµÿ¾ÿ½ÿ·ÿ±ÿ¼ÿ¹ÿ¸ÿ¿ÿÁÿÂÿ¼ÿ¾ÿÅÿ½ÿ¿ÿ¸ÿ¹ÿ½ÿÃÿÀÿ²ÿ¯ÿ¶ÿµÿ¶ÿµÿ¹ÿÄÿ¾ÿÁÿºÿ²ÿ·ÿ¾ÿ²ÿºÿ·ÿ½ÿºÿºÿ½ÿ·ÿ·ÿ¾ÿ¿ÿ½ÿ´ÿÎÿ¼ÿ°ÿ°ÿ½ÿ»ÿµÿ·ÿ¹ÿµÿ¹ÿ»ÿ´ÿ¿ÿ·ÿ¾ÿ¾ÿ³ÿ¶ÿÃÿÅÿÄÿ¿ÿ³ÿ·ÿ¹ÿ²ÿ¹ÿ½ÿ¸ÿ¿ÿÆÿ¼ÿ»ÿ¼ÿµÿ¶ÿ¼ÿ½ÿ¿ÿÂÿ¿ÿÀÿ¼ÿµÿÄÿ¸ÿÃÿÂÿ¾ÿ½ÿÀÿÂÿÂÿ½ÿ³ÿÁÿºÿÄÿ½ÿ¸ÿ´ÿ¯ÿ²ÿ¸ÿ´ÿ¼ÿ²ÿ¼ÿ¸ÿ±ÿ²ÿ±ÿ»ÿÁÿÁÿÅÿ¼ÿ´ÿÁÿ¼ÿ°ÿºÿ¸ÿ¸ÿ¸ÿ»ÿÀÿ½ÿºÿ¾ÿÀÿÈÿÃÿÅÿÄÿÃÿ¸ÿ·ÿ¾ÿ»ÿºÿ´ÿÁÿÅÿ¸ÿ¾ÿ¿ÿ½ÿ¹ÿ¸ÿ½ÿ¿ÿ¹ÿ¿ÿ·ÿ»ÿ¸ÿ¼ÿÀÿ´ÿ¸ÿ¼ÿ¸ÿ±ÿ°ÿÂÿÂÿ¿ÿÀÿ¶ÿºÿÄÿ½ÿ¾ÿ»ÿ²ÿ²ÿ¸ÿ½ÿ¹ÿ¶ÿ¼ÿ½ÿ¶ÿ¹ÿ»ÿ¾ÿ¾ÿÀÿÄÿÀÿ»ÿ³ÿÂÿÅÿÃÿÁÿ¿ÿ½ÿ½ÿ¼ÿ¼ÿºÿ¶ÿ¼ÿÄÿÁÿ´ÿÀÿ¶ÿ»ÿÁÿÂÿÃÿÂÿÂÿÀÿ½ÿ¶ÿ°ÿ²ÿ»ÿ½ÿ»ÿÂÿÂÿ¼ÿ¼ÿ»ÿ´ÿ²ÿ½ÿÂÿºÿ¼ÿÍÿ»ÿ¯ÿ³ÿÃÿÂÿ¼ÿ¾ÿ¼ÿ¶ÿ¼ÿÀÿ´ÿÀÿ»ÿÿºÿÆÿºÿ·ÿ¹ÿµÿ¶ÿ¾ÿÁÿÂÿÀÿÆÿµÿ¼ÿ»ÿ¾ÿÀÿ¹ÿ·ÿ¸ÿ·ÿºÿ¿ÿ½ÿ²ÿ¼ÿ³ÿ³ÿ¼ÿºÿ·ÿ¼ÿÁÿ¿ÿ¼ÿ¾ÿ»ÿ´ÿ¶ÿ¶ÿ¾ÿ¿ÿºÿ­ÿ¹ÿ½ÿ¾ÿÁÿÂÿ¼ÿµÿ¸ÿ»ÿ³ÿ¯ÿ°ÿÃÿ¼ÿ³ÿÇÿ·ÿ¹ÿ¸ÿ°ÿºÿÅÿ½ÿºÿ¾ÿ¸ÿºÿºÿÁÿ³ÿºÿÄÿ¹ÿ´ÿ½ÿ¾ÿ·ÿ¸ÿºÿ¸ÿ½ÿÅÿºÿ½ÿ±ÿ¹ÿ¸ÿ´ÿÄÿ¿ÿ¹ÿÁÿÂÿÀÿÅÿ¹ÿ°ÿ¿ÿ´ÿ»ÿÀÿ»ÿÀÿÆÿ½ÿ¼ÿºÿ»ÿ¿ÿ¿ÿ»ÿ¼ÿ»ÿ¸ÿ¸ÿ¸ÿ»ÿ¶ÿ±ÿ¯ÿ¿ÿÆÿÀÿ¼ÿ¼ÿºÿºÿÁÿÆÿ¹ÿ¯ÿ±ÿ¬ÿ¹ÿ¸ÿ´ÿ²ÿ½ÿÀÿºÿ¿ÿÀÿ»ÿ½ÿ½ÿ·ÿµÿ³ÿ¸ÿ¿ÿ¸ÿ»ÿ¼ÿÄÿºÿ¹ÿ±ÿ¹ÿÁÿ¼ÿ³ÿ´ÿ»ÿ¹ÿ¹ÿ²ÿ»ÿ½ÿ´ÿ¸ÿ¹ÿ²ÿ±ÿ¯ÿ´ÿ¶ÿ¾ÿÃÿ½ÿ·ÿ¸ÿ»ÿ»ÿÁÿÅÿÆÿµÿ³ÿ´ÿ³ÿ²ÿ·ÿ¶ÿ¹ÿ­ÿ°ÿ¹ÿ´ÿ´ÿ¸ÿ½ÿºÿºÿ½ÿÁÿ»ÿÁÿ¸ÿ²ÿ¹ÿµÿºÿ¾ÿ¹ÿ²ÿ»ÿÁÿ´ÿ­ÿµÿ¸ÿÂÿ·ÿÂÿ·ÿµÿÁÿ±ÿºÿ°ÿ¶ÿ¸ÿ¶ÿ·ÿ³ÿ¹ÿÂÿºÿ¸ÿ²ÿ·ÿµÿ¸ÿ¶ÿ¼ÿºÿ³ÿ¼ÿ»ÿÂÿ¹ÿ¸ÿ·ÿ´ÿ·ÿ¼ÿ¹ÿ²ÿ´ÿ´ÿ¾ÿÈÿÀÿ»ÿ¸ÿÿ¸ÿÀÿ¿ÿ·ÿ¸ÿ¼ÿ»ÿ·ÿ¸ÿ¸ÿ¯ÿ¬ÿµÿ¿ÿ½ÿ°ÿ¬ÿ³ÿ¯ÿÁÿ¯ÿ±ÿ»ÿ¾ÿºÿµÿ¯ÿ²ÿ³ÿ´ÿ¸ÿ´ÿ®ÿ¯ÿµÿÂÿÈÿ¸ÿºÿ´ÿ¯ÿ¶ÿÀÿ¿ÿ½ÿ´ÿªÿ­ÿ®ÿ²ÿ´ÿ½ÿÀÿ¶ÿ°ÿ°ÿ»ÿÀÿ»ÿ¶ÿ¹ÿ°ÿ²ÿ³ÿ²ÿ¸ÿ¾ÿ¼ÿ¶ÿ²ÿ¸ÿ³ÿ±ÿ¿ÿÃÿ¾ÿ¼ÿ¸ÿ¹ÿ¶ÿ»ÿ¹ÿ´ÿ®ÿÉÿÇÿ»ÿ¹ÿµÿÂÿµÿ¶ÿ±ÿ¸ÿ±ÿµÿ¶ÿµÿ¹ÿ¹ÿ½ÿÂÿ¶ÿ´ÿÄÿ¿ÿ¶ÿ·ÿµÿ´ÿºÿ°ÿ·ÿ·ÿ½ÿ¸ÿ¿ÿÄÿµÿ´ÿ´ÿ³ÿºÿ¼ÿ¶ÿ´ÿ¹ÿ¹ÿ»ÿ¶ÿªÿ´ÿ²ÿ²ÿ¸ÿÁÿ¾ÿ¶ÿ²ÿ¾ÿ³ÿ¶ÿ¿ÿ·ÿºÿ¾ÿ·ÿ¶ÿ»ÿ¼ÿ·ÿµÿÄÿ¾ÿ²ÿ´ÿ¸ÿµÿºÿ­ÿµÿ°ÿ¸ÿ²ÿÀÿ´ÿ±ÿ¾ÿ¹ÿ³ÿµÿ´ÿ¸ÿ³ÿªÿ°ÿ°ÿµÿ¿ÿªÿ³ÿ¾ÿÀÿ«ÿ³ÿ½ÿ»ÿ¸ÿ¼ÿ¼ÿ¸ÿ®ÿ¼ÿºÿµÿÀÿÁÿÀÿ¼ÿºÿ·ÿ²ÿ¸ÿ·ÿµÿ½ÿºÿ¹ÿºÿ»ÿ²ÿ³ÿ¹ÿ·ÿ®ÿÁÿ½ÿ°ÿ¹ÿ´ÿÂÿÁÿºÿ·ÿ¶ÿ¸ÿ±ÿ¯ÿ±ÿ°ÿ¯ÿ¯ÿ·ÿ¹ÿ¼ÿ¿ÿ´ÿ³ÿ´ÿ²ÿ±ÿËÿÃÿ¶ÿ¼ÿºÿ¬ÿ¸ÿ¸ÿ¶ÿ³ÿ­ÿ¬ÿ·ÿ³ÿ°ÿ¯ÿ°ÿ´ÿ¬ÿ´ÿ¼ÿºÿ¶ÿ¾ÿ±ÿ¶ÿ´ÿ¶ÿµÿ°ÿ½ÿ¹ÿ²ÿ¶ÿ®ÿµÿ¹ÿ½ÿµÿ¾ÿ¿ÿ¹ÿ´ÿ°ÿ²ÿ¸ÿ¹ÿ´ÿµÿµÿ±ÿ»ÿ»ÿ°ÿ¸ÿ´ÿ²ÿ¿ÿºÿ«ÿ¹ÿ¹ÿ¹ÿ»ÿ¿ÿ»ÿµÿ­ÿÿ­ÿ·ÿ´ÿ´ÿ·ÿµÿ¹ÿ»ÿ¾ÿ¸ÿ­ÿ¸ÿ¯ÿºÿ¿ÿÄÿ»ÿ´ÿ¹ÿ»ÿÅÿºÿ¬ÿ¼ÿµÿµÿ»ÿºÿ³ÿ¯ÿ«ÿ´ÿ¼ÿ²ÿ±ÿ¹ÿµÿ·ÿ¹ÿµÿ¶ÿ¸ÿ·ÿºÿ»ÿ²ÿ¹ÿ´ÿ¶ÿµÿ¶ÿ¬ÿ°ÿ±ÿ±ÿÊÿ¹ÿÃÿ¸ÿ¼ÿ°ÿ¼ÿÈÿÇÿ¹ÿ½ÿ®ÿªÿ¬ÿ²ÿ»ÿÂÿ½ÿ³ÿ´ÿ·ÿ¶ÿ¼ÿ¹ÿ´ÿ¸ÿ½ÿ¯ÿÿ±ÿ¹ÿ±ÿ´ÿ¸ÿºÿ½ÿ·ÿ¿ÿ»ÿ­ÿÿªÿ·ÿ¼ÿ½ÿÂÿºÿµÿ±ÿ±ÿ¯ÿ­ÿ±ÿµÿµÿµÿ¼ÿÁÿ¼ÿ»ÿ¼ÿ¸ÿ½ÿºÿ¹ÿ¬ÿ¹ÿ¶ÿ´ÿ¾ÿ©ÿÿÿÞþsÿ±ÿµÿ¸ÿ«ÿ´ÿ´ÿ²ÿ´ÿ°ÿ³ÿÿÿÿµÿ¼ÿ»ÿ¹ÿ¾ÿºÿ´ÿ¸ÿ¶ÿµÿ±ÿ»ÿ½ÿ¼ÿµÿ­ÿ­ÿ²ÿ·ÿÁÿ®ÿ¼ÿ¾ÿºÿ±ÿ°ÿ±ÿ°ÿ±ÿÀÿµÿ³ÿ½ÿ¿ÿÀÿºÿ³ÿ²ÿ­ÿ°ÿ¶ÿµÿ¾ÿ¹ÿ¯ÿ·ÿ½ÿ²ÿµÿ®ÿÅÿ¿ÿ´ÿ¸ÿÁÿÿ±ÿ¿ÿ±ÿ«ÿ¼ÿºÿ·ÿªÿ¯ÿ¹ÿ»ÿ¶ÿ³ÿ±ÿ¶ÿ¼ÿ·ÿµÿ³ÿ°ÿ´ÿ´ÿµÿºÿ¼ÿ¯ÿÿ°ÿ«ÿ±ÿ²ÿµÿÀÿÁÿ©ÿºÿ³ÿ²ÿµÿ­ÿ·ÿµÿ´ÿ°ÿ·ÿµÿ²ÿ°ÿ´ÿ¶ÿºÿ±ÿ±ÿ·ÿ¶ÿ²ÿ¶ÿ³ÿ©ÿ­ÿ¸ÿ¹ÿ´ÿµÿ»ÿ±ÿ­ÿ·ÿµÿ¸ÿ³ÿ²ÿ´ÿ±ÿ»ÿ¶ÿ¹ÿ®ÿ®ÿ¶ÿ¯ÿ³ÿ³ÿ¸ÿ­ÿ±ÿ°ÿ·ÿ±ÿ´ÿºÿ¸ÿ³ÿ¶ÿ»ÿ³ÿ±ÿ·ÿ¶ÿ±ÿ´ÿ¹ÿ¶ÿ±ÿ°ÿ¯ÿªÿ±ÿ°ÿµÿ¾ÿ³ÿ°ÿÃÿ²ÿªÿÿ°ÿºÿ¯ÿ±ÿ»ÿ¸ÿ½ÿ´ÿ¯ÿ»ÿ¯ÿ®ÿ°ÿ¯ÿ±ÿµÿ±ÿ³ÿ´ÿ­ÿ®ÿ­ÿ°ÿ·ÿ´ÿ³ÿ»ÿ³ÿ©ÿ°ÿ´ÿ¾ÿ¸ÿ¯ÿ®ÿ·ÿ´ÿ´ÿ¶ÿÿÿ³ÿ¶ÿªÿµÿ¯ÿªÿ°ÿ³ÿ©ÿ°ÿ°ÿ°ÿ¯ÿµÿ²ÿ¯ÿ¶ÿ³ÿºÿÇÿ½ÿºÿ´ÿ«ÿ¯ÿµÿ·ÿ¸ÿ¹ÿ­ÿÿÿ¶ÿµÿ¸ÿ±ÿ°ÿ¼ÿ±ÿ·ÿ½ÿ»ÿ¾ÿ°ÿ®ÿ«ÿÿ¹ÿ½ÿ³ÿ¸ÿ­ÿÿ±ÿ®ÿ¹ÿÃÿ¸ÿ²ÿ¹ÿ¾ÿ¿ÿ½ÿ½ÿ´ÿ®ÿ¹ÿµÿ°ÿºÿ³ÿ³ÿ´ÿµÿµÿ´ÿ¾ÿµÿµÿ³ÿ¶ÿÀÿ¶ÿ½ÿ²ÿÿÿ¬ÿ´ÿºÿºÿ³ÿ®ÿ°ÿ·ÿµÿºÿ¯ÿ®ÿ·ÿ¸ÿµÿ³ÿ³ÿ±ÿ©ÿ­ÿ¹ÿ½ÿ¾ÿ¶ÿ²ÿ´ÿ¯ÿ¬ÿ­ÿ°ÿ¹ÿ¸ÿ¼ÿ®ÿ¹ÿ¼ÿÂÿ¬ÿ¹ÿ½ÿ´ÿÀÿ»ÿ¶ÿµÿµÿ»ÿµÿ³ÿ¶ÿ´ÿ¬ÿ¯ÿ°ÿ«ÿ­ÿ¸ÿ²ÿ¯ÿ´ÿ·ÿ¸ÿ¸ÿ¸ÿ¯ÿ¬ÿ´ÿ¸ÿºÿ²ÿ®ÿ¬ÿÿ¶ÿÿ·ÿ¬ÿ¶ÿ³ÿ®ÿ¶ÿ´ÿ²ÿºÿ¶ÿªÿ±ÿ±ÿ¾ÿ»ÿµÿ¼ÿ»ÿµÿºÿ·ÿ¸ÿ»ÿ²ÿ°ÿ¸ÿ»ÿ·ÿµÿµÿ¯ÿ¶ÿ¶ÿµÿ¶ÿ¶ÿ¯ÿ´ÿ¯ÿ·ÿ²ÿ·ÿ¸ÿ¾ÿ·ÿÿ»ÿ¾ÿ´ÿ»ÿµÿÁÿÃÿ¬ÿ¹ÿ²ÿ¯ÿ²ÿ±ÿ´ÿ¹ÿ´ÿ¶ÿ¼ÿ¿ÿ¼ÿ°ÿ²ÿ·ÿ°ÿ±ÿ¹ÿ¹ÿµÿ²ÿ°ÿ®ÿ¹ÿ¼ÿ¸ÿµÿ°ÿ¾ÿ¶ÿÃÿ»ÿÇÿÌÿ©ÿÁÿ¿ÿ±ÿ­ÿ°ÿ²ÿ´ÿ³ÿ®ÿ³ÿ³ÿ¶ÿ¸ÿ¸ÿ¾ÿºÿ·ÿÁÿ¼ÿ´ÿºÿ²ÿ¶ÿ«ÿ¿ÿ³ÿ¶ÿ¼ÿ»ÿ´ÿ±ÿÿ´ÿ¼ÿ¿ÿ±ÿªÿ­ÿ·ÿ³ÿ»ÿ·ÿ³ÿºÿ·ÿ´ÿ®ÿ°ÿ¹ÿ»ÿ·ÿ¶ÿ¶ÿ®ÿ­ÿºÿ¾ÿ¼ÿ¿ÿÀÿºÿ¼ÿ´ÿ´ÿ¯ÿµÿºÿ³ÿµÿ­ÿÿºÿ¶ÿ°ÿµÿ¬ÿµÿ´ÿ±ÿ¼ÿ²ÿ­ÿ±ÿ°ÿ´ÿºÿºÿ¼ÿ·ÿ±ÿµÿ¸ÿ·ÿ¹ÿºÿ¸ÿ¶ÿµÿºÿ»ÿ¿ÿ¸ÿ³ÿ¼ÿ­ÿ¸ÿµÿ®ÿµÿ·ÿ¹ÿªÿ«ÿÿ°ÿºÿ½ÿºÿºÿ½ÿºÿ®ÿ¬ÿ­ÿ®ÿ¹ÿµÿ±ÿ¯ÿ­ÿÿªÿ°ÿ¯ÿ°ÿºÿ±ÿ­ÿ¶ÿªÿ¹ÿ¹ÿ¸ÿ»ÿ»ÿ¸ÿ±ÿ¶ÿ¸ÿ®ÿ¯ÿ²ÿ·ÿ³ÿ­ÿ¬ÿ«ÿ²ÿµÿµÿ¶ÿ·ÿ¾ÿ®ÿ¯ÿ¼ÿ¼ÿ³ÿ¹ÿÆÿµÿ±ÿ¿ÿ²ÿ¼ÿÁÿµÿ±ÿ°ÿ²ÿ¶ÿ°ÿ·ÿ¿ÿÀÿÀÿ¶ÿ¬ÿ®ÿµÿ·ÿºÿÁÿ·ÿ²ÿ¬ÿ´ÿÀÿ²ÿµÿ±ÿµÿ¼ÿ³ÿ¹ÿµÿ¶ÿµÿ¼ÿÀÿ½ÿ»ÿ¾ÿ¹ÿµÿ³ÿ­ÿ±ÿ·ÿ»ÿÁÿ¿ÿ»ÿºÿºÿ»ÿ¸ÿ¶ÿ´ÿ°ÿ¶ÿ©ÿ¯ÿ¯ÿ¯ÿ°ÿÁÿÅÿµÿ¶ÿªÿªÿ¶ÿ¾ÿºÿºÿ¾ÿÁÿ¿ÿ¹ÿµÿ¶ÿ¶ÿ´ÿ½ÿ»ÿ¶ÿ»ÿ·ÿ¹ÿ¿ÿÀÿ©ÿÉÿ¶ÿºÿ´ÿ½ÿ¼ÿ°ÿ³ÿµÿµÿºÿ¶ÿ¼ÿÀÿ¹ÿ©ÿÿ´ÿ´ÿ¶ÿ²ÿµÿ»ÿ¸ÿ½ÿ³ÿ·ÿ²ÿ´ÿ¼ÿ«ÿ¾ÿ»ÿµÿ¸ÿ°ÿ³ÿ¶ÿÁÿ¾ÿ´ÿ¼ÿÈÿ½ÿ±ÿ´ÿµÿ¾ÿ¿ÿ»ÿ°ÿÃÿ¹ÿ·ÿ±ÿÈÿºÿ¸ÿ¯ÿ¾ÿÂÿÁÿºÿ¿ÿÇÿ¹ÿ·ÿºÿ·ÿºÿ¹ÿ·ÿ»ÿºÿ·ÿ±ÿ³ÿ¾ÿÉÿÂÿµÿ¾ÿ¿ÿ°ÿÀÿÿµÿºÿ»ÿ½ÿ¿ÿºÿ´ÿ¯ÿ´ÿ¹ÿµÿ·ÿ¹ÿ´ÿ·ÿ¼ÿ³ÿÃÿ¹ÿ¼ÿÆÿÂÿÇÿÁÿÿ°ÿ»ÿÀÿ¸ÿ¹ÿ³ÿ´ÿ¸ÿ·ÿ²ÿ®ÿ¶ÿºÿ¹ÿ¹ÿ³ÿ±ÿ±ÿ¿ÿ³ÿ°ÿ¼ÿÃÿ½ÿ·ÿ¼ÿ»ÿÄÿ¾ÿ¸ÿºÿ²ÿ²ÿ¹ÿµÿ±ÿ¶ÿ¾ÿÂÿ¹ÿ¬ÿ¼ÿµÿ®ÿ·ÿÀÿªÿ©ÿ´ÿ³ÿ¸ÿ»ÿ·ÿ¼ÿ»ÿ¸ÿ²ÿ´ÿÀÿ¾ÿ¿ÿ¶ÿ¼ÿÂÿÂÿÀÿÃÿ½ÿºÿºÿ´ÿ¹ÿµÿ´ÿÁÿºÿ±ÿµÿ¹ÿ¼ÿ½ÿ½ÿÃÿ¯ÿ»ÿ±ÿ½ÿ®ÿ¿ÿ¹ÿµÿªÿÆÿ¼ÿºÿ¹ÿµÿ¶ÿ²ÿ­ÿ«ÿ­ÿ°ÿ¶ÿ½ÿ¼ÿÿ·ÿ±ÿµÿºÿ³ÿ´ÿ»ÿÂÿ¾ÿ¼ÿºÿÀÿÀÿ¾ÿ»ÿ¹ÿÁÿÄÿµÿ¼ÿ¿ÿÅÿÁÿ»ÿÀÿºÿÄÿ®ÿ¼ÿ½ÿ¸ÿ¹ÿ¿ÿ¾ÿ¸ÿ²ÿ±ÿ±ÿ¯ÿ¼ÿ¹ÿµÿ¿ÿÁÿ¹ÿ¶ÿ¯ÿ¹ÿ¾ÿÀÿµÿ³ÿºÿ¼ÿ¶ÿ¶ÿ½ÿ¿ÿ¶ÿ·ÿ»ÿ¼ÿÈÿµÿÈÿ¿ÿµÿ¾ÿ²ÿÂÿ¾ÿ¸ÿ»ÿ¹ÿµÿ´ÿ¶ÿºÿ¼ÿ¿ÿ¸ÿµÿ³ÿ¸ÿ·ÿÂÿÀÿ´ÿ»ÿÀÿ°ÿ´ÿ¸ÿ´ÿºÿÀÿ¿ÿ¯ÿ´ÿÅÿËÿ¼ÿÿ´ÿ´ÿ²ÿ¶ÿ½ÿ¸ÿ¿ÿÃÿ·ÿ´ÿ½ÿÁÿÆÿ¾ÿ¶ÿ¾ÿÈÿÁÿºÿÁÿÀÿÅÿ·ÿ°ÿ°ÿ²ÿ¸ÿ¾ÿ½ÿ¹ÿ½ÿ±ÿ­ÿÅÿÂÿ¼ÿ¿ÿÂÿÀÿ¸ÿ¹ÿ½ÿ¼ÿ»ÿ»ÿ¹ÿ¹ÿ¸ÿ²ÿ»ÿºÿÃÿºÿ¸ÿ¾ÿÀÿ½ÿ·ÿ¼ÿÇÿÃÿºÿ¿ÿÇÿÉÿÄÿ³ÿÇÿ¿ÿ¿ÿ½ÿ·ÿ¼ÿ¿ÿ¾ÿ¿ÿ¾ÿ¼ÿÁÿÇÿÃÿÁÿÄÿºÿµÿ¿ÿÄÿÈÿÁÿ¹ÿÂÿºÿ°ÿ´ÿ¹ÿºÿ¼ÿ¾ÿÀÿµÿ¹ÿÊÿ¸ÿÃÿ¾ÿÃÿÃÿÇÿ¸ÿ´ÿÀÿ½ÿ´ÿºÿ¹ÿÃÿ¿ÿÐÿ¾ÿÂÿÆÿ»ÿºÿÀÿ¹ÿ»ÿÄÿ¿ÿ·ÿ¼ÿÃÿÉÿ¼ÿÁÿ½ÿÁÿÂÿÂÿÃÿÀÿ¸ÿ»ÿÂÿ¿ÿÁÿÃÿ½ÿ»ÿÃÿ»ÿÂÿ¹ÿ°ÿÀÿÄÿ¸ÿ´ÿ·ÿ¹ÿ¾ÿ¾ÿ»ÿ¿ÿÁÿËÿÁÿÀÿ¾ÿÂÿ»ÿ¸ÿ¹ÿºÿ»ÿ·ÿ·ÿ½ÿÂÿ¾ÿ¾ÿ¼ÿÁÿÂÿÁÿÃÿ¿ÿºÿ¶ÿ°ÿ¾ÿ¹ÿ¾ÿ½ÿÍÿ¼ÿÆÿÁÿ¿ÿ»ÿ»ÿ½ÿ¼ÿÁÿÃÿ¼ÿÄÿÆÿ¾ÿÅÿ¾ÿ¾ÿÂÿÅÿ¿ÿ¿ÿÁÿ¶ÿ¼ÿ¶ÿ¹ÿÀÿ¿ÿ³ÿ¾ÿÎÿÆÿ»ÿ¼ÿÅÿÈÿ¿ÿÅÿÍÿ¾ÿÁÿÃÿÂÿÆÿ¾ÿ¾ÿÄÿÉÿËÿÄÿÁÿÏÿÂÿ¸ÿ¼ÿ·ÿµÿ·ÿ¶ÿ¼ÿ¿ÿÂÿÉÿ¶ÿÅÿµÿ·ÿ¼ÿ»ÿ·ÿ²ÿ¼ÿ½ÿºÿ¿ÿ¼ÿ¸ÿ¼ÿ¿ÿ×ÿÈÿÂÿÀÿÇÿÃÿ¼ÿºÿ½ÿÆÿÇÿ¼ÿ¾ÿÀÿ·ÿÄÿ¹ÿ·ÿ·ÿ»ÿÂÿ½ÿÄÿ½ÿ¹ÿÆÿÃÿ¶ÿ·ÿÉÿÉÿ¾ÿ¶ÿ®ÿµÿÄÿÁÿÄÿ¿ÿÀÿ¿ÿÃÿ¸ÿ¹ÿÃÿ¼ÿ¿ÿÆÿÀÿÀÿÃÿÃÿÇÿÔÿÎÿ¾ÿ¼ÿÄÿÁÿÀÿÂÿ¼ÿ½ÿÀÿ¿ÿÈÿÉÿÁÿÁÿÇÿ¾ÿÂÿËÿÀÿÁÿ»ÿºÿÁÿÀÿ³ÿ­ÿºÿ¼ÿ¹ÿ¿ÿÉÿÆÿÆÿÁÿÂÿÄÿÂÿÅÿÃÿºÿÅÿÌÿ·ÿ¼ÿ»ÿÂÿÂÿºÿ¿ÿÊÿÈÿÀÿ½ÿÀÿ½ÿÁÿ¾ÿ¿ÿ¿ÿ¹ÿºÿ·ÿ¶ÿ¾ÿÄÿÇÿÇÿÁÿ¹ÿ¼ÿÄÿÀÿÈÿÎÿÔÿÇÿ¼ÿÅÿÄÿ¼ÿ½ÿÄÿÄÿÀÿ¹ÿÅÿÊÿÃÿÃÿÄÿÃÿÅÿÆÿÂÿÇÿÄÿÀÿ¸ÿ»ÿ¸ÿ¶ÿ»ÿ¾ÿ¾ÿ¶ÿÇÿ¹ÿÂÿÅÿ½ÿºÿ»ÿ¼ÿ¿ÿ¿ÿÅÿ¿ÿÌÿÂÿ¾ÿÀÿ¾ÿ½ÿÄÿÁÿÅÿ°ÿ·ÿ¿ÿÂÿÁÿ¼ÿºÿ½ÿºÿ·ÿ¾ÿ»ÿ¹ÿ¿ÿ¾ÿ»ÿ»ÿ·ÿÃÿÏÿ¿ÿ¿ÿ¼ÿÁÿ¾ÿ½ÿÂÿÁÿ¼ÿ¾ÿÈÿÀÿ´ÿ·ÿ½ÿÀÿÀÿµÿ¶ÿ¼ÿÀÿ²ÿ·ÿ¹ÿ¸ÿ½ÿÄÿÊÿ¿ÿ¶ÿ½ÿ¿ÿ¾ÿÀÿÀÿ¼ÿ»ÿ²ÿ¾ÿ·ÿ¹ÿÃÿÂÿ¸ÿ²ÿ¸ÿÂÿ»ÿÃÿÏÿÄÿ¿ÿ¾ÿ½ÿ½ÿ»ÿÃÿÉÿÅÿ½ÿ¼ÿ½ÿ¿ÿ¿ÿ½ÿÆÿ¯ÿÂÿ½ÿºÿ¸ÿÀÿÉÿ¾ÿÁÿ¶ÿ¶ÿ»ÿÂÿÄÿÃÿÁÿÆÿÉÿÈÿÔÿÐÿ¾ÿ¶ÿ¶ÿ»ÿÀÿ¶ÿµÿÃÿ»ÿ¸ÿÁÿÇÿÃÿ»ÿµÿ¹ÿ¸ÿ¹ÿ¿ÿÅÿÃÿ¼ÿ½ÿ»ÿµÿºÿ¿ÿ¾ÿ½ÿ¹ÿ·ÿ¸ÿµÿºÿ·ÿµÿ¼ÿ»ÿªÿ®ÿ¹ÿºÿ¼ÿÃÿÂÿ¹ÿ»ÿ·ÿÀÿªÿ®ÿ¹ÿ³ÿ®ÿµÿ·ÿÀÿ»ÿ½ÿ´ÿ´ÿ¶ÿµÿ±ÿ®ÿºÿÄÿ¸ÿ¼ÿ³ÿ¹ÿÅÿÁÿ´ÿ­ÿ¹ÿ­ÿ»ÿÁÿ¿ÿ¸ÿ²ÿ°ÿ¾ÿÆÿ·ÿ­ÿ°ÿµÿ½ÿÂÿ½ÿºÿ³ÿ¹ÿµÿ¾ÿÀÿ¹ÿ³ÿ¹ÿÀÿ³ÿÄÿÆÿ¼ÿ¶ÿ»ÿÁÿ½ÿ¶ÿ¸ÿ·ÿ´ÿ¹ÿºÿÃÿ½ÿ²ÿ²ÿºÿ´ÿ®ÿ³ÿ²ÿ´ÿ¸ÿ¼ÿµÿ¯ÿµÿ¶ÿÿÃÿÅÿ·ÿ²ÿ°ÿ´ÿºÿºÿÃÿÄÿ²ÿµÿ¼ÿ¹ÿ¼ÿ¾ÿ»ÿÀÿ¶ÿ¸ÿÀÿ¾ÿ³ÿ¬ÿ±ÿ½ÿÂÿºÿ¹ÿ¹ÿ¾ÿ±ÿ¿ÿ¼ÿ¾ÿÂÿÂÿÁÿµÿ¿ÿ»ÿ¼ÿ³ÿ¿ÿ½ÿ½ÿ½ÿ°ÿ¡ÿ­ÿµÿÄÿÂÿÂÿÁÿºÿ¸ÿ½ÿ¿ÿ¼ÿ³ÿ¶ÿ½ÿ»ÿ¹ÿ³ÿ±ÿ´ÿ¹ÿÁÿÅÿ¾ÿ¿ÿ¶ÿ±ÿ»ÿ¿ÿ»ÿ¹ÿ¼ÿ·ÿ°ÿµÿ¸ÿ°ÿ¹ÿ´ÿµÿ½ÿ¿ÿ¹ÿ¶ÿÃÿÆÿ½ÿ«ÿ°ÿ¶ÿ·ÿ¾ÿÀÿ¸ÿ»ÿÁÿ¶ÿ½ÿÁÿµÿ¶ÿ½ÿ»ÿµÿµÿºÿÅÿ¸ÿ»ÿÀÿÁÿ¶ÿ¹ÿ´ÿ¶ÿ¾ÿ¿ÿÃÿÄÿ³ÿÃÿ¶ÿÃÿÀÿ¸ÿ´ÿ´ÿ°ÿ®ÿ¶ÿ¾ÿ½ÿÀÿ¿ÿ¹ÿÂÿÁÿ»ÿÀÿÄÿ¼ÿ»ÿÁÿ¿ÿ¸ÿ½ÿ¼ÿ¹ÿ¹ÿ¹ÿºÿÂÿÇÿÀÿÂÿÃÿ¼ÿ»ÿ¾ÿ¼ÿ½ÿÁÿÂÿÃÿÂÿµÿºÿµÿÀÿÃÿ·ÿ¾ÿÀÿºÿ¼ÿ¿ÿºÿ·ÿ¼ÿ¾ÿ½ÿ·ÿ½ÿ¿ÿ³ÿ²ÿ¸ÿµÿ±ÿ¸ÿÃÿµÿºÿ´ÿ·ÿ´ÿ²ÿºÿÀÿ¼ÿ»ÿÃÿÃÿ¾ÿÀÿ¾ÿ·ÿ¹ÿ¹ÿÀÿ½ÿ¸ÿ·ÿ¼ÿ¿ÿ»ÿÅÿ¸ÿ¸ÿÄÿÂÿ¹ÿ¾ÿµÿ»ÿ½ÿ¼ÿÁÿ¸ÿºÿÅÿ¼ÿ´ÿÃÿ¼ÿ¸ÿ¾ÿºÿ¸ÿ¾ÿÃÿÂÿ³ÿµÿ»ÿ¼ÿ®ÿ»ÿ¹ÿ¼ÿ»ÿ²ÿ²ÿ¹ÿ¸ÿ´ÿ¾ÿ¾ÿºÿ¼ÿÃÿ¾ÿµÿ±ÿ¿ÿÀÿµÿ±ÿ±ÿ³ÿ¶ÿ¼ÿ¸ÿÁÿ¸ÿÄÿ»ÿ³ÿµÿÀÿ¾ÿ¹ÿÀÿ¾ÿµÿ·ÿ½ÿ»ÿ½ÿ¼ÿ¶ÿ»ÿºÿ¹ÿ¿ÿÄÿÁÿ¿ÿÀÿºÿµÿ°ÿ¸ÿ¼ÿ»ÿÅÿ»ÿ»ÿ½ÿ¹ÿ¶ÿ¹ÿºÿ¶ÿ¸ÿ¾ÿÄÿÂÿ¿ÿ³ÿ·ÿ¿ÿÀÿ½ÿºÿ»ÿ¹ÿ¶ÿ¸ÿµÿ½ÿÁÿ³ÿ¯ÿ³ÿ½ÿµÿºÿ¸ÿ²ÿ¸ÿÀÿÀÿÀÿºÿ³ÿ¹ÿ»ÿ¾ÿ¹ÿ¼ÿÀÿ³ÿ¶ÿ¾ÿ¹ÿ»ÿÃÿ¿ÿºÿÁÿ¾ÿ¿ÿ´ÿÆÿÂÿ¸ÿ¼ÿ¸ÿ·ÿ´ÿ±ÿ³ÿ»ÿÃÿÃÿ¶ÿÅÿ»ÿºÿÃÿÃÿ¾ÿ½ÿ¸ÿ¼ÿ»ÿ¸ÿ¹ÿ¼ÿ¿ÿ¶ÿªÿµÿ¶ÿÀÿÀÿµÿÂÿºÿ¶ÿ¶ÿ¾ÿ¹ÿ¹ÿºÿºÿÃÿºÿ·ÿ¹ÿºÿÿµÿ¸ÿ´ÿÁÿÁÿÅÿ¹ÿ³ÿ¸ÿ¸ÿ½ÿÂÿºÿÀÿÂÿºÿÈÿ±ÿ¸ÿµÿµÿ»ÿÀÿÇÿËÿÆÿ¾ÿ³ÿ¯ÿºÿ»ÿ¿ÿ·ÿ±ÿ½ÿ»ÿ¼ÿ·ÿ¸ÿ»ÿ·ÿºÿºÿ¶ÿºÿ»ÿ¶ÿ½ÿ¼ÿÀÿÀÿ¹ÿ¸ÿ¼ÿ³ÿ»ÿ¿ÿ¯ÿÀÿ¿ÿÅÿ¿ÿ·ÿ¹ÿ¶ÿ·ÿ¹ÿ¹ÿ¼ÿ½ÿ¾ÿ·ÿ¾ÿ»ÿ¾ÿ²ÿ¶ÿºÿ½ÿÃÿ¿ÿ³ÿ±ÿ¼ÿ½ÿ³ÿ»ÿ·ÿ±ÿ·ÿÏÿÅÿÀÿÀÿ¸ÿ¹ÿ¸ÿµÿ¼ÿÀÿÅÿÂÿºÿ»ÿ¸ÿ¸ÿ¹ÿ¸ÿ»ÿ±ÿ´ÿ½ÿ¶ÿ°ÿ¼ÿ¼ÿ½ÿ¹ÿ²ÿºÿÂÿ½ÿµÿ­ÿ­ÿ¼ÿºÿ¹ÿ·ÿ±ÿÂÿ³ÿµÿ³ÿ´ÿ°ÿ·ÿ¹ÿ°ÿ®ÿ¶ÿÄÿÂÿ°ÿ ÿ²ÿ¼ÿ·ÿ°ÿ¼ÿ°ÿ±ÿ¾ÿ±ÿ·ÿ½ÿÂÿºÿµÿ·ÿºÿ¸ÿ·ÿ½ÿ½ÿºÿ¿ÿÀÿ¹ÿ½ÿ²ÿ³ÿ´ÿ¬ÿ³ÿºÿ¿ÿ´ÿ¸ÿ·ÿºÿ¹ÿºÿ»ÿ¹ÿ¶ÿµÿ¸ÿ³ÿ¶ÿ¿ÿÄÿ¸ÿ»ÿ°ÿ¶ÿºÿ¸ÿ½ÿÈÿ¼ÿ¼ÿ´ÿ´ÿ»ÿ¸ÿ·ÿ¼ÿ¾ÿ¹ÿ´ÿºÿ¾ÿµÿ¸ÿ¿ÿ¿ÿ¾ÿÅÿ²ÿ³ÿ¼ÿ¸ÿ·ÿ¸ÿµÿ´ÿ¶ÿ¾ÿ¾ÿ¸ÿ¸ÿ¶ÿ¸ÿ¾ÿ¹ÿ·ÿ»ÿ¶ÿ³ÿ½ÿµÿ¸ÿ·ÿ¸ÿ¸ÿÀÿ¼ÿºÿ¿ÿÂÿ³ÿ®ÿµÿ·ÿ½ÿ»ÿ®ÿ°ÿ°ÿ¶ÿ¯ÿ»ÿÀÿ¶ÿ®ÿ®ÿ´ÿ¶ÿÄÿ¼ÿ¸ÿ¶ÿ¸ÿ¸ÿµÿ¹ÿ¿ÿÀÿ»ÿ´ÿ·ÿ¼ÿµÿ°ÿÂÿÁÿ±ÿ±ÿµÿ°ÿ³ÿªÿ¹ÿ¸ÿ¸ÿµÿÃÿ¸ÿ»ÿÁÿ¾ÿ¿ÿ¼ÿµÿ¶ÿ´ÿ±ÿ¼ÿ¹ÿ´ÿ´ÿ«ÿµÿÄÿ¼ÿ»ÿªÿ¾ÿ¬ÿµÿ¼ÿ¹ÿ¼ÿ³ÿ·ÿ½ÿ´ÿºÿ¶ÿ¶ÿ¿ÿ½ÿ¼ÿ»ÿ¸ÿ»ÿµÿ¹ÿµÿ¸ÿµÿºÿ«ÿµÿÁÿµÿ¸ÿ½ÿ¸ÿ«ÿ®ÿ°ÿµÿ¾ÿ»ÿ½ÿ´ÿºÿÀÿ³ÿ®ÿ³ÿ·ÿ¹ÿ»ÿ¯ÿºÿ¸ÿ´ÿ°ÿ¸ÿ®ÿ¬ÿÄÿÄÿµÿµÿÅÿ®ÿ¶ÿ½ÿ»ÿºÿ»ÿ±ÿ¸ÿ¸ÿ¯ÿ¯ÿ­ÿ°ÿ³ÿ²ÿ±ÿ±ÿ¸ÿÃÿ°ÿ³ÿ²ÿ¼ÿ±ÿ»ÿ¹ÿ¹ÿºÿ°ÿ¯ÿ³ÿ²ÿ¹ÿ®ÿ±ÿ¼ÿ¸ÿºÿ¸ÿ¹ÿ»ÿ±ÿ¯ÿ²ÿ´ÿ­ÿ±ÿºÿ½ÿ»ÿ¹ÿ½ÿµÿµÿ°ÿµÿ¶ÿ¯ÿ²ÿ»ÿÿºÿ¶ÿ¾ÿÄÿ¼ÿµÿ²ÿµÿ±ÿµÿ½ÿ¸ÿ´ÿ¯ÿ­ÿ°ÿ¸ÿ»ÿ¾ÿ¸ÿ©ÿ²ÿ½ÿ¼ÿ¹ÿ­ÿ¼ÿ²ÿ·ÿ¶ÿ½ÿ´ÿ±ÿ¬ÿ²ÿ¼ÿ»ÿ¹ÿ»ÿ·ÿ´ÿ¶ÿºÿºÿµÿµÿ¸ÿ»ÿ´ÿµÿ¯ÿ«ÿ¸ÿºÿ¼ÿ´ÿ³ÿ¼ÿ¼ÿºÿÂÿµÿ»ÿ·ÿ­ÿ´ÿ´ÿ¾ÿ¼ÿ¸ÿºÿ¹ÿ¶ÿµÿºÿ¹ÿ¸ÿ¼ÿÀÿ¸ÿÿ±ÿ±ÿ¹ÿ¸ÿ®ÿ¹ÿ¸ÿÁÿ¾ÿ±ÿµÿ²ÿ»ÿ¼ÿµÿ®ÿ­ÿ¯ÿµÿ·ÿ»ÿºÿ·ÿ´ÿµÿ´ÿ·ÿ¹ÿ´ÿ´ÿ³ÿ³ÿ·ÿ·ÿ»ÿ»ÿ½ÿ¾ÿ¹ÿ·ÿ»ÿ³ÿ¯ÿ¶ÿ¬ÿ¶ÿ¼ÿ°ÿÿúþÿÿ²ÿ·ÿÁÿµÿ»ÿµÿ°ÿ°ÿ¬ÿ­ÿÿÿ¯ÿ²ÿ°ÿ±ÿ´ÿ¹ÿ½ÿ¼ÿ¹ÿ¸ÿ·ÿ¸ÿ¶ÿ²ÿ®ÿ¹ÿ®ÿ²ÿ¼ÿµÿÂÿ±ÿ½ÿ¾ÿºÿ²ÿ¸ÿ¿ÿÆÿ·ÿ´ÿ½ÿ©ÿ°ÿ·ÿªÿ±ÿ·ÿ¶ÿ¸ÿ³ÿ­ÿ°ÿ³ÿÿ±ÿ¾ÿ®ÿÿ»ÿ·ÿ±ÿµÿÁÿÿ¸ÿ¸ÿ¾ÿ´ÿ¼ÿ²ÿÀÿÁÿ²ÿµÿ°ÿ±ÿ¶ÿ¹ÿ¶ÿ®ÿ¯ÿ¯ÿ»ÿ¼ÿµÿµÿ°ÿ®ÿ¯ÿ«ÿ©ÿ«ÿ±ÿ¹ÿ²ÿ®ÿµÿ¶ÿ¶ÿ»ÿ®ÿ²ÿ¼ÿ¶ÿ¶ÿ­ÿ±ÿ»ÿ¶ÿ²ÿ¶ÿ½ÿ¼ÿ´ÿ³ÿ²ÿ¸ÿ³ÿ·ÿ¹ÿ´ÿ¯ÿ²ÿµÿ²ÿ®ÿ·ÿ¾ÿ¶ÿ¸ÿ»ÿ±ÿ´ÿ»ÿ¹ÿ¼ÿµÿ¶ÿ¶ÿ³ÿ¸ÿ²ÿºÿ¯ÿ®ÿ¯ÿ­ÿ»ÿ±ÿ»ÿ»ÿµÿ·ÿµÿ²ÿ¶ÿ´ÿ±ÿ¬ÿ¯ÿ¸ÿ±ÿ¬ÿ®ÿ¯ÿ´ÿºÿ½ÿ¼ÿ¶ÿ°ÿ¯ÿ±ÿºÿ³ÿ³ÿÀÿºÿ³ÿÀÿ¹ÿÿÿ®ÿ¹ÿªÿ±ÿ¾ÿ°ÿºÿ¼ÿ¿ÿ»ÿ·ÿÿ±ÿªÿ³ÿ¶ÿ¬ÿÿÿ©ÿ¬ÿ¬ÿ¬ÿ¬ÿ±ÿ½ÿÂÿºÿ­ÿ¯ÿ»ÿµÿ²ÿºÿ»ÿ¼ÿºÿ²ÿ±ÿÿÿÿªÿ¬ÿ·ÿ©ÿÿ¼ÿÿ±ÿÿ´ÿ²ÿµÿ¶ÿ³ÿ®ÿ°ÿ±ÿ¯ÿ±ÿ·ÿ¼ÿµÿ´ÿ¶ÿµÿ·ÿ³ÿ»ÿ¾ÿµÿµÿ´ÿ»ÿ¼ÿ­ÿ¬ÿµÿÿ©ÿ¸ÿ­ÿ¸ÿ¿ÿµÿ°ÿªÿ®ÿ¾ÿ´ÿ­ÿ´ÿ²ÿµÿ¾ÿºÿ¶ÿ²ÿµÿ¬ÿ¬ÿ²ÿµÿ¸ÿ¶ÿ³ÿµÿ»ÿ½ÿ¹ÿ·ÿ»ÿºÿ³ÿ²ÿ®ÿ¼ÿ¹ÿ»ÿ®ÿµÿ®ÿÄÿ¿ÿ¯ÿ²ÿ­ÿ¯ÿ±ÿ²ÿ³ÿ­ÿ´ÿ°ÿ°ÿµÿ±ÿµÿ·ÿ¿ÿ·ÿ´ÿ²ÿ´ÿ¯ÿ«ÿ´ÿ·ÿ¶ÿ·ÿ¹ÿ¹ÿ¸ÿ®ÿ²ÿ¸ÿ²ÿµÿµÿÀÿ¹ÿ¾ÿµÿ»ÿºÿ´ÿ¸ÿ°ÿ¹ÿºÿ¶ÿ±ÿ´ÿ±ÿªÿ¯ÿ¹ÿ·ÿ³ÿ±ÿ°ÿ­ÿµÿµÿ­ÿ¬ÿ¯ÿ³ÿ¹ÿ½ÿµÿ©ÿÿ­ÿ»ÿ¹ÿ°ÿÿªÿÿ®ÿªÿ­ÿ¬ÿ²ÿ¬ÿ²ÿ±ÿ«ÿ³ÿ¹ÿ¶ÿªÿ¯ÿ³ÿ³ÿ»ÿ´ÿ¸ÿµÿ·ÿ¼ÿ³ÿ¶ÿ·ÿ±ÿ¯ÿ´ÿ¸ÿ³ÿ¯ÿ²ÿ´ÿ²ÿ´ÿ´ÿµÿ°ÿ®ÿ±ÿ°ÿ¿ÿ±ÿ¬ÿ®ÿ²ÿ¶ÿ®ÿ¹ÿ¹ÿµÿ¹ÿ«ÿ·ÿºÿµÿ»ÿ²ÿ¬ÿ±ÿ±ÿ¯ÿ¶ÿ¼ÿ»ÿ»ÿ¸ÿ±ÿ²ÿºÿ¾ÿ½ÿ¹ÿ¶ÿ¶ÿ¸ÿ¸ÿÿ¬ÿ´ÿ¹ÿ³ÿ¶ÿ¸ÿ¼ÿ³ÿµÿ¹ÿ½ÿ¼ÿ­ÿ³ÿ­ÿÿ¯ÿÿ±ÿ´ÿ¶ÿ¿ÿ¼ÿ²ÿ±ÿ½ÿ»ÿ¯ÿ±ÿ¸ÿ³ÿ¯ÿºÿ¿ÿ°ÿ·ÿ¬ÿ³ÿ´ÿ¿ÿÆÿÍÿ²ÿ¯ÿ¬ÿÈÿÿ©ÿ¹ÿ¯ÿµÿ¾ÿ¸ÿÄÿ¶ÿ¼ÿ»ÿ¸ÿ´ÿ´ÿ¶ÿ¹ÿ·ÿ³ÿ®ÿ²ÿ¶ÿ±ÿ¶ÿ¸ÿ»ÿÁÿÂÿ»ÿ³ÿ¼ÿ´ÿ´ÿ´ÿµÿ®ÿµÿ´ÿÿ¿ÿºÿ¶ÿÀÿ¸ÿ¶ÿ¶ÿµÿ°ÿ°ÿ¶ÿºÿ¶ÿ¯ÿ¸ÿ¿ÿ½ÿ»ÿ·ÿ¼ÿ¸ÿ±ÿ±ÿ¶ÿ¸ÿ¹ÿ±ÿ¸ÿ¸ÿ¶ÿ»ÿ´ÿ¶ÿÿ¹ÿ¹ÿ¸ÿ¸ÿµÿ½ÿ·ÿÃÿ¶ÿ±ÿºÿ²ÿ·ÿÄÿ¾ÿ°ÿ®ÿ°ÿ³ÿ¾ÿÂÿºÿ¯ÿ²ÿ¼ÿµÿ±ÿ¶ÿÅÿ·ÿ´ÿ°ÿ¿ÿ¹ÿ¸ÿ²ÿ©ÿ´ÿ¹ÿ·ÿ»ÿ±ÿªÿ®ÿ±ÿ²ÿ³ÿ¹ÿ®ÿ«ÿ²ÿ³ÿµÿ¶ÿ·ÿ·ÿ¸ÿ¶ÿ¶ÿ¾ÿ¸ÿ¸ÿ¹ÿ®ÿ´ÿ·ÿ³ÿ¼ÿ½ÿ¸ÿºÿºÿÿ­ÿµÿ¸ÿ­ÿ¸ÿ½ÿ¾ÿµÿ°ÿ¯ÿ·ÿ¾ÿ´ÿ´ÿ¸ÿ³ÿ´ÿ·ÿ²ÿ±ÿÃÿµÿ±ÿ¯ÿ¸ÿ»ÿ¿ÿÄÿ»ÿ»ÿ¹ÿÈÿÄÿ½ÿÃÿ²ÿºÿ»ÿ´ÿ±ÿ´ÿ¾ÿÂÿºÿ¶ÿ¹ÿ½ÿ»ÿ´ÿ®ÿºÿ°ÿ¸ÿ­ÿ«ÿ°ÿ²ÿ½ÿ½ÿ¸ÿ³ÿµÿ°ÿ­ÿ¼ÿÄÿÁÿºÿ·ÿ·ÿ³ÿµÿ¿ÿ»ÿ³ÿ´ÿµÿ¯ÿ»ÿ½ÿ¾ÿ»ÿ¿ÿÂÿ¹ÿÀÿ­ÿÇÿ²ÿ¸ÿ·ÿ¹ÿµÿ¹ÿ¾ÿºÿºÿ´ÿ³ÿ«ÿÿÿ¶ÿÄÿ»ÿ»ÿµÿ»ÿ¼ÿ¶ÿ·ÿ¶ÿ¶ÿ¸ÿ¾ÿ·ÿÀÿ¸ÿµÿ·ÿ·ÿ½ÿ¶ÿ¾ÿ½ÿ³ÿµÿ¾ÿ¾ÿ¹ÿ¶ÿ¸ÿ¿ÿ·ÿ¼ÿ¾ÿ¶ÿ¸ÿ±ÿ©ÿÁÿºÿÁÿ¹ÿ¶ÿºÿºÿ¸ÿ»ÿ¾ÿ¼ÿ¹ÿ´ÿµÿ»ÿ½ÿ½ÿ¹ÿ²ÿ²ÿµÿ¸ÿÁÿÇÿÀÿ²ÿ¹ÿÀÿ·ÿºÿ»ÿ¶ÿ¸ÿºÿ»ÿ»ÿ½ÿ¼ÿºÿ¼ÿ½ÿ¹ÿ´ÿ³ÿ·ÿ¹ÿ»ÿ°ÿ²ÿ¿ÿ²ÿ±ÿ½ÿÂÿµÿ°ÿ·ÿ³ÿÂÿÁÿ¼ÿµÿ²ÿ¶ÿ»ÿ¹ÿºÿ»ÿ·ÿ¹ÿ¸ÿ¸ÿ´ÿ½ÿµÿ¹ÿ«ÿ¼ÿ¾ÿ³ÿ¸ÿ¿ÿ¾ÿÄÿÀÿºÿ´ÿ°ÿ¸ÿÅÿÃÿ´ÿ±ÿ¾ÿÄÿ½ÿ«ÿ·ÿ¸ÿ®ÿ·ÿ¶ÿ·ÿÃÿ¹ÿ»ÿ¸ÿ½ÿºÿ¶ÿ¿ÿ¿ÿµÿ¸ÿ»ÿ´ÿµÿ±ÿ¸ÿ¿ÿ¶ÿ¹ÿ»ÿ¾ÿ¹ÿ´ÿ±ÿ±ÿ¯ÿºÿ¼ÿºÿ´ÿµÿ»ÿ¼ÿ»ÿÀÿÄÿ¾ÿ¸ÿÁÿÅÿ¹ÿÀÿ·ÿÀÿ·ÿ³ÿºÿ´ÿ³ÿµÿ·ÿ³ÿ´ÿ«ÿÿÿ²ÿ¼ÿÅÿ¯ÿ¹ÿµÿ½ÿºÿ¼ÿµÿ¹ÿÄÿ½ÿºÿºÿ½ÿºÿ¼ÿ¾ÿ·ÿ²ÿµÿºÿºÿ²ÿ¼ÿÀÿ·ÿÎÿ´ÿ·ÿ°ÿ½ÿ¾ÿ´ÿ®ÿ³ÿÁÿ¼ÿ­ÿ°ÿ²ÿ³ÿÃÿ½ÿ»ÿ´ÿÁÿÂÿ¸ÿ²ÿ¶ÿ¼ÿ´ÿ¼ÿÁÿÅÿ½ÿ¶ÿ´ÿµÿ¾ÿ¾ÿ¹ÿÂÿÌÿÀÿ´ÿÂÿ¶ÿ³ÿªÿ¼ÿ½ÿÀÿ»ÿ³ÿµÿ¶ÿ²ÿµÿ¸ÿ´ÿ¸ÿ¹ÿ²ÿ¹ÿÂÿ¶ÿ¶ÿ¾ÿ¶ÿºÿ¿ÿ¶ÿ±ÿµÿ·ÿ¶ÿ¸ÿºÿ¶ÿµÿÀÿ¿ÿ¿ÿÀÿºÿ¶ÿÈÿÌÿÃÿ¼ÿ¶ÿ·ÿ¶ÿ·ÿ½ÿÁÿ¿ÿ¾ÿ·ÿÃÿ·ÿÁÿÀÿºÿ¾ÿÇÿ¾ÿ»ÿ¯ÿ°ÿ¶ÿ½ÿÄÿÀÿ¼ÿÁÿºÿ¿ÿ·ÿÉÿÂÿÆÿÍÿ²ÿ½ÿ¶ÿ«ÿ´ÿ½ÿ¼ÿ¹ÿ°ÿªÿ½ÿ»ÿÇÿ»ÿºÿ¶ÿÁÿºÿ´ÿ¶ÿ¾ÿºÿ½ÿÆÿÇÿÃÿ½ÿ¹ÿÃÿ½ÿ¾ÿÆÿ¶ÿºÿÀÿ½ÿ¾ÿ¼ÿ½ÿÃÿÇÿÆÿÃÿÀÿºÿÂÿºÿ¾ÿ¾ÿ¼ÿÁÿ¿ÿ¼ÿ¹ÿ¸ÿºÿ¼ÿ»ÿ¿ÿÆÿ¾ÿ­ÿ¸ÿÀÿºÿ¾ÿÇÿ¾ÿÉÿÁÿ·ÿºÿ¼ÿ¼ÿ»ÿ·ÿ¼ÿ¶ÿÅÿµÿÆÿÄÿÆÿÄÿ½ÿ´ÿµÿÀÿÊÿÉÿÆÿÀÿ°ÿ¾ÿ¼ÿÁÿÂÿÅÿ¿ÿ¶ÿ¾ÿ½ÿÀÿÀÿºÿ¿ÿ½ÿ¼ÿµÿ¼ÿ¸ÿ¿ÿ¸ÿ°ÿ¾ÿÀÿ¼ÿÁÿÂÿ»ÿ¼ÿ·ÿºÿÊÿ²ÿÈÿÉÿÀÿµÿÁÿ¼ÿºÿÀÿÁÿ¿ÿ¿ÿÀÿºÿÃÿÀÿÁÿ¼ÿ·ÿ½ÿÁÿÇÿÀÿ¶ÿ¹ÿÁÿÃÿÀÿÈÿµÿÂÿ»ÿ»ÿ½ÿÂÿ¾ÿ¾ÿ½ÿ»ÿÂÿÂÿÁÿÅÿÇÿ¸ÿ¼ÿÁÿÁÿ¸ÿºÿ¿ÿ¿ÿ¸ÿ´ÿ¼ÿºÿÃÿÄÿµÿ½ÿ¼ÿÅÿÄÿÆÿÅÿºÿ²ÿ·ÿ¾ÿÃÿ¼ÿÃÿÂÿÀÿÂÿ»ÿ»ÿÀÿÂÿÃÿÀÿ³ÿÀÿ»ÿÄÿÄÿÆÿÃÿÂÿÂÿÊÿÅÿ½ÿÄÿÁÿÀÿÄÿÂÿ¾ÿ»ÿ¿ÿ½ÿÁÿÂÿ¿ÿ¼ÿ»ÿºÿ¼ÿºÿÉÿºÿµÿÁÿÈÿÃÿÆÿÊÿÆÿÅÿÂÿ½ÿ»ÿÀÿµÿÅÿÁÿÁÿ½ÿÁÿÄÿ¾ÿ¿ÿÆÿÀÿ¿ÿÍÿÐÿºÿ¹ÿ¶ÿ·ÿ¶ÿ·ÿÉÿÊÿ·ÿ·ÿ¾ÿÀÿÁÿÇÿ½ÿ»ÿ¾ÿ¹ÿ»ÿÃÿÀÿ¯ÿÃÿÍÿÆÿÆÿÅÿ¿ÿ·ÿ³ÿ¹ÿÁÿÁÿ·ÿÆÿÃÿ¿ÿÃÿ¾ÿºÿ¿ÿÀÿÀÿÅÿÊÿÀÿ¹ÿÃÿÀÿÃÿÈÿÉÿÀÿ¸ÿÆÿ¶ÿ¾ÿÌÿÂÿ¿ÿ»ÿ¿ÿÂÿÂÿÁÿÃÿÀÿ¿ÿÉÿ¾ÿ³ÿÃÿÊÿÇÿÃÿ¾ÿÂÿ¿ÿ¿ÿÎÿ¾ÿ»ÿµÿ¾ÿÀÿÂÿÃÿ»ÿ¼ÿ·ÿÃÿÇÿÃÿÂÿ¾ÿÀÿÃÿÂÿÅÿÑÿÇÿ½ÿµÿ»ÿÂÿËÿÆÿ½ÿÁÿÄÿ¾ÿ¹ÿÀÿÅÿÄÿÀÿÁÿÃÿÁÿÀÿÁÿ»ÿÅÿ¹ÿ¿ÿ¼ÿ»ÿºÿ¹ÿºÿ¹ÿ¹ÿÆÿ¼ÿ½ÿ¿ÿ¹ÿ¹ÿ»ÿ½ÿÂÿÂÿÃÿ·ÿ¿ÿ¾ÿ»ÿ¼ÿ¹ÿ¹ÿÀÿ»ÿÇÿªÿ»ÿ¿ÿÃÿÁÿ½ÿ¿ÿÄÿÁÿºÿÁÿ½ÿÀÿµÿ³ÿ½ÿÁÿ½ÿ¾ÿ½ÿ¿ÿ¿ÿ¼ÿºÿ¸ÿ¾ÿÄÿÀÿ¿ÿÂÿÉÿ¾ÿ¼ÿ½ÿºÿ¼ÿ¾ÿ·ÿÁÿÆÿ¿ÿ¶ÿÄÿÇÿÆÿËÿÐÿÓÿÀÿ²ÿ±ÿ½ÿ¿ÿÀÿÂÿÀÿ·ÿ±ÿ¹ÿÇÿ½ÿÀÿ¿ÿÅÿÈÿÁÿÂÿÂÿ·ÿ»ÿÅÿÈÿÃÿÂÿÀÿºÿÀÿÂÿÅÿ¿ÿ·ÿ½ÿÁÿ¿ÿÅÿ¾ÿ®ÿ·ÿºÿÃÿ³ÿ¹ÿÉÿÆÿ¿ÿ¾ÿ¿ÿ¿ÿÈÿÃÿ·ÿ´ÿ¸ÿ¾ÿÆÿÁÿ»ÿÀÿ¹ÿ¹ÿÀÿ½ÿ®ÿ¿ÿÊÿÂÿ¸ÿ»ÿÄÿÈÿÅÿÁÿ¸ÿºÿºÿ½ÿÂÿÀÿ¾ÿÌÿ·ÿ¶ÿ¹ÿ¾ÿÀÿÂÿ»ÿ¾ÿ¹ÿ¹ÿ¸ÿ¶ÿ´ÿ¸ÿÂÿºÿ¸ÿÂÿµÿ²ÿºÿ¾ÿ·ÿ¬ÿ¼ÿÁÿ¹ÿ¼ÿ¾ÿ·ÿ²ÿµÿ­ÿ·ÿºÿ»ÿ´ÿ®ÿµÿÁÿÅÿ»ÿÿ³ÿ­ÿ¹ÿÀÿ³ÿ®ÿ»ÿÀÿ³ÿ¼ÿ¹ÿºÿ¾ÿ¿ÿµÿ­ÿ½ÿ¹ÿÃÿ¸ÿ¸ÿ¬ÿ´ÿ¸ÿ·ÿÁÿ½ÿ¯ÿºÿ³ÿ¼ÿ½ÿ¹ÿ·ÿ¹ÿÂÿµÿ°ÿÅÿ¶ÿµÿÁÿ¾ÿµÿ½ÿÀÿ´ÿ­ÿ·ÿµÿ·ÿºÿ¹ÿºÿ¼ÿ¶ÿ¯ÿ¶ÿ¸ÿµÿ´ÿÀÿÅÿ³ÿ¶ÿµÿÂÿ½ÿÄÿ¼ÿ¹ÿºÿ¸ÿ·ÿµÿÀÿÍÿ³ÿ±ÿ·ÿ¸ÿ³ÿ´ÿ»ÿ¶ÿ¬ÿ²ÿ·ÿ¾ÿ·ÿ³ÿ¶ÿ½ÿ½ÿ¶ÿµÿ¯ÿ¾ÿºÿ¿ÿ¹ÿ»ÿÂÿÁÿ·ÿ®ÿ¶ÿ¶ÿ¶ÿºÿ·ÿ±ÿ²ÿ¸ÿºÿ¸ÿ²ÿ»ÿ¹ÿºÿÀÿÁÿ½ÿ½ÿÀÿ¿ÿÂÿ¯ÿ·ÿ»ÿÅÿÃÿ·ÿ±ÿ±ÿµÿÆÿÀÿ·ÿ¹ÿ¹ÿ¶ÿ¾ÿÈÿÄÿ»ÿ¸ÿ´ÿ­ÿ¸ÿ¾ÿ¹ÿ¹ÿµÿ³ÿ·ÿ¼ÿ½ÿ¼ÿ¸ÿÀÿ¿ÿ½ÿ¸ÿµÿºÿ¼ÿ·ÿ±ÿ·ÿ¿ÿ¹ÿ½ÿÀÿºÿ¼ÿ¹ÿ²ÿ±ÿºÿÅÿÀÿ¡ÿÈÿ¹ÿ½ÿ±ÿ·ÿ»ÿ·ÿºÿ¼ÿºÿËÿ½ÿ¿ÿ»ÿºÿ½ÿ¹ÿ¶ÿ¿ÿÁÿ°ÿ¾ÿ»ÿ²ÿºÿ½ÿ½ÿÀÿÇÿÆÿ»ÿ¸ÿ¿ÿ´ÿÍÿÁÿ·ÿ¼ÿºÿ·ÿ¸ÿ·ÿºÿÀÿÂÿ·ÿ½ÿºÿ¼ÿ¸ÿ¿ÿ¿ÿ¹ÿ¹ÿ¶ÿ³ÿ½ÿ³ÿ½ÿ¸ÿ¹ÿÌÿ¿ÿ»ÿÁÿ½ÿ½ÿÁÿ´ÿ´ÿÀÿ½ÿ´ÿÂÿÄÿÇÿÎÿÈÿÂÿÄÿÆÿËÿ½ÿ±ÿºÿÁÿÂÿ¼ÿ»ÿ¹ÿ·ÿ¸ÿºÿ¾ÿÁÿ´ÿÂÿÄÿÁÿ½ÿ¸ÿ»ÿ¹ÿºÿÃÿÄÿÁÿÏÿ½ÿÂÿÁÿ²ÿ·ÿÄÿÀÿ»ÿ¿ÿÀÿÀÿÅÿ¹ÿºÿ¾ÿ¯ÿ³ÿºÿµÿ¾ÿÂÿ¼ÿ¼ÿ»ÿ´ÿ·ÿ¶ÿ·ÿÂÿÀÿ¹ÿ³ÿ»ÿ·ÿ°ÿ°ÿ±ÿ·ÿÁÿ½ÿ¼ÿ·ÿ¹ÿºÿÂÿºÿ¿ÿ»ÿÂÿÉÿÀÿµÿ¶ÿ»ÿÂÿ²ÿµÿµÿµÿºÿ¹ÿºÿ¼ÿÃÿÄÿÀÿÄÿÀÿ¶ÿ¯ÿ¼ÿ¶ÿ·ÿÀÿ·ÿ·ÿ¹ÿ¾ÿÁÿ»ÿ±ÿ­ÿ«ÿÂÿ¶ÿ¾ÿ¿ÿ²ÿµÿÁÿÃÿ¾ÿºÿ´ÿ±ÿ¸ÿ»ÿ¹ÿ»ÿ¿ÿÆÿ¼ÿºÿºÿ¸ÿÂÿÁÿ½ÿ¹ÿ¹ÿÀÿÀÿ¼ÿÁÿ¸ÿÄÿ¸ÿ³ÿ¹ÿ´ÿ»ÿ½ÿ¹ÿ¶ÿ¸ÿ¾ÿÅÿÂÿ²ÿ¯ÿµÿ¾ÿ¶ÿÆÿÄÿ»ÿ·ÿ¹ÿÀÿºÿ³ÿ·ÿ«ÿ¸ÿ¿ÿÂÿÄÿÅÿÂÿºÿÀÿÅÿ¿ÿ¶ÿ·ÿ½ÿ¾ÿ¾ÿ¾ÿ½ÿ¹ÿÇÿ»ÿ±ÿ¼ÿÀÿ¸ÿ³ÿµÿ¼ÿ¸ÿµÿ¾ÿÄÿÀÿ¿ÿÆÿ°ÿÅÿ´ÿÁÿÁÿ´ÿ¹ÿ¼ÿ»ÿÀÿ¿ÿ·ÿ¼ÿÇÿÄÿ·ÿºÿ¾ÿ½ÿ©ÿ¹ÿ¾ÿ´ÿºÿ¶ÿ¸ÿ½ÿ¹ÿ¼ÿ½ÿ¸ÿÀÿ´ÿÅÿ³ÿ¾ÿ¿ÿ½ÿÃÿºÿ´ÿ¸ÿ½ÿ¾ÿÀÿ¿ÿ¸ÿ°ÿ®ÿµÿÀÿ¾ÿ¸ÿ¬ÿ¸ÿÆÿ¾ÿ¹ÿ»ÿÂÿÁÿÀÿ¹ÿºÿ¿ÿ»ÿ¹ÿ»ÿ¹ÿ´ÿ½ÿµÿ­ÿ¸ÿ³ÿµÿ¼ÿÀÿ»ÿ¶ÿ¶ÿ³ÿ·ÿ¹ÿ³ÿºÿ¼ÿ¿ÿ¿ÿ¯ÿ¹ÿ¶ÿÂÿµÿ¿ÿ¹ÿ³ÿ¹ÿ¶ÿÁÿÃÿ¸ÿ´ÿ¸ÿ½ÿ¼ÿÀÿ¿ÿ¾ÿ¿ÿ¼ÿÄÿÇÿÀÿ¸ÿ¹ÿ¹ÿ­ÿ°ÿ½ÿÁÿ¹ÿ°ÿ³ÿºÿ¾ÿÂÿ»ÿ½ÿ­ÿ¸ÿ±ÿÂÿ±ÿºÿ·ÿ²ÿ²ÿªÿ¼ÿËÿ¾ÿ´ÿ²ÿ´ÿ´ÿÀÿ½ÿ¯ÿ¿ÿµÿºÿºÿ¸ÿµÿ·ÿ¼ÿ¼ÿ°ÿ«ÿ±ÿ¹ÿ»ÿµÿ°ÿ´ÿ¿ÿ¶ÿ²ÿ¿ÿ¸ÿ¸ÿ»ÿ±ÿ¿ÿ¸ÿ¼ÿ¶ÿ´ÿ´ÿ±ÿ¸ÿ·ÿ³ÿºÿ¸ÿ¹ÿ¾ÿ·ÿ½ÿµÿ°ÿÿ«ÿ ÿ±ÿµÿ³ÿ¼ÿ·ÿ¯ÿ³ÿ²ÿ¶ÿ¼ÿ·ÿ·ÿ¹ÿ¶ÿ·ÿ´ÿÁÿ¿ÿºÿ´ÿ¾ÿ¹ÿ½ÿÀÿÃÿ¾ÿ¶ÿªÿ²ÿ¿ÿÃÿ¸ÿ°ÿµÿ·ÿ³ÿ»ÿ½ÿ´ÿ¹ÿÇÿÊÿ³ÿÁÿ·ÿ°ÿºÿ®ÿ®ÿ³ÿ¿ÿ¸ÿ²ÿ»ÿ»ÿ·ÿ»ÿºÿ·ÿ¿ÿ¿ÿ·ÿ¹ÿ¶ÿºÿÃÿ¼ÿµÿÅÿ»ÿ®ÿ¼ÿ´ÿ·ÿ³ÿµÿ´ÿ­ÿ´ÿ¿ÿ»ÿ³ÿ®ÿ®ÿºÿÃÿ¼ÿÁÿ´ÿ­ÿÄÿ²ÿ±ÿ¼ÿµÿ´ÿ¯ÿ²ÿ¹ÿ¶ÿ¶ÿ¿ÿ¿ÿ¸ÿ·ÿµÿ¶ÿ¾ÿ²ÿ°ÿ¾ÿ·ÿ¶ÿ´ÿµÿ´ÿ²ÿ·ÿºÿ¸ÿ·ÿ·ÿ´ÿ»ÿÄÿÁÿ¹ÿ´ÿ³ÿ¶ÿ¸ÿ¶ÿ±ÿ¯ÿ·ÿÇÿ¹ÿ¼ÿ·ÿ¹ÿ½ÿ³ÿ¿ÿÉÿ³ÿªÿÁÿ°ÿ±ÿ¸ÿ³ÿºÿÁÿ¼ÿ±ÿ´ÿ¾ÿ¼ÿ¼ÿÀÿ»ÿ½ÿ¹ÿ¸ÿ°ÿ»ÿ°ÿ¯ÿ¬ÿ³ÿ¼ÿ¸ÿºÿ¶ÿ·ÿªÿ©ÿ¯ÿ²ÿ¸ÿ¶ÿ¹ÿ¼ÿ·ÿ·ÿ´ÿ²ÿ´ÿ¶ÿºÿ²ÿ¼ÿµÿ¯ÿ¬ÿ·ÿÃÿ°ÿ¾ÿ­ÿÃÿÄÿ·ÿ¹ÿ¹ÿ·ÿ´ÿ®ÿ³ÿ½ÿ¼ÿ½ÿºÿ¸ÿ»ÿ³ÿ´ÿºÿµÿ¶ÿ´ÿ½ÿÉÿ¯ÿ»ÿ¸ÿ³ÿµÿÂÿ¸ÿºÿ¸ÿµÿ¸ÿ´ÿ²ÿ·ÿ²ÿ²ÿ½ÿ¸ÿºÿ·ÿµÿ¹ÿ¶ÿ¶ÿÿ®ÿ½ÿµÿ½ÿ»ÿ±ÿ°ÿ¬ÿ¹ÿ»ÿ¶ÿ®ÿ³ÿ­ÿ°ÿ¶ÿ°ÿµÿ¼ÿ³ÿ´ÿ°ÿ®ÿ±ÿ´ÿ±ÿ°ÿµÿ»ÿ¸ÿ³ÿ³ÿ¯ÿ´ÿ»ÿ¹ÿ³ÿ²ÿªÿ¶ÿ±ÿ¿ÿµÿ¸ÿ¹ÿ¿ÿ»ÿ»ÿ¶ÿ¿ÿ­ÿ­ÿ´ÿ¼ÿÁÿ¸ÿ¶ÿ´ÿ¸ÿ½ÿºÿ´ÿ®ÿ·ÿ½ÿ´ÿµÿÀÿ²ÿ¶ÿ¾ÿ¾ÿÿ½ÿ¯ÿÿµÿ±ÿÀÿ·ÿ±ÿ´ÿ¼ÿ´ÿ¬ÿ·ÿ¹ÿÂÿ¹ÿ¬ÿ®ÿ­ÿ²ÿ½ÿ¸ÿ·ÿ¼ÿ¬ÿµÿµÿµÿ³ÿ¶ÿ¹ÿ·ÿ¾ÿ¼ÿ¸ÿ¹ÿ¬ÿ²ÿ¸ÿ¸ÿ±ÿ²ÿ³ÿ¯ÿ°ÿºÿÂÿ»ÿ´ÿ½ÿ¹ÿµÿ¶ÿ­ÿ¯ÿ±ÿ®ÿ²ÿ®ÿ°ÿ±ÿ²ÿºÿ¹ÿ±ÿ²ÿ¯ÿ¸ÿ¬ÿ«ÿ¯ÿ´ÿ¹ÿ¯ÿyÿÿ©ÿ³ÿµÿ½ÿ³ÿºÿ²ÿ­ÿµÿ²ÿ¯ÿ´ÿ½ÿ¿ÿ·ÿ°ÿ­ÿªÿ°ÿ½ÿ²ÿ¸ÿ¿ÿ¼ÿÁÿÈÿ­ÿ³ÿ³ÿ¶ÿ±ÿ°ÿ¶ÿ²ÿ¹ÿ³ÿ»ÿ¼ÿ¼ÿ²ÿ½ÿ¯ÿ¶ÿºÿ»ÿ¼ÿ¶ÿµÿ­ÿ­ÿ¶ÿ¶ÿ±ÿ¶ÿºÿ·ÿ¿ÿºÿ®ÿ¯ÿ·ÿ¹ÿ²ÿ¯ÿ­ÿ´ÿ¯ÿºÿµÿÿ·ÿ¹ÿ³ÿ²ÿ³ÿ³ÿºÿ¼ÿ¸ÿºÿµÿ¯ÿ½ÿ¸ÿ«ÿ¬ÿ¶ÿ¼ÿ¹ÿµÿ¯ÿ­ÿ±ÿ°ÿ¬ÿ±ÿ¸ÿ·ÿ¹ÿ¶ÿ¼ÿÃÿµÿºÿ¯ÿ®ÿºÿ²ÿ²ÿ³ÿ¯ÿµÿ³ÿ®ÿµÿ¼ÿ·ÿ¸ÿ²ÿ²ÿ³ÿ´ÿ¶ÿ±ÿ®ÿ¯ÿ°ÿ·ÿ¹ÿ´ÿ¸ÿºÿ¸ÿÀÿ¼ÿ´ÿ¼ÿ¹ÿ¹ÿ·ÿ²ÿ´ÿ´ÿ»ÿ°ÿ³ÿ³ÿÿ³ÿ²ÿ¸ÿÄÿ¾ÿÀÿ·ÿ³ÿ»ÿ¹ÿ¹ÿ¹ÿ·ÿ´ÿ²ÿ®ÿ²ÿ¸ÿ²ÿ®ÿ­ÿÿªÿ³ÿ±ÿ°ÿ®ÿ°ÿ¯ÿµÿ¸ÿ¹ÿ²ÿ«ÿ°ÿ±ÿµÿ­ÿ®ÿ·ÿ·ÿ©ÿ²ÿºÿÁÿ»ÿÁÿ·ÿ¯ÿ¬ÿ«ÿ®ÿºÿ±ÿ´ÿ¬ÿªÿ­ÿºÿ»ÿ»ÿ¸ÿ­ÿ²ÿ¾ÿ¾ÿ·ÿ¬ÿÿ¸ÿ´ÿ±ÿ¹ÿ´ÿ¹ÿ²ÿ²ÿ¾ÿ·ÿÿ«ÿ®ÿºÿ¹ÿ©ÿ¸ÿ­ÿ¬ÿÿ¯ÿºÿ¸ÿ·ÿ´ÿ»ÿ¹ÿ·ÿ·ÿ¸ÿ³ÿ·ÿµÿ±ÿ¸ÿ¼ÿ¼ÿ·ÿ´ÿ´ÿ¬ÿ±ÿ´ÿ´ÿ¶ÿ®ÿºÿ¯ÿ¯ÿÿ°ÿ©ÿÀÿ·ÿ³ÿ¸ÿ«ÿ¼ÿ¶ÿªÿ°ÿ±ÿ¯ÿ½ÿ±ÿ±ÿ´ÿÄÿ°ÿµÿÃÿ¾ÿ¶ÿ´ÿ­ÿ¬ÿ´ÿ·ÿ³ÿºÿÃÿ´ÿ²ÿ®ÿ¯ÿ­ÿÿ¹ÿ²ÿÿ¶ÿ¶ÿÿÀÿ°ÿ´ÿ²ÿ³ÿ·ÿ¸ÿ¸ÿ¹ÿ²ÿ·ÿ³ÿ±ÿµÿ¹ÿ¹ÿ¶ÿ°ÿ®ÿ·ÿÀÿ½ÿ¹ÿ¹ÿ²ÿ²ÿ·ÿ´ÿ¹ÿ¶ÿªÿ´ÿ¯ÿ»ÿ°ÿ¹ÿÿÿ½ÿ¯ÿ¼ÿ¶ÿ°ÿ´ÿÃÿÂÿ´ÿ©ÿ²ÿªÿÿ©ÿ±ÿ°ÿµÿ¯ÿ¶ÿµÿ¸ÿ¼ÿºÿµÿµÿ²ÿ«ÿ­ÿ±ÿ®ÿ­ÿ³ÿ¯ÿ®ÿ²ÿµÿ°ÿÿ«ÿ­ÿ±ÿ¶ÿ´ÿ°ÿ¯ÿ°ÿ¹ÿ°ÿ®ÿ´ÿ¬ÿ¶ÿ¶ÿ¸ÿ°ÿ¯ÿµÿ±ÿ±ÿ®ÿ¯ÿ¹ÿµÿ¹ÿ·ÿ²ÿ²ÿ³ÿ±ÿ¯ÿ¬ÿ¬ÿ·ÿ¶ÿ´ÿµÿ±ÿ­ÿ²ÿ¶ÿ·ÿºÿ²ÿ³ÿ±ÿ­ÿµÿºÿµÿ¶ÿ³ÿ«ÿ¯ÿ·ÿÁÿ²ÿ¶ÿ²ÿ®ÿ³ÿ·ÿ´ÿ³ÿ»ÿ¿ÿ¿ÿ¸ÿ¯ÿ³ÿ¼ÿºÿ²ÿ¹ÿºÿ²ÿµÿ­ÿµÿ³ÿ¶ÿ¸ÿÀÿ¶ÿ¹ÿ½ÿ½ÿ®ÿ¾ÿ¯ÿµÿ²ÿ½ÿ±ÿ·ÿ¶ÿ®ÿ¯ÿ°ÿ¶ÿ¶ÿ²ÿ¹ÿÁÿ¿ÿ»ÿ¹ÿºÿ´ÿ¬ÿ³ÿ·ÿ¶ÿ´ÿ´ÿ²ÿ´ÿ¾ÿ¸ÿºÿ¹ÿºÿ½ÿºÿ¹ÿ´ÿ·ÿµÿµÿ´ÿ­ÿ±ÿ¸ÿ»ÿÃÿÃÿ°ÿµÿºÿ¾ÿ­ÿÿ¯ÿÿ­ÿ¹ÿ´ÿ¹ÿ·ÿ¶ÿµÿ³ÿ·ÿ³ÿ´ÿÿµÿ°ÿ¯ÿ´ÿ¸ÿµÿªÿ¿ÿÂÿ½ÿÃÿ¾ÿ»ÿ³ÿ¼ÿ®ÿ´ÿºÿ·ÿ¹ÿ´ÿ¼ÿ¼ÿ³ÿ³ÿºÿºÿ´ÿ¹ÿ¸ÿµÿµÿ°ÿ³ÿ°ÿ´ÿ²ÿ¶ÿ¹ÿ±ÿÿÁÿ³ÿ¼ÿÀÿµÿºÿ»ÿºÿ¸ÿ·ÿ²ÿ¶ÿµÿµÿ¶ÿµÿ½ÿµÿ«ÿ°ÿ±ÿ·ÿ±ÿ´ÿ¶ÿ®ÿµÿ­ÿ±ÿ¾ÿºÿÆÿ¼ÿ¼ÿ´ÿ´ÿ¯ÿ±ÿ»ÿ·ÿ±ÿ½ÿ²ÿ´ÿºÿµÿ¹ÿ·ÿ®ÿµÿºÿ»ÿ¹ÿ²ÿ±ÿ³ÿ·ÿ³ÿÀÿÄÿ´ÿ¶ÿ»ÿ¬ÿ°ÿÁÿ¸ÿ´ÿ¿ÿ®ÿµÿ»ÿÿ®ÿºÿ¾ÿ¶ÿ³ÿºÿ¸ÿ¶ÿ¼ÿ³ÿ±ÿ¹ÿ³ÿ²ÿ±ÿ«ÿ·ÿ¶ÿ¾ÿÄÿ»ÿ¹ÿ²ÿ²ÿ­ÿ»ÿ¾ÿ»ÿ¾ÿÆÿÆÿÀÿÅÿ¾ÿ¼ÿ¶ÿµÿ·ÿ¿ÿÁÿ¸ÿ¸ÿ¸ÿ·ÿ´ÿ°ÿ·ÿ¶ÿ¶ÿ°ÿÁÿ³ÿ¹ÿ¸ÿ²ÿ¼ÿ·ÿÆÿ¾ÿµÿ­ÿ¼ÿ¸ÿ³ÿ¾ÿ½ÿ¸ÿ²ÿ°ÿ¬ÿªÿµÿ½ÿ¶ÿ·ÿÀÿºÿ¸ÿ¹ÿ¹ÿÌÿÂÿ²ÿ·ÿÁÿ³ÿ´ÿÄÿ®ÿ¼ÿ³ÿºÿ³ÿ¶ÿ½ÿÂÿ¼ÿ»ÿ¹ÿ¹ÿÿÿªÿ¹ÿÂÿÀÿ¾ÿ¾ÿ¸ÿ´ÿÂÿ¼ÿµÿ²ÿ¼ÿÀÿ¼ÿ¾ÿ¹ÿ»ÿ½ÿ¸ÿ»ÿ»ÿºÿµÿ²ÿºÿ½ÿ»ÿ¸ÿ´ÿ¹ÿµÿ»ÿºÿ®ÿµÿ±ÿÿ³ÿµÿ·ÿ¸ÿÂÿ²ÿ¼ÿ¶ÿ»ÿºÿ°ÿ¹ÿºÿ·ÿ¹ÿ¹ÿ·ÿ¹ÿ¹ÿ±ÿ½ÿ¶ÿ±ÿ½ÿºÿ¹ÿ½ÿ¼ÿ¼ÿ²ÿÄÿ·ÿ±ÿµÿ±ÿ»ÿÄÿÀÿ¼ÿ·ÿÀÿÆÿ´ÿ°ÿ³ÿ«ÿ²ÿÀÿÃÿÃÿ°ÿ±ÿÀÿ¹ÿ¹ÿ¹ÿÉÿÁÿ­ÿ°ÿµÿ±ÿ³ÿ¸ÿ¹ÿ¹ÿ¹ÿ¶ÿ¶ÿµÿ¹ÿ¹ÿ·ÿÌÿ¸ÿ½ÿ²ÿÃÿ³ÿ´ÿ²ÿºÿ½ÿºÿ¶ÿµÿ¼ÿ½ÿ½ÿ¿ÿ¿ÿ»ÿ¶ÿ»ÿÁÿÂÿ»ÿµÿ¶ÿ»ÿÀÿÄÿ¹ÿ°ÿ°ÿºÿ·ÿ¹ÿÀÿ»ÿ¸ÿ²ÿ±ÿºÿ»ÿ´ÿ¶ÿ·ÿ¿ÿ¶ÿªÿ¹ÿ·ÿ¾ÿ­ÿ±ÿ·ÿ´ÿ±ÿÀÿºÿ¿ÿ¼ÿ¼ÿ¸ÿµÿ»ÿ¹ÿºÿÃÿ¼ÿÃÿ¹ÿ¸ÿ´ÿ¿ÿ­ÿ½ÿ¸ÿ´ÿÿ¯ÿ¾ÿ¾ÿ¿ÿºÿ²ÿÿ{ÿÿ¼ÿ¿ÿ²ÿºÿ°ÿ¾ÿ¿ÿ¾ÿµÿ¼ÿ¿ÿµÿ³ÿ²ÿ¹ÿ¿ÿÂÿ»ÿ¶ÿºÿ»ÿÀÿÃÿ¶ÿµÿÈÿ½ÿ¾ÿ±ÿ¼ÿ±ÿÄÿ¸ÿ¼ÿÃÿ¼ÿµÿ­ÿ«ÿ°ÿ´ÿ»ÿ¼ÿµÿ»ÿ·ÿ½ÿÃÿ¼ÿ·ÿ¸ÿ¸ÿ·ÿ½ÿÀÿ½ÿÀÿºÿ±ÿµÿ¸ÿ¹ÿºÿ»ÿ¶ÿºÿ°ÿ­ÿ´ÿÈÿ»ÿ¯ÿÿ°ÿ³ÿ·ÿ½ÿ¹ÿµÿ¸ÿµÿ°ÿµÿºÿµÿ¿ÿ½ÿ³ÿ¯ÿ½ÿµÿºÿÁÿ¸ÿµÿÄÿÁÿ¸ÿºÿ³ÿ¶ÿÂÿ¼ÿ·ÿµÿ±ÿÿ²ÿ»ÿÁÿÆÿ½ÿ¶ÿ¶ÿ¹ÿºÿ¿ÿ¾ÿµÿ¼ÿÂÿÅÿ³ÿÆÿ¾ÿ½ÿ¼ÿ¹ÿ»ÿ¿ÿºÿ¹ÿ¾ÿÁÿ½ÿ¾ÿÁÿ¼ÿµÿÃÿªÿ¾ÿ¾ÿÆÿ¼ÿ°ÿ¬ÿ¯ÿ±ÿ³ÿ¶ÿÂÿÃÿµÿ¶ÿ¸ÿ½ÿÀÿ¼ÿ¼ÿµÿ½ÿÀÿ»ÿ½ÿ½ÿºÿ¶ÿ·ÿ¾ÿÃÿ¿ÿ¾ÿÈÿÆÿ¶ÿÄÿÉÿ¿ÿ»ÿ¸ÿµÿ¾ÿÉÿÃÿ¿ÿÀÿºÿ¸ÿºÿÇÿÁÿ¾ÿÂÿÀÿÁÿ»ÿ¾ÿ¾ÿ±ÿ´ÿ¾ÿ¾ÿ»ÿºÿ»ÿÇÿÂÿÁÿ½ÿ´ÿÃÿÂÿ¾ÿÁÿ¿ÿ¹ÿ½ÿÄÿ½ÿ²ÿµÿ´ÿ¹ÿ¸ÿÇÿºÿÇÿÇÿÃÿ¾ÿ¾ÿÂÿ¼ÿ´ÿºÿ»ÿ·ÿÀÿ¿ÿËÿºÿÇÿ¿ÿÀÿ¿ÿ¾ÿÅÿÁÿ¼ÿÁÿ¿ÿ¶ÿ·ÿ¼ÿ¶ÿ¸ÿ¾ÿ¶ÿÁÿÈÿÄÿÂÿ¾ÿºÿºÿ»ÿ¸ÿºÿÀÿ¿ÿÂÿÁÿµÿÂÿ»ÿ¾ÿÂÿÄÿÂÿ½ÿÃÿÃÿÅÿÅÿÅÿ¿ÿ»ÿºÿ»ÿÅÿÀÿµÿ·ÿÂÿÉÿÉÿ¼ÿ¼ÿ½ÿ¾ÿ±ÿ¶ÿÁÿÂÿ½ÿºÿ¼ÿÁÿÄÿÀÿÆÿÈÿ½ÿ»ÿ½ÿºÿ¹ÿÀÿÅÿÁÿ¾ÿÀÿºÿ»ÿ¿ÿÀÿÀÿµÿ¸ÿÂÿÇÿÂÿ·ÿ²ÿ·ÿ½ÿ½ÿÁÿÂÿÃÿºÿÊÿ¾ÿ»ÿ»ÿ¼ÿÂÿÉÿÈÿÂÿÁÿ¼ÿ¼ÿÄÿ¼ÿºÿ¼ÿ¾ÿÈÿÌÿÅÿ¿ÿ½ÿÁÿÉÿÉÿ½ÿÀÿÄÿÇÿÅÿÂÿÂÿÁÿÀÿÁÿÂÿÇÿÎÿÂÿ¼ÿºÿ³ÿ¾ÿ¿ÿ¼ÿ¾ÿ¼ÿ¾ÿÄÿÃÿÃÿ»ÿ¸ÿÁÿ¿ÿ»ÿ¾ÿÂÿ¿ÿ¼ÿ¾ÿ¹ÿ¿ÿÃÿÁÿ¿ÿÄÿ¿ÿ¿ÿÃÿÅÿÆÿ¿ÿ¸ÿÂÿ¿ÿÂÿÃÿÈÿÀÿ»ÿ¼ÿ¼ÿ»ÿÀÿÂÿ°ÿÄÿÀÿÆÿÀÿ¹ÿ¿ÿÅÿÄÿÂÿ½ÿ¹ÿÃÿÁÿ¾ÿ¾ÿÂÿ»ÿºÿ½ÿ¾ÿÅÿÉÿºÿÀÿÀÿ¹ÿ¾ÿÇÿÀÿÄÿËÿÁÿÁÿÃÿµÿ¶ÿ³ÿ¹ÿÁÿ½ÿ¾ÿ½ÿ¶ÿ¼ÿÃÿ¼ÿÁÿ½ÿ¹ÿÊÿÈÿÃÿÁÿ»ÿµÿÉÿÑÿÊÿÂÿÆÿÃÿ¾ÿÁÿÁÿ»ÿºÿ½ÿ¹ÿÉÿÁÿ¾ÿ¼ÿÂÿÂÿºÿ¸ÿ¾ÿ¿ÿ¼ÿ¾ÿ½ÿ¿ÿ»ÿºÿ¾ÿÁÿÃÿÅÿ¿ÿÉÿ¿ÿÁÿÅÿÀÿÀÿÂÿÁÿ¾ÿ½ÿµÿ»ÿ³ÿÂÿºÿ´ÿµÿºÿ½ÿ¸ÿ¸ÿ¸ÿÃÿÀÿÁÿºÿ»ÿÀÿ¿ÿ½ÿ¾ÿ¹ÿ¸ÿÅÿÂÿ¿ÿÄÿÀÿºÿ¸ÿ²ÿÈÿÊÿÅÿ¸ÿ½ÿÃÿÂÿÂÿÃÿÁÿ¾ÿÂÿ¼ÿ½ÿ¼ÿºÿµÿ·ÿ½ÿ¼ÿºÿ½ÿ¹ÿËÿ¾ÿ¹ÿÀÿ¾ÿ·ÿÁÿÆÿ¼ÿÂÿÊÿÅÿ¾ÿÁÿÁÿ½ÿÃÿÀÿ¯ÿ»ÿÃÿ½ÿÇÿÆÿ¸ÿ¼ÿ¾ÿÂÿ¶ÿ½ÿºÿºÿÃÿÅÿºÿ¹ÿÀÿ¿ÿÇÿÄÿºÿ¾ÿÀÿ¹ÿ¼ÿ¾ÿ¹ÿ³ÿÅÿÄÿÄÿÂÿ¼ÿ¹ÿÁÿÂÿÍÿÃÿ¾ÿ¿ÿ¿ÿ»ÿ·ÿ¼ÿ²ÿ´ÿÀÿ¼ÿÃÿÂÿ¾ÿ½ÿ»ÿÂÿÇÿÄÿËÿÂÿºÿºÿ¿ÿÀÿÃÿ¹ÿ´ÿ½ÿÅÿÆÿÁÿÀÿÅÿËÿÔÿÉÿ»ÿ´ÿ½ÿÄÿÁÿÅÿ¾ÿÃÿÈÿÇÿÀÿ½ÿÄÿÎÿ¯ÿ´ÿ´ÿ·ÿ¸ÿ»ÿ½ÿ¿ÿ±ÿµÿ·ÿ·ÿ»ÿ¿ÿÁÿ´ÿÉÿ»ÿÃÿÀÿ»ÿ½ÿ¿ÿµÿ³ÿ¯ÿ¹ÿ¶ÿ¶ÿ·ÿ¹ÿ¼ÿ¯ÿ¯ÿºÿ­ÿ¹ÿµÿ³ÿ½ÿºÿ¹ÿµÿ¶ÿ½ÿ»ÿ¹ÿ³ÿ¯ÿºÿÄÿ¼ÿ¸ÿ»ÿ³ÿ³ÿ»ÿÁÿÁÿ¿ÿ¯ÿ»ÿ¸ÿ¯ÿ¶ÿ¶ÿ¯ÿ®ÿ¶ÿ·ÿ·ÿ¼ÿ¶ÿ»ÿ»ÿ¹ÿ¸ÿ·ÿ¿ÿ¾ÿ¯ÿ¼ÿ·ÿ¾ÿ¼ÿ¹ÿ½ÿ½ÿ²ÿ®ÿ·ÿ²ÿºÿ¶ÿ³ÿ·ÿ»ÿ¿ÿ»ÿ²ÿ¼ÿ±ÿªÿ²ÿ¸ÿºÿÁÿµÿ³ÿ¿ÿÂÿ¼ÿ°ÿ¸ÿ¾ÿ¶ÿ´ÿ·ÿ·ÿÁÿ¿ÿºÿ¿ÿ½ÿ³ÿµÿÁÿ±ÿ¹ÿ½ÿ¶ÿµÿ³ÿ¸ÿ¶ÿµÿ½ÿ³ÿ¹ÿ®ÿ»ÿ¾ÿÀÿ»ÿ¾ÿ¾ÿµÿ¸ÿ±ÿªÿÅÿ¸ÿ´ÿ¶ÿ¸ÿ¸ÿ¶ÿ¯ÿ²ÿÂÿ»ÿ¸ÿ³ÿ·ÿ¼ÿ½ÿ½ÿ¿ÿ¿ÿ·ÿ¯ÿ¼ÿ°ÿ¼ÿ¼ÿ´ÿ·ÿÁÿÃÿ¾ÿ³ÿµÿºÿ¼ÿºÿ¹ÿÀÿÃÿ½ÿ·ÿ´ÿ®ÿ¸ÿ¸ÿ¶ÿ¼ÿ½ÿ¹ÿ»ÿ½ÿµÿ±ÿ¸ÿºÿ½ÿ¹ÿ´ÿ²ÿ¶ÿ¹ÿ¶ÿ´ÿ¹ÿÀÿ¾ÿÀÿ¼ÿÂÿÆÿ¸ÿ´ÿ¿ÿ¿ÿÃÿ·ÿÂÿ¼ÿ´ÿµÿ¹ÿ¼ÿ¼ÿ¼ÿ¾ÿµÿ²ÿÃÿ¹ÿ¿ÿ¾ÿ¹ÿ·ÿ¶ÿ¸ÿ»ÿ½ÿÉÿÄÿÄÿ»ÿ¶ÿ¸ÿ·ÿ¼ÿ¼ÿÃÿËÿÀÿ¾ÿÀÿËÿÂÿ¹ÿ¿ÿÃÿ»ÿ¸ÿ»ÿ½ÿÁÿÁÿ´ÿ¾ÿ½ÿÀÿ»ÿÆÿÈÿºÿ°ÿ°ÿ³ÿºÿ¹ÿÀÿ»ÿ½ÿÄÿÈÿÀÿ¿ÿ½ÿ»ÿÁÿ¶ÿ¶ÿÀÿ¼ÿ·ÿÃÿ¿ÿ¿ÿ¼ÿ¼ÿÀÿÀÿÂÿÇÿÂÿ»ÿ·ÿÄÿÄÿÁÿÁÿºÿ³ÿµÿºÿ¹ÿ·ÿ¸ÿÂÿÇÿÇÿÄÿ½ÿ¸ÿ¾ÿÀÿ»ÿ½ÿÁÿÁÿÃÿÎÿËÿ¾ÿ´ÿÆÿÈÿÄÿ¿ÿºÿ»ÿ½ÿ»ÿ¼ÿ·ÿ´ÿ¶ÿ²ÿ·ÿÃÿÉÿÀÿºÿ¾ÿ¼ÿÀÿ·ÿ±ÿ·ÿÇÿ¹ÿ°ÿ´ÿ´ÿ´ÿ·ÿ¸ÿ¸ÿÀÿÁÿ¹ÿ¸ÿÀÿ´ÿÃÿ½ÿ¹ÿ¹ÿ·ÿ¼ÿÄÿ½ÿ»ÿÇÿÀÿ¿ÿ¶ÿ®ÿ»ÿ¶ÿÀÿ¾ÿ¾ÿ¿ÿ½ÿ¼ÿ¼ÿ¼ÿ¿ÿ³ÿÀÿ·ÿ±ÿ¸ÿ·ÿ¼ÿ¾ÿÁÿÃÿÂÿÀÿºÿ½ÿºÿ¿ÿÄÿÂÿ¹ÿ¼ÿ¿ÿÂÿ¾ÿ»ÿ»ÿ·ÿ¹ÿ¾ÿ¹ÿµÿ¾ÿ½ÿ¶ÿ»ÿ·ÿ¹ÿÄÿÂÿ¼ÿ»ÿ»ÿ¼ÿ¸ÿ·ÿ®ÿÇÿ¼ÿÊÿÅÿ²ÿ¿ÿ»ÿ¸ÿ»ÿ¼ÿ¼ÿ½ÿ¾ÿ¼ÿ´ÿ¶ÿ¹ÿÂÿ¼ÿÆÿÃÿÃÿÀÿ¾ÿÂÿÅÿÅÿÂÿ¼ÿ¸ÿ¿ÿ¿ÿ­ÿ¹ÿ¹ÿ°ÿÅÿÂÿµÿ³ÿ³ÿ¹ÿÄÿÂÿºÿ±ÿµÿÄÿ¶ÿ±ÿ´ÿÂÿ¼ÿÀÿ¾ÿ»ÿ¶ÿ»ÿÃÿ½ÿ½ÿ¶ÿ°ÿ¾ÿÁÿÁÿµÿ¹ÿ°ÿ®ÿ¶ÿºÿÀÿ¾ÿ¶ÿ»ÿÆÿ¼ÿ¹ÿÆÿÁÿ½ÿ±ÿ¿ÿÄÿ¾ÿ·ÿµÿ¯ÿ¹ÿ¾ÿ½ÿÀÿ·ÿ¶ÿ¿ÿÈÿ±ÿ»ÿºÿ»ÿ¹ÿ¶ÿ²ÿµÿºÿ¶ÿ°ÿµÿºÿµÿ³ÿ¸ÿÀÿ¼ÿ¼ÿµÿÀÿ¿ÿºÿ»ÿ´ÿ¸ÿ¼ÿÅÿÃÿ¼ÿºÿ·ÿ·ÿ³ÿµÿ¾ÿ¸ÿ»ÿºÿ³ÿ´ÿ·ÿ¶ÿ»ÿ»ÿÂÿÀÿ¸ÿ¶ÿ·ÿ¹ÿ¿ÿÀÿÉÿ·ÿÿ·ÿºÿ¼ÿ´ÿÅÿÇÿ½ÿºÿ³ÿ´ÿµÿµÿºÿ½ÿÁÿ±ÿ·ÿ³ÿÄÿºÿµÿÄÿÁÿ¿ÿºÿ»ÿ¿ÿ¿ÿ¼ÿÃÿÀÿ°ÿ¯ÿ¸ÿ»ÿÀÿ¿ÿµÿÁÿ­ÿµÿ²ÿÃÿ±ÿ¶ÿ³ÿ»ÿ±ÿ«ÿ´ÿ»ÿµÿ«ÿ®ÿ­ÿ»ÿ½ÿ³ÿ¾ÿ³ÿ·ÿ´ÿµÿ²ÿ±ÿ½ÿ»ÿ¸ÿ¶ÿ´ÿ²ÿ±ÿ·ÿ¾ÿ¸ÿºÿ¾ÿ¹ÿ²ÿ«ÿ³ÿÆÿ¼ÿ¸ÿ¹ÿÂÿ¿ÿ»ÿ´ÿ³ÿ½ÿ¶ÿ©ÿ±ÿÁÿÃÿ¶ÿ­ÿ´ÿ±ÿµÿ¶ÿ ÿ±ÿ¸ÿ¹ÿ°ÿ´ÿºÿÀÿ¹ÿ²ÿ¬ÿ°ÿ·ÿ¸ÿ»ÿ¹ÿ»ÿ¿ÿ¹ÿ¸ÿºÿ½ÿ°ÿ°ÿ¯ÿ°ÿ¶ÿÀÿÀÿ¿ÿ»ÿ³ÿ¶ÿÀÿ³ÿ³ÿÀÿ¹ÿÌÿÂÿ·ÿ¸ÿÁÿ½ÿµÿÁÿÀÿ³ÿ¹ÿ»ÿ¾ÿµÿ´ÿ¹ÿ¹ÿ¶ÿ¹ÿ²ÿ°ÿ¿ÿÂÿ¾ÿÀÿ½ÿ³ÿ¸ÿµÿºÿ¿ÿ¸ÿ¶ÿÇÿ½ÿ¬ÿºÿºÿ·ÿ°ÿ·ÿ¼ÿ¹ÿ¼ÿÁÿ½ÿ¼ÿ¿ÿ¿ÿ»ÿ¹ÿ³ÿ½ÿÀÿ½ÿÁÿ±ÿ­ÿ±ÿ·ÿµÿ·ÿ´ÿ¹ÿ»ÿ½ÿ½ÿ»ÿ´ÿ³ÿºÿ·ÿ¶ÿ´ÿ¾ÿÀÿ°ÿ³ÿ¸ÿºÿ½ÿ¿ÿ²ÿ½ÿºÿ»ÿ·ÿ¶ÿ»ÿ¸ÿ¶ÿ»ÿ½ÿ¹ÿ´ÿ«ÿ³ÿ¾ÿ¬ÿºÿ½ÿ¶ÿ±ÿ´ÿµÿ´ÿ°ÿÀÿºÿ¹ÿ±ÿºÿ¼ÿ²ÿ¾ÿ½ÿ·ÿ´ÿ²ÿ´ÿ¶ÿ¹ÿ¶ÿ±ÿµÿ·ÿ¾ÿÀÿ¾ÿ³ÿ´ÿ±ÿ¯ÿ®ÿ²ÿ«ÿºÿ·ÿ´ÿ¶ÿ¾ÿ°ÿ¸ÿ´ÿ´ÿµÿºÿ¸ÿ¯ÿµÿÀÿ¿ÿ»ÿ­ÿÿ¬ÿ¯ÿ¶ÿ½ÿ»ÿÃÿ±ÿ¶ÿ¾ÿÿ¹ÿ«ÿ¹ÿµÿ¸ÿÀÿ¼ÿ³ÿ¹ÿ·ÿ·ÿ¸ÿ¹ÿ¾ÿ½ÿµÿ·ÿ¸ÿ¶ÿ¹ÿ»ÿ¶ÿ¼ÿ²ÿÅÿ¶ÿµÿ»ÿ¾ÿ¼ÿ¼ÿ®ÿ¶ÿ¾ÿ¶ÿ¹ÿ¿ÿÀÿ³ÿ¶ÿ·ÿµÿ·ÿ¹ÿºÿ¼ÿºÿ³ÿµÿ°ÿÂÿÅÿ½ÿËÿÂÿÃÿ®ÿ»ÿ²ÿ¹ÿ®ÿ¹ÿµÿµÿ¹ÿ½ÿ¿ÿ¼ÿ»ÿ·ÿ²ÿ³ÿ¸ÿ°ÿ°ÿ·ÿ²ÿ®ÿ±ÿ¹ÿ³ÿ·ÿ¼ÿ»ÿ³ÿÂÿ²ÿ®ÿ®ÿ¿ÿ»ÿ²ÿ·ÿºÿ¸ÿ´ÿ³ÿÀÿÿÿ®ÿ²ÿ¹ÿ·ÿ³ÿ¹ÿÀÿ»ÿ¸ÿ½ÿ»ÿ¹ÿÀÿµÿ°ÿ¹ÿ¶ÿ®ÿ«ÿ°ÿÿ¼ÿ®ÿ¬ÿ®ÿ¯ÿ¸ÿ·ÿÿ©ÿ»ÿ¹ÿ®ÿ½ÿÀÿ°ÿ±ÿ¸ÿ¹ÿ³ÿ´ÿ¿ÿÂÿ¾ÿ¿ÿ¹ÿ¬ÿ©ÿºÿ¼ÿµÿ¹ÿ¸ÿ­ÿ½ÿ¾ÿ®ÿ¸ÿ´ÿ¼ÿµÿÿ­ÿ»ÿ¸ÿ¶ÿ³ÿ¹ÿ¹ÿ±ÿ¸ÿ¶ÿ³ÿ³ÿ­ÿ®ÿ°ÿªÿªÿ®ÿ¯ÿ²ÿ²ÿ»ÿ³ÿºÿ·ÿ´ÿºÿ«ÿ³ÿ«ÿ°ÿ¶ÿ·ÿ·ÿ±ÿµÿ½ÿ·ÿµÿ·ÿ·ÿ¯ÿ¸ÿ»ÿ²ÿ²ÿ±ÿ³ÿµÿ·ÿ´ÿ±ÿ¹ÿ¶ÿ¶ÿÿ°ÿ¾ÿÃÿ¸ÿ±ÿ¶ÿ®ÿ¿ÿÃÿ¿ÿÈÿ¸ÿ°ÿ±ÿ¯ÿ³ÿ©ÿ­ÿªÿÁÿ¼ÿÅÿ·ÿ­ÿ²ÿ»ÿºÿ»ÿ´ÿÿ©ÿ³ÿºÿ·ÿ¶ÿ·ÿÀÿ»ÿªÿ·ÿ¬ÿ´ÿ³ÿ¯ÿ³ÿ¸ÿ²ÿÀÿ®ÿ®ÿ¹ÿ¾ÿ´ÿ¸ÿ¶ÿÂÿºÿ³ÿ¶ÿ­ÿ¯ÿ´ÿ¶ÿ´ÿ·ÿ¶ÿ¶ÿ²ÿ³ÿ·ÿ±ÿ®ÿ³ÿ±ÿ­ÿ³ÿ³ÿ³ÿ´ÿ¼ÿÁÿ´ÿ»ÿ´ÿ«ÿ¹ÿ°ÿ´ÿ°ÿ¶ÿ¯ÿ±ÿ°ÿ¼ÿ´ÿ¯ÿ¶ÿ±ÿ·ÿ³ÿ¯ÿ²ÿ±ÿ²ÿ´ÿ°ÿ±ÿ²ÿ¬ÿ±ÿºÿ¹ÿÁÿÀÿ´ÿºÿ®ÿ¯ÿ­ÿ¼ÿ·ÿ¯ÿ·ÿ³ÿÁÿ°ÿÿºÿµÿ¶ÿÿ¹ÿºÿ²ÿÀÿ½ÿºÿ¹ÿ¸ÿ®ÿ­ÿµÿ´ÿµÿ­ÿ©ÿ«ÿªÿ©ÿ®ÿ»ÿ·ÿ«ÿ³ÿ²ÿ¯ÿ±ÿºÿ²ÿ¬ÿ¬ÿ®ÿ¹ÿ¿ÿµÿ¶ÿ´ÿ¯ÿ¯ÿ¼ÿ³ÿ¿ÿµÿ½ÿ­ÿ¶ÿ¯ÿ¬ÿ¯ÿ¹ÿ»ÿ³ÿ·ÿ³ÿ¯ÿ°ÿ²ÿ¶ÿµÿ³ÿ»ÿ¿ÿ¶ÿ´ÿºÿ°ÿÿ©ÿ«ÿ©ÿ­ÿ®ÿ®ÿ¾ÿºÿ²ÿ«ÿ´ÿ²ÿ¸ÿ´ÿµÿ®ÿ­ÿ¹ÿ°ÿ³ÿ±ÿÿ®ÿ½ÿ·ÿ«ÿ¶ÿ·ÿºÿ¶ÿ¸ÿ°ÿ©ÿ¹ÿ¹ÿ°ÿ³ÿ´ÿ´ÿ®ÿºÿ®ÿ®ÿ¹ÿ²ÿ´ÿ¬ÿµÿ´ÿ¼ÿ¸ÿÄÿ³ÿ»ÿ°ÿÿ©ÿ¯ÿ³ÿÿ®ÿÃÿÁÿ·ÿªÿ³ÿ´ÿ¼ÿµÿµÿ°ÿ¬ÿ´ÿºÿ´ÿ®ÿºÿÁÿ´ÿªÿ®ÿ´ÿ°ÿ¯ÿ¹ÿ®ÿ²ÿ®ÿÿÁÿÿ°ÿ°ÿ»ÿ«ÿ¬ÿÿ³ÿ«ÿ¯ÿ­ÿÁÿ³ÿ´ÿºÿ¾ÿ­ÿ²ÿ²ÿ¶ÿ°ÿ±ÿ¯ÿÿ­ÿ¯ÿ²ÿµÿ°ÿ­ÿ®ÿ¹ÿµÿ¯ÿÃÿÀÿµÿ²ÿªÿ¯ÿºÿ®ÿ¶ÿºÿªÿ·ÿ¾ÿ°ÿ«ÿ¹ÿ°ÿ¯ÿ©ÿµÿ²ÿ¼ÿ±ÿ²ÿ¸ÿ¬ÿ¶ÿ»ÿµÿ²ÿ²ÿ²ÿ­ÿ²ÿ±ÿ©ÿ³ÿ¹ÿ³ÿ¹ÿ²ÿ¬ÿ°ÿ¶ÿ²ÿ»ÿ¶ÿ½ÿ³ÿÿ®ÿ°ÿ±ÿ´ÿµÿ¶ÿ·ÿ´ÿºÿºÿ­ÿ±ÿ®ÿ­ÿ©ÿ¬ÿÿ´ÿºÿ·ÿ·ÿ·ÿ¼ÿ½ÿ²ÿ¬ÿªÿÿ·ÿÁÿ´ÿµÿ¶ÿ¶ÿ¹ÿ¹ÿ¼ÿ´ÿ³ÿ¶ÿ±ÿ¸ÿ¶ÿ¸ÿ¶ÿ±ÿ»ÿÿ½ÿ½ÿÅÿ¬ÿ¬ÿ®ÿ´ÿ®ÿ®ÿ³ÿ°ÿµÿ»ÿ·ÿ³ÿ²ÿ·ÿ¹ÿ³ÿ´ÿÁÿ½ÿ³ÿ¬ÿ«ÿ´ÿ¹ÿÁÿÄÿÂÿ¹ÿÃÿ»ÿºÿºÿ¼ÿ¯ÿ¿ÿºÿ¹ÿµÿ»ÿ·ÿ´ÿ²ÿ»ÿ°ÿ¯ÿ¶ÿ¼ÿ¶ÿ¶ÿ·ÿ³ÿ²ÿ°ÿ¬ÿ²ÿ¼ÿ°ÿªÿ¯ÿ¹ÿ´ÿ»ÿ»ÿ³ÿ©ÿÁÿ¶ÿµÿ³ÿ´ÿ¸ÿ·ÿ¹ÿµÿµÿ¸ÿ±ÿ·ÿ¿ÿ²ÿ·ÿËÿÂÿ¸ÿ°ÿ«ÿ±ÿ³ÿ¯ÿ°ÿ¯ÿ³ÿ¸ÿ³ÿ¶ÿ«ÿ´ÿ·ÿ©ÿ°ÿ°ÿ´ÿºÿ¸ÿ´ÿ·ÿ®ÿ¾ÿ¹ÿµÿ»ÿ»ÿ·ÿ¯ÿÃÿ»ÿÀÿ¼ÿ³ÿ²ÿ°ÿ·ÿ»ÿ¶ÿ¶ÿºÿµÿµÿºÿ·ÿ¸ÿ¸ÿ¯ÿ¸ÿ¿ÿ¯ÿ±ÿ²ÿ¿ÿ¾ÿµÿ»ÿ½ÿ®ÿ¸ÿ±ÿ·ÿ½ÿ®ÿ³ÿ·ÿ¯ÿ·ÿ·ÿ¶ÿ¹ÿ®ÿ±ÿ¸ÿ²ÿµÿ·ÿµÿ¾ÿÀÿ½ÿºÿ´ÿ²ÿ¯ÿ³ÿÿÿ±ÿ±ÿ¶ÿ°ÿ¬ÿ°ÿ½ÿ¯ÿµÿºÿ¾ÿ»ÿµÿ¸ÿ¶ÿµÿ±ÿ·ÿ¶ÿ²ÿ¹ÿ¹ÿ¶ÿ²ÿ¯ÿ¯ÿ¹ÿºÿ¶ÿµÿ½ÿµÿµÿÁÿ½ÿºÿ¸ÿ³ÿ´ÿ²ÿ²ÿ®ÿ¸ÿ»ÿ¶ÿ¶ÿ¼ÿ·ÿ¼ÿ¹ÿ³ÿ´ÿ¹ÿ¼ÿ»ÿ¿ÿ½ÿ¾ÿ¹ÿ±ÿ°ÿ­ÿ°ÿ©ÿ®ÿ¯ÿ³ÿ°ÿ¶ÿ²ÿÄÿÀÿ¹ÿ»ÿ±ÿ´ÿºÿºÿ´ÿ¹ÿ³ÿ«ÿ°ÿ³ÿ¸ÿ¹ÿ³ÿ´ÿ´ÿ¶ÿ³ÿ»ÿ¶ÿ©ÿÁÿ·ÿÁÿ¾ÿÂÿºÿ¿ÿ²ÿÁÿ¸ÿ¶ÿ¾ÿ¹ÿµÿ²ÿ·ÿ´ÿ°ÿ³ÿ¶ÿµÿ·ÿ½ÿµÿ°ÿ¶ÿ¸ÿºÿÀÿ·ÿ½ÿ¸ÿÄÿ¬ÿ»ÿ¿ÿ·ÿ¾ÿºÿ³ÿ¹ÿ»ÿµÿ·ÿºÿ¶ÿ³ÿ¯ÿ¶ÿ½ÿ»ÿÃÿ¼ÿ¶ÿ¶ÿ´ÿ¾ÿ»ÿ»ÿ¸ÿªÿ±ÿ¹ÿ¹ÿºÿ¸ÿ¿ÿºÿ³ÿ½ÿ¹ÿ²ÿµÿºÿ¼ÿºÿ·ÿ¶ÿµÿ²ÿ°ÿ¸ÿ´ÿµÿ¶ÿ´ÿ³ÿµÿ¿ÿ´ÿÁÿ¿ÿºÿ¸ÿ±ÿ¹ÿµÿ±ÿ¸ÿ¿ÿ¼ÿ¶ÿ±ÿ²ÿ¸ÿ±ÿÿ´ÿ»ÿµÿ¼ÿ·ÿ¹ÿ¼ÿ´ÿµÿµÿ¹ÿ·ÿ´ÿºÿµÿ¼ÿ¾ÿ¹ÿºÿ¶ÿ½ÿÁÿ·ÿ¶ÿ¹ÿ´ÿ²ÿ¸ÿÃÿÅÿ¾ÿ²ÿªÿ¼ÿ¸ÿ¶ÿ»ÿ¶ÿ°ÿ¶ÿ²ÿµÿ·ÿ¸ÿ·ÿ³ÿ®ÿ°ÿ¹ÿ½ÿ½ÿºÿ¹ÿ¿ÿÅÿÁÿ³ÿÁÿ¹ÿ¼ÿ¶ÿ·ÿ¾ÿºÿµÿ¯ÿ¾ÿÁÿ½ÿºÿ¸ÿ»ÿ¼ÿ¿ÿÃÿÃÿÃÿ»ÿ¼ÿ³ÿ¶ÿ¿ÿ³ÿ·ÿ«ÿÁÿ¼ÿ½ÿÄÿ¾ÿ¸ÿ¼ÿ¹ÿ¸ÿµÿ±ÿ¸ÿºÿ¼ÿ¹ÿºÿÂÿÀÿ¼ÿ³ÿªÿ¶ÿ¿ÿ¸ÿ¾ÿ¼ÿÃÿ¼ÿ¹ÿ²ÿ³ÿ¹ÿ³ÿ¶ÿÂÿ¼ÿ¿ÿ´ÿ¿ÿ¶ÿµÿÃÿ³ÿÇÿ¿ÿÂÿµÿÀÿ²ÿÿ®ÿºÿ´ÿ«ÿµÿÁÿ½ÿ»ÿÀÿ¯ÿ°ÿÀÿ»ÿ»ÿ¿ÿ¹ÿ¯ÿ¯ÿ«ÿ¸ÿÁÿÄÿÀÿºÿ·ÿµÿºÿ¿ÿ¹ÿ»ÿ¿ÿÁÿ¼ÿÊÿÃÿ·ÿºÿ¾ÿ»ÿ¾ÿÃÿ¿ÿµÿ­ÿ´ÿ½ÿ¾ÿ»ÿµÿ»ÿ´ÿºÿÂÿ¼ÿ½ÿ·ÿ½ÿ¸ÿ¸ÿÂÿ»ÿ¾ÿ¼ÿ¹ÿ¼ÿ¹ÿ²ÿµÿÃÿÅÿÁÿ¹ÿ·ÿ¸ÿ¸ÿ¹ÿ¸ÿ¼ÿ«ÿ²ÿ½ÿÆÿ¾ÿµÿ¹ÿÀÿ¼ÿ·ÿ¿ÿºÿ·ÿ´ÿµÿµÿ¾ÿµÿ¸ÿÃÿ¿ÿÀÿÃÿµÿµÿ¼ÿ¸ÿÀÿÃÿ³ÿ­ÿ±ÿ­ÿ¹ÿÊÿ½ÿ°ÿ·ÿ¼ÿ¸ÿ·ÿ´ÿºÿ¾ÿ¹ÿ¸ÿ¿ÿÇÿÅÿ½ÿÁÿ¹ÿ½ÿÁÿ¾ÿ²ÿÁÿ¼ÿ¸ÿ¿ÿÂÿºÿ¶ÿ½ÿ¾ÿ½ÿµÿºÿ»ÿÈÿÃÿ¾ÿÆÿÀÿ¶ÿµÿ·ÿ½ÿÃÿÁÿºÿºÿ»ÿ»ÿ½ÿÄÿ¿ÿ´ÿ¸ÿÃÿ¾ÿÂÿÀÿºÿ³ÿ»ÿÈÿÉÿÃÿ¿ÿÇÿºÿÍÿ°ÿÌÿÂÿµÿ¸ÿ®ÿ·ÿ½ÿ¾ÿÅÿÆÿ·ÿ®ÿ¹ÿÁÿÆÿÁÿÀÿËÿ¼ÿ½ÿ¿ÿÄÿ½ÿÀÿ¿ÿ¾ÿ½ÿ±ÿ¶ÿÂÿ¼ÿÃÿÄÿÂÿºÿ½ÿ¸ÿµÿ¼ÿ½ÿºÿ½ÿÀÿ»ÿ»ÿÁÿºÿÈÿ»ÿºÿÃÿÃÿÀÿºÿºÿ¹ÿ¯ÿ¬ÿ¸ÿ¿ÿ»ÿ·ÿÄÿÂÿÄÿºÿÂÿ¾ÿ±ÿÀÿÀÿºÿ¾ÿÂÿºÿ·ÿÆÿÄÿ»ÿ¾ÿ¼ÿºÿÄÿ½ÿ¾ÿ¼ÿ½ÿÁÿ¿ÿ¾ÿ½ÿ½ÿÐÿ¼ÿ»ÿ¼ÿÀÿ¿ÿ¶ÿ¿ÿÁÿ½ÿ½ÿ¼ÿÁÿÊÿÀÿ¼ÿÅÿ¼ÿÆÿ½ÿ¼ÿÃÿ»ÿ±ÿ¹ÿÂÿ¼ÿ´ÿ¹ÿÁÿ¯ÿµÿ¿ÿÉÿ¿ÿÁÿÀÿÁÿºÿ¹ÿÂÿ·ÿ¿ÿÄÿ¾ÿÇÿ¼ÿ¹ÿ¿ÿÀÿÄÿÁÿ¾ÿÄÿÈÿÀÿ¾ÿÃÿ¼ÿÀÿ¼ÿ¶ÿ°ÿ¶ÿ¿ÿ»ÿ¼ÿÃÿ¼ÿÀÿÂÿÆÿ¸ÿÌÿ½ÿ¿ÿ¾ÿ½ÿÃÿÇÿÇÿÅÿÀÿÂÿ¾ÿÃÿÀÿÀÿÉÿÃÿÆÿÂÿ¾ÿÄÿÅÿ¿ÿ¾ÿ¾ÿ½ÿÃÿÀÿÈÿÃÿÂÿÁÿ¹ÿ»ÿÆÿÀÿÀÿ¼ÿÇÿÆÿÂÿ¾ÿ¼ÿ½ÿÀÿ¾ÿ¹ÿ»ÿÈÿÂÿÂÿÆÿ¬ÿ¸ÿ¼ÿ¶ÿ»ÿÀÿÀÿÃÿÁÿ¾ÿÉÿ½ÿ¼ÿ¸ÿ¼ÿÁÿ¿ÿÀÿÂÿÄÿÊÿ¸ÿ¼ÿ½ÿÇÿÂÿÁÿ½ÿ¾ÿÂÿÁÿ»ÿ¸ÿ½ÿ½ÿÊÿ¾ÿÅÿÄÿÆÿÆÿÇÿÃÿ¸ÿ¶ÿ¯ÿ¼ÿÁÿºÿÂÿ¿ÿ¹ÿºÿ¿ÿÄÿÇÿÂÿ´ÿÂÿÉÿµÿºÿÃÿ¿ÿÆÿÆÿ¸ÿ¹ÿÁÿµÿ¿ÿÎÿ¿ÿÁÿÁÿÀÿ¾ÿºÿ¹ÿ½ÿºÿºÿ¸ÿ¿ÿÁÿ¾ÿ¹ÿ½ÿÂÿÂÿÃÿÃÿ»ÿÆÿ±ÿ½ÿÅÿÄÿÁÿ¼ÿ»ÿÂÿ½ÿÆÿÆÿÂÿ¾ÿ½ÿ¼ÿ¶ÿ³ÿºÿ¼ÿ·ÿµÿÈÿÃÿÉÿ¿ÿÀÿÃÿÄÿÊÿÈÿÏÿ½ÿÅÿ½ÿÂÿ¿ÿ¾ÿ¿ÿ¾ÿ¼ÿÄÿ¼ÿºÿÅÿ¸ÿ²ÿ°ÿ°ÿ³ÿ·ÿ»ÿ¸ÿÈÿ³ÿ¿ÿ½ÿÂÿÃÿ½ÿ¼ÿÀÿºÿµÿÉÿÄÿÂÿÇÿÁÿ¹ÿ»ÿÂÿÀÿ¼ÿ°ÿ¸ÿÀÿ»ÿÂÿÇÿ¿ÿ¸ÿÁÿ¿ÿ¼ÿ³ÿºÿ¹ÿ»ÿÀÿ¼ÿ·ÿÁÿ¸ÿÇÿ½ÿ¿ÿ½ÿ½ÿ·ÿ·ÿÀÿºÿ¸ÿÄÿÌÿÇÿÀÿÁÿÀÿ¾ÿÃÿ¹ÿ¸ÿÁÿÈÿÂÿÁÿÁÿ»ÿ¶ÿ¼ÿÊÿ¹ÿ¿ÿºÿ¸ÿÂÿÄÿ¹ÿ¸ÿÀÿ»ÿÉÿÅÿ¹ÿ»ÿºÿ¸ÿ¸ÿ´ÿ½ÿÀÿÂÿ¾ÿ¿ÿ¾ÿ¹ÿ¹ÿÁÿÂÿÄÿÀÿÉÿÃÿÀÿ»ÿºÿÆÿÀÿÈÿºÿÀÿÈÿÏÿÆÿ¹ÿ¹ÿµÿÇÿ¿ÿÀÿÀÿ½ÿ»ÿ½ÿÄÿÅÿ¿ÿ¾ÿÌÿÉÿÇÿÃÿ»ÿºÿÅÿÊÿÃÿ¼ÿµÿ½ÿÁÿ¿ÿÁÿÁÿÃÿÃÿÃÿ³ÿ±ÿ¾ÿÃÿ»ÿµÿ´ÿ»ÿ»ÿµÿ´ÿ¼ÿ­ÿªÿ´ÿ½ÿÁÿÄÿÃÿ¯ÿ»ÿªÿ°ÿ¸ÿºÿ¹ÿ¯ÿ±ÿ«ÿ«ÿ´ÿ²ÿ°ÿ³ÿ¹ÿÀÿ¹ÿÃÿºÿ¶ÿ¸ÿ«ÿ¡ÿ¸ÿ½ÿ¿ÿ¼ÿºÿ¹ÿ¾ÿ½ÿºÿ»ÿ¾ÿ»ÿ¹ÿ¿ÿ±ÿ²ÿ¶ÿ°ÿ«ÿ³ÿ¶ÿ¿ÿ¿ÿºÿ¶ÿ¸ÿ·ÿ¶ÿºÿ±ÿµÿ¸ÿ¹ÿ·ÿ¶ÿ¶ÿ¹ÿ»ÿ³ÿ´ÿ·ÿ·ÿÂÿ¸ÿ»ÿ¼ÿ¹ÿ½ÿ¶ÿ³ÿÂÿºÿ·ÿ»ÿÀÿ¹ÿ±ÿ³ÿ¼ÿ¶ÿÂÿÂÿ¸ÿ´ÿ¹ÿ´ÿ¢ÿ®ÿ¸ÿÃÿ¿ÿºÿ¾ÿ¸ÿ»ÿ¿ÿµÿ·ÿ´ÿ¯ÿµÿ¿ÿ¯ÿ±ÿ»ÿ»ÿ¶ÿ´ÿÁÿ¾ÿ¯ÿ¼ÿ¾ÿ¸ÿ´ÿ¸ÿ»ÿ¸ÿ´ÿÅÿµÿ¹ÿ´ÿ¶ÿ»ÿÀÿÀÿµÿ»ÿÅÿ¾ÿÄÿÂÿÃÿÁÿ¾ÿÁÿÃÿºÿ´ÿ¸ÿ»ÿ¶ÿ²ÿ²ÿ´ÿ¸ÿ¿ÿÅÿ·ÿ¿ÿ·ÿ¾ÿ¸ÿ¼ÿÄÿÁÿ·ÿ°ÿ¯ÿºÿ·ÿ¹ÿ»ÿ·ÿ·ÿ¶ÿ´ÿ¶ÿ¼ÿÃÿ¼ÿ­ÿÉÿ½ÿ±ÿ·ÿÁÿÀÿ¸ÿ¶ÿ¸ÿ¹ÿ¹ÿ°ÿ½ÿ½ÿ´ÿ¯ÿ²ÿµÿ¹ÿ¼ÿ¹ÿÁÿ»ÿÂÿ¾ÿ¿ÿ¹ÿ³ÿ¸ÿÆÿÉÿ´ÿ¶ÿ½ÿµÿ¹ÿ»ÿ¿ÿ¾ÿ½ÿ½ÿ¸ÿ±ÿ·ÿ¾ÿ²ÿ¾ÿºÿ¾ÿ¾ÿ³ÿ°ÿ¿ÿÎÿÊÿ·ÿ¿ÿ¼ÿ½ÿÂÿ»ÿ´ÿ¶ÿ½ÿÃÿÀÿ·ÿÂÿÀÿÁÿ¼ÿÈÿÌÿ¿ÿ¶ÿ¼ÿÂÿÄÿ¿ÿ¹ÿ³ÿ¶ÿºÿ®ÿÂÿ¿ÿ·ÿ¸ÿ¹ÿÃÿ·ÿÅÿ»ÿ¼ÿÀÿºÿÄÿÁÿ½ÿºÿµÿ»ÿ½ÿ¹ÿ¶ÿ¾ÿÕÿÊÿÁÿ·ÿÃÿÅÿ¶ÿ·ÿ¿ÿ¾ÿÀÿ¼ÿ¸ÿ¼ÿÃÿÂÿÅÿ¿ÿ¹ÿ·ÿ¹ÿÇÿ¸ÿÂÿºÿ·ÿ³ÿ·ÿ¼ÿ»ÿ·ÿ¹ÿ½ÿ¿ÿÇÿËÿºÿ´ÿ´ÿ»ÿ·ÿÂÿÈÿÅÿÀÿ¸ÿ°ÿµÿÁÿ°ÿ¼ÿ´ÿ´ÿ¯ÿ¹ÿ³ÿ¶ÿ»ÿ·ÿ¹ÿÂÿÉÿ¼ÿ¿ÿ³ÿÂÿÀÿ¶ÿ¯ÿµÿ¸ÿ·ÿ¹ÿ¸ÿµÿ½ÿ·ÿ¼ÿ»ÿ»ÿ²ÿ¼ÿ·ÿºÿÂÿÀÿ¾ÿÁÿ¸ÿµÿ³ÿ¿ÿÀÿ¶ÿÂÿ½ÿÂÿ½ÿ¾ÿÁÿ½ÿ¸ÿ´ÿ¾ÿ»ÿºÿ¿ÿ¾ÿ´ÿ²ÿµÿÆÿÀÿºÿÃÿ¿ÿ·ÿ¶ÿÁÿ»ÿ¹ÿ¼ÿ´ÿ¿ÿ¾ÿ¾ÿÀÿ¾ÿ¼ÿ¾ÿ¸ÿ­ÿºÿ¸ÿ³ÿÇÿ¹ÿ²ÿ¶ÿ´ÿ¹ÿ¿ÿ½ÿ¸ÿ¹ÿ»ÿ³ÿ®ÿ¬ÿ¾ÿÀÿ½ÿ¶ÿ¿ÿ¹ÿ¿ÿ»ÿºÿÀÿ¾ÿ¹ÿ¼ÿ¼ÿ¶ÿ¾ÿ¿ÿºÿÀÿ¹ÿ·ÿ¹ÿÃÿÁÿºÿÁÿÄÿºÿ¾ÿ¾ÿºÿÅÿ¸ÿ¹ÿ½ÿ¿ÿ¶ÿ½ÿ¿ÿ¹ÿºÿ¹ÿ»ÿÁÿ¼ÿºÿ±ÿ»ÿÆÿ¹ÿ½ÿ»ÿÁÿ¼ÿ¿ÿ¸ÿ»ÿ¼ÿ¶ÿ¿ÿÁÿ±ÿ®ÿ·ÿ¿ÿ´ÿÀÿµÿ¾ÿ»ÿ¸ÿºÿ·ÿ³ÿ¸ÿ¹ÿ·ÿ¿ÿ¿ÿ¿ÿÉÿÄÿ¹ÿµÿ¹ÿ»ÿºÿ½ÿºÿµÿ·ÿ´ÿ¶ÿ¿ÿ·ÿ¶ÿºÿ¹ÿ¿ÿ½ÿ·ÿ¾ÿÀÿ´ÿ°ÿ±ÿ¾ÿ»ÿ¸ÿ¼ÿ¿ÿ»ÿ³ÿ½ÿ¾ÿ»ÿ¿ÿºÿÃÿºÿ±ÿ²ÿµÿ·ÿ¶ÿ¸ÿ´ÿ¶ÿÁÿ¹ÿ²ÿÃÿ·ÿ¸ÿÂÿ«ÿ²ÿ±ÿ³ÿÃÿÂÿ»ÿ¸ÿ¹ÿµÿ·ÿ½ÿºÿ½ÿÂÿÅÿÊÿ´ÿ±ÿ¸ÿ·ÿ¼ÿºÿ·ÿÇÿ¼ÿ±ÿ¯ÿµÿ»ÿ¸ÿ·ÿºÿ²ÿ´ÿµÿºÿµÿÀÿ·ÿ²ÿ¼ÿ·ÿ·ÿ»ÿ·ÿµÿ½ÿÂÿ¼ÿµÿ¶ÿ½ÿµÿ»ÿµÿ«ÿÉÿµÿ´ÿ¶ÿ½ÿ¾ÿ¶ÿ·ÿ²ÿ«ÿ­ÿ´ÿ¸ÿ¸ÿµÿ±ÿµÿÈÿ¼ÿ¸ÿÂÿ¼ÿ·ÿªÿ¬ÿ¬ÿºÿ¹ÿ¾ÿ¾ÿÁÿÀÿ¹ÿ°ÿ³ÿÀÿºÿ¾ÿ»ÿ¹ÿ¹ÿÿ³ÿÄÿ¸ÿºÿµÿ²ÿ®ÿ²ÿ³ÿ°ÿ´ÿ±ÿ²ÿ¾ÿºÿ´ÿ´ÿ³ÿ¸ÿ¼ÿÿ©ÿ½ÿ¯ÿ»ÿ¶ÿ´ÿµÿ²ÿ¶ÿ¹ÿµÿ±ÿ±ÿ±ÿ²ÿ¹ÿºÿ¾ÿÂÿÉÿ°ÿ¯ÿÁÿ·ÿ¶ÿ¯ÿ»ÿ¼ÿ¿ÿÃÿ¾ÿºÿ®ÿ®ÿ´ÿ²ÿ·ÿÀÿÂÿ¾ÿ·ÿ½ÿ»ÿÁÿÄÿÀÿ½ÿ¶ÿµÿ¶ÿ¾ÿÇÿ¸ÿ°ÿ±ÿµÿ»ÿ·ÿ°ÿµÿ¼ÿ¼ÿ¾ÿ»ÿ·ÿºÿµÿ°ÿ¶ÿºÿ¼ÿ¹ÿ·ÿ¹ÿ¬ÿ¶ÿ»ÿµÿ·ÿ³ÿ¯ÿ¹ÿ°ÿ­ÿ¼ÿ·ÿ¾ÿ¾ÿ³ÿ²ÿ¹ÿºÿ±ÿ»ÿ²ÿ½ÿ»ÿºÿ¸ÿ¼ÿ¸ÿ¸ÿºÿ¹ÿ¼ÿ·ÿ´ÿ´ÿµÿ¼ÿ·ÿ°ÿ»ÿÈÿÀÿ¸ÿ³ÿÀÿ»ÿ¯ÿÇÿ³ÿ¾ÿ¿ÿÂÿ´ÿ»ÿ½ÿ¼ÿºÿ¶ÿºÿ»ÿ¸ÿ¹ÿµÿ³ÿ´ÿºÿ¿ÿÂÿÿ¶ÿÊÿÄÿ¿ÿ¹ÿ«ÿµÿ»ÿ¹ÿ¹ÿºÿ¾ÿµÿ´ÿ³ÿ³ÿ¸ÿ³ÿ´ÿ·ÿ®ÿ²ÿµÿµÿ¸ÿ¾ÿºÿ©ÿ¯ÿÁÿ¿ÿ·ÿÿ¾ÿ¸ÿ´ÿºÿ¿ÿ·ÿ¶ÿ°ÿ±ÿµÿ½ÿ»ÿ¹ÿºÿ²ÿ¯ÿ°ÿ°ÿ«ÿµÿ·ÿ»ÿ¹ÿ¸ÿ¶ÿ¬ÿ°ÿ»ÿ¶ÿ°ÿ¿ÿ¿ÿ¼ÿ°ÿÃÿºÿ²ÿ¹ÿ³ÿ²ÿ´ÿµÿ½ÿÁÿ½ÿµÿ¸ÿ¶ÿ¸ÿºÿ³ÿ°ÿ¸ÿÉÿ´ÿÄÿ¼ÿ¸ÿ¼ÿ³ÿ¶ÿÀÿ¹ÿµÿ¸ÿºÿ»ÿ²ÿ´ÿ¹ÿ²ÿµÿ¼ÿ±ÿ±ÿºÿ²ÿ°ÿÁÿ¼ÿÂÿÁÿ¶ÿ¯ÿ°ÿ·ÿ®ÿ®ÿ°ÿµÿ¿ÿ¾ÿ³ÿ½ÿ¾ÿ¹ÿ¸ÿµÿ¹ÿ²ÿ­ÿ´ÿµÿ³ÿ¸ÿ¶ÿ¯ÿ±ÿ·ÿºÿ»ÿ½ÿ»ÿ²ÿ·ÿ±ÿªÿ¬ÿ¸ÿµÿ¶ÿÿÿªÿ±ÿ¶ÿµÿ¬ÿ«ÿ³ÿ¶ÿ¹ÿ¹ÿ»ÿ½ÿ¼ÿ¶ÿ´ÿ»ÿ¹ÿµÿ½ÿ°ÿ­ÿ­ÿ®ÿ¸ÿµÿ±ÿ©ÿ¶ÿ¶ÿµÿÿ¶ÿ°ÿµÿ´ÿ³ÿÿ³ÿµÿÂÿ½ÿ²ÿ°ÿ´ÿµÿ·ÿ½ÿ¾ÿºÿ·ÿ·ÿ³ÿÿ®ÿµÿ°ÿ±ÿµÿ³ÿ±ÿ¼ÿÁÿ·ÿ´ÿ±ÿµÿºÿ¬ÿ°ÿ»ÿºÿ·ÿµÿ¶ÿ³ÿ±ÿµÿ¹ÿ¹ÿµÿ²ÿ´ÿ²ÿ®ÿ°ÿ³ÿ¹ÿ»ÿµÿ³ÿ®ÿ¼ÿ¶ÿ¹ÿ±ÿ¯ÿªÿÿµÿ²ÿ¯ÿµÿµÿ¸ÿÀÿ¼ÿ¹ÿ±ÿ¬ÿ³ÿÂÿµÿÿ±ÿ¸ÿ­ÿÿÿ¯ÿ°ÿ°ÿµÿµÿ¼ÿ¿ÿ¹ÿºÿÁÿ¿ÿ¸ÿ®ÿ¹ÿÃÿµÿ¾ÿ¶ÿµÿ·ÿµÿ½ÿÂÿ»ÿ³ÿ±ÿ¶ÿ¼ÿµÿ¼ÿ¸ÿ°ÿ¸ÿ¿ÿ½ÿµÿ¯ÿ²ÿ·ÿ¾ÿÀÿ³ÿºÿ»ÿ«ÿ©ÿÿ·ÿ¹ÿµÿºÿ±ÿµÿµÿ³ÿ°ÿ³ÿºÿ·ÿ³ÿµÿ½ÿµÿ´ÿ¶ÿ¯ÿ±ÿ±ÿ²ÿ²ÿ¸ÿ·ÿ²ÿ­ÿ´ÿ»ÿ±ÿ©ÿ²ÿ´ÿ¬ÿ¶ÿ¶ÿ­ÿ¯ÿ¶ÿ¹ÿ¶ÿ´ÿ·ÿ¬ÿ·ÿ¸ÿ­ÿ®ÿÀÿ³ÿ°ÿ¹ÿÂÿ¶ÿ´ÿ´ÿ®ÿ¬ÿ°ÿ¯ÿ°ÿ¹ÿ¸ÿ»ÿ¾ÿ¶ÿ±ÿªÿ«ÿ»ÿ¾ÿ¸ÿ®ÿÿµÿµÿµÿ¬ÿ·ÿ¶ÿ³ÿµÿ¸ÿÇÿ´ÿ´ÿºÿµÿ¾ÿ­ÿ¶ÿ²ÿ·ÿµÿ´ÿ¼ÿÀÿ¹ÿ©ÿµÿ»ÿÅÿËÿ»ÿ´ÿ¶ÿ³ÿ²ÿ³ÿµÿ¹ÿ·ÿÿ©ÿµÿ®ÿ¹ÿ¹ÿ¶ÿ»ÿ´ÿ³ÿ²ÿ½ÿ¿ÿ¬ÿ³ÿÿ±ÿ®ÿ¸ÿ½ÿÁÿ·ÿÂÿ¯ÿ´ÿ·ÿ»ÿ·ÿ¶ÿªÿ«ÿ­ÿ±ÿ¼ÿ¬ÿÿ²ÿ¼ÿ²ÿ¯ÿ±ÿµÿ¼ÿ±ÿ­ÿºÿ½ÿ¼ÿ²ÿ¬ÿµÿ´ÿµÿÿ¶ÿ«ÿºÿ¯ÿÿ²ÿ¬ÿ¶ÿ¸ÿÿ´ÿ±ÿ©ÿ³ÿ²ÿµÿ¹ÿµÿÃÿºÿ°ÿ¯ÿÿ«ÿ³ÿªÿ³ÿ±ÿ±ÿµÿªÿ¯ÿ¯ÿ²ÿ°ÿ­ÿ¬ÿ³ÿ­ÿÿ«ÿ³ÿ®ÿµÿµÿ®ÿ³ÿ·ÿ«ÿ¸ÿ¯ÿ³ÿµÿ·ÿ³ÿ®ÿ®ÿ®ÿ°ÿµÿ½ÿ¼ÿ¯ÿ°ÿ¿ÿ¼ÿ°ÿ´ÿ¾ÿÀÿ·ÿ­ÿ¶ÿ¼ÿ®ÿ´ÿÀÿ´ÿ¬ÿ¶ÿ¬ÿ²ÿ¯ÿºÿ®ÿ¼ÿ¸ÿ²ÿµÿ®ÿÄÿ»ÿªÿµÿ¬ÿ´ÿ¸ÿ¶ÿ²ÿ°ÿ¶ÿ¹ÿ°ÿÿªÿ²ÿ¶ÿ°ÿ©ÿ¬ÿ»ÿ¼ÿ³ÿ³ÿ¸ÿ·ÿ²ÿ±ÿ´ÿ¾ÿ²ÿÀÿÿ³ÿ±ÿ­ÿ«ÿ¯ÿ¾ÿ¯ÿ¿ÿÿ·ÿ²ÿ¬ÿ½ÿ®ÿ³ÿ«ÿ©ÿ³ÿ¸ÿµÿ¯ÿ³ÿ¹ÿºÿµÿ²ÿ¶ÿ·ÿ³ÿ³ÿ¸ÿºÿ¬ÿ¯ÿ½ÿ¸ÿ¹ÿ·ÿ®ÿ°ÿ·ÿ²ÿ°ÿºÿ»ÿ·ÿ¶ÿ­ÿ®ÿ¬ÿ­ÿ©ÿ´ÿ²ÿ³ÿ±ÿ¯ÿ­ÿ¶ÿ¸ÿÿ­ÿºÿÁÿ»ÿ²ÿ³ÿ±ÿ°ÿ½ÿÀÿ´ÿ¹ÿ½ÿ½ÿ¹ÿ¸ÿ¶ÿµÿµÿÿ¯ÿ½ÿ·ÿ²ÿ°ÿ®ÿ¾ÿ°ÿ½ÿ¹ÿ¾ÿ²ÿ¬ÿ®ÿ¶ÿ°ÿ¬ÿ¯ÿ®ÿ³ÿ°ÿ¬ÿ±ÿ·ÿ¸ÿµÿ³ÿ¶ÿ»ÿ¯ÿ±ÿµÿ±ÿ®ÿ±ÿºÿÃÿ°ÿ²ÿ¼ÿ·ÿ´ÿ»ÿµÿÀÿ¼ÿ¾ÿºÿÅÿ¾ÿÿ¯ÿ¸ÿ¿ÿ¼ÿ´ÿ³ÿ²ÿ¶ÿ½ÿºÿ³ÿ´ÿ³ÿ¶ÿ»ÿ·ÿ·ÿ³ÿ³ÿ´ÿ¯ÿ´ÿ²ÿ®ÿ«ÿ®ÿ²ÿ³ÿ¶ÿ¶ÿ¸ÿ±ÿ±ÿ¼ÿ¹ÿºÿ¹ÿ»ÿ¹ÿ»ÿ±ÿ³ÿ¿ÿ±ÿ®ÿ¬ÿªÿ³ÿ½ÿÀÿµÿ®ÿ·ÿ·ÿ¸ÿ³ÿ³ÿ²ÿ¯ÿÆÿ¯ÿ·ÿ»ÿ²ÿ¼ÿ¸ÿ²ÿ¿ÿ±ÿ´ÿ´ÿ·ÿ¯ÿ¸ÿÀÿ¾ÿÄÿ¾ÿ¸ÿ¯ÿ­ÿ±ÿ·ÿºÿ»ÿ¼ÿ¹ÿºÿ¸ÿ³ÿ¶ÿ´ÿ³ÿ¸ÿÂÿ³ÿ¬ÿºÿ¹ÿºÿ¾ÿ¸ÿ¼ÿ­ÿ¼ÿ¯ÿ´ÿ·ÿ´ÿ·ÿ¹ÿ¬ÿ´ÿ¹ÿ»ÿ½ÿ»ÿµÿ°ÿ±ÿ³ÿ´ÿ¶ÿ´ÿµÿ»ÿÀÿºÿ¾ÿ²ÿµÿ¼ÿÿÂÿ©ÿ³ÿ¸ÿ³ÿ¯ÿÀÿ±ÿ¯ÿ¾ÿÁÿ¼ÿ³ÿ±ÿ«ÿ±ÿºÿÀÿµÿ¯ÿ´ÿºÿ¾ÿ±ÿ­ÿ±ÿ³ÿ²ÿ·ÿ®ÿ¹ÿ¼ÿ¶ÿÀÿ¿ÿºÿ·ÿÃÿ¾ÿ´ÿºÿ®ÿ²ÿ³ÿ±ÿÂÿ½ÿ±ÿµÿºÿÁÿÁÿ½ÿ½ÿ½ÿ¾ÿºÿºÿ»ÿ·ÿºÿºÿ¯ÿ¼ÿ±ÿ¹ÿ¯ÿÁÿ·ÿ«ÿÁÿ¾ÿÀÿ®ÿ²ÿ±ÿÄÿ¸ÿ³ÿµÿ·ÿºÿ¶ÿ®ÿ±ÿ¸ÿ¹ÿµÿ¯ÿµÿÀÿÆÿÀÿÿ·ÿ¶ÿ¶ÿ¸ÿ¸ÿ±ÿ¼ÿ¾ÿ¼ÿµÿ´ÿ»ÿ¼ÿ»ÿ²ÿ¾ÿ¿ÿµÿ²ÿ²ÿ²ÿµÿ¶ÿ¬ÿ®ÿ»ÿ»ÿ·ÿ¼ÿ½ÿ¹ÿ¶ÿ³ÿ°ÿ²ÿ´ÿ¹ÿ¾ÿ´ÿ½ÿ¹ÿ¾ÿ¸ÿ°ÿ¶ÿºÿ±ÿÿ«ÿ´ÿ½ÿÁÿÀÿ¸ÿ°ÿ±ÿ´ÿ¾ÿ½ÿ²ÿ´ÿ¬ÿ½ÿ»ÿ­ÿ¹ÿµÿ½ÿ³ÿºÿ¹ÿ²ÿ¹ÿ¾ÿ»ÿ»ÿºÿ¹ÿ½ÿ¸ÿ¸ÿÁÿ¼ÿ½ÿ·ÿ¶ÿºÿ¿ÿ»ÿ¯ÿ³ÿ²ÿ¸ÿ²ÿ®ÿ®ÿ²ÿ·ÿ´ÿ¶ÿºÿ»ÿ¹ÿ»ÿ¿ÿ»ÿ¯ÿªÿ¶ÿ·ÿÃÿ¾ÿ»ÿ±ÿµÿ°ÿ¼ÿ³ÿ¼ÿ¿ÿÄÿ¿ÿ»ÿ¹ÿ¸ÿºÿºÿ¿ÿ½ÿ¶ÿ¸ÿ¹ÿ¸ÿ®ÿ°ÿ³ÿ¼ÿ¹ÿÁÿ¼ÿ¹ÿ½ÿ¹ÿ²ÿ²ÿ­ÿªÿ®ÿ¼ÿ¸ÿ¾ÿÂÿÀÿ½ÿ¸ÿµÿ·ÿ½ÿ½ÿÃÿÃÿÃÿ¼ÿ«ÿ±ÿ°ÿ»ÿÂÿ½ÿ¹ÿ½ÿ»ÿ°ÿ»ÿ¼ÿ¼ÿ¾ÿºÿºÿ¾ÿ¾ÿ¿ÿ¾ÿÁÿÀÿµÿ°ÿ®ÿ­ÿ¼ÿ¼ÿºÿ·ÿ°ÿ¬ÿ¾ÿÂÿÅÿ¿ÿ´ÿºÿ¾ÿ¹ÿ¼ÿ»ÿºÿ½ÿ¶ÿ±ÿ·ÿµÿÈÿÿ®ÿ¿ÿºÿºÿ¾ÿÃÿ¼ÿ¸ÿµÿ´ÿ´ÿ³ÿ·ÿ¼ÿµÿ±ÿ®ÿµÿ¿ÿÁÿÀÿ¶ÿÇÿ»ÿ»ÿ±ÿ¹ÿ¸ÿ¹ÿÀÿÂÿ¸ÿ±ÿ¶ÿ½ÿ¼ÿ»ÿ¿ÿ­ÿ°ÿ¼ÿÂÿ¾ÿ¸ÿ¹ÿ¸ÿ¸ÿ´ÿ¼ÿ»ÿ¿ÿ¾ÿ¶ÿ±ÿµÿ¼ÿ½ÿ½ÿ¸ÿ¯ÿÃÿ¼ÿÃÿ¸ÿªÿ·ÿ·ÿ³ÿµÿ»ÿÀÿ¸ÿ¹ÿ·ÿ¶ÿ¾ÿ¹ÿ³ÿ¹ÿ³ÿ½ÿ¾ÿºÿ»ÿ·ÿÀÿ±ÿ³ÿÅÿ¾ÿ»ÿ¾ÿ¿ÿ»ÿ¾ÿºÿ±ÿÄÿÃÿ·ÿ¿ÿÄÿÂÿ²ÿ¸ÿÌÿ°ÿ³ÿºÿ¾ÿÁÿ»ÿ¸ÿ¼ÿ¼ÿ·ÿ¸ÿ½ÿÁÿ¿ÿµÿ»ÿ¹ÿ¹ÿÂÿ¶ÿÁÿÉÿÃÿ·ÿ®ÿ¶ÿ»ÿ½ÿÅÿ»ÿ³ÿ¾ÿ³ÿ«ÿÉÿÁÿ·ÿÃÿ¹ÿ¸ÿ»ÿ¶ÿ¸ÿÁÿÄÿÁÿÁÿÄÿÂÿÁÿ¹ÿ¼ÿ¾ÿ¸ÿ¿ÿÆÿ¶ÿ¿ÿ¸ÿ´ÿ¸ÿºÿ¹ÿ¿ÿÃÿ¾ÿ¿ÿÅÿÁÿ¸ÿ¹ÿÅÿµÿ¸ÿÆÿÊÿÄÿÁÿ¼ÿ¼ÿÃÿÃÿ¿ÿ¿ÿ¹ÿÀÿÅÿ¸ÿ²ÿ½ÿ¿ÿ½ÿ¼ÿ»ÿµÿ¶ÿÀÿÄÿ¿ÿ»ÿ½ÿÁÿÄÿÇÿµÿ²ÿ¶ÿ¸ÿ¶ÿºÿÂÿÀÿ¾ÿ»ÿ¸ÿ¸ÿ¹ÿ»ÿ¿ÿÄÿ½ÿ½ÿÈÿ¶ÿ¸ÿ¼ÿÂÿÆÿÌÿÅÿ¿ÿ¼ÿºÿÃÿ¿ÿ¿ÿÁÿ¼ÿ¹ÿÃÿÅÿÅÿ½ÿ¾ÿ¾ÿ·ÿ»ÿÁÿÁÿÃÿÀÿ·ÿÃÿ³ÿÃÿÄÿÄÿºÿ¼ÿ¼ÿ½ÿ¹ÿµÿ·ÿ¸ÿ½ÿÁÿ¿ÿ¹ÿÍÿÀÿ½ÿ¸ÿ¹ÿ¹ÿÇÿÊÿÂÿ»ÿ¶ÿºÿÀÿÃÿ½ÿ¿ÿ·ÿµÿÃÿ»ÿ½ÿ¾ÿ¿ÿÃÿÆÿÇÿÂÿ¸ÿÇÿºÿÆÿ»ÿ»ÿ¿ÿ»ÿÆÿÄÿÁÿÅÿÁÿ¹ÿ»ÿ¿ÿ¿ÿÃÿ¸ÿÉÿÄÿ¾ÿÃÿ»ÿ·ÿ¼ÿÂÿÄÿºÿ¶ÿ¼ÿ·ÿ¾ÿµÿ¿ÿÏÿÈÿÅÿÃÿÀÿÇÿËÿÄÿÂÿÂÿ½ÿÃÿÁÿÂÿ»ÿ·ÿÀÿÀÿ¼ÿÄÿÇÿºÿÁÿÁÿÏÿÁÿ¾ÿ¼ÿÁÿ¾ÿ¼ÿÂÿÈÿÄÿ¼ÿºÿÀÿÆÿ¾ÿÂÿÅÿÁÿÃÿÂÿ¾ÿ¾ÿÆÿÈÿ»ÿ½ÿ¿ÿÃÿ»ÿÁÿÈÿÃÿ¿ÿÆÿÆÿ¾ÿ¾ÿ»ÿ¹ÿÅÿËÿÇÿÁÿÌÿÂÿÅÿ½ÿ³ÿºÿÁÿ¼ÿÁÿ»ÿÈÿÄÿÁÿÁÿÀÿ½ÿÀÿÅÿÅÿ½ÿ¯ÿ±ÿÄÿÀÿºÿÅÿ¾ÿ·ÿ½ÿ½ÿ¿ÿÆÿÂÿÃÿÅÿ¹ÿ¿ÿ¶ÿÁÿÊÿÁÿ·ÿ¸ÿ»ÿµÿºÿÍÿÅÿÂÿÉÿÂÿ¾ÿ¿ÿÄÿÃÿ½ÿ¼ÿ¼ÿÆÿÇÿ¼ÿÀÿÆÿÊÿ»ÿ¸ÿ½ÿ»ÿ»ÿ¼ÿËÿÄÿ»ÿÇÿÆÿÄÿ¾ÿ»ÿÂÿÇÿ¾ÿ¸ÿÀÿ¾ÿ·ÿ¹ÿÄÿÄÿÅÿÆÿ¾ÿ¸ÿÄÿºÿ¸ÿ¿ÿÁÿÈÿÅÿÁÿ¾ÿ¾ÿ¿ÿ¾ÿ¹ÿ»ÿ¼ÿÁÿ½ÿ¾ÿÁÿÄÿÀÿ¾ÿÄÿ¾ÿ·ÿÂÿ¾ÿ¾ÿ½ÿÅÿÄÿÇÿÍÿÅÿÃÿÈÿÁÿÅÿ¾ÿ·ÿ½ÿ½ÿ¼ÿÁÿÁÿ¹ÿ¹ÿÆÿ±ÿÁÿºÿÀÿÆÿÁÿµÿ³ÿÁÿÀÿÈÿÁÿÂÿÀÿ»ÿ½ÿÁÿÃÿÆÿÄÿÃÿÌÿ»ÿ·ÿ´ÿ¹ÿ½ÿ·ÿµÿÂÿ¶ÿ¯ÿÁÿÀÿ¿ÿ½ÿ¿ÿÄÿÆÿÀÿ»ÿ¾ÿ¼ÿ½ÿ¿ÿÂÿÇÿËÿËÿÅÿ³ÿÁÿ¶ÿÇÿÀÿ¶ÿ½ÿ¿ÿ¼ÿÄÿ¼ÿÄÿ³ÿ´ÿ´ÿÀÿËÿÃÿ»ÿÆÿ¹ÿ¼ÿ¹ÿ¾ÿÁÿºÿ¼ÿ¾ÿ¸ÿ½ÿ½ÿ»ÿÁÿÂÿ»ÿ¼ÿ¾ÿ¾ÿ¿ÿ¼ÿ¿ÿ¼ÿ½ÿÀÿÁÿÇÿÅÿºÿ·ÿÊÿ½ÿËÿÂÿ·ÿ¿ÿÁÿ·ÿ´ÿ½ÿÁÿÃÿ½ÿ·ÿ¹ÿÀÿ¿ÿ·ÿ¿ÿÈÿÍÿÄÿ´ÿ¼ÿºÿ¸ÿ»ÿ»ÿ±ÿºÿÀÿÀÿÀÿÄÿÂÿÆÿÊÿ¸ÿ¼ÿ½ÿºÿÀÿÃÿÁÿÄÿÆÿÀÿËÿÁÿ¹ÿ¼ÿ¾ÿ»ÿ½ÿÅÿÂÿ»ÿºÿÉÿÄÿÀÿÀÿÀÿ»ÿ½ÿÈÿÁÿÄÿÇÿÊÿÉÿÃÿ¼ÿ¾ÿÆÿ¿ÿÁÿ¶ÿµÿ½ÿÀÿºÿ¶ÿµÿ¼ÿ½ÿµÿªÿºÿ¸ÿ´ÿ²ÿ´ÿ·ÿÆÿÎÿ¾ÿ¿ÿÇÿÃÿ·ÿ¯ÿ³ÿ¶ÿ¬ÿ¢ÿ®ÿ±ÿµÿ·ÿ¶ÿ¶ÿºÿºÿºÿ¶ÿ¹ÿÇÿÃÿ´ÿ¶ÿ´ÿµÿ»ÿ»ÿ¹ÿ¹ÿ¾ÿ¾ÿºÿ½ÿºÿ·ÿ¿ÿ¿ÿ¿ÿ¹ÿ«ÿ­ÿÃÿ·ÿµÿ¾ÿ³ÿ´ÿ¹ÿ¹ÿ¹ÿ¼ÿ´ÿ¶ÿ³ÿ¹ÿ¹ÿ°ÿ³ÿÁÿ¿ÿµÿ»ÿ»ÿºÿ½ÿ´ÿ¶ÿÀÿÃÿ¾ÿ¸ÿ¾ÿÈÿ»ÿ·ÿ·ÿÀÿÁÿ±ÿ¯ÿ¼ÿ´ÿ»ÿ¹ÿ­ÿµÿ»ÿ·ÿºÿ»ÿ¶ÿ¶ÿµÿ±ÿ´ÿ¾ÿÂÿ¿ÿ¸ÿ·ÿ¢ÿ¯ÿ·ÿ¼ÿ¹ÿ·ÿºÿºÿ³ÿ²ÿ¼ÿªÿ´ÿ¼ÿ¿ÿ»ÿºÿ¾ÿ½ÿ´ÿ¶ÿÄÿ»ÿ¶ÿ´ÿ³ÿºÿÀÿ¹ÿ·ÿÀÿ»ÿºÿÁÿ¾ÿ³ÿ²ÿ¹ÿÀÿÄÿ¼ÿ¼ÿ¯ÿÁÿ·ÿ»ÿºÿ·ÿºÿÁÿÇÿ³ÿ¼ÿÅÿ¯ÿ±ÿ³ÿ´ÿºÿ½ÿºÿ¿ÿÃÿ½ÿÂÿ¼ÿ¼ÿ»ÿ¹ÿ´ÿ±ÿºÿÆÿÄÿ¼ÿ»ÿºÿ·ÿ½ÿ½ÿ½ÿÂÿÀÿºÿÁÿ¯ÿ¶ÿ¼ÿ»ÿºÿ³ÿ®ÿ´ÿºÿ¼ÿ´ÿ¿ÿ¸ÿ»ÿ½ÿÀÿ¿ÿ½ÿ½ÿµÿ­ÿÂÿºÿ¶ÿ·ÿ³ÿ¸ÿÅÿÃÿ¾ÿ½ÿ±ÿµÿ·ÿÀÿ·ÿ¹ÿ¶ÿ¸ÿÂÿÁÿ±ÿ¬ÿ´ÿ·ÿÄÿ¸ÿ»ÿ¿ÿÁÿºÿ·ÿ´ÿ´ÿ¹ÿ¸ÿ»ÿ½ÿ²ÿ¼ÿ¿ÿÄÿÅÿ»ÿ²ÿ´ÿ¿ÿÇÿÆÿÂÿªÿ®ÿºÿ¶ÿ²ÿ¹ÿ¼ÿÀÿÊÿÊÿºÿÇÿ¹ÿ¾ÿÁÿ¹ÿ»ÿ¸ÿ»ÿ¿ÿ¶ÿÀÿÂÿ¿ÿ¾ÿ¹ÿÁÿÆÿ¿ÿ½ÿÄÿ¿ÿµÿ¾ÿ»ÿ½ÿ¸ÿ¾ÿ¶ÿ´ÿ¼ÿÀÿÄÿÁÿ½ÿ¼ÿ¯ÿ»ÿÉÿ»ÿ¿ÿ¼ÿ­ÿ¾ÿºÿºÿ¾ÿºÿºÿ¼ÿºÿÆÿ·ÿ¼ÿ»ÿ½ÿºÿÁÿÂÿÂÿÄÿÀÿ·ÿºÿ¼ÿ±ÿ½ÿ¿ÿ¼ÿÁÿÄÿ¸ÿ·ÿ½ÿ¹ÿ¹ÿÄÿºÿÂÿ¾ÿ¹ÿ½ÿÁÿ¼ÿ¹ÿºÿ¸ÿ¶ÿºÿ¹ÿ·ÿ¾ÿ©ÿ¼ÿÆÿ¹ÿªÿ¶ÿÁÿ³ÿ°ÿ»ÿ¼ÿºÿ¹ÿ¹ÿÈÿºÿ¹ÿ¼ÿ½ÿ¾ÿ¿ÿ¹ÿ¸ÿ¼ÿ¼ÿ¼ÿ·ÿÆÿ»ÿ»ÿ¼ÿ¿ÿ¾ÿ¼ÿ­ÿ©ÿ»ÿÁÿ»ÿ¿ÿ»ÿ»ÿÁÿ´ÿºÿÃÿÁÿ½ÿ½ÿ½ÿ½ÿ¾ÿ½ÿ¾ÿ¼ÿ«ÿ²ÿµÿÃÿÂÿÄÿ¼ÿ»ÿ»ÿ½ÿ¼ÿ¿ÿÂÿ¿ÿ½ÿ¿ÿµÿ¹ÿ³ÿºÿ·ÿ´ÿ»ÿ¿ÿÂÿ¹ÿ·ÿ½ÿ¼ÿ¹ÿ¼ÿ½ÿ¸ÿºÿÄÿ¼ÿ¸ÿ¶ÿ¶ÿ¾ÿ½ÿ¸ÿ¸ÿ¾ÿÃÿ¼ÿ»ÿÄÿÒÿ½ÿ°ÿÀÿ¾ÿ²ÿ¾ÿÁÿ·ÿ»ÿ»ÿ¸ÿ½ÿ¾ÿ¼ÿ½ÿºÿÃÿÉÿÃÿÄÿÅÿ½ÿÂÿÂÿ¹ÿ¶ÿ¶ÿ±ÿµÿÁÿÅÿ¸ÿ±ÿÆÿ·ÿ¸ÿ¼ÿÁÿÀÿ¾ÿ¼ÿ¸ÿ·ÿ·ÿ¹ÿ½ÿÀÿÆÿÄÿÁÿ¿ÿ¶ÿ¹ÿ®ÿ³ÿºÿ¶ÿ·ÿ¼ÿ¸ÿ´ÿ¿ÿÀÿ¯ÿ¾ÿÉÿ¾ÿ¶ÿ®ÿ¼ÿ·ÿ¸ÿ¹ÿ¶ÿ´ÿ»ÿÀÿÃÿÄÿ¼ÿ¶ÿ³ÿ¿ÿ¾ÿ¹ÿ·ÿ¸ÿÂÿÅÿ®ÿ³ÿ½ÿÁÿÀÿ¼ÿ·ÿºÿ¾ÿµÿµÿ¿ÿ´ÿ»ÿ»ÿµÿ¶ÿºÿ¾ÿÀÿ¾ÿºÿ¿ÿ½ÿ²ÿ·ÿ¿ÿ¹ÿ¾ÿ¿ÿÅÿ½ÿ¿ÿ°ÿµÿ¿ÿ¸ÿ¿ÿ´ÿ»ÿ¼ÿ»ÿÀÿÀÿºÿ½ÿÇÿÀÿ¼ÿ»ÿ»ÿ½ÿ´ÿ³ÿ¹ÿ¸ÿ¸ÿ¿ÿÀÿ¸ÿ¯ÿ¯ÿµÿ¶ÿ´ÿ¹ÿ½ÿ¼ÿµÿºÿ³ÿ­ÿ¾ÿ½ÿµÿ¼ÿ¼ÿÃÿµÿµÿ¶ÿ³ÿ¶ÿ¸ÿ¶ÿ·ÿ´ÿ·ÿ»ÿ»ÿ¾ÿ½ÿ¸ÿ½ÿ·ÿ¶ÿ´ÿ·ÿÃÿ»ÿ·ÿ»ÿÀÿ¼ÿµÿ±ÿ³ÿºÿµÿºÿ¼ÿÄÿÀÿªÿÀÿµÿ­ÿÄÿÃÿÁÿ¯ÿ¶ÿ³ÿ­ÿ³ÿÀÿÃÿ¼ÿ»ÿ±ÿ´ÿºÿ¸ÿ½ÿªÿ±ÿ¾ÿ­ÿ¶ÿ¼ÿ°ÿ­ÿ¬ÿ«ÿ®ÿ´ÿ¶ÿµÿµÿ´ÿ´ÿ´ÿ·ÿºÿ·ÿªÿ¸ÿ·ÿ½ÿÁÿ¸ÿ»ÿÁÿ¿ÿ·ÿ¹ÿ»ÿ·ÿ±ÿ¯ÿ±ÿ´ÿµÿ´ÿ´ÿ·ÿ´ÿ¿ÿ¼ÿ´ÿÅÿ½ÿ²ÿ¿ÿ·ÿ¶ÿ·ÿ·ÿ²ÿ®ÿ¶ÿ½ÿ¶ÿ°ÿ·ÿµÿ°ÿ¹ÿ¶ÿ¹ÿÂÿÁÿ¹ÿ¸ÿ¹ÿ©ÿ«ÿ·ÿ¾ÿ¸ÿµÿ·ÿÁÿÂÿ»ÿ¸ÿ¶ÿ³ÿµÿ´ÿ¯ÿ°ÿ´ÿºÿ²ÿ¾ÿ»ÿ¬ÿ¼ÿ´ÿµÿ´ÿÀÿ»ÿ¾ÿ½ÿ´ÿ³ÿ·ÿ½ÿ¼ÿ³ÿ´ÿºÿ»ÿºÿ¹ÿ¾ÿ»ÿºÿ¼ÿ±ÿ·ÿ­ÿµÿ¼ÿÂÿÆÿµÿ³ÿ¿ÿµÿ¬ÿ´ÿ¾ÿÂÿÃÿ¾ÿ¹ÿºÿ¶ÿ°ÿ¼ÿÁÿÁÿ»ÿ¼ÿ½ÿºÿ¼ÿ±ÿ´ÿ¯ÿ¶ÿ¹ÿ»ÿ¾ÿ¿ÿÀÿ²ÿµÿ»ÿ¹ÿ¿ÿ¶ÿ²ÿ½ÿ¹ÿ¹ÿ¹ÿ®ÿ©ÿ³ÿ¿ÿ¼ÿµÿ¶ÿÄÿ¾ÿ¶ÿ¹ÿ²ÿ¯ÿ³ÿ´ÿ¾ÿ½ÿ´ÿµÿ·ÿµÿ±ÿ¶ÿ½ÿ·ÿ¶ÿ»ÿ¶ÿ´ÿ¹ÿ­ÿÅÿ½ÿ¼ÿºÿ»ÿ¹ÿ½ÿÄÿ³ÿµÿ¶ÿ¿ÿ´ÿ»ÿ¹ÿ²ÿ´ÿµÿ´ÿ²ÿ´ÿ¸ÿÀÿÄÿ¸ÿ»ÿ¶ÿ¶ÿµÿµÿ·ÿ·ÿÉÿÁÿºÿ³ÿÿ²ÿ±ÿ¶ÿ¸ÿ¸ÿ¹ÿ³ÿ·ÿ¹ÿ¾ÿÀÿÂÿ¿ÿ±ÿ°ÿºÿºÿ¹ÿµÿ«ÿ¶ÿÅÿ³ÿºÿºÿ°ÿ¶ÿ°ÿÿ­ÿ½ÿÿ°ÿ°ÿµÿ¹ÿ»ÿ¶ÿ®ÿ¯ÿ¶ÿ¸ÿ¯ÿ¬ÿ®ÿ®ÿ±ÿµÿ·ÿ´ÿ¹ÿ¹ÿµÿ¹ÿ¿ÿ¹ÿ²ÿ«ÿ­ÿÿ°ÿ²ÿµÿÿÿªÿ»ÿ»ÿµÿºÿ½ÿ¾ÿÁÿÃÿ·ÿ´ÿµÿ³ÿ¹ÿ¾ÿ¿ÿ¹ÿ¶ÿµÿµÿºÿºÿ»ÿÃÿ³ÿ°ÿÈÿÁÿÀÿ¶ÿ»ÿµÿ²ÿ´ÿÁÿ¸ÿ«ÿ©ÿ·ÿ»ÿ¹ÿ¸ÿ½ÿ¼ÿ°ÿ«ÿ°ÿ³ÿ³ÿ³ÿ²ÿ°ÿ«ÿ¸ÿ¼ÿ¼ÿ¼ÿ¶ÿ·ÿºÿ·ÿ¸ÿÃÿ²ÿ·ÿ²ÿÀÿµÿ·ÿ´ÿ³ÿ´ÿ¸ÿ¹ÿ°ÿ²ÿºÿ½ÿºÿ³ÿ­ÿ°ÿ¸ÿ³ÿ´ÿ¶ÿ¼ÿ´ÿ«ÿ«ÿ»ÿµÿ²ÿ¼ÿ¶ÿ¶ÿ·ÿÿÁÿ¸ÿ­ÿ¯ÿ²ÿ°ÿ¯ÿ±ÿ´ÿ½ÿ¬ÿ°ÿ¶ÿ°ÿ­ÿ±ÿ¸ÿ·ÿ³ÿ«ÿªÿ¹ÿ¼ÿ´ÿ±ÿ¯ÿ½ÿ²ÿ¯ÿ´ÿ»ÿ¿ÿ¼ÿªÿ¸ÿ¶ÿÿ°ÿ¹ÿ½ÿÿ³ÿ±ÿ°ÿ·ÿ¹ÿ°ÿ¼ÿ¯ÿ±ÿ¹ÿ¹ÿ¼ÿ±ÿ­ÿ¹ÿºÿ½ÿ¹ÿ³ÿÀÿ¹ÿ¿ÿ¿ÿ´ÿ²ÿ±ÿµÿ¾ÿºÿ°ÿ­ÿ³ÿ±ÿºÿ¸ÿÿ¶ÿ»ÿ¾ÿ²ÿ´ÿ±ÿ·ÿ¸ÿ³ÿµÿ½ÿ·ÿ¶ÿ»ÿµÿµÿ¸ÿ¹ÿºÿ³ÿ°ÿ¶ÿ¹ÿ²ÿ²ÿ°ÿ°ÿ°ÿ³ÿ·ÿ¸ÿ±ÿ²ÿºÿ¬ÿ»ÿ¬ÿ³ÿ»ÿ¸ÿÿ´ÿ¸ÿÀÿ½ÿ°ÿ«ÿªÿ¯ÿ­ÿ©ÿ®ÿµÿ¶ÿµÿ«ÿÿ­ÿ³ÿ¸ÿºÿ±ÿ©ÿÿ´ÿ·ÿ²ÿ¬ÿ²ÿ±ÿ¹ÿ²ÿºÿ·ÿÁÿ«ÿµÿ¼ÿ´ÿ»ÿÿ²ÿºÿ¸ÿºÿ¹ÿ»ÿ½ÿ´ÿ´ÿ·ÿ¸ÿ¾ÿ¸ÿ¯ÿ°ÿ³ÿ®ÿÿ¯ÿ·ÿ¶ÿºÿ¿ÿ·ÿ»ÿ³ÿ®ÿ®ÿ´ÿ±ÿ³ÿ°ÿÿÿ¸ÿÂÿ¶ÿÃÿÄÿ¬ÿ¶ÿÿ¯ÿ³ÿ¿ÿ³ÿ½ÿ®ÿ«ÿ²ÿ­ÿ©ÿ°ÿµÿ±ÿ®ÿ°ÿ·ÿµÿ±ÿ²ÿ¯ÿ°ÿ«ÿ´ÿ·ÿ¸ÿ½ÿµÿ¸ÿ²ÿ¶ÿ¶ÿ¹ÿÿ¸ÿºÿµÿ¬ÿ­ÿ®ÿ½ÿ¹ÿ·ÿµÿÂÿ½ÿµÿ®ÿ²ÿ±ÿ¹ÿ³ÿ­ÿÿÿ°ÿ³ÿµÿ·ÿ¬ÿÿªÿ©ÿ´ÿªÿ­ÿ°ÿ¯ÿ¸ÿ®ÿ²ÿ¹ÿºÿÿÿÿºÿªÿ´ÿ³ÿÿ¯ÿ°ÿ¾ÿ»ÿ¯ÿ¹ÿ­ÿ­ÿªÿ°ÿ®ÿµÿµÿ°ÿ°ÿ¬ÿ¯ÿ®ÿÿ°ÿ·ÿµÿ²ÿ²ÿ¯ÿ®ÿ­ÿ³ÿ´ÿºÿºÿ²ÿªÿ¹ÿÿ®ÿ½ÿµÿ´ÿ¹ÿ¾ÿ®ÿ«ÿ»ÿ¿ÿ·ÿºÿ³ÿ½ÿ®ÿ²ÿ¹ÿÁÿ¹ÿµÿ¯ÿ¶ÿ³ÿ²ÿµÿµÿ¹ÿ±ÿ³ÿ¹ÿ´ÿ»ÿ´ÿ±ÿÿµÿ´ÿ«ÿ®ÿ²ÿ±ÿ¶ÿ½ÿ¿ÿ´ÿµÿµÿÿµÿ¼ÿ¯ÿÿ¶ÿ¯ÿ¯ÿ­ÿ³ÿ®ÿ®ÿ­ÿ´ÿ¹ÿ¯ÿ²ÿºÿ·ÿ·ÿ·ÿ³ÿ²ÿ´ÿ°ÿ¬ÿ«ÿ²ÿ·ÿ­ÿ¬ÿµÿ®ÿ®ÿ¹ÿ¶ÿ¿ÿ¼ÿ²ÿ³ÿ«ÿ¯ÿ¹ÿ²ÿ´ÿ­ÿµÿ©ÿ®ÿºÿ·ÿ¯ÿ«ÿµÿ´ÿ½ÿ¿ÿ°ÿ«ÿ±ÿ¶ÿ³ÿ³ÿ¹ÿ±ÿºÿ»ÿ®ÿ·ÿ´ÿºÿ³ÿ¶ÿ³ÿ«ÿ±ÿºÿ·ÿÿ«ÿ°ÿ³ÿ´ÿ°ÿ°ÿ±ÿ±ÿ°ÿµÿ¶ÿ´ÿ³ÿ´ÿ®ÿ³ÿ²ÿ²ÿ¹ÿ¼ÿ·ÿ³ÿ³ÿ²ÿµÿ¬ÿ®ÿ¶ÿ¶ÿ°ÿ°ÿ²ÿ½ÿ³ÿ­ÿ²ÿ¾ÿ­ÿ±ÿ¶ÿÄÿ½ÿºÿ¹ÿ¿ÿ»ÿ¬ÿ®ÿ²ÿ­ÿ½ÿ»ÿ±ÿ­ÿ¯ÿ¯ÿ¯ÿ«ÿ®ÿ¸ÿ¿ÿ¼ÿ±ÿ²ÿ³ÿ¶ÿ°ÿºÿÂÿÀÿ·ÿ±ÿ¬ÿµÿ´ÿ±ÿÀÿ¾ÿ­ÿ¹ÿ¹ÿ³ÿÿ­ÿ¸ÿ¸ÿ°ÿ±ÿ¶ÿÄÿ¿ÿ¼ÿ¶ÿ­ÿ°ÿ´ÿªÿÿ¯ÿ¶ÿ¸ÿ»ÿ¶ÿ´ÿµÿ¸ÿ»ÿ³ÿµÿ¸ÿ¯ÿ°ÿÿ»ÿ¹ÿ¶ÿ»ÿ²ÿ·ÿ«ÿÁÿ²ÿ¹ÿ¿ÿ»ÿ·ÿ°ÿ³ÿ´ÿ±ÿ¶ÿ¼ÿ¼ÿ¿ÿÀÿ»ÿ¶ÿ·ÿµÿ¸ÿ¸ÿµÿºÿµÿºÿ³ÿ³ÿ¸ÿ·ÿ¼ÿ¹ÿ¿ÿ²ÿ´ÿ¹ÿ¼ÿ®ÿ·ÿ¶ÿ±ÿºÿÆÿ½ÿ¶ÿ³ÿ¶ÿ¹ÿ¯ÿ©ÿ¯ÿ´ÿ´ÿ²ÿ¸ÿ°ÿ²ÿÿ¹ÿ³ÿÊÿ´ÿ¼ÿÆÿ¹ÿ®ÿÿ¼ÿ»ÿ°ÿ¸ÿÂÿ³ÿ²ÿ»ÿ°ÿ³ÿ¶ÿ¶ÿ´ÿ¹ÿ´ÿ³ÿ¾ÿÀÿ¿ÿ½ÿ¼ÿµÿºÿ¯ÿ´ÿ¹ÿ¹ÿÁÿºÿ·ÿ¹ÿÆÿÁÿ¼ÿºÿµÿ²ÿ·ÿ´ÿ¹ÿµÿ·ÿ¼ÿ¿ÿÁÿÁÿ»ÿ¸ÿ½ÿ¼ÿ¸ÿµÿ¸ÿ¶ÿ²ÿ·ÿ³ÿ¹ÿ·ÿ«ÿ¯ÿÄÿ¹ÿ«ÿ¹ÿ¯ÿºÿ¾ÿ½ÿµÿÿÿ´ÿ¿ÿÂÿºÿ´ÿ²ÿ¯ÿ¶ÿÃÿÅÿÀÿµÿ·ÿÀÿ½ÿ¾ÿ³ÿ¶ÿ±ÿÿÁÿ¯ÿ¹ÿ¹ÿ¹ÿ´ÿ¸ÿ»ÿ¾ÿ¼ÿ³ÿ¸ÿ¸ÿ´ÿ²ÿ®ÿ®ÿ´ÿ³ÿ±ÿ¶ÿ½ÿ½ÿÁÿ½ÿ¼ÿ½ÿ»ÿ´ÿ½ÿ»ÿ­ÿ¿ÿ¶ÿµÿ¼ÿ´ÿµÿºÿºÿ¾ÿ½ÿ©ÿ®ÿ½ÿ¶ÿ·ÿºÿ±ÿ°ÿ±ÿ­ÿ¬ÿ°ÿÁÿ·ÿ¶ÿ»ÿÄÿ¾ÿ·ÿ´ÿ¶ÿ¼ÿ²ÿ´ÿºÿºÿ»ÿ¼ÿºÿ¸ÿºÿ½ÿ¹ÿ¶ÿ¸ÿ¹ÿ»ÿºÿ¾ÿ¼ÿ¿ÿºÿ¼ÿ½ÿ³ÿ¯ÿºÿ²ÿ¾ÿ¿ÿºÿ¿ÿ¶ÿ¶ÿ½ÿ¸ÿ¯ÿ°ÿ³ÿ±ÿ·ÿÀÿ´ÿ°ÿ»ÿ·ÿ·ÿ²ÿµÿ¹ÿÂÿ¶ÿºÿ¾ÿÁÿºÿÁÿÀÿÀÿ½ÿ»ÿÃÿ¾ÿµÿµÿ´ÿ°ÿµÿ¾ÿ²ÿ¸ÿ¸ÿ¹ÿÂÿ´ÿºÿ´ÿ¯ÿ°ÿ´ÿ¹ÿ¶ÿ¸ÿ»ÿÀÿ¼ÿ²ÿµÿ¸ÿµÿ¸ÿºÿ¼ÿ½ÿ¹ÿ¼ÿ¶ÿÿ¶ÿ¬ÿ¸ÿÀÿÀÿ°ÿ¶ÿ´ÿ¹ÿ¾ÿºÿ»ÿ½ÿ·ÿ¸ÿ½ÿ½ÿÁÿ¼ÿ¾ÿÀÿ¹ÿ·ÿ´ÿ¬ÿ¼ÿ¾ÿÀÿ³ÿ¿ÿÂÿÁÿ¶ÿ»ÿÃÿ²ÿ²ÿÂÿ½ÿ´ÿ¹ÿÀÿ¿ÿºÿµÿ¾ÿ¶ÿÄÿ³ÿ²ÿ´ÿÂÿ¹ÿ¸ÿ½ÿÁÿ¸ÿµÿ¶ÿ¶ÿ¸ÿ¾ÿÁÿ¼ÿ¹ÿ¶ÿµÿ¹ÿÁÿÃÿ³ÿÂÿ»ÿÂÿ¹ÿ´ÿ²ÿ®ÿ°ÿÂÿÈÿµÿ¬ÿ·ÿ»ÿ¹ÿ±ÿ´ÿ²ÿ»ÿ¿ÿ¿ÿºÿ¼ÿ½ÿ¾ÿ¿ÿ¾ÿ¹ÿ½ÿ»ÿ¹ÿ¸ÿ»ÿ¼ÿ½ÿÇÿ»ÿ±ÿ·ÿ·ÿÂÿÅÿ´ÿ¹ÿ¹ÿ¿ÿ·ÿ½ÿÁÿ¿ÿ½ÿºÿÁÿ¾ÿ°ÿ·ÿÇÿÈÿ¿ÿ³ÿÁÿÅÿ¶ÿ¿ÿ³ÿ²ÿÀÿ»ÿºÿ¿ÿ¿ÿ»ÿ½ÿ»ÿ´ÿ·ÿ»ÿ±ÿ¸ÿ¿ÿ¿ÿ¼ÿ½ÿ¾ÿ¾ÿ¿ÿÌÿÁÿ´ÿ¶ÿÁÿÃÿ¿ÿÁÿ¾ÿ³ÿºÿ¹ÿ¿ÿ·ÿ´ÿµÿÁÿµÿ½ÿÂÿ¸ÿ³ÿ¶ÿ¼ÿ¼ÿºÿ»ÿ¼ÿ»ÿÂÿµÿºÿÆÿ¾ÿºÿÇÿµÿ¹ÿºÿ·ÿ·ÿÀÿÄÿÇÿÍÿÅÿ¶ÿ·ÿ¿ÿ´ÿÀÿ·ÿ²ÿºÿ¿ÿ½ÿ¹ÿ´ÿ´ÿµÿºÿ¿ÿÀÿ¿ÿ¾ÿ¾ÿ¾ÿ½ÿÉÿÃÿ»ÿ¸ÿ¾ÿÁÿÃÿ¿ÿÄÿÈÿÃÿ¼ÿ¼ÿÂÿ¾ÿ¹ÿÇÿ«ÿµÿÊÿ»ÿ¿ÿµÿ²ÿ­ÿ¸ÿÁÿ¿ÿ»ÿ¾ÿÃÿ½ÿ¸ÿºÿ¾ÿ¸ÿ¾ÿºÿºÿ²ÿ·ÿ¹ÿÂÿÂÿ¼ÿ·ÿµÿ»ÿÂÿ»ÿ·ÿÊÿÁÿ³ÿ·ÿ·ÿ¿ÿÄÿÅÿ¿ÿ»ÿ¿ÿÄÿÅÿÃÿ¾ÿ´ÿ·ÿ»ÿ¾ÿ±ÿ»ÿ½ÿÌÿ¾ÿºÿÃÿÉÿÊÿÂÿ½ÿ¸ÿ¿ÿºÿÉÿ¾ÿÂÿ¼ÿÂÿÁÿÃÿÀÿ¼ÿ½ÿÀÿÃÿ¾ÿ¶ÿÃÿÕÿ¾ÿÆÿ¿ÿ»ÿ²ÿºÿ»ÿ¹ÿ¹ÿ½ÿÂÿ´ÿ¹ÿ¸ÿ¼ÿ¼ÿ°ÿ¿ÿÀÿÀÿ¿ÿ½ÿÀÿÇÿÅÿ¾ÿÁÿÂÿÁÿÉÿ¿ÿÂÿ¾ÿ¿ÿºÿµÿ²ÿ²ÿ³ÿµÿÁÿÍÿÁÿ¾ÿÊÿËÿÈÿ¾ÿÅÿÃÿÂÿÂÿÃÿÂÿ¼ÿºÿ¾ÿÀÿ³ÿµÿ¹ÿÅÿËÿÍÿÇÿÃÿ¿ÿ¾ÿÃÿÃÿÅÿ»ÿºÿ¼ÿÁÿ¾ÿ¸ÿÀÿÂÿÀÿÁÿ¾ÿ¼ÿ¿ÿ»ÿÏÿÁÿ¾ÿÄÿÆÿÃÿ½ÿÂÿÁÿ½ÿÁÿÀÿÈÿ·ÿ¶ÿÅÿÕÿ½ÿ½ÿ½ÿ¹ÿ¹ÿ¿ÿ¿ÿ·ÿ¸ÿÇÿÂÿ½ÿÏÿËÿ¾ÿ¼ÿÆÿ¿ÿ¼ÿÄÿ¿ÿ¸ÿ·ÿÁÿ¯ÿ½ÿ¾ÿ¼ÿÁÿÀÿ¹ÿ¹ÿ¼ÿ¿ÿÆÿ¿ÿÉÿÈÿ½ÿ¿ÿ¾ÿÃÿÆÿÂÿ¾ÿÅÿËÿµÿÃÿ½ÿÆÿ¾ÿ³ÿ¶ÿ¹ÿ»ÿÁÿÁÿ»ÿÅÿ»ÿ»ÿÇÿµÿ½ÿ½ÿÅÿÁÿ¾ÿ¿ÿ½ÿÄÿÊÿÈÿÈÿÂÿÇÿÁÿÀÿÀÿ¾ÿÃÿÄÿÀÿÆÿ¸ÿ¼ÿÃÿÆÿÂÿÀÿ¾ÿºÿ½ÿÂÿÁÿÃÿÃÿÃÿÆÿµÿºÿÃÿ¿ÿ¿ÿÇÿÅÿ»ÿÁÿ·ÿ»ÿºÿÃÿÀÿÂÿÅÿ¾ÿ»ÿÆÿ¼ÿ·ÿºÿ»ÿÈÿºÿ·ÿ»ÿÁÿÈÿÇÿ¿ÿÅÿ¾ÿÅÿÀÿÁÿÃÿÃÿÁÿÂÿÅÿÅÿÃÿÃÿ¼ÿÅÿÁÿÄÿÅÿÃÿÂÿÃÿÀÿÂÿ¶ÿ¿ÿ¾ÿ½ÿÁÿÅÿÃÿÀÿÃÿÅÿ¼ÿÁÿ°ÿ¸ÿ¸ÿ¾ÿÀÿÀÿ¿ÿÃÿÑÿÈÿÃÿÂÿÏÿÂÿ¸ÿ½ÿÇÿÆÿÄÿÇÿÁÿÃÿ¼ÿ»ÿÁÿÊÿÇÿ»ÿ·ÿÃÿºÿÌÿ½ÿ¼ÿÉÿËÿÈÿÅÿÁÿ¼ÿÁÿ¶ÿ»ÿ·ÿ½ÿºÿ¼ÿÃÿÄÿ¼ÿ¿ÿÂÿµÿºÿ¹ÿ¿ÿÀÿ½ÿ¿ÿÁÿÁÿÅÿ¿ÿ»ÿ´ÿ¾ÿÁÿ¹ÿ¸ÿÁÿËÿÅÿ¾ÿ»ÿÉÿÂÿ½ÿÅÿÉÿÀÿÎÿÀÿ¼ÿ¹ÿ·ÿ¸ÿ½ÿÁÿÀÿÃÿÅÿ²ÿÄÿÁÿ¿ÿÇÿÅÿ¿ÿÃÿ¾ÿ»ÿ²ÿ¹ÿ½ÿºÿ¼ÿ½ÿ»ÿ¾ÿ¿ÿÃÿÁÿ½ÿ¸ÿ¾ÿ½ÿ¶ÿ¹ÿÂÿ¿ÿ¾ÿÃÿÀÿÀÿÂÿÃÿ½ÿ°ÿÅÿÇÿ³ÿ¾ÿÆÿÆÿÇÿÇÿ½ÿ¶ÿÀÿÇÿÉÿÄÿÅÿÅÿÀÿÀÿ¼ÿÈÿÀÿ¿ÿÄÿÅÿÅÿÇÿÆÿÄÿ¼ÿ¿ÿ¹ÿºÿÂÿÂÿ½ÿÁÿÁÿºÿµÿÆÿÇÿÄÿ¾ÿ¼ÿÁÿÉÿ¿ÿ½ÿ½ÿÂÿÄÿ¿ÿ·ÿºÿ½ÿ»ÿ½ÿ¸ÿ±ÿ²ÿ¶ÿ¾ÿ³ÿÿ³ÿ«ÿ»ÿ´ÿ»ÿ¾ÿÃÿÁÿ·ÿµÿ»ÿ²ÿ±ÿ´ÿ±ÿ³ÿµÿ¶ÿ¼ÿ¿ÿËÿ·ÿµÿ¸ÿ²ÿ°ÿ¶ÿ¸ÿºÿ´ÿ²ÿµÿ·ÿ»ÿ¼ÿºÿ¶ÿ¿ÿÇÿ½ÿµÿµÿ³ÿ¶ÿ»ÿ¸ÿ¼ÿµÿ²ÿ¶ÿ½ÿ¾ÿ¸ÿ±ÿ³ÿ»ÿµÿ®ÿµÿºÿ¶ÿ´ÿ¶ÿ¹ÿ½ÿµÿ³ÿÂÿ²ÿ­ÿ«ÿ³ÿ½ÿ¿ÿÀÿ±ÿ¾ÿÃÿºÿ²ÿ¶ÿºÿ³ÿªÿ¬ÿ¬ÿ¾ÿºÿ³ÿ¸ÿÂÿÅÿ»ÿ¶ÿÈÿÂÿ¯ÿ°ÿ¬ÿ«ÿ¸ÿÂÿ¼ÿ¶ÿ²ÿ©ÿ»ÿ¸ÿ¶ÿ¿ÿ¹ÿ±ÿ¶ÿ°ÿ¡ÿ°ÿºÿ»ÿ¿ÿÂÿ¿ÿ¾ÿÀÿ¼ÿ¹ÿ·ÿ»ÿ¼ÿ¶ÿ·ÿ¹ÿ¼ÿÁÿÄÿ¿ÿ¯ÿ»ÿ¶ÿ»ÿ³ÿ³ÿ¸ÿºÿºÿ¼ÿ¸ÿ¿ÿ´ÿ»ÿ¾ÿÃÿÅÿ¿ÿ¾ÿÄÿÅÿÀÿ¹ÿ»ÿ°ÿ½ÿ¿ÿºÿ¿ÿÄÿ¼ÿ¹ÿÄÿ¹ÿ¸ÿ·ÿ¿ÿÃÿ¾ÿ¸ÿ¶ÿ¼ÿ¹ÿÄÿÄÿÃÿÀÿ¼ÿ¿ÿ½ÿ²ÿ±ÿ¼ÿÄÿ´ÿ»ÿ¾ÿ»ÿ·ÿ¾ÿ¾ÿ²ÿ±ÿºÿ¼ÿ´ÿ¼ÿ¸ÿÇÿÄÿ¸ÿ¼ÿÂÿ¼ÿ¾ÿÉÿ½ÿ¿ÿ´ÿ¹ÿ¶ÿ·ÿÀÿÀÿ¼ÿÁÿ¸ÿ¼ÿ­ÿºÿ¸ÿÃÿÅÿÁÿ»ÿ¹ÿ·ÿ¯ÿ½ÿ¾ÿÀÿÁÿºÿ¼ÿ¿ÿºÿºÿ¸ÿ°ÿ¸ÿ·ÿÄÿ»ÿ«ÿ¶ÿ¹ÿ¸ÿ½ÿ»ÿ´ÿ¸ÿ½ÿ¹ÿ°ÿ¹ÿ·ÿ­ÿ¼ÿ¼ÿ¶ÿ¹ÿ¾ÿ½ÿÄÿÂÿ¸ÿÀÿ¶ÿÀÿÂÿÀÿ»ÿ´ÿ¸ÿÀÿºÿÀÿÅÿ¬ÿ·ÿ²ÿÇÿ¾ÿ´ÿ·ÿ¼ÿ¹ÿ¶ÿºÿ³ÿµÿÄÿ¿ÿµÿ°ÿ¶ÿ¹ÿ»ÿ¸ÿ¼ÿÃÿ±ÿ®ÿÃÿ¸ÿµÿ·ÿºÿÃÿÂÿ»ÿ»ÿÀÿ¿ÿ¶ÿµÿ»ÿ¼ÿÁÿÄÿ½ÿµÿ¾ÿ½ÿ¾ÿÆÿ½ÿ¼ÿ¸ÿ¹ÿªÿ¶ÿÃÿÃÿÁÿÊÿ¼ÿ³ÿ¼ÿ½ÿºÿ»ÿÂÿÁÿ»ÿ·ÿ¹ÿ¾ÿ¿ÿ¿ÿ½ÿ¸ÿ¹ÿ¾ÿ¿ÿÆÿ¿ÿºÿ»ÿÈÿ¾ÿ½ÿ¸ÿ¾ÿÁÿºÿ·ÿ¾ÿ¿ÿµÿ¿ÿºÿ´ÿ¶ÿ¸ÿ¾ÿ¿ÿÀÿ½ÿ¹ÿ¹ÿ·ÿ·ÿ¿ÿÃÿÃÿÆÿÃÿ¿ÿ¶ÿ®ÿÿ¯ÿ»ÿÂÿÄÿ¸ÿ¼ÿÇÿ¾ÿÆÿ¾ÿºÿÈÿ½ÿºÿµÿ¶ÿ¼ÿÀÿÄÿÇÿºÿ²ÿ¹ÿÊÿÁÿ»ÿ·ÿ®ÿ°ÿ·ÿ»ÿºÿ·ÿºÿÃÿ¿ÿ»ÿ»ÿ¶ÿÁÿ¹ÿºÿºÿÀÿÃÿÀÿ¹ÿ·ÿ½ÿÁÿºÿ´ÿºÿ´ÿÂÿÀÿ¶ÿ¿ÿ¼ÿºÿÄÿÃÿ¶ÿ·ÿ¼ÿ³ÿºÿÂÿÂÿÀÿ¿ÿ¿ÿÀÿ´ÿ¼ÿ¿ÿ¶ÿ¶ÿ¸ÿ´ÿµÿºÿÈÿ¿ÿ¾ÿÂÿÅÿÃÿ½ÿÃÿ»ÿ¾ÿÁÿÁÿ½ÿ³ÿ²ÿ¼ÿÃÿÃÿ»ÿ¼ÿÍÿ­ÿ¸ÿ·ÿºÿ¾ÿÁÿÁÿ»ÿºÿ¹ÿ¶ÿÁÿ¼ÿ¾ÿ½ÿÁÿ½ÿ¼ÿ¼ÿ½ÿ¸ÿºÿ³ÿ´ÿ¶ÿµÿ¼ÿÂÿÃÿÂÿ¾ÿÅÿÄÿ½ÿªÿ¶ÿºÿ²ÿ¸ÿ¸ÿ¸ÿ»ÿÃÿÆÿÀÿ·ÿ­ÿ³ÿ½ÿ»ÿ¼ÿÃÿÀÿÈÿµÿ²ÿ»ÿÂÿ·ÿ·ÿ¹ÿ¶ÿ¼ÿ¾ÿ»ÿ·ÿÅÿ¸ÿ±ÿ²ÿºÿ·ÿÆÿ¼ÿ¶ÿºÿ·ÿ»ÿ»ÿµÿºÿ»ÿ²ÿÀÿ»ÿ¼ÿ±ÿÃÿÿ±ÿ»ÿ·ÿ¶ÿ¶ÿµÿºÿµÿ³ÿ·ÿ¾ÿÇÿÅÿ½ÿ´ÿ«ÿ¼ÿ±ÿ±ÿ»ÿ¶ÿ³ÿ³ÿ¼ÿÄÿ·ÿ²ÿ»ÿ»ÿµÿ¶ÿ¸ÿºÿºÿ¿ÿ¾ÿ¼ÿ´ÿÁÿ¿ÿÅÿ·ÿ¹ÿ·ÿ³ÿ»ÿÁÿ»ÿ·ÿ³ÿ¯ÿ¹ÿ¸ÿ¸ÿºÿ½ÿºÿÁÿ¶ÿ´ÿºÿ·ÿ¹ÿÀÿÄÿ¹ÿ¶ÿ´ÿ´ÿ·ÿ²ÿ²ÿ¿ÿºÿ±ÿ³ÿ´ÿÂÿ½ÿ¿ÿºÿ®ÿ°ÿµÿÁÿ·ÿµÿ¿ÿÈÿ¸ÿ«ÿ°ÿ°ÿ²ÿ¼ÿ¸ÿ±ÿ¯ÿ²ÿÿ±ÿ²ÿ¼ÿµÿµÿºÿ²ÿ¬ÿ²ÿ­ÿ­ÿµÿºÿ»ÿ»ÿ»ÿ³ÿ°ÿ±ÿ¯ÿÿ®ÿ¾ÿÁÿ©ÿ·ÿ¯ÿ¼ÿ½ÿ°ÿ®ÿ±ÿ´ÿºÿ·ÿ³ÿºÿ¹ÿ´ÿ´ÿ²ÿµÿ¶ÿ®ÿ»ÿ¼ÿ¼ÿ»ÿ¶ÿÆÿºÿ¶ÿ±ÿ¶ÿµÿ¯ÿ¶ÿ»ÿ¶ÿ¯ÿ°ÿ´ÿ±ÿ·ÿ¹ÿ¶ÿµÿ¼ÿ¾ÿ²ÿ®ÿ¶ÿºÿ¿ÿ¶ÿÿ¹ÿµÿ¼ÿÀÿ»ÿ¶ÿ¯ÿ­ÿ¶ÿºÿ´ÿºÿ¸ÿÁÿÂÿ¼ÿµÿ¶ÿ»ÿÅÿ²ÿ³ÿ·ÿµÿ¿ÿÁÿ°ÿµÿ½ÿ¼ÿ¿ÿ¼ÿ´ÿ¹ÿºÿ»ÿ¿ÿ¸ÿ±ÿ½ÿ½ÿ«ÿ¾ÿ¶ÿ²ÿ¼ÿÄÿ´ÿ­ÿ±ÿ¯ÿ¸ÿÆÿÀÿºÿ¸ÿ¶ÿ±ÿ°ÿ²ÿ·ÿÂÿÀÿÀÿ²ÿ¬ÿ®ÿ¶ÿ¶ÿ½ÿ¸ÿ½ÿ´ÿºÿ¸ÿ¸ÿºÿ¿ÿ½ÿµÿµÿ¶ÿ·ÿÁÿ¾ÿµÿ»ÿ¼ÿ¼ÿ°ÿ¼ÿ¶ÿ²ÿ°ÿ°ÿ¸ÿ´ÿ¾ÿºÿ¹ÿ¬ÿ³ÿ¸ÿ³ÿµÿ¸ÿµÿ»ÿºÿ»ÿ½ÿ¹ÿ¶ÿ·ÿ¸ÿ»ÿ¼ÿ¸ÿºÿ½ÿºÿ½ÿµÿ²ÿ´ÿ¶ÿ¸ÿÁÿ·ÿ·ÿ±ÿ°ÿºÿºÿµÿ·ÿµÿ²ÿ³ÿ·ÿ·ÿ¶ÿ¸ÿºÿºÿºÿ¹ÿ³ÿ³ÿµÿ®ÿ¹ÿ±ÿ¸ÿºÿ²ÿÁÿÿ²ÿ²ÿ¶ÿ¶ÿ½ÿ´ÿ­ÿ°ÿ¸ÿ¼ÿÀÿ¿ÿºÿ¯ÿ¬ÿ½ÿÃÿ¾ÿ¸ÿ´ÿ·ÿ´ÿ­ÿ´ÿºÿ³ÿ¬ÿ²ÿ»ÿ½ÿµÿ¸ÿ´ÿ±ÿªÿ¸ÿ½ÿºÿ±ÿ«ÿµÿ»ÿ·ÿ­ÿÿ°ÿ³ÿ°ÿ¹ÿ´ÿ¹ÿ¸ÿ®ÿµÿ¿ÿÁÿ¿ÿ¹ÿ²ÿÿ¬ÿ½ÿ°ÿ²ÿ´ÿ­ÿ¼ÿ±ÿ°ÿ·ÿÂÿ¿ÿÃÿ»ÿ´ÿ¶ÿ¬ÿ«ÿ±ÿ±ÿ»ÿ¶ÿµÿºÿ¯ÿ­ÿ¶ÿ»ÿ±ÿÄÿ¿ÿ°ÿÁÿ¶ÿ¾ÿ½ÿ´ÿºÿ²ÿ°ÿ­ÿ¶ÿ·ÿ¾ÿÁÿ·ÿ­ÿ·ÿ¾ÿ´ÿ°ÿ²ÿ°ÿ«ÿ©ÿ²ÿºÿ·ÿ²ÿ¶ÿÃÿ½ÿ¶ÿµÿ¸ÿ¶ÿ®ÿ¿ÿ®ÿ½ÿ±ÿÂÿ´ÿ´ÿ³ÿ®ÿ³ÿ¶ÿ·ÿ±ÿ°ÿ»ÿºÿ²ÿ±ÿ¬ÿ°ÿ»ÿ¯ÿ®ÿ·ÿ®ÿÿ®ÿ»ÿ¹ÿ´ÿÅÿ¿ÿ®ÿªÿ³ÿ¬ÿÁÿ±ÿ¼ÿ°ÿ±ÿ«ÿ°ÿ¸ÿÆÿºÿ¶ÿ©ÿ±ÿ»ÿ±ÿ±ÿ¹ÿ´ÿÿ©ÿ­ÿ­ÿ´ÿµÿ®ÿ¬ÿÿ­ÿ¸ÿºÿ±ÿ¼ÿ¶ÿ¸ÿ±ÿ¸ÿÿÀÿ·ÿ·ÿ³ÿ®ÿºÿ¬ÿµÿ¹ÿ¿ÿÀÿ³ÿ¬ÿ±ÿµÿ½ÿ¶ÿ«ÿµÿ¹ÿ¹ÿ·ÿ«ÿ´ÿ´ÿ³ÿ¹ÿ·ÿ¸ÿ¬ÿ²ÿ·ÿ½ÿµÿ¯ÿ¼ÿ´ÿ±ÿ¼ÿÿ´ÿÁÿ¿ÿ°ÿ±ÿ´ÿµÿ¸ÿµÿ¸ÿ¾ÿºÿ¹ÿ»ÿ·ÿ¼ÿÁÿ¼ÿºÿ¸ÿ·ÿ¸ÿ¹ÿ±ÿÿªÿ¸ÿ´ÿ´ÿ²ÿ³ÿ¹ÿµÿ»ÿ¯ÿÀÿ¸ÿ°ÿ·ÿ·ÿ©ÿ¯ÿ°ÿ¹ÿºÿÁÿ½ÿ«ÿªÿ°ÿ°ÿºÿ·ÿ¬ÿªÿ±ÿ±ÿ®ÿ±ÿ¯ÿ±ÿ·ÿ³ÿ±ÿ«ÿ¶ÿ¸ÿ¹ÿ¿ÿ©ÿ©ÿ®ÿ²ÿ½ÿÃÿ¯ÿ¬ÿÿ³ÿ¶ÿ²ÿ¯ÿ°ÿ¶ÿ´ÿ°ÿ®ÿ¬ÿ·ÿ¾ÿ°ÿ©ÿÿ´ÿ©ÿÿ­ÿµÿ°ÿ³ÿ¾ÿÁÿ¹ÿ¿ÿ»ÿµÿ¶ÿµÿºÿ¹ÿ²ÿ¾ÿ³ÿ°ÿ²ÿ®ÿ±ÿ¼ÿÿ·ÿ¯ÿ¼ÿÿÿ±ÿ³ÿ±ÿ´ÿ³ÿ¶ÿ¶ÿ°ÿ»ÿÈÿ¾ÿ³ÿ³ÿ½ÿ»ÿ«ÿÿ¯ÿ³ÿ°ÿ¶ÿ·ÿ±ÿ²ÿ°ÿ¯ÿ²ÿ¸ÿ±ÿ«ÿÈÿ©ÿ·ÿ±ÿ²ÿ²ÿ¯ÿ¯ÿ«ÿ¸ÿ»ÿ²ÿ¸ÿµÿ³ÿ­ÿ²ÿ¯ÿ¸ÿ½ÿ¸ÿ°ÿ²ÿ½ÿ¾ÿ¾ÿ¾ÿ²ÿ¬ÿ°ÿ®ÿ´ÿ¶ÿ­ÿ©ÿ©ÿ´ÿÿ¹ÿ¸ÿÀÿ²ÿÿ¸ÿ«ÿ±ÿÄÿ¸ÿ±ÿ²ÿ¸ÿ¼ÿ¶ÿ´ÿ¹ÿ°ÿ¶ÿ¶ÿ°ÿ¬ÿ²ÿµÿ¶ÿ·ÿ·ÿ»ÿ¾ÿ±ÿ«ÿ·ÿµÿªÿ¯ÿ±ÿ´ÿ¸ÿ¼ÿ®ÿ¹ÿ»ÿ¸ÿÅÿ³ÿ¶ÿ±ÿµÿ±ÿ¯ÿ¸ÿ³ÿ·ÿ°ÿ¬ÿ°ÿ±ÿ·ÿ¹ÿ¾ÿµÿ»ÿ»ÿ¶ÿ°ÿ­ÿ«ÿ²ÿºÿ½ÿÃÿºÿ±ÿ³ÿ¬ÿ¯ÿ¸ÿ½ÿ´ÿÿ´ÿ¸ÿ²ÿ©ÿ¸ÿ¶ÿ·ÿ°ÿ°ÿ¸ÿ®ÿ·ÿ½ÿ²ÿ±ÿ«ÿ­ÿ¯ÿ³ÿ²ÿªÿ¼ÿÂÿ¹ÿ²ÿºÿ¶ÿ°ÿ±ÿ´ÿ´ÿ·ÿºÿµÿ°ÿ²ÿ¸ÿ·ÿÂÿÁÿ°ÿ©ÿ¶ÿ¹ÿ·ÿÂÿ¯ÿ¾ÿ¼ÿ¸ÿºÿ´ÿ­ÿ·ÿ¯ÿµÿÿ®ÿ·ÿ¼ÿ±ÿ°ÿ­ÿ°ÿ·ÿ¯ÿ¾ÿ¼ÿ»ÿ¿ÿ±ÿµÿ²ÿÿ¯ÿ¶ÿ¹ÿ´ÿ³ÿ¹ÿ¬ÿ¼ÿ±ÿ¶ÿ²ÿ½ÿ¯ÿ¸ÿ±ÿºÿ¹ÿÿ¹ÿ°ÿ·ÿ¶ÿ°ÿªÿÿ©ÿ±ÿ»ÿ²ÿ²ÿ¼ÿºÿµÿ¶ÿ¸ÿ»ÿ»ÿºÿ¶ÿ³ÿ´ÿ¶ÿ»ÿµÿ¯ÿµÿÀÿ³ÿ´ÿ¶ÿ¹ÿ·ÿ´ÿ­ÿ¹ÿ«ÿÿÅÿµÿ¹ÿ±ÿ®ÿºÿ¶ÿ´ÿ·ÿ·ÿÿ¶ÿ¿ÿ­ÿ±ÿ»ÿ¶ÿ·ÿ²ÿ°ÿ´ÿ±ÿ·ÿ¾ÿ½ÿ³ÿ³ÿªÿ·ÿ¾ÿÂÿ³ÿ®ÿÿ²ÿÀÿºÿ¹ÿ«ÿ¯ÿÿ©ÿ¶ÿµÿ©ÿ³ÿ±ÿµÿ·ÿºÿ³ÿ´ÿÀÿºÿ±ÿ°ÿ´ÿºÿ»ÿ®ÿÿµÿ¿ÿÁÿ¹ÿ´ÿ»ÿ²ÿ¹ÿ°ÿ¬ÿ¹ÿ©ÿ´ÿ®ÿ²ÿ«ÿ¹ÿ¶ÿÆÿ±ÿ¾ÿªÿ°ÿ¹ÿ¹ÿºÿ°ÿ±ÿ¸ÿ·ÿ½ÿ¾ÿ¶ÿ·ÿ¿ÿ¾ÿ¶ÿ·ÿ½ÿ¼ÿ·ÿ³ÿ¸ÿ³ÿµÿ¼ÿ»ÿ¯ÿ¸ÿ¹ÿ·ÿ·ÿ°ÿµÿ¾ÿ¹ÿ´ÿ°ÿ®ÿ´ÿ¾ÿÅÿ¾ÿ´ÿ´ÿµÿ¶ÿ¸ÿ³ÿ°ÿ°ÿ®ÿ¶ÿ¶ÿ«ÿµÿ¬ÿ¹ÿ©ÿ·ÿ³ÿÿ¯ÿµÿÈÿ¼ÿ»ÿ³ÿ»ÿ»ÿ¬ÿ®ÿ°ÿ²ÿ±ÿ½ÿ¹ÿ¯ÿ¼ÿ½ÿ¹ÿ½ÿ¹ÿ³ÿ­ÿ·ÿ½ÿ¹ÿ»ÿ±ÿ¸ÿ¶ÿ¹ÿ¹ÿ±ÿÁÿ»ÿºÿµÿ¹ÿ¶ÿ¹ÿ·ÿ¸ÿºÿ²ÿ²ÿ¶ÿÀÿ¼ÿµÿ¶ÿ²ÿµÿ½ÿ¿ÿ½ÿ²ÿ´ÿµÿ°ÿ·ÿ³ÿ»ÿÀÿ¯ÿ³ÿµÿ³ÿ³ÿ·ÿ»ÿ¹ÿ»ÿµÿ¸ÿ²ÿ°ÿ´ÿ¸ÿ¼ÿ»ÿ»ÿ±ÿÿ¹ÿÂÿºÿ¿ÿºÿ³ÿ³ÿÀÿÁÿÃÿºÿ»ÿ°ÿ¿ÿ¬ÿºÿ®ÿ¹ÿ¸ÿ¼ÿÃÿ¹ÿ¸ÿ¸ÿ±ÿ±ÿ´ÿ³ÿ¯ÿ±ÿµÿ¹ÿ»ÿ¶ÿ´ÿ¹ÿ¼ÿ¼ÿºÿ¸ÿÂÿµÿ¸ÿ³ÿ°ÿºÿ»ÿ»ÿ¾ÿ°ÿ¶ÿ·ÿ¿ÿ»ÿ¹ÿÁÿÂÿºÿ³ÿ²ÿ«ÿÿ³ÿ¯ÿ¼ÿ¾ÿ´ÿ±ÿ³ÿ±ÿ¾ÿÁÿ¾ÿÁÿÁÿ½ÿºÿºÿ¯ÿ¹ÿ¼ÿ¶ÿ»ÿ¼ÿ³ÿµÿ¹ÿµÿ²ÿµÿ¸ÿ´ÿ°ÿ¸ÿ¶ÿ¿ÿºÿ¼ÿ¼ÿ¯ÿ±ÿ¶ÿ°ÿºÿ»ÿ¼ÿ¾ÿ¶ÿµÿµÿ´ÿ¶ÿ»ÿºÿ³ÿ¶ÿ¹ÿµÿ¿ÿÂÿºÿ½ÿµÿ³ÿ²ÿ½ÿ´ÿ¯ÿµÿ¹ÿÀÿÃÿ½ÿÂÿ¼ÿ½ÿ»ÿ¹ÿºÿ»ÿ·ÿ°ÿ¸ÿÁÿ»ÿºÿµÿ²ÿÂÿ¾ÿ·ÿ½ÿ¶ÿµÿ»ÿ¾ÿÂÿ¼ÿ½ÿ»ÿ­ÿÿÿ­ÿµÿ½ÿ¶ÿ»ÿ±ÿµÿ·ÿ´ÿ­ÿÅÿµÿ¾ÿ´ÿ·ÿÁÿ¼ÿ±ÿ½ÿµÿ²ÿ¸ÿ¹ÿ´ÿ¶ÿ¼ÿ¾ÿ¼ÿ¹ÿ·ÿ³ÿµÿ¿ÿ»ÿµÿ·ÿ¶ÿ¾ÿ¶ÿ¶ÿ¿ÿ»ÿÅÿÉÿ¾ÿ¶ÿ³ÿ¶ÿºÿ¼ÿÀÿ¹ÿ±ÿ±ÿ±ÿ¸ÿÃÿ¿ÿ»ÿ¼ÿ®ÿÀÿ³ÿ±ÿ´ÿºÿ´ÿ·ÿºÿ¹ÿ½ÿÂÿÄÿÁÿ¿ÿ¿ÿ»ÿÂÿ¼ÿÂÿ¶ÿ¸ÿ°ÿºÿ·ÿºÿ»ÿµÿ¾ÿ¿ÿ´ÿ­ÿµÿ¼ÿ½ÿ¾ÿ¸ÿ¹ÿ¼ÿÿ´ÿÇÿ¶ÿ¾ÿ¶ÿ»ÿ¶ÿ¸ÿ»ÿ¾ÿ¿ÿÀÿ¿ÿ¿ÿ¼ÿ¿ÿÅÿºÿ¼ÿÀÿ³ÿµÿÂÿµÿ¸ÿ¼ÿÉÿ¼ÿÁÿ³ÿ¶ÿ´ÿ®ÿ­ÿ´ÿ¸ÿ²ÿ²ÿ·ÿÄÿ¼ÿ³ÿ°ÿ¿ÿÉÿ³ÿ¹ÿÀÿ·ÿ´ÿ½ÿ¼ÿÀÿ¿ÿ¼ÿºÿ²ÿ¶ÿ³ÿ¸ÿ¾ÿºÿªÿ¸ÿºÿ¸ÿµÿÄÿÁÿ´ÿºÿ¿ÿ¿ÿÁÿ¿ÿ¸ÿ¸ÿÁÿÃÿ¿ÿµÿ±ÿ½ÿ°ÿµÿ³ÿµÿµÿ¸ÿµÿ»ÿ¿ÿ¶ÿµÿ»ÿ½ÿÂÿÅÿÁÿ¼ÿ¹ÿµÿÁÿ¹ÿÆÿ¹ÿ¶ÿ»ÿ»ÿºÿ»ÿ·ÿºÿ¾ÿ¹ÿÃÿÄÿ¾ÿ­ÿÁÿ½ÿ¼ÿÂÿ¹ÿ¿ÿ½ÿºÿºÿ¼ÿ¾ÿ¼ÿ¹ÿ»ÿ¶ÿ´ÿÇÿËÿÁÿ·ÿÂÿ¼ÿ¿ÿÅÿÃÿ¼ÿ¹ÿ¼ÿ¼ÿ½ÿÁÿÁÿÎÿ¹ÿ¹ÿÆÿ¾ÿ¼ÿ´ÿ¯ÿ¬ÿ¸ÿ»ÿ¼ÿ¿ÿÁÿ½ÿµÿ»ÿÀÿ¿ÿÇÿÁÿÄÿÁÿ½ÿÁÿÃÿÀÿÃÿÁÿ¶ÿ´ÿÁÿÇÿÀÿ¼ÿ¿ÿÉÿÄÿÃÿµÿÅÿÀÿ¸ÿµÿ¼ÿÀÿÀÿÁÿÀÿÁÿ´ÿ¼ÿÃÿ½ÿÆÿ¾ÿ»ÿ¼ÿ¼ÿËÿÌÿÀÿ·ÿ·ÿ¿ÿ¿ÿ¹ÿ¼ÿÒÿ¶ÿ½ÿ¿ÿ»ÿ»ÿºÿ»ÿ¼ÿ½ÿ¾ÿºÿ¶ÿ¹ÿÂÿ·ÿÅÿ¸ÿÀÿÁÿ¿ÿºÿ¼ÿ¿ÿ¸ÿµÿ·ÿ®ÿ³ÿÀÿÇÿ¶ÿ¼ÿµÿ¶ÿ»ÿÀÿÅÿÅÿÃÿ¾ÿ¼ÿÁÿÁÿ¼ÿ½ÿÀÿÏÿºÿÉÿÀÿÁÿ»ÿ¿ÿÄÿ½ÿ¾ÿÃÿºÿ½ÿÊÿÆÿÂÿ¿ÿÅÿÆÿÃÿÆÿÅÿÁÿÀÿ½ÿÁÿÅÿ´ÿºÿ¿ÿÈÿÅÿ¾ÿÁÿ¼ÿ¶ÿ¿ÿÈÿÅÿÆÿÅÿÅÿµÿ¿ÿÈÿ¾ÿ¿ÿÅÿÅÿÀÿ¼ÿºÿ»ÿ¾ÿÆÿÂÿ»ÿ»ÿÄÿÍÿÄÿ½ÿ½ÿºÿ¼ÿÇÿÄÿÒÿ¿ÿ¼ÿÀÿ¹ÿ»ÿ¹ÿ½ÿ½ÿ»ÿ¹ÿµÿ·ÿÄÿ¿ÿÈÿÇÿÃÿÅÿ»ÿÅÿÇÿÁÿÅÿÊÿ¾ÿ¹ÿ°ÿ²ÿ³ÿ·ÿÃÿÅÿÂÿ·ÿ¶ÿ¾ÿÁÿÃÿÀÿ¼ÿÀÿ¾ÿÆÿÆÿ¿ÿ½ÿ½ÿÀÿÆÿÆÿÄÿÄÿÕÿ¿ÿ©ÿÂÿÁÿ½ÿÀÿÉÿÃÿºÿÆÿºÿ¼ÿÆÿ¶ÿ²ÿ´ÿÄÿÀÿÄÿÆÿÀÿÅÿ¿ÿ»ÿ¼ÿÅÿÁÿ¿ÿÇÿ¸ÿÀÿÄÿ¹ÿ½ÿÀÿµÿÅÿÂÿ¸ÿ½ÿÂÿÂÿ¾ÿ¼ÿ½ÿºÿ¹ÿÃÿ¾ÿ¿ÿÈÿÄÿÂÿÆÿÅÿÄÿÉÿÈÿÈÿÅÿÃÿ¿ÿ¾ÿºÿÀÿÀÿ½ÿ¿ÿ½ÿ·ÿºÿÂÿÄÿÅÿ³ÿºÿÂÿÃÿÆÿÃÿµÿ»ÿ¼ÿ¿ÿ¹ÿ¼ÿ»ÿ¿ÿÆÿÇÿÅÿËÿÍÿÁÿ·ÿ»ÿ¿ÿÄÿÈÿ¾ÿÀÿËÿ¾ÿ»ÿÆÿ½ÿÄÿÁÿ¿ÿÁÿ¾ÿ¾ÿÈÿÎÿ¾ÿÅÿºÿºÿ¼ÿ½ÿ»ÿ¸ÿ´ÿ³ÿ¾ÿÀÿÈÿÆÿÎÿÁÿµÿ¿ÿÃÿÀÿÆÿ¾ÿÁÿ½ÿÀÿÀÿÂÿÂÿÉÿÈÿ¿ÿÄÿ½ÿ¿ÿ»ÿ¸ÿ»ÿÂÿÅÿÂÿ»ÿ¶ÿ·ÿ»ÿ¼ÿ¹ÿÃÿ·ÿºÿÃÿÄÿÄÿÀÿ¼ÿ¶ÿ¹ÿ¸ÿ½ÿÆÿÆÿÆÿÊÿÁÿ·ÿÃÿÃÿ´ÿµÿ²ÿ±ÿ·ÿÆÿÍÿÅÿÃÿ¾ÿÅÿÉÿ¾ÿºÿÀÿÂÿÃÿ¿ÿÅÿºÿÀÿ»ÿÀÿÄÿÂÿÃÿÃÿ¶ÿ¸ÿµÿ»ÿÇÿÉÿÅÿÁÿ½ÿÃÿ¾ÿ¾ÿÐÿÀÿ¼ÿ¿ÿ¾ÿÀÿÁÿËÿÉÿÆÿ¼ÿ·ÿµÿ¶ÿ»ÿ½ÿ´ÿ¼ÿ¹ÿ½ÿÂÿÊÿÈÿÁÿÀÿÅÿÀÿ¾ÿ¿ÿÂÿÂÿÂÿÂÿ¿ÿ¹ÿ¿ÿÇÿ¼ÿ¾ÿ¼ÿ¼ÿÂÿÇÿÇÿ¿ÿ´ÿ¾ÿ¾ÿÃÿÇÿÇÿËÿÌÿÂÿ½ÿ¸ÿÄÿÂÿ½ÿ»ÿ¸ÿÁÿ¼ÿ´ÿºÿÆÿ¾ÿ»ÿÄÿÆÿ¾ÿ¶ÿ¹ÿÀÿÅÿÂÿ½ÿ¸ÿ½ÿ¿ÿ¼ÿÃÿ¾ÿ¸ÿµÿ·ÿ½ÿµÿÿ´ÿ¼ÿ¾ÿ¶ÿ»ÿ½ÿ¼ÿ½ÿºÿ³ÿ¸ÿ·ÿ¸ÿºÿ·ÿ»ÿÂÿ¹ÿ³ÿ±ÿ­ÿ°ÿ¯ÿ±ÿ´ÿ³ÿ°ÿ±ÿµÿµÿ¯ÿµÿ¶ÿ»ÿ¿ÿºÿÁÿÁÿÃÿ¶ÿ»ÿÃÿºÿ¯ÿ±ÿºÿËÿºÿ·ÿµÿ½ÿÁÿ¸ÿ­ÿ±ÿÁÿ³ÿ«ÿ»ÿ¯ÿ¬ÿ¯ÿ±ÿºÿÅÿ»ÿ±ÿ·ÿ®ÿ±ÿ®ÿ²ÿºÿ±ÿºÿ®ÿºÿ»ÿ»ÿµÿµÿ¶ÿ±ÿ²ÿ­ÿ·ÿ³ÿ»ÿ¹ÿ¹ÿºÿ»ÿºÿ¹ÿÊÿÄÿ¯ÿ³ÿ®ÿ²ÿ»ÿ½ÿ·ÿ°ÿµÿ¼ÿ¬ÿ¾ÿ´ÿªÿ®ÿ²ÿ¶ÿ½ÿ³ÿ»ÿ¼ÿ¹ÿ¼ÿ¾ÿ»ÿ·ÿ¸ÿÀÿÁÿ¸ÿ¸ÿ¼ÿµÿ¸ÿ¿ÿ¿ÿ¸ÿ¿ÿÇÿÆÿ¹ÿ¬ÿ»ÿºÿ¼ÿÃÿÁÿºÿ¶ÿ¸ÿ¾ÿ³ÿ«ÿ¸ÿ»ÿ»ÿ¼ÿ´ÿµÿËÿ¸ÿ¸ÿ­ÿ®ÿºÿ¼ÿ·ÿ¹ÿ¿ÿÁÿ¹ÿÆÿ¼ÿ²ÿ¹ÿºÿ¼ÿºÿ¹ÿÃÿ¼ÿ¹ÿÅÿÏÿºÿ¾ÿµÿ¹ÿ¿ÿ½ÿÁÿÁÿÊÿ¶ÿÄÿ¿ÿ¾ÿ·ÿ¼ÿ¾ÿµÿ°ÿ±ÿ¿ÿ¬ÿÀÿ©ÿ¶ÿÀÿ¸ÿ³ÿºÿ¿ÿ´ÿ¹ÿ´ÿ¯ÿ²ÿ´ÿµÿ·ÿ¸ÿ¶ÿ¸ÿÅÿÅÿ½ÿ´ÿ´ÿ¼ÿ¼ÿ·ÿ°ÿ«ÿ¯ÿºÿ»ÿ¸ÿÄÿ¸ÿÂÿ¾ÿ¶ÿ»ÿ¾ÿºÿ·ÿ·ÿ¸ÿºÿ¿ÿºÿ³ÿ¾ÿ±ÿ¶ÿÁÿ»ÿ¶ÿÀÿ¹ÿ­ÿ¯ÿ¸ÿ´ÿ·ÿ»ÿ¾ÿ¹ÿ¶ÿ¸ÿ¹ÿ¼ÿ·ÿ³ÿ½ÿ²ÿÀÿÀÿÄÿÄÿ¶ÿªÿ³ÿ»ÿÃÿ¸ÿ¯ÿºÿ¾ÿÃÿµÿ³ÿºÿ½ÿÀÿÁÿ·ÿ¶ÿ²ÿÉÿÇÿ¸ÿ³ÿ¹ÿ¼ÿ¹ÿ»ÿ½ÿ¸ÿ·ÿ»ÿ±ÿ½ÿÊÿ¹ÿÂÿÄÿÁÿ¼ÿ»ÿÂÿÅÿ¶ÿ­ÿ·ÿ·ÿÃÿ¼ÿ²ÿ°ÿ¸ÿºÿ»ÿÃÿ¾ÿ²ÿµÿÈÿ¶ÿ¹ÿ½ÿÀÿºÿ¹ÿºÿºÿ¼ÿ¾ÿÆÿÇÿÃÿ»ÿ¼ÿ¸ÿºÿ¸ÿ¿ÿ¿ÿ¼ÿ¹ÿ´ÿ¹ÿÁÿÅÿ½ÿÛÿ½ÿ¼ÿÈÿ»ÿ¯ÿ°ÿºÿÂÿÅÿÇÿ½ÿ¸ÿÄÿ¹ÿ³ÿ¶ÿ¹ÿ¼ÿÀÿÁÿÃÿÁÿ¾ÿÁÿµÿ¶ÿ¾ÿÆÿ²ÿºÿ±ÿ¶ÿ·ÿ¾ÿÀÿ¼ÿ¾ÿÄÿ¼ÿ¼ÿºÿ¸ÿ¾ÿ·ÿµÿÄÿÀÿ¶ÿµÿ·ÿ½ÿÄÿÆÿÇÿºÿ®ÿÂÿ·ÿºÿ´ÿµÿ¸ÿÁÿ½ÿºÿ¿ÿÀÿºÿ¸ÿ¾ÿµÿÄÿ·ÿÅÿ²ÿ®ÿ´ÿÁÿÁÿÂÿÂÿ»ÿ¼ÿ¾ÿµÿµÿ¿ÿÈÿºÿ¶ÿºÿ°ÿ¼ÿºÿ²ÿ²ÿ¶ÿ·ÿµÿ²ÿÂÿÇÿ¶ÿ¼ÿÂÿµÿ¾ÿ¾ÿ»ÿ¹ÿ¸ÿ´ÿµÿ·ÿ´ÿ¸ÿÄÿÁÿ¹ÿ¹ÿ»ÿ¹ÿÁÿÀÿ¼ÿ¿ÿ¿ÿ½ÿ¸ÿ´ÿºÿÀÿ¿ÿµÿ°ÿ»ÿºÿ«ÿ·ÿ·ÿÀÿÁÿ½ÿ¿ÿ½ÿ¸ÿ¸ÿ»ÿ¹ÿ°ÿ·ÿ¼ÿ¾ÿ½ÿ¼ÿÆÿÆÿµÿ°ÿ¾ÿÈÿÇÿ¿ÿ¿ÿÃÿ»ÿÂÿ¸ÿ¶ÿµÿ¾ÿµÿ·ÿ»ÿ±ÿ´ÿ´ÿ·ÿ½ÿÄÿÅÿ½ÿºÿ²ÿ«ÿµÿ»ÿ¾ÿÂÿËÿ¶ÿ¹ÿ¶ÿ¼ÿ´ÿÀÿ¾ÿ¯ÿ±ÿ¼ÿÅÿÅÿ»ÿ»ÿ½ÿ¶ÿÅÿ¸ÿ¾ÿÊÿµÿ²ÿ¹ÿµÿ³ÿ²ÿ±ÿ·ÿ¹ÿµÿ¼ÿ·ÿ¼ÿµÿºÿªÿµÿ·ÿ¿ÿªÿ¶ÿ²ÿ²ÿ¶ÿÄÿÁÿ¶ÿ¿ÿ³ÿ¶ÿ¸ÿ¶ÿºÿ¹ÿ¶ÿ½ÿ¹ÿ¹ÿ¼ÿ¼ÿ¸ÿ³ÿ¶ÿÀÿÂÿ½ÿ½ÿ»ÿ³ÿ­ÿºÿ½ÿ¾ÿ­ÿºÿ³ÿÿºÿ½ÿ±ÿ¹ÿ»ÿ¼ÿÁÿºÿ°ÿ°ÿ°ÿ±ÿ´ÿ¾ÿ½ÿ½ÿÀÿ¬ÿ´ÿ½ÿ¸ÿ¾ÿ¾ÿºÿµÿ¶ÿ³ÿ°ÿ¹ÿ¸ÿ²ÿÂÿÇÿ»ÿ±ÿ¬ÿ½ÿ¸ÿ ÿ¹ÿ·ÿ¸ÿÀÿ¹ÿ¶ÿÀÿ¾ÿ½ÿ»ÿ®ÿ±ÿ¾ÿ½ÿ·ÿµÿ³ÿ«ÿ°ÿÿ©ÿ³ÿ·ÿ·ÿ³ÿµÿºÿ¹ÿÂÿ¶ÿ±ÿ·ÿ½ÿÂÿ¼ÿ·ÿ¶ÿ´ÿºÿ½ÿÂÿ´ÿ¶ÿºÿ½ÿ½ÿ©ÿ·ÿ¾ÿÁÿ½ÿ³ÿ¸ÿ»ÿ²ÿ«ÿ±ÿ¾ÿ¿ÿ·ÿ»ÿ¶ÿ·ÿ½ÿ·ÿ·ÿ¹ÿÀÿ»ÿÀÿ¸ÿ´ÿ¹ÿ¸ÿ´ÿ³ÿ´ÿ·ÿ·ÿµÿ¶ÿ·ÿ²ÿ¯ÿ¼ÿ¹ÿ·ÿ¸ÿµÿ·ÿ±ÿµÿ¸ÿ¶ÿ¹ÿ¶ÿ®ÿ·ÿºÿ¶ÿ¼ÿÂÿ¿ÿ¹ÿ¼ÿÀÿµÿ¶ÿ¯ÿ°ÿµÿ»ÿ¾ÿ¹ÿ±ÿºÿ»ÿ¾ÿºÿ¯ÿ¸ÿ½ÿ·ÿ»ÿ¾ÿµÿ¹ÿÂÿºÿ´ÿ¶ÿ¶ÿ¹ÿµÿµÿµÿ·ÿ­ÿºÿ´ÿ°ÿ¸ÿ¸ÿ¸ÿµÿÿµÿ¾ÿ¾ÿ¸ÿ·ÿ½ÿºÿ²ÿ±ÿ´ÿ½ÿÄÿ·ÿ³ÿ·ÿµÿ©ÿ¯ÿ¶ÿÄÿºÿ¹ÿ¹ÿÃÿ»ÿ±ÿ²ÿ¹ÿµÿ¶ÿ¹ÿµÿ´ÿºÿ½ÿ¹ÿ¶ÿ¸ÿÀÿ¶ÿ¹ÿ¯ÿ¶ÿ²ÿÿµÿÆÿ·ÿ»ÿ¬ÿ®ÿÃÿ³ÿ¯ÿ´ÿ¹ÿ»ÿ²ÿªÿ±ÿºÿ¹ÿ¸ÿ·ÿºÿ¿ÿ¹ÿ¶ÿÿ±ÿ»ÿ·ÿ¯ÿ¼ÿ¯ÿ»ÿ¶ÿ¼ÿ­ÿµÿ¯ÿ­ÿµÿºÿ±ÿ±ÿ¸ÿ¹ÿ¶ÿºÿ½ÿ¶ÿ¸ÿ¸ÿ­ÿ´ÿ¶ÿ®ÿÀÿÅÿ¸ÿÀÿ¸ÿ±ÿ½ÿµÿÀÿÁÿÂÿ·ÿ½ÿÊÿ³ÿ¿ÿ¼ÿ´ÿ»ÿ¿ÿ¶ÿµÿµÿµÿ·ÿ·ÿ½ÿºÿ´ÿ¬ÿ¹ÿ¶ÿ°ÿÀÿ³ÿºÿ±ÿ½ÿ·ÿ¹ÿ¿ÿ·ÿ±ÿ¹ÿ¯ÿ¶ÿ¸ÿ¸ÿ»ÿ·ÿºÿ¹ÿ²ÿ­ÿ®ÿµÿ»ÿºÿºÿ·ÿ´ÿ¹ÿ³ÿ¶ÿµÿ¼ÿ¸ÿÀÿ°ÿ¯ÿ¶ÿÁÿ½ÿºÿ¼ÿ¹ÿ½ÿ±ÿ±ÿ­ÿ¯ÿÿÿ±ÿ²ÿ²ÿ¯ÿ°ÿ¼ÿ¹ÿ¸ÿºÿ«ÿªÿ«ÿÿ«ÿÀÿÀÿ¸ÿ¸ÿ´ÿ«ÿÿÀÿ¾ÿ´ÿ¯ÿ°ÿ©ÿ²ÿ»ÿ¿ÿ¾ÿ¸ÿ³ÿ®ÿµÿÃÿ¾ÿ³ÿ±ÿ³ÿ´ÿ¯ÿ±ÿ¶ÿ·ÿ¬ÿ²ÿÀÿ¼ÿºÿ±ÿ¯ÿ³ÿ®ÿ°ÿ®ÿ½ÿ®ÿ»ÿ±ÿ²ÿ·ÿ¬ÿ¬ÿ¯ÿµÿµÿ®ÿ»ÿ»ÿ°ÿ³ÿ±ÿ´ÿ·ÿªÿ­ÿµÿ±ÿ·ÿ²ÿ®ÿ®ÿ©ÿ¶ÿ»ÿÆÿ¶ÿ¯ÿÿ³ÿ¯ÿ´ÿºÿªÿµÿ·ÿ©ÿ´ÿÀÿ²ÿ¿ÿ¹ÿ­ÿ±ÿ³ÿ´ÿ°ÿ±ÿ·ÿ¸ÿ¿ÿ»ÿ¯ÿ´ÿ´ÿ´ÿ«ÿ±ÿ²ÿ³ÿ¹ÿºÿ¼ÿ­ÿ­ÿ³ÿ¹ÿ¸ÿ¯ÿ·ÿµÿµÿ¬ÿµÿ¹ÿ¿ÿ¶ÿ¬ÿ¯ÿ±ÿ³ÿ»ÿºÿ¯ÿ²ÿ¸ÿ³ÿ±ÿ²ÿµÿ¶ÿ²ÿµÿ¸ÿ½ÿ½ÿ·ÿ´ÿ·ÿ»ÿ±ÿ¼ÿ±ÿ³ÿ¹ÿªÿ²ÿ»ÿ·ÿ¶ÿ¶ÿ»ÿ³ÿ¶ÿ¸ÿ¯ÿµÿ¶ÿ±ÿ³ÿ¸ÿ»ÿ¼ÿºÿ¶ÿ³ÿ±ÿ¸ÿ½ÿµÿ¬ÿ¶ÿ¼ÿ¿ÿ¼ÿ¸ÿµÿºÿ³ÿ®ÿ¸ÿµÿ¹ÿÿ¶ÿ­ÿ³ÿÿ±ÿ¿ÿÂÿ¿ÿ·ÿ¬ÿÿ¶ÿ½ÿÁÿÀÿ»ÿ­ÿÿ³ÿ·ÿ¯ÿ¯ÿ°ÿ¯ÿ»ÿµÿ¬ÿ²ÿ¾ÿ¸ÿ¬ÿ±ÿ²ÿ­ÿ±ÿÉÿ­ÿ°ÿ´ÿ½ÿ¯ÿ³ÿ´ÿ¬ÿ¸ÿ´ÿµÿªÿ«ÿ²ÿ·ÿ°ÿÿ¶ÿºÿ´ÿ¬ÿÿ®ÿ³ÿ¸ÿ·ÿµÿ»ÿ´ÿ³ÿ³ÿ¯ÿ°ÿ´ÿ¶ÿ©ÿÿ¬ÿ·ÿ¸ÿ¸ÿºÿ±ÿ¼ÿ¼ÿ»ÿ¶ÿ®ÿ·ÿ¸ÿ¹ÿ¼ÿ­ÿ©ÿ²ÿ¯ÿµÿ´ÿ·ÿ¯ÿ±ÿ»ÿ¶ÿ°ÿ°ÿ±ÿµÿ³ÿ²ÿµÿ·ÿ¸ÿ¶ÿ¸ÿ»ÿ¸ÿ³ÿ¯ÿ±ÿ¯ÿ¸ÿµÿºÿºÿªÿ´ÿÿÿ¶ÿ°ÿ®ÿ«ÿ°ÿ¯ÿºÿ¸ÿ±ÿ©ÿ®ÿ³ÿ±ÿ²ÿ´ÿ±ÿ³ÿ·ÿ´ÿ´ÿ´ÿªÿ¬ÿ³ÿªÿ«ÿ¯ÿ³ÿ®ÿ°ÿÿ±ÿ·ÿ«ÿÿ¹ÿÿÿ±ÿ¼ÿµÿµÿ¼ÿ¶ÿ½ÿ¶ÿºÿ¬ÿ¶ÿÀÿºÿ«ÿ­ÿ²ÿ·ÿ´ÿµÿºÿ¶ÿ²ÿ²ÿ¸ÿºÿ³ÿ³ÿ±ÿ­ÿÿÿÿÆÿ½ÿ´ÿºÿ²ÿ·ÿ°ÿ»ÿ«ÿ¹ÿ«ÿ­ÿ¹ÿ³ÿªÿ·ÿ¶ÿ²ÿ±ÿ¯ÿ²ÿ²ÿµÿ±ÿ®ÿ²ÿ¸ÿµÿ¯ÿ­ÿ´ÿ·ÿ¶ÿ¸ÿ¸ÿ¶ÿ¯ÿ±ÿ®ÿªÿ°ÿºÿ¶ÿ¯ÿÅÿ¬ÿ¯ÿ«ÿ´ÿ®ÿÉÿ«ÿ¾ÿ®ÿ·ÿºÿÿÿ·ÿ²ÿ±ÿ²ÿÿ«ÿ©ÿ¹ÿ¶ÿ´ÿªÿªÿ¶ÿ°ÿÿ­ÿ³ÿ±ÿªÿ±ÿ¸ÿºÿµÿ¹ÿ±ÿ´ÿ°ÿ³ÿÿÀÿÃÿ·ÿ²ÿÿ³ÿ¸ÿ«ÿ°ÿªÿÿ°ÿ«ÿ´ÿ¬ÿ¶ÿ°ÿªÿ´ÿÄÿÀÿ¶ÿ¹ÿ¸ÿ¶ÿ®ÿ©ÿ¯ÿµÿ¹ÿ´ÿ·ÿ¸ÿµÿ»ÿ¬ÿ´ÿ¾ÿ½ÿ°ÿ´ÿ°ÿ¼ÿ¼ÿµÿÂÿÿ»ÿ²ÿ¯ÿ²ÿ©ÿ°ÿ¶ÿ»ÿÿ¹ÿÆÿ»ÿ½ÿºÿ±ÿ¯ÿ²ÿ¸ÿ¶ÿ³ÿ¹ÿ»ÿºÿ²ÿ°ÿ¹ÿ¿ÿ²ÿ´ÿ±ÿ±ÿ³ÿ¹ÿ¶ÿµÿ­ÿ©ÿÅÿ¯ÿµÿªÿÿºÿµÿ¹ÿ¼ÿÄÿ±ÿ®ÿµÿ²ÿ¹ÿ¼ÿ·ÿ»ÿ»ÿ¶ÿ²ÿ¯ÿµÿ¸ÿ¯ÿÿ±ÿ·ÿºÿ¾ÿºÿ»ÿ·ÿ¬ÿ«ÿ·ÿ±ÿ®ÿºÿ¸ÿÿ³ÿ¸ÿµÿ­ÿÿ©ÿ®ÿ¸ÿ´ÿ«ÿ»ÿ¸ÿ´ÿ¼ÿ­ÿÿ³ÿ¸ÿ·ÿ²ÿ®ÿ­ÿ¹ÿ³ÿ®ÿ¿ÿ²ÿ²ÿ°ÿ´ÿ·ÿµÿ±ÿªÿÿ¹ÿ®ÿÿºÿÁÿºÿ¯ÿ·ÿÁÿ´ÿ´ÿ´ÿ´ÿ³ÿ¼ÿ½ÿ¸ÿ²ÿ¬ÿµÿ½ÿ³ÿ®ÿ·ÿºÿµÿºÿ´ÿ«ÿ¬ÿµÿ¹ÿ¯ÿ·ÿ¸ÿ¯ÿ²ÿ·ÿ¹ÿ¼ÿ¶ÿ¹ÿ±ÿ³ÿµÿµÿ¼ÿ¸ÿ»ÿ½ÿ¸ÿµÿ¹ÿÀÿ¼ÿ¶ÿ¹ÿ¸ÿµÿ±ÿ±ÿºÿ¾ÿ¹ÿ¿ÿ²ÿÿ°ÿÂÿÃÿ·ÿ·ÿµÿµÿºÿµÿÿ»ÿ²ÿ³ÿ´ÿ³ÿ°ÿ·ÿ®ÿÿÿµÿ¼ÿ·ÿ¹ÿ¸ÿ¸ÿ¶ÿ¯ÿ°ÿ³ÿ¹ÿ¾ÿÿµÿ¸ÿ³ÿ»ÿ´ÿµÿ´ÿ¹ÿ²ÿ¸ÿµÿ¼ÿ´ÿ½ÿºÿ³ÿµÿ¶ÿºÿ¹ÿºÿ¿ÿ¸ÿ¼ÿ¼ÿ°ÿ·ÿ¬ÿ¶ÿÂÿ¹ÿ¿ÿºÿ«ÿ­ÿ²ÿ¯ÿ´ÿ´ÿ·ÿ²ÿ¹ÿ³ÿµÿ¼ÿ³ÿ²ÿ¹ÿºÿ¸ÿ¼ÿ´ÿ°ÿÂÿºÿ¸ÿ¶ÿ±ÿ·ÿ®ÿ³ÿ¼ÿÆÿÅÿ¯ÿÿ­ÿÂÿ¼ÿµÿÀÿµÿµÿ³ÿ³ÿµÿ»ÿ·ÿ´ÿµÿ¶ÿ»ÿ¾ÿ¸ÿ´ÿ´ÿ´ÿ¶ÿ´ÿ³ÿ¾ÿ·ÿ»ÿ¹ÿ¶ÿ»ÿµÿºÿÂÿ½ÿ¼ÿ¶ÿ·ÿ´ÿ¾ÿ¾ÿ¶ÿ·ÿ¶ÿµÿ¹ÿÁÿÊÿÅÿÄÿÅÿÃÿµÿ½ÿ¶ÿÊÿ·ÿ¹ÿÇÿ¸ÿ¾ÿ¼ÿ¹ÿ»ÿ¹ÿºÿ·ÿºÿ½ÿ»ÿ·ÿ¶ÿ¸ÿ´ÿ²ÿ¼ÿµÿ®ÿ´ÿ¸ÿºÿ¸ÿ¿ÿ´ÿ³ÿ°ÿ»ÿ·ÿ¹ÿ¸ÿ¿ÿÃÿÄÿ¹ÿ±ÿ¯ÿ³ÿ¹ÿ¸ÿ¸ÿÁÿÀÿ³ÿ¯ÿ¯ÿÆÿÄÿ¿ÿÂÿ¯ÿ¸ÿÃÿ±ÿ°ÿ¹ÿºÿ½ÿ´ÿ·ÿ¸ÿ½ÿ·ÿ³ÿ»ÿÁÿ¿ÿ»ÿ³ÿ±ÿ¸ÿ·ÿ³ÿ¹ÿ¿ÿ½ÿ¸ÿÌÿÀÿ´ÿºÿ¼ÿÅÿ¶ÿ´ÿ¶ÿ¬ÿÿ°ÿ³ÿ¸ÿ¾ÿ¶ÿµÿ¾ÿÀÿÀÿºÿÃÿÂÿ¿ÿ¹ÿ»ÿ±ÿ¹ÿ³ÿ¿ÿºÿ²ÿ¬ÿµÿ¾ÿ¹ÿ¶ÿ¼ÿ¹ÿ´ÿ¸ÿ·ÿ°ÿ¬ÿ¸ÿ»ÿ»ÿºÿ°ÿ½ÿ¾ÿ¼ÿ½ÿ²ÿ°ÿºÿµÿ¾ÿÁÿ¼ÿ´ÿ¯ÿ¸ÿÃÿÂÿ¿ÿ¼ÿÁÿ°ÿÃÿ­ÿ¹ÿ¶ÿÿ«ÿ¸ÿ·ÿ®ÿ·ÿÁÿ¹ÿ¶ÿ½ÿ½ÿ»ÿ½ÿ½ÿ¿ÿ½ÿËÿÃÿ¸ÿ»ÿ²ÿ®ÿ¹ÿ·ÿ¶ÿ¼ÿÂÿÈÿ¿ÿ­ÿªÿ¸ÿÆÿÅÿ¿ÿ¿ÿ·ÿ½ÿ¹ÿ»ÿÆÿ¿ÿ¼ÿÃÿ¹ÿµÿºÿ¸ÿ½ÿ¼ÿ»ÿ¿ÿÂÿ¿ÿ¾ÿ¾ÿ»ÿ¿ÿÄÿµÿ¹ÿ°ÿ°ÿ½ÿ¯ÿ¼ÿÁÿ»ÿ¶ÿÀÿ¸ÿ±ÿ¸ÿ·ÿµÿ¹ÿ´ÿ²ÿºÿ®ÿ¹ÿ®ÿ¾ÿÀÿ½ÿµÿ²ÿ²ÿ±ÿºÿºÿ¹ÿºÿ¿ÿ¿ÿ¼ÿÁÿ¾ÿºÿ»ÿ²ÿÿ±ÿ­ÿ¶ÿ»ÿÁÿ¹ÿ¯ÿÂÿÄÿÄÿÃÿ¾ÿÁÿÂÿ¼ÿ»ÿµÿ½ÿ¹ÿ·ÿ½ÿ°ÿ¾ÿ»ÿ»ÿ¾ÿ²ÿ½ÿ¾ÿµÿµÿ·ÿ·ÿ¾ÿÁÿ½ÿ¶ÿ´ÿ³ÿ¼ÿ½ÿ»ÿ·ÿµÿÄÿÆÿÅÿ¾ÿ¾ÿ¿ÿ¿ÿÊÿ½ÿ³ÿ½ÿÄÿÊÿÀÿºÿºÿµÿÈÿÇÿ½ÿ»ÿ¸ÿ·ÿ¸ÿ¸ÿ½ÿºÿ°ÿÁÿÌÿºÿ­ÿ»ÿ¹ÿÅÿºÿ¹ÿ·ÿ¸ÿ¸ÿ¯ÿ°ÿÀÿÃÿÁÿÂÿ¬ÿËÿÃÿ¾ÿ¸ÿ³ÿ²ÿ¸ÿºÿ¼ÿ¼ÿºÿ¸ÿ¶ÿ¼ÿ¶ÿ±ÿ½ÿÆÿ·ÿÑÿ¸ÿÀÿ¾ÿÁÿ»ÿ»ÿ¾ÿ½ÿÃÿÉÿÃÿ¹ÿ·ÿÏÿÄÿ»ÿºÿÂÿ¾ÿ¸ÿ·ÿ¿ÿ¿ÿ»ÿ½ÿÀÿÁÿ¼ÿ¼ÿÀÿÀÿÂÿ·ÿÁÿÅÿÃÿÀÿ¶ÿ¯ÿµÿ¿ÿÅÿÃÿ·ÿÅÿÎÿ·ÿÆÿ¼ÿ¹ÿ³ÿ¯ÿ·ÿºÿ¼ÿ½ÿ¸ÿ½ÿÀÿÅÿºÿ¿ÿ³ÿÀÿÅÿÃÿÃÿ»ÿ»ÿ¼ÿ¾ÿÁÿ½ÿÂÿ±ÿ³ÿµÿ½ÿ¼ÿÂÿ¼ÿÆÿÐÿÈÿ¾ÿºÿ¹ÿÁÿÈÿ»ÿ°ÿÀÿÆÿ¼ÿ½ÿ¿ÿÌÿÁÿ¾ÿÀÿÀÿ¾ÿºÿÆÿ¹ÿÐÿÂÿ½ÿ¶ÿÀÿÁÿÀÿÅÿÆÿÆÿÄÿ¾ÿÅÿ¿ÿ³ÿ²ÿ¹ÿ¼ÿºÿ¿ÿ½ÿ¹ÿ¾ÿ¿ÿ¼ÿÀÿ½ÿÅÿµÿÀÿ¼ÿÅÿ¿ÿ¿ÿÇÿÅÿ¿ÿºÿ·ÿ»ÿ¿ÿ¿ÿÅÿ¾ÿÂÿ¾ÿÁÿ¿ÿ»ÿ¾ÿÃÿÄÿ¿ÿ»ÿµÿ³ÿ¸ÿ¯ÿ¹ÿ¶ÿÉÿËÿÆÿÇÿÂÿºÿºÿÁÿÀÿÊÿ¹ÿ»ÿËÿ¾ÿ¼ÿ¹ÿÂÿÉÿÅÿÈÿÄÿÀÿÆÿ¸ÿÁÿ¾ÿ¿ÿ¿ÿ»ÿ¿ÿ¿ÿ»ÿ½ÿ»ÿ·ÿ»ÿÅÿ¿ÿÅÿÂÿ¹ÿ¸ÿ¹ÿ¹ÿ¾ÿÀÿÀÿËÿÈÿºÿÀÿºÿ½ÿ»ÿÀÿ½ÿºÿÂÿ»ÿ»ÿ½ÿ»ÿ¼ÿ¿ÿ½ÿÀÿÄÿÀÿ¾ÿÅÿÈÿ¾ÿÁÿÑÿ´ÿ¼ÿÁÿÈÿÃÿÆÿÆÿºÿ¾ÿ¿ÿÄÿ²ÿ²ÿÁÿ»ÿ»ÿ¾ÿ¸ÿ²ÿ¹ÿÀÿ¾ÿ±ÿ¹ÿÃÿ¿ÿ¹ÿ·ÿ¿ÿÈÿÅÿºÿ¹ÿÃÿÉÿÉÿÀÿ¿ÿ¾ÿÁÿÃÿÁÿ¾ÿ»ÿ¾ÿÃÿ¹ÿ¿ÿ¿ÿÆÿÉÿÐÿÌÿÁÿÆÿÁÿµÿÄÿ°ÿÀÿÂÿÀÿÄÿÅÿÃÿÇÿÏÿÅÿ¹ÿÀÿÀÿÈÿÉÿÀÿ»ÿ»ÿ½ÿÀÿÁÿËÿÕÿÇÿ¿ÿ·ÿ½ÿÄÿÈÿÉÿÆÿÇÿ¿ÿÂÿÄÿÅÿºÿ®ÿ®ÿ¶ÿÂÿÉÿµÿÉÿÇÿ¬ÿ­ÿ¾ÿ½ÿ¼ÿÀÿ¸ÿËÿÃÿÇÿ¹ÿ½ÿÁÿÊÿÌÿÃÿ¸ÿ»ÿ¼ÿ¼ÿ¹ÿµÿ¾ÿ»ÿµÿ¸ÿ»ÿºÿ½ÿ²ÿÁÿ¾ÿµÿ¿ÿÆÿÅÿÄÿÅÿ¼ÿ«ÿ·ÿÄÿÈÿÁÿÄÿÀÿµÿ¼ÿ²ÿ¿ÿÅÿ³ÿ°ÿ¶ÿ·ÿ¾ÿÅÿÀÿ½ÿÁÿ¾ÿ¾ÿÆÿÄÿÃÿÁÿ¿ÿÄÿÆÿ·ÿÁÿÃÿÃÿÉÿÅÿ¾ÿ¼ÿ¼ÿ½ÿ±ÿ·ÿÅÿÊÿÄÿÇÿÊÿ¿ÿ¾ÿÃÿ¯ÿ´ÿ¼ÿÁÿ¹ÿºÿÊÿÏÿÍÿ¾ÿÄÿ¿ÿ»ÿºÿºÿ¼ÿ¾ÿ½ÿÄÿ½ÿ¹ÿ½ÿºÿ½ÿÀÿ¹ÿ¾ÿÄÿÂÿÂÿÁÿÂÿÂÿÂÿ¾ÿ¹ÿÂÿÁÿµÿÆÿÎÿÁÿ¾ÿÆÿ·ÿ½ÿ¹ÿºÿ·ÿÀÿ½ÿ¼ÿÅÿÄÿÉÿ¼ÿ½ÿÆÿÁÿÂÿÁÿ¶ÿ±ÿ¿ÿÆÿÃÿÇÿ¶ÿ¶ÿ¾ÿ¼ÿ»ÿ¸ÿÂÿÇÿÃÿÂÿ¿ÿ¸ÿ¾ÿ·ÿ¼ÿ¶ÿ²ÿ·ÿÃÿÁÿ»ÿ¹ÿ²ÿ³ÿ½ÿÀÿ»ÿ¶ÿÀÿÂÿ¸ÿµÿ³ÿ½ÿ·ÿ³ÿ²ÿµÿ³ÿ´ÿÄÿ·ÿÄÿ¾ÿ¼ÿ¹ÿ¶ÿ»ÿ¼ÿ²ÿ´ÿµÿµÿ¶ÿ¼ÿ¼ÿ¶ÿ¶ÿ½ÿÇÿ¹ÿÃÿÍÿ½ÿ¶ÿ¯ÿ­ÿ¶ÿµÿÌÿ·ÿ·ÿ·ÿºÿ¼ÿºÿ´ÿµÿÂÿµÿµÿ½ÿ±ÿ©ÿ¯ÿ¹ÿºÿ¼ÿ±ÿ³ÿµÿ¶ÿ¬ÿÿÿ°ÿ°ÿ³ÿ³ÿ¼ÿµÿ½ÿ»ÿ«ÿ©ÿ½ÿ¸ÿ´ÿ¿ÿÆÿ¹ÿÄÿÁÿ·ÿ·ÿ¶ÿ¹ÿ¾ÿ¹ÿ³ÿ³ÿ²ÿ¹ÿÀÿ»ÿ³ÿ¹ÿÄÿ¾ÿ°ÿ¹ÿÃÿ¹ÿµÿ¹ÿ±ÿÀÿ¶ÿ¾ÿ¾ÿ´ÿ²ÿ¸ÿ·ÿ±ÿ³ÿ»ÿ¼ÿµÿ²ÿ¹ÿ³ÿ¹ÿºÿ´ÿ»ÿ¼ÿÁÿ¸ÿ¹ÿ³ÿ½ÿ¾ÿ¾ÿ¿ÿ»ÿ»ÿ¸ÿ¸ÿ¾ÿ°ÿ²ÿ­ÿ±ÿ²ÿ°ÿ¸ÿ¬ÿ¹ÿ¸ÿ¼ÿ³ÿ¹ÿ¸ÿ¼ÿ·ÿ¬ÿ¸ÿÁÿ¼ÿÃÿÀÿ¸ÿÃÿ¸ÿ±ÿ´ÿ´ÿ¼ÿÆÿ­ÿÈÿÂÿ±ÿ¸ÿ½ÿ»ÿ¹ÿ·ÿ¼ÿÀÿ½ÿ½ÿ½ÿ·ÿ¿ÿ¼ÿ¶ÿ²ÿ­ÿ·ÿ»ÿ¯ÿ»ÿ²ÿ»ÿ½ÿ¿ÿÄÿ¼ÿ²ÿµÿ¢ÿµÿ«ÿ¬ÿ±ÿ°ÿ·ÿ»ÿ¶ÿ³ÿºÿÁÿ¿ÿ¼ÿ½ÿ¹ÿÅÿ¿ÿ²ÿ²ÿµÿ°ÿ«ÿ³ÿ¿ÿÉÿÂÿÀÿ»ÿ¶ÿ°ÿ¶ÿ¼ÿ¸ÿºÿ¸ÿ¶ÿ¼ÿ¼ÿ¿ÿ¿ÿ»ÿ¸ÿ·ÿ·ÿ¶ÿ¸ÿ¿ÿ¾ÿ¾ÿ¹ÿ·ÿ¿ÿ½ÿÀÿ¼ÿ·ÿ¸ÿµÿ¾ÿ±ÿ·ÿ½ÿ·ÿ¿ÿºÿ»ÿ½ÿºÿ·ÿºÿÊÿ´ÿ«ÿ¹ÿ¼ÿ¼ÿ¶ÿºÿ¶ÿ·ÿ¼ÿ½ÿ¿ÿ¶ÿ¼ÿ»ÿ¾ÿÆÿ·ÿ¸ÿºÿ½ÿºÿ²ÿ²ÿ³ÿ½ÿÓÿÅÿ¿ÿÄÿËÿÁÿ¼ÿ¼ÿ¼ÿÁÿÄÿ¿ÿ¸ÿ¬ÿ´ÿ¶ÿ¿ÿºÿ²ÿ¶ÿ»ÿºÿÁÿÉÿ¾ÿ½ÿ¾ÿ¿ÿ¼ÿ»ÿºÿ¸ÿ²ÿµÿ»ÿ¼ÿ¹ÿ·ÿ½ÿÂÿÂÿºÿ¸ÿ¹ÿ¼ÿ¹ÿÃÿÇÿ¿ÿ·ÿ¶ÿ¹ÿÄÿÈÿ­ÿÀÿ¸ÿ¿ÿ½ÿ·ÿ»ÿ¾ÿ¾ÿÀÿ½ÿ¼ÿÃÿ¶ÿºÿºÿºÿ¶ÿ·ÿµÿ¼ÿ¾ÿÁÿÀÿ³ÿ»ÿÀÿ»ÿÿ¶ÿ±ÿ¯ÿ¶ÿ¿ÿ¾ÿÀÿºÿ²ÿ¹ÿÀÿºÿ¾ÿµÿ·ÿ»ÿºÿ¼ÿ¿ÿ¿ÿ¸ÿ¿ÿÁÿÀÿÉÿ¾ÿÁÿÈÿ´ÿµÿÆÿ¾ÿÁÿÁÿÀÿºÿ¼ÿ¹ÿ¶ÿ¸ÿ¯ÿ²ÿ¾ÿ²ÿÃÿ¹ÿÄÿ¶ÿ«ÿ®ÿ»ÿÁÿ¾ÿÁÿÂÿ¶ÿ³ÿ¶ÿ¯ÿ¯ÿÂÿÀÿÄÿ³ÿ²ÿ¸ÿ¹ÿ»ÿ¹ÿ·ÿ¾ÿÃÿ½ÿ»ÿÄÿ²ÿ´ÿ»ÿ±ÿºÿ¾ÿ¼ÿ¸ÿ¸ÿµÿ±ÿ³ÿºÿÂÿ¶ÿ´ÿ¶ÿÀÿ¸ÿ¿ÿÁÿ¼ÿ¼ÿ¸ÿ¹ÿ¿ÿÃÿÀÿºÿ»ÿ·ÿ¶ÿÀÿ¸ÿªÿ®ÿ·ÿ·ÿ¿ÿÀÿ»ÿ·ÿ¸ÿ¹ÿ»ÿÃÿ½ÿ¯ÿºÿ»ÿÄÿ³ÿ­ÿ·ÿÀÿºÿ±ÿ½ÿÀÿ¹ÿ»ÿ»ÿ¸ÿ¿ÿÅÿ¿ÿ¾ÿ³ÿ¿ÿ³ÿ¹ÿ»ÿ¼ÿ·ÿ³ÿ¹ÿ¿ÿ¾ÿ¾ÿ¾ÿ½ÿ¼ÿ³ÿµÿ»ÿ»ÿºÿ»ÿ®ÿÃÿÂÿ´ÿÿÿ±ÿºÿ·ÿµÿºÿ·ÿ¯ÿÁÿÄÿºÿ½ÿ¿ÿ»ÿÃÿ»ÿ¹ÿ¹ÿ¶ÿºÿ»ÿµÿ¶ÿ»ÿ¸ÿ¼ÿ¾ÿ¿ÿ¶ÿÿ±ÿ¸ÿÈÿµÿÿ´ÿÀÿ¿ÿ¸ÿµÿ¸ÿºÿÀÿÁÿÃÿ¼ÿ´ÿÆÿ¸ÿ¾ÿ¶ÿ¹ÿ¸ÿ½ÿÁÿºÿµÿ·ÿ½ÿ½ÿºÿ»ÿ¸ÿ·ÿ¼ÿÉÿÂÿ·ÿµÿÇÿ²ÿ¼ÿÁÿ±ÿºÿ»ÿ®ÿ»ÿ¾ÿ·ÿ»ÿµÿ´ÿ»ÿ¼ÿ½ÿÁÿ¿ÿºÿ­ÿ´ÿ¿ÿ»ÿÁÿ¾ÿ·ÿ¶ÿ°ÿ±ÿ²ÿ¯ÿ²ÿ²ÿ½ÿÄÿ»ÿ³ÿ¬ÿ¶ÿ´ÿ²ÿÿ±ÿ¶ÿµÿ²ÿ³ÿ·ÿ½ÿºÿ¸ÿ¯ÿ©ÿ·ÿ¶ÿ²ÿ­ÿ·ÿ²ÿ³ÿ²ÿ«ÿ´ÿ²ÿ°ÿµÿ¹ÿ½ÿÀÿÅÿ¾ÿ¶ÿµÿ¹ÿ¾ÿ·ÿ¶ÿ½ÿ¾ÿ³ÿµÿ´ÿ»ÿ´ÿÿ¬ÿ®ÿÿ´ÿÃÿ»ÿ«ÿÿ²ÿ´ÿ¸ÿÀÿ¶ÿ¸ÿ¹ÿ´ÿ½ÿ·ÿ²ÿ»ÿ¸ÿ¹ÿ¿ÿ½ÿ¸ÿ¸ÿ·ÿ²ÿ¸ÿ¼ÿ¶ÿ¸ÿ¸ÿ·ÿºÿºÿ·ÿ·ÿ¸ÿ°ÿ¿ÿ»ÿ¹ÿ¼ÿ»ÿ«ÿ»ÿ¿ÿ¸ÿ·ÿ½ÿºÿºÿ¹ÿ¶ÿºÿ»ÿ¹ÿµÿ²ÿ¹ÿ½ÿ»ÿ·ÿ´ÿ³ÿ®ÿ¹ÿÀÿºÿªÿ·ÿÀÿÁÿÁÿ´ÿ³ÿ¸ÿ¿ÿºÿ·ÿ¸ÿ¸ÿ½ÿÀÿ½ÿ³ÿ°ÿ»ÿ·ÿºÿ´ÿÀÿ²ÿºÿ­ÿ¿ÿ®ÿ³ÿ­ÿ»ÿ¹ÿÀÿ»ÿ¶ÿ¶ÿ¶ÿ¶ÿ·ÿµÿµÿ»ÿ¾ÿÁÿ»ÿ°ÿºÿ½ÿ³ÿ¯ÿ¶ÿÂÿµÿ³ÿ¼ÿÄÿ¹ÿ³ÿ¸ÿ·ÿ¸ÿ»ÿ¿ÿ¼ÿ³ÿ±ÿ³ÿµÿ¶ÿ¹ÿ½ÿ¸ÿ¸ÿ°ÿ°ÿ½ÿ´ÿ¾ÿ·ÿ·ÿ¹ÿ±ÿ¶ÿ½ÿ»ÿ·ÿ­ÿµÿ²ÿ¸ÿ¸ÿ·ÿ¿ÿÀÿºÿ¶ÿ¹ÿ¾ÿ¹ÿ´ÿºÿ²ÿ¶ÿ¼ÿ½ÿµÿºÿ·ÿ½ÿ¹ÿ¯ÿµÿ³ÿ±ÿ´ÿ·ÿ®ÿ¯ÿ»ÿ¾ÿ»ÿ¸ÿ¹ÿµÿ´ÿ¶ÿ«ÿ³ÿ±ÿ±ÿ¸ÿ½ÿ½ÿ¸ÿ¿ÿ¶ÿ­ÿ³ÿ»ÿÄÿÅÿ³ÿ±ÿºÿÂÿ½ÿµÿ¸ÿ¶ÿ¸ÿµÿ­ÿµÿ½ÿ¹ÿ¶ÿ»ÿ¸ÿ¬ÿªÿªÿ²ÿ¶ÿ½ÿºÿ°ÿµÿ¼ÿ¶ÿÁÿ¿ÿ³ÿ±ÿ¼ÿ¼ÿºÿ¹ÿµÿ·ÿºÿ»ÿ¶ÿ¬ÿ«ÿ²ÿ´ÿ»ÿ¼ÿ¹ÿ½ÿ¶ÿ·ÿ¶ÿµÿ²ÿ¶ÿ·ÿ²ÿÃÿ¸ÿ¹ÿ¼ÿ·ÿ·ÿ³ÿ«ÿ¶ÿ´ÿ»ÿ¶ÿ¹ÿºÿ¸ÿ·ÿ²ÿ²ÿ°ÿ³ÿ¸ÿ°ÿ»ÿ°ÿ°ÿ½ÿºÿºÿ´ÿ²ÿªÿ®ÿ´ÿ»ÿ¯ÿ´ÿ²ÿÀÿ½ÿ¶ÿ·ÿ·ÿ¼ÿ¼ÿ¹ÿ¸ÿ¶ÿ·ÿ²ÿ¬ÿ·ÿ¾ÿ¼ÿºÿµÿ¶ÿ³ÿ¯ÿ³ÿ¶ÿ²ÿ±ÿ¸ÿ½ÿ¹ÿ°ÿ²ÿ­ÿ¶ÿªÿ²ÿ¼ÿµÿ±ÿ«ÿ³ÿ´ÿ°ÿ¯ÿ«ÿ³ÿ­ÿ«ÿ³ÿ´ÿ²ÿ²ÿ¯ÿ®ÿ´ÿ·ÿ¶ÿ³ÿ¯ÿ·ÿ¿ÿ¸ÿ¶ÿ³ÿ³ÿ¿ÿ¼ÿ½ÿµÿ³ÿ·ÿ©ÿ»ÿ¸ÿ¯ÿ³ÿºÿ³ÿ°ÿ®ÿ¸ÿ¶ÿ®ÿ­ÿ¯ÿ¸ÿºÿ´ÿ¯ÿ­ÿ²ÿºÿ´ÿ©ÿ¯ÿ«ÿ´ÿ»ÿ²ÿµÿÿ«ÿ´ÿÀÿ»ÿµÿ¸ÿ®ÿµÿ¸ÿ¹ÿµÿ±ÿÿ®ÿ³ÿ¹ÿ±ÿªÿ¯ÿ±ÿ±ÿ¶ÿµÿ³ÿ¶ÿ»ÿ¶ÿ­ÿ¶ÿµÿ´ÿ·ÿ²ÿ¸ÿÃÿÉÿ¶ÿ°ÿ³ÿ²ÿ¼ÿ´ÿ°ÿÂÿ²ÿ­ÿ³ÿ®ÿ·ÿ¹ÿºÿ¿ÿ²ÿ´ÿµÿ«ÿ°ÿ°ÿ²ÿ·ÿµÿ°ÿ´ÿ·ÿ¯ÿ©ÿ©ÿ³ÿ¿ÿ¾ÿ¶ÿµÿ¼ÿÂÿÀÿ·ÿ°ÿ¬ÿ¼ÿ¾ÿ·ÿ¸ÿ¸ÿÿ°ÿÿµÿºÿ²ÿ¾ÿ°ÿ·ÿµÿ»ÿ¸ÿ°ÿ´ÿ¯ÿ­ÿµÿ³ÿºÿ¿ÿ»ÿ¸ÿ¬ÿ°ÿ¸ÿ¯ÿ¯ÿµÿ²ÿ·ÿ¹ÿ·ÿ¶ÿ·ÿ«ÿ­ÿ²ÿÿÿ¼ÿ®ÿ²ÿ¼ÿ¶ÿ¼ÿÁÿ­ÿ½ÿ¶ÿ´ÿ¹ÿºÿ¶ÿ®ÿ«ÿ°ÿ»ÿºÿ¯ÿ¬ÿ³ÿ»ÿ»ÿ¸ÿ·ÿ¶ÿ¸ÿ¶ÿ³ÿ²ÿ±ÿ­ÿ±ÿ±ÿ²ÿ©ÿ³ÿ»ÿÿ³ÿ¯ÿ°ÿ³ÿ®ÿ´ÿ´ÿµÿ¹ÿ½ÿ³ÿ²ÿºÿºÿ²ÿ³ÿ¼ÿµÿ°ÿ³ÿ³ÿµÿ²ÿ±ÿµÿ²ÿ³ÿ»ÿ¾ÿ¿ÿ²ÿ·ÿ¿ÿ¸ÿ¯ÿ®ÿÿµÿµÿ³ÿ½ÿ³ÿ®ÿÿ©ÿ°ÿ¸ÿ»ÿ±ÿ®ÿ¶ÿ±ÿ´ÿ´ÿ²ÿÿ¯ÿ²ÿ¯ÿªÿÿ­ÿ¯ÿ°ÿ²ÿ®ÿ°ÿ°ÿ­ÿ­ÿ«ÿ«ÿÿ®ÿ²ÿºÿ®ÿ¸ÿ±ÿÿ«ÿ¾ÿÿÿ´ÿ¾ÿ¶ÿ±ÿ³ÿºÿ¼ÿ´ÿµÿªÿ·ÿ¹ÿ·ÿ°ÿµÿ´ÿ´ÿ·ÿ»ÿ¶ÿ®ÿ°ÿ«ÿÿ¶ÿ·ÿ¸ÿ´ÿ¯ÿªÿÿÿ¹ÿ¶ÿ±ÿ°ÿ¬ÿ©ÿÿÃÿ®ÿ¸ÿ³ÿ°ÿµÿ³ÿ´ÿ³ÿ¶ÿ²ÿªÿ±ÿ¶ÿ±ÿ´ÿµÿ¶ÿ±ÿ´ÿ³ÿ¯ÿ´ÿ·ÿ²ÿ±ÿ±ÿ²ÿ³ÿ°ÿ­ÿ®ÿ±ÿ®ÿ¯ÿ¯ÿ°ÿ­ÿ­ÿ³ÿ·ÿ±ÿ¶ÿÀÿ®ÿµÿ´ÿ¿ÿ¬ÿÿ­ÿ³ÿ°ÿ¬ÿ³ÿ´ÿ¸ÿ»ÿ¸ÿµÿ±ÿ²ÿ®ÿ³ÿ·ÿ¬ÿÿÿÿÿ¶ÿ´ÿ¹ÿ´ÿµÿ¾ÿ¶ÿ­ÿ®ÿ»ÿ³ÿ·ÿ¯ÿ°ÿ´ÿµÿ±ÿ°ÿ¬ÿ±ÿÿ¸ÿ®ÿ¯ÿ¸ÿ¹ÿ½ÿ¹ÿ¶ÿ°ÿÿ´ÿ²ÿµÿ¹ÿ²ÿ´ÿ°ÿ¬ÿµÿ´ÿ­ÿµÿ¸ÿ¬ÿÿ±ÿ³ÿ¹ÿ´ÿÃÿ¹ÿÿÿ´ÿÄÿ°ÿ®ÿ¼ÿÿ²ÿ¯ÿ­ÿµÿÀÿ©ÿ®ÿ´ÿ»ÿºÿ¶ÿ¶ÿ¯ÿ®ÿ¶ÿ·ÿ´ÿ·ÿ·ÿ³ÿ±ÿ³ÿ²ÿ°ÿ´ÿ¶ÿ«ÿµÿ¹ÿ·ÿÂÿ¸ÿ°ÿ°ÿ¸ÿ´ÿ·ÿ²ÿ¬ÿ¶ÿµÿ½ÿ»ÿ¼ÿ´ÿ²ÿ³ÿ·ÿ·ÿ°ÿ¶ÿºÿ¸ÿ¶ÿµÿµÿ²ÿ³ÿ¯ÿªÿ®ÿµÿÀÿ¸ÿ²ÿ®ÿ¸ÿ©ÿ¬ÿ³ÿ±ÿ­ÿ±ÿ»ÿ·ÿ°ÿ³ÿ¸ÿ¼ÿ¸ÿ´ÿ¹ÿ¶ÿ³ÿ´ÿ®ÿ°ÿµÿ¼ÿ¾ÿ±ÿ¯ÿ¶ÿ¸ÿ·ÿ¯ÿ°ÿ®ÿ¯ÿ½ÿ·ÿºÿ¶ÿ¿ÿ°ÿÃÿ²ÿ¯ÿÿ«ÿ«ÿ»ÿ­ÿÿ¯ÿ¬ÿ¹ÿÇÿÆÿ¿ÿ½ÿ¯ÿ«ÿ«ÿ®ÿ¹ÿ¹ÿ±ÿ²ÿµÿ¶ÿ¸ÿ®ÿ©ÿ²ÿ±ÿ¼ÿ·ÿ³ÿ«ÿÿ­ÿ·ÿ¶ÿ¼ÿ¬ÿµÿÂÿ¿ÿ¼ÿºÿ¸ÿ²ÿ¹ÿ·ÿ­ÿ°ÿ¸ÿÁÿÄÿ¼ÿ¶ÿ¹ÿ¾ÿ½ÿ¹ÿ¹ÿ³ÿ³ÿ¶ÿ´ÿÀÿ½ÿ­ÿ¹ÿÿ»ÿ¹ÿ¹ÿ®ÿºÿ¶ÿ­ÿ¯ÿ´ÿ±ÿ»ÿ¸ÿ¯ÿ¬ÿºÿ¹ÿ´ÿ¸ÿµÿ±ÿ³ÿ½ÿÅÿ¼ÿ±ÿ±ÿºÿ´ÿ±ÿ¼ÿ¶ÿ¼ÿºÿÿ®ÿ®ÿ·ÿµÿ©ÿÀÿ·ÿ´ÿºÿ±ÿ±ÿÃÿ¼ÿ¾ÿ»ÿµÿ¶ÿ¹ÿºÿ¸ÿ½ÿÁÿ¹ÿ¼ÿÀÿ°ÿ³ÿªÿ°ÿ¹ÿÃÿÁÿ»ÿ¸ÿ´ÿ¹ÿ¯ÿ³ÿ­ÿ¾ÿ¹ÿ»ÿ²ÿ¸ÿ¶ÿªÿµÿµÿ¸ÿ¼ÿµÿµÿ¸ÿ¶ÿ¹ÿ¹ÿ¾ÿ¹ÿ¶ÿ´ÿ¸ÿÄÿ½ÿÀÿ¼ÿ¾ÿÂÿ©ÿ³ÿ´ÿ¸ÿ¿ÿµÿ°ÿµÿ¶ÿÀÿ½ÿ³ÿ³ÿ´ÿ¸ÿ»ÿºÿ¸ÿ²ÿµÿ¸ÿ´ÿ¶ÿÀÿÂÿ¶ÿºÿ³ÿ¹ÿ¼ÿ¹ÿ¼ÿÆÿ°ÿ¯ÿ±ÿ°ÿ¼ÿ¾ÿ¸ÿµÿµÿ±ÿÿ¬ÿ´ÿ²ÿ¼ÿÇÿ²ÿªÿ²ÿ«ÿ½ÿ»ÿ¬ÿ¶ÿ¯ÿ·ÿ¶ÿ»ÿ»ÿ¸ÿ¼ÿÃÿºÿ¹ÿÀÿÀÿ¹ÿ¶ÿ²ÿ­ÿ³ÿ¶ÿ±ÿ·ÿÀÿ³ÿ¶ÿ¹ÿ¹ÿ¶ÿ´ÿ¿ÿÁÿ»ÿ·ÿ¹ÿ¹ÿ¼ÿ¶ÿ¶ÿ·ÿ»ÿÀÿ¾ÿºÿ»ÿ¹ÿºÿ´ÿ±ÿ¸ÿ·ÿµÿ¹ÿ¼ÿ°ÿ¼ÿÅÿËÿ¼ÿ¼ÿ®ÿ¬ÿ»ÿÁÿºÿ»ÿ¶ÿ¶ÿ½ÿ½ÿ¼ÿ·ÿ²ÿ·ÿ³ÿ·ÿ¾ÿ¼ÿ¿ÿµÿÅÿºÿµÿµÿ¹ÿ¿ÿ·ÿ·ÿ²ÿ±ÿ­ÿ­ÿ·ÿ¿ÿ¿ÿ¸ÿ°ÿ´ÿ·ÿºÿÄÿÉÿÂÿ·ÿÂÿ­ÿ´ÿ·ÿ°ÿ­ÿ¾ÿ¹ÿºÿÁÿÀÿ·ÿ¸ÿºÿ¹ÿºÿ¹ÿ¸ÿ¹ÿ¯ÿ¸ÿ·ÿ³ÿ³ÿ¼ÿ¾ÿ¿ÿ¾ÿµÿ¹ÿ¶ÿ²ÿ¸ÿ³ÿºÿÄÿ¿ÿ»ÿÀÿ½ÿ°ÿ°ÿ¹ÿ¼ÿÅÿ½ÿÂÿ°ÿ±ÿ½ÿ³ÿ½ÿÁÿµÿºÿ¼ÿ¸ÿ·ÿ¼ÿ½ÿºÿ¹ÿ»ÿ»ÿ»ÿÆÿÂÿ½ÿ¸ÿ·ÿ³ÿ´ÿ¿ÿ¾ÿÃÿÂÿ¼ÿ¶ÿµÿµÿ¸ÿ½ÿ½ÿ´ÿ²ÿ¾ÿµÿºÿÀÿ±ÿÿµÿÂÿ²ÿ²ÿ±ÿ®ÿ½ÿ¿ÿ¾ÿ½ÿ¾ÿ¾ÿ¾ÿÀÿºÿ¸ÿ¹ÿµÿ»ÿ·ÿºÿÂÿ¯ÿºÿ¹ÿµÿ»ÿ½ÿ½ÿµÿ¹ÿÁÿÃÿ·ÿ«ÿ¸ÿÀÿ¹ÿÇÿÃÿ¼ÿ¼ÿ½ÿºÿ²ÿ´ÿ¹ÿ¹ÿ·ÿ®ÿ¯ÿ¼ÿ½ÿ¿ÿÉÿ¿ÿ¹ÿ½ÿ³ÿµÿ´ÿµÿÀÿ»ÿºÿ¸ÿºÿÃÿÀÿ¹ÿ®ÿ¸ÿÈÿÂÿÃÿ¾ÿ·ÿÇÿ¹ÿÂÿ¹ÿµÿÁÿÅÿµÿ¾ÿ¾ÿÁÿ¾ÿ¶ÿ´ÿµÿ´ÿ¹ÿÄÿÁÿ¹ÿ²ÿµÿ¿ÿ¸ÿ»ÿÉÿ¹ÿ¶ÿÅÿÌÿÃÿ½ÿ¾ÿÀÿ»ÿµÿ¼ÿ¸ÿÃÿÆÿ¹ÿ¸ÿ¹ÿ¯ÿ¿ÿÀÿ½ÿ¾ÿ³ÿ±ÿ¶ÿµÿ»ÿ¿ÿ½ÿÂÿÅÿÆÿ¶ÿ¸ÿºÿ¾ÿ½ÿ¹ÿ¸ÿ·ÿ¸ÿ¼ÿÂÿ¾ÿÀÿÎÿÀÿ¹ÿÆÿÃÿºÿ½ÿ¹ÿµÿ»ÿÅÿ¼ÿ²ÿ¸ÿ½ÿ»ÿ·ÿ·ÿ¸ÿ·ÿÆÿ·ÿÉÿºÿ¹ÿµÿ¹ÿÃÿÀÿ»ÿ¼ÿÂÿÅÿ¼ÿºÿ»ÿÇÿ´ÿ½ÿ¿ÿ¼ÿ¾ÿºÿºÿ»ÿÁÿ¿ÿºÿ»ÿ½ÿ¼ÿÀÿ¿ÿÀÿºÿ»ÿÃÿ¾ÿ·ÿÀÿ¼ÿ¸ÿ½ÿ¾ÿ»ÿ¸ÿ·ÿÃÿÀÿÁÿÀÿ½ÿ·ÿ³ÿ±ÿ¹ÿ¼ÿÃÿÄÿÁÿÂÿ½ÿ¾ÿÂÿÁÿºÿÂÿÃÿÁÿ½ÿ½ÿ¿ÿ¿ÿÀÿÁÿÄÿÅÿ·ÿ¿ÿ·ÿ¹ÿ¿ÿÀÿÃÿÃÿÄÿ¿ÿºÿ¸ÿºÿÀÿÄÿÀÿ¶ÿ½ÿÆÿ¿ÿÁÿ¿ÿÇÿÅÿ¸ÿ°ÿ¶ÿ¼ÿ¿ÿÂÿ·ÿÂÿ¾ÿÎÿÁÿÆÿÁÿÀÿÂÿ¿ÿ¿ÿ¿ÿÀÿÃÿ·ÿ·ÿ´ÿ´ÿ¸ÿÀÿ¸ÿ¶ÿ¾ÿÊÿÈÿ½ÿ¹ÿ¸ÿ¿ÿ·ÿ±ÿÁÿÃÿºÿÀÿÆÿ¾ÿ¶ÿ»ÿ¿ÿ½ÿ¾ÿ¾ÿÇÿÄÿÅÿ¸ÿÀÿÃÿÁÿ¾ÿ½ÿºÿ´ÿ¶ÿ¹ÿ³ÿ¾ÿµÿÉÿÄÿÈÿÁÿ»ÿ¾ÿÄÿÄÿÀÿÂÿÄÿÉÿ·ÿÀÿÍÿÂÿÁÿÁÿÄÿÄÿ¾ÿ¹ÿ¿ÿ»ÿÇÿÁÿ¯ÿ¹ÿ¹ÿÁÿÄÿÃÿ½ÿ¹ÿ¹ÿµÿ¾ÿ»ÿÅÿ¸ÿ¿ÿÅÿ¼ÿ¸ÿ·ÿ½ÿÃÿ¼ÿ½ÿÌÿÈÿÆÿÇÿÇÿ»ÿ¾ÿÁÿÃÿÉÿÆÿ¹ÿ¾ÿ¾ÿ¿ÿËÿÆÿ½ÿÂÿ¿ÿ»ÿ¸ÿ¹ÿÂÿÂÿ¾ÿÁÿ³ÿÅÿÆÿÎÿÁÿ¿ÿÊÿÉÿ½ÿ¹ÿ»ÿ­ÿÁÿÄÿ¹ÿ±ÿ¸ÿºÿºÿÂÿÃÿ¹ÿ²ÿ¾ÿ¿ÿÅÿ»ÿ»ÿÁÿÂÿÅÿÈÿÁÿ½ÿÏÿÄÿËÿÅÿ¾ÿÆÿÃÿÁÿÂÿ¼ÿÀÿ¾ÿ¾ÿÀÿÂÿÃÿÁÿÉÿÆÿÁÿÃÿ¾ÿ¿ÿ·ÿÄÿ½ÿÅÿ¾ÿÁÿÂÿ¼ÿ¼ÿÅÿÆÿ½ÿÆÿÄÿÃÿÆÿÎÿÀÿ·ÿÇÿËÿÃÿ»ÿ¾ÿºÿÃÿÀÿÁÿ¿ÿ¹ÿ½ÿÊÿÇÿÀÿÊÿÍÿÄÿÁÿ¼ÿ¹ÿ¿ÿÆÿÄÿ»ÿ®ÿÈÿÂÿÁÿ¼ÿµÿ¼ÿÄÿÃÿÍÿ¿ÿÅÿ¯ÿ»ÿÁÿÄÿÈÿËÿÇÿ¼ÿµÿ¶ÿ°ÿ»ÿÀÿ½ÿÀÿÄÿ¾ÿ»ÿÇÿÀÿÀÿ´ÿµÿ½ÿÁÿÀÿ¾ÿ½ÿ¿ÿ»ÿÆÿÃÿ¿ÿÀÿ»ÿ·ÿ¾ÿÆÿÃÿ»ÿ²ÿÁÿÅÿ¿ÿ½ÿÀÿÀÿ¼ÿ¿ÿ¸ÿºÿ½ÿÀÿÀÿ¿ÿÃÿÂÿ¿ÿÐÿ¹ÿ¼ÿ¯ÿ»ÿÁÿÁÿÂÿ¿ÿ¸ÿÀÿÂÿÆÿÇÿÄÿÂÿ¿ÿ¹ÿºÿÀÿ¼ÿ¾ÿÈÿ¼ÿÈÿÇÿÁÿÄÿÅÿÃÿµÿ¾ÿ»ÿÀÿÂÿ¿ÿÀÿÁÿÁÿÍÿ·ÿºÿ»ÿ½ÿÄÿÈÿÂÿ¶ÿ¿ÿÅÿÃÿÅÿÅÿÆÿÅÿ¿ÿ¹ÿÁÿ¼ÿ·ÿ¿ÿÈÿ¾ÿ¼ÿÀÿºÿÀÿÉÿ¯ÿÂÿÁÿ²ÿ·ÿÂÿÀÿÈÿ»ÿ¿ÿ¾ÿÁÿÉÿÇÿ¾ÿ½ÿÇÿÌÿÍÿÆÿºÿ¸ÿ»ÿÀÿÅÿÇÿÉÿÍÿÉÿÈÿÀÿµÿ½ÿ¾ÿºÿµÿ ÿ¸ÿÈÿÃÿ¹ÿµÿ«ÿÿ¼ÿ²ÿ¸ÿ´ÿ·ÿ½ÿ´ÿµÿ½ÿ¹ÿ¹ÿ½ÿ½ÿ¸ÿ´ÿµÿ»ÿºÿÄÿ½ÿ½ÿ¹ÿºÿ½ÿ¸ÿ®ÿ¶ÿ¸ÿ±ÿ¼ÿºÿ·ÿµÿ´ÿ´ÿ³ÿ´ÿ­ÿ³ÿµÿºÿºÿ´ÿºÿ¼ÿ¹ÿ¶ÿ´ÿ¶ÿ¸ÿ¹ÿºÿºÿ³ÿ¿ÿ¹ÿºÿÃÿ´ÿ¯ÿ³ÿ³ÿ¾ÿ¸ÿ®ÿ·ÿ½ÿ¾ÿ²ÿÿÿªÿ¼ÿ¸ÿ·ÿºÿ¼ÿ·ÿ¶ÿ¶ÿ®ÿÿ®ÿºÿÂÿ½ÿÀÿ¾ÿºÿ´ÿ±ÿ°ÿµÿºÿ³ÿ¹ÿµÿ¶ÿµÿ³ÿ¸ÿ»ÿ²ÿºÿ¼ÿ¸ÿ´ÿÀÿÃÿºÿ¶ÿ°ÿ¸ÿ¼ÿÀÿºÿ²ÿ¬ÿ´ÿ»ÿ¶ÿ¸ÿ¶ÿ±ÿ´ÿ²ÿ¶ÿ¶ÿ®ÿ¸ÿÆÿºÿÁÿ·ÿÁÿÂÿ´ÿ¶ÿ¶ÿ±ÿ³ÿ¶ÿ²ÿ¼ÿºÿÂÿ¾ÿ½ÿ´ÿ¸ÿÀÿ¸ÿ°ÿ¼ÿÈÿ²ÿ¼ÿµÿ½ÿ¿ÿ¼ÿ¶ÿ©ÿ°ÿ¼ÿ´ÿµÿ¹ÿ´ÿºÿ°ÿ²ÿÁÿ¸ÿÀÿ½ÿµÿ¹ÿµÿ¹ÿ¼ÿ¼ÿ¾ÿ¿ÿ¼ÿÂÿ·ÿºÿ»ÿ»ÿ´ÿÁÿÄÿ·ÿ³ÿ¼ÿ¼ÿºÿ¾ÿÄÿ·ÿÁÿ¯ÿ°ÿµÿ°ÿµÿ¸ÿ«ÿ¯ÿ²ÿµÿ¹ÿ·ÿºÿ¼ÿ¸ÿ·ÿ¾ÿºÿ¸ÿ½ÿ¼ÿ³ÿ²ÿ¾ÿÀÿÂÿÇÿ¿ÿ°ÿ»ÿ¿ÿ¸ÿ´ÿ½ÿ³ÿ²ÿ´ÿ·ÿÀÿÀÿ´ÿ»ÿ±ÿËÿÂÿ¼ÿÀÿ¾ÿºÿ¸ÿ´ÿµÿ¿ÿ±ÿºÿÀÿ·ÿ¾ÿÂÿÀÿÅÿÂÿ¹ÿºÿ°ÿ»ÿ´ÿ»ÿºÿÀÿ¶ÿ¬ÿµÿÅÿÈÿÁÿÂÿÇÿºÿ¹ÿ®ÿ¹ÿ³ÿ»ÿ»ÿ·ÿ¶ÿ¶ÿ±ÿ¶ÿ¾ÿ½ÿÀÿ½ÿ´ÿ²ÿ¼ÿ¼ÿ³ÿ°ÿ¶ÿ½ÿÀÿ¼ÿÂÿÁÿ¹ÿ¼ÿ¾ÿ·ÿ¹ÿÁÿÁÿÁÿÂÿ¹ÿ»ÿ¹ÿ³ÿ¿ÿ»ÿºÿ¾ÿºÿ¿ÿÅÿÀÿÂÿ½ÿ¿ÿÊÿÁÿµÿÂÿ´ÿ·ÿ´ÿ³ÿ½ÿÁÿ¹ÿµÿµÿµÿºÿµÿµÿ¼ÿ¼ÿÁÿÉÿÇÿ·ÿ©ÿ³ÿÂÿ¾ÿÅÿ½ÿ¶ÿ±ÿ¯ÿÁÿÃÿÀÿ¾ÿ¾ÿÆÿÊÿ¼ÿÃÿ¹ÿµÿ¶ÿ¾ÿ»ÿ¶ÿ³ÿµÿ¹ÿÃÿÄÿ³ÿ¼ÿ¸ÿ¼ÿÿ¼ÿ²ÿ¹ÿ·ÿ²ÿµÿ·ÿµÿ¶ÿºÿ¸ÿµÿ·ÿÀÿ´ÿÂÿÁÿ¾ÿ¹ÿºÿ½ÿÀÿ½ÿ¿ÿÆÿ¾ÿÈÿµÿÄÿ¿ÿºÿÆÿµÿ´ÿºÿ¼ÿ»ÿºÿ¾ÿÂÿ²ÿ»ÿÆÿ´ÿ²ÿºÿ¾ÿºÿ¸ÿ¸ÿµÿ½ÿÀÿ¼ÿ¾ÿ¿ÿÍÿ½ÿ´ÿ°ÿ®ÿ½ÿ´ÿ¿ÿ¿ÿµÿ·ÿ½ÿ½ÿºÿºÿ¿ÿÂÿ·ÿ¼ÿ¾ÿºÿÀÿ¹ÿ»ÿ¹ÿ·ÿ¸ÿºÿ¹ÿµÿ¶ÿºÿÂÿÍÿµÿµÿ¿ÿÇÿ³ÿ½ÿÄÿ½ÿ³ÿ·ÿ¿ÿÀÿ¿ÿ¸ÿ²ÿ±ÿ´ÿÂÿ­ÿ­ÿ­ÿ·ÿ¶ÿ·ÿºÿ¿ÿºÿ±ÿ²ÿ¸ÿ¾ÿ¯ÿ´ÿ¼ÿ¶ÿÀÿ½ÿ°ÿ¸ÿ½ÿ¼ÿ¼ÿ¿ÿ½ÿ±ÿ®ÿ»ÿºÿ¾ÿ¿ÿ¼ÿ·ÿ¶ÿ½ÿ²ÿ·ÿ½ÿÃÿ¹ÿ¸ÿÀÿÂÿºÿ¶ÿ¼ÿ»ÿ·ÿ®ÿ¼ÿºÿ¾ÿºÿÄÿ±ÿ³ÿ¼ÿ¹ÿºÿºÿ¹ÿ»ÿ¸ÿ´ÿ»ÿ·ÿ¸ÿ¾ÿÂÿÀÿµÿÅÿ¸ÿ½ÿÀÿ¿ÿºÿ¸ÿÂÿÅÿ·ÿ¶ÿ½ÿºÿ¸ÿ¾ÿ¼ÿ«ÿ ÿÀÿÀÿÃÿ¾ÿµÿ·ÿ´ÿ´ÿµÿ²ÿ¶ÿ¸ÿªÿ¸ÿÄÿ¿ÿ¬ÿ¸ÿµÿ»ÿ±ÿ¸ÿ²ÿ·ÿ¾ÿÃÿÀÿ¼ÿ½ÿ¼ÿ½ÿ½ÿµÿ½ÿ·ÿÁÿ¶ÿÂÿ°ÿ®ÿ¶ÿÂÿÂÿ¿ÿ®ÿ³ÿ¸ÿ¹ÿ¿ÿÇÿÅÿ±ÿ³ÿ¾ÿÃÿ»ÿ¿ÿ¸ÿµÿ²ÿ°ÿ¹ÿ¸ÿ½ÿÀÿ¾ÿ¸ÿ°ÿ²ÿ¯ÿªÿ²ÿ³ÿ°ÿ¸ÿ¾ÿÄÿ«ÿ«ÿÿ°ÿÿ±ÿÂÿÃÿ¾ÿ¸ÿ´ÿºÿ½ÿ½ÿ»ÿ´ÿ¸ÿ³ÿ­ÿ«ÿÀÿ¼ÿ¸ÿ·ÿ°ÿºÿ²ÿ²ÿ¼ÿ½ÿ»ÿ¼ÿ¹ÿ¾ÿÀÿ¹ÿ·ÿ¶ÿ¶ÿ½ÿ¶ÿ»ÿ¬ÿ´ÿ¶ÿ·ÿ·ÿªÿ¹ÿÈÿ³ÿ»ÿ¯ÿ°ÿ®ÿ¯ÿ¸ÿµÿ¹ÿÀÿ²ÿ°ÿ·ÿ¶ÿ¾ÿ´ÿ¯ÿ¹ÿÃÿ¹ÿ»ÿ·ÿ¶ÿ¹ÿ¼ÿºÿºÿ½ÿ¾ÿ¼ÿºÿ²ÿ°ÿ¶ÿ¹ÿ¿ÿ®ÿ¬ÿµÿ¸ÿ½ÿ²ÿÈÿ¶ÿ·ÿÄÿÆÿ·ÿ·ÿºÿ½ÿ¸ÿ±ÿ¸ÿ·ÿ¶ÿºÿ´ÿµÿ·ÿ»ÿ¹ÿ³ÿ±ÿ«ÿ¼ÿ³ÿ·ÿ¯ÿÁÿ¼ÿ»ÿ»ÿ·ÿ²ÿ²ÿ»ÿ¹ÿ»ÿ¸ÿµÿÀÿ½ÿ±ÿ·ÿ¯ÿ«ÿ³ÿÁÿÂÿÇÿÄÿ¸ÿ°ÿÄÿ³ÿµÿ®ÿ®ÿ°ÿ¼ÿ¶ÿ¼ÿ¼ÿ·ÿ¼ÿÂÿ¼ÿºÿÀÿ¸ÿ¼ÿ¿ÿµÿ±ÿ»ÿ¼ÿµÿ¼ÿ¹ÿ²ÿ¸ÿÁÿ¼ÿ·ÿ»ÿ¼ÿ¸ÿ¾ÿ»ÿ±ÿ²ÿ²ÿ¯ÿ°ÿµÿÀÿ·ÿÀÿ½ÿ¼ÿÄÿ¸ÿ¹ÿ´ÿºÿ¸ÿ«ÿ±ÿ´ÿ¼ÿ¿ÿ±ÿ»ÿ°ÿ¹ÿ¾ÿ»ÿ¶ÿ¶ÿºÿ½ÿ¸ÿ¯ÿµÿ¼ÿ·ÿ¶ÿ½ÿ´ÿ´ÿ¼ÿÅÿ½ÿÂÿ¹ÿ½ÿ¼ÿ³ÿ³ÿ¸ÿºÿ¶ÿ¸ÿ²ÿ³ÿºÿ¹ÿ±ÿ±ÿ´ÿ¶ÿ¿ÿ¾ÿ¸ÿ¿ÿ¹ÿ¶ÿ³ÿ½ÿ½ÿªÿ¹ÿ¸ÿ°ÿÃÿ¸ÿµÿ±ÿ¾ÿ¶ÿ­ÿ¶ÿ¶ÿ±ÿ¯ÿ±ÿ¶ÿµÿ³ÿ¹ÿÀÿ½ÿ²ÿ²ÿºÿ¯ÿ·ÿÿ¯ÿ»ÿ·ÿ²ÿ²ÿµÿºÿµÿÂÿ¹ÿ°ÿµÿ½ÿ¿ÿÅÿ½ÿ³ÿ°ÿ°ÿ¶ÿ¸ÿ±ÿ±ÿ´ÿ´ÿ¶ÿ²ÿ³ÿµÿ¶ÿ¾ÿ·ÿ·ÿ®ÿ¯ÿ¸ÿÀÿÄÿµÿºÿ¶ÿÄÿ³ÿ·ÿ³ÿ²ÿ·ÿÿªÿ³ÿÿÿ²ÿºÿ´ÿ±ÿ¸ÿ»ÿºÿ·ÿ·ÿÁÿ¹ÿ¹ÿ¯ÿ²ÿ´ÿ½ÿ¼ÿ¹ÿ¼ÿ¸ÿµÿ¸ÿ¹ÿ¶ÿ©ÿ²ÿ²ÿ¶ÿ¹ÿ¸ÿºÿµÿ¹ÿ´ÿ­ÿ±ÿ¶ÿ¼ÿ¿ÿ¹ÿ²ÿ°ÿ¯ÿ·ÿ¹ÿ³ÿ·ÿ²ÿºÿ±ÿ®ÿ¼ÿ³ÿ·ÿµÿ°ÿ·ÿºÿµÿÿ®ÿ±ÿ¬ÿ·ÿ»ÿ¸ÿ²ÿµÿ·ÿ²ÿ®ÿ®ÿ°ÿ²ÿ²ÿ­ÿ¹ÿºÿ¯ÿ¸ÿ±ÿ¶ÿ®ÿ°ÿ³ÿµÿ·ÿÊÿÆÿÁÿ¼ÿµÿ±ÿµÿ¿ÿÆÿ´ÿ´ÿµÿ³ÿ²ÿ¸ÿ²ÿ°ÿ´ÿµÿ¹ÿ¹ÿ·ÿ¸ÿ¶ÿµÿ©ÿ­ÿ±ÿµÿ¼ÿ·ÿ«ÿºÿÿ©ÿ­ÿ¸ÿ¼ÿµÿºÿ¸ÿ»ÿ²ÿµÿ´ÿ°ÿ©ÿ¯ÿµÿ³ÿ®ÿ¯ÿ­ÿ±ÿ´ÿ¹ÿ¸ÿ¸ÿ»ÿ»ÿ¹ÿ³ÿµÿ¯ÿ°ÿ¹ÿ³ÿ³ÿ½ÿ½ÿ³ÿªÿ¹ÿ­ÿÇÿ³ÿµÿ¾ÿ®ÿ³ÿ¯ÿ¯ÿ­ÿ­ÿ²ÿ½ÿ¸ÿ¹ÿ´ÿ·ÿ¯ÿ­ÿ«ÿ±ÿ²ÿ­ÿ²ÿ´ÿ°ÿ±ÿ²ÿ²ÿ·ÿµÿ¹ÿ¾ÿ¼ÿµÿ²ÿÿ¬ÿÿ­ÿ±ÿ«ÿ»ÿÿ²ÿ¸ÿ¶ÿ¹ÿµÿ±ÿªÿ¯ÿµÿ¹ÿ¾ÿ´ÿ¯ÿ¶ÿµÿ¬ÿ°ÿ´ÿ¹ÿ»ÿ´ÿ´ÿ·ÿ¸ÿ¶ÿ­ÿ²ÿÿ«ÿ»ÿ¼ÿ°ÿ°ÿ²ÿ¸ÿ­ÿ¯ÿªÿ·ÿ»ÿ¹ÿ·ÿ¹ÿ¯ÿÿ·ÿµÿ¾ÿ¶ÿ±ÿ±ÿ¯ÿªÿ¯ÿ°ÿ­ÿ­ÿ®ÿ±ÿ·ÿ¼ÿºÿ³ÿ±ÿ²ÿ²ÿºÿ·ÿÿ±ÿ³ÿ¬ÿ±ÿ·ÿ´ÿ³ÿ²ÿµÿµÿ«ÿ»ÿ¯ÿÿ·ÿµÿ°ÿ²ÿ½ÿÃÿ¸ÿ·ÿ°ÿµÿºÿ°ÿ³ÿ¶ÿ³ÿ´ÿ¶ÿ¶ÿ°ÿ°ÿ·ÿ´ÿ³ÿ½ÿ¾ÿ¹ÿ±ÿµÿÃÿ»ÿ±ÿ´ÿ·ÿ·ÿºÿ«ÿÁÿÿ¬ÿµÿªÿ³ÿ¸ÿ´ÿ³ÿ³ÿ­ÿ´ÿ¸ÿ·ÿ¿ÿ«ÿ«ÿ±ÿ«ÿªÿÿ­ÿ³ÿµÿ¹ÿ¹ÿ·ÿ³ÿ°ÿ¯ÿ¯ÿ®ÿÿªÿ³ÿ·ÿºÿ¸ÿ±ÿÿ¯ÿ½ÿ°ÿ®ÿ¶ÿ¸ÿ²ÿÿ¯ÿÁÿÃÿ´ÿ±ÿ³ÿ½ÿ²ÿ´ÿµÿ´ÿ´ÿ±ÿ®ÿ¶ÿ³ÿ¯ÿ±ÿ°ÿ´ÿ³ÿ°ÿ¶ÿ³ÿ³ÿ³ÿ­ÿ¯ÿ²ÿ°ÿ·ÿ®ÿ³ÿ´ÿ²ÿ¬ÿªÿ¹ÿ»ÿ¯ÿ«ÿ±ÿ²ÿªÿ´ÿ´ÿÿ½ÿ¸ÿ¯ÿ®ÿ±ÿ´ÿ¶ÿ¶ÿ¯ÿ°ÿ»ÿºÿ´ÿ²ÿ±ÿ·ÿ¶ÿ³ÿ³ÿÿ­ÿ¸ÿ¶ÿ°ÿ±ÿ®ÿ©ÿ»ÿÿ³ÿµÿ¸ÿ±ÿ¶ÿ²ÿºÿ­ÿ¶ÿ½ÿ½ÿªÿ¬ÿ²ÿ³ÿ²ÿ¶ÿ·ÿ¯ÿ¯ÿ±ÿ·ÿ´ÿºÿ½ÿ­ÿªÿ­ÿÿÿ¶ÿ¯ÿ²ÿµÿ¾ÿÃÿ²ÿ´ÿ°ÿ¼ÿÀÿ¸ÿ¿ÿºÿ±ÿ«ÿÿªÿ¸ÿÿªÿ²ÿªÿ·ÿ²ÿ«ÿ´ÿ¹ÿÂÿÄÿÀÿ°ÿ¸ÿ»ÿ´ÿ¼ÿ»ÿºÿ¸ÿ´ÿ¼ÿ«ÿ´ÿ·ÿ³ÿÀÿ¶ÿ¸ÿºÿ¶ÿ±ÿ²ÿ­ÿ²ÿ¼ÿ«ÿ·ÿ¹ÿÿ­ÿµÿ°ÿ³ÿ±ÿ´ÿ¶ÿºÿ»ÿÂÿ·ÿ¸ÿ½ÿ³ÿ¬ÿ´ÿ¼ÿ²ÿÿ®ÿ´ÿ¸ÿ·ÿ·ÿ³ÿ¸ÿµÿ¼ÿºÿµÿ»ÿ±ÿ³ÿ¸ÿ´ÿ±ÿ½ÿ»ÿ°ÿ»ÿ³ÿ¹ÿ³ÿ©ÿ­ÿ·ÿ¶ÿ¶ÿ·ÿ¬ÿ°ÿµÿ¶ÿ¶ÿ´ÿµÿµÿ³ÿ³ÿ¯ÿ©ÿ²ÿÄÿ·ÿ°ÿÿ¶ÿ¯ÿ¯ÿ¸ÿ¶ÿ±ÿ¹ÿ½ÿ³ÿµÿ¹ÿ²ÿ¸ÿ©ÿ¶ÿ·ÿ´ÿ¹ÿ³ÿ®ÿ¶ÿ´ÿ»ÿ»ÿ¸ÿ¹ÿ»ÿ²ÿªÿ´ÿ¶ÿ¼ÿ´ÿµÿÆÿ¯ÿ±ÿ¹ÿ»ÿ·ÿÆÿ»ÿ¬ÿ·ÿ¯ÿ·ÿ¯ÿ³ÿ½ÿ¯ÿ¸ÿ°ÿ¸ÿ°ÿ±ÿ²ÿ²ÿ»ÿ°ÿ¯ÿ½ÿ¹ÿµÿ¶ÿ·ÿºÿ±ÿ®ÿ®ÿÿ·ÿ³ÿ¶ÿÁÿ¹ÿ°ÿ·ÿ¶ÿ»ÿ±ÿ·ÿ½ÿ½ÿ»ÿ»ÿ·ÿ®ÿ´ÿºÿ²ÿ²ÿºÿ»ÿ¿ÿ²ÿ°ÿ¸ÿµÿ´ÿ¶ÿ´ÿ³ÿºÿ·ÿ¸ÿÂÿ¹ÿ©ÿ´ÿ·ÿ½ÿºÿºÿ³ÿ¸ÿ³ÿ°ÿªÿ±ÿËÿÁÿ¯ÿ´ÿ³ÿ¬ÿ±ÿ»ÿÁÿÊÿ½ÿ´ÿ·ÿ±ÿ²ÿ·ÿ¿ÿÃÿ¿ÿ¹ÿµÿ½ÿ¸ÿ°ÿºÿ½ÿ·ÿ´ÿ´ÿ¬ÿ¾ÿ¸ÿ¸ÿ¹ÿ²ÿºÿ½ÿ¹ÿ»ÿ¸ÿ¯ÿªÿ°ÿ·ÿ¹ÿ¾ÿÀÿ¶ÿ´ÿ½ÿ¶ÿ¶ÿ±ÿ©ÿ­ÿ¼ÿ¹ÿ°ÿºÿ±ÿ¿ÿµÿµÿ»ÿµÿ½ÿÁÿ´ÿºÿºÿ¶ÿ¼ÿ¹ÿ²ÿ±ÿ°ÿ¬ÿ¯ÿµÿ¶ÿÁÿÄÿ¸ÿ¹ÿ¸ÿ¸ÿºÿ¹ÿ¸ÿ±ÿÈÿ¸ÿ²ÿÿ¬ÿ©ÿ´ÿºÿ±ÿ¼ÿ¿ÿ·ÿ·ÿ·ÿ²ÿ³ÿºÿ»ÿ·ÿ¶ÿ³ÿ·ÿ¹ÿºÿ¹ÿ½ÿ¾ÿ¶ÿ¸ÿ¶ÿ¼ÿ¹ÿ¹ÿ¹ÿÄÿ­ÿ³ÿ±ÿ²ÿ¿ÿ·ÿ¬ÿ©ÿ°ÿ´ÿ¶ÿ½ÿ»ÿ²ÿ±ÿ¹ÿ°ÿ¸ÿ¶ÿ´ÿºÿ±ÿªÿ¸ÿ¶ÿ¬ÿºÿ¯ÿÄÿÀÿÂÿºÿµÿµÿÁÿºÿ¶ÿ¼ÿ¹ÿ´ÿ±ÿ°ÿ­ÿ¹ÿÁÿ±ÿ·ÿ²ÿ¹ÿºÿ¹ÿ¶ÿÁÿºÿ½ÿÀÿ¶ÿ´ÿ®ÿ´ÿ¶ÿ¹ÿ¾ÿ½ÿ»ÿ»ÿ¶ÿ´ÿ¼ÿºÿ¸ÿ¹ÿ·ÿ´ÿ±ÿ¼ÿ¼ÿ³ÿÄÿ­ÿ»ÿÀÿ¹ÿ»ÿµÿ²ÿ¼ÿÂÿ¼ÿ¾ÿ¹ÿ²ÿ½ÿÂÿÁÿµÿ¼ÿ¹ÿ´ÿ¿ÿ±ÿ¼ÿ´ÿ»ÿ´ÿ¼ÿÄÿºÿ¾ÿ¹ÿ±ÿ¯ÿ³ÿ¼ÿÁÿÃÿ¼ÿ³ÿ¹ÿ¸ÿÀÿÂÿÀÿÂÿµÿÿ´ÿ¶ÿ®ÿªÿ¯ÿ¿ÿ°ÿ±ÿµÿ¼ÿ½ÿ½ÿ½ÿ¿ÿ¿ÿ·ÿµÿ¹ÿºÿÉÿ¹ÿ©ÿµÿÆÿ»ÿÀÿ·ÿ¹ÿÁÿÄÿ¹ÿ¿ÿ¾ÿ¿ÿÂÿ¸ÿºÿÀÿµÿ±ÿ¶ÿ½ÿ¾ÿ®ÿ¹ÿÀÿµÿÿÃÿ»ÿ¯ÿµÿ¶ÿ¹ÿºÿ¹ÿµÿºÿ¾ÿ¾ÿ¹ÿ¶ÿ¼ÿ»ÿ½ÿÁÿÅÿ¾ÿ¾ÿ·ÿ¯ÿÃÿ»ÿ¿ÿ¼ÿ¸ÿ¸ÿºÿ¹ÿ»ÿ·ÿºÿÀÿºÿÀÿ½ÿ¿ÿ¿ÿºÿÉÿ¸ÿ³ÿµÿ¶ÿ¸ÿ·ÿ¾ÿÄÿ¹ÿ³ÿ¸ÿ¼ÿ¿ÿºÿµÿ¹ÿµÿ²ÿ»ÿÀÿ·ÿ¾ÿºÿ¸ÿ·ÿ»ÿ¼ÿÁÿÀÿ·ÿºÿ¹ÿ¸ÿ¾ÿ¿ÿ¾ÿ¹ÿ´ÿ³ÿ¸ÿ¶ÿÁÿ¶ÿµÿÆÿ»ÿµÿ«ÿ®ÿ¹ÿ¿ÿÂÿ¸ÿ¹ÿÁÿ¹ÿ¼ÿÂÿ»ÿÁÿ¹ÿ½ÿ¿ÿ±ÿµÿµÿµÿ¼ÿ½ÿµÿ´ÿ¼ÿÀÿ¾ÿ¼ÿ¶ÿ¾ÿÅÿ¹ÿÁÿ­ÿÃÿ¿ÿ¼ÿ¯ÿ¹ÿ·ÿµÿ¼ÿ¿ÿ¶ÿ³ÿ¶ÿ¼ÿÉÿÀÿºÿºÿ¸ÿ´ÿ±ÿÄÿÁÿÁÿºÿ½ÿ¿ÿ¹ÿ¶ÿ¶ÿ³ÿ¯ÿ¯ÿ·ÿÃÿÆÿ¸ÿ¶ÿÊÿ½ÿ¿ÿÅÿºÿ»ÿ½ÿ»ÿ»ÿ·ÿµÿ¼ÿ¿ÿÃÿÁÿ¼ÿÇÿÁÿÃÿÂÿ¼ÿ¶ÿºÿ¶ÿ·ÿÃÿÃÿÁÿÆÿÃÿÀÿÄÿµÿ¾ÿÆÿ¸ÿ³ÿÄÿ¹ÿ½ÿÂÿ±ÿ´ÿ¼ÿ¾ÿ¿ÿ¿ÿÃÿ½ÿ»ÿÆÿµÿÁÿ¼ÿµÿ½ÿ¿ÿÈÿÂÿºÿÂÿÄÿ¸ÿ·ÿ½ÿ½ÿÊÿ¿ÿÁÿ½ÿ´ÿ´ÿ¹ÿ¸ÿ»ÿÀÿÀÿ¸ÿ¸ÿÀÿ¿ÿÃÿºÿ´ÿÃÿ¼ÿÈÿºÿµÿ»ÿÆÿÂÿ´ÿµÿ¸ÿ°ÿÇÿÑÿ¶ÿ½ÿºÿ½ÿµÿ¼ÿºÿ¸ÿ¿ÿÀÿÀÿ¿ÿ¼ÿ»ÿ¹ÿÃÿÃÿÀÿ¼ÿµÿ¶ÿÀÿÃÿÅÿÁÿ½ÿ¼ÿÀÿÁÿ»ÿÇÿÇÿ¾ÿºÿÄÿ·ÿÀÿÀÿºÿ¸ÿ½ÿ¿ÿ½ÿ¿ÿÁÿ¿ÿ´ÿÆÿÇÿÄÿºÿÀÿ¹ÿ¹ÿ¸ÿ»ÿÂÿÁÿ¸ÿ»ÿ¿ÿµÿÀÿÍÿÈÿÄÿ¾ÿ¾ÿºÿ¼ÿ¿ÿ¾ÿ¾ÿºÿ¿ÿ¼ÿµÿ´ÿÂÿ½ÿ»ÿ¿ÿÅÿÅÿ¼ÿµÿ¾ÿÇÿÍÿ¾ÿºÿ½ÿ¸ÿºÿ¾ÿ¶ÿ¸ÿÁÿÄÿÃÿ¿ÿºÿÃÿÁÿ½ÿ¹ÿ»ÿÃÿ»ÿ½ÿ¾ÿ¾ÿ»ÿ¸ÿÀÿºÿ¹ÿÀÿÈÿ½ÿÊÿ¼ÿ¿ÿÆÿÈÿÅÿ¿ÿ»ÿÂÿÅÿ½ÿÅÿÌÿÉÿÅÿÂÿ½ÿÀÿ¼ÿ¼ÿÇÿ¹ÿ»ÿÂÿºÿÂÿ¹ÿºÿÂÿÆÿ¾ÿ¼ÿÁÿ¹ÿ³ÿ´ÿÃÿÀÿºÿ¿ÿºÿ»ÿ¸ÿ¼ÿÅÿÄÿÀÿËÿÎÿÉÿÀÿ±ÿ²ÿ¿ÿÉÿÌÿÇÿÁÿÂÿÇÿÁÿÁÿÁÿ¿ÿ¾ÿ¿ÿ»ÿ¿ÿ¿ÿºÿ¾ÿÀÿ·ÿ¼ÿÁÿ¼ÿ¼ÿÌÿÃÿ¿ÿÁÿÂÿÁÿ¼ÿÉÿ¼ÿ½ÿÅÿ¼ÿ¶ÿ½ÿÀÿÂÿÄÿÁÿÉÿÁÿÎÿÁÿºÿºÿÃÿÃÿ½ÿÁÿÉÿÄÿ¸ÿÉÿ¼ÿÄÿÆÿÀÿÅÿ½ÿ¼ÿÂÿÁÿÀÿÆÿÌÿ·ÿ¿ÿÈÿ¾ÿÃÿÃÿ¸ÿ¹ÿÊÿÉÿ¾ÿÃÿ¼ÿËÿÂÿÄÿ¿ÿ¸ÿ·ÿ¼ÿÄÿÁÿ¿ÿ»ÿ¹ÿ¾ÿÎÿËÿÃÿÂÿÂÿ½ÿÊÿËÿÊÿÌÿµÿÁÿÂÿ´ÿ¶ÿÄÿÄÿ½ÿÆÿÈÿ½ÿÁÿ¾ÿÂÿËÿÍÿÌÿËÿ½ÿÇÿÂÿÆÿ±ÿ¬ÿ»ÿÂÿÄÿÉÿ¸ÿ¸ÿ´ÿºÿ¼ÿ¿ÿÈÿÍÿÈÿÂÿ¹ÿºÿµÿÀÿ±ÿ¼ÿ¿ÿºÿ¹ÿ¼ÿÅÿÄÿÍÿ½ÿÆÿ¼ÿ½ÿÀÿºÿºÿÇÿÀÿÅÿÁÿ¾ÿ·ÿ½ÿ½ÿ¿ÿÉÿÄÿ»ÿ¸ÿ¾ÿÉÿÂÿ»ÿÂÿÃÿÀÿÁÿµÿ¾ÿÃÿÁÿºÿ·ÿ¼ÿ½ÿ½ÿÂÿ¸ÿÂÿ·ÿ¸ÿ·ÿ¾ÿÊÿÆÿ¸ÿÂÿÅÿÊÿÃÿ½ÿ½ÿ»ÿ»ÿ»ÿºÿÂÿÂÿËÿËÿ»ÿ½ÿÉÿÍÿÆÿÂÿÊÿ¿ÿ®ÿ¿ÿÀÿ¿ÿ¿ÿ¼ÿ¾ÿ»ÿ¼ÿÃÿÀÿ¼ÿ½ÿ¼ÿ¶ÿºÿËÿÃÿÀÿ·ÿÃÿÃÿÂÿÂÿ¾ÿ¼ÿ»ÿ¿ÿµÿ¾ÿ»ÿ¼ÿ¾ÿ»ÿ·ÿÄÿÀÿµÿÇÿÇÿÁÿÁÿ½ÿµÿÁÿ¶ÿ¼ÿÀÿÇÿÉÿÆÿÁÿÀÿÀÿÀÿ¾ÿÁÿÃÿÂÿ¾ÿ¸ÿ·ÿÊÿÁÿÅÿÄÿ¸ÿºÿ¹ÿ½ÿ¾ÿ¸ÿ¾ÿ°ÿ´ÿ¸ÿ¹ÿÁÿ»ÿ´ÿ½ÿ¹ÿ»ÿºÿµÿ³ÿ²ÿ¶ÿ¹ÿ®ÿ®ÿµÿ¼ÿÃÿÆÿÁÿ¾ÿµÿ´ÿ´ÿ·ÿ»ÿ¼ÿ¾ÿ»ÿ­ÿ²ÿ³ÿ¯ÿ¹ÿµÿ°ÿ¶ÿ´ÿ´ÿ»ÿ°ÿ³ÿµÿ´ÿµÿ¹ÿ»ÿ¾ÿÂÿ¸ÿ²ÿ²ÿ²ÿ±ÿ²ÿµÿ¶ÿ¹ÿ«ÿ¹ÿºÿ»ÿ»ÿ³ÿ®ÿ²ÿ¶ÿ¼ÿ·ÿ½ÿÁÿÂÿ»ÿ³ÿ¯ÿ²ÿÃÿ¿ÿ½ÿºÿ»ÿ¿ÿ·ÿ²ÿ¼ÿ³ÿ¹ÿÈÿ¼ÿÂÿ¿ÿºÿ·ÿ¶ÿ´ÿ´ÿ¶ÿ¿ÿ·ÿ¾ÿ½ÿ»ÿ¶ÿ±ÿ¸ÿÉÿ®ÿ¹ÿÂÿ¾ÿ¼ÿÂÿ½ÿ³ÿ¼ÿ¾ÿ¶ÿ¾ÿÁÿ»ÿ¶ÿ²ÿµÿ½ÿÀÿÁÿ¾ÿ¸ÿ·ÿ²ÿ¸ÿ¾ÿºÿ»ÿÃÿ¶ÿÁÿ³ÿÂÿ¼ÿµÿ´ÿ´ÿ®ÿ¯ÿ¾ÿ­ÿ³ÿ¿ÿ»ÿ¶ÿ¾ÿ¸ÿµÿ½ÿ¸ÿ¬ÿ¼ÿ³ÿ¯ÿ¶ÿÀÿÁÿ»ÿ¶ÿ´ÿ²ÿ®ÿ½ÿ®ÿ±ÿ¹ÿ½ÿ»ÿµÿ°ÿ²ÿ¼ÿÃÿÂÿÀÿ¶ÿ­ÿ±ÿ³ÿ¸ÿÁÿÄÿÃÿÃÿ´ÿ¹ÿ·ÿÁÿ»ÿÁÿÇÿÁÿ¹ÿ´ÿÄÿÀÿÂÿÄÿ¶ÿµÿÁÿÄÿ¹ÿ¯ÿµÿºÿ¼ÿ»ÿ½ÿºÿ¼ÿÀÿ»ÿ¶ÿ¸ÿ¼ÿÂÿÁÿ±ÿ¹ÿ´ÿºÿÃÿÆÿ¿ÿ¾ÿÂÿÀÿ¿ÿ¼ÿ½ÿ·ÿ¯ÿºÿ·ÿ³ÿ¾ÿÅÿ¿ÿ¾ÿ»ÿºÿ²ÿ¿ÿ¶ÿ²ÿºÿ¼ÿ¼ÿ¾ÿºÿ°ÿ³ÿÃÿ¾ÿ½ÿ±ÿ¸ÿ½ÿ¾ÿÂÿÃÿ½ÿ¼ÿµÿµÿºÿºÿÀÿÈÿÅÿ½ÿ½ÿ½ÿ¼ÿ¼ÿºÿ¾ÿ½ÿ²ÿ¹ÿ¼ÿ³ÿ´ÿ¸ÿ¸ÿ¶ÿ´ÿµÿ¶ÿÊÿ»ÿ½ÿ¼ÿ¼ÿÈÿÃÿ·ÿµÿ·ÿ·ÿ¿ÿÄÿ¹ÿÅÿ¯ÿ¿ÿ¶ÿµÿ·ÿ¶ÿ½ÿÃÿÁÿÃÿºÿ¿ÿÂÿ½ÿÁÿÈÿºÿ±ÿµÿ·ÿ±ÿ¯ÿ¿ÿ¼ÿ®ÿÄÿÀÿ¿ÿÀÿ·ÿ½ÿ¼ÿµÿ½ÿÄÿ¾ÿ¿ÿ½ÿ¶ÿ·ÿ¯ÿ¶ÿÄÿ½ÿ½ÿÀÿ¹ÿ²ÿ°ÿ¬ÿ´ÿ³ÿÃÿÎÿ®ÿ¶ÿ¹ÿ·ÿ¶ÿµÿ¸ÿ»ÿÀÿÊÿÁÿ¶ÿ¸ÿ´ÿºÿ½ÿÁÿ¿ÿ·ÿ²ÿµÿºÿ»ÿ¿ÿ»ÿ¼ÿÁÿÁÿ¯ÿ¯ÿµÿ¹ÿ»ÿ¼ÿ·ÿ¸ÿ½ÿ·ÿ¶ÿ´ÿ¸ÿÆÿ·ÿ¾ÿ½ÿ¾ÿ¸ÿ·ÿ»ÿ·ÿ¶ÿ¾ÿÁÿÁÿ¿ÿÿÅÿÀÿµÿ¾ÿ¼ÿ½ÿ½ÿ¾ÿ»ÿ¸ÿ¾ÿÅÿ¹ÿ¶ÿ¸ÿ³ÿ·ÿ¼ÿºÿ¸ÿ¼ÿÁÿ¹ÿºÿ¿ÿ¹ÿ»ÿ¸ÿÀÿ¸ÿ¶ÿÇÿ®ÿ¬ÿ³ÿÃÿËÿÄÿ¸ÿ·ÿ¼ÿ¹ÿ¶ÿ¼ÿ¸ÿ¹ÿ»ÿ¿ÿ¿ÿÂÿ¿ÿ¼ÿ·ÿ´ÿ¸ÿ½ÿ¿ÿÁÿ½ÿÂÿ·ÿ¯ÿÅÿ¼ÿ¾ÿÆÿ¸ÿºÿºÿ»ÿ»ÿ¸ÿµÿ·ÿ¸ÿ±ÿ³ÿµÿ´ÿÀÿ´ÿ·ÿ³ÿ¹ÿµÿ¶ÿ»ÿ½ÿ¸ÿµÿ¹ÿ·ÿ»ÿºÿ³ÿ»ÿÃÿÀÿ¹ÿ·ÿ¿ÿ°ÿµÿ½ÿ¹ÿ»ÿ¾ÿµÿ´ÿ¸ÿµÿÁÿ·ÿ´ÿÁÿµÿ¶ÿµÿºÿ¸ÿµÿ½ÿÅÿÀÿ·ÿ·ÿ¼ÿ¿ÿ¿ÿ»ÿÂÿ¼ÿ·ÿ½ÿ´ÿÂÿÁÿ¼ÿ¹ÿ¹ÿ·ÿ¸ÿ¼ÿ²ÿ­ÿ¼ÿºÿÀÿ¾ÿ»ÿ¹ÿºÿÂÿµÿ»ÿ¼ÿ¾ÿºÿ¸ÿ½ÿÁÿ½ÿ»ÿ¼ÿ´ÿ¶ÿ»ÿ®ÿ¸ÿ¸ÿµÿ®ÿ¶ÿ±ÿ³ÿ¹ÿ»ÿ¹ÿ¶ÿ¶ÿÁÿÄÿ´ÿ¸ÿ»ÿ¹ÿ³ÿ®ÿ»ÿµÿ¬ÿ½ÿ¹ÿ¾ÿ»ÿ¸ÿ¹ÿÀÿÀÿ»ÿÂÿ¿ÿ»ÿ¹ÿ½ÿ¸ÿÌÿÍÿ»ÿÃÿµÿ·ÿ¸ÿ»ÿ¼ÿ»ÿ¹ÿ¹ÿºÿÀÿÄÿ¸ÿ¸ÿ¿ÿ¾ÿ¾ÿ¼ÿ¶ÿµÿºÿ¶ÿ°ÿ·ÿ·ÿ½ÿ»ÿºÿ¸ÿµÿ·ÿ¶ÿ³ÿ·ÿ¶ÿ´ÿ»ÿÃÿµÿ½ÿ¶ÿ³ÿ»ÿ¼ÿ´ÿµÿ·ÿ²ÿ°ÿ¹ÿ¿ÿµÿ²ÿ¼ÿ½ÿ»ÿ²ÿÿºÿ´ÿ±ÿ½ÿ³ÿ½ÿ²ÿµÿ»ÿ¶ÿ»ÿ»ÿ¹ÿ·ÿ²ÿ²ÿ¶ÿµÿ¼ÿÆÿ¹ÿ½ÿ¶ÿ¼ÿ¸ÿªÿ³ÿ¶ÿ±ÿµÿ©ÿ³ÿ³ÿ«ÿ¬ÿ­ÿ«ÿ¬ÿµÿ¾ÿ·ÿ­ÿ±ÿ»ÿ»ÿ­ÿµÿÇÿÉÿ²ÿ¶ÿ¸ÿ¸ÿ¹ÿ»ÿ»ÿ»ÿºÿÀÿ¾ÿ·ÿ¶ÿ¶ÿ²ÿÿ¶ÿ³ÿ­ÿ¿ÿ±ÿ¾ÿ¶ÿÁÿ·ÿ¸ÿÆÿÃÿ¹ÿµÿ¹ÿÅÿÀÿ´ÿ¯ÿ°ÿ±ÿ²ÿ´ÿ¶ÿ´ÿ¸ÿ½ÿ±ÿ°ÿ¯ÿ»ÿ¬ÿµÿ¯ÿ¿ÿ¹ÿ¸ÿ´ÿ³ÿ«ÿ«ÿ±ÿ¯ÿ°ÿµÿ¸ÿ½ÿºÿ·ÿ¹ÿ´ÿ½ÿ¶ÿ±ÿ¾ÿÃÿ±ÿ¿ÿ¸ÿÁÿ¾ÿ»ÿºÿ¸ÿ¹ÿ»ÿ»ÿ·ÿ·ÿ±ÿ³ÿÁÿÂÿ·ÿµÿ²ÿÅÿÅÿ³ÿ±ÿ±ÿÀÿ®ÿ·ÿ¶ÿ¯ÿ´ÿÄÿ¹ÿºÿ¸ÿ¸ÿ´ÿ¸ÿµÿªÿ¯ÿºÿ»ÿ±ÿ°ÿ¿ÿ¼ÿ¸ÿ´ÿ«ÿÃÿ»ÿµÿ»ÿ¶ÿ±ÿÿ¯ÿ²ÿºÿÇÿ¿ÿÁÿ¼ÿ²ÿµÿ³ÿ¯ÿ±ÿ¶ÿ¹ÿºÿ¸ÿ·ÿ¸ÿ´ÿ·ÿ¶ÿ°ÿ­ÿ¿ÿ»ÿÄÿ¼ÿÅÿµÿºÿ¸ÿ±ÿ±ÿºÿ·ÿ¹ÿ´ÿ±ÿ´ÿºÿµÿµÿ¼ÿ¼ÿ½ÿ²ÿ®ÿºÿ¸ÿÿ¶ÿ½ÿ¼ÿ½ÿÅÿ»ÿ¸ÿÀÿÃÿÁÿ·ÿµÿ³ÿ·ÿ»ÿºÿ·ÿ¸ÿ¼ÿºÿ¬ÿªÿ·ÿ»ÿ»ÿ¸ÿ¯ÿ±ÿ¯ÿ´ÿ²ÿ¯ÿÄÿ¹ÿ²ÿ»ÿ²ÿºÿµÿµÿ²ÿ³ÿ·ÿÁÿ»ÿÆÿ½ÿ°ÿ´ÿµÿ¸ÿ½ÿ·ÿ²ÿ¶ÿ³ÿµÿ¿ÿ±ÿ³ÿ¶ÿ¶ÿ¶ÿºÿ»ÿ±ÿºÿ¯ÿ±ÿ·ÿ´ÿ¹ÿ¾ÿ¶ÿ«ÿµÿ¿ÿ´ÿ­ÿµÿ·ÿ±ÿ®ÿ³ÿºÿ¶ÿ´ÿ»ÿ²ÿÿ±ÿ²ÿ¯ÿ¸ÿ´ÿ°ÿ¸ÿ°ÿ±ÿ¹ÿ«ÿ¼ÿ¸ÿ¶ÿ·ÿ´ÿ±ÿ¬ÿ®ÿ±ÿ³ÿµÿºÿ»ÿ³ÿ¸ÿµÿ³ÿµÿ²ÿ³ÿ¸ÿ½ÿ³ÿ³ÿµÿ¸ÿºÿ¯ÿÀÿ²ÿ­ÿ±ÿµÿ¸ÿÃÿÿ¹ÿ¸ÿ¸ÿ²ÿ¬ÿ½ÿ²ÿ¶ÿ¶ÿ°ÿ´ÿ¶ÿ¶ÿ¸ÿ·ÿ·ÿºÿ­ÿÿ·ÿ®ÿÿ»ÿÊÿ·ÿ­ÿªÿÿ¯ÿ«ÿÿ²ÿ¶ÿÀÿÀÿÿ¹ÿ®ÿºÿ²ÿ¹ÿ·ÿ°ÿ´ÿ®ÿ¬ÿ­ÿ¬ÿ¶ÿ¸ÿºÿ¹ÿºÿ¸ÿµÿ»ÿ¸ÿ´ÿÿÿÿ¯ÿ³ÿ¯ÿ®ÿµÿ¶ÿ©ÿ¶ÿ¸ÿÁÿ¿ÿ²ÿ³ÿ¸ÿ¹ÿµÿ°ÿ¶ÿ³ÿ³ÿ¶ÿ¶ÿ·ÿµÿ´ÿµÿ¹ÿ½ÿ¸ÿ·ÿ»ÿºÿºÿ·ÿ±ÿ¬ÿ³ÿ¼ÿ»ÿ³ÿ³ÿ¿ÿ¸ÿ®ÿ¹ÿ¬ÿ¿ÿ¯ÿ¹ÿºÿ®ÿ°ÿ­ÿ±ÿ¾ÿ¶ÿ­ÿ´ÿ»ÿÀÿÀÿ»ÿºÿ³ÿ©ÿ´ÿªÿ©ÿ¿ÿ¹ÿ°ÿ´ÿµÿ»ÿÁÿºÿ­ÿ²ÿ¬ÿ½ÿÀÿ®ÿ°ÿ®ÿ°ÿ°ÿ³ÿ±ÿ«ÿ»ÿÂÿ«ÿ·ÿ¬ÿ©ÿÁÿ³ÿ·ÿ²ÿµÿ²ÿ³ÿ»ÿ»ÿ³ÿ´ÿµÿ³ÿ¸ÿ´ÿ­ÿ±ÿ²ÿ´ÿ²ÿ°ÿ©ÿ³ÿ¯ÿ¶ÿ¯ÿ±ÿ¯ÿ®ÿ½ÿ±ÿ¯ÿºÿ´ÿ¹ÿ¶ÿµÿ°ÿ´ÿ´ÿ·ÿ´ÿ³ÿ¯ÿ´ÿ²ÿ´ÿ±ÿ²ÿ±ÿ¶ÿ¿ÿ¶ÿ«ÿ¯ÿ¶ÿ¶ÿ®ÿªÿ°ÿ»ÿ¶ÿÿ­ÿ¹ÿ¸ÿ¬ÿµÿ¯ÿ½ÿ·ÿ±ÿ·ÿ´ÿ±ÿ­ÿ¬ÿ¶ÿ¸ÿ´ÿ¹ÿ¼ÿµÿ¶ÿ¼ÿµÿ¯ÿ´ÿ®ÿÿ­ÿ«ÿ°ÿ±ÿ¬ÿ®ÿ²ÿ·ÿ¹ÿ¹ÿºÿµÿ­ÿ¯ÿ°ÿ¶ÿ²ÿ®ÿ¶ÿ¼ÿ²ÿ¼ÿ·ÿÂÿ¶ÿ«ÿ¸ÿ³ÿ°ÿµÿ²ÿÿ¯ÿ¬ÿ¶ÿ´ÿµÿ¹ÿµÿ´ÿ­ÿªÿ°ÿµÿ¸ÿºÿ¹ÿ·ÿ¸ÿ¶ÿ±ÿ³ÿ±ÿ±ÿµÿ­ÿ®ÿ¶ÿºÿ²ÿ°ÿ­ÿÿ¯ÿ¶ÿ³ÿ¶ÿÿ¯ÿµÿ³ÿ²ÿ¸ÿ¶ÿ°ÿ³ÿºÿ¾ÿ±ÿ·ÿ¹ÿ²ÿ­ÿ«ÿ«ÿ°ÿ±ÿ¯ÿ¯ÿ²ÿµÿ±ÿ°ÿµÿ®ÿ«ÿ±ÿ²ÿ¼ÿ¶ÿ±ÿ¾ÿ°ÿ´ÿ»ÿ¿ÿÿ­ÿ¶ÿ½ÿ¶ÿ°ÿ®ÿ¼ÿ²ÿ°ÿ²ÿ±ÿ¾ÿºÿ¯ÿ²ÿ°ÿ³ÿµÿ´ÿ¬ÿ®ÿµÿ¹ÿ¶ÿ±ÿ®ÿ±ÿµÿ´ÿ²ÿ«ÿ²ÿ·ÿ½ÿ±ÿ±ÿÿ´ÿ¶ÿ±ÿ³ÿºÿ©ÿ³ÿ¼ÿ³ÿ©ÿÿ´ÿ·ÿ´ÿ©ÿÿµÿ³ÿ­ÿ´ÿ¸ÿ²ÿ²ÿ³ÿ³ÿ·ÿºÿ½ÿ¾ÿ¼ÿ¾ÿ·ÿ´ÿ¸ÿ°ÿ¸ÿ»ÿ¸ÿµÿ¶ÿºÿ±ÿ²ÿ»ÿ²ÿ·ÿ¸ÿ­ÿºÿÿ²ÿ¼ÿ¹ÿ¶ÿ¶ÿ¶ÿÄÿ²ÿÿ¸ÿ¸ÿ±ÿ¾ÿ¹ÿ²ÿ·ÿ¸ÿ·ÿ¶ÿ·ÿ½ÿ¿ÿ½ÿµÿ¶ÿ¼ÿÅÿ¼ÿ¿ÿ¬ÿ©ÿ¶ÿ½ÿ¸ÿÁÿ®ÿÇÿ´ÿ³ÿ®ÿÿ¹ÿ¹ÿ¸ÿ®ÿ³ÿ²ÿ©ÿ±ÿ¹ÿ´ÿ¸ÿ¾ÿ³ÿ²ÿ¸ÿ¸ÿ¹ÿ¼ÿµÿªÿ¬ÿ²ÿ±ÿ¸ÿÁÿ´ÿ³ÿ°ÿ©ÿ¶ÿ®ÿ¸ÿ¶ÿ±ÿÄÿ¯ÿ¯ÿÁÿ´ÿ¼ÿÅÿ²ÿ²ÿ¯ÿ­ÿ­ÿ³ÿ¶ÿ·ÿºÿ°ÿÿ¯ÿ·ÿ¸ÿµÿ³ÿ¸ÿ·ÿ³ÿ±ÿ¯ÿ´ÿÂÿ¹ÿµÿ¯ÿ°ÿ¶ÿ¸ÿ»ÿ»ÿ®ÿÁÿ¼ÿ¿ÿµÿ·ÿªÿ»ÿ¬ÿ¹ÿ¯ÿ±ÿºÿ·ÿ³ÿ¶ÿ»ÿ¶ÿ»ÿºÿ´ÿºÿ²ÿÿ¯ÿ³ÿ¼ÿ¾ÿ¸ÿ¶ÿ¯ÿ³ÿ³ÿ¼ÿµÿ´ÿ´ÿÿ¸ÿºÿ°ÿÂÿ³ÿ¬ÿ³ÿ½ÿ¹ÿÁÿ°ÿ¸ÿ´ÿ°ÿ¸ÿ»ÿ¶ÿ±ÿ¶ÿ·ÿ°ÿ³ÿºÿ´ÿ­ÿ¯ÿ·ÿ´ÿ¯ÿ¾ÿ¶ÿ¼ÿ¼ÿ¬ÿ³ÿºÿÀÿµÿ¶ÿ°ÿªÿ³ÿµÿ±ÿ¸ÿÀÿ¼ÿ»ÿµÿ¹ÿ·ÿ¯ÿ°ÿµÿ´ÿ³ÿ¶ÿ¶ÿ¸ÿ»ÿºÿ·ÿ¸ÿ²ÿ®ÿ¸ÿ»ÿ»ÿµÿ²ÿ«ÿ²ÿ¶ÿ½ÿ¯ÿ·ÿÀÿ²ÿ°ÿ¶ÿÂÿ¶ÿ½ÿ¿ÿ¿ÿ¿ÿºÿ»ÿ½ÿµÿ³ÿµÿ­ÿ²ÿ¸ÿµÿ¸ÿÀÿ´ÿªÿ¾ÿ¸ÿºÿ¿ÿ»ÿ°ÿµÿºÿ¯ÿ±ÿ¼ÿ¹ÿ¶ÿÅÿ»ÿ·ÿ°ÿ©ÿ³ÿ»ÿµÿ±ÿ·ÿ¹ÿ·ÿ¹ÿ»ÿ»ÿ²ÿ«ÿ¬ÿ¶ÿ»ÿ¼ÿºÿ±ÿµÿ·ÿ·ÿÂÿ¹ÿ·ÿ½ÿ¶ÿ½ÿ¾ÿÆÿ¾ÿ¿ÿÁÿ·ÿ°ÿ¯ÿ°ÿ¯ÿ°ÿ³ÿ¾ÿÀÿ²ÿ±ÿÄÿÂÿ´ÿ³ÿÿ­ÿ½ÿÉÿ¹ÿºÿ¸ÿ®ÿªÿÿ«ÿÀÿºÿ»ÿºÿ¸ÿ¸ÿºÿ¾ÿ»ÿµÿ±ÿ¯ÿ²ÿÀÿ¹ÿ²ÿ­ÿ·ÿ¶ÿ¹ÿºÿªÿ¸ÿ¹ÿ»ÿ±ÿ¸ÿ¶ÿ·ÿ¹ÿ±ÿ²ÿ¶ÿµÿ·ÿ½ÿÃÿÁÿ´ÿ¯ÿ¶ÿÁÿ¼ÿ½ÿÁÿ´ÿÉÿ¬ÿ¼ÿÂÿ¹ÿ³ÿ¸ÿÃÿºÿÀÿ·ÿ¶ÿ¼ÿÅÿÁÿ¿ÿ½ÿ¶ÿ·ÿ¶ÿ°ÿ³ÿ½ÿÀÿ´ÿµÿ´ÿ·ÿ¼ÿ¶ÿ³ÿ¿ÿ¸ÿ¹ÿ¿ÿ¶ÿ»ÿ¹ÿ·ÿ¸ÿ¶ÿ³ÿ³ÿ¶ÿ·ÿ¸ÿ¶ÿ²ÿ³ÿ·ÿ¿ÿ²ÿ¼ÿÈÿÈÿ²ÿ¼ÿ´ÿ¸ÿÁÿµÿÀÿ»ÿ²ÿ°ÿ´ÿ¸ÿ³ÿ¼ÿ¿ÿºÿ¾ÿÀÿ¾ÿ·ÿ¾ÿ°ÿ­ÿ°ÿ¶ÿ¹ÿ¸ÿ»ÿ³ÿ·ÿÅÿ¼ÿ¿ÿ¾ÿµÿ«ÿ­ÿ·ÿºÿ¸ÿ²ÿ±ÿ¶ÿµÿ¹ÿÀÿ½ÿ»ÿ½ÿ°ÿ¼ÿµÿ¾ÿÀÿÇÿÀÿ´ÿµÿÂÿÀÿ·ÿ¹ÿºÿ»ÿºÿ¼ÿ¿ÿ·ÿ¿ÿÇÿ»ÿ²ÿÂÿ»ÿ´ÿÀÿ¶ÿÅÿºÿÃÿ¿ÿÁÿÁÿ¾ÿ»ÿµÿµÿµÿ´ÿ·ÿµÿ½ÿÀÿµÿÄÿ¹ÿªÿ»ÿ¶ÿÄÿµÿ´ÿ¯ÿ»ÿÀÿ»ÿ¶ÿ³ÿ´ÿ¼ÿ¼ÿ»ÿÂÿºÿºÿÂÿÄÿÄÿ¿ÿ¸ÿ­ÿ½ÿºÿ¹ÿµÿ¹ÿ¹ÿ¹ÿºÿºÿ¹ÿÅÿÆÿ²ÿ¯ÿ²ÿ³ÿ¶ÿ¾ÿÅÿÈÿ®ÿÄÿ¹ÿ¿ÿ¹ÿ¾ÿ»ÿ´ÿ¹ÿ¸ÿ´ÿ­ÿ«ÿ¸ÿ¼ÿ·ÿ¸ÿÀÿ¶ÿ´ÿ¹ÿÀÿ¹ÿ¾ÿ»ÿ·ÿÂÿÁÿÀÿ¼ÿ¶ÿ¸ÿ¿ÿÃÿÁÿ¼ÿ¹ÿ¿ÿÇÿ¿ÿÆÿ¯ÿ½ÿµÿÿ¹ÿ¼ÿ·ÿµÿÇÿÆÿ¾ÿÂÿÃÿ¾ÿ¹ÿºÿ¸ÿÀÿ¼ÿ¹ÿ¼ÿ³ÿ»ÿÁÿ´ÿ²ÿ¶ÿµÿ¼ÿ¼ÿ³ÿ¶ÿ¼ÿ¸ÿ³ÿ¹ÿ¸ÿ¹ÿ´ÿ¼ÿºÿ¼ÿªÿ¸ÿ·ÿ±ÿ¼ÿ¾ÿ·ÿ¶ÿ»ÿ¾ÿ½ÿ¹ÿ¸ÿÁÿ¹ÿ®ÿ³ÿÈÿ¹ÿºÿ¿ÿ»ÿ¼ÿÀÿ¿ÿÀÿÀÿ¼ÿ¹ÿ¹ÿ¾ÿ½ÿÏÿÂÿ¼ÿ»ÿÅÿÃÿ¶ÿ¸ÿºÿ¼ÿÁÿ½ÿ¾ÿÃÿ¾ÿ¼ÿ¿ÿºÿ»ÿÁÿÃÿ¹ÿ¿ÿ¶ÿ½ÿ¶ÿ´ÿ¹ÿ¾ÿÀÿ¿ÿÁÿÁÿ¸ÿ´ÿµÿ¼ÿÃÿÌÿÌÿ¾ÿÁÿ¿ÿ³ÿºÿ¼ÿ½ÿÄÿÆÿÄÿ´ÿ»ÿÄÿ´ÿ¾ÿºÿ¹ÿÁÿÃÿÆÿ¼ÿ¯ÿ·ÿÃÿ½ÿ¹ÿÁÿ¸ÿÀÿ½ÿÃÿ¹ÿ¯ÿ³ÿÂÿ»ÿ½ÿ¼ÿ¼ÿ½ÿ¾ÿÁÿÂÿÄÿ½ÿ´ÿÁÿ¿ÿÃÿ¶ÿºÿ´ÿºÿÀÿ¾ÿ¼ÿ¼ÿ¾ÿÆÿËÿÀÿÃÿ³ÿÃÿÅÿ»ÿ¿ÿ¼ÿ´ÿºÿÀÿ»ÿ¹ÿ¿ÿ¿ÿÆÿÆÿÂÿ°ÿ²ÿºÿÆÿÃÿÇÿ¾ÿ»ÿ½ÿ½ÿ¿ÿÀÿÈÿÂÿ»ÿ¼ÿ²ÿÌÿËÿ¿ÿºÿºÿÀÿÂÿÄÿÅÿ½ÿ¾ÿ´ÿÈÿ½ÿÄÿ¾ÿÄÿ½ÿ¾ÿÀÿ¼ÿ¸ÿ·ÿºÿÆÿÉÿ¶ÿ¾ÿ¯ÿ¼ÿ±ÿÁÿÈÿ»ÿÄÿÇÿ¿ÿ¿ÿºÿ¼ÿ¾ÿºÿ¸ÿÃÿËÿÃÿ¿ÿÁÿÃÿÃÿÂÿÅÿÉÿÉÿÇÿºÿÂÿµÿ¹ÿ¼ÿÅÿÇÿÀÿÄÿÅÿ·ÿµÿ»ÿºÿ¼ÿÀÿ»ÿ¾ÿ½ÿÀÿÂÿÂÿ¿ÿ½ÿ¿ÿÅÿÁÿÇÿÅÿ½ÿÉÿ¸ÿºÿºÿ¼ÿ½ÿ¸ÿ¹ÿ½ÿ¸ÿÃÿÄÿÇÿÆÿÂÿ¹ÿ»ÿÃÿ¼ÿ¹ÿÂÿÁÿÅÿÄÿ´ÿ¸ÿ·ÿ¾ÿ¼ÿÀÿÁÿÄÿÀÿµÿ´ÿµÿÂÿÂÿ·ÿºÿ¸ÿÁÿ½ÿ»ÿÂÿÈÿÆÿÂÿ¾ÿÇÿ¾ÿ¼ÿ·ÿÀÿÈÿÈÿÈÿÃÿ¾ÿÆÿ¾ÿÁÿ¾ÿ¸ÿ½ÿÁÿ·ÿ¾ÿÄÿÁÿÂÿÀÿºÿ¾ÿÀÿ¾ÿ½ÿÆÿÄÿÁÿÄÿÆÿÄÿÅÿÀÿ·ÿÅÿ¼ÿÈÿÄÿÈÿ¿ÿ¿ÿÀÿ¿ÿÉÿ½ÿÂÿ·ÿ¸ÿÅÿÃÿ¿ÿ¾ÿ·ÿ¸ÿÁÿ½ÿÈÿ¸ÿÆÿÆÿÀÿÇÿ¾ÿºÿÃÿÇÿÃÿËÿÈÿ»ÿ½ÿÀÿÃÿÈÿÉÿÆÿÁÿºÿ¶ÿ¿ÿÂÿ½ÿ¿ÿ»ÿÂÿÂÿ¼ÿ»ÿ¿ÿÂÿ¾ÿ¼ÿµÿºÿ¹ÿÃÿÅÿÄÿÅÿÁÿ»ÿ·ÿµÿËÿÅÿ¹ÿ¿ÿ»ÿ¹ÿÀÿÂÿºÿ¶ÿµÿ¿ÿÀÿÃÿ¹ÿ¾ÿÉÿËÿÇÿÂÿÀÿÄÿÂÿÈÿ±ÿ¹ÿ¸ÿ¸ÿÄÿÆÿÂÿºÿºÿ¾ÿ¿ÿÀÿÈÿÃÿ»ÿ¼ÿºÿµÿÅÿÄÿ¿ÿÁÿ¾ÿÅÿ¿ÿ®ÿ±ÿ¾ÿÁÿÃÿ·ÿµÿÂÿÃÿ»ÿÀÿÌÿ½ÿ»ÿÂÿÀÿ·ÿÁÿÂÿÃÿÆÿÁÿ»ÿ¿ÿ·ÿ¿ÿ½ÿÇÿÇÿ½ÿºÿ¾ÿ»ÿÁÿÈÿÃÿºÿ·ÿ¼ÿ¿ÿ¼ÿ»ÿ¾ÿÁÿ¶ÿ»ÿ¾ÿ½ÿÂÿÈÿÆÿ¿ÿ»ÿÈÿÇÿ»ÿ¹ÿÁÿÆÿÁÿ»ÿ¿ÿÅÿÃÿ½ÿ¹ÿ¾ÿ¾ÿºÿ»ÿÁÿÀÿ¹ÿ±ÿÊÿ½ÿºÿ¼ÿ¾ÿ¾ÿ²ÿÀÿÂÿÄÿ¿ÿ½ÿ¼ÿºÿ¼ÿÃÿ¿ÿÁÿµÿµÿ»ÿÀÿÂÿÂÿÀÿ½ÿ¾ÿ´ÿ¼ÿÀÿÁÿ½ÿºÿ¿ÿÀÿ¹ÿÃÿÅÿÈÿÇÿÁÿºÿ¹ÿÀÿÿÁÿÀÿ¿ÿÂÿ¾ÿ¹ÿ¿ÿ½ÿ¹ÿ¼ÿ¾ÿÃÿ¼ÿ·ÿÁÿÆÿ¿ÿÇÿÂÿ¼ÿ±ÿ»ÿ¹ÿ¯ÿºÿ®ÿ³ÿ±ÿ¶ÿ·ÿ³ÿ½ÿ¼ÿ¼ÿ¿ÿ¿ÿ½ÿ½ÿ½ÿ½ÿ½ÿ³ÿ½ÿ­ÿ»ÿ·ÿ³ÿ»ÿÂÿ¿ÿ¹ÿ®ÿµÿÁÿ¸ÿ¹ÿ½ÿ¸ÿÁÿ¹ÿ·ÿ´ÿºÿ¹ÿ·ÿ´ÿ±ÿ¸ÿ»ÿµÿ³ÿ¾ÿ½ÿ·ÿ·ÿ¹ÿ¹ÿ¿ÿÀÿ¼ÿ¸ÿ³ÿ«ÿ©ÿ¯ÿ³ÿ³ÿ¯ÿµÿ»ÿÈÿÀÿ±ÿ®ÿµÿ·ÿ·ÿÀÿ¶ÿ½ÿ¾ÿ¼ÿ»ÿ¹ÿ¹ÿ¶ÿ¼ÿ¹ÿ¼ÿÂÿÊÿÌÿÄÿ¼ÿ»ÿ²ÿ¾ÿ½ÿ²ÿ´ÿ³ÿ¸ÿÁÿ¿ÿ·ÿ»ÿ¼ÿ¼ÿ´ÿ¿ÿºÿ³ÿ¹ÿÂÿ½ÿ³ÿ®ÿ³ÿÄÿÀÿ¹ÿ¸ÿµÿ²ÿ¾ÿ¾ÿ½ÿ¼ÿºÿÁÿ¼ÿ»ÿ¿ÿ¾ÿ½ÿÂÿÁÿµÿ·ÿ¼ÿ¼ÿ·ÿ¾ÿÆÿ¾ÿ¿ÿºÿ¶ÿ¸ÿµÿ´ÿºÿ¾ÿ»ÿµÿ¶ÿ¸ÿ½ÿ¿ÿ¸ÿ¿ÿ¿ÿ³ÿ³ÿ½ÿ·ÿ¶ÿ³ÿ¶ÿ¸ÿ½ÿÀÿÃÿ¹ÿ¯ÿµÿ½ÿ¹ÿÈÿ°ÿ³ÿ¶ÿ¿ÿÄÿ¼ÿ·ÿ¸ÿ²ÿ¼ÿÉÿÁÿµÿ®ÿ´ÿ¶ÿ·ÿ»ÿ¼ÿÀÿ·ÿ¶ÿµÿ¶ÿ½ÿ¹ÿ¶ÿºÿºÿ´ÿ¼ÿÈÿËÿ¼ÿºÿ¹ÿ¾ÿÂÿÅÿÀÿµÿ°ÿ³ÿ¼ÿÃÿ½ÿ¹ÿ¶ÿ¿ÿÂÿ¿ÿ¾ÿ¾ÿ½ÿÁÿÂÿ¶ÿ¾ÿºÿÃÿ¿ÿ½ÿÄÿÅÿÁÿ¾ÿ¾ÿ·ÿÀÿ·ÿ½ÿ¾ÿ½ÿ¼ÿºÿºÿ½ÿÄÿÃÿÆÿÁÿ¹ÿµÿ¿ÿ¼ÿ±ÿ®ÿ±ÿ¶ÿ´ÿ½ÿ¸ÿ¸ÿ´ÿ¶ÿ»ÿ¼ÿ¹ÿ¼ÿÂÿÃÿÃÿ´ÿ¼ÿÉÿÂÿ¾ÿÈÿÇÿ¿ÿÀÿÂÿ¾ÿÂÿ»ÿ°ÿ·ÿ´ÿ¸ÿÀÿ»ÿºÿ¼ÿ¸ÿ¸ÿÁÿ»ÿÃÿ¸ÿ¸ÿ±ÿ²ÿ»ÿ¾ÿ¯ÿªÿºÿÀÿÀÿÃÿ¹ÿ¸ÿ´ÿ¿ÿ½ÿ¸ÿ»ÿ¸ÿºÿÂÿ¼ÿ¾ÿ¹ÿÀÿÀÿÁÿ¿ÿ»ÿ·ÿ°ÿµÿ¹ÿ·ÿ½ÿ¹ÿ³ÿÀÿËÿ·ÿºÿÃÿ¸ÿ¶ÿ·ÿ¹ÿÀÿÂÿ¾ÿÃÿ¿ÿµÿÁÿ´ÿºÿºÿ´ÿºÿÀÿ¶ÿ¯ÿ¶ÿ·ÿÁÿºÿÂÿ¾ÿ»ÿµÿ¹ÿ¸ÿ»ÿ¸ÿ¹ÿÁÿ¼ÿ¾ÿ¿ÿ´ÿ¶ÿ¯ÿºÿ¿ÿ¼ÿ»ÿ½ÿ¿ÿ½ÿºÿ¼ÿµÿµÿ¸ÿ³ÿ¼ÿ¸ÿ³ÿ¹ÿÆÿ¾ÿºÿ¹ÿ¶ÿ½ÿ¹ÿ·ÿ¼ÿ·ÿÈÿÂÿ¸ÿ¶ÿÅÿÅÿ¼ÿ»ÿ¸ÿ´ÿ»ÿ·ÿ·ÿÁÿ«ÿ¬ÿ¼ÿÂÿÄÿ¶ÿ½ÿÀÿ¿ÿºÿ³ÿ¸ÿ¸ÿ¶ÿºÿ©ÿ´ÿÇÿÃÿ¾ÿÀÿÁÿ´ÿ³ÿÂÿÂÿ²ÿ³ÿ¹ÿ¸ÿ»ÿ»ÿ³ÿ¼ÿµÿ¼ÿ½ÿ¼ÿÁÿ½ÿ¹ÿÀÿ½ÿ¸ÿ½ÿ¾ÿÄÿ¿ÿ½ÿºÿ·ÿºÿ¹ÿµÿ¼ÿÀÿÀÿÁÿ¾ÿ¼ÿ²ÿÅÿ»ÿµÿ¹ÿÀÿÃÿ¼ÿÀÿ¿ÿ¹ÿ¹ÿ·ÿ´ÿ¶ÿ·ÿ´ÿµÿ¸ÿÃÿÀÿÁÿ½ÿºÿ¼ÿ´ÿ³ÿ»ÿ¼ÿºÿ¿ÿ¼ÿµÿÁÿ¼ÿÀÿ»ÿÅÿÃÿ¾ÿ¾ÿ°ÿ±ÿ¸ÿ¼ÿ·ÿ·ÿ½ÿ¹ÿ·ÿ¸ÿ¸ÿ¿ÿ½ÿºÿÈÿ¶ÿµÿ³ÿ³ÿ²ÿ·ÿ¼ÿ½ÿ½ÿ½ÿ¼ÿ¶ÿ¹ÿ«ÿ´ÿ²ÿ½ÿ¾ÿÅÿ¼ÿ¹ÿ½ÿ´ÿ´ÿ¶ÿ¸ÿ¹ÿ·ÿ¸ÿ¹ÿ¸ÿ·ÿ»ÿ¼ÿºÿ´ÿÁÿ»ÿ±ÿ¶ÿ¾ÿ½ÿ½ÿ¿ÿ¸ÿ·ÿ¿ÿ·ÿ·ÿºÿ³ÿÄÿ³ÿ·ÿ¶ÿ¶ÿ°ÿ¹ÿ»ÿ³ÿ²ÿ·ÿ»ÿ¸ÿ¶ÿ»ÿ¿ÿÄÿ¸ÿ¼ÿ·ÿÃÿ»ÿÀÿ¸ÿ°ÿÁÿ¶ÿ¶ÿ½ÿ¸ÿ´ÿ½ÿÁÿ»ÿÃÿÊÿ¹ÿÈÿÁÿ´ÿ¾ÿÆÿ·ÿºÿ¸ÿ´ÿ¼ÿ¼ÿÄÿ½ÿ¸ÿºÿ·ÿ¹ÿ¾ÿ¹ÿ½ÿ½ÿ¾ÿ½ÿ¾ÿ¸ÿ³ÿ¿ÿÁÿµÿ»ÿ¸ÿ¿ÿÁÿ¼ÿ·ÿ²ÿµÿ·ÿ®ÿ¶ÿ·ÿ ÿÂÿ¶ÿ½ÿ»ÿ¾ÿ±ÿÀÿºÿµÿ²ÿ²ÿ²ÿ³ÿ¹ÿºÿ°ÿ®ÿºÿºÿ¸ÿÁÿ©ÿ¯ÿ®ÿ®ÿ¿ÿ½ÿ´ÿ©ÿªÿ³ÿµÿ·ÿ·ÿ³ÿ·ÿ¼ÿ½ÿ¾ÿ¹ÿÀÿºÿ°ÿ¶ÿ»ÿ­ÿ½ÿ«ÿ°ÿ±ÿ·ÿ¼ÿ¯ÿ±ÿ»ÿ»ÿ°ÿ¬ÿ¬ÿ¬ÿ¶ÿÀÿ¾ÿ¸ÿ®ÿ½ÿ¶ÿ°ÿ½ÿÆÿ¼ÿµÿ¼ÿ·ÿ³ÿ³ÿ¸ÿ¶ÿ²ÿ½ÿ¿ÿµÿ²ÿ¶ÿ·ÿ±ÿ·ÿÅÿÂÿ³ÿ®ÿ¬ÿ¶ÿ¿ÿÀÿÄÿ±ÿµÿ­ÿ±ÿºÿ½ÿ½ÿ¸ÿ´ÿ²ÿ°ÿ±ÿ²ÿ²ÿºÿ¼ÿ¼ÿÀÿ·ÿºÿ¸ÿ±ÿ¬ÿ»ÿ´ÿÃÿºÿ´ÿ­ÿ°ÿ¸ÿºÿ²ÿ®ÿ©ÿªÿ·ÿÁÿ½ÿ«ÿ°ÿ°ÿµÿ³ÿºÿ¾ÿ³ÿ¸ÿ©ÿµÿÉÿÀÿ½ÿ¸ÿºÿ²ÿ´ÿ¸ÿ±ÿ³ÿ´ÿ²ÿ»ÿ¾ÿ¸ÿ²ÿ±ÿ¾ÿÁÿµÿ·ÿ¬ÿ»ÿÿ²ÿ»ÿ°ÿ®ÿ¿ÿ¶ÿ¼ÿ¸ÿ¼ÿ¾ÿ½ÿ·ÿ¯ÿ²ÿ¶ÿ¸ÿ¾ÿÇÿÐÿ¿ÿ³ÿ½ÿºÿ³ÿµÿ¯ÿ»ÿ¿ÿ±ÿµÿ¹ÿ´ÿ¸ÿ»ÿ¼ÿ»ÿ½ÿµÿ²ÿ±ÿ´ÿ¶ÿµÿ¶ÿ¶ÿ¸ÿ¸ÿ·ÿ»ÿ»ÿ¹ÿ®ÿ¯ÿ½ÿ¶ÿÅÿ²ÿÀÿ¸ÿ½ÿ½ÿ³ÿ¯ÿµÿ¸ÿµÿ±ÿ«ÿ®ÿ¿ÿ½ÿµÿ¸ÿ²ÿ±ÿ©ÿµÿ½ÿ·ÿ±ÿ´ÿÆÿ¬ÿ«ÿ¹ÿ´ÿ¿ÿ¶ÿ´ÿ³ÿºÿ½ÿºÿ²ÿ»ÿ¼ÿ±ÿ¶ÿÀÿ¹ÿ¬ÿ¯ÿ´ÿµÿ»ÿ´ÿ«ÿ¬ÿ²ÿ»ÿ±ÿ±ÿÁÿ¼ÿ³ÿ¸ÿ²ÿ¼ÿ´ÿ®ÿ­ÿµÿ¹ÿ¼ÿµÿ¹ÿºÿ³ÿ¹ÿ¿ÿ»ÿ¹ÿ·ÿ±ÿ³ÿ¶ÿ´ÿ½ÿ°ÿ°ÿ°ÿ°ÿ²ÿÂÿ¿ÿºÿ±ÿ´ÿ¯ÿËÿÂÿ¸ÿÃÿ­ÿÿªÿ±ÿ«ÿ«ÿ¯ÿ·ÿ¸ÿ¶ÿ·ÿ¶ÿµÿ»ÿÃÿ»ÿ·ÿ³ÿ©ÿ«ÿ¼ÿ±ÿ¶ÿ±ÿ¬ÿºÿÇÿ°ÿ¼ÿ¸ÿ¸ÿ³ÿ´ÿ®ÿ³ÿ±ÿ¶ÿ¸ÿ¶ÿ¶ÿ¶ÿ³ÿ±ÿ¯ÿ²ÿ´ÿµÿ´ÿ²ÿ¶ÿ±ÿµÿµÿ´ÿÀÿ¹ÿ³ÿ°ÿÿªÿ¸ÿ³ÿÆÿ´ÿ¯ÿ²ÿ³ÿ¯ÿªÿ³ÿ­ÿ´ÿÀÿµÿ°ÿ°ÿ·ÿ½ÿ¿ÿ¿ÿ¹ÿ´ÿ¸ÿ¼ÿ¸ÿ¹ÿºÿ¸ÿ¸ÿ¼ÿ«ÿµÿµÿ©ÿÿ±ÿ½ÿºÿµÿ®ÿ±ÿÿ°ÿ°ÿ±ÿ´ÿ¯ÿ´ÿ·ÿ±ÿÿ¬ÿºÿ¾ÿ¸ÿ´ÿ»ÿ¼ÿ²ÿ´ÿµÿ°ÿªÿÿ¬ÿµÿ´ÿµÿ´ÿÿ»ÿ­ÿ³ÿ±ÿ½ÿ½ÿ«ÿ­ÿ¶ÿºÿ·ÿ°ÿ¹ÿ»ÿ¶ÿ²ÿ´ÿ¼ÿºÿÁÿ¹ÿµÿ·ÿ²ÿ²ÿ·ÿ¹ÿ¸ÿ´ÿ°ÿ°ÿµÿ¸ÿ¶ÿ°ÿ¶ÿÃÿ³ÿ®ÿ²ÿ°ÿ¹ÿ²ÿ¸ÿ¹ÿ·ÿ­ÿ°ÿ¶ÿ¼ÿ¾ÿ¶ÿ·ÿ¸ÿ¼ÿÁÿ´ÿ²ÿ´ÿ®ÿ³ÿ±ÿªÿ³ÿ¼ÿ¸ÿ¶ÿ¾ÿ´ÿ´ÿºÿ°ÿ¶ÿ¾ÿ¯ÿ³ÿ©ÿ¬ÿµÿ»ÿ±ÿ±ÿÿºÿ³ÿ®ÿÂÿÄÿ´ÿ°ÿ®ÿ±ÿ®ÿ­ÿµÿ®ÿÿ®ÿ¸ÿ¼ÿ·ÿ´ÿµÿ³ÿ°ÿ²ÿ¯ÿÿ²ÿ»ÿ»ÿ¶ÿ´ÿ¶ÿ¹ÿÀÿÁÿ¯ÿÿ¼ÿµÿ­ÿÅÿ¬ÿ·ÿ¬ÿ¬ÿºÿ¸ÿ°ÿµÿ¿ÿ´ÿ¬ÿ¶ÿµÿ¶ÿ±ÿ¯ÿ±ÿ°ÿ¶ÿ¼ÿ¹ÿ´ÿ¹ÿ¾ÿ·ÿµÿ³ÿ°ÿ¹ÿ´ÿ¬ÿ´ÿ°ÿ«ÿ±ÿ«ÿ´ÿ³ÿºÿ¾ÿ¸ÿ­ÿÿ±ÿµÿ´ÿµÿ´ÿ·ÿªÿ²ÿ»ÿºÿ±ÿ·ÿ²ÿ¬ÿ©ÿ®ÿ²ÿ­ÿ®ÿ²ÿ·ÿ¹ÿ¸ÿºÿ³ÿ¶ÿ­ÿ°ÿ¯ÿ­ÿ³ÿ«ÿ¶ÿºÿ²ÿ¼ÿ»ÿ½ÿÁÿÿ²ÿ¸ÿ¬ÿ¯ÿ·ÿÿ°ÿ²ÿ±ÿªÿ¼ÿ´ÿ¶ÿ½ÿ®ÿ³ÿ·ÿ¹ÿ¿ÿ¸ÿ²ÿ°ÿ®ÿ¯ÿ°ÿ°ÿ°ÿ·ÿ´ÿ³ÿ¶ÿ·ÿºÿ³ÿ­ÿ±ÿ®ÿ±ÿ´ÿ°ÿ»ÿÿ®ÿ·ÿÂÿ³ÿµÿ±ÿ¯ÿ¸ÿ¹ÿ´ÿ¯ÿ¹ÿ¼ÿ¶ÿ¬ÿ«ÿ°ÿ±ÿ²ÿ°ÿ­ÿ´ÿµÿ¯ÿ´ÿµÿ«ÿ­ÿ³ÿ´ÿ»ÿºÿµÿÃÿ·ÿ¸ÿºÿÁÿ©ÿ³ÿ²ÿ¬ÿ¿ÿ¶ÿ²ÿ¹ÿ²ÿ°ÿ»ÿ²ÿ´ÿ¸ÿ°ÿ±ÿ¯ÿ²ÿ¶ÿ´ÿ±ÿ¶ÿµÿµÿ´ÿ²ÿ²ÿªÿ¬ÿ¯ÿ¬ÿ«ÿ°ÿ°ÿ·ÿ°ÿ´ÿ³ÿ³ÿ©ÿ¹ÿ´ÿ´ÿªÿ¬ÿ½ÿ®ÿ»ÿ³ÿµÿ­ÿ®ÿ±ÿ¬ÿµÿ¹ÿ³ÿ²ÿ°ÿ®ÿ¸ÿµÿ±ÿ²ÿ«ÿ°ÿ»ÿ¼ÿºÿ¶ÿ´ÿ¯ÿ¯ÿ¯ÿªÿ·ÿ»ÿªÿ»ÿºÿ½ÿ»ÿ¼ÿ¼ÿ¯ÿ»ÿÿÀÿ®ÿÿ½ÿ±ÿµÿ¶ÿ½ÿ½ÿ¸ÿ³ÿ¯ÿ®ÿ¶ÿ±ÿ¬ÿ«ÿ­ÿ¯ÿ¹ÿ¼ÿ¶ÿ¼ÿ¿ÿ¼ÿ³ÿ­ÿµÿ¼ÿÅÿ»ÿºÿ¸ÿ´ÿÀÿÉÿÿ·ÿÿÅÿ¾ÿµÿ¯ÿµÿÿ¹ÿ®ÿ³ÿ¶ÿ¾ÿ¶ÿ¬ÿ±ÿÀÿ½ÿ¸ÿ·ÿµÿ·ÿµÿ²ÿµÿ²ÿ²ÿ¶ÿ¹ÿºÿ³ÿ¸ÿ´ÿ¯ÿ»ÿ¹ÿ·ÿ¼ÿµÿ¼ÿ¯ÿ¹ÿ¹ÿ»ÿÉÿ¹ÿ°ÿ²ÿ·ÿ½ÿ´ÿ¸ÿºÿ³ÿ³ÿ´ÿ®ÿ°ÿ±ÿµÿ¾ÿ·ÿ²ÿºÿºÿ·ÿ²ÿ´ÿºÿ¹ÿ¼ÿ´ÿ¯ÿµÿ»ÿ¸ÿ³ÿ²ÿ¿ÿµÿÂÿµÿ´ÿ®ÿºÿ±ÿºÿ²ÿ±ÿ²ÿ³ÿ´ÿ·ÿºÿ³ÿ¶ÿºÿµÿ²ÿ²ÿ³ÿ³ÿ³ÿºÿ·ÿ·ÿ²ÿ­ÿ¶ÿ»ÿºÿ½ÿ±ÿ´ÿºÿ¸ÿµÿ­ÿ³ÿ¹ÿ¹ÿ¶ÿºÿµÿ¶ÿ´ÿÂÿ±ÿ¸ÿÂÿºÿµÿºÿ¾ÿÀÿ¿ÿ»ÿ¹ÿ¹ÿ³ÿ«ÿ®ÿ°ÿ¯ÿ±ÿ¯ÿ³ÿ³ÿ¸ÿÀÿ¹ÿ¹ÿ°ÿ·ÿ¸ÿÿ¶ÿºÿµÿ¾ÿÇÿÀÿµÿ³ÿÂÿ³ÿ³ÿ¶ÿ·ÿ¹ÿ¶ÿ¶ÿ·ÿ·ÿ·ÿ´ÿ³ÿ¸ÿ±ÿ²ÿ¸ÿºÿ±ÿ®ÿ³ÿ«ÿ²ÿ±ÿ·ÿ´ÿ¶ÿµÿ½ÿ³ÿ´ÿ·ÿ³ÿ²ÿ­ÿ±ÿ²ÿ¶ÿÀÿ¿ÿµÿ­ÿ®ÿ²ÿ®ÿ¹ÿ¹ÿ±ÿÀÿÇÿ¹ÿ·ÿ«ÿ­ÿ¶ÿ°ÿ¸ÿ¹ÿ®ÿ±ÿ²ÿ·ÿ»ÿ´ÿ¿ÿµÿ¹ÿ¸ÿ³ÿ»ÿ½ÿ´ÿ±ÿ¸ÿ»ÿµÿµÿºÿ´ÿ¬ÿ²ÿ°ÿ·ÿ¹ÿÈÿ¼ÿ´ÿ·ÿµÿ²ÿ¾ÿ¹ÿ¸ÿ¸ÿ¸ÿ¿ÿ¹ÿÃÿ·ÿ´ÿ¿ÿ¹ÿ®ÿ³ÿ·ÿ´ÿ³ÿ¯ÿ°ÿµÿ³ÿ¶ÿ¼ÿ¿ÿÅÿ¹ÿ·ÿÂÿÆÿ´ÿ®ÿ¸ÿ¶ÿÿ©ÿ¾ÿ°ÿ¸ÿµÿ³ÿ¹ÿ·ÿ²ÿ¶ÿ¹ÿ³ÿ©ÿÿ­ÿ²ÿÂÿ¸ÿ¶ÿ°ÿ­ÿ¬ÿªÿ©ÿ¯ÿµÿºÿ¸ÿ®ÿºÿ¼ÿ¶ÿ½ÿ¶ÿºÿ½ÿ¹ÿ·ÿ²ÿ­ÿ¯ÿ¶ÿ¸ÿ¼ÿ¾ÿ²ÿ¶ÿÃÿ±ÿÇÿ¹ÿ³ÿ·ÿ¯ÿ³ÿ¸ÿ¿ÿÅÿºÿ¸ÿ¾ÿ½ÿÂÿ¶ÿªÿ®ÿ³ÿ´ÿ½ÿÄÿ¹ÿ¸ÿ¹ÿµÿµÿºÿ¾ÿºÿµÿ¹ÿ¼ÿ¸ÿ³ÿµÿ±ÿ¾ÿ½ÿµÿ¹ÿµÿ±ÿ³ÿ³ÿ³ÿ±ÿ¯ÿ´ÿ¼ÿ¿ÿ¶ÿµÿµÿ³ÿ±ÿ­ÿÀÿ¼ÿ¿ÿ¼ÿËÿµÿ±ÿ¼ÿ·ÿ¹ÿÀÿµÿ´ÿ·ÿ¶ÿºÿÀÿÂÿ½ÿ»ÿ±ÿ¸ÿ­ÿÀÿ²ÿ¶ÿºÿ³ÿ°ÿ¾ÿ¿ÿ»ÿºÿ¹ÿ¯ÿ­ÿµÿ¶ÿ³ÿ³ÿ·ÿ»ÿ»ÿÀÿÂÿ½ÿ²ÿ¹ÿ²ÿÃÿÄÿ¿ÿ´ÿ¸ÿ²ÿÁÿ¾ÿÂÿ¾ÿ´ÿ²ÿ¶ÿºÿ±ÿ«ÿ²ÿ·ÿ»ÿ·ÿºÿÀÿ¾ÿ´ÿµÿ½ÿ¹ÿÀÿ´ÿ¼ÿ¸ÿ¾ÿ»ÿ¶ÿ·ÿºÿ¹ÿ·ÿ´ÿ´ÿ¶ÿ·ÿ¹ÿ¯ÿ²ÿ³ÿ¹ÿÁÿ°ÿÃÿ½ÿÈÿ±ÿ­ÿ´ÿ©ÿ¸ÿ·ÿµÿ¼ÿ½ÿ½ÿ»ÿ¹ÿ¸ÿµÿÂÿ½ÿÀÿ´ÿ²ÿ³ÿµÿ¸ÿ°ÿ·ÿ¶ÿ¶ÿ½ÿ¹ÿ»ÿÄÿÄÿ¾ÿ¼ÿ¸ÿ­ÿÄÿ·ÿ¸ÿ·ÿ²ÿ¶ÿ¿ÿ®ÿÁÿ»ÿ¼ÿºÿ¹ÿ¯ÿ±ÿµÿ³ÿµÿµÿ·ÿÁÿ¼ÿ¸ÿÃÿ¾ÿ¾ÿ¾ÿÀÿ¶ÿ³ÿ¼ÿ¾ÿËÿÁÿ»ÿ¾ÿ¼ÿ¿ÿÅÿ¼ÿµÿ»ÿ¼ÿ²ÿ¹ÿÀÿÁÿ¼ÿ´ÿ®ÿ±ÿ®ÿ¼ÿÁÿºÿ¹ÿÃÿÃÿ±ÿ©ÿ±ÿµÿ¶ÿ´ÿµÿÁÿ±ÿ»ÿ¿ÿ·ÿ¼ÿ¶ÿ°ÿ¾ÿ¾ÿ³ÿµÿºÿ¼ÿ½ÿ¯ÿ»ÿÀÿÂÿ²ÿ´ÿÁÿÃÿÉÿºÿ¸ÿ¾ÿ·ÿ¸ÿÀÿ¾ÿºÿ½ÿ½ÿ»ÿ½ÿ¸ÿºÿ±ÿ¼ÿ»ÿ²ÿ¼ÿÀÿ¾ÿ¼ÿºÿ·ÿ¹ÿ¾ÿÄÿÈÿÀÿ½ÿ¾ÿÄÿÍÿ¾ÿ·ÿ·ÿÀÿÁÿÎÿËÿ¿ÿ»ÿÀÿ¾ÿ¸ÿºÿ¼ÿÀÿ¸ÿºÿ½ÿ¯ÿÄÿÂÿÅÿºÿ¹ÿ¿ÿÄÿ½ÿ³ÿºÿÃÿ½ÿ·ÿ¼ÿÃÿ¿ÿÌÿ¿ÿ´ÿÀÿ¼ÿ¬ÿ´ÿ»ÿÂÿÁÿ¿ÿÁÿ·ÿ¹ÿÄÿ´ÿÀÿ³ÿ¾ÿÊÿÅÿÃÿ¼ÿ°ÿ»ÿÆÿ¿ÿºÿ¼ÿÁÿÅÿÆÿ¸ÿÇÿ¶ÿ¿ÿµÿ²ÿÁÿÅÿÅÿÃÿ¾ÿ¹ÿ»ÿÈÿÅÿ¿ÿÀÿÂÿ¿ÿ¹ÿÀÿ·ÿ¹ÿ¾ÿ¼ÿÂÿÀÿ·ÿÀÿÃÿÄÿºÿÀÿ´ÿ¾ÿÀÿÈÿ¿ÿ¾ÿÀÿÅÿ¾ÿ¶ÿºÿ½ÿÆÿÌÿÇÿ¸ÿ¶ÿ¾ÿÁÿºÿÄÿÁÿ¾ÿ¿ÿ¾ÿ½ÿÂÿÆÿÀÿÄÿÄÿÈÿÈÿÅÿÊÿ¸ÿµÿ¼ÿÃÿÅÿÃÿÁÿÀÿÀÿÈÿ´ÿÃÿ½ÿ¿ÿÃÿÁÿÁÿ¸ÿ®ÿ¯ÿºÿÅÿ³ÿ¯ÿºÿÂÿ½ÿ½ÿÅÿµÿ¸ÿ¹ÿ·ÿÁÿÄÿ³ÿºÿÁÿ¿ÿÄÿ¾ÿÅÿ¿ÿ»ÿ¾ÿÄÿÇÿÇÿÇÿÈÿÁÿÇÿÂÿ¿ÿµÿÇÿÐÿÁÿÀÿÀÿÅÿÇÿÀÿ¿ÿ¼ÿ¹ÿ½ÿÃÿÅÿÄÿÇÿÇÿÃÿ¿ÿ¾ÿ»ÿ¼ÿÂÿÄÿÇÿ·ÿºÿÇÿ»ÿ¾ÿ·ÿ»ÿ¼ÿºÿÂÿÅÿ»ÿÆÿÇÿÄÿ»ÿÀÿ¶ÿ¸ÿÃÿÃÿÀÿÂÿÃÿÈÿ¾ÿºÿÁÿºÿÇÿ¼ÿºÿÆÿÁÿºÿÂÿÁÿ¼ÿ¹ÿÀÿ¼ÿ¸ÿÀÿÂÿÁÿÁÿÁÿÂÿÁÿ¹ÿÁÿºÿÉÿÆÿÂÿÁÿ¾ÿÇÿÐÿÌÿ¿ÿµÿ·ÿÅÿ²ÿÅÿÈÿÇÿ»ÿ¿ÿÀÿÀÿÃÿÁÿÃÿ¶ÿÄÿÆÿÀÿ¾ÿ¼ÿºÿ¼ÿ»ÿÂÿÌÿ¿ÿºÿÃÿ¿ÿÀÿÀÿÀÿ¾ÿ¿ÿ¿ÿÀÿÁÿ·ÿ¼ÿ»ÿÂÿÄÿ¹ÿ¿ÿ¾ÿ·ÿ¼ÿÄÿÆÿÂÿÀÿ¶ÿÌÿÆÿ½ÿ¿ÿÂÿ½ÿ½ÿÅÿÀÿÂÿÄÿºÿ»ÿÉÿÇÿÈÿÆÿÀÿ·ÿ°ÿÂÿËÿ¹ÿ¸ÿ¼ÿ¿ÿ½ÿ¹ÿ½ÿÁÿ»ÿ¹ÿÅÿ»ÿÆÿ¿ÿ¿ÿ¼ÿ¿ÿ½ÿ¾ÿÉÿÅÿÀÿÅÿ½ÿÇÿÃÿÄÿÏÿÊÿÁÿÃÿ»ÿ¹ÿËÿÇÿÉÿ½ÿ¹ÿ¿ÿÅÿÅÿÀÿÁÿÅÿ¾ÿ¼ÿºÿÅÿ¿ÿºÿÃÿÈÿ¸ÿ°ÿ¾ÿ½ÿÈÿÃÿ¿ÿ¼ÿ·ÿ¸ÿ¿ÿ¹ÿÄÿÊÿ¾ÿ½ÿ¸ÿÃÿÃÿ´ÿ°ÿ¸ÿÁÿ´ÿ½ÿºÿÀÿÅÿ½ÿ¾ÿÇÿ½ÿ¶ÿ·ÿÃÿ½ÿÀÿÀÿÀÿÀÿ¾ÿ½ÿÀÿ·ÿ¸ÿ¼ÿ¶ÿ·ÿ»ÿ¾ÿÁÿÀÿ¹ÿÅÿÂÿ¿ÿºÿÀÿ¾ÿ·ÿ¼ÿ¿ÿµÿ´ÿ½ÿ°ÿÀÿÂÿÁÿÅÿÀÿ¼ÿÁÿÂÿ¼ÿºÿ½ÿÂÿÃÿÀÿ½ÿÃÿ¹ÿºÿ¿ÿ¹ÿ¹ÿ½ÿ¼ÿ¶ÿ³ÿÁÿ¼ÿÃÿ¾ÿ¾ÿÄÿÅÿ½ÿ·ÿÀÿÆÿÄÿÁÿ»ÿ¼ÿÃÿÀÿ¶ÿÃÿÅÿÀÿÁÿ½ÿ½ÿ½ÿÂÿËÿ¿ÿ¶ÿ´ÿ¾ÿÂÿÂÿ¾ÿ¾ÿÃÿ¾ÿ½ÿÀÿÀÿÅÿÅÿ½ÿ½ÿÈÿÆÿ·ÿ½ÿÀÿ¼ÿºÿ¶ÿºÿÃÿ¾ÿ¶ÿ­ÿ½ÿÊÿÆÿÃÿÂÿºÿºÿ¶ÿÎÿËÿÀÿ½ÿ¼ÿ²ÿ½ÿÁÿ½ÿ¸ÿ·ÿ·ÿ¶ÿ¹ÿ³ÿ¿ÿºÿ·ÿ·ÿ¸ÿ»ÿ¼ÿ¶ÿ¯ÿµÿ·ÿ²ÿÀÿÀÿ²ÿ²ÿ½ÿ¶ÿµÿ¹ÿÆÿ¹ÿ²ÿ¹ÿ³ÿºÿ¿ÿ¾ÿÀÿ´ÿ·ÿ¹ÿ°ÿ¯ÿ³ÿ°ÿ©ÿµÿ¸ÿ½ÿ¿ÿ»ÿ¸ÿ½ÿºÿÀÿ´ÿ¾ÿ»ÿ«ÿ¬ÿ¾ÿ½ÿ­ÿ±ÿ¾ÿµÿ·ÿ¹ÿºÿ¼ÿÂÿÄÿ¾ÿÃÿ»ÿ¹ÿºÿ·ÿ¸ÿÁÿÃÿ¹ÿ¬ÿ´ÿ³ÿºÿ·ÿÀÿÉÿ¿ÿ·ÿ¸ÿ¶ÿ»ÿ¬ÿ¯ÿ´ÿ»ÿÄÿÃÿ¶ÿ·ÿ»ÿ»ÿ±ÿ²ÿ°ÿ³ÿ¿ÿ¿ÿ²ÿ¹ÿµÿ³ÿ¿ÿ¼ÿ¹ÿºÿ¹ÿ¸ÿ»ÿ»ÿ¿ÿ¼ÿµÿ»ÿ¸ÿ»ÿÄÿ¿ÿ¹ÿ°ÿÉÿ»ÿ¿ÿµÿµÿ½ÿ½ÿ·ÿ¸ÿÆÿ¸ÿ²ÿ®ÿ¼ÿ»ÿ¼ÿÃÿ½ÿµÿ¾ÿµÿ¶ÿÎÿ¾ÿ±ÿ·ÿ¾ÿ¼ÿ·ÿ²ÿ¯ÿÀÿ»ÿÀÿ¾ÿºÿ¾ÿ¼ÿ²ÿ¶ÿ¿ÿ¸ÿ¿ÿ·ÿ´ÿÅÿ»ÿ·ÿÂÿÀÿ´ÿ·ÿµÿ¿ÿ·ÿ´ÿ´ÿ·ÿ»ÿ¼ÿºÿµÿ·ÿ½ÿ°ÿ¾ÿºÿ´ÿ¸ÿ»ÿ¶ÿ´ÿµÿ­ÿ¬ÿ²ÿ¿ÿ½ÿÇÿÅÿ¾ÿÂÿÉÿÀÿ·ÿ·ÿ³ÿµÿ³ÿ¸ÿ¸ÿÂÿÇÿÃÿÀÿ®ÿ¯ÿ¿ÿ®ÿ¾ÿ½ÿºÿ¹ÿºÿ¸ÿºÿÀÿÂÿ¸ÿ¹ÿ³ÿ¾ÿºÿ¿ÿ»ÿ¾ÿ¿ÿ³ÿµÿÀÿ¶ÿ½ÿÂÿ´ÿ°ÿ½ÿ¿ÿºÿµÿµÿºÿ³ÿ±ÿ»ÿ¹ÿ²ÿ»ÿ»ÿ»ÿ½ÿºÿ¹ÿ¼ÿºÿÂÿ¢ÿ´ÿ·ÿ³ÿµÿ¶ÿ¾ÿÁÿ¾ÿ¾ÿ¹ÿ¸ÿ¶ÿ¶ÿµÿµÿÀÿÆÿÅÿÁÿÀÿ¾ÿ¸ÿ¾ÿÁÿ¾ÿÀÿµÿºÿ¶ÿ´ÿ¼ÿ¸ÿ­ÿ±ÿ·ÿÀÿ¼ÿ½ÿ»ÿ¸ÿ¼ÿÁÿ¿ÿºÿ¶ÿ»ÿÅÿ¹ÿ²ÿ·ÿÀÿ½ÿºÿÁÿ±ÿ¶ÿ®ÿ¬ÿ½ÿ¼ÿ»ÿÁÿ¹ÿ¿ÿÂÿºÿ¹ÿ¾ÿ¹ÿ·ÿ´ÿ·ÿÁÿ¾ÿ½ÿºÿ¹ÿ³ÿ»ÿµÿ·ÿ¸ÿ³ÿ´ÿ·ÿ³ÿ°ÿ¸ÿ¶ÿ¿ÿÅÿÄÿ¬ÿºÿ¸ÿ·ÿ·ÿÀÿ¿ÿ·ÿ¿ÿ½ÿ¸ÿ¼ÿÂÿ¿ÿ¹ÿ´ÿ¼ÿ¹ÿ·ÿ¿ÿÁÿ½ÿºÿ°ÿ°ÿ¸ÿ·ÿ¾ÿÀÿ»ÿ¹ÿºÿÂÿµÿ°ÿ¹ÿºÿ¾ÿ½ÿ²ÿÁÿ²ÿÆÿÇÿ¾ÿ·ÿºÿ·ÿ»ÿ¹ÿ¬ÿµÿÆÿ¾ÿ·ÿ­ÿºÿ³ÿ¼ÿÂÿÆÿ¹ÿ½ÿÀÿ½ÿºÿ¶ÿºÿ³ÿ³ÿÂÿ¯ÿºÿÂÿÁÿÁÿÀÿÂÿºÿ¸ÿ½ÿºÿ¼ÿµÿÅÿÅÿÅÿÇÿ¶ÿ¼ÿ¹ÿ¸ÿ¼ÿ¼ÿ¿ÿÂÿÁÿÀÿ¼ÿ¹ÿºÿÂÿÇÿÀÿÃÿ½ÿ³ÿ·ÿ¼ÿ·ÿ¹ÿ²ÿ¬ÿÀÿÄÿ»ÿ´ÿ°ÿ»ÿ´ÿ°ÿµÿ¾ÿ¹ÿ»ÿºÿ·ÿ¹ÿ¼ÿºÿ¶ÿ´ÿµÿ´ÿ·ÿÉÿ»ÿ¹ÿ¹ÿ´ÿµÿ»ÿÅÿÅÿÁÿÂÿºÿ±ÿ»ÿ¶ÿ·ÿµÿ¹ÿ¶ÿ¼ÿ½ÿ½ÿÀÿ¾ÿºÿ¾ÿºÿ±ÿ¾ÿÂÿ´ÿ½ÿ¼ÿ´ÿÎÿ¼ÿÀÿ¼ÿ³ÿ±ÿ²ÿ´ÿ¸ÿºÿ»ÿ¹ÿ³ÿ³ÿ·ÿ»ÿ³ÿÃÿ±ÿ·ÿ¸ÿµÿÄÿ¼ÿ·ÿµÿ·ÿºÿ¼ÿ¸ÿ®ÿ¹ÿÃÿºÿ»ÿµÿ»ÿ¿ÿ¾ÿÃÿ¶ÿ¶ÿ´ÿºÿ¾ÿ¸ÿ¼ÿ¿ÿ¶ÿ¸ÿ·ÿµÿ¯ÿ´ÿ¸ÿÅÿ½ÿµÿ¾ÿ»ÿ¸ÿ·ÿ¼ÿ¾ÿºÿ¹ÿ¼ÿ¼ÿ·ÿµÿÀÿµÿÁÿ¿ÿÆÿ¾ÿ¼ÿ¸ÿ¿ÿ¼ÿ²ÿ¯ÿ¸ÿ¯ÿ¯ÿ½ÿ¿ÿ¼ÿ»ÿ»ÿ·ÿ¼ÿ­ÿÿ¼ÿ³ÿ¹ÿ·ÿ»ÿ¹ÿÃÿÇÿ¿ÿ·ÿ¸ÿ¶ÿ±ÿ¹ÿºÿ¶ÿ»ÿ»ÿÃÿ¹ÿ½ÿ·ÿ®ÿ±ÿ½ÿ¹ÿºÿÁÿ¾ÿ¸ÿ½ÿ½ÿ¶ÿ²ÿµÿ¿ÿ±ÿ±ÿ´ÿºÿ¼ÿµÿ»ÿ¿ÿ¯ÿ¾ÿ¸ÿ¶ÿ³ÿ¸ÿ·ÿµÿ½ÿ»ÿ´ÿºÿ»ÿ·ÿ´ÿ¿ÿ³ÿ¶ÿ´ÿ¿ÿ»ÿ¿ÿ±ÿÿ­ÿ²ÿ¼ÿµÿ±ÿ²ÿ´ÿ¹ÿµÿ·ÿ³ÿÿ¶ÿ¸ÿ±ÿ´ÿ±ÿÁÿ¶ÿµÿ²ÿ´ÿ¶ÿ·ÿ³ÿ¾ÿÃÿºÿ±ÿ°ÿ±ÿ¶ÿ¼ÿ»ÿÁÿ²ÿ¸ÿµÿ¹ÿ¶ÿ¶ÿ¯ÿ³ÿ´ÿ¶ÿ³ÿºÿ¹ÿ±ÿ²ÿ²ÿ¬ÿ¬ÿ½ÿÊÿ¿ÿ´ÿ¸ÿÂÿÁÿ´ÿÿÊÿ´ÿ­ÿ½ÿ¶ÿ¸ÿ±ÿ³ÿ²ÿ·ÿ·ÿ¹ÿ¸ÿ¹ÿ¸ÿ³ÿ¸ÿ½ÿ·ÿ»ÿºÿºÿÀÿ·ÿ¿ÿ¹ÿµÿªÿºÿÇÿÂÿ¸ÿ¶ÿ°ÿ ÿ¯ÿ¯ÿ±ÿµÿ´ÿ¸ÿºÿ°ÿ±ÿ¸ÿµÿ»ÿ¯ÿ±ÿºÿ¸ÿ¶ÿ¸ÿ³ÿ®ÿÀÿÂÿÁÿ³ÿ¹ÿµÿ¶ÿºÿ³ÿµÿ»ÿ¹ÿ¹ÿ¼ÿ½ÿ¸ÿ´ÿ³ÿ·ÿ»ÿ·ÿµÿ³ÿ²ÿ¿ÿºÿ±ÿ½ÿ¸ÿ³ÿ¼ÿ¹ÿ¶ÿµÿÂÿÉÿ½ÿ¸ÿ¼ÿ»ÿ¶ÿµÿ¹ÿÅÿÄÿ¼ÿ·ÿ¶ÿ¾ÿ´ÿÿ¼ÿ¶ÿ²ÿ¾ÿ¯ÿ¯ÿ»ÿºÿ¸ÿµÿ´ÿ°ÿ³ÿ¸ÿ´ÿ²ÿ¶ÿ±ÿµÿ´ÿ¹ÿÂÿÁÿ¾ÿ´ÿºÿµÿ½ÿÎÿ¯ÿ±ÿÁÿÊÿ»ÿ­ÿ­ÿµÿ³ÿ³ÿ·ÿ¶ÿ±ÿ²ÿ½ÿÃÿºÿ¶ÿ¼ÿ»ÿµÿ¼ÿ¼ÿ¸ÿ¾ÿºÿ¹ÿ®ÿ²ÿ±ÿ¯ÿ©ÿÿºÿ³ÿ·ÿÀÿºÿ´ÿ¶ÿ´ÿºÿ¹ÿ±ÿ³ÿ¹ÿ¹ÿ·ÿºÿ®ÿ¶ÿ¶ÿ³ÿÅÿ±ÿ±ÿ¹ÿºÿ¯ÿµÿ¹ÿ»ÿ³ÿ¶ÿ³ÿ°ÿµÿ±ÿ±ÿ³ÿ°ÿ³ÿ¹ÿ¸ÿ³ÿ³ÿ¼ÿÃÿÀÿ·ÿ±ÿ±ÿ­ÿ±ÿ¯ÿ®ÿ¯ÿ²ÿµÿ¾ÿ·ÿ¾ÿ­ÿ¯ÿ¸ÿÂÿ°ÿÿ¬ÿ´ÿ¼ÿ½ÿ½ÿ¼ÿºÿ¶ÿ¶ÿµÿ°ÿ¯ÿ°ÿ´ÿ·ÿ¿ÿÀÿÿÿµÿ²ÿ¹ÿºÿ¯ÿ»ÿÆÿ®ÿ»ÿ·ÿ¸ÿ´ÿ¶ÿ±ÿ·ÿ´ÿ¶ÿ¶ÿ´ÿ³ÿ¶ÿ¸ÿ±ÿ®ÿ³ÿ³ÿ·ÿ¹ÿ®ÿ«ÿ´ÿ´ÿ±ÿÿ¸ÿ·ÿ·ÿ»ÿ®ÿªÿ«ÿ­ÿ¸ÿ¸ÿ¼ÿ·ÿ·ÿµÿªÿ¹ÿ±ÿªÿ´ÿ·ÿ¹ÿ°ÿ­ÿ´ÿºÿ»ÿ½ÿ¼ÿ³ÿ´ÿ¸ÿ²ÿ±ÿ­ÿ¯ÿ¯ÿºÿ¼ÿ¼ÿµÿ°ÿ³ÿ¹ÿ¬ÿÿ²ÿ±ÿ¬ÿ¹ÿ°ÿ²ÿ»ÿµÿ¼ÿ´ÿ³ÿ°ÿ·ÿ¼ÿ¾ÿ»ÿ·ÿ·ÿ´ÿ¬ÿ­ÿ¸ÿ±ÿ²ÿ´ÿ¾ÿ·ÿ´ÿ·ÿ³ÿÿ¿ÿ°ÿ¬ÿ®ÿºÿ¾ÿÿ¸ÿµÿ¯ÿ·ÿ·ÿ´ÿ½ÿ¶ÿ¯ÿ¬ÿ°ÿ¹ÿÃÿ¶ÿ­ÿ±ÿ°ÿ®ÿ°ÿ´ÿ´ÿ¹ÿ¼ÿ¼ÿºÿºÿ®ÿÿ³ÿ¼ÿºÿ¹ÿ·ÿ±ÿÃÿªÿ±ÿºÿÂÿÅÿ¹ÿ±ÿ±ÿ´ÿ´ÿºÿ¶ÿ²ÿ¸ÿ°ÿ®ÿÿÿ°ÿ´ÿ¹ÿ»ÿ³ÿ®ÿ²ÿ¼ÿ»ÿ´ÿªÿ·ÿÂÿ·ÿµÿ·ÿ·ÿ²ÿ­ÿ¯ÿÿ·ÿºÿ±ÿ¸ÿ´ÿºÿ­ÿ²ÿÿªÿ®ÿ°ÿ±ÿ¹ÿ²ÿ´ÿ¸ÿ·ÿºÿ³ÿ¶ÿ·ÿ­ÿ®ÿ¶ÿ»ÿ¬ÿÿ¬ÿ¸ÿ²ÿ®ÿ»ÿ³ÿ²ÿºÿ¸ÿ®ÿ»ÿ¶ÿ«ÿ¼ÿªÿ»ÿÿºÿºÿ±ÿ­ÿ­ÿ¸ÿ±ÿ­ÿ¶ÿ²ÿ´ÿ²ÿ±ÿ´ÿ²ÿ±ÿ¸ÿ¸ÿ¶ÿ¸ÿ·ÿ¸ÿ»ÿ´ÿ©ÿ¸ÿ¿ÿ³ÿ¹ÿ°ÿÿ®ÿ­ÿÿ²ÿºÿµÿ¶ÿ®ÿÿ®ÿ´ÿ°ÿ·ÿ«ÿ°ÿ¯ÿ¯ÿ°ÿ¹ÿ·ÿ¸ÿ¸ÿµÿ²ÿ´ÿ´ÿ´ÿ´ÿ´ÿµÿ³ÿµÿ´ÿ¯ÿ¶ÿ±ÿ²ÿ¯ÿ³ÿ·ÿªÿ±ÿ°ÿ³ÿ·ÿ·ÿºÿ¹ÿ®ÿ´ÿ¶ÿÿ®ÿ¶ÿªÿ´ÿµÿ³ÿ«ÿ»ÿ·ÿ±ÿºÿ®ÿ²ÿ¶ÿ·ÿ¹ÿµÿ°ÿ°ÿ±ÿ±ÿ°ÿ«ÿ®ÿ»ÿ²ÿ³ÿ»ÿ°ÿ°ÿºÿ´ÿµÿ±ÿ¬ÿ´ÿ³ÿ¹ÿªÿ±ÿ»ÿÁÿ¹ÿ¹ÿµÿ­ÿ³ÿ´ÿ°ÿµÿ·ÿ¹ÿ´ÿ±ÿ²ÿµÿµÿµÿ¶ÿ±ÿ·ÿ»ÿ´ÿµÿ±ÿ°ÿ°ÿ¸ÿ¹ÿ²ÿ»ÿ¶ÿÀÿµÿ¸ÿ¶ÿ¹ÿÿºÿ¶ÿ«ÿ¼ÿ¹ÿ²ÿ´ÿ®ÿ­ÿºÿ­ÿµÿ²ÿ±ÿªÿ±ÿ³ÿ³ÿ´ÿµÿ»ÿ¸ÿ«ÿÿ²ÿ´ÿ«ÿ­ÿ²ÿ¬ÿ­ÿ·ÿ­ÿ¬ÿ°ÿºÿµÿ±ÿÿ½ÿ°ÿ¯ÿ®ÿÿ¼ÿ¼ÿ·ÿµÿ®ÿ¬ÿ¯ÿ°ÿ®ÿ­ÿ´ÿ·ÿ³ÿ®ÿ®ÿ³ÿ­ÿ¯ÿºÿ»ÿ¸ÿ·ÿ¸ÿ³ÿµÿ½ÿ´ÿºÿ´ÿÿ±ÿÁÿµÿÂÿ½ÿ¼ÿ´ÿ¶ÿ¸ÿÿ®ÿÿ¹ÿ³ÿ³ÿ¹ÿ±ÿªÿ·ÿµÿ´ÿ´ÿ®ÿ±ÿ²ÿ¶ÿ¶ÿ´ÿÿ­ÿ±ÿ²ÿ¸ÿ¯ÿ¶ÿ¹ÿ©ÿ«ÿ®ÿ°ÿ·ÿÀÿ¶ÿ´ÿ¯ÿ°ÿ¯ÿ¸ÿ²ÿ¼ÿ´ÿ³ÿ¼ÿÿÂÿ¸ÿ¿ÿ¾ÿ­ÿ³ÿ«ÿÿ¯ÿ¸ÿ¹ÿ½ÿ°ÿ¯ÿµÿ¬ÿ®ÿ¼ÿ¶ÿ°ÿ²ÿ®ÿºÿÇÿÃÿ­ÿ·ÿ»ÿ¹ÿ¸ÿ¾ÿ¶ÿ·ÿºÿ±ÿ¸ÿÁÿ¼ÿ½ÿ¸ÿªÿ«ÿ¯ÿ±ÿ¸ÿºÿ¼ÿ¬ÿªÿ­ÿ¶ÿ¶ÿ±ÿ«ÿ°ÿ¿ÿ½ÿ¯ÿ²ÿºÿ·ÿ³ÿ´ÿ¶ÿ´ÿ¸ÿ¯ÿºÿ®ÿ²ÿ°ÿ©ÿ·ÿ¼ÿ°ÿÂÿ³ÿ¸ÿµÿ½ÿ­ÿ°ÿ´ÿ´ÿ°ÿ¶ÿ·ÿ¹ÿ·ÿ±ÿ³ÿ½ÿÀÿ´ÿ¯ÿ·ÿ·ÿ°ÿ²ÿ´ÿ²ÿ¶ÿ±ÿ±ÿ¼ÿ·ÿ½ÿ±ÿ³ÿ·ÿÁÿ»ÿ­ÿ¸ÿ´ÿ«ÿ­ÿ·ÿ®ÿ·ÿ³ÿ¸ÿ³ÿ¸ÿ´ÿ°ÿ³ÿ¹ÿ¿ÿ¾ÿ¾ÿµÿ°ÿ´ÿ¯ÿ¸ÿ¼ÿÂÿÂÿÁÿ¬ÿ°ÿ¶ÿ®ÿ¼ÿ¼ÿ¬ÿ¶ÿ´ÿËÿ±ÿ»ÿ·ÿ­ÿ¶ÿÀÿºÿ®ÿ¹ÿÀÿ®ÿ­ÿ±ÿ¹ÿºÿ´ÿ´ÿ²ÿ´ÿµÿ³ÿ·ÿ·ÿ²ÿ°ÿºÿ¸ÿ°ÿ­ÿ²ÿ«ÿ¿ÿ±ÿ±ÿ²ÿ­ÿ»ÿ¾ÿ¹ÿ¿ÿµÿ¯ÿ¬ÿ¹ÿµÿºÿÀÿ¸ÿ¯ÿ²ÿ±ÿ­ÿµÿ±ÿ¬ÿ¹ÿ·ÿºÿ°ÿ¿ÿÀÿ¹ÿ´ÿÿªÿ·ÿ¹ÿ²ÿ³ÿ·ÿÅÿ¾ÿ©ÿ¯ÿµÿºÿ¼ÿ´ÿ¸ÿ¸ÿ·ÿ¼ÿÁÿºÿ«ÿ°ÿ·ÿ­ÿ­ÿ²ÿ¯ÿ±ÿ°ÿ»ÿ¸ÿ¸ÿ¾ÿ²ÿÿ³ÿ¸ÿ»ÿ²ÿ²ÿ·ÿµÿÄÿ»ÿ³ÿºÿ±ÿ©ÿ«ÿ´ÿ¿ÿ»ÿ°ÿ­ÿ°ÿ±ÿ±ÿ¯ÿµÿ»ÿ±ÿ­ÿ¹ÿµÿ²ÿ²ÿ¸ÿ«ÿ»ÿ¸ÿºÿ°ÿ°ÿ°ÿ³ÿ½ÿ¹ÿÿÿªÿ°ÿ³ÿ·ÿ¾ÿ¬ÿµÿµÿ¼ÿÁÿ±ÿ©ÿÿÿ¾ÿ±ÿ¸ÿ¸ÿ¬ÿ·ÿºÿ´ÿÂÿ¹ÿ³ÿµÿ¸ÿ¶ÿ±ÿ¬ÿ±ÿ½ÿÀÿ¼ÿÀÿ»ÿ¾ÿ¹ÿ¯ÿ¿ÿ®ÿ²ÿ¹ÿºÿ¼ÿ¶ÿ¼ÿ¸ÿ¯ÿ°ÿ¯ÿÿ®ÿ·ÿ¾ÿ¼ÿ±ÿ³ÿ¿ÿ¾ÿ³ÿ²ÿ¶ÿ²ÿ¼ÿÁÿ½ÿÂÿÀÿ³ÿ³ÿµÿ¹ÿ·ÿ¯ÿ½ÿ¶ÿ²ÿ·ÿ¶ÿ¹ÿ¸ÿ·ÿ·ÿ³ÿ³ÿ¹ÿ¼ÿºÿ¶ÿ¯ÿ¸ÿµÿ¶ÿºÿ¸ÿ¸ÿ´ÿ½ÿ¹ÿÿ¸ÿ½ÿ¿ÿ¹ÿ·ÿ¶ÿ´ÿ½ÿ±ÿ«ÿºÿ¼ÿ½ÿ¸ÿ¶ÿ½ÿ»ÿÀÿ±ÿ¸ÿ¼ÿ¸ÿ¸ÿµÿÀÿ¼ÿµÿºÿµÿ±ÿ¶ÿ¹ÿ¹ÿ¸ÿ·ÿ¸ÿ¼ÿÀÿ½ÿ±ÿµÿ¼ÿ¸ÿ¾ÿ¸ÿ¶ÿÀÿÇÿµÿ½ÿ¿ÿÂÿ½ÿ±ÿµÿ¶ÿ±ÿ³ÿ´ÿ´ÿºÿ¼ÿÁÿÁÿ¿ÿ¼ÿÃÿºÿ¼ÿ·ÿ³ÿ¹ÿºÿ±ÿ¶ÿµÿ¶ÿ¸ÿµÿ¶ÿ¼ÿºÿ¶ÿ¹ÿºÿ¾ÿ²ÿ·ÿ³ÿµÿÁÿ°ÿ©ÿÁÿ¾ÿ¼ÿÄÿ´ÿ´ÿ¸ÿ·ÿ¹ÿ¶ÿ´ÿ·ÿ·ÿ»ÿ¿ÿ¸ÿµÿ»ÿ¿ÿ³ÿ½ÿ­ÿ±ÿ¸ÿ¬ÿ»ÿ½ÿ¼ÿ½ÿ¹ÿ¼ÿ¾ÿ¿ÿ»ÿºÿÀÿ»ÿ½ÿ¹ÿµÿ¶ÿ°ÿ¼ÿ¼ÿ¸ÿ´ÿÅÿÄÿºÿ¾ÿ¹ÿµÿ·ÿ¸ÿ½ÿ¾ÿºÿ»ÿ¼ÿÄÿÃÿÀÿ·ÿºÿ¾ÿ¹ÿºÿºÿ·ÿÀÿÃÿ¿ÿ¼ÿ½ÿ¾ÿ½ÿ»ÿ¹ÿ»ÿ¼ÿÁÿÀÿÅÿ¸ÿÆÿ¸ÿ¾ÿ»ÿ¼ÿ¼ÿ³ÿ´ÿ´ÿ¶ÿ´ÿ®ÿ´ÿ»ÿ¸ÿ¯ÿÿ³ÿ¿ÿ©ÿ¹ÿ²ÿ»ÿ½ÿ·ÿ´ÿ¹ÿºÿ¸ÿ½ÿºÿ´ÿºÿ¹ÿ¿ÿÄÿ¿ÿ¸ÿµÿÿ´ÿ®ÿ³ÿ¼ÿÅÿÅÿÁÿ½ÿ¶ÿµÿ¼ÿ¿ÿ¾ÿ»ÿ³ÿ¾ÿ±ÿ®ÿ½ÿ³ÿ·ÿÁÿºÿ½ÿÀÿ½ÿºÿ¸ÿ½ÿÂÿºÿ²ÿÀÿ¶ÿÈÿ¸ÿÂÿÈÿ·ÿ¾ÿÉÿÁÿºÿ¾ÿ»ÿµÿ·ÿ¶ÿ±ÿ¿ÿÀÿµÿ¿ÿºÿÅÿÉÿÊÿ¾ÿÁÿËÿÂÿ¾ÿ½ÿ¹ÿ½ÿ»ÿ¹ÿÍÿÌÿÊÿ¹ÿÇÿ¾ÿ¼ÿ½ÿ·ÿµÿµÿ·ÿ¾ÿÃÿÀÿ¾ÿÄÿÃÿ±ÿÁÿ´ÿ¹ÿËÿÄÿ¶ÿ²ÿ¶ÿÂÿÅÿÀÿ¼ÿ¿ÿÇÿÄÿ¸ÿ²ÿÇÿ·ÿ¼ÿËÿºÿ»ÿ·ÿ»ÿÀÿÆÿÁÿ½ÿÆÿ¾ÿ¿ÿÌÿ¿ÿÄÿÀÿÀÿ½ÿ¿ÿ½ÿ»ÿ¾ÿ·ÿ³ÿÁÿÇÿÂÿÁÿ¼ÿ¿ÿÈÿÄÿºÿ»ÿ²ÿ°ÿ½ÿÀÿ¿ÿ½ÿ·ÿ¾ÿÈÿËÿÃÿµÿ¹ÿµÿ¹ÿÊÿÄÿÆÿÂÿÀÿÃÿ¿ÿ¿ÿ³ÿ¿ÿ»ÿÌÿ½ÿÂÿËÿµÿ¸ÿÁÿÄÿÂÿ¿ÿÂÿÇÿÁÿÂÿÀÿ¿ÿ¶ÿ¶ÿÃÿ¾ÿ¸ÿ´ÿ²ÿ²ÿ¹ÿ¾ÿµÿ¹ÿÂÿ»ÿÈÿÔÿ·ÿ¯ÿªÿ·ÿÀÿÊÿËÿÀÿÆÿÅÿÀÿÀÿ³ÿ¸ÿ¹ÿºÿ»ÿÂÿÈÿÉÿÂÿ¹ÿ¼ÿÀÿÂÿËÿ¼ÿÃÿÏÿÎÿÅÿÃÿÉÿÆÿÃÿËÿÇÿ¹ÿ»ÿ»ÿÀÿÎÿÇÿÌÿÄÿÀÿ¾ÿ¼ÿ½ÿÀÿÂÿ¿ÿ¼ÿ¸ÿ¿ÿ½ÿÁÿ»ÿÁÿÂÿ¼ÿ¹ÿÁÿÍÿÃÿÀÿÇÿÀÿÂÿÁÿ»ÿÁÿÅÿÂÿÀÿÁÿÆÿÆÿ¶ÿ¿ÿ­ÿÂÿÉÿÃÿÅÿÁÿ¼ÿºÿ¹ÿÃÿÄÿ¹ÿ½ÿ®ÿÃÿ¼ÿ¾ÿÆÿÁÿ½ÿÀÿ¿ÿ¾ÿ´ÿ·ÿÆÿ½ÿ·ÿ¹ÿ¿ÿÅÿÀÿ»ÿÁÿÂÿÀÿºÿÄÿÆÿÅÿÉÿÍÿÁÿ¾ÿÂÿÆÿÄÿ³ÿÄÿÉÿÇÿ½ÿ¾ÿÁÿÃÿÃÿÂÿÁÿ¿ÿ¹ÿÀÿÆÿÃÿÊÿÅÿ¼ÿ¼ÿ½ÿÁÿÃÿ¾ÿÄÿÆÿÆÿÁÿ¼ÿÄÿÀÿÂÿÃÿ¾ÿÀÿÅÿÂÿÆÿÃÿÖÿÁÿÀÿ½ÿ¹ÿÀÿÁÿ¶ÿÂÿÅÿ¹ÿ¹ÿÂÿÂÿÃÿÇÿÁÿµÿ¼ÿÊÿÈÿÃÿÓÿÅÿ¾ÿ¿ÿÁÿÂÿ½ÿ¸ÿÂÿÆÿ»ÿÌÿÊÿÀÿ¾ÿ½ÿºÿ»ÿÀÿÂÿÅÿÎÿ¼ÿ¿ÿ¹ÿ»ÿÁÿÆÿ¾ÿ´ÿÁÿÊÿÑÿÍÿÄÿÄÿ¼ÿ»ÿ¾ÿÃÿÉÿÂÿÅÿ¹ÿ¯ÿ­ÿ®ÿ»ÿÄÿÅÿÅÿ½ÿ±ÿÊÿÂÿÉÿÇÿ½ÿ¿ÿ¾ÿ½ÿÁÿ¾ÿ½ÿÈÿÀÿ¹ÿÀÿÃÿ¾ÿ»ÿ¾ÿ¼ÿ¯ÿÅÿÃÿÀÿµÿºÿ½ÿ»ÿ¼ÿ»ÿ·ÿ¶ÿÂÿ½ÿÀÿ¾ÿ¼ÿ½ÿ¿ÿ¿ÿ¾ÿ¹ÿªÿÅÿÅÿÃÿÅÿÆÿÅÿÄÿ¿ÿ¹ÿÂÿÀÿ¾ÿÃÿ»ÿ½ÿÆÿ¿ÿ¾ÿºÿ¾ÿ°ÿ¾ÿÂÿÁÿÅÿËÿÇÿÈÿÓÿ¶ÿµÿ´ÿ¹ÿÂÿÂÿ¾ÿÅÿ¶ÿ¿ÿÆÿµÿ¹ÿÃÿÆÿÁÿ¹ÿ»ÿÇÿÂÿ»ÿ½ÿÀÿ½ÿ·ÿºÿÅÿÏÿ¼ÿÄÿ¼ÿºÿÂÿÂÿ¿ÿÍÿÔÿ»ÿÆÿÀÿ¼ÿ´ÿºÿÃÿ»ÿ¾ÿ³ÿ¼ÿ¼ÿÀÿÀÿ¿ÿÂÿÅÿÁÿ¸ÿ´ÿ¼ÿ¸ÿ¼ÿÃÿÆÿÍÿ¾ÿÀÿ°ÿÂÿÀÿ½ÿÁÿÂÿ¹ÿ½ÿ²ÿ¾ÿÄÿÊÿÆÿ¾ÿ½ÿ·ÿ¿ÿÆÿÁÿÊÿ¹ÿ¾ÿ³ÿµÿÄÿÂÿ¼ÿ¹ÿ¶ÿ¶ÿ¼ÿ¯ÿ¼ÿ³ÿ²ÿ·ÿ¹ÿ¼ÿÁÿ«ÿÿµÿ¶ÿ´ÿ¹ÿ·ÿ¬ÿ±ÿµÿºÿ¯ÿ·ÿ½ÿ¸ÿ°ÿ±ÿ·ÿ¹ÿºÿÆÿ¼ÿ½ÿ¶ÿµÿ·ÿ±ÿµÿ¸ÿ±ÿ¸ÿ¶ÿ¸ÿ»ÿ·ÿ´ÿÁÿ¸ÿÃÿ²ÿ°ÿ³ÿ°ÿ°ÿ¹ÿ»ÿ±ÿ½ÿ¿ÿ¶ÿ´ÿºÿ½ÿ»ÿ½ÿÅÿÀÿ¹ÿ¿ÿ¹ÿ¼ÿ¿ÿ½ÿ¸ÿµÿÌÿ·ÿ¬ÿÂÿÁÿ¿ÿÁÿÂÿ½ÿ¹ÿ·ÿ¶ÿ¼ÿ¶ÿ¹ÿÀÿÀÿºÿ¹ÿ¼ÿºÿ¹ÿ²ÿ¶ÿ·ÿ¹ÿ¶ÿ´ÿ¼ÿ°ÿ¶ÿµÿ¸ÿ¿ÿ¾ÿ·ÿµÿºÿ½ÿºÿÅÿ»ÿ¸ÿµÿ¼ÿ½ÿ¶ÿ°ÿ´ÿ»ÿ½ÿÈÿ¿ÿ¸ÿµÿ¹ÿ»ÿ³ÿ­ÿ¹ÿ¿ÿºÿ°ÿ®ÿÁÿÇÿ»ÿ·ÿ¹ÿ¯ÿÂÿ¼ÿ¸ÿ¾ÿºÿ¿ÿ½ÿµÿ´ÿ¹ÿ³ÿ·ÿ½ÿ»ÿÂÿ¼ÿ¶ÿºÿ¾ÿ¼ÿºÿ°ÿ³ÿ´ÿ±ÿÂÿÄÿ¸ÿ³ÿºÿ»ÿ·ÿ½ÿ¹ÿ´ÿ³ÿ¸ÿ³ÿ°ÿ²ÿ¹ÿ¼ÿ´ÿ±ÿÂÿ±ÿ®ÿÀÿ¾ÿ´ÿ³ÿ·ÿ¹ÿ¶ÿªÿºÿ½ÿ½ÿ¿ÿÂÿÅÿÅÿÆÿÉÿÆÿ¿ÿ¾ÿ·ÿ³ÿ³ÿ²ÿµÿ»ÿÄÿÅÿºÿ·ÿ¬ÿ¼ÿ»ÿÂÿÐÿÂÿ¿ÿ½ÿ·ÿ·ÿ»ÿÁÿ»ÿ»ÿ¿ÿ¹ÿ¾ÿÂÿ¿ÿ¿ÿ»ÿ®ÿµÿËÿ²ÿ©ÿ½ÿ¸ÿµÿ°ÿ²ÿÁÿÄÿ·ÿ½ÿµÿ²ÿ»ÿ·ÿ´ÿÀÿ½ÿ´ÿ¸ÿ¾ÿºÿ³ÿ°ÿ®ÿ¯ÿºÿ¼ÿ½ÿÄÿ¾ÿ¸ÿÀÿÁÿ²ÿ³ÿ¶ÿ¸ÿ¹ÿ¸ÿ½ÿÂÿ¾ÿ»ÿ½ÿÀÿÂÿ·ÿ¼ÿÆÿ¸ÿ²ÿ·ÿ·ÿ»ÿ´ÿ¸ÿÁÿ¸ÿ²ÿÄÿÃÿ¶ÿ¾ÿµÿ·ÿ¿ÿ¾ÿ¾ÿ¹ÿ³ÿ¹ÿÆÿÄÿºÿ½ÿÁÿ¸ÿ¼ÿ²ÿ½ÿ»ÿ·ÿ½ÿÂÿ¾ÿ¶ÿºÿ¸ÿÄÿ¿ÿ»ÿ¼ÿ¼ÿºÿ½ÿ¹ÿ´ÿ¾ÿÅÿÂÿ¼ÿµÿÆÿºÿÅÿ·ÿ´ÿ²ÿ»ÿÊÿÆÿ¸ÿºÿºÿ³ÿ¸ÿÈÿ¼ÿµÿ¶ÿ´ÿ¸ÿ¾ÿ½ÿ¸ÿ¹ÿºÿ¸ÿ¼ÿÈÿ¼ÿ½ÿÁÿÂÿÄÿ½ÿ·ÿ»ÿ»ÿ¼ÿÉÿÀÿ¸ÿÃÿ¼ÿ¶ÿ¼ÿÂÿÁÿ¾ÿ²ÿ°ÿ¼ÿ¿ÿÃÿÃÿ²ÿºÿ»ÿ¶ÿÀÿÂÿ¼ÿÁÿ¼ÿ·ÿ»ÿ¹ÿµÿºÿ¹ÿ¿ÿ¶ÿ¹ÿÂÿ¸ÿ¿ÿÃÿ¼ÿ¸ÿ¼ÿ»ÿºÿ½ÿ·ÿµÿ»ÿ»ÿ¸ÿ¼ÿ»ÿ½ÿ¹ÿµÿµÿÀÿËÿÇÿ¿ÿÄÿÀÿÁÿ¿ÿ±ÿ¼ÿ±ÿ´ÿ¹ÿ²ÿ¹ÿ¶ÿ²ÿ¼ÿÁÿ»ÿ·ÿ·ÿ»ÿ¶ÿµÿ»ÿ¾ÿÂÿ»ÿºÿ¹ÿ±ÿ²ÿ¼ÿ¹ÿ³ÿ´ÿ¶ÿ¾ÿÁÿÁÿºÿ¶ÿµÿµÿ¸ÿ½ÿ»ÿ¹ÿºÿ¹ÿµÿ³ÿµÿ·ÿµÿ»ÿ½ÿºÿµÿ´ÿ¸ÿ³ÿ¸ÿ»ÿµÿ¶ÿ»ÿ¼ÿÄÿÂÿÀÿ·ÿ¸ÿÅÿÿ¼ÿ¾ÿ¼ÿ¶ÿ»ÿ¶ÿ¶ÿ¹ÿµÿ¾ÿÆÿµÿÂÿ¹ÿ·ÿÎÿ¾ÿºÿµÿ°ÿ±ÿ½ÿ¹ÿ¸ÿ¾ÿÀÿ¸ÿ©ÿºÿ¿ÿ¾ÿ»ÿ¸ÿ¸ÿ¹ÿÁÿ¿ÿ¸ÿ¾ÿ¹ÿ·ÿÁÿÀÿ¼ÿºÿ¯ÿ³ÿ·ÿ¾ÿ½ÿµÿÂÿÉÿ½ÿ­ÿ¹ÿ·ÿºÿ¹ÿºÿ¶ÿ²ÿ¼ÿÀÿ´ÿ¸ÿ»ÿ½ÿ¶ÿ¿ÿ¾ÿÃÿ½ÿ¿ÿºÿºÿ·ÿ½ÿ¿ÿºÿºÿ½ÿÁÿÂÿ½ÿ¼ÿºÿÁÿÅÿ·ÿ¶ÿ¸ÿ¯ÿ°ÿ«ÿ°ÿ´ÿºÿ¹ÿ·ÿ»ÿµÿ­ÿ©ÿºÿ´ÿºÿºÿ­ÿ¬ÿ®ÿÃÿ¹ÿ¾ÿ¾ÿ»ÿÁÿ¶ÿ¯ÿ¸ÿ¶ÿ³ÿ¼ÿ·ÿ¹ÿ¶ÿÀÿ»ÿ¾ÿ»ÿ¸ÿ¶ÿ³ÿÁÿ¼ÿ¸ÿÂÿ¶ÿªÿ³ÿ·ÿ¿ÿÊÿ¾ÿºÿ¶ÿµÿ»ÿºÿºÿ¬ÿ­ÿÃÿÁÿÂÿ·ÿ³ÿ¶ÿ¸ÿµÿ´ÿºÿ·ÿ´ÿÂÿ½ÿ´ÿ¹ÿ²ÿ´ÿÀÿ°ÿÃÿÂÿ»ÿ°ÿ¶ÿ¼ÿ¹ÿ¸ÿ«ÿ¬ÿ¹ÿ·ÿ´ÿµÿ³ÿ¾ÿ«ÿ´ÿ±ÿ¹ÿ®ÿ«ÿ»ÿ´ÿ»ÿ¶ÿ±ÿ°ÿ¶ÿ¸ÿ¶ÿºÿ¼ÿ¸ÿ´ÿ³ÿ·ÿ¹ÿµÿ¿ÿµÿ²ÿ°ÿ²ÿ¬ÿ¶ÿ³ÿ¼ÿ·ÿ»ÿ±ÿ»ÿ¿ÿ¸ÿ¹ÿ»ÿ¸ÿ±ÿ²ÿ¹ÿ²ÿ³ÿ¸ÿ»ÿ¹ÿÅÿÿºÿ»ÿ²ÿ½ÿ¸ÿ¾ÿ¸ÿ°ÿµÿ»ÿºÿºÿ¹ÿ¸ÿ·ÿ¶ÿ¸ÿ¹ÿºÿ¸ÿ¯ÿ¶ÿ¾ÿµÿ½ÿÁÿ½ÿ²ÿ­ÿ´ÿ½ÿ»ÿ³ÿ¸ÿ¹ÿ¶ÿ³ÿ±ÿ°ÿ±ÿ¶ÿ½ÿ¼ÿºÿÀÿ¿ÿÀÿ¹ÿ¶ÿ¯ÿ®ÿ¼ÿºÿ¶ÿ»ÿ¼ÿµÿÂÿ¹ÿÁÿ¼ÿºÿ¹ÿµÿ·ÿºÿ·ÿ¹ÿ»ÿ¼ÿ·ÿ³ÿ¹ÿ·ÿ´ÿ¶ÿ¸ÿµÿ¶ÿ¬ÿ¶ÿ³ÿ¿ÿ®ÿ¯ÿµÿµÿ»ÿ¼ÿ¹ÿ¸ÿ½ÿ½ÿ²ÿ±ÿ½ÿ¿ÿºÿµÿ´ÿ¾ÿ´ÿ®ÿ¹ÿ¹ÿºÿ·ÿ®ÿ¹ÿÂÿ½ÿªÿ®ÿ´ÿ¶ÿ´ÿ¹ÿµÿ¶ÿ»ÿ³ÿ´ÿ»ÿ³ÿ³ÿ³ÿ·ÿ¿ÿÂÿ½ÿ¸ÿ¸ÿ¹ÿÀÿ½ÿ¶ÿµÿ¸ÿÁÿ´ÿ¶ÿ®ÿ¬ÿªÿ­ÿ½ÿÅÿ¼ÿ·ÿ¸ÿ´ÿ±ÿ¶ÿÂÿ¿ÿ¸ÿ¹ÿ¾ÿ½ÿµÿµÿ³ÿÃÿ²ÿ­ÿ·ÿ½ÿ²ÿ­ÿµÿ¶ÿ°ÿ²ÿ°ÿ³ÿ­ÿ¯ÿ²ÿ°ÿ°ÿ±ÿ¶ÿ·ÿ¶ÿ«ÿ½ÿÀÿ¸ÿÁÿ»ÿªÿ»ÿ·ÿ¯ÿ¶ÿºÿ·ÿ»ÿ»ÿºÿ³ÿ³ÿ»ÿ¸ÿ¶ÿ«ÿµÿµÿ²ÿ»ÿºÿµÿ³ÿ¹ÿ»ÿ¸ÿ¼ÿ±ÿÿºÿ´ÿªÿ¿ÿ«ÿ»ÿÇÿºÿ¸ÿ¾ÿºÿ·ÿ¹ÿ´ÿ°ÿ¼ÿ¼ÿ»ÿºÿÀÿ¾ÿ±ÿ¬ÿ°ÿ´ÿ³ÿ°ÿ´ÿ²ÿºÿÇÿ¼ÿ­ÿ®ÿ´ÿ¹ÿÃÿ¶ÿµÿ¶ÿ¬ÿ½ÿµÿ¹ÿ·ÿ¹ÿ´ÿµÿµÿ²ÿ´ÿ³ÿ»ÿºÿ¼ÿ¾ÿ¸ÿ´ÿ³ÿµÿ¸ÿ®ÿ°ÿ¾ÿ¼ÿºÿ®ÿ«ÿ¸ÿ¿ÿ½ÿ¹ÿ½ÿ«ÿÿ´ÿºÿ±ÿ®ÿ¹ÿ¾ÿ°ÿ®ÿ´ÿ´ÿ»ÿ¼ÿ¹ÿ®ÿ«ÿ¬ÿ³ÿ¾ÿÀÿºÿ¯ÿ¯ÿ¿ÿ¹ÿ­ÿ³ÿ¶ÿ¸ÿ·ÿ·ÿ®ÿ©ÿ¶ÿ´ÿ«ÿ¯ÿ²ÿ¶ÿ°ÿ¬ÿ¿ÿ¼ÿ¶ÿ¸ÿ¿ÿÀÿ­ÿ¹ÿ¶ÿ­ÿ³ÿ»ÿ»ÿ·ÿµÿ´ÿ±ÿ®ÿ¶ÿ±ÿ³ÿµÿÂÿ´ÿ²ÿ´ÿ³ÿ³ÿÄÿ³ÿ·ÿ³ÿ½ÿÇÿÿ¿ÿ³ÿµÿ¼ÿ´ÿ²ÿ¼ÿ®ÿ°ÿ²ÿ±ÿ¹ÿ¸ÿ°ÿ®ÿ´ÿ±ÿ­ÿ°ÿ´ÿºÿ´ÿ¹ÿ·ÿ´ÿ´ÿºÿ·ÿ¬ÿµÿ´ÿ¬ÿ¿ÿ¸ÿ¼ÿ¯ÿ»ÿÿ«ÿ¿ÿ°ÿ¹ÿºÿ¯ÿ·ÿ±ÿ­ÿªÿ½ÿÀÿ¶ÿ¶ÿ¹ÿ´ÿ²ÿ¶ÿ¸ÿ¸ÿ´ÿµÿ¶ÿ´ÿ³ÿ´ÿµÿ»ÿ¶ÿ±ÿµÿ´ÿ¶ÿµÿµÿ«ÿºÿ¹ÿ·ÿ¯ÿ¶ÿ´ÿ¸ÿ½ÿ¸ÿµÿ«ÿ·ÿ²ÿ¹ÿ®ÿ¯ÿ¶ÿ½ÿ¿ÿ¶ÿ´ÿ¸ÿ¹ÿ¹ÿ¸ÿµÿ¯ÿ¯ÿ·ÿ¸ÿ¿ÿ¸ÿ³ÿ¾ÿ°ÿ«ÿ¿ÿ¬ÿ¸ÿ±ÿ½ÿºÿ³ÿµÿÿµÿ¹ÿ³ÿ¶ÿµÿ·ÿ·ÿ±ÿ®ÿ®ÿµÿ¯ÿ­ÿ³ÿ¶ÿ¶ÿµÿ·ÿ¹ÿ¹ÿ¸ÿ±ÿ³ÿ¶ÿ¬ÿ·ÿÂÿ¶ÿ¹ÿ´ÿªÿ²ÿµÿÿ­ÿ¶ÿ©ÿ±ÿ¯ÿ©ÿ®ÿµÿ¸ÿ½ÿ²ÿ±ÿ°ÿÿªÿ´ÿ·ÿ¶ÿ»ÿ·ÿ·ÿ¸ÿ¶ÿ·ÿ²ÿ°ÿ³ÿ³ÿµÿ³ÿ±ÿ¯ÿ¯ÿ­ÿ°ÿ´ÿ²ÿ®ÿ²ÿÿ±ÿ¬ÿ·ÿ¸ÿ¶ÿºÿ´ÿ»ÿ©ÿ®ÿµÿ¬ÿ°ÿ¸ÿ½ÿ°ÿ³ÿ¹ÿ³ÿ´ÿÿªÿ±ÿ³ÿ²ÿ´ÿ·ÿ¶ÿ·ÿ·ÿ³ÿ®ÿ³ÿ¶ÿ²ÿ³ÿ·ÿ¯ÿ¯ÿ¹ÿ»ÿ­ÿ­ÿÿµÿ»ÿµÿ¯ÿ±ÿ¹ÿ¹ÿ¾ÿµÿ°ÿ°ÿ±ÿ³ÿ¸ÿ¼ÿµÿ³ÿ®ÿ±ÿ³ÿµÿ´ÿ¹ÿ»ÿ´ÿ´ÿºÿ½ÿ¶ÿ±ÿ³ÿªÿ¶ÿ¾ÿ²ÿ´ÿ·ÿ¸ÿ²ÿ³ÿ¯ÿ±ÿ«ÿ¸ÿ¸ÿ´ÿµÿ»ÿ³ÿ¸ÿ³ÿ®ÿÿªÿ¶ÿ¯ÿµÿ¬ÿ³ÿ±ÿ°ÿ³ÿ·ÿ·ÿ¶ÿ®ÿÿ°ÿ´ÿ²ÿ¯ÿ°ÿ®ÿ±ÿ»ÿ¯ÿªÿ°ÿ¹ÿ¬ÿ´ÿ¬ÿ½ÿ´ÿ¶ÿ²ÿÿ·ÿÂÿ©ÿ¸ÿ·ÿ³ÿ©ÿ±ÿ±ÿ­ÿ°ÿ²ÿ®ÿ®ÿ¯ÿ²ÿ®ÿ¯ÿµÿ¼ÿ¼ÿµÿ¸ÿ·ÿ³ÿ¾ÿ¸ÿ¯ÿ³ÿ¬ÿ³ÿÀÿµÿµÿ¹ÿ³ÿ­ÿ·ÿ«ÿ´ÿ¬ÿ­ÿ´ÿ·ÿ±ÿ»ÿ¶ÿ²ÿµÿ½ÿ²ÿ¸ÿ¯ÿ®ÿ®ÿ³ÿ¸ÿµÿ±ÿ³ÿµÿ³ÿ°ÿ¶ÿ¿ÿ»ÿ°ÿ«ÿ®ÿ·ÿ¸ÿ¶ÿ´ÿ¹ÿµÿµÿ·ÿ¾ÿ©ÿ°ÿÂÿ·ÿµÿ©ÿ·ÿ±ÿ«ÿ³ÿ²ÿ³ÿ´ÿ¯ÿ©ÿ­ÿ®ÿ¯ÿÿ±ÿÅÿºÿ¸ÿÀÿ¿ÿ¹ÿ¹ÿ¿ÿ´ÿ´ÿµÿÿ³ÿ±ÿ®ÿ´ÿ¹ÿ½ÿ¶ÿÿ¶ÿ»ÿ®ÿËÿ¬ÿ¬ÿµÿ³ÿºÿ¯ÿ°ÿ¶ÿ¯ÿÿ¬ÿ¬ÿ¯ÿ´ÿ³ÿ±ÿ±ÿ¶ÿ¸ÿ²ÿ³ÿµÿ¸ÿ½ÿ·ÿ·ÿ²ÿ²ÿ­ÿÀÿ«ÿ³ÿ«ÿµÿµÿ¹ÿÿÀÿ°ÿ»ÿ¸ÿ½ÿ¯ÿ±ÿ¹ÿ¶ÿ¶ÿµÿ¼ÿ»ÿµÿ³ÿµÿ¹ÿ½ÿµÿ±ÿ¸ÿ³ÿ¬ÿ¯ÿ®ÿ¬ÿ·ÿ¼ÿ¶ÿ·ÿºÿ¯ÿ¬ÿµÿ³ÿ½ÿºÿ®ÿ²ÿÿ³ÿ®ÿ»ÿ³ÿ¼ÿ´ÿ¯ÿµÿ³ÿ·ÿ°ÿ¬ÿ´ÿ¶ÿ©ÿÿ´ÿ¹ÿ²ÿ«ÿ®ÿµÿ¶ÿ´ÿÀÿ±ÿªÿ³ÿ«ÿ³ÿ´ÿ¶ÿ®ÿÿºÿºÿ®ÿ´ÿ»ÿ¶ÿ¸ÿ·ÿ°ÿ¶ÿ¸ÿ´ÿ²ÿ­ÿ®ÿ³ÿ³ÿ³ÿ¶ÿµÿ´ÿ¾ÿ¾ÿ±ÿ¶ÿ¯ÿ¹ÿ´ÿ¶ÿ¶ÿ­ÿ®ÿ¿ÿ´ÿ·ÿ»ÿ¬ÿ¾ÿ¸ÿ»ÿÀÿ±ÿ´ÿ¶ÿ¸ÿ¶ÿ»ÿ¹ÿµÿ°ÿ®ÿ¯ÿ°ÿ¸ÿµÿ°ÿ»ÿ½ÿÀÿ¸ÿ·ÿµÿ³ÿ¹ÿ¬ÿ«ÿºÿ¸ÿ¯ÿ®ÿÿ½ÿ³ÿ°ÿ¾ÿºÿ³ÿ¼ÿµÿ»ÿ¹ÿ½ÿÁÿ·ÿ³ÿ²ÿ³ÿµÿ±ÿµÿ¸ÿ¸ÿ¶ÿ¸ÿ¸ÿ³ÿºÿ¸ÿ±ÿªÿ«ÿ¹ÿ¹ÿ³ÿ¯ÿµÿ·ÿ¿ÿ¼ÿ·ÿ±ÿ°ÿ±ÿ®ÿ²ÿ¹ÿ¶ÿ³ÿµÿ¸ÿ¹ÿ®ÿ±ÿ³ÿ²ÿºÿ·ÿ´ÿ¸ÿ·ÿ«ÿ¯ÿÆÿ»ÿ·ÿ·ÿ¯ÿºÿÄÿÁÿ¯ÿ®ÿ»ÿ¶ÿ¼ÿÀÿ³ÿµÿ´ÿ¯ÿ¶ÿ¾ÿ¼ÿ¹ÿ·ÿ³ÿÇÿ¼ÿ¹ÿµÿ­ÿ·ÿ´ÿ·ÿµÿ´ÿ¾ÿ¹ÿ²ÿµÿ·ÿµÿ´ÿ³ÿ¶ÿÁÿÅÿÁÿÃÿ¹ÿ¸ÿºÿ±ÿºÿ¹ÿ¹ÿ¼ÿ¾ÿºÿ°ÿ°ÿÃÿ¼ÿÄÿ¹ÿ±ÿºÿÀÿ¼ÿ¸ÿ¿ÿ»ÿ²ÿºÿÄÿÆÿÂÿ¿ÿ¾ÿºÿÆÿÆÿºÿ³ÿ²ÿ°ÿ»ÿºÿ²ÿ·ÿ¸ÿ·ÿµÿµÿ¹ÿ¼ÿ¾ÿ¼ÿ´ÿ²ÿ¸ÿµÿ¯ÿ¶ÿ®ÿµÿ¶ÿ¾ÿ¹ÿ³ÿ¶ÿ°ÿ·ÿ»ÿ¹ÿ¼ÿ¸ÿºÿ´ÿ¯ÿ®ÿ±ÿ¸ÿ¼ÿ¾ÿ¼ÿ³ÿ²ÿ¿ÿµÿ¾ÿÃÿ´ÿªÿÂÿ½ÿ¼ÿÀÿªÿÁÿ½ÿ¶ÿÀÿµÿ­ÿ¹ÿ½ÿ¸ÿµÿ¹ÿ½ÿ¸ÿ¶ÿ¹ÿµÿ¾ÿ¸ÿ´ÿ¯ÿ«ÿ¶ÿÁÿÀÿ²ÿµÿ¸ÿÁÿ¸ÿ´ÿ¼ÿ¾ÿÁÿ½ÿ²ÿ²ÿºÿ¼ÿ´ÿµÿ¿ÿ³ÿ»ÿ´ÿ³ÿ·ÿ¿ÿºÿ»ÿ·ÿ¶ÿµÿ¿ÿºÿ²ÿ°ÿ·ÿºÿ¹ÿ¼ÿ¾ÿ½ÿ´ÿ·ÿÿ±ÿÀÿ²ÿ¸ÿ¾ÿ³ÿÄÿ¾ÿ¹ÿºÿÅÿÁÿ´ÿ´ÿ¼ÿ¹ÿºÿÀÿºÿ¼ÿ¶ÿ±ÿ·ÿ»ÿÁÿ´ÿ¿ÿ¶ÿ®ÿÀÿ¿ÿ¾ÿ·ÿµÿ¾ÿÀÿ»ÿ³ÿ±ÿ½ÿ¾ÿ¿ÿ´ÿ¹ÿµÿ®ÿ¯ÿ¶ÿ¾ÿ¼ÿÃÿÁÿÃÿÅÿ¿ÿºÿÀÿÀÿ³ÿ°ÿ¶ÿ¹ÿ½ÿ»ÿ¼ÿ±ÿ¶ÿ²ÿ½ÿÁÿÁÿ»ÿ²ÿ¯ÿ¾ÿºÿ´ÿ»ÿ¼ÿºÿ¼ÿ¹ÿºÿ»ÿÁÿ¾ÿºÿµÿ»ÿÂÿ¿ÿ¸ÿªÿµÿÀÿ¼ÿµÿ±ÿ°ÿ®ÿ«ÿ°ÿ±ÿ´ÿµÿ±ÿ¸ÿµÿ¼ÿµÿºÿ¶ÿ¶ÿ¹ÿ·ÿµÿ´ÿ¾ÿÁÿ¶ÿ´ÿ¼ÿ»ÿºÿÀÿ±ÿÍÿ°ÿÿ·ÿÍÿ¶ÿ¶ÿ¶ÿ±ÿ¿ÿ¼ÿ°ÿ¸ÿ½ÿ½ÿ¿ÿ³ÿ´ÿ¼ÿ°ÿ¾ÿ±ÿ¹ÿºÿ¹ÿÂÿÂÿºÿºÿ¼ÿ¸ÿ´ÿ¸ÿÀÿÂÿ»ÿ½ÿ½ÿÈÿ¼ÿºÿ´ÿ»ÿ½ÿ¾ÿÁÿÈÿÄÿ¿ÿÂÿ»ÿ½ÿÇÿ»ÿÁÿÃÿ»ÿÍÿÄÿ¼ÿ½ÿÀÿ·ÿ·ÿ¼ÿ»ÿ·ÿ¼ÿÃÿ¼ÿ¹ÿ»ÿ¬ÿ¸ÿÆÿÂÿ­ÿ²ÿ´ÿ¸ÿ½ÿ·ÿ¸ÿÅÿÈÿÈÿ¼ÿ¶ÿ»ÿ¿ÿ·ÿÁÿÀÿ²ÿ´ÿ¿ÿÃÿÀÿ½ÿ»ÿ»ÿÁÿÂÿ¸ÿ¸ÿÃÿÄÿÎÿÄÿÅÿ¹ÿ¿ÿ¿ÿÂÿÄÿÁÿÀÿ¿ÿ¼ÿ½ÿÈÿ¿ÿÆÿ¿ÿ»ÿ¾ÿ¿ÿÂÿÀÿ»ÿ¶ÿµÿ¼ÿ¿ÿ»ÿÀÿ¼ÿ´ÿ½ÿ·ÿ¼ÿÂÿ¶ÿÁÿÄÿ¿ÿ¿ÿ¿ÿ»ÿ¾ÿÄÿÁÿ»ÿ¸ÿ¼ÿºÿÂÿÆÿ½ÿÃÿÁÿÂÿÄÿÀÿÀÿºÿ´ÿ¬ÿÄÿ¾ÿ­ÿ»ÿ´ÿ²ÿ½ÿ¾ÿÀÿÁÿ½ÿÀÿÀÿÁÿ¿ÿÃÿ·ÿÀÿÁÿ½ÿ·ÿ¹ÿ¼ÿ¾ÿÁÿ¿ÿ¸ÿ»ÿºÿ³ÿ¶ÿÐÿÈÿºÿ³ÿÃÿ¾ÿ¶ÿ¸ÿ¾ÿÈÿÆÿ¿ÿ½ÿ¼ÿ¾ÿ½ÿ¾ÿ¾ÿÂÿÄÿÇÿÀÿºÿÅÿÇÿÂÿÏÿÀÿ»ÿÂÿÁÿ¶ÿ¹ÿ½ÿ¹ÿÀÿÉÿ¾ÿ·ÿ¾ÿ¹ÿ¸ÿÆÿÁÿÉÿÂÿÃÿÅÿÀÿ½ÿ½ÿ¾ÿ¾ÿ¾ÿµÿ¿ÿ·ÿ·ÿÂÿÄÿ¼ÿ·ÿ´ÿ¯ÿ³ÿ½ÿ«ÿÃÿÈÿÌÿÎÿÅÿÄÿÂÿÀÿ¾ÿ½ÿÀÿÅÿ¶ÿ¾ÿ¸ÿÀÿÄÿ¿ÿ¾ÿ¹ÿ´ÿ½ÿÆÿ¾ÿ¾ÿ¼ÿ¶ÿ«ÿ¹ÿ¾ÿ¿ÿÁÿÁÿÁÿÀÿ¿ÿ¼ÿµÿºÿÄÿ»ÿ½ÿ¿ÿËÿÉÿÀÿÁÿÈÿËÿÇÿ½ÿ½ÿÀÿÀÿ»ÿÂÿÀÿ¿ÿÅÿÇÿ¼ÿ´ÿ¾ÿÅÿÍÿÃÿ¿ÿ¾ÿÂÿ¾ÿ¾ÿÃÿÂÿÈÿÂÿÆÿ»ÿ¸ÿÅÿÃÿÁÿºÿ´ÿ¸ÿÁÿÄÿÀÿ½ÿ½ÿÅÿÆÿÃÿÄÿÆÿÃÿ¿ÿÄÿÂÿµÿ»ÿ»ÿ¾ÿ½ÿ½ÿ·ÿ»ÿ¿ÿ·ÿ¸ÿÄÿ¿ÿÀÿ·ÿÀÿ½ÿÀÿÁÿ¼ÿ»ÿÂÿÃÿÀÿÅÿ±ÿ¶ÿ»ÿ¼ÿ¹ÿ¹ÿ½ÿÃÿÆÿÀÿÂÿÊÿÆÿÃÿ¿ÿÁÿ¼ÿ¶ÿ½ÿ¿ÿÊÿÄÿÅÿÆÿÁÿÀÿÁÿÀÿ½ÿºÿÀÿÊÿÈÿÉÿÀÿÀÿÀÿ¼ÿÅÿÌÿÂÿÂÿµÿ¹ÿ¾ÿ¹ÿºÿÀÿÁÿ¿ÿ¾ÿ½ÿÄÿÀÿÁÿ¸ÿ½ÿÂÿÁÿ¼ÿ¹ÿ¿ÿ»ÿ¾ÿÅÿ¸ÿÂÿÅÿÃÿ¹ÿ®ÿ¯ÿ½ÿ¿ÿµÿ¾ÿ·ÿÅÿ½ÿ¼ÿÂÿ¾ÿ¿ÿËÿÀÿ¶ÿ¿ÿ»ÿ¿ÿÃÿ¿ÿ¾ÿÄÿÂÿ¸ÿÉÿ»ÿ¼ÿ¾ÿ½ÿ¸ÿºÿÆÿ¼ÿÂÿ½ÿÆÿÁÿºÿÁÿÃÿ½ÿÀÿµÿ³ÿ¶ÿ¾ÿÄÿÁÿ¼ÿ¹ÿ¹ÿºÿÆÿÇÿÅÿ·ÿ»ÿ¾ÿ½ÿÂÿÄÿ¹ÿ»ÿÀÿ´ÿ¾ÿ¾ÿÂÿÄÿ¶ÿ¸ÿÂÿ¿ÿÄÿ»ÿÆÿÅÿÀÿÄÿÊÿÊÿ¶ÿÆÿÁÿ¼ÿ¼ÿÁÿÃÿ¿ÿÆÿºÿÑÿÆÿ¿ÿÁÿÂÿºÿ¸ÿÅÿ²ÿ¸ÿ»ÿ¿ÿÁÿÁÿÃÿÅÿÀÿÁÿ¿ÿ¹ÿ·ÿ¿ÿÄÿÆÿÆÿ¹ÿ·ÿ©ÿ¸ÿ¾ÿºÿ¾ÿ¿ÿºÿÉÿ»ÿÆÿÆÿÈÿÁÿ¾ÿ¾ÿ½ÿÄÿÄÿÅÿµÿ½ÿ¿ÿ²ÿ°ÿ¾ÿºÿ¹ÿ¹ÿ²ÿ¬ÿ¸ÿµÿ°ÿµÿ¯ÿ¯ÿµÿ³ÿ´ÿ·ÿ¹ÿ¾ÿ·ÿ·ÿ»ÿ¹ÿ³ÿºÿ¼ÿ¸ÿ­ÿ¾ÿºÿ·ÿ¸ÿ±ÿ¶ÿ¹ÿ¡ÿ´ÿ´ÿ¬ÿ®ÿ³ÿ³ÿµÿ½ÿ½ÿ¸ÿ³ÿ¶ÿ¶ÿ´ÿ´ÿ¸ÿ½ÿ¼ÿÄÿ¸ÿ¾ÿ¾ÿ¶ÿ¸ÿ½ÿ·ÿ´ÿÁÿ¸ÿÀÿ¸ÿ·ÿ¼ÿ¸ÿµÿ¸ÿºÿ®ÿ·ÿ¹ÿÁÿÆÿ½ÿ³ÿ½ÿµÿ¹ÿ´ÿ·ÿ»ÿºÿ´ÿ±ÿ½ÿ¿ÿºÿ¶ÿ¿ÿÀÿ¿ÿ¿ÿ»ÿ²ÿ¶ÿ´ÿ¸ÿ²ÿ³ÿ¹ÿºÿ½ÿÀÿ¹ÿºÿºÿ¶ÿ¼ÿ½ÿ½ÿ¾ÿ·ÿ­ÿ±ÿ¿ÿÀÿÁÿºÿ²ÿ«ÿ­ÿ­ÿ³ÿÀÿ¾ÿ¸ÿµÿ°ÿ±ÿºÿ¼ÿ½ÿ¼ÿ´ÿ°ÿ½ÿºÿ¸ÿ¸ÿ¹ÿ¼ÿ»ÿ·ÿºÿÀÿµÿ¼ÿµÿ¾ÿ¼ÿ±ÿ³ÿºÿ·ÿ³ÿ¾ÿ¸ÿÁÿ¶ÿ·ÿ¾ÿ¾ÿºÿºÿÁÿÇÿ¼ÿ©ÿÃÿ¶ÿ³ÿ¬ÿ°ÿ·ÿ¸ÿ¹ÿ¾ÿ½ÿ¸ÿ»ÿ´ÿ³ÿ½ÿ´ÿ¯ÿ°ÿ°ÿµÿ®ÿ·ÿ°ÿÊÿÆÿÃÿ¾ÿ´ÿµÿ¸ÿ°ÿ»ÿ±ÿ¹ÿÄÿ¹ÿÄÿ¾ÿ»ÿÆÿÊÿÁÿÁÿºÿµÿ¹ÿ¸ÿ¿ÿ¶ÿ¯ÿ±ÿ³ÿ¹ÿÃÿÅÿºÿÅÿÀÿ¾ÿ¾ÿ¼ÿ»ÿ»ÿºÿ½ÿºÿ½ÿºÿÄÿÊÿ¿ÿÁÿÁÿ¾ÿ»ÿ·ÿ¸ÿ¾ÿ¸ÿ¿ÿÀÿ¹ÿÀÿ»ÿ¸ÿ½ÿÅÿÄÿ¶ÿºÿ¼ÿ¶ÿ·ÿ²ÿºÿÀÿ½ÿ³ÿ´ÿ¼ÿ¸ÿµÿ·ÿµÿ±ÿÂÿ¹ÿ»ÿºÿ¼ÿ¸ÿ¶ÿ¿ÿ¸ÿ·ÿ½ÿºÿ¸ÿ½ÿÁÿ¸ÿ³ÿ±ÿ³ÿ¼ÿ½ÿ¿ÿ²ÿ®ÿÃÿ®ÿ¹ÿÍÿÇÿ½ÿ¾ÿÅÿÃÿ¶ÿÁÿÁÿ±ÿ¿ÿ´ÿºÿ¿ÿ¶ÿ³ÿºÿ»ÿºÿÃÿ¿ÿ¾ÿÁÿ¶ÿ¹ÿµÿ´ÿ³ÿºÿ¼ÿ»ÿ¼ÿºÿ¶ÿ»ÿ°ÿ¾ÿÀÿ¼ÿÄÿÁÿ½ÿ»ÿ»ÿ¹ÿ½ÿÎÿÂÿÊÿ²ÿ·ÿ»ÿÆÿËÿÇÿÂÿ½ÿºÿ¸ÿºÿÀÿÃÿ¶ÿ®ÿ¸ÿ½ÿ²ÿºÿ·ÿ·ÿ½ÿ»ÿ¹ÿ¸ÿºÿ¿ÿ½ÿÇÿ³ÿ»ÿ»ÿÇÿÆÿ³ÿ²ÿ¾ÿ»ÿ·ÿ»ÿÅÿ¶ÿ¸ÿ½ÿ²ÿ·ÿ¿ÿÆÿÁÿµÿ¶ÿ½ÿ·ÿ¾ÿÈÿ¿ÿ¾ÿºÿ²ÿ¯ÿµÿºÿ¹ÿ¹ÿ¼ÿ½ÿÂÿÉÿÂÿ°ÿ³ÿ¾ÿ»ÿÁÿ¹ÿÀÿÃÿºÿµÿ¹ÿ½ÿ¾ÿÁÿµÿ¶ÿ¾ÿ»ÿ¿ÿ¹ÿ»ÿ¼ÿ¾ÿµÿ·ÿ»ÿ·ÿµÿ±ÿ¼ÿ»ÿÀÿ¸ÿ¶ÿ²ÿ¹ÿµÿ¯ÿ­ÿ¶ÿµÿ®ÿ´ÿ¹ÿ³ÿ¶ÿºÿ¹ÿ¹ÿ­ÿ·ÿ¿ÿ¶ÿºÿ¿ÿ½ÿºÿ¼ÿÀÿÀÿ·ÿ±ÿÀÿÁÿÂÿÁÿ¼ÿ­ÿ«ÿ°ÿ·ÿ¼ÿ»ÿ¸ÿ¸ÿ¶ÿ­ÿ®ÿ»ÿÀÿ¶ÿ¼ÿ¿ÿ¿ÿ¿ÿ»ÿµÿ¹ÿÀÿ¹ÿ´ÿ´ÿ®ÿ±ÿ¾ÿ´ÿµÿ­ÿ¿ÿ·ÿºÿÀÿÀÿ·ÿ³ÿ»ÿ·ÿ°ÿ·ÿ»ÿ¼ÿ½ÿ½ÿ¿ÿ¶ÿÀÿ¸ÿ¼ÿµÿ´ÿ¹ÿ¸ÿ¹ÿ¼ÿÄÿÂÿ±ÿ¬ÿµÿÃÿ¾ÿµÿ±ÿ´ÿ®ÿ¾ÿ´ÿ·ÿ·ÿ¹ÿ´ÿ·ÿ¾ÿ½ÿ¼ÿ¼ÿµÿµÿ²ÿ¿ÿ³ÿ¼ÿ¾ÿÉÿ»ÿ®ÿ²ÿ³ÿ¶ÿ¾ÿÄÿÁÿ½ÿ¼ÿ½ÿÇÿ»ÿºÿ¾ÿ¬ÿ¾ÿÀÿ¶ÿµÿºÿÄÿÄÿ¼ÿ¼ÿ¹ÿ¸ÿ½ÿ¼ÿ¼ÿÂÿÉÿ¿ÿ¸ÿÁÿÇÿ±ÿ­ÿ³ÿ¯ÿ²ÿºÿ»ÿ¾ÿ½ÿ¿ÿÇÿÁÿ½ÿÇÿªÿ¶ÿ»ÿ¾ÿÈÿ´ÿ³ÿ»ÿÀÿ¼ÿµÿ³ÿ±ÿ³ÿ¹ÿ´ÿµÿ»ÿ»ÿ¾ÿµÿÀÿ³ÿ¾ÿºÿ¾ÿ¿ÿ¼ÿºÿ´ÿ¼ÿ¸ÿ¾ÿ½ÿ»ÿµÿ·ÿ¾ÿ½ÿ¾ÿ¸ÿ»ÿ¼ÿ·ÿ½ÿ¾ÿÀÿµÿµÿ¹ÿ¿ÿ½ÿ¹ÿ±ÿ¶ÿ¹ÿ¶ÿºÿ·ÿ­ÿ³ÿ¿ÿºÿ³ÿºÿ¼ÿµÿ»ÿºÿÁÿ¿ÿ·ÿ­ÿ¯ÿªÿ­ÿ³ÿ¸ÿÇÿ»ÿÿ±ÿ¼ÿ¶ÿ®ÿ°ÿ­ÿ¼ÿ¶ÿ¯ÿÀÿºÿ´ÿÄÿ¸ÿ²ÿ¯ÿ¸ÿµÿ­ÿ·ÿ¿ÿ½ÿ½ÿºÿ»ÿ¿ÿ¶ÿ¼ÿ¶ÿ¶ÿ©ÿ®ÿ¾ÿÀÿ·ÿ¸ÿ´ÿÁÿ¹ÿ¸ÿ³ÿ²ÿ·ÿ¹ÿ¯ÿ­ÿ¶ÿµÿ¶ÿ·ÿ°ÿµÿ®ÿ¾ÿ·ÿµÿ¿ÿÉÿ¼ÿÀÿÀÿ·ÿ°ÿ®ÿ¶ÿ¹ÿ¹ÿ·ÿ¸ÿºÿ¹ÿ·ÿ¶ÿ¹ÿ·ÿ²ÿÄÿÁÿµÿªÿ¾ÿ¹ÿ´ÿ¬ÿ¶ÿ²ÿ½ÿ¶ÿÿ¯ÿ°ÿ¶ÿ½ÿ¿ÿÀÿ¸ÿµÿ¹ÿ¹ÿ¿ÿÆÿ¿ÿ»ÿÃÿ®ÿµÿ¼ÿ¼ÿ·ÿÀÿ·ÿ°ÿ¼ÿ¶ÿ¼ÿ¹ÿ³ÿ¶ÿ¹ÿ¹ÿ·ÿ¸ÿºÿ±ÿ³ÿ¹ÿ¸ÿ±ÿ²ÿ®ÿ®ÿ²ÿµÿ°ÿ·ÿ¶ÿÅÿËÿ±ÿµÿÂÿ»ÿ¾ÿ»ÿÃÿÍÿÅÿ¸ÿµÿ¿ÿ¾ÿ¿ÿºÿ½ÿ¹ÿºÿ·ÿªÿ´ÿ²ÿ»ÿ·ÿÀÿ¾ÿ½ÿ»ÿ²ÿ²ÿ¸ÿ½ÿ¿ÿ¿ÿ½ÿ¹ÿ¸ÿ¹ÿ»ÿ¼ÿ¸ÿ·ÿ·ÿ·ÿ¸ÿ»ÿ¶ÿ©ÿ»ÿ·ÿ·ÿ¾ÿ²ÿ­ÿ¹ÿºÿ³ÿºÿ²ÿ®ÿµÿ°ÿµÿÀÿÀÿ¸ÿ¯ÿ¬ÿ±ÿµÿµÿ»ÿÁÿ¿ÿ¼ÿµÿ¶ÿ³ÿ±ÿ¬ÿÁÿ¶ÿ®ÿ¾ÿ·ÿ¯ÿ¶ÿ³ÿ²ÿ¯ÿ¯ÿ·ÿ¯ÿ¬ÿ¶ÿµÿ­ÿªÿ°ÿµÿ¸ÿ«ÿ°ÿµÿ½ÿ»ÿ¾ÿ©ÿ¹ÿµÿ±ÿµÿ´ÿ»ÿÁÿ®ÿ±ÿ°ÿºÿ°ÿµÿ¼ÿ¿ÿÅÿ¼ÿ²ÿ¶ÿ¹ÿ¸ÿ·ÿ¶ÿ´ÿ¸ÿ½ÿ¾ÿ²ÿ±ÿ²ÿÿÁÿ±ÿ¼ÿ²ÿ½ÿ¼ÿ·ÿ«ÿ¯ÿºÿ¼ÿµÿ¹ÿ´ÿµÿ´ÿ²ÿ²ÿ±ÿ°ÿ´ÿ¹ÿ¼ÿ¼ÿ¹ÿ¹ÿ±ÿ»ÿºÿªÿ«ÿ´ÿ½ÿÄÿ®ÿ·ÿ¶ÿ­ÿºÿ´ÿ¸ÿ¹ÿ¹ÿ¯ÿ¯ÿ²ÿ¯ÿ·ÿºÿÀÿ»ÿµÿºÿ´ÿ¯ÿ²ÿ´ÿ·ÿ¸ÿ¼ÿ´ÿ³ÿ±ÿ½ÿ¬ÿºÿ¶ÿ®ÿ´ÿ¹ÿ·ÿ²ÿ¹ÿ±ÿÀÿ´ÿÿªÿ°ÿ»ÿ¹ÿ´ÿ¹ÿºÿÀÿ¹ÿµÿ¯ÿ±ÿºÿ¸ÿ¹ÿºÿ´ÿ·ÿ¹ÿ°ÿ¶ÿ´ÿ¬ÿ´ÿ¹ÿµÿ¯ÿ­ÿ³ÿ®ÿ­ÿ³ÿ·ÿ²ÿ¶ÿ¯ÿ¾ÿ¾ÿ·ÿ¿ÿ¾ÿ°ÿºÿ¸ÿ±ÿ¸ÿ½ÿ¶ÿ°ÿ²ÿ¶ÿ¶ÿ°ÿ²ÿµÿ·ÿ²ÿ½ÿ¶ÿ·ÿ¹ÿ³ÿ¼ÿ¼ÿ¸ÿÅÿ°ÿ¸ÿ½ÿ®ÿ³ÿºÿ¼ÿ½ÿ­ÿ´ÿµÿ­ÿ·ÿ²ÿµÿ½ÿµÿ´ÿµÿµÿ¹ÿ¹ÿ¶ÿ°ÿ±ÿ®ÿÿ±ÿ´ÿ²ÿµÿ¹ÿ´ÿ²ÿ°ÿ©ÿ®ÿÿ±ÿºÿÿ®ÿ´ÿ³ÿªÿ·ÿ±ÿÃÿ½ÿ±ÿºÿ¾ÿ¸ÿ¸ÿµÿ±ÿ·ÿ¹ÿ¯ÿ¶ÿ»ÿµÿ¶ÿ²ÿ¾ÿ½ÿ·ÿ¯ÿ¯ÿ´ÿ¼ÿ¾ÿ·ÿ·ÿ´ÿ´ÿÿ®ÿ¬ÿµÿÀÿªÿ´ÿ¬ÿÀÿºÿºÿ¼ÿµÿ¯ÿ´ÿ²ÿ»ÿ¾ÿ¶ÿ½ÿ¿ÿ¹ÿ·ÿ³ÿ·ÿ¸ÿ³ÿ¹ÿ»ÿ½ÿ¶ÿ¶ÿ¸ÿµÿ¬ÿ»ÿ¸ÿµÿºÿ°ÿ´ÿ±ÿ¶ÿ¹ÿ´ÿ³ÿµÿ»ÿ²ÿ²ÿ¬ÿµÿ²ÿºÿ´ÿ¬ÿ¯ÿ±ÿ®ÿ°ÿ¸ÿ¹ÿ¸ÿºÿ¿ÿ½ÿºÿ½ÿ¶ÿ·ÿºÿ³ÿ¹ÿ¾ÿ³ÿ®ÿ²ÿ¸ÿ¶ÿ¸ÿ­ÿÿ³ÿªÿÿ²ÿªÿ®ÿ±ÿ¿ÿ½ÿºÿ´ÿ´ÿ©ÿ¯ÿ³ÿ±ÿ±ÿºÿ¹ÿ³ÿ·ÿºÿ´ÿ²ÿ±ÿ´ÿºÿ¸ÿ´ÿ²ÿ¯ÿ®ÿªÿ°ÿ®ÿ®ÿ³ÿ´ÿ±ÿ®ÿÿ·ÿ·ÿµÿ·ÿ°ÿÁÿ±ÿ¬ÿ¹ÿ±ÿ±ÿ¼ÿ»ÿ·ÿ¹ÿ»ÿ¾ÿµÿªÿ°ÿ¯ÿ­ÿ°ÿ¯ÿ¶ÿ¹ÿ³ÿ¶ÿ¸ÿ¹ÿ¼ÿ²ÿ°ÿ²ÿµÿ»ÿ³ÿ¹ÿ»ÿ°ÿ¯ÿ©ÿµÿ¿ÿ¯ÿºÿ«ÿ¬ÿ¹ÿ¶ÿ±ÿ²ÿ¼ÿ½ÿ¶ÿºÿ¶ÿ²ÿ²ÿ°ÿ¯ÿ°ÿ¯ÿ¯ÿ»ÿ¼ÿ²ÿ°ÿ´ÿºÿ·ÿ·ÿ³ÿ¯ÿ³ÿ¼ÿ´ÿ¬ÿ¹ÿ±ÿ¶ÿ·ÿ¯ÿ®ÿ¯ÿ²ÿ¸ÿ°ÿ·ÿ¸ÿ·ÿµÿºÿ·ÿ«ÿÿ¶ÿµÿ¼ÿµÿ³ÿ±ÿ´ÿ²ÿ·ÿ¸ÿ·ÿ¸ÿµÿ°ÿ³ÿ¹ÿ´ÿ¯ÿ±ÿ°ÿµÿ­ÿµÿ®ÿ´ÿ­ÿ¹ÿ¸ÿºÿ·ÿ²ÿ²ÿ±ÿ¯ÿ»ÿ¬ÿ¶ÿ¾ÿ¶ÿªÿ´ÿ³ÿ·ÿ·ÿ²ÿ­ÿºÿ¸ÿºÿ¸ÿµÿ²ÿ¹ÿ¿ÿµÿµÿ·ÿ±ÿ¶ÿ³ÿÿ®ÿ³ÿ³ÿ¹ÿ­ÿ®ÿ²ÿ²ÿ²ÿµÿÿ³ÿ½ÿ¹ÿ¶ÿºÿ¼ÿ¸ÿ¹ÿ³ÿ¯ÿ³ÿÿ±ÿ¯ÿªÿ·ÿ¶ÿ°ÿ±ÿ®ÿ¬ÿ±ÿ´ÿ¶ÿ»ÿ»ÿ³ÿ±ÿ°ÿ±ÿ±ÿ±ÿ³ÿ°ÿ«ÿ«ÿ¸ÿ»ÿ¼ÿ³ÿ²ÿ²ÿÿ±ÿ±ÿÂÿ¹ÿªÿ¶ÿ»ÿ²ÿ°ÿªÿ¿ÿ¿ÿ¹ÿ·ÿ°ÿ´ÿ·ÿ¼ÿ¾ÿ°ÿ°ÿµÿ³ÿ¹ÿ¶ÿ¶ÿ¶ÿ±ÿ¯ÿ±ÿ³ÿ¯ÿ°ÿ¬ÿªÿÿ³ÿºÿµÿÿ¶ÿ°ÿ¯ÿºÿ¬ÿÿ©ÿ±ÿªÿUÿuÿªÿ«ÿ®ÿ²ÿ²ÿ²ÿ¶ÿ±ÿ«ÿ¹ÿ¼ÿ±ÿ¶ÿºÿ¶ÿ¼ÿ½ÿºÿ¾ÿ·ÿºÿ¬ÿÆÿ·ÿ¯ÿÿ´ÿ´ÿºÿ»ÿ¸ÿ´ÿºÿ¾ÿµÿ²ÿ¯ÿ½ÿ¸ÿ´ÿ·ÿ½ÿµÿ´ÿ¶ÿµÿµÿ¯ÿ«ÿ²ÿ·ÿ´ÿ²ÿ¸ÿ¸ÿ¶ÿ´ÿ¯ÿ±ÿ³ÿ©ÿ³ÿÁÿ³ÿ·ÿÿºÿÁÿ¶ÿ±ÿ³ÿ³ÿ²ÿ¹ÿµÿ¶ÿ½ÿµÿ²ÿ´ÿ³ÿ´ÿ»ÿ¼ÿ·ÿ¸ÿ»ÿÂÿ¿ÿ©ÿ«ÿÿªÿ·ÿ²ÿÁÿ³ÿ­ÿ¹ÿ³ÿ¬ÿ³ÿ¿ÿ´ÿ»ÿºÿ³ÿ¶ÿ·ÿµÿºÿ½ÿ½ÿ¶ÿ¬ÿ±ÿ²ÿ¶ÿ¾ÿ³ÿ¯ÿºÿ½ÿºÿ¾ÿ¯ÿ¬ÿ³ÿ¸ÿ¸ÿ±ÿ¸ÿ³ÿ«ÿ´ÿ¼ÿ°ÿ¿ÿ»ÿ¶ÿ¾ÿ¶ÿ±ÿ²ÿµÿ¸ÿ´ÿµÿ²ÿ¶ÿºÿ¸ÿºÿºÿ²ÿ®ÿ¶ÿ¿ÿ»ÿ¹ÿ³ÿ¿ÿºÿ´ÿµÿ´ÿÐÿ¬ÿªÿ²ÿ¬ÿÿ«ÿ¯ÿ¹ÿ¹ÿ¹ÿªÿ¬ÿªÿ³ÿ¹ÿ½ÿÁÿ¯ÿÿµÿ¹ÿ¾ÿ²ÿ·ÿ¿ÿÁÿºÿÀÿ¶ÿ¶ÿ¾ÿ­ÿ²ÿ±ÿ³ÿ¸ÿ»ÿ³ÿ»ÿ¸ÿ´ÿ³ÿ´ÿ¯ÿ¶ÿ²ÿ±ÿ´ÿ²ÿ·ÿºÿ¶ÿ³ÿ·ÿ·ÿ·ÿ´ÿ·ÿºÿÂÿ¸ÿ³ÿ¸ÿ³ÿ²ÿ·ÿ¶ÿ®ÿµÿºÿ¾ÿ´ÿºÿ°ÿ¸ÿºÿ¼ÿÀÿ½ÿ¸ÿ³ÿ¶ÿµÿ¼ÿ½ÿ¾ÿÇÿ²ÿ·ÿ¹ÿ¶ÿµÿÁÿªÿµÿºÿ¹ÿ´ÿ³ÿ¾ÿ¿ÿºÿºÿ¸ÿ·ÿ¹ÿ·ÿ·ÿºÿ¹ÿ¼ÿÀÿ´ÿ²ÿµÿ¸ÿ¶ÿ¶ÿ¼ÿ´ÿ¾ÿÁÿ¾ÿ¸ÿ¯ÿºÿÄÿ¾ÿ¯ÿÁÿ¼ÿ¾ÿ¼ÿ³ÿ¹ÿ¼ÿ²ÿ³ÿ¸ÿ³ÿ¼ÿÄÿ¸ÿ»ÿ¹ÿ·ÿ¼ÿ´ÿ®ÿ°ÿ¶ÿ±ÿ­ÿ¹ÿµÿ³ÿ³ÿ³ÿ½ÿ¼ÿ¸ÿ³ÿµÿ¿ÿ¸ÿ°ÿ¶ÿ°ÿµÿºÿ¹ÿ»ÿ²ÿ¯ÿ³ÿ¿ÿ»ÿ½ÿ¿ÿ·ÿ¸ÿ»ÿ¸ÿ°ÿ´ÿºÿ½ÿÃÿÆÿ¾ÿ¸ÿ¾ÿ½ÿºÿ¸ÿ½ÿºÿ½ÿÇÿÆÿ·ÿ´ÿ½ÿ»ÿ¼ÿÀÿµÿ®ÿ»ÿ¼ÿ³ÿ±ÿ·ÿºÿ´ÿ²ÿ¶ÿµÿ¼ÿ¹ÿ³ÿ·ÿºÿ·ÿÁÿ¸ÿ­ÿÁÿ¼ÿ¹ÿ¸ÿ±ÿ¸ÿÁÿ»ÿ¹ÿ¹ÿ¼ÿÃÿºÿ¹ÿÆÿ»ÿµÿ¸ÿ·ÿ´ÿºÿÅÿµÿ¶ÿÀÿÁÿ¹ÿÂÿ½ÿ·ÿ³ÿ¶ÿ·ÿ¶ÿ¸ÿ¼ÿ¿ÿ¶ÿ»ÿ·ÿ¸ÿºÿ¸ÿ½ÿ¶ÿ¼ÿ¼ÿµÿ¶ÿÂÿ½ÿ½ÿÂÿ¼ÿ·ÿ¼ÿ¿ÿ¸ÿ·ÿ¶ÿªÿµÿ¸ÿÁÿ¿ÿ¾ÿ¹ÿ¸ÿ¿ÿ¼ÿ²ÿ»ÿ»ÿ±ÿ¼ÿÁÿ¼ÿµÿµÿ»ÿ½ÿ¼ÿ³ÿºÿ±ÿ¶ÿ±ÿ¾ÿ±ÿ³ÿÁÿ¼ÿ¿ÿÂÿ¶ÿ·ÿ¶ÿ¸ÿÁÿÆÿÃÿ»ÿ¹ÿµÿ¿ÿÃÿÀÿ¾ÿÀÿÅÿ·ÿ¹ÿ²ÿ²ÿ»ÿ·ÿ³ÿ¹ÿ¿ÿ¿ÿ»ÿ´ÿ±ÿ¸ÿ¸ÿ»ÿ¹ÿ·ÿ¼ÿ¾ÿÇÿÁÿ³ÿ¾ÿÇÿ³ÿµÿ·ÿ·ÿ½ÿ¹ÿ´ÿ¹ÿ¹ÿ¶ÿÿ¶ÿ·ÿµÿ·ÿµÿ½ÿµÿµÿ¾ÿ¹ÿ·ÿ¼ÿ¿ÿ¼ÿ¹ÿºÿµÿ±ÿ¸ÿ®ÿÊÿ¶ÿ­ÿ¸ÿ½ÿ´ÿ·ÿ¿ÿ½ÿ¶ÿ°ÿ¶ÿ·ÿ°ÿµÿ¸ÿÀÿÃÿµÿ¶ÿ¶ÿ°ÿ¹ÿµÿ¼ÿ¿ÿ»ÿ¶ÿºÿ¾ÿ·ÿ±ÿ¸ÿ»ÿ¾ÿ¾ÿ¿ÿ¿ÿÃÿ·ÿ·ÿ¸ÿÉÿ¾ÿ¿ÿÁÿ¿ÿ¼ÿºÿ¼ÿ½ÿºÿÀÿÉÿ¿ÿ¹ÿ¶ÿÎÿ½ÿ¹ÿ¶ÿ´ÿ·ÿ´ÿ»ÿÁÿÀÿÀÿ½ÿ¸ÿ»ÿ¹ÿ¼ÿÁÿ»ÿÃÿ¼ÿ¿ÿ»ÿ¸ÿÃÿ¸ÿ¶ÿ¿ÿºÿ¼ÿµÿ´ÿ¼ÿÁÿ¾ÿÃÿ¾ÿÃÿÀÿÃÿÀÿ½ÿ¿ÿ¾ÿ½ÿÁÿÁÿÀÿÁÿÀÿÀÿ¼ÿ¼ÿ¸ÿ¹ÿ¸ÿ³ÿ·ÿºÿ½ÿÁÿºÿ°ÿ·ÿ¿ÿÀÿÅÿºÿ·ÿ¾ÿ½ÿÂÿÅÿ¿ÿµÿ²ÿ¹ÿÁÿÄÿÆÿ¹ÿºÿÅÿ½ÿ¾ÿÉÿÃÿ¶ÿ±ÿÄÿÐÿÈÿÂÿÀÿ»ÿÁÿÉÿºÿÀÿÊÿ¿ÿºÿ·ÿºÿÀÿÁÿ½ÿºÿ¼ÿ¹ÿ¹ÿ¾ÿ¼ÿ½ÿÀÿÍÿÆÿÀÿ»ÿ·ÿ½ÿÀÿ¹ÿµÿ»ÿ¾ÿ¾ÿÄÿºÿÐÿ¾ÿ¾ÿ¿ÿ½ÿÁÿÄÿÅÿÃÿ»ÿÁÿ¼ÿ¯ÿ³ÿ¾ÿ¼ÿÂÿ½ÿ¯ÿªÿ´ÿ»ÿ¾ÿ»ÿ¶ÿÃÿÅÿÂÿÁÿ¿ÿ½ÿÂÿÂÿ¿ÿÃÿÅÿÃÿÇÿÃÿ¹ÿÄÿ¾ÿ¾ÿÅÿ¿ÿ¹ÿÃÿÁÿÃÿÅÿ¿ÿÂÿÂÿºÿÁÿÃÿ¾ÿ½ÿÂÿ¹ÿÂÿÄÿÁÿÃÿÂÿ¿ÿÃÿ¾ÿ½ÿ¸ÿ½ÿÄÿÁÿÅÿÆÿÂÿÀÿÂÿÄÿÅÿÂÿ²ÿËÿ»ÿÁÿ»ÿÂÿËÿÇÿ¿ÿ¼ÿ½ÿÀÿÀÿÃÿ¾ÿÇÿÀÿ¾ÿ½ÿºÿ¸ÿÁÿ»ÿ«ÿ¼ÿÄÿÀÿÆÿËÿ¶ÿ¿ÿ½ÿÊÿÇÿ¹ÿ»ÿÂÿ¿ÿÉÿ½ÿ¾ÿ»ÿ½ÿÆÿÇÿÁÿ½ÿ¾ÿÂÿÃÿ¾ÿÁÿ½ÿ¹ÿ¸ÿÅÿÏÿËÿÅÿÀÿºÿºÿ¼ÿ½ÿËÿÄÿÅÿÂÿÃÿ»ÿ¾ÿÀÿ¾ÿÇÿÇÿÄÿ¿ÿÆÿÀÿ½ÿ¾ÿ¿ÿ½ÿ¿ÿÅÿÄÿ¶ÿ·ÿ»ÿÆÿÀÿÀÿÁÿÄÿÃÿ¼ÿ¹ÿÄÿ·ÿµÿÇÿ¿ÿÌÿÌÿ½ÿ»ÿ¿ÿºÿ´ÿ¹ÿÊÿÑÿ¶ÿÂÿÀÿ»ÿÅÿÆÿ¾ÿÁÿ½ÿ¾ÿÄÿ²ÿÿ«ÿ¹ÿÂÿÂÿºÿ½ÿÌÿÄÿ¹ÿÉÿÑÿÄÿÂÿÇÿÁÿ¼ÿÀÿÁÿÅÿÆÿÊÿÌÿ¿ÿÂÿ½ÿ½ÿÅÿÄÿÀÿ¾ÿÍÿËÿ¼ÿÁÿÄÿÇÿÉÿÆÿÁÿÄÿ¸ÿ¾ÿÆÿÅÿ¾ÿ¹ÿ¹ÿ¼ÿ¾ÿÀÿ¶ÿ½ÿÁÿ·ÿÈÿ¹ÿ»ÿÁÿÄÿÉÿ»ÿ¸ÿÆÿ½ÿ¿ÿºÿ¿ÿ½ÿµÿµÿµÿÀÿ»ÿÁÿÄÿÁÿ¼ÿ¸ÿ¼ÿÀÿ»ÿÃÿÅÿ´ÿ½ÿ»ÿÄÿÃÿ¼ÿ¾ÿÇÿÅÿÄÿÅÿ¸ÿºÿÄÿÁÿ»ÿ¾ÿ»ÿ»ÿ¿ÿÈÿÃÿ¸ÿ·ÿ¹ÿ¾ÿÂÿ»ÿ»ÿ¹ÿ½ÿÊÿÄÿºÿ¹ÿ¼ÿ¹ÿ·ÿÀÿÀÿÄÿ¹ÿ¼ÿ³ÿ·ÿÄÿÀÿ»ÿ¸ÿ¶ÿµÿºÿ·ÿ¾ÿÂÿ¿ÿÀÿ¿ÿ¶ÿ»ÿ·ÿºÿºÿ¶ÿ»ÿÆÿ¾ÿ¼ÿ¼ÿÂÿ»ÿ¹ÿÃÿÇÿÀÿÇÿ·ÿÅÿÁÿÀÿÃÿÄÿÂÿÀÿ¾ÿ¾ÿµÿÃÿ¼ÿÀÿÆÿÄÿ½ÿ¿ÿÅÿ¿ÿ½ÿÂÿ¾ÿ¿ÿÆÿÇÿÁÿ½ÿ¼ÿÀÿÂÿµÿ¸ÿ¾ÿÀÿÆÿ¸ÿËÿÄÿÂÿ¼ÿ¼ÿ¾ÿ»ÿ¼ÿ¸ÿÁÿÇÿ¸ÿºÿ´ÿ±ÿ´ÿ´ÿ´ÿ¶ÿ²ÿ¢ÿ©ÿ¼ÿÁÿÁÿ´ÿ­ÿµÿ¹ÿ½ÿÑÿÃÿÆÿ¶ÿ´ÿ¹ÿ·ÿ¶ÿ¶ÿ¼ÿ´ÿ¶ÿÅÿ¿ÿµÿ¾ÿÃÿ¹ÿ®ÿ¢ÿµÿ¿ÿ´ÿ±ÿ¹ÿ´ÿ»ÿ·ÿ¹ÿ·ÿ±ÿ¸ÿ¿ÿºÿ¸ÿ½ÿÂÿ·ÿ¸ÿÅÿ»ÿºÿ¾ÿ¸ÿµÿ»ÿÄÿ¸ÿ¼ÿÁÿ¸ÿ·ÿÁÿ¾ÿ¹ÿ·ÿ¯ÿµÿ·ÿ·ÿ¸ÿ·ÿµÿ¶ÿÇÿ±ÿ¶ÿªÿ²ÿ¹ÿ»ÿºÿºÿÀÿ»ÿ»ÿ¶ÿÂÿÁÿ½ÿ¹ÿ´ÿ±ÿ¯ÿ¶ÿ¹ÿ¸ÿ´ÿ³ÿµÿºÿ¼ÿºÿ¾ÿÁÿ»ÿ¾ÿ»ÿ¾ÿ¾ÿºÿ³ÿ¯ÿ¿ÿÀÿÄÿ¿ÿ®ÿ³ÿ·ÿ·ÿ¹ÿ»ÿ½ÿÃÿÂÿ¼ÿ·ÿ¿ÿÃÿ¾ÿºÿ¸ÿ¯ÿ´ÿ¹ÿ¹ÿ¹ÿ»ÿ·ÿ±ÿ·ÿÄÿÅÿ»ÿÐÿ·ÿ»ÿ¿ÿ¯ÿ¯ÿºÿ¼ÿ·ÿ¾ÿ¹ÿ¾ÿºÿ¶ÿ¶ÿ¸ÿÀÿÃÿ´ÿ¬ÿ¿ÿ±ÿÃÿ¸ÿµÿ´ÿºÿÂÿ¼ÿ°ÿ¼ÿ¾ÿ³ÿ¸ÿ·ÿ¶ÿ·ÿ¸ÿ¹ÿ»ÿ·ÿ¸ÿ»ÿ´ÿ²ÿ°ÿÇÿÊÿ¹ÿ·ÿºÿ±ÿ°ÿ¶ÿ·ÿ¶ÿÁÿ»ÿÂÿÁÿ½ÿÀÿÃÿ»ÿ¸ÿ¸ÿ·ÿ³ÿ¯ÿ²ÿ²ÿ¢ÿ¬ÿ¶ÿ±ÿµÿ¸ÿÂÿ¿ÿµÿ·ÿ»ÿ¸ÿ²ÿ³ÿ¿ÿÆÿ»ÿ¹ÿ°ÿ·ÿµÿ½ÿÂÿ¾ÿ¾ÿ¿ÿ¶ÿ³ÿ¸ÿÄÿ½ÿ±ÿ´ÿºÿ¹ÿ¹ÿ¿ÿÅÿÀÿ·ÿ¸ÿ¿ÿ¶ÿ¼ÿ¼ÿ»ÿ¹ÿ¸ÿ¶ÿ»ÿÃÿ¶ÿ³ÿÄÿÈÿ©ÿ¹ÿµÿ¶ÿ½ÿ¾ÿ»ÿºÿÀÿ½ÿ½ÿ¼ÿ·ÿ·ÿ¶ÿ½ÿ½ÿ»ÿ·ÿ¶ÿ¼ÿ¼ÿÀÿºÿ¿ÿµÿ·ÿµÿ½ÿ¾ÿ¹ÿ¹ÿ½ÿÁÿ»ÿ½ÿÂÿ³ÿ½ÿ½ÿ»ÿºÿµÿ°ÿ´ÿ¶ÿ®ÿ½ÿ³ÿ¾ÿ´ÿ°ÿ¶ÿ¸ÿ³ÿ²ÿ»ÿ¼ÿ³ÿ·ÿ½ÿ¿ÿ·ÿ¹ÿ·ÿ¿ÿºÿÀÿÁÿ¿ÿ»ÿ¼ÿÃÿ¼ÿ»ÿºÿ·ÿÊÿ½ÿ½ÿ¼ÿÅÿÀÿ¸ÿ¹ÿ¶ÿ­ÿ¶ÿÅÿ³ÿ¸ÿ¸ÿ©ÿ¶ÿ²ÿÂÿÁÿ¶ÿºÿ¿ÿ¶ÿ¬ÿ¼ÿÃÿ¸ÿÈÿ¯ÿÁÿ½ÿ¸ÿ´ÿ­ÿ²ÿÀÿ¾ÿ»ÿÂÿÅÿºÿ²ÿÅÿ¸ÿ¶ÿºÿÀÿ½ÿ´ÿ´ÿ·ÿ°ÿ·ÿ½ÿÀÿ±ÿÈÿ°ÿ®ÿ¹ÿ¹ÿ¾ÿÀÿÆÿÅÿ´ÿÄÿÆÿ¾ÿ·ÿ¹ÿ»ÿ¾ÿ¹ÿ»ÿ¹ÿ´ÿ²ÿ¹ÿÂÿÁÿ¿ÿ»ÿ»ÿºÿÁÿ²ÿ¹ÿ·ÿ½ÿ±ÿ·ÿ½ÿ²ÿªÿ³ÿ½ÿ·ÿ¼ÿ·ÿ½ÿ»ÿ·ÿ·ÿºÿ¶ÿ¶ÿ»ÿ¸ÿ±ÿ¶ÿ»ÿ°ÿ·ÿºÿ­ÿÁÿ¾ÿÁÿÃÿ³ÿ½ÿ·ÿ¹ÿÂÿºÿµÿÁÿÄÿ·ÿ·ÿ¿ÿ¿ÿÁÿ»ÿ¯ÿ´ÿ·ÿ²ÿ´ÿ¹ÿ¶ÿµÿ´ÿ­ÿ®ÿ¹ÿÀÿ´ÿ¹ÿÅÿÄÿ¸ÿµÿ±ÿ´ÿ¾ÿ»ÿ¹ÿÀÿ½ÿ¸ÿ´ÿ´ÿªÿ¸ÿ¸ÿ¸ÿ¿ÿÄÿÂÿÀÿ½ÿºÿ¶ÿ³ÿµÿ¸ÿ»ÿ»ÿ¶ÿ¹ÿ¶ÿ±ÿ­ÿ¹ÿÂÿ·ÿ­ÿ·ÿ¾ÿ¼ÿ½ÿ»ÿ²ÿ²ÿºÿÂÿÀÿ½ÿ·ÿ½ÿ¶ÿÀÿ­ÿ²ÿ´ÿ·ÿµÿ²ÿ¶ÿºÿ¼ÿºÿ¹ÿ½ÿ½ÿÅÿÀÿÁÿ¶ÿ»ÿ¹ÿ´ÿ½ÿÀÿ¼ÿ¹ÿ·ÿ½ÿÃÿ¾ÿ¾ÿ·ÿ¾ÿ·ÿ¹ÿ¼ÿ½ÿ»ÿ¹ÿ°ÿ´ÿºÿ¼ÿºÿ¼ÿºÿ¹ÿ¿ÿ¼ÿ¶ÿ´ÿÇÿ¼ÿ¯ÿ¼ÿ¼ÿ³ÿ·ÿ¶ÿËÿÀÿ¶ÿ¶ÿ¶ÿ´ÿ·ÿ½ÿÁÿÃÿÁÿ³ÿ©ÿ¼ÿµÿÃÿ©ÿ´ÿ¶ÿ½ÿÀÿ²ÿ°ÿ±ÿ³ÿ¿ÿÀÿ´ÿµÿ·ÿ¸ÿ»ÿÂÿ³ÿ¸ÿÁÿ±ÿ½ÿ¹ÿ¼ÿÀÿ½ÿ²ÿ¸ÿ¸ÿ²ÿ«ÿ¬ÿ·ÿ²ÿ«ÿ¹ÿ¸ÿ½ÿ¹ÿ¶ÿ´ÿ¼ÿ¸ÿ»ÿ»ÿ·ÿµÿ·ÿ°ÿ²ÿ¶ÿ´ÿ»ÿ»ÿ°ÿ»ÿ¼ÿ¸ÿ¹ÿ¾ÿ¹ÿ´ÿÄÿ·ÿ»ÿÇÿÁÿ´ÿ´ÿºÿ¶ÿ´ÿ°ÿµÿ»ÿ·ÿ²ÿªÿ°ÿ¾ÿ¯ÿµÿÇÿ¼ÿ°ÿºÿ·ÿ½ÿÁÿµÿ³ÿ¸ÿºÿ¸ÿµÿÀÿÆÿÀÿ¾ÿÀÿÀÿ½ÿ¿ÿ²ÿ³ÿ®ÿ¶ÿ´ÿÉÿÁÿµÿ¶ÿµÿ·ÿ¼ÿ»ÿ»ÿ¹ÿµÿ¯ÿ´ÿ¾ÿ¹ÿ°ÿ³ÿ®ÿ¯ÿ¼ÿ±ÿ²ÿ±ÿÂÿÃÿÂÿºÿ½ÿ¸ÿµÿ´ÿªÿ®ÿµÿ¸ÿºÿºÿÀÿ¿ÿ¼ÿÅÿ½ÿ¹ÿ¯ÿÊÿÇÿÿ´ÿ·ÿ»ÿÁÿÁÿ¸ÿªÿ·ÿÂÿÅÿ¹ÿºÿ¾ÿµÿºÿÃÿ´ÿ®ÿ¶ÿ³ÿÃÿÁÿ±ÿ°ÿ½ÿ­ÿ¾ÿ»ÿ·ÿ³ÿ¹ÿ±ÿ³ÿµÿ±ÿ°ÿ´ÿ¯ÿ·ÿ½ÿºÿ¼ÿ½ÿ¼ÿ«ÿ«ÿÁÿÄÿ±ÿ·ÿ¹ÿ«ÿ²ÿÆÿ»ÿÂÿÅÿÁÿ¶ÿ®ÿ¸ÿ¿ÿ·ÿ¯ÿºÿ¾ÿ¸ÿ¹ÿ´ÿ²ÿÁÿÂÿÀÿºÿ¾ÿ½ÿ·ÿ·ÿ²ÿ³ÿ³ÿ³ÿ¼ÿÄÿ¼ÿ¶ÿ·ÿ½ÿºÿ³ÿ»ÿÃÿ¼ÿºÿ¶ÿ¯ÿ¸ÿ¼ÿ³ÿ¸ÿÅÿ¹ÿ½ÿ´ÿ¶ÿ°ÿÿ´ÿ¶ÿ±ÿ±ÿ´ÿ«ÿ²ÿ¶ÿ´ÿ®ÿ·ÿ¼ÿ¹ÿ¸ÿ¶ÿ»ÿ¾ÿºÿ¼ÿ½ÿ¸ÿ´ÿ°ÿÀÿÄÿ¸ÿºÿ²ÿÅÿºÿ¶ÿ¶ÿ¿ÿ±ÿ¹ÿ­ÿ´ÿ´ÿ°ÿ¸ÿ¹ÿ³ÿ¸ÿ¾ÿ·ÿµÿ¹ÿ¸ÿ±ÿ°ÿµÿ¶ÿ¹ÿ®ÿ«ÿÿ¹ÿ¿ÿºÿ±ÿµÿ´ÿ½ÿ¿ÿ¿ÿ·ÿ¬ÿ®ÿ·ÿ¼ÿ¹ÿ¾ÿ¼ÿµÿ¸ÿ·ÿ²ÿ¯ÿ·ÿ·ÿ´ÿÁÿ¹ÿ´ÿ±ÿ·ÿ¹ÿ´ÿ®ÿÿÿ¬ÿÀÿ½ÿ´ÿ³ÿ¶ÿ±ÿ´ÿ·ÿµÿºÿ¸ÿ°ÿ®ÿ´ÿºÿ¹ÿ±ÿ¬ÿ±ÿµÿµÿ¹ÿ¼ÿ¿ÿ¸ÿ¬ÿ°ÿ°ÿÿ«ÿ»ÿ¿ÿ¿ÿÿ·ÿ¼ÿÿ´ÿ´ÿµÿ¸ÿ·ÿ²ÿµÿµÿµÿ±ÿ®ÿ·ÿ¾ÿ´ÿ²ÿ²ÿ´ÿ½ÿ¹ÿ¹ÿ¹ÿ¾ÿ¸ÿ³ÿµÿÇÿ¾ÿ«ÿ»ÿ·ÿ®ÿ°ÿ«ÿ©ÿËÿ²ÿ²ÿ¸ÿ´ÿ²ÿ±ÿ­ÿ½ÿµÿ¸ÿ¹ÿ³ÿµÿ·ÿ½ÿÄÿ¿ÿ¸ÿ»ÿ³ÿ«ÿ¶ÿ¾ÿÀÿ¿ÿ´ÿ±ÿ´ÿ®ÿ¶ÿ¹ÿ°ÿºÿ¶ÿ°ÿºÿ¼ÿ¶ÿ¿ÿ´ÿ¼ÿ´ÿ¿ÿºÿ¶ÿ¶ÿ´ÿ·ÿºÿ¸ÿ½ÿ¸ÿ¬ÿ®ÿ´ÿ¶ÿ²ÿ´ÿµÿµÿ´ÿ¶ÿ¶ÿºÿ¾ÿ¯ÿ¶ÿ³ÿ¹ÿ½ÿ®ÿ·ÿºÿ·ÿªÿ±ÿ·ÿ·ÿ·ÿ·ÿ«ÿ°ÿ±ÿ¸ÿ¶ÿ²ÿ¸ÿ³ÿºÿ¾ÿµÿ¯ÿ©ÿ¯ÿ³ÿ¶ÿªÿ®ÿ²ÿ¹ÿºÿªÿ°ÿ¸ÿ¶ÿ¸ÿ¹ÿ­ÿ»ÿ®ÿ«ÿÿ·ÿºÿÿ¬ÿ¼ÿºÿ©ÿ¬ÿ¸ÿ²ÿ¶ÿ½ÿ³ÿ´ÿ¹ÿ³ÿ³ÿ¼ÿ¹ÿ´ÿ·ÿ´ÿ¸ÿ·ÿ¸ÿ¸ÿµÿ²ÿ¶ÿÄÿ³ÿ²ÿºÿ·ÿ®ÿÿ³ÿ»ÿ´ÿ³ÿÁÿ¶ÿ±ÿ­ÿ²ÿºÿ¶ÿ¼ÿ½ÿ¸ÿ¼ÿ¹ÿ³ÿ·ÿ¼ÿ³ÿ«ÿ¬ÿ­ÿ´ÿ»ÿºÿ´ÿ¾ÿºÿ¶ÿ¶ÿ±ÿ®ÿ´ÿ´ÿ¶ÿºÿ½ÿ¼ÿ³ÿ¯ÿ±ÿµÿ»ÿºÿ¸ÿ²ÿ®ÿ¬ÿ±ÿ­ÿµÿ¬ÿªÿ³ÿ¯ÿ¯ÿ·ÿ»ÿ¼ÿµÿµÿ»ÿ·ÿ¸ÿ½ÿ¾ÿ¾ÿ¶ÿ³ÿ·ÿ·ÿ¯ÿªÿ­ÿ¶ÿµÿ¶ÿ¶ÿÿ°ÿ¬ÿÿ´ÿ­ÿ®ÿ®ÿ½ÿµÿ·ÿ¬ÿ·ÿ¸ÿ¯ÿ·ÿ²ÿ«ÿ³ÿºÿ²ÿµÿºÿµÿ¶ÿµÿ²ÿ»ÿ¼ÿ³ÿ®ÿ­ÿ±ÿ¯ÿ¯ÿ´ÿ­ÿÿÿ·ÿ¬ÿ­ÿ±ÿ¹ÿ­ÿ´ÿ¯ÿ¾ÿ¶ÿ¯ÿ³ÿ¸ÿ¹ÿÁÿ»ÿ¹ÿ·ÿ¶ÿÂÿºÿ¸ÿ¹ÿ®ÿªÿ¯ÿ¯ÿ³ÿ¶ÿ°ÿ´ÿ»ÿ»ÿ¹ÿ³ÿ´ÿ³ÿ½ÿ¸ÿ¬ÿ²ÿ¶ÿ¼ÿ¸ÿ¯ÿ±ÿ´ÿ­ÿ»ÿÿ®ÿ¹ÿ²ÿ²ÿ®ÿ³ÿ»ÿ´ÿ¶ÿ·ÿ©ÿ«ÿ²ÿµÿ³ÿ®ÿ°ÿ³ÿ·ÿµÿ¬ÿ±ÿ¶ÿ³ÿ¶ÿ¹ÿºÿ³ÿµÿ­ÿ¬ÿ³ÿ®ÿ®ÿ¶ÿ·ÿ¯ÿªÿ´ÿ»ÿ³ÿ¿ÿ¶ÿ±ÿ²ÿ¼ÿ´ÿ»ÿ­ÿ¾ÿ¹ÿ¼ÿ»ÿ¸ÿ²ÿ´ÿ±ÿµÿ¿ÿ¹ÿ¶ÿ¹ÿ³ÿ±ÿ¹ÿ»ÿ·ÿºÿ¸ÿ¶ÿ­ÿ»ÿ±ÿµÿ²ÿºÿ³ÿ´ÿ¶ÿÿ¸ÿµÿ³ÿµÿ°ÿªÿ°ÿ³ÿ´ÿ¯ÿ®ÿ½ÿ¼ÿ·ÿ²ÿÁÿ¾ÿµÿ³ÿµÿ³ÿ¶ÿ»ÿ¶ÿ³ÿ±ÿ²ÿ·ÿ¸ÿ°ÿ¯ÿ´ÿ­ÿµÿ®ÿ¯ÿ¸ÿ¶ÿ²ÿ´ÿ­ÿ²ÿ½ÿ½ÿµÿ·ÿÂÿ¶ÿ·ÿ­ÿ´ÿ±ÿ´ÿ·ÿ±ÿ®ÿ»ÿ¶ÿ²ÿ²ÿ°ÿ±ÿ²ÿ¸ÿ¼ÿµÿ¯ÿ¯ÿ³ÿ±ÿ²ÿ²ÿ°ÿ·ÿ´ÿ²ÿ±ÿ·ÿµÿ¼ÿ¯ÿªÿªÿ©ÿµÿ°ÿ¹ÿ®ÿ²ÿ»ÿ°ÿ³ÿ¼ÿ¹ÿ°ÿ²ÿ¯ÿ¬ÿ°ÿ³ÿ³ÿ°ÿ±ÿ¹ÿÄÿ½ÿ¯ÿ±ÿ±ÿ±ÿ¯ÿ²ÿÿªÿ¬ÿ±ÿÿ³ÿ¯ÿ»ÿ«ÿÿ´ÿ¯ÿ°ÿÿªÿ»ÿÊÿ±ÿ®ÿµÿ²ÿÿÿ´ÿ¾ÿ¶ÿ°ÿ°ÿ·ÿ³ÿ¯ÿ°ÿ°ÿµÿµÿ¯ÿ·ÿ¶ÿ´ÿ·ÿºÿ¼ÿ½ÿ­ÿ¯ÿµÿºÿ¬ÿ·ÿ¶ÿ¶ÿ¹ÿ»ÿ·ÿµÿ·ÿ¸ÿ·ÿ¯ÿµÿ¹ÿ¶ÿ±ÿ¸ÿÂÿ¹ÿ´ÿ·ÿ³ÿ®ÿ¯ÿ´ÿ¾ÿÃÿ¹ÿ±ÿ°ÿ°ÿºÿ´ÿ±ÿ¶ÿµÿ³ÿ²ÿ¼ÿ´ÿ¯ÿ´ÿ¿ÿ¸ÿ´ÿµÿ¸ÿ¶ÿ¶ÿ¸ÿ¯ÿ«ÿ®ÿ«ÿ®ÿ°ÿ¸ÿ¹ÿ¶ÿ²ÿ­ÿ±ÿ¶ÿ¼ÿ±ÿ¹ÿ»ÿ°ÿ²ÿ´ÿ´ÿ®ÿ¶ÿ¿ÿ³ÿ»ÿ³ÿ®ÿ´ÿ»ÿ¼ÿÅÿ°ÿ¸ÿ­ÿ°ÿ´ÿ¼ÿÅÿÀÿ²ÿ¸ÿ¶ÿ¯ÿ²ÿ®ÿ«ÿ¯ÿ´ÿ¹ÿ¶ÿ®ÿÿ²ÿºÿ³ÿ»ÿÀÿ³ÿÿ³ÿ¯ÿ«ÿÀÿ¹ÿ«ÿ¶ÿ¹ÿÿÿ±ÿ¶ÿ±ÿ³ÿ¶ÿ¸ÿ¸ÿ½ÿ¾ÿ·ÿ²ÿ°ÿ³ÿ·ÿ´ÿµÿÿ¸ÿºÿ°ÿµÿ®ÿºÿ¸ÿÿ¿ÿ¶ÿ¯ÿ³ÿ¯ÿ¬ÿÿ¯ÿÀÿ¼ÿ²ÿºÿÃÿ»ÿ±ÿ±ÿ¹ÿ¼ÿ¹ÿ¼ÿ½ÿºÿºÿ¾ÿ°ÿ´ÿ´ÿºÿ¿ÿ«ÿ¯ÿ¹ÿ´ÿ¸ÿ¹ÿµÿ¼ÿ¶ÿ´ÿ±ÿ¸ÿ¸ÿºÿ¯ÿ²ÿ¹ÿµÿ¹ÿ¼ÿ·ÿµÿºÿ¼ÿºÿ´ÿ´ÿ¼ÿ¾ÿ±ÿ«ÿ¶ÿ°ÿ®ÿ³ÿ¾ÿ­ÿ¯ÿ³ÿ°ÿ²ÿµÿ¸ÿ°ÿ¬ÿ±ÿ¹ÿ¹ÿµÿ·ÿ®ÿÿ©ÿ¯ÿ¾ÿ¹ÿ¿ÿ°ÿÂÿµÿÈÿ¼ÿÿÿ³ÿªÿ´ÿ°ÿ¾ÿÂÿ¸ÿ¶ÿ³ÿ´ÿ·ÿ·ÿ·ÿ¶ÿ¶ÿ¸ÿ¸ÿµÿ±ÿ¼ÿ»ÿ³ÿ¶ÿºÿµÿÂÿ¹ÿ»ÿ»ÿ®ÿ¹ÿºÿ­ÿ¯ÿ±ÿ¬ÿ·ÿ¼ÿ¹ÿ¾ÿÂÿ¼ÿµÿ±ÿ³ÿ¸ÿ¾ÿ¹ÿ±ÿ²ÿ±ÿ¯ÿÂÿ²ÿ­ÿ«ÿ¶ÿ¸ÿ·ÿ¶ÿ¸ÿ¹ÿ»ÿ»ÿ³ÿ³ÿ·ÿ½ÿÄÿ¿ÿ»ÿ¹ÿ´ÿ¹ÿ³ÿ·ÿ¼ÿ¹ÿ°ÿ·ÿÀÿ½ÿ±ÿ³ÿ¶ÿ´ÿ»ÿ¹ÿÿ¯ÿºÿÀÿ¾ÿ½ÿºÿµÿ¿ÿ½ÿ²ÿ¼ÿµÿÀÿµÿ²ÿ«ÿ´ÿ³ÿ³ÿ·ÿÀÿ·ÿ°ÿ·ÿºÿ»ÿ¸ÿ·ÿ³ÿ´ÿ·ÿ´ÿºÿ»ÿ·ÿ¸ÿ¶ÿÂÿ¹ÿ°ÿÄÿµÿºÿ½ÿÂÿ¹ÿ³ÿ¸ÿ¿ÿµÿªÿµÿ¼ÿºÿ»ÿ»ÿ½ÿ´ÿ²ÿ´ÿ¿ÿ­ÿµÿ¾ÿ¸ÿ¶ÿ²ÿ·ÿ¶ÿ³ÿ¼ÿ¾ÿ·ÿ¼ÿ¿ÿ»ÿ´ÿ²ÿ¿ÿÇÿÀÿ¼ÿ¾ÿ»ÿ°ÿµÿ½ÿ´ÿ°ÿ¶ÿÀÿ³ÿÂÿ»ÿ³ÿ¸ÿÀÿÁÿÁÿ¼ÿ¸ÿºÿ¹ÿ»ÿ¿ÿ¾ÿ·ÿÿ±ÿ¸ÿÇÿÆÿ»ÿ´ÿÁÿ¾ÿ´ÿ»ÿ½ÿºÿ´ÿ´ÿ»ÿ¸ÿ¸ÿ·ÿµÿµÿ¶ÿ±ÿÁÿ´ÿ¸ÿ·ÿ²ÿÂÿ¸ÿ»ÿ½ÿ¿ÿ»ÿºÿ¿ÿ¼ÿ»ÿºÿ«ÿ´ÿ¶ÿ¾ÿËÿÂÿ·ÿ¸ÿ¿ÿ±ÿµÿ½ÿ¼ÿºÿ½ÿÀÿ½ÿ¸ÿ·ÿµÿ±ÿ«ÿ¶ÿÄÿÆÿÂÿ¿ÿÄÿ¾ÿºÿÄÿ¾ÿ¼ÿ¶ÿ¸ÿ¸ÿ°ÿ­ÿ¸ÿÀÿ¶ÿ¹ÿºÿ¿ÿ®ÿºÿ³ÿ½ÿ¸ÿµÿµÿ¾ÿ¿ÿÀÿ»ÿ¹ÿ½ÿ»ÿ·ÿ²ÿ®ÿ·ÿ¶ÿÀÿ¹ÿ¿ÿ¼ÿ¿ÿ°ÿ¶ÿ¹ÿ¸ÿ¸ÿ¾ÿ½ÿ¸ÿ·ÿ±ÿ´ÿÀÿ¼ÿºÿ¿ÿ¬ÿ³ÿ²ÿ¶ÿºÿ¾ÿ½ÿ¾ÿ¿ÿ½ÿ¶ÿµÿ»ÿ·ÿ¹ÿ¾ÿ¾ÿÉÿÃÿÀÿ´ÿÂÿ¶ÿ¾ÿÀÿºÿ¿ÿ¼ÿºÿ¾ÿ»ÿ»ÿ¼ÿ·ÿÁÿÀÿ¾ÿÀÿÃÿ¼ÿµÿ¼ÿ¿ÿ¼ÿ½ÿÃÿÂÿºÿ»ÿ¼ÿ¸ÿ»ÿ¾ÿ²ÿÀÿÂÿ»ÿÂÿ·ÿ¿ÿºÿ½ÿÁÿ¿ÿÃÿÀÿ½ÿ¾ÿ²ÿ¼ÿºÿÅÿ½ÿÆÿ½ÿÁÿ»ÿ¼ÿ¾ÿ¾ÿÁÿÄÿ¿ÿ·ÿ¿ÿºÿ½ÿ·ÿ¹ÿ«ÿÂÿÇÿÄÿ¹ÿ½ÿ¾ÿ»ÿÁÿ¿ÿ¿ÿËÿ½ÿ¹ÿ¶ÿ¼ÿ¼ÿÂÿ¼ÿÁÿÂÿ¼ÿ¶ÿ¹ÿÂÿËÿÊÿ¾ÿÆÿÂÿ»ÿºÿ·ÿ¸ÿ¸ÿ³ÿ»ÿ»ÿ¹ÿ¼ÿ¿ÿÀÿ»ÿÂÿÆÿ±ÿÃÿ°ÿ½ÿµÿ½ÿÄÿÀÿ¹ÿ¼ÿ½ÿ¹ÿ¾ÿÁÿµÿ·ÿ½ÿÊÿ·ÿ¾ÿ¿ÿ¾ÿºÿ¸ÿ¶ÿ¶ÿÁÿÂÿ¸ÿÄÿÁÿÇÿÁÿ»ÿÀÿ¾ÿ¿ÿ½ÿÁÿÁÿºÿÀÿÃÿ¿ÿÁÿÃÿ´ÿÀÿÄÿ¼ÿ»ÿ¿ÿ¾ÿ¶ÿ´ÿ¼ÿ¼ÿ²ÿÁÿÂÿ»ÿºÿ½ÿÁÿÄÿÈÿÆÿÂÿÀÿºÿ¹ÿ¾ÿÁÿ¼ÿÆÿ°ÿ»ÿÀÿ¸ÿÂÿÇÿÂÿÅÿÁÿ´ÿÀÿ¯ÿÍÿÍÿ½ÿ¼ÿºÿ»ÿ½ÿÆÿÅÿ»ÿÃÿ¿ÿÂÿ¶ÿÂÿÆÿ½ÿÆÿ¿ÿ½ÿÂÿ¾ÿ¼ÿÉÿÄÿ³ÿÅÿ³ÿÁÿ½ÿ¹ÿÄÿÂÿ»ÿ¼ÿÁÿÄÿÇÿ¾ÿ½ÿÄÿ»ÿ¼ÿÂÿºÿºÿÁÿÀÿ½ÿÂÿÀÿ½ÿ¿ÿÂÿ·ÿºÿ¾ÿËÿÊÿÃÿÂÿÂÿÉÿÈÿ¸ÿÀÿ¿ÿ½ÿÄÿ¿ÿ¹ÿ¸ÿºÿÁÿÉÿÅÿÃÿºÿ¾ÿËÿÈÿÈÿÅÿÃÿÀÿÃÿÇÿ½ÿ»ÿÊÿ¾ÿÈÿÀÿÀÿ¾ÿºÿ¹ÿÂÿËÿÂÿÑÿ¼ÿÃÿ¸ÿÁÿÂÿÍÿÊÿ½ÿ¸ÿºÿ¼ÿÀÿÄÿÃÿ¼ÿ»ÿ¿ÿÀÿÀÿ¼ÿºÿÁÿÃÿÁÿÊÿ»ÿÄÿ¿ÿºÿ¶ÿÄÿÌÿÁÿÊÿÂÿ·ÿÀÿÆÿÊÿ¼ÿÃÿÆÿÃÿÆÿÀÿ¹ÿÁÿºÿ³ÿ°ÿÁÿÆÿÄÿÆÿÇÿÈÿÂÿ´ÿÌÿÅÿÁÿÆÿÇÿÃÿ¿ÿÁÿÃÿÁÿÀÿÃÿÊÿÅÿÀÿ½ÿÇÿÅÿ½ÿÇÿ½ÿ½ÿ²ÿ¾ÿ½ÿÊÿÆÿÂÿÀÿÀÿÆÿ¾ÿºÿ¿ÿ¿ÿÃÿ½ÿ½ÿ¿ÿÄÿÉÿÂÿÆÿÁÿ°ÿ¶ÿºÿ½ÿ¿ÿÅÿÆÿ¹ÿ¶ÿÅÿÂÿ»ÿ±ÿ¾ÿÀÿ¼ÿºÿ´ÿºÿÂÿ»ÿÂÿÆÿ½ÿÀÿÂÿ¹ÿºÿÅÿºÿÈÿÅÿÅÿÂÿ¿ÿ¿ÿÁÿÂÿ¿ÿÂÿÇÿÀÿ¼ÿ¿ÿÁÿÀÿ»ÿµÿ²ÿµÿÂÿÃÿ·ÿºÿ¿ÿÇÿÈÿÃÿÅÿ¾ÿ¶ÿÄÿ¿ÿÀÿÃÿÂÿÀÿ½ÿ½ÿÊÿÃÿºÿÌÿÂÿ´ÿ¼ÿÆÿ¸ÿ¾ÿ¹ÿ»ÿ¹ÿ¼ÿÀÿÃÿÂÿ¼ÿ¼ÿÀÿÂÿ³ÿÇÿÓÿÊÿ½ÿºÿ¸ÿÁÿ¯ÿ»ÿ·ÿºÿÃÿÃÿÁÿÄÿ¿ÿ¼ÿ´ÿ½ÿÁÿÁÿÂÿÆÿÇÿÂÿ¹ÿ·ÿ±ÿ½ÿÇÿÃÿ¼ÿ¿ÿ¾ÿ´ÿÁÿÅÿºÿ¼ÿ¾ÿ¹ÿ·ÿÀÿÁÿÆÿ¿ÿÆÿÂÿ¾ÿÁÿÀÿÁÿ½ÿµÿÁÿ»ÿ¾ÿ¿ÿºÿ¼ÿ´ÿÇÿÀÿ¿ÿÅÿ·ÿ¶ÿ³ÿ´ÿµÿ´ÿ»ÿ³ÿªÿ¾ÿËÿÂÿ·ÿ¶ÿ¹ÿºÿ¹ÿ»ÿµÿ¼ÿ·ÿ²ÿ´ÿ³ÿ¯ÿ«ÿ¬ÿ¹ÿ¼ÿ³ÿ¸ÿÂÿ¾ÿ½ÿ´ÿ¶ÿ´ÿ¶ÿºÿ»ÿ¸ÿ»ÿ¿ÿ¼ÿ´ÿ¾ÿ¹ÿ³ÿ»ÿÇÿÂÿ±ÿ¶ÿ­ÿ¯ÿ¸ÿÃÿ»ÿ³ÿ¶ÿ¹ÿ¹ÿµÿÀÿµÿ»ÿÀÿ¸ÿ¹ÿÄÿ½ÿ¾ÿÁÿ­ÿ±ÿ³ÿ®ÿ³ÿ¹ÿ®ÿ²ÿÒÿ³ÿ³ÿ¸ÿ¹ÿ¹ÿ¼ÿÁÿÀÿ½ÿ¸ÿ°ÿ¸ÿÀÿÄÿÁÿ½ÿ¿ÿÆÿ­ÿ»ÿÁÿ½ÿ¿ÿ·ÿµÿ¸ÿ¶ÿ¹ÿÁÿÁÿºÿºÿ¸ÿ½ÿÁÿ¾ÿºÿ¶ÿ³ÿ¯ÿ¼ÿ¶ÿ¹ÿ¿ÿ·ÿ²ÿ¹ÿµÿ½ÿÂÿ¾ÿ½ÿ¸ÿ»ÿÀÿ¾ÿ·ÿµÿ¬ÿ ÿªÿ·ÿ»ÿ¯ÿ²ÿ¹ÿ½ÿÇÿ¼ÿ¿ÿ¾ÿ°ÿÂÿÄÿ³ÿ«ÿ²ÿ¸ÿ»ÿ¼ÿ·ÿºÿ¿ÿ¼ÿ²ÿ´ÿ²ÿ³ÿ½ÿ°ÿ²ÿ¯ÿ·ÿ¯ÿ´ÿ¹ÿ¹ÿ¿ÿÆÿ¾ÿ¸ÿ¸ÿ´ÿ¶ÿµÿ³ÿ®ÿ·ÿÀÿºÿ¶ÿµÿ¯ÿÉÿÈÿ¸ÿ¹ÿ´ÿ¹ÿÃÿÁÿ¶ÿ¼ÿ¸ÿ·ÿ±ÿ¿ÿ¼ÿ¼ÿ¾ÿÄÿÅÿ¹ÿ°ÿµÿ³ÿ¼ÿ³ÿ¹ÿ°ÿ³ÿ·ÿ¼ÿÄÿ½ÿ·ÿ¸ÿÀÿÀÿ¹ÿºÿ»ÿ»ÿ·ÿµÿ¿ÿÈÿ¸ÿ¾ÿºÿ¸ÿºÿ¾ÿ¿ÿµÿ²ÿ´ÿ±ÿ»ÿÄÿ½ÿ´ÿ±ÿ·ÿ²ÿ¹ÿ¼ÿ»ÿÂÿÁÿ¶ÿ·ÿºÿ·ÿÀÿ¾ÿ»ÿ¼ÿ¸ÿ¸ÿ½ÿ¹ÿ¶ÿ«ÿºÿ·ÿµÿ¾ÿ¸ÿ´ÿ¶ÿ¸ÿºÿÀÿ¾ÿ·ÿ»ÿºÿ»ÿ·ÿ±ÿ±ÿºÿ¾ÿºÿ»ÿÀÿ¼ÿ¶ÿ¼ÿÁÿ½ÿ½ÿºÿºÿ²ÿµÿ»ÿ·ÿ½ÿ¼ÿÄÿÁÿ·ÿ»ÿ¿ÿ·ÿ·ÿÂÿ½ÿ´ÿ·ÿ°ÿÂÿÃÿÄÿ¯ÿ´ÿ¹ÿ¼ÿÀÿºÿ¹ÿ¼ÿ·ÿ¸ÿ¸ÿÂÿ±ÿÃÿºÿºÿ¸ÿ±ÿ·ÿ»ÿ¼ÿÅÿÈÿºÿ»ÿÄÿ¿ÿ´ÿ±ÿ²ÿ³ÿºÿ¿ÿ½ÿ¿ÿÀÿµÿ¹ÿ¾ÿ¬ÿ²ÿºÿ³ÿµÿ´ÿ¿ÿÃÿ»ÿ¸ÿ»ÿ¾ÿ³ÿºÿÃÿÃÿ¹ÿ²ÿ²ÿ¼ÿ¿ÿ¾ÿ¸ÿ¶ÿÁÿÍÿÆÿÆÿ»ÿÄÿ¹ÿÃÿÁÿ½ÿºÿ»ÿµÿ¯ÿ°ÿ²ÿ½ÿÁÿÈÿ¶ÿ¼ÿ¿ÿ¶ÿ¹ÿ¸ÿÄÿÃÿ½ÿ»ÿ·ÿ¶ÿºÿ¼ÿµÿ¿ÿ¹ÿ¿ÿºÿ»ÿ·ÿ±ÿµÿ´ÿµÿÂÿ½ÿ¶ÿ¯ÿ´ÿºÿËÿ½ÿ´ÿ¼ÿÆÿÅÿÀÿ»ÿ·ÿ¸ÿ¹ÿÆÿ¼ÿºÿ´ÿ°ÿµÿ·ÿ»ÿ¹ÿ¼ÿ½ÿ½ÿ¶ÿ²ÿ¾ÿÄÿ¹ÿºÿ¶ÿ«ÿ»ÿ´ÿ¾ÿ¸ÿ±ÿ»ÿÄÿÂÿÇÿÐÿÄÿµÿ¼ÿ´ÿµÿ³ÿ´ÿºÿ»ÿ´ÿ¿ÿ¿ÿ¸ÿ³ÿ·ÿ¹ÿ¶ÿ¶ÿ±ÿµÿ·ÿ¶ÿ·ÿ½ÿ±ÿ¸ÿ¼ÿÀÿ¼ÿ¸ÿ»ÿ´ÿµÿÀÿ³ÿ·ÿ·ÿ´ÿ¡ÿÃÿ½ÿ¹ÿÃÿÇÿÅÿÃÿ½ÿµÿ·ÿ¹ÿ²ÿ³ÿ·ÿ¶ÿ¶ÿÂÿ»ÿ´ÿÄÿ¶ÿ¬ÿ±ÿ¸ÿ»ÿ¶ÿ·ÿ»ÿ¶ÿ³ÿµÿ¯ÿ¶ÿÇÿÆÿ¶ÿ·ÿºÿ»ÿµÿ±ÿ¯ÿ·ÿ¼ÿ´ÿ´ÿ»ÿºÿ¿ÿÀÿÁÿ½ÿÀÿ¹ÿµÿÂÿÄÿ±ÿ®ÿµÿ¿ÿÆÿÄÿ½ÿ»ÿ¾ÿ¾ÿ´ÿ®ÿ½ÿ²ÿ´ÿÁÿ¼ÿ·ÿ¿ÿ·ÿ¯ÿ¬ÿ¬ÿ±ÿ¸ÿºÿ·ÿ¸ÿ¸ÿ®ÿºÿ·ÿ¹ÿ»ÿ½ÿ¸ÿÆÿ¾ÿ²ÿ³ÿÀÿÂÿ¿ÿºÿ´ÿ¸ÿ¾ÿµÿ¬ÿµÿ´ÿ²ÿ¸ÿ®ÿºÿ°ÿ¹ÿ¶ÿ¸ÿ¿ÿ»ÿ·ÿ°ÿ´ÿ»ÿ¼ÿ¶ÿ«ÿ²ÿµÿ¶ÿ¶ÿ¹ÿ¿ÿÂÿ´ÿ¯ÿµÿ¬ÿ½ÿÀÿ¼ÿ°ÿ»ÿ¹ÿªÿ¬ÿ¯ÿ³ÿ¸ÿ±ÿ³ÿ·ÿÂÿÀÿ·ÿÀÿ´ÿ¼ÿµÿ®ÿ±ÿ²ÿ±ÿ³ÿµÿ²ÿµÿ»ÿºÿ¼ÿ¸ÿ¿ÿ¸ÿ±ÿ¯ÿÄÿÀÿ­ÿÿ¼ÿ­ÿ²ÿºÿ¿ÿÀÿ¼ÿ¸ÿ±ÿ°ÿµÿ¶ÿ²ÿ®ÿÂÿ´ÿ¸ÿÁÿ¾ÿ¯ÿ®ÿ²ÿ¾ÿ¶ÿ°ÿ¶ÿ¿ÿ¹ÿ½ÿ¿ÿ½ÿÃÿÁÿ¹ÿ¾ÿ¿ÿ°ÿµÿ´ÿ°ÿ³ÿ¹ÿ¾ÿÅÿ°ÿ°ÿªÿºÿ¼ÿ®ÿ¸ÿºÿ´ÿ³ÿ¶ÿ¶ÿ³ÿ¹ÿ¹ÿ¸ÿ«ÿ ÿ¹ÿºÿ¶ÿ¬ÿ¼ÿÃÿ¿ÿÁÿ»ÿ¶ÿ¹ÿ±ÿ¯ÿ³ÿºÿ¼ÿ¸ÿ³ÿ¾ÿÈÿ·ÿÁÿ·ÿ·ÿ²ÿÉÿ»ÿ¬ÿ±ÿªÿ±ÿ­ÿºÿÂÿºÿ²ÿ±ÿ¾ÿÇÿ¶ÿ­ÿ°ÿ»ÿÀÿ³ÿ·ÿ¸ÿ¼ÿÁÿ¼ÿ²ÿÿ³ÿ±ÿ¹ÿ¾ÿ¸ÿ´ÿ·ÿ²ÿ·ÿµÿµÿ°ÿ¸ÿ¹ÿ·ÿ·ÿ·ÿ»ÿ¹ÿ½ÿµÿ¸ÿÀÿÂÿ»ÿºÿ¿ÿ®ÿÀÿ¿ÿ¿ÿµÿ¹ÿ¸ÿ»ÿ­ÿ²ÿÃÿ¹ÿ»ÿÀÿºÿºÿºÿ´ÿµÿ¾ÿÂÿ½ÿ±ÿµÿÂÿ¸ÿºÿµÿµÿ¼ÿ·ÿ¿ÿ¹ÿºÿ¸ÿ¶ÿºÿ¶ÿ¯ÿ±ÿ¸ÿµÿµÿ¶ÿ±ÿ´ÿ»ÿ²ÿ¯ÿ»ÿ´ÿ¼ÿ·ÿ¾ÿÆÿ¾ÿÿ´ÿÀÿ°ÿ«ÿµÿ¯ÿ¹ÿ¹ÿ¼ÿµÿºÿ³ÿ®ÿªÿÿ°ÿ¹ÿ»ÿ¸ÿ¸ÿ±ÿ·ÿÃÿ¾ÿ¼ÿºÿ´ÿ¿ÿµÿ»ÿ¸ÿºÿºÿÀÿ¶ÿ¾ÿ²ÿÿ±ÿ´ÿµÿºÿ¹ÿµÿ¶ÿµÿ³ÿ´ÿ¸ÿÀÿ·ÿ³ÿ¶ÿ´ÿ±ÿ¹ÿÀÿ¼ÿ¯ÿÆÿ±ÿµÿ¹ÿ¼ÿ®ÿ¬ÿ®ÿ¹ÿºÿ¶ÿ¯ÿ¸ÿ¾ÿ¹ÿ¹ÿ¾ÿ¸ÿ±ÿ´ÿ±ÿ±ÿÁÿÆÿ»ÿ»ÿºÿ¶ÿºÿÿÿ´ÿ»ÿ¾ÿ¹ÿ¶ÿ¸ÿ´ÿÁÿ·ÿ°ÿ²ÿºÿ¶ÿ´ÿ¸ÿ·ÿ¹ÿ»ÿ°ÿ±ÿ¶ÿ¯ÿ³ÿ¶ÿÀÿµÿ°ÿ®ÿ¶ÿ®ÿ¯ÿ¿ÿ¼ÿµÿ·ÿ³ÿ·ÿ°ÿ¶ÿ·ÿ²ÿ³ÿ¾ÿ¸ÿµÿ¼ÿµÿ°ÿ¯ÿ±ÿ´ÿ·ÿ±ÿ¬ÿ®ÿ¯ÿ¶ÿ¶ÿµÿ¸ÿ´ÿ©ÿ¯ÿ¶ÿ±ÿ½ÿªÿ´ÿ¬ÿ¶ÿ±ÿ´ÿ´ÿÿ°ÿ¿ÿºÿ³ÿ´ÿ´ÿ·ÿ®ÿ³ÿ¼ÿ³ÿ¯ÿ±ÿµÿ¹ÿ¸ÿºÿ·ÿ´ÿ¶ÿµÿ»ÿ»ÿºÿ¼ÿ´ÿ¯ÿ­ÿ·ÿÂÿ¶ÿ¶ÿ¸ÿ®ÿ°ÿ¼ÿ¯ÿ±ÿ»ÿ»ÿ±ÿÀÿ½ÿ·ÿ»ÿ²ÿ²ÿ´ÿ²ÿºÿ¸ÿ®ÿ°ÿµÿ¹ÿºÿ·ÿ«ÿªÿ·ÿµÿ·ÿºÿ¾ÿ¶ÿªÿ´ÿ¶ÿªÿ¯ÿ®ÿÿ·ÿ¹ÿ´ÿºÿÁÿ¾ÿ³ÿ«ÿ®ÿ­ÿ·ÿ´ÿ©ÿ°ÿºÿµÿ°ÿ¹ÿ¶ÿ°ÿ¹ÿµÿ·ÿ²ÿ·ÿÄÿÄÿ¾ÿ·ÿ¯ÿ¸ÿ´ÿ·ÿ«ÿÿµÿ·ÿ¼ÿ¿ÿ½ÿ­ÿ¬ÿÿªÿ³ÿ¾ÿ²ÿ²ÿ­ÿ³ÿ»ÿ²ÿ®ÿ´ÿ±ÿ²ÿµÿ­ÿ¯ÿ¶ÿ´ÿ¯ÿ¯ÿ½ÿ¶ÿ­ÿ¬ÿ³ÿ½ÿ½ÿ´ÿ½ÿ®ÿ¹ÿÿ«ÿ¹ÿ±ÿ¾ÿ½ÿ»ÿ¶ÿ²ÿ¬ÿµÿ¶ÿ½ÿÀÿ½ÿ¶ÿ¬ÿ°ÿ³ÿ±ÿ²ÿ²ÿ¯ÿ²ÿ·ÿºÿ¹ÿ²ÿ¼ÿ½ÿ¼ÿ¹ÿµÿ±ÿ²ÿ¶ÿ°ÿ²ÿ¾ÿºÿ°ÿ´ÿ±ÿ±ÿ¹ÿ¹ÿ²ÿ´ÿ¯ÿ¶ÿ³ÿ¶ÿµÿ­ÿªÿµÿ¶ÿ³ÿ²ÿ²ÿ·ÿ·ÿµÿ´ÿ´ÿºÿ½ÿ¼ÿ¶ÿ®ÿ²ÿ´ÿ³ÿ±ÿ³ÿ³ÿ®ÿºÿ¸ÿ¯ÿÿ°ÿªÿ¾ÿ´ÿ¶ÿºÿ´ÿ¿ÿ°ÿ³ÿ©ÿÿ°ÿ®ÿ³ÿºÿ°ÿ¯ÿ³ÿµÿºÿ¶ÿ±ÿ´ÿµÿ¶ÿºÿ¼ÿ¹ÿ¯ÿÿ®ÿ«ÿ°ÿ¿ÿ´ÿÿ±ÿ±ÿ´ÿ¯ÿªÿ¹ÿ¯ÿ³ÿµÿ¯ÿ³ÿ´ÿ¯ÿ½ÿ¸ÿ½ÿ·ÿ¬ÿ³ÿ°ÿ¹ÿ¹ÿ¸ÿ¸ÿ¶ÿ®ÿ¬ÿ®ÿ±ÿ¹ÿ¶ÿ¸ÿ»ÿ«ÿ°ÿ­ÿ¬ÿµÿ°ÿ°ÿ¸ÿÿ¯ÿ³ÿ°ÿ¾ÿ¼ÿÿ³ÿ¼ÿ­ÿÿ¬ÿ¬ÿ¶ÿ®ÿ±ÿ¹ÿ¾ÿ°ÿ­ÿÿ©ÿµÿ¸ÿ´ÿ´ÿ¸ÿ´ÿµÿ¶ÿ«ÿ®ÿ½ÿ±ÿÿ²ÿ«ÿ¯ÿµÿ®ÿ©ÿ±ÿ¼ÿªÿ³ÿ¬ÿ¹ÿ°ÿ©ÿ±ÿ¶ÿ¼ÿÄÿ·ÿ²ÿ¸ÿ¬ÿ³ÿµÿ®ÿ¬ÿ·ÿºÿ¶ÿ«ÿ®ÿ¸ÿºÿ¼ÿµÿ·ÿ¹ÿ´ÿ´ÿ°ÿ°ÿµÿ½ÿ¿ÿ·ÿµÿ±ÿ·ÿ·ÿ²ÿ²ÿ²ÿÿ¿ÿÿÄÿ®ÿ½ÿ°ÿ´ÿ³ÿ©ÿ³ÿµÿ¬ÿ¬ÿ³ÿ¹ÿ¸ÿ²ÿµÿ±ÿ¬ÿ°ÿ³ÿ´ÿ¶ÿ¶ÿ¹ÿ·ÿ°ÿ³ÿ¹ÿºÿµÿ°ÿ³ÿ±ÿ³ÿ°ÿ°ÿ¸ÿºÿ´ÿµÿ¯ÿ·ÿ¹ÿ¿ÿ¬ÿ°ÿ¹ÿ²ÿ´ÿÿµÿ¾ÿ¼ÿºÿ°ÿ²ÿ±ÿ²ÿ¶ÿ¶ÿ¸ÿ¶ÿ³ÿ·ÿ´ÿ³ÿµÿ®ÿ±ÿ¸ÿ·ÿ·ÿ³ÿ·ÿºÿ¹ÿ¯ÿ©ÿ­ÿ´ÿÿÿ±ÿ·ÿ¿ÿµÿ«ÿ©ÿ²ÿµÿ¸ÿ®ÿµÿ¸ÿ±ÿ·ÿ»ÿµÿ¹ÿ¸ÿ¯ÿ¶ÿ¹ÿ¾ÿÄÿ¹ÿ²ÿ²ÿ¸ÿºÿ²ÿ¸ÿ¿ÿ¼ÿ¹ÿÆÿ±ÿ³ÿºÿ³ÿÿÿµÿ´ÿ¬ÿ·ÿ°ÿ±ÿ¸ÿ¹ÿ»ÿ´ÿ¶ÿ¶ÿ´ÿ²ÿ·ÿ¾ÿÍÿ»ÿ­ÿ¸ÿ­ÿÿ²ÿ·ÿ³ÿ©ÿÿ²ÿºÿ³ÿ¶ÿ³ÿ¶ÿ´ÿ©ÿ·ÿÁÿ¶ÿ°ÿ¸ÿºÿ³ÿ¸ÿ°ÿ±ÿ¹ÿ°ÿ¶ÿ·ÿ»ÿ¶ÿ´ÿ®ÿµÿ¿ÿºÿµÿµÿ·ÿ±ÿ¯ÿ¸ÿ»ÿ¼ÿ¶ÿ·ÿ´ÿ¬ÿ¸ÿ½ÿ¶ÿºÿ¼ÿ¶ÿ³ÿ´ÿ·ÿµÿ¶ÿ¼ÿ©ÿ¶ÿ·ÿ±ÿ­ÿµÿ»ÿ®ÿÿ±ÿ±ÿ«ÿ¬ÿ²ÿºÿ¶ÿ´ÿ¶ÿ±ÿ³ÿºÿ»ÿ¹ÿ¬ÿ°ÿ¸ÿºÿºÿµÿ´ÿµÿ¬ÿ±ÿ»ÿ¼ÿ´ÿ±ÿÀÿ·ÿ°ÿ²ÿ©ÿÿºÿ´ÿ»ÿ¾ÿ½ÿ¶ÿ°ÿ²ÿ¬ÿ«ÿ¹ÿ¾ÿ¼ÿ¸ÿ³ÿ´ÿ­ÿ°ÿ¸ÿ»ÿÂÿÃÿ»ÿ´ÿ»ÿ¯ÿ®ÿ»ÿ´ÿ¬ÿ²ÿ¼ÿ­ÿ©ÿ®ÿ¯ÿ³ÿ¯ÿµÿ¹ÿ°ÿ¶ÿ¸ÿ´ÿ¸ÿ·ÿ·ÿµÿ³ÿ±ÿ´ÿ³ÿµÿ½ÿºÿ¹ÿ²ÿÁÿÿ´ÿ²ÿ¸ÿ¼ÿ­ÿ±ÿ¸ÿ¼ÿ·ÿµÿ¾ÿÂÿÁÿÀÿ°ÿ±ÿ¾ÿºÿ³ÿ®ÿ·ÿ¼ÿ»ÿµÿ³ÿ°ÿªÿ°ÿ°ÿ³ÿ¼ÿ·ÿ´ÿ²ÿµÿ¸ÿ¾ÿ·ÿ¸ÿ¸ÿ¼ÿºÿ¶ÿ·ÿ¶ÿ·ÿ¸ÿµÿµÿ²ÿ°ÿ¹ÿ¸ÿµÿ³ÿµÿ¼ÿ³ÿ®ÿ«ÿ¼ÿ¿ÿ¸ÿ¾ÿ¾ÿ½ÿºÿºÿ´ÿ¸ÿ´ÿ¶ÿµÿ¯ÿ¯ÿ¸ÿÀÿ¹ÿ±ÿ¹ÿ¹ÿ¶ÿÀÿ±ÿ©ÿºÿ°ÿ¹ÿ«ÿ¸ÿºÿ´ÿ±ÿ¬ÿ¶ÿµÿ±ÿµÿ¹ÿ´ÿ´ÿ±ÿ±ÿ¯ÿ°ÿ´ÿ¹ÿ¾ÿ¸ÿ´ÿ¹ÿ»ÿ¿ÿ¶ÿºÿ¸ÿ¼ÿºÿ¼ÿ¸ÿ¶ÿ¶ÿ³ÿ½ÿ·ÿ³ÿ¶ÿ®ÿ²ÿ´ÿ¹ÿÀÿµÿºÿÆÿ¿ÿ¹ÿ´ÿ±ÿ°ÿÆÿ²ÿ»ÿ²ÿ©ÿ¸ÿ®ÿ·ÿ¯ÿ¾ÿ´ÿÇÿÁÿÁÿÁÿÂÿ¼ÿ²ÿ¯ÿ²ÿ·ÿ¼ÿ½ÿ¿ÿ½ÿ¶ÿ¹ÿ²ÿºÿ·ÿ¾ÿ¹ÿºÿ¹ÿ¼ÿ½ÿ³ÿ­ÿ¬ÿ²ÿ°ÿ®ÿ­ÿµÿÀÿ¾ÿ¹ÿ¶ÿºÿ¿ÿ·ÿ¹ÿµÿÁÿÉÿ½ÿ¼ÿ¬ÿ³ÿºÿ¹ÿ¶ÿÂÿ¸ÿ­ÿ´ÿµÿ»ÿºÿ½ÿºÿ·ÿ·ÿ¶ÿ¾ÿ¾ÿ´ÿ¶ÿ½ÿÀÿ½ÿ¶ÿÃÿ¼ÿ¶ÿÁÿÄÿ´ÿ¹ÿµÿ¼ÿ¸ÿ¯ÿ¯ÿ³ÿ·ÿ³ÿ´ÿÁÿ¸ÿ­ÿ²ÿ·ÿ¯ÿÅÿÑÿ»ÿ¹ÿ«ÿ²ÿ­ÿ¶ÿ¼ÿ¼ÿ¹ÿ¿ÿ¼ÿ¼ÿ¸ÿ¶ÿÀÿÆÿÂÿµÿ³ÿ´ÿ±ÿ³ÿ¹ÿ¾ÿ·ÿ¾ÿ¾ÿºÿ¾ÿ¸ÿ¸ÿ¾ÿ¿ÿ½ÿ¾ÿ·ÿ´ÿºÿ¹ÿ¿ÿÄÿ½ÿ¶ÿÿÿ¹ÿ¼ÿ»ÿ°ÿ°ÿ»ÿÿ²ÿ¿ÿ¸ÿºÿµÿ±ÿ·ÿ¹ÿ¹ÿ¸ÿ·ÿ¼ÿ¹ÿ»ÿ½ÿ´ÿÈÿ¿ÿ½ÿ¿ÿ¼ÿ±ÿ±ÿ¹ÿ¸ÿ¸ÿ»ÿ»ÿ·ÿµÿºÿÄÿÆÿÍÿºÿ·ÿ·ÿÅÿ»ÿ²ÿ¬ÿÀÿ¼ÿºÿºÿ»ÿºÿ·ÿºÿ¹ÿ³ÿ¯ÿ¸ÿÈÿºÿÀÿ·ÿºÿ´ÿ»ÿ¾ÿ±ÿ²ÿ¸ÿµÿ»ÿ»ÿ²ÿ³ÿ°ÿ²ÿÃÿµÿ·ÿµÿ¿ÿÀÿµÿ»ÿ´ÿºÿ¶ÿ¸ÿ½ÿ¸ÿ·ÿºÿºÿ»ÿ¸ÿ³ÿ»ÿ¼ÿ½ÿ½ÿÁÿµÿ»ÿ¼ÿ½ÿ»ÿ¼ÿÂÿ¶ÿ³ÿ³ÿ²ÿ»ÿ½ÿ¼ÿ¾ÿÀÿÃÿ¼ÿ°ÿ¶ÿ¼ÿ¸ÿÀÿºÿ¿ÿÀÿ»ÿ¸ÿ¹ÿ½ÿ¾ÿ½ÿÆÿ»ÿÀÿÇÿÀÿ±ÿ·ÿ¼ÿÁÿÈÿ´ÿ±ÿ¹ÿºÿ¸ÿºÿ¹ÿ»ÿ½ÿ´ÿÀÿÅÿ½ÿ½ÿºÿ¼ÿÁÿÂÿ½ÿ½ÿ¿ÿ¹ÿ¸ÿÀÿ¾ÿ¹ÿ¼ÿ»ÿ¹ÿÅÿ¿ÿ»ÿÆÿÄÿÁÿ¾ÿ¸ÿ»ÿÀÿ¿ÿ¿ÿ¾ÿ¸ÿ¶ÿ¸ÿ¿ÿ¿ÿ²ÿ­ÿ¿ÿÁÿ¸ÿ½ÿ»ÿºÿ¿ÿÀÿ¼ÿ¶ÿ¾ÿ½ÿ»ÿ¸ÿÆÿµÿ¾ÿÄÿ»ÿÁÿÃÿ¶ÿ·ÿ¾ÿÁÿÍÿÄÿ»ÿ±ÿÁÿºÿºÿ¿ÿ»ÿ¸ÿÉÿÆÿ¹ÿ¸ÿ¿ÿÉÿËÿÃÿÈÿ¾ÿ°ÿ¶ÿ¼ÿ¼ÿ¶ÿÇÿÁÿ¸ÿ¼ÿ»ÿ»ÿ¾ÿµÿµÿ¿ÿºÿ¿ÿ²ÿ¸ÿ²ÿ¾ÿÊÿÂÿ½ÿÄÿÃÿ¹ÿ¾ÿÁÿ½ÿºÿÆÿÀÿµÿÄÿÁÿÀÿºÿºÿÀÿÃÿÁÿ¶ÿ¯ÿºÿ°ÿÎÿÌÿ¾ÿÀÿÄÿ¿ÿ»ÿ¾ÿ¿ÿºÿ¼ÿÃÿÁÿÀÿÅÿ´ÿ·ÿ¶ÿ¼ÿ½ÿ¿ÿÄÿÅÿÆÿÈÿÂÿ»ÿÃÿ¾ÿ»ÿ¾ÿÇÿ¼ÿÆÿËÿÁÿ»ÿ¸ÿ´ÿ½ÿÁÿÁÿºÿÂÿ®ÿ¿ÿÀÿ¿ÿÇÿÇÿÀÿ»ÿ¶ÿ°ÿÀÿÒÿÏÿ»ÿºÿ¹ÿ¿ÿÃÿ¾ÿ¼ÿ´ÿ²ÿ½ÿ¼ÿ¼ÿ¾ÿÃÿ¼ÿµÿ¿ÿ½ÿÂÿÏÿÌÿ¿ÿ½ÿ¹ÿµÿ¸ÿµÿ»ÿÄÿ½ÿ¶ÿ¶ÿ²ÿ´ÿÀÿÊÿÆÿ¼ÿÁÿ¼ÿ»ÿ»ÿÃÿ·ÿ»ÿÂÿ¿ÿºÿ»ÿÁÿÃÿ¾ÿÅÿ½ÿ¸ÿÃÿÊÿÉÿÅÿ¿ÿ¾ÿÅÿÇÿ¾ÿ½ÿÃÿ¾ÿ¾ÿºÿµÿºÿ»ÿºÿÁÿºÿ·ÿ´ÿÉÿÄÿÂÿÊÿ¿ÿ¹ÿ¾ÿÂÿ¾ÿ¾ÿÄÿÌÿ½ÿÀÿºÿ¹ÿ¾ÿ¾ÿ»ÿ¿ÿÃÿÃÿÏÿÁÿÅÿ¿ÿ»ÿ·ÿ»ÿÂÿÂÿ¾ÿ¼ÿ¼ÿÅÿÆÿÂÿÁÿ¾ÿ¾ÿÂÿ¾ÿ»ÿÀÿÂÿ¿ÿÉÿ½ÿ½ÿ¸ÿ»ÿ¿ÿÀÿÊÿÊÿÀÿÅÿÆÿÁÿºÿÉÿÂÿ¶ÿ¼ÿÂÿÅÿÉÿÄÿ¸ÿ¼ÿÂÿ¿ÿ½ÿËÿÄÿ½ÿ¿ÿÂÿ»ÿ¶ÿÈÿ»ÿÀÿ¸ÿÁÿÅÿ¾ÿ¸ÿ¹ÿ¾ÿ¾ÿºÿÁÿÆÿ¿ÿ¼ÿÁÿÀÿ¼ÿÁÿÂÿ·ÿ³ÿÃÿÀÿ¹ÿÊÿÌÿÁÿ¾ÿÄÿÅÿÃÿ¾ÿ¼ÿÀÿÇÿÁÿÁÿÅÿËÿÉÿ»ÿ¾ÿÃÿ½ÿÁÿ½ÿÃÿÊÿËÿÁÿ³ÿ¹ÿÀÿÂÿ¹ÿ¼ÿÀÿ¼ÿ¼ÿ½ÿ¹ÿ¸ÿ½ÿ¶ÿ¹ÿ¹ÿ½ÿ±ÿ¬ÿ¶ÿºÿ·ÿÄÿ½ÿÈÿÊÿ¿ÿÅÿÊÿÆÿÀÿ¹ÿºÿÄÿÈÿÈÿÀÿ»ÿÀÿÅÿÂÿÀÿ¾ÿÁÿ¹ÿ»ÿÀÿ¾ÿ»ÿÂÿËÿÁÿ·ÿ¶ÿÁÿÈÿÉÿÈÿÇÿÂÿ»ÿ¸ÿ¾ÿÉÿ¾ÿºÿ¶ÿ¹ÿÃÿÄÿ¼ÿÃÿÄÿÁÿ¼ÿÁÿÁÿÃÿÃÿ½ÿÂÿÄÿÂÿÃÿÄÿ½ÿ¼ÿÄÿÅÿ½ÿÆÿ¬ÿÁÿ¹ÿ½ÿ¼ÿºÿ¼ÿÀÿÀÿÁÿ¹ÿ»ÿ¹ÿ¼ÿÁÿÅÿÄÿ»ÿÀÿÂÿ¿ÿÀÿÄÿÀÿ¼ÿ½ÿ¼ÿ¸ÿ¾ÿ¾ÿ¸ÿºÿºÿ¹ÿ¼ÿÁÿÆÿ¾ÿÄÿÁÿ¼ÿ½ÿ¾ÿ½ÿ¹ÿºÿ¸ÿÂÿ¿ÿÁÿ¼ÿµÿ¶ÿºÿºÿ¹ÿÁÿ¾ÿ»ÿ¶ÿ·ÿ´ÿ²ÿµÿ¶ÿ·ÿ³ÿ¿ÿ½ÿ°ÿ¯ÿ¿ÿÄÿ³ÿ¹ÿ«ÿ³ÿ»ÿ¿ÿ¼ÿ·ÿ³ÿ«ÿ¬ÿ°ÿÁÿÆÿÄÿ¼ÿµÿºÿËÿÅÿ¸ÿ±ÿºÿ·ÿ°ÿ²ÿ¶ÿ¸ÿ³ÿ³ÿÃÿºÿ¯ÿµÿ¿ÿ½ÿ³ÿ·ÿ¼ÿÀÿÂÿºÿ²ÿ³ÿ·ÿ¶ÿ¿ÿ¸ÿºÿ¹ÿ½ÿ½ÿ¹ÿ»ÿÁÿ±ÿºÿ¯ÿ²ÿ²ÿ¸ÿÄÿÄÿ·ÿ³ÿ¾ÿ°ÿµÿ½ÿµÿ¼ÿ¿ÿ¼ÿ¿ÿ»ÿ³ÿ¾ÿ©ÿ·ÿ¿ÿÁÿ¾ÿ½ÿÂÿ¾ÿ¹ÿÅÿÇÿ»ÿ¼ÿÀÿ¾ÿ¸ÿµÿÂÿºÿ·ÿ³ÿ¸ÿ·ÿ¸ÿ¹ÿ¹ÿ¹ÿ·ÿ¹ÿ°ÿ¶ÿµÿ³ÿ¶ÿ¸ÿ½ÿÇÿ¾ÿ¿ÿ²ÿ³ÿ´ÿ³ÿ³ÿ·ÿ»ÿºÿ³ÿ³ÿ´ÿÃÿ³ÿºÿ¶ÿ®ÿ·ÿÀÿµÿ±ÿ»ÿ½ÿ´ÿ»ÿ¾ÿ¹ÿ²ÿ®ÿ±ÿ½ÿ¿ÿ¹ÿ´ÿÀÿÃÿ¼ÿ¼ÿ·ÿ«ÿ±ÿ¶ÿ±ÿ¼ÿ¼ÿ³ÿ¶ÿ¼ÿ·ÿ³ÿ¿ÿÇÿ¸ÿºÿµÿ¶ÿ·ÿ®ÿ®ÿºÿÃÿ¿ÿ±ÿ¾ÿÂÿ²ÿ¾ÿ±ÿ´ÿ¼ÿºÿ¸ÿ»ÿ¼ÿÂÿÆÿ´ÿ­ÿ»ÿ¸ÿ»ÿ½ÿ½ÿÂÿÁÿ´ÿ¯ÿÀÿ¿ÿ¹ÿÅÿ¸ÿµÿ·ÿ¸ÿÁÿ¼ÿ¼ÿ¾ÿÃÿÄÿ¿ÿ¼ÿ¶ÿ¸ÿ¾ÿ¿ÿ»ÿ¶ÿ¬ÿ¾ÿÄÿÅÿÁÿ»ÿ¸ÿ´ÿ¶ÿ¾ÿ¾ÿÀÿÁÿ¹ÿ²ÿ¾ÿ»ÿ²ÿ·ÿºÿ¸ÿ¾ÿ½ÿ²ÿ·ÿµÿµÿ·ÿ¸ÿ¸ÿµÿ¬ÿ®ÿ¶ÿ±ÿÄÿ»ÿ¹ÿ¢ÿ¼ÿÂÿÁÿ¸ÿ¹ÿ¹ÿ¶ÿ½ÿ¸ÿ¸ÿµÿ¿ÿ¾ÿ¼ÿºÿ¹ÿ¸ÿµÿ³ÿ±ÿ»ÿÌÿÄÿ¿ÿÄÿ¾ÿ»ÿµÿ¯ÿ°ÿ»ÿÀÿ²ÿ³ÿ¸ÿÁÿ¿ÿ³ÿ¹ÿºÿ»ÿ¸ÿ¾ÿÀÿ¶ÿ¶ÿºÿ¹ÿ¼ÿÄÿ°ÿÂÿÄÿºÿÃÿÁÿ¹ÿºÿ¶ÿµÿ±ÿ½ÿ¬ÿÄÿ¾ÿ¶ÿ»ÿ¯ÿ²ÿ·ÿ´ÿ¿ÿÀÿ¹ÿ»ÿÁÿ²ÿ¹ÿ¬ÿ¿ÿ¿ÿ¸ÿºÿ¼ÿ¿ÿÁÿ³ÿ¹ÿ¼ÿ°ÿ½ÿ¸ÿ¾ÿ¹ÿ´ÿ¹ÿ½ÿ¾ÿ½ÿ¶ÿ¹ÿÊÿÃÿ¶ÿµÿ©ÿ¼ÿºÿ²ÿ¹ÿÀÿ¼ÿ·ÿ¼ÿÄÿ½ÿÃÿ½ÿÄÿ¾ÿ¼ÿÀÿ¾ÿ¼ÿ¿ÿºÿ®ÿ®ÿ°ÿ¸ÿÂÿÃÿºÿÇÿ¼ÿ½ÿ¿ÿÃÿ½ÿ¶ÿºÿÅÿÂÿ·ÿ½ÿ¹ÿ³ÿÁÿ½ÿ½ÿ¹ÿ¼ÿºÿ¸ÿ¼ÿ¹ÿ´ÿºÿ½ÿ¹ÿºÿ¾ÿ´ÿÄÿÀÿÂÿÁÿÂÿÂÿÂÿÀÿ¼ÿºÿ¶ÿ¶ÿµÿ³ÿ³ÿ³ÿ®ÿ´ÿÀÿ½ÿ½ÿ½ÿºÿ¶ÿ·ÿÀÿ¼ÿ¿ÿÁÿ¾ÿ¾ÿÂÿÅÿ´ÿ±ÿ´ÿ¹ÿ·ÿ¶ÿ¼ÿÀÿ»ÿ¹ÿÂÿ±ÿ¿ÿ­ÿ³ÿ²ÿºÿÁÿÅÿ¿ÿ½ÿµÿ±ÿ¹ÿ¼ÿ¼ÿ¾ÿ»ÿ·ÿ­ÿ¼ÿ·ÿÂÿ¹ÿ½ÿ´ÿ½ÿÄÿ¾ÿ¸ÿ¹ÿ¹ÿ°ÿ´ÿ¹ÿ¾ÿ¬ÿÂÿ¾ÿ¸ÿ¾ÿÀÿÄÿ¾ÿ»ÿ¸ÿ¾ÿÂÿ¶ÿ·ÿ¶ÿ±ÿ¾ÿºÿ¼ÿ¼ÿ¶ÿ·ÿºÿÂÿÀÿ¸ÿ²ÿ³ÿºÿ¼ÿ¿ÿÂÿ´ÿ­ÿÁÿ¾ÿ·ÿ·ÿ¹ÿ»ÿ¼ÿµÿ²ÿ¸ÿ¼ÿÀÿ¿ÿ¶ÿ¸ÿÂÿ¿ÿ½ÿÁÿ²ÿ½ÿÄÿ½ÿ¿ÿÂÿ»ÿ»ÿ·ÿ´ÿ³ÿ³ÿ¹ÿºÿ³ÿ½ÿ¿ÿ·ÿ¯ÿ·ÿ°ÿ³ÿ·ÿ¾ÿÀÿ³ÿ²ÿ´ÿ¯ÿ±ÿ·ÿµÿ³ÿ¶ÿ«ÿ¸ÿ»ÿ»ÿÈÿÀÿ ÿ³ÿ¶ÿ¾ÿºÿ¼ÿµÿ»ÿ½ÿ·ÿ·ÿ·ÿ´ÿ«ÿ±ÿ¹ÿºÿ¼ÿ±ÿ¹ÿ´ÿÄÿ¿ÿµÿ¶ÿ½ÿ·ÿ¯ÿ²ÿ·ÿ¶ÿ²ÿ¯ÿ·ÿ¾ÿ¯ÿ°ÿ´ÿÀÿ»ÿ²ÿ·ÿ­ÿ´ÿ»ÿºÿ±ÿ°ÿ·ÿ¹ÿµÿµÿ»ÿ¿ÿºÿ²ÿ·ÿ±ÿ³ÿ¾ÿÂÿºÿ¶ÿ¶ÿ°ÿ°ÿ¸ÿ¶ÿ²ÿµÿ·ÿ¾ÿÂÿºÿ·ÿ·ÿµÿ»ÿ¾ÿ·ÿ¯ÿ¹ÿÀÿ»ÿ²ÿ®ÿ·ÿ°ÿºÿÀÿÀÿµÿ³ÿ½ÿ¼ÿ½ÿÃÿµÿ²ÿ½ÿ¹ÿ½ÿµÿµÿ®ÿ·ÿ±ÿ³ÿ´ÿ±ÿ¹ÿÁÿ¸ÿµÿ¸ÿ´ÿ¹ÿ»ÿ±ÿ»ÿ°ÿ·ÿ·ÿ°ÿ²ÿÿ¿ÿ­ÿ¸ÿºÿÁÿÀÿµÿÿtÿÿ´ÿ³ÿ±ÿºÿÆÿ½ÿ´ÿÃÿºÿ³ÿ­ÿ½ÿ¶ÿ´ÿ®ÿ¶ÿ»ÿ·ÿÁÿ·ÿ¹ÿ¹ÿ´ÿ²ÿ·ÿ½ÿ¿ÿ¸ÿ²ÿºÿ¾ÿ·ÿ·ÿ·ÿ¶ÿµÿÄÿÃÿ½ÿÿ³ÿºÿÉÿ¸ÿ¹ÿ³ÿ·ÿ¹ÿ¹ÿ¼ÿ¼ÿ´ÿ³ÿ¹ÿ¸ÿ¶ÿºÿ¸ÿ»ÿ½ÿ­ÿ²ÿ¬ÿ²ÿ»ÿ±ÿºÿ¾ÿ±ÿ¹ÿµÿ·ÿ»ÿ·ÿµÿ¼ÿ¾ÿ¶ÿ´ÿµÿ³ÿ¼ÿ¼ÿÁÿºÿ ÿ´ÿ·ÿ¿ÿÀÿÊÿ»ÿÿÿÿ²ÿ¯ÿ¿ÿ²ÿ¶ÿ½ÿ¸ÿºÿºÿ»ÿ¹ÿµÿ¸ÿµÿ½ÿÃÿ»ÿ¸ÿ®ÿÀÿ»ÿ³ÿ¸ÿ¸ÿ·ÿ¾ÿÄÿ¹ÿ¶ÿ²ÿ­ÿ³ÿ·ÿ¸ÿ´ÿ²ÿ²ÿ¸ÿ¿ÿºÿ¹ÿ¼ÿ¹ÿ³ÿ¹ÿ¾ÿ¼ÿ¸ÿÀÿ»ÿ·ÿ±ÿÁÿ¹ÿ»ÿ¯ÿ½ÿÁÿÄÿÂÿÁÿ¾ÿºÿ¼ÿµÿ©ÿ«ÿ±ÿ°ÿ³ÿ·ÿ´ÿ°ÿ´ÿ¾ÿÀÿ¹ÿ·ÿ¶ÿ¼ÿ³ÿ»ÿ¯ÿ¸ÿ¼ÿÂÿÁÿÁÿ³ÿ¯ÿ­ÿ´ÿµÿ´ÿ°ÿ±ÿ´ÿ±ÿ°ÿ´ÿ¼ÿÂÿ¾ÿ½ÿ¾ÿÿ±ÿ¹ÿ¾ÿ¼ÿ½ÿ»ÿ³ÿ·ÿ¾ÿÁÿ¼ÿ²ÿµÿ¯ÿºÿ½ÿÃÿºÿ°ÿÿ®ÿ¸ÿ¸ÿµÿµÿ±ÿªÿ¸ÿ¼ÿ²ÿ¸ÿÀÿ¹ÿ±ÿ®ÿµÿ²ÿ¶ÿ¸ÿ³ÿ®ÿ³ÿ±ÿÀÿ¹ÿ­ÿ°ÿ½ÿºÿ¹ÿ¸ÿ¶ÿ°ÿ¹ÿ»ÿ¸ÿºÿ³ÿ·ÿ¶ÿºÿµÿ³ÿ³ÿ¹ÿ±ÿ¶ÿ¸ÿ¾ÿµÿ½ÿ´ÿ±ÿµÿ´ÿ¼ÿªÿ³ÿ¹ÿ·ÿ¹ÿ·ÿµÿ¸ÿ°ÿ±ÿ°ÿ³ÿ·ÿ·ÿ½ÿ¹ÿ·ÿ¸ÿ´ÿ¹ÿ°ÿ³ÿ¼ÿ°ÿ»ÿ¹ÿÿ»ÿºÿ³ÿ¬ÿ¬ÿ´ÿ·ÿ°ÿ½ÿÃÿÿÿ®ÿ¼ÿºÿ¸ÿºÿ·ÿ±ÿ²ÿ´ÿ³ÿ±ÿ¯ÿ²ÿ´ÿ´ÿ²ÿºÿ·ÿ¶ÿ¼ÿ¬ÿ»ÿ»ÿ¹ÿÁÿµÿ´ÿªÿ®ÿ¯ÿ³ÿ©ÿÿ²ÿ¶ÿ¸ÿ¾ÿ¾ÿ»ÿ¾ÿµÿ¯ÿ´ÿ·ÿ¸ÿ²ÿ³ÿºÿ³ÿ¹ÿ¾ÿ»ÿ®ÿ­ÿ¼ÿ¾ÿ°ÿ¶ÿºÿÁÿ·ÿ¾ÿ°ÿ³ÿÿ¹ÿµÿ²ÿÿ·ÿ¼ÿ·ÿ²ÿ½ÿ°ÿ©ÿ°ÿÿÿ¯ÿ¼ÿ¿ÿ²ÿ±ÿ±ÿÿ¬ÿ±ÿ¸ÿµÿ­ÿ¶ÿ·ÿ¼ÿ»ÿÃÿ¾ÿ¿ÿ¾ÿ®ÿ±ÿ©ÿ±ÿÁÿ¼ÿ°ÿ²ÿ¶ÿÀÿÀÿ¼ÿ¸ÿ¯ÿ´ÿ¶ÿ¯ÿ½ÿºÿ³ÿ¶ÿ²ÿ´ÿ¹ÿ¶ÿµÿ²ÿ´ÿ´ÿ³ÿ¯ÿ®ÿ±ÿ¯ÿ¾ÿ¶ÿÀÿ¹ÿ½ÿ½ÿ¼ÿ¹ÿ´ÿ³ÿÿ®ÿ³ÿ³ÿ¶ÿ¶ÿºÿÿ¯ÿµÿºÿ·ÿ²ÿ¯ÿªÿ³ÿ·ÿ¬ÿ°ÿ¸ÿ³ÿºÿ¼ÿ·ÿºÿ³ÿ³ÿ¶ÿ½ÿ»ÿ¼ÿ©ÿ®ÿ»ÿ·ÿ«ÿµÿ°ÿ³ÿ³ÿ·ÿ­ÿ²ÿ·ÿµÿ·ÿ´ÿ¶ÿ½ÿÁÿ¹ÿ¸ÿ³ÿ·ÿ¸ÿ³ÿ«ÿ±ÿ¶ÿ¹ÿ¾ÿ¹ÿ¶ÿ»ÿ¼ÿ»ÿ¶ÿ±ÿ¶ÿ²ÿ³ÿ·ÿ¶ÿÁÿ°ÿ¾ÿ¸ÿ®ÿµÿ­ÿ©ÿÆÿ°ÿ´ÿ¾ÿ¶ÿºÿ´ÿªÿ±ÿ©ÿ«ÿ±ÿ¯ÿ·ÿ°ÿµÿºÿ¹ÿ®ÿ¬ÿ²ÿ°ÿ³ÿµÿ¯ÿ°ÿ¶ÿºÿ»ÿ·ÿ¬ÿ®ÿÀÿ²ÿµÿµÿ°ÿ¯ÿ²ÿ»ÿºÿ³ÿ«ÿÃÿ²ÿÅÿ´ÿ¸ÿ¹ÿ½ÿ³ÿ­ÿ°ÿ¶ÿ·ÿ·ÿ²ÿ´ÿ»ÿ¸ÿ²ÿµÿ¹ÿµÿ´ÿ²ÿ¬ÿ«ÿªÿ¹ÿºÿ®ÿ´ÿ¹ÿ²ÿ³ÿ´ÿµÿ¯ÿ¯ÿµÿ¿ÿ¶ÿ´ÿ¯ÿ®ÿ¾ÿ¾ÿÿÁÿ¶ÿ®ÿ¯ÿ´ÿ°ÿ·ÿºÿ±ÿ²ÿºÿ±ÿ¬ÿ¶ÿºÿµÿ·ÿ³ÿ­ÿ´ÿ´ÿ³ÿ¸ÿ´ÿ¼ÿ½ÿ½ÿ¼ÿ¹ÿ²ÿªÿªÿ­ÿµÿ«ÿ¶ÿ¸ÿ¶ÿÿ¿ÿ½ÿ®ÿºÿ¸ÿ¶ÿ¿ÿ®ÿ­ÿ°ÿ²ÿ³ÿ²ÿ²ÿ³ÿ¹ÿ¼ÿ²ÿ´ÿ¶ÿ±ÿ³ÿ¯ÿ°ÿ»ÿ»ÿ®ÿ°ÿ¬ÿ«ÿ´ÿ¸ÿµÿ°ÿ´ÿ«ÿ¿ÿ´ÿ±ÿ¯ÿ´ÿºÿºÿÁÿ¬ÿ¶ÿ¶ÿ´ÿ°ÿÿµÿ·ÿµÿ³ÿ«ÿ±ÿ¶ÿ³ÿ·ÿºÿºÿºÿ·ÿ²ÿ±ÿ³ÿ²ÿ°ÿ­ÿ³ÿ¸ÿ±ÿ¯ÿµÿ±ÿ»ÿ·ÿ³ÿµÿ²ÿµÿ¾ÿ«ÿ®ÿ·ÿ±ÿ¯ÿÿ²ÿÀÿ¶ÿ´ÿ®ÿ¯ÿ­ÿ±ÿ·ÿ¹ÿ»ÿ´ÿ´ÿµÿ²ÿºÿ·ÿ­ÿ±ÿ´ÿ²ÿµÿ´ÿ²ÿ¸ÿ¸ÿ®ÿ©ÿ©ÿ²ÿªÿÿ®ÿ´ÿ·ÿ»ÿ®ÿÿ¯ÿ°ÿ¸ÿµÿ¹ÿ½ÿ³ÿ¯ÿ±ÿµÿ¾ÿÂÿ´ÿ´ÿ½ÿºÿµÿ²ÿ±ÿ³ÿºÿ»ÿ´ÿ°ÿ³ÿ¼ÿ²ÿ³ÿ®ÿ¸ÿ¬ÿ·ÿ¼ÿÿÆÿºÿ¯ÿ½ÿ´ÿ¶ÿÁÿ²ÿ®ÿºÿÈÿ·ÿ°ÿ²ÿ±ÿ¯ÿ¹ÿ¹ÿ®ÿµÿºÿ®ÿ«ÿ¶ÿ»ÿ´ÿ²ÿ¶ÿ¯ÿ®ÿ±ÿ¯ÿµÿµÿ­ÿµÿ»ÿ¼ÿºÿ½ÿÃÿ·ÿ¸ÿ»ÿÿµÿ±ÿ­ÿ°ÿ»ÿ³ÿ®ÿ³ÿ·ÿºÿ¸ÿ¶ÿ·ÿ¼ÿ¹ÿ´ÿ²ÿ®ÿ±ÿ³ÿ¹ÿ¼ÿ°ÿ²ÿºÿ·ÿ¼ÿ¾ÿ¶ÿ²ÿ³ÿ·ÿºÿ¶ÿ»ÿºÿ¹ÿ·ÿ¶ÿ¬ÿ¹ÿ»ÿ¬ÿ±ÿ²ÿ¯ÿ¯ÿ¶ÿ³ÿ°ÿ²ÿ¹ÿÀÿ¼ÿ¸ÿµÿ°ÿÿ¯ÿ´ÿ®ÿ¯ÿ°ÿ½ÿ°ÿÀÿ¿ÿ¸ÿ»ÿ³ÿ´ÿÂÿ¹ÿÁÿ¾ÿÁÿÃÿ¹ÿ¹ÿ·ÿ±ÿ¸ÿ¹ÿ³ÿ´ÿµÿ°ÿ­ÿ¯ÿ³ÿ¹ÿ¹ÿ¼ÿºÿ·ÿºÿ´ÿ¸ÿ¶ÿ½ÿ·ÿ·ÿµÿ¸ÿÀÿ°ÿ¹ÿ¹ÿ¾ÿÂÿºÿ³ÿ°ÿ«ÿ²ÿ¬ÿ±ÿ·ÿ®ÿ±ÿ¶ÿ¯ÿ²ÿºÿ¹ÿ³ÿ¯ÿ³ÿ½ÿµÿÿ´ÿµÿ¿ÿ±ÿ¬ÿ¹ÿ¾ÿ¹ÿ¹ÿ·ÿ·ÿÁÿÂÿ¼ÿ²ÿ¯ÿµÿ²ÿ³ÿ·ÿµÿ¯ÿ±ÿ¸ÿ¸ÿµÿ´ÿ¹ÿªÿ«ÿ¶ÿÀÿÿ¹ÿ·ÿ³ÿ³ÿºÿ°ÿ²ÿ³ÿ³ÿ´ÿºÿÀÿ·ÿ´ÿ´ÿ®ÿ¹ÿ·ÿ°ÿµÿ·ÿ´ÿ¯ÿ­ÿµÿ²ÿµÿ·ÿºÿ»ÿ°ÿ´ÿ´ÿºÿ·ÿ¯ÿÇÿ±ÿ¿ÿ¼ÿ¾ÿ·ÿ½ÿ¼ÿ¸ÿ¸ÿ·ÿµÿ¹ÿ·ÿ¸ÿ¸ÿµÿ¸ÿ±ÿ¶ÿ¹ÿÀÿ´ÿ·ÿµÿ­ÿ³ÿÊÿ«ÿ·ÿ·ÿÆÿ±ÿ³ÿ¶ÿ»ÿ³ÿ¼ÿ¾ÿ¾ÿµÿ±ÿ´ÿ¹ÿ¹ÿµÿ´ÿºÿÀÿ¹ÿ¶ÿµÿ¶ÿÁÿ½ÿ´ÿ»ÿ¸ÿ·ÿ³ÿ¼ÿ¸ÿ²ÿ°ÿ°ÿ¸ÿ·ÿ¸ÿÆÿÀÿ½ÿÃÿÀÿ¹ÿ´ÿµÿ±ÿ²ÿ½ÿ°ÿ·ÿµÿ¼ÿ»ÿ¿ÿ»ÿÁÿ·ÿÁÿ°ÿ·ÿÆÿ¹ÿ»ÿ¹ÿ°ÿ³ÿ´ÿ²ÿ¶ÿ¹ÿ¸ÿ¶ÿ»ÿ·ÿ¼ÿ¸ÿ¿ÿ¸ÿ½ÿ¸ÿ·ÿ¼ÿºÿ±ÿ¬ÿ´ÿµÿ²ÿ·ÿ·ÿ¹ÿ¾ÿµÿ³ÿºÿ¸ÿ¶ÿµÿ¹ÿ¾ÿ¯ÿÿÁÿ¶ÿ¶ÿµÿ·ÿªÿÀÿ¼ÿ±ÿÿµÿ¹ÿµÿ»ÿ¸ÿ¯ÿ±ÿ¹ÿ¼ÿ»ÿ¸ÿ¹ÿ»ÿ¹ÿÀÿ½ÿ¼ÿ¹ÿ·ÿ¼ÿÅÿ·ÿÄÿ²ÿ¹ÿ¼ÿ»ÿ·ÿµÿ»ÿ¼ÿ·ÿµÿ¶ÿ¾ÿ¿ÿÁÿ¼ÿÂÿ»ÿÔÿ´ÿ°ÿ¼ÿ½ÿ­ÿ±ÿ¿ÿ½ÿ½ÿ²ÿ²ÿ»ÿ¹ÿ¸ÿ½ÿºÿ³ÿ°ÿ´ÿºÿ¸ÿ¼ÿÀÿ¶ÿ»ÿ»ÿ¾ÿ»ÿµÿ¸ÿ¾ÿ¾ÿÂÿÀÿ·ÿ±ÿ·ÿÂÿµÿ°ÿ·ÿ³ÿ¹ÿ«ÿ¸ÿÿÃÿ±ÿ´ÿ»ÿ´ÿ¹ÿ·ÿ»ÿ¾ÿÂÿºÿµÿ¼ÿ»ÿ¹ÿ½ÿ¾ÿÄÿ¾ÿ»ÿ»ÿ¼ÿ¿ÿ¸ÿ¾ÿ¹ÿ°ÿµÿ¶ÿ·ÿ½ÿ¾ÿ¹ÿ³ÿ¶ÿ¼ÿµÿÄÿÀÿ®ÿ½ÿ½ÿËÿ°ÿµÿ³ÿ¼ÿ´ÿ¸ÿ°ÿºÿ¾ÿ¸ÿ¶ÿµÿºÿ»ÿ¾ÿÅÿ¯ÿ¸ÿ¯ÿ³ÿ¸ÿºÿ½ÿ¹ÿ·ÿ»ÿ¹ÿ¹ÿµÿ°ÿ¬ÿ¬ÿ³ÿµÿÆÿÇÿ»ÿµÿ·ÿ³ÿ¿ÿ³ÿ´ÿ¹ÿ¯ÿºÿ´ÿ´ÿ¼ÿ¼ÿ¼ÿ¿ÿÀÿÅÿÅÿÆÿ¼ÿÃÿºÿ·ÿ¿ÿÃÿ¹ÿºÿ½ÿµÿ¶ÿ¸ÿ¼ÿÃÿ½ÿ¹ÿÁÿ®ÿÀÿ¼ÿÆÿ»ÿÄÿ¹ÿÃÿ¯ÿ¹ÿ¸ÿ¸ÿÀÿ½ÿ¼ÿÃÿÁÿÃÿ»ÿ¼ÿ¸ÿÃÿµÿ»ÿÅÿÁÿÁÿ¹ÿ°ÿ·ÿ¾ÿ»ÿ¸ÿ¾ÿÅÿÂÿ·ÿ·ÿºÿ²ÿºÿ»ÿÀÿËÿÄÿ»ÿ¾ÿºÿ¹ÿ¿ÿÁÿ¿ÿ¿ÿ¿ÿÃÿÃÿ¿ÿÂÿ¹ÿÁÿºÿ±ÿ»ÿÂÿÇÿ¿ÿµÿ¼ÿ¾ÿ·ÿµÿ³ÿÂÿ³ÿ½ÿ´ÿÊÿÀÿ¸ÿÃÿ¼ÿ¹ÿ½ÿ¾ÿ¾ÿ»ÿÃÿÇÿ¾ÿ¶ÿÀÿÆÿÁÿÃÿÄÿ½ÿ»ÿÀÿ¿ÿ¿ÿÄÿ¼ÿ¸ÿ¾ÿ²ÿÊÿÌÿÃÿ­ÿ¯ÿ¿ÿÌÿ¿ÿµÿ»ÿÃÿÃÿÁÿÁÿÀÿÆÿ¸ÿÀÿ¶ÿ¹ÿ¾ÿÈÿ½ÿµÿ¿ÿÅÿÃÿ¿ÿ·ÿºÿ¸ÿÀÿ³ÿºÿÈÿºÿÀÿÁÿÇÿÃÿÄÿÁÿ¹ÿÂÿÅÿ¼ÿ¼ÿÈÿ¿ÿ¾ÿ¿ÿÂÿºÿ¼ÿ¿ÿÀÿÁÿ¿ÿ¹ÿ±ÿ¿ÿÂÿÉÿÃÿ·ÿµÿÂÿÅÿ½ÿ¾ÿÃÿÀÿ½ÿÂÿ»ÿ»ÿÂÿ¿ÿ¼ÿ¶ÿ¸ÿºÿ¿ÿÉÿÍÿÂÿ¹ÿ¼ÿ±ÿ¼ÿ³ÿ®ÿÂÿÌÿÄÿ¼ÿ¾ÿ¾ÿºÿ´ÿµÿ¾ÿ¿ÿ¿ÿ¿ÿ¼ÿºÿÉÿÄÿÄÿÅÿ¿ÿ·ÿµÿ´ÿµÿÉÿ¿ÿÉÿÃÿÌÿ¸ÿÆÿÄÿÂÿ¸ÿ°ÿ±ÿ¶ÿ¹ÿ¶ÿÃÿÀÿµÿ¹ÿ½ÿ¿ÿÁÿÊÿÇÿ¿ÿ¹ÿ±ÿºÿ½ÿÇÿÄÿÃÿÁÿ¾ÿÂÿÅÿºÿ½ÿÊÿÆÿÃÿÃÿ¿ÿÆÿ¼ÿÃÿÀÿ¾ÿ¹ÿ³ÿ¶ÿ¿ÿÀÿÆÿ¾ÿÂÿ¾ÿ½ÿ¼ÿ±ÿ¸ÿ½ÿ¿ÿ½ÿ½ÿÍÿÍÿµÿ¸ÿ¾ÿ¹ÿ¾ÿ¼ÿÃÿÀÿ»ÿÁÿ¾ÿ¸ÿ¸ÿÄÿÓÿÂÿ¹ÿÀÿ¹ÿ½ÿ¾ÿ¸ÿÂÿ½ÿ¼ÿÂÿÀÿÃÿ¹ÿÀÿÆÿÂÿ¾ÿ¾ÿÀÿÁÿ¾ÿ·ÿ´ÿ½ÿ¿ÿ½ÿ½ÿÃÿÀÿ¸ÿ¿ÿÆÿÊÿÈÿ¾ÿÃÿÀÿÃÿ½ÿ»ÿÃÿÃÿ»ÿÃÿºÿÆÿÃÿ¿ÿ¸ÿ»ÿÅÿÅÿÃÿÍÿÐÿÉÿ¿ÿÊÿÇÿÁÿ¿ÿÂÿÄÿÇÿÄÿ»ÿ»ÿ½ÿÉÿÉÿÎÿÈÿÆÿÆÿÀÿ¸ÿºÿÍÿÍÿ¶ÿÅÿÆÿ¾ÿ¹ÿ³ÿ·ÿÁÿÀÿ¾ÿ¿ÿÀÿ»ÿ¶ÿÀÿ¼ÿ¿ÿÈÿÅÿ¾ÿ¼ÿ¿ÿÁÿ½ÿ¾ÿµÿ´ÿ¾ÿÉÿÊÿÁÿÄÿ¿ÿËÿÂÿÀÿÁÿÀÿÊÿÌÿºÿÁÿÊÿÃÿ½ÿ¿ÿÆÿºÿ¶ÿ·ÿ¸ÿÎÿÑÿÊÿÆÿÃÿ¸ÿ½ÿ¿ÿ¾ÿ¾ÿºÿ»ÿ»ÿ·ÿªÿ¿ÿºÿÀÿÄÿ¶ÿ­ÿµÿÂÿÃÿ¾ÿÃÿÊÿÍÿÊÿ¿ÿ·ÿ¿ÿÃÿÌÿÐÿ¾ÿ»ÿ¼ÿ¹ÿ·ÿºÿ¿ÿ¿ÿÆÿ¸ÿºÿµÿ¶ÿ¿ÿÃÿ¿ÿ½ÿÃÿÂÿÍÿÉÿÂÿÀÿÃÿÁÿ»ÿÃÿºÿ±ÿ¿ÿ¼ÿ¾ÿÂÿÊÿÍÿ¾ÿÀÿÀÿ¸ÿ¾ÿ¼ÿ¿ÿ½ÿ¹ÿÁÿ¾ÿ¼ÿÉÿÄÿÂÿ¿ÿ½ÿ¼ÿ¿ÿÆÿ´ÿÆÿ¾ÿÂÿÂÿ¾ÿ¾ÿÂÿ¿ÿ¾ÿÂÿ¹ÿ´ÿ½ÿÂÿÅÿÆÿ»ÿÃÿ¹ÿ½ÿ¿ÿ¾ÿ½ÿ½ÿ½ÿÀÿÆÿ¸ÿ¸ÿ¸ÿ¹ÿ¿ÿÇÿÅÿ¼ÿÊÿµÿ¼ÿ¼ÿ¿ÿÂÿ¾ÿºÿÁÿÂÿÅÿ¿ÿ¾ÿ¾ÿ¸ÿ±ÿ·ÿÂÿ¸ÿºÿÃÿ¶ÿ¹ÿµÿµÿ´ÿ©ÿ«ÿ·ÿ¿ÿÄÿÉÿÃÿµÿ±ÿ¸ÿ³ÿ°ÿ·ÿ®ÿ°ÿ½ÿ»ÿ¸ÿºÿ´ÿ²ÿ¸ÿ¿ÿ½ÿºÿ²ÿ©ÿ®ÿÂÿÁÿÁÿ¯ÿ«ÿµÿ¼ÿ¶ÿ³ÿ¼ÿ²ÿ®ÿ³ÿ¹ÿ²ÿ©ÿ¯ÿ¸ÿ¶ÿÇÿÁÿªÿ½ÿÉÿÃÿ¼ÿ¶ÿ­ÿ°ÿ»ÿµÿ³ÿ¶ÿ»ÿ·ÿµÿ½ÿÂÿ·ÿ·ÿ°ÿ¹ÿ³ÿ¯ÿ¶ÿ¼ÿ¹ÿ¼ÿ´ÿµÿ´ÿ´ÿµÿ¼ÿ¾ÿµÿµÿ»ÿ³ÿ½ÿ¶ÿ·ÿ½ÿ¿ÿÁÿÀÿ¹ÿ­ÿºÿºÿ¸ÿ¸ÿºÿ½ÿºÿ±ÿ´ÿÁÿ¶ÿ¯ÿ³ÿºÿ¹ÿ¾ÿ½ÿ²ÿ¹ÿ±ÿ¶ÿ±ÿ±ÿ°ÿ¸ÿÄÿÉÿÇÿÅÿÁÿ¸ÿ²ÿ³ÿ²ÿ·ÿ·ÿ´ÿµÿ·ÿ­ÿÿÁÿÃÿ½ÿ¾ÿ¼ÿ¸ÿ¼ÿÀÿ®ÿµÿÅÿÅÿÀÿ·ÿ»ÿ»ÿ¶ÿ´ÿµÿ¹ÿÀÿ½ÿ«ÿ³ÿ»ÿºÿ»ÿ¼ÿµÿºÿ¼ÿ°ÿ¯ÿ·ÿ·ÿ¹ÿºÿ¸ÿ´ÿ·ÿ¿ÿ³ÿ¿ÿ·ÿ¹ÿ¼ÿ¸ÿµÿ»ÿ¾ÿ³ÿ¹ÿ³ÿ³ÿ´ÿ¾ÿ¾ÿ¾ÿ¿ÿ¾ÿ·ÿ±ÿ¹ÿ½ÿÈÿ¸ÿ¶ÿ·ÿ¶ÿ¼ÿ¿ÿ¾ÿ¿ÿ¹ÿÂÿÀÿ´ÿ¶ÿÃÿÁÿ½ÿ¾ÿ»ÿ³ÿºÿ½ÿ¹ÿ¶ÿ½ÿÄÿ¾ÿ¶ÿµÿµÿ¹ÿ½ÿ»ÿµÿ°ÿºÿ¼ÿ¿ÿ¶ÿ³ÿÅÿÈÿ·ÿ·ÿ¹ÿÁÿ·ÿ·ÿ³ÿÂÿ¾ÿ¹ÿ¸ÿ·ÿµÿ¶ÿ²ÿ´ÿ»ÿ¯ÿ´ÿ·ÿ³ÿ¶ÿ½ÿ¹ÿ·ÿÁÿµÿÃÿÂÿ»ÿ°ÿ¼ÿ¾ÿÁÿºÿ¹ÿ¼ÿµÿºÿ·ÿÃÿ¼ÿÀÿ³ÿ¿ÿÃÿÀÿÂÿÀÿ·ÿ¶ÿºÿÀÿÈÿ¾ÿÈÿ¿ÿ»ÿ·ÿ³ÿ·ÿ¾ÿºÿ´ÿ´ÿ»ÿ¹ÿÅÿ¯ÿ²ÿ¶ÿ¾ÿÁÿÁÿÆÿÃÿ³ÿ¹ÿµÿ¶ÿÅÿÄÿ·ÿºÿ½ÿÁÿÁÿ»ÿ¶ÿ°ÿ·ÿ·ÿ¼ÿ±ÿ¼ÿ½ÿ½ÿÃÿ·ÿ«ÿ²ÿ¹ÿºÿ¾ÿÍÿ½ÿÄÿ·ÿ¹ÿ·ÿ½ÿÀÿµÿ²ÿ»ÿÁÿ¿ÿºÿ»ÿºÿ²ÿÅÿ¾ÿºÿ¼ÿ·ÿ¿ÿÅÿ¼ÿºÿ¸ÿÿ·ÿÄÿÊÿÄÿÅÿ¼ÿºÿ½ÿ»ÿ¿ÿ¾ÿ·ÿÀÿÀÿµÿ¶ÿ¿ÿ¿ÿ¿ÿ»ÿ»ÿ½ÿ¿ÿÁÿÀÿ·ÿ±ÿ¿ÿ»ÿ¾ÿ¼ÿºÿÅÿÄÿ¿ÿ¼ÿ»ÿ¹ÿ´ÿ·ÿÁÿÁÿ¸ÿ¿ÿ¼ÿ´ÿºÿ¹ÿ¸ÿ»ÿ¼ÿºÿ¹ÿ¸ÿ·ÿµÿ´ÿÂÿ»ÿÀÿÀÿÆÿ®ÿ»ÿ½ÿ¾ÿ¹ÿ¶ÿ·ÿ²ÿ®ÿ¶ÿºÿ·ÿ³ÿ¼ÿµÿ·ÿµÿºÿ¾ÿÃÿÂÿÀÿ½ÿ·ÿ²ÿµÿ·ÿµÿÅÿÄÿÄÿÅÿÂÿ·ÿ»ÿ·ÿ¹ÿ´ÿ´ÿ¿ÿ¿ÿÀÿÃÿ¿ÿ´ÿ¹ÿ´ÿ·ÿ»ÿ¾ÿÉÿÆÿºÿµÿ°ÿ®ÿ¶ÿ¸ÿ±ÿ±ÿ¶ÿ¼ÿÿÀÿ¶ÿ·ÿ¶ÿµÿ¼ÿÂÿ¾ÿ¾ÿ½ÿ¸ÿ¼ÿ²ÿ¼ÿµÿ²ÿªÿ¼ÿ·ÿ¸ÿµÿ¸ÿ¼ÿ¾ÿÀÿ¼ÿ¼ÿÅÿ»ÿ¶ÿºÿ«ÿªÿ¹ÿ»ÿºÿ¯ÿÀÿ¸ÿ¹ÿ½ÿ¿ÿÀÿºÿµÿºÿ»ÿµÿ¾ÿ·ÿ¿ÿ¼ÿºÿºÿ·ÿ½ÿ»ÿ½ÿ¹ÿ¼ÿ»ÿÀÿÆÿ·ÿ´ÿ»ÿ¿ÿ¾ÿ¶ÿªÿªÿ¼ÿÀÿ²ÿÀÿÈÿÃÿ»ÿ¾ÿ¿ÿ»ÿ¾ÿ¿ÿºÿ¿ÿÆÿ½ÿ¹ÿ¶ÿ¬ÿ»ÿ¼ÿºÿºÿ¸ÿ¿ÿÅÿ¸ÿ±ÿ·ÿ»ÿ¾ÿ´ÿ¹ÿµÿºÿÂÿÄÿÃÿ´ÿÀÿ±ÿ¼ÿ¹ÿ½ÿ¶ÿ¸ÿÁÿ¿ÿ»ÿ³ÿ«ÿ­ÿ´ÿ¸ÿ·ÿ³ÿºÿµÿ¯ÿ¿ÿ¹ÿ¯ÿ°ÿµÿ¶ÿ¹ÿ¿ÿ½ÿ·ÿ¶ÿµÿ¶ÿ¿ÿÅÿ½ÿ´ÿ²ÿ­ÿ´ÿ»ÿ´ÿ²ÿ·ÿ³ÿ®ÿµÿ¸ÿ¼ÿÄÿÀÿºÿ¼ÿ¹ÿ¶ÿºÿ·ÿ®ÿ¹ÿ¾ÿ¶ÿºÿ¸ÿ´ÿºÿÄÿ½ÿ¶ÿ¯ÿ«ÿºÿÄÿ·ÿ·ÿ½ÿ·ÿµÿªÿ±ÿ¼ÿªÿ½ÿÂÿ¶ÿ³ÿÀÿ´ÿ½ÿÆÿ·ÿ¬ÿ­ÿ·ÿ½ÿ»ÿÂÿ³ÿªÿ¿ÿ¹ÿÄÿ±ÿ³ÿ®ÿ¼ÿ·ÿ±ÿ¶ÿ´ÿ·ÿÁÿ¶ÿ¯ÿ·ÿºÿ»ÿºÿ­ÿ±ÿ»ÿ¸ÿ¿ÿ¼ÿÆÿÿ®ÿ«ÿ°ÿÿ¸ÿÂÿºÿÿÿ·ÿ·ÿ»ÿÀÿ¹ÿ½ÿ»ÿ´ÿÁÿ»ÿ¶ÿ ÿÁÿ³ÿ³ÿ´ÿ±ÿ´ÿ®ÿ¹ÿ¶ÿ·ÿ·ÿ½ÿ´ÿ¶ÿ½ÿºÿ¾ÿ¸ÿ°ÿ¼ÿ¬ÿ²ÿºÿºÿÀÿÌÿ·ÿ¹ÿ¹ÿ¼ÿ¶ÿ¯ÿ¹ÿ¾ÿ¿ÿ³ÿ¶ÿ´ÿ°ÿ°ÿ´ÿ¸ÿ¸ÿ¶ÿµÿ»ÿ²ÿ³ÿ¶ÿ²ÿ°ÿ»ÿ­ÿºÿ³ÿ»ÿ»ÿ®ÿ¸ÿ¶ÿ±ÿºÿ´ÿµÿºÿ·ÿ²ÿ²ÿ·ÿ¾ÿÄÿ¾ÿ·ÿ³ÿÿµÿ¹ÿ¾ÿ²ÿ±ÿ¶ÿÿ°ÿºÿÆÿ·ÿ¯ÿ®ÿ¼ÿºÿ¶ÿ¿ÿÁÿ¹ÿ¶ÿ¶ÿ·ÿºÿ½ÿ·ÿ½ÿ¹ÿ´ÿ¸ÿ¶ÿ³ÿ·ÿ´ÿ®ÿ¿ÿÂÿ¾ÿ³ÿªÿÿµÿ¼ÿ¹ÿ´ÿ´ÿºÿ¿ÿ»ÿºÿ½ÿ·ÿ·ÿÃÿ¹ÿ·ÿ±ÿ·ÿ½ÿÿ¼ÿºÿÿ²ÿ·ÿºÿºÿ»ÿ²ÿ»ÿ¾ÿ¸ÿ¶ÿ²ÿµÿ¹ÿ·ÿ¼ÿ»ÿ®ÿ¬ÿ°ÿ·ÿ¹ÿ¹ÿ¹ÿ°ÿ¹ÿ¾ÿÂÿµÿ¸ÿ²ÿ²ÿµÿÀÿ½ÿ¼ÿ´ÿ¶ÿ±ÿ¶ÿ·ÿ¸ÿ±ÿ²ÿ¹ÿ´ÿ±ÿ´ÿ´ÿ¸ÿ·ÿËÿ½ÿ¶ÿ²ÿ¶ÿ¼ÿ¸ÿ¾ÿÀÿ³ÿÏÿ²ÿ±ÿÿ´ÿ¹ÿ¯ÿ¸ÿ²ÿ¸ÿ±ÿ²ÿ¶ÿ¶ÿ¹ÿ»ÿ·ÿ²ÿ»ÿÂÿÁÿºÿ´ÿµÿ·ÿ¼ÿ²ÿºÿ½ÿªÿ¬ÿ³ÿ·ÿ¶ÿ¯ÿ¶ÿµÿ»ÿµÿ°ÿ¾ÿ¿ÿ¼ÿ¹ÿ·ÿ²ÿ²ÿ¹ÿ»ÿ¶ÿµÿ¶ÿ´ÿ·ÿ®ÿ´ÿ¼ÿ»ÿµÿ¼ÿ¸ÿÀÿºÿ«ÿ­ÿÿ¼ÿ½ÿ©ÿ²ÿÉÿÀÿ¹ÿ®ÿ­ÿ²ÿ¹ÿ®ÿªÿ³ÿµÿ²ÿ²ÿ°ÿ«ÿ²ÿ³ÿÿ±ÿ°ÿ©ÿ·ÿÂÿµÿ¸ÿ¶ÿ¸ÿ°ÿ³ÿ®ÿµÿ´ÿ±ÿ·ÿÃÿºÿ­ÿ´ÿ®ÿ¶ÿ»ÿµÿ»ÿ¸ÿ´ÿ»ÿ¼ÿ¸ÿµÿ´ÿ¶ÿ´ÿ³ÿ°ÿ¹ÿ·ÿ·ÿºÿ´ÿÆÿÃÿ»ÿºÿ³ÿ¹ÿÿ¶ÿÀÿ°ÿ­ÿÿ±ÿ¯ÿ¶ÿ¿ÿ·ÿ´ÿ¹ÿ¶ÿ°ÿ¶ÿ¹ÿ¶ÿ²ÿ·ÿ»ÿ·ÿ¸ÿ±ÿ³ÿ­ÿÿ¶ÿ°ÿ»ÿ³ÿÀÿÅÿ»ÿ¶ÿ®ÿ³ÿ¸ÿºÿ¯ÿ­ÿ¸ÿ±ÿ»ÿ¾ÿ«ÿ´ÿºÿÿÿÿÿ«ÿ´ÿ¯ÿ°ÿ¶ÿ²ÿ³ÿ·ÿ¶ÿ¹ÿºÿºÿ¸ÿªÿ¶ÿ¸ÿ³ÿ¹ÿ·ÿÌÿµÿ¸ÿ°ÿ¸ÿ¶ÿµÿ³ÿ²ÿ®ÿ¶ÿ¯ÿ³ÿ²ÿ®ÿ·ÿºÿ´ÿ³ÿ´ÿºÿºÿ·ÿ¹ÿ¶ÿ®ÿ±ÿ»ÿ·ÿ°ÿ³ÿ²ÿ®ÿ³ÿµÿ¿ÿ·ÿ¼ÿ´ÿÉÿÀÿ¿ÿªÿ¼ÿ±ÿµÿ³ÿ¯ÿ·ÿ±ÿªÿµÿÿªÿ·ÿ»ÿ±ÿ¬ÿ±ÿ®ÿ´ÿ¸ÿ±ÿµÿ²ÿ¯ÿ¸ÿºÿ»ÿ¹ÿ«ÿ©ÿ´ÿºÿ¸ÿ½ÿ±ÿ±ÿºÿ»ÿ·ÿ²ÿ­ÿ»ÿºÿ´ÿºÿ¸ÿ±ÿ±ÿ¾ÿ½ÿ¶ÿÅÿÀÿ±ÿ³ÿ·ÿ¸ÿ³ÿ²ÿ¬ÿ¹ÿ½ÿ²ÿµÿ·ÿ´ÿ¶ÿºÿ¹ÿ¼ÿ¶ÿ°ÿ²ÿ·ÿ³ÿ±ÿ°ÿ±ÿ°ÿ¸ÿ¹ÿ½ÿ³ÿ²ÿÁÿ®ÿªÿ¶ÿÄÿÀÿ·ÿ´ÿ±ÿ®ÿÿ«ÿ°ÿºÿºÿ¶ÿ¹ÿ±ÿ©ÿ²ÿ¹ÿµÿ­ÿ¬ÿªÿ©ÿ·ÿ¹ÿ¹ÿ¸ÿ¸ÿ±ÿ³ÿ­ÿ¸ÿ·ÿ³ÿ¯ÿ®ÿ¸ÿ¶ÿªÿ¹ÿ¼ÿ¶ÿ¶ÿ®ÿºÿµÿ±ÿ°ÿµÿ¶ÿÿ´ÿ°ÿ³ÿ´ÿ³ÿ­ÿ¯ÿ¸ÿ¿ÿ»ÿºÿ´ÿªÿµÿµÿ³ÿÁÿ»ÿ¸ÿ»ÿ²ÿ¹ÿ´ÿ¼ÿ­ÿ«ÿ·ÿ±ÿµÿ½ÿ°ÿ¶ÿÿ¼ÿ´ÿ¯ÿ«ÿ«ÿ¯ÿ·ÿ·ÿ±ÿªÿ³ÿºÿ³ÿ­ÿµÿ·ÿ¶ÿ³ÿ³ÿ¶ÿ·ÿ·ÿ´ÿ¸ÿ´ÿµÿ¶ÿÂÿÅÿ¶ÿ¹ÿ»ÿ«ÿ¬ÿ°ÿÀÿ²ÿÿ´ÿ¯ÿÿ¯ÿ²ÿ«ÿÅÿµÿ³ÿ¼ÿºÿ´ÿ¶ÿ·ÿ°ÿ²ÿ¸ÿ°ÿµÿ¿ÿ½ÿ¸ÿ»ÿ¿ÿºÿµÿ¸ÿ¾ÿ»ÿ´ÿ°ÿ¬ÿ·ÿ²ÿ¶ÿ´ÿ­ÿ²ÿ±ÿ³ÿ¬ÿÿ¸ÿ¬ÿ³ÿ©ÿ´ÿ±ÿ³ÿºÿ±ÿÿ´ÿ¹ÿµÿ¶ÿ¶ÿ¶ÿ³ÿ¬ÿ«ÿ­ÿ«ÿ®ÿ²ÿ°ÿ±ÿ´ÿµÿ³ÿªÿ³ÿ¶ÿ¯ÿ³ÿ·ÿ½ÿ´ÿ¹ÿ²ÿµÿ¹ÿµÿªÿ°ÿµÿ±ÿµÿµÿÿªÿ±ÿµÿ¶ÿ´ÿ­ÿ®ÿµÿ³ÿ¶ÿ¸ÿ¸ÿ³ÿ·ÿ·ÿ´ÿ¶ÿ±ÿ¯ÿµÿ³ÿ­ÿ²ÿ²ÿ³ÿµÿºÿ¹ÿ³ÿ°ÿ¶ÿ©ÿ°ÿ¬ÿ¸ÿªÿ²ÿ¹ÿ¯ÿ°ÿ²ÿªÿ³ÿ²ÿ¾ÿ·ÿ±ÿ³ÿ¹ÿ¶ÿ·ÿ°ÿ¯ÿ¶ÿ¶ÿ¼ÿ¾ÿµÿµÿ´ÿµÿ»ÿ¸ÿ´ÿºÿ¶ÿ´ÿ«ÿ·ÿ³ÿ©ÿ·ÿ¯ÿ¯ÿ¯ÿµÿ½ÿ¶ÿ«ÿ·ÿ±ÿ½ÿ½ÿÀÿ»ÿ·ÿ¼ÿ·ÿ¯ÿµÿ»ÿ¼ÿºÿ´ÿ¹ÿ¼ÿ¶ÿ·ÿµÿ³ÿ´ÿ«ÿ¶ÿ½ÿµÿ¶ÿÿÿ®ÿ³ÿ´ÿ·ÿ¬ÿ±ÿÁÿ«ÿ¯ÿ©ÿ½ÿµÿ¸ÿ³ÿ¶ÿ¶ÿ²ÿµÿºÿ¿ÿÀÿ½ÿ·ÿ°ÿ¶ÿ¶ÿ´ÿ¶ÿ¯ÿ²ÿ·ÿ¹ÿ³ÿ·ÿ¹ÿµÿµÿ¸ÿ¸ÿ°ÿ¹ÿ³ÿ±ÿ¿ÿ¸ÿ¾ÿ½ÿ¸ÿ¹ÿ°ÿ¹ÿ´ÿÿµÿ´ÿ°ÿ´ÿ·ÿ´ÿ·ÿ¹ÿÀÿÅÿ¼ÿ·ÿµÿ­ÿ°ÿ³ÿ¹ÿ¸ÿ³ÿ²ÿµÿ®ÿ»ÿ·ÿ®ÿ¼ÿµÿ¯ÿ·ÿ­ÿ¯ÿ´ÿ½ÿºÿ·ÿ¹ÿ°ÿ³ÿ¹ÿ¹ÿÀÿ¿ÿ¶ÿ°ÿºÿÅÿ¿ÿ¿ÿ¾ÿ¶ÿ´ÿ·ÿ²ÿ¼ÿºÿ¬ÿ½ÿºÿ½ÿ±ÿ¾ÿµÿÿ³ÿ¶ÿ»ÿ¸ÿµÿµÿ²ÿ¬ÿ­ÿ®ÿ´ÿ³ÿ±ÿ´ÿ¸ÿ°ÿ«ÿ¶ÿ·ÿ±ÿ¬ÿµÿÀÿ¹ÿ©ÿºÿ¯ÿ·ÿ´ÿ­ÿÂÿºÿ¾ÿ´ÿÿ·ÿºÿ·ÿ¶ÿÃÿ»ÿ·ÿÀÿ²ÿªÿ¶ÿµÿ­ÿ³ÿ¹ÿ»ÿ½ÿÀÿÃÿ¶ÿ·ÿ²ÿ²ÿ»ÿµÿ¶ÿ·ÿ¶ÿ¿ÿ²ÿ·ÿ¿ÿ´ÿ¹ÿ¼ÿ¿ÿ·ÿ¶ÿ®ÿ·ÿ¸ÿ´ÿ¸ÿ¿ÿ¿ÿºÿºÿ·ÿ³ÿ¼ÿµÿ¶ÿµÿ²ÿ¿ÿ·ÿºÿ­ÿÿ¼ÿ®ÿºÿ»ÿ¿ÿ½ÿºÿ¼ÿ·ÿ»ÿºÿ¼ÿ¶ÿ±ÿµÿºÿºÿ³ÿ´ÿºÿ¸ÿºÿ¼ÿÁÿÂÿ¿ÿ¼ÿÆÿÇÿµÿÀÿ±ÿ³ÿ³ÿµÿ¾ÿÄÿºÿ·ÿµÿ´ÿ¸ÿ»ÿºÿºÿºÿ¶ÿ´ÿ·ÿ¶ÿ¹ÿ³ÿºÿ¾ÿ¼ÿ·ÿÁÿ¾ÿ¶ÿ·ÿ½ÿ¹ÿ±ÿ«ÿÿ¹ÿ¶ÿºÿÀÿ¾ÿ¿ÿÃÿ¼ÿ´ÿµÿ¸ÿÀÿ»ÿ¼ÿÀÿÇÿºÿ½ÿºÿªÿÁÿ¶ÿÀÿ·ÿ·ÿ·ÿ¹ÿ³ÿ¼ÿÀÿ¼ÿÁÿ¹ÿ¯ÿ±ÿ²ÿ³ÿºÿ¾ÿ¶ÿ½ÿ½ÿ¿ÿ¶ÿ·ÿ·ÿ·ÿ»ÿºÿºÿ²ÿ±ÿ¿ÿ½ÿ»ÿ»ÿµÿºÿ»ÿ´ÿ´ÿ½ÿ¼ÿ¬ÿÿ´ÿ´ÿ½ÿ¶ÿ°ÿªÿÄÿºÿÉÿ»ÿ»ÿÄÿ¬ÿ³ÿ½ÿ¿ÿºÿ³ÿ²ÿ¹ÿ¼ÿ¾ÿ¿ÿ¼ÿºÿ´ÿ»ÿÀÿ¿ÿµÿ¯ÿ¿ÿ³ÿ¿ÿ¸ÿºÿ³ÿ¼ÿÀÿÀÿ·ÿ·ÿ¹ÿºÿ»ÿ¾ÿÅÿÃÿÁÿ¶ÿ¬ÿ¼ÿÀÿ¾ÿ¿ÿÁÿÄÿ½ÿÀÿªÿ¶ÿ»ÿ¸ÿ¶ÿ¹ÿ¸ÿ´ÿ¹ÿ¾ÿ»ÿºÿºÿ¸ÿºÿºÿºÿ¼ÿ¶ÿ½ÿ»ÿ½ÿ·ÿ¿ÿ¸ÿºÿ»ÿ»ÿ¾ÿ½ÿ½ÿÅÿÄÿ·ÿ®ÿ¯ÿµÿ³ÿÆÿ¾ÿ­ÿ¾ÿ³ÿ¯ÿ·ÿÂÿ»ÿ¿ÿÁÿ¸ÿºÿ¼ÿ´ÿµÿ½ÿ½ÿ½ÿ»ÿ¼ÿ±ÿ¾ÿ¿ÿ¸ÿ·ÿ¶ÿÀÿ½ÿ¶ÿºÿ»ÿÀÿ½ÿ»ÿ»ÿ¹ÿÁÿÃÿ¼ÿÀÿ±ÿ¹ÿ±ÿ¸ÿÁÿ±ÿ¾ÿ¿ÿµÿÈÿ¾ÿ¯ÿ¶ÿ¿ÿ¼ÿ¸ÿ¸ÿ·ÿ·ÿ¼ÿÄÿ·ÿ·ÿ«ÿ¯ÿ¶ÿ¶ÿ·ÿ¶ÿ¹ÿÀÿÄÿºÿ±ÿ²ÿ³ÿ³ÿ°ÿ°ÿ»ÿºÿ·ÿªÿºÿµÿ½ÿ¾ÿ»ÿ³ÿ·ÿ¼ÿ±ÿ·ÿ¼ÿ¸ÿ¼ÿÁÿÅÿÉÿÂÿÆÿ¶ÿ¾ÿ¾ÿ²ÿ¹ÿÅÿÇÿÄÿºÿ°ÿ±ÿ¶ÿ·ÿ¹ÿ¹ÿµÿ½ÿºÿ¸ÿÄÿ¿ÿ¾ÿ¾ÿ³ÿ½ÿ½ÿ¹ÿ±ÿ»ÿÀÿºÿ»ÿÀÿ¾ÿ¹ÿ¾ÿ¿ÿ´ÿÄÿ¼ÿÀÿÂÿ¹ÿ½ÿºÿ¹ÿ¿ÿ½ÿ¿ÿÅÿ¿ÿ·ÿ²ÿ´ÿ·ÿ³ÿÀÿ¶ÿ°ÿ¼ÿÇÿÃÿÁÿºÿ¸ÿ¾ÿÁÿ¾ÿ½ÿ¼ÿ¼ÿÅÿÄÿÀÿÆÿ·ÿºÿ·ÿ³ÿºÿ½ÿ¿ÿÁÿºÿ·ÿÃÿÇÿÂÿ¼ÿ¼ÿÆÿÆÿ©ÿ¿ÿ²ÿÀÿ¾ÿ¹ÿ»ÿ¾ÿÂÿ¾ÿ»ÿÈÿÇÿ¿ÿ·ÿ´ÿÂÿÃÿ¼ÿÄÿ¸ÿ¸ÿ¼ÿ½ÿ¹ÿ»ÿÄÿ»ÿ¿ÿ¼ÿ¯ÿ±ÿ¸ÿÆÿÀÿÀÿÁÿ¾ÿ¼ÿÃÿÆÿ¼ÿ¸ÿÁÿ¼ÿÄÿ¿ÿÁÿ¾ÿ¹ÿ½ÿ¾ÿ¶ÿºÿÂÿÄÿ¼ÿ´ÿ¸ÿ¶ÿÀÿ¹ÿºÿµÿÂÿÀÿÀÿ¿ÿÊÿÇÿÂÿ½ÿ¼ÿÅÿÅÿµÿºÿµÿÁÿ¼ÿÃÿ½ÿºÿ¿ÿÃÿÆÿÄÿÁÿÃÿÂÿ»ÿÂÿÇÿ¸ÿ¾ÿ¾ÿ½ÿ·ÿ·ÿ¼ÿÅÿÂÿ¼ÿÂÿºÿ·ÿ¾ÿÄÿÁÿ¼ÿ¸ÿ¼ÿ½ÿÂÿÀÿ·ÿ´ÿµÿ¸ÿÀÿ»ÿÅÿÆÿÇÿ¾ÿ»ÿ¾ÿ¹ÿºÿÀÿÂÿÂÿ½ÿ¾ÿ¾ÿ½ÿ¿ÿÅÿÃÿÂÿÁÿ¸ÿ¶ÿ¼ÿ¼ÿµÿ·ÿÁÿºÿÈÿ¸ÿ¿ÿÊÿºÿ·ÿÃÿÁÿµÿ´ÿºÿ¸ÿÁÿ¹ÿµÿÄÿÀÿÀÿ¾ÿ¾ÿÃÿÄÿ¼ÿºÿÃÿÁÿ¸ÿºÿ¶ÿ¸ÿÃÿÃÿµÿ·ÿ¾ÿ½ÿ¹ÿ»ÿÂÿÁÿÈÿ¹ÿ¾ÿÅÿ¾ÿºÿºÿ¼ÿ¾ÿ¼ÿ¿ÿÀÿ½ÿÁÿÂÿÄÿ·ÿµÿµÿ¶ÿºÿÀÿÊÿÑÿ¶ÿºÿÃÿ¾ÿÁÿÄÿÉÿÃÿ¼ÿ¿ÿÂÿ½ÿ»ÿÂÿÍÿÂÿ¿ÿºÿ¶ÿ»ÿ¿ÿÀÿ½ÿ¸ÿÃÿÀÿÊÿÆÿ¿ÿÁÿÇÿÇÿÂÿÀÿÁÿÀÿ¼ÿ¯ÿ·ÿºÿ½ÿ¾ÿ´ÿºÿ¾ÿ¼ÿ¼ÿ´ÿ½ÿÅÿÄÿ¿ÿÁÿ¿ÿ¾ÿÄÿÉÿÆÿÀÿ·ÿºÿ¶ÿÆÿÇÿ½ÿ¹ÿ½ÿ¼ÿ¼ÿ¿ÿ»ÿ·ÿÌÿÃÿÊÿÃÿÇÿ»ÿ¼ÿÃÿ¿ÿ¹ÿ¿ÿÁÿÎÿËÿÇÿÆÿ¾ÿ¾ÿºÿ´ÿ·ÿ±ÿÂÿµÿÛÿÂÿÆÿÂÿ¼ÿ¿ÿÂÿÁÿÅÿ¹ÿ¼ÿÄÿ¹ÿ¿ÿÀÿÀÿÅÿÉÿÁÿ¼ÿ¿ÿ¾ÿÏÿÍÿ¼ÿÀÿÃÿ¿ÿ¹ÿµÿºÿÂÿÅÿ½ÿÃÿÀÿ»ÿÅÿÉÿÀÿÁÿÈÿÇÿ¶ÿ¾ÿ¸ÿ¾ÿÈÿÂÿÀÿÌÿÊÿÒÿÀÿ»ÿ´ÿ¾ÿÀÿÀÿÀÿ¾ÿ½ÿ½ÿ¼ÿÀÿÄÿÈÿÉÿÂÿ½ÿÂÿÆÿÆÿÁÿºÿ¾ÿ¸ÿÄÿÄÿ·ÿºÿËÿÇÿÂÿËÿ¿ÿÁÿ¿ÿ¾ÿ¼ÿºÿÂÿ¹ÿÀÿ¾ÿ¿ÿÁÿÂÿ¿ÿ½ÿÂÿÆÿ¿ÿ·ÿ½ÿÂÿ¿ÿ¾ÿ¿ÿ½ÿºÿ¼ÿ¼ÿºÿ¼ÿ²ÿ»ÿÄÿÈÿÅÿ¹ÿ½ÿÅÿÀÿ¸ÿµÿºÿ¹ÿ¸ÿ¿ÿ½ÿ³ÿÉÿÄÿÃÿÅÿ½ÿ¸ÿ½ÿ¿ÿÄÿÈÿ¶ÿÀÿÇÿÂÿ¾ÿÂÿÂÿ·ÿÃÿ¼ÿ¹ÿÀÿÄÿÇÿÁÿ·ÿ¿ÿ½ÿ»ÿÀÿ°ÿ°ÿ½ÿÂÿÂÿÂÿ¼ÿ»ÿ¼ÿ¹ÿÅÿÈÿ½ÿ¿ÿÉÿ³ÿ·ÿµÿ¹ÿÃÿÅÿÄÿÇÿÀÿ·ÿÈÿ¹ÿ½ÿ½ÿ½ÿÁÿÂÿÃÿ¿ÿÃÿ¼ÿ¶ÿ¸ÿ¸ÿ·ÿ¶ÿÿ±ÿºÿ±ÿ³ÿ´ÿ·ÿ·ÿ´ÿ¶ÿ³ÿµÿ±ÿ­ÿ»ÿ¸ÿªÿ²ÿ·ÿ¸ÿÆÿ¼ÿÀÿ»ÿ·ÿ¸ÿ·ÿºÿµÿ¿ÿ´ÿ®ÿ°ÿ¸ÿ¾ÿ¼ÿÀÿ»ÿ¶ÿ½ÿ´ÿ´ÿ·ÿ¶ÿ¸ÿ»ÿºÿ¶ÿ¬ÿµÿ¹ÿ·ÿ·ÿ¸ÿ±ÿ·ÿ¼ÿ¸ÿ²ÿ²ÿ´ÿ²ÿ¯ÿ±ÿ·ÿ¿ÿ³ÿ·ÿ½ÿ¿ÿ½ÿ¼ÿ¾ÿÂÿÄÿ»ÿ·ÿ¯ÿ¯ÿ¶ÿ¸ÿ¶ÿ²ÿªÿ·ÿÆÿºÿ¶ÿ¸ÿ¿ÿ»ÿ´ÿ»ÿ·ÿµÿ¸ÿ¸ÿ°ÿ´ÿ¼ÿ»ÿ´ÿ²ÿ·ÿµÿ¸ÿµÿºÿ½ÿ¹ÿ¿ÿÉÿ¿ÿ»ÿ½ÿ»ÿ¾ÿºÿ´ÿ¶ÿ¾ÿÆÿÇÿ¾ÿÃÿ¯ÿ´ÿµÿ·ÿ½ÿ¿ÿºÿ³ÿ¶ÿ´ÿ©ÿ«ÿ³ÿ¸ÿ³ÿ¹ÿºÿ¸ÿÆÿ¶ÿ¶ÿÁÿ¼ÿ½ÿ¹ÿºÿ¹ÿ±ÿ´ÿ¼ÿ¶ÿ¼ÿÅÿ³ÿµÿ°ÿ«ÿ¯ÿ²ÿ±ÿ¹ÿ¼ÿ¸ÿ°ÿ¼ÿ½ÿºÿ¼ÿÀÿ¼ÿ±ÿ½ÿ®ÿ»ÿ¹ÿ²ÿ²ÿ¬ÿ´ÿ¸ÿ®ÿ¸ÿ®ÿ¯ÿ¿ÿ·ÿ½ÿ½ÿ½ÿ¿ÿ¿ÿºÿ´ÿ¹ÿ¶ÿÀÿ¾ÿÁÿ¼ÿ¸ÿ¼ÿ»ÿ»ÿÂÿ²ÿ´ÿÂÿ½ÿ·ÿ¿ÿ·ÿµÿ¼ÿ¼ÿ·ÿ½ÿ½ÿ¼ÿ°ÿ¹ÿÀÿ½ÿ·ÿºÿºÿ¹ÿÅÿµÿÀÿºÿ»ÿ¾ÿ´ÿ°ÿ·ÿÁÿÆÿ½ÿ²ÿ³ÿ¼ÿ¹ÿ¼ÿºÿ»ÿ¼ÿ½ÿ¼ÿ¿ÿ½ÿªÿ´ÿÀÿÃÿ°ÿ»ÿÂÿ¹ÿ¹ÿºÿ¾ÿÈÿÅÿ½ÿ¹ÿ½ÿ¼ÿ¾ÿºÿÁÿ¾ÿ·ÿ³ÿ´ÿ¹ÿ¼ÿºÿÂÿÃÿÃÿÀÿ´ÿ®ÿ¸ÿ³ÿ²ÿÃÿºÿ¼ÿ¹ÿ½ÿÁÿ¼ÿºÿ¼ÿ¼ÿ·ÿ·ÿ¹ÿ´ÿ¼ÿÇÿÈÿÅÿÂÿ·ÿ·ÿ·ÿ´ÿ­ÿ®ÿµÿµÿ±ÿ¶ÿ´ÿ°ÿÀÿÆÿ¾ÿ¿ÿ¼ÿÁÿÅÿ½ÿ¸ÿ·ÿ½ÿÅÿ¾ÿÃÿ´ÿºÿ½ÿ¿ÿÆÿ¼ÿ®ÿ¯ÿ¯ÿÇÿ·ÿ½ÿ¯ÿµÿÆÿÆÿ¼ÿ½ÿ»ÿ´ÿ¸ÿÃÿÆÿÇÿ¹ÿ²ÿ»ÿ¸ÿ¾ÿ¼ÿ¹ÿ¶ÿ¶ÿ¹ÿ»ÿ¼ÿ¾ÿÀÿ¿ÿ¼ÿ¿ÿÊÿÀÿ»ÿ¹ÿ½ÿ¹ÿ¾ÿÄÿ¹ÿÀÿÄÿ¹ÿ±ÿ»ÿ½ÿÁÿ¾ÿ»ÿÃÿÂÿ¼ÿ¶ÿ°ÿ¼ÿÏÿÆÿÂÿ¹ÿ¿ÿ¼ÿ¿ÿÇÿ¿ÿ¼ÿ¶ÿ´ÿ¹ÿ·ÿ»ÿ¾ÿÀÿ»ÿ¼ÿ·ÿµÿ»ÿ¼ÿ¼ÿ¶ÿ±ÿ²ÿ±ÿ¯ÿ´ÿ¹ÿ¹ÿ¹ÿÏÿ´ÿ·ÿ´ÿ¿ÿÂÿ»ÿ·ÿµÿµÿ¸ÿ¹ÿºÿ¼ÿ´ÿÆÿ·ÿ¹ÿºÿÀÿ¼ÿ¿ÿ¿ÿ¹ÿ¶ÿ¸ÿ¶ÿ²ÿ¿ÿ¼ÿÿ«ÿ¯ÿ·ÿÉÿ½ÿ½ÿ·ÿºÿ¼ÿ¸ÿ¼ÿÀÿÀÿ¾ÿ´ÿ¼ÿ³ÿ¸ÿ¸ÿÁÿÀÿÁÿ¹ÿ¶ÿ¶ÿµÿ¹ÿ½ÿ´ÿ·ÿ³ÿ´ÿ¼ÿ­ÿ¾ÿºÿÁÿ½ÿÁÿÀÿ¾ÿÁÿÁÿ¼ÿµÿ³ÿ»ÿÁÿµÿ®ÿ±ÿµÿ³ÿ¹ÿ¸ÿ¼ÿ¸ÿ¼ÿ»ÿ¸ÿ¼ÿ´ÿ±ÿ³ÿ¼ÿ¶ÿ­ÿÄÿÀÿ¹ÿ¹ÿµÿ»ÿ³ÿ¼ÿÁÿÂÿÀÿµÿ·ÿµÿ¬ÿ¶ÿÃÿ½ÿÂÿ½ÿ¸ÿ¸ÿ·ÿ¸ÿ¾ÿºÿºÿ¶ÿ°ÿ¸ÿ´ÿ­ÿÀÿ¶ÿ´ÿÂÿ³ÿ¿ÿÄÿ´ÿ·ÿµÿ¾ÿ»ÿÂÿÃÿ¾ÿÀÿºÿ¸ÿ¼ÿ»ÿ¾ÿ¿ÿ½ÿ»ÿ¸ÿÆÿ»ÿ´ÿ±ÿ´ÿ¾ÿÄÿÁÿ»ÿºÿ¼ÿ¼ÿµÿÅÿ»ÿ½ÿÁÿ´ÿ´ÿ¾ÿ¹ÿ³ÿ»ÿÅÿ¾ÿ¹ÿ¸ÿ»ÿÁÿÀÿ¸ÿ°ÿµÿ¼ÿÈÿ½ÿ±ÿ¸ÿ²ÿµÿ¶ÿ°ÿ¬ÿ±ÿºÿ»ÿ¹ÿ¹ÿ¹ÿµÿºÿÂÿ¸ÿ¿ÿ¹ÿ«ÿ°ÿ½ÿ¯ÿ±ÿºÿ·ÿ²ÿ½ÿ¶ÿ®ÿ¶ÿÀÿºÿ·ÿ¾ÿ¶ÿ·ÿ¹ÿ¹ÿ·ÿ¸ÿ²ÿ°ÿ±ÿºÿ·ÿÃÿµÿµÿ¹ÿµÿ·ÿ¶ÿ´ÿ½ÿ¿ÿ»ÿ·ÿ·ÿÉÿ©ÿ³ÿ ÿ³ÿ»ÿµÿ»ÿ®ÿ¶ÿ¾ÿ¼ÿ´ÿ»ÿ·ÿ±ÿ³ÿ¶ÿ¿ÿ»ÿºÿµÿÿ·ÿ·ÿÀÿ¸ÿ²ÿ´ÿ¶ÿ¼ÿ¾ÿºÿ³ÿ¹ÿ·ÿ¶ÿµÿ²ÿ²ÿ¹ÿÁÿ·ÿµÿ¯ÿ¼ÿµÿ¹ÿÂÿ±ÿªÿ¸ÿ¹ÿ·ÿ»ÿ·ÿ¸ÿ±ÿµÿÁÿ¿ÿ¹ÿºÿµÿ´ÿ¹ÿ³ÿºÿµÿ±ÿ®ÿ¾ÿ²ÿ¸ÿ·ÿ«ÿ´ÿ»ÿ¿ÿÂÿ½ÿ·ÿ¹ÿ¶ÿµÿ¼ÿ¿ÿ¹ÿ¯ÿ²ÿ¿ÿÀÿÄÿ»ÿÁÿ±ÿ°ÿµÿËÿ¶ÿ¶ÿµÿ¹ÿ·ÿ´ÿµÿ²ÿ¶ÿµÿ¸ÿ³ÿ²ÿ»ÿ¹ÿºÿµÿ¸ÿ´ÿ°ÿ²ÿÂÿ±ÿÂÿÿ´ÿ´ÿ·ÿ¶ÿ¹ÿ½ÿ¶ÿ¯ÿ¸ÿ´ÿ´ÿ»ÿ¿ÿ¼ÿ¶ÿ±ÿ³ÿ¿ÿ³ÿ»ÿ¹ÿ·ÿµÿµÿ·ÿ¶ÿ¿ÿ±ÿ³ÿºÿ¼ÿÂÿ¼ÿ³ÿ°ÿ°ÿ±ÿ¶ÿºÿ¼ÿ¹ÿ·ÿºÿºÿÀÿ¹ÿ±ÿ¸ÿ·ÿµÿ¸ÿ³ÿµÿ´ÿ²ÿ²ÿ½ÿ¸ÿ·ÿ¶ÿ±ÿÿ­ÿ»ÿºÿ±ÿ´ÿ·ÿ·ÿ¿ÿ¾ÿµÿ»ÿÂÿÀÿÁÿ®ÿ¾ÿÇÿºÿ²ÿ³ÿ¶ÿ¶ÿ»ÿ·ÿºÿÁÿ²ÿ°ÿ®ÿ¸ÿÁÿ¸ÿ°ÿ®ÿ´ÿºÿ¹ÿ¶ÿ¯ÿÿ¯ÿºÿ¸ÿ½ÿ¶ÿ°ÿºÿ¿ÿ»ÿ´ÿ¾ÿ²ÿ²ÿµÿ¼ÿ³ÿºÿ¶ÿ®ÿ¬ÿ­ÿ»ÿ»ÿµÿ·ÿºÿ»ÿ³ÿ©ÿ«ÿ»ÿ³ÿºÿ»ÿÿ¬ÿµÿ¸ÿ¹ÿ²ÿ³ÿÇÿ¼ÿ±ÿ°ÿ¿ÿ»ÿÿ·ÿÁÿ¼ÿ¹ÿºÿ´ÿ³ÿ¹ÿ¾ÿ¹ÿ³ÿ´ÿ±ÿ¶ÿ·ÿ¶ÿ»ÿ´ÿ±ÿºÿ©ÿ¹ÿµÿ°ÿ­ÿ¹ÿ»ÿ¹ÿ±ÿºÿ®ÿ´ÿ´ÿ°ÿ»ÿÁÿ»ÿ»ÿµÿ³ÿ´ÿµÿ¶ÿ±ÿ±ÿ°ÿ±ÿ»ÿ³ÿ¸ÿÂÿÄÿ¾ÿ¾ÿ«ÿ¸ÿ¯ÿ®ÿ®ÿ¯ÿ¼ÿµÿ»ÿ¯ÿ¹ÿ°ÿ²ÿ³ÿ¶ÿ¸ÿÀÿºÿÿÿ²ÿÁÿ·ÿ±ÿ¿ÿ¾ÿ·ÿ·ÿºÿ°ÿ«ÿ¹ÿ³ÿ±ÿÄÿ¶ÿµÿ´ÿ¿ÿ½ÿÁÿµÿµÿ´ÿ½ÿºÿ·ÿµÿ«ÿ­ÿ±ÿ³ÿ¸ÿ¶ÿ·ÿ½ÿ¼ÿ¹ÿ¶ÿ¶ÿ´ÿ®ÿ¶ÿ³ÿ¾ÿ·ÿµÿºÿ¼ÿ¼ÿ½ÿ¶ÿ¸ÿ·ÿ·ÿ´ÿ·ÿ½ÿ²ÿ¯ÿ°ÿ¸ÿ·ÿ·ÿºÿ¶ÿ·ÿ³ÿ°ÿ²ÿµÿ½ÿºÿ³ÿ°ÿ®ÿ°ÿ¶ÿ»ÿ´ÿ¶ÿ®ÿ«ÿ±ÿ¶ÿ¹ÿ´ÿ±ÿ®ÿ©ÿ±ÿ¬ÿ´ÿ¶ÿªÿ«ÿ¬ÿ½ÿ°ÿ¿ÿ¾ÿ¾ÿ½ÿ³ÿ¯ÿ±ÿ·ÿ¯ÿ©ÿ³ÿ¹ÿ·ÿ´ÿÿÿÀÿÀÿ°ÿ¬ÿ­ÿ°ÿ¯ÿ²ÿ·ÿ´ÿ³ÿ³ÿ´ÿ±ÿ¯ÿ¸ÿ¯ÿµÿ°ÿ´ÿ³ÿ·ÿ«ÿ®ÿ°ÿ±ÿ±ÿ±ÿ´ÿ±ÿ¯ÿ¶ÿµÿ¶ÿ¸ÿ³ÿ®ÿ°ÿ¼ÿ½ÿ´ÿ¶ÿ³ÿ®ÿ²ÿ·ÿ³ÿ¶ÿºÿ¹ÿÃÿºÿ´ÿÿ±ÿ¬ÿ¼ÿ´ÿ´ÿ¿ÿ´ÿ©ÿ¶ÿ¬ÿÿ·ÿ¶ÿ´ÿ±ÿµÿ®ÿ²ÿ³ÿ³ÿ¹ÿ²ÿ¯ÿµÿ´ÿ¶ÿ·ÿ®ÿÿ·ÿ¼ÿ¯ÿ¹ÿÂÿ»ÿ½ÿ·ÿ½ÿ®ÿÿ¹ÿÂÿ°ÿÀÿ·ÿ½ÿ®ÿ·ÿÄÿ±ÿ²ÿ·ÿ¬ÿ­ÿ°ÿ·ÿ»ÿ½ÿµÿ±ÿ³ÿ³ÿµÿ´ÿ·ÿÀÿ½ÿ¸ÿ¶ÿÿ±ÿ¹ÿ´ÿ¹ÿ³ÿ±ÿ²ÿ«ÿ®ÿºÿ·ÿ²ÿ±ÿ½ÿ°ÿÿ·ÿ¶ÿ®ÿºÿ¿ÿ¸ÿÿÿÿÿ«ÿ²ÿÿ®ÿ®ÿ¯ÿ¹ÿµÿ­ÿ³ÿ³ÿ²ÿ´ÿ®ÿ¶ÿ·ÿ²ÿ¶ÿ³ÿ»ÿÿ¬ÿ¶ÿµÿÅÿÿ«ÿ°ÿ´ÿÃÿ´ÿ³ÿ»ÿÁÿÆÿ¶ÿ«ÿ·ÿÀÿ°ÿÿ©ÿ­ÿ¹ÿµÿ¯ÿµÿ¼ÿ¸ÿ²ÿ®ÿ³ÿ·ÿ­ÿªÿ³ÿ¹ÿ¶ÿ·ÿ¯ÿ¶ÿ¾ÿÀÿ¹ÿÿ°ÿºÿ®ÿÂÿÂÿ¸ÿ»ÿ©ÿÿ°ÿ½ÿ¶ÿ°ÿºÿ¸ÿ­ÿ·ÿµÿ°ÿ¶ÿ®ÿ±ÿÿ©ÿ®ÿ¶ÿ¼ÿ°ÿ±ÿ¶ÿ®ÿ®ÿ±ÿ·ÿ½ÿ½ÿÁÿ¸ÿ¯ÿ¶ÿ¶ÿµÿ­ÿ±ÿ¶ÿ²ÿ½ÿªÿ¯ÿÿÿ·ÿ­ÿ·ÿ°ÿ³ÿ·ÿ±ÿ´ÿ°ÿµÿ±ÿÂÿÀÿ´ÿ¯ÿ²ÿ»ÿ¸ÿ²ÿ³ÿ¯ÿ¯ÿ²ÿ°ÿ´ÿºÿ±ÿ¸ÿ·ÿÿÿ®ÿªÿ¹ÿ²ÿ³ÿ¯ÿ»ÿ·ÿ­ÿÿÿºÿ­ÿ¸ÿ»ÿ¯ÿÿ¯ÿ¾ÿ¶ÿ·ÿ´ÿ±ÿ°ÿ¶ÿ¹ÿ»ÿ¹ÿµÿ®ÿÿµÿÁÿºÿ´ÿ°ÿÀÿ¾ÿ¯ÿ´ÿ¿ÿ»ÿ²ÿ»ÿ¹ÿ¸ÿ°ÿ¿ÿ´ÿªÿ³ÿ·ÿ®ÿ±ÿÿ©ÿªÿ®ÿ³ÿ°ÿ¬ÿ°ÿ¸ÿ¶ÿ²ÿ±ÿ·ÿ»ÿ·ÿ´ÿ´ÿ°ÿ´ÿ¹ÿ¸ÿ¶ÿ¯ÿ²ÿ³ÿ´ÿ¶ÿ½ÿÁÿ¾ÿ¼ÿ»ÿ«ÿ¶ÿªÿÂÿ¬ÿ­ÿ¼ÿ±ÿ¯ÿ·ÿ­ÿªÿÿ³ÿ®ÿ¶ÿ¶ÿ°ÿ®ÿ´ÿ´ÿ¶ÿ¹ÿµÿ·ÿ¹ÿ²ÿ¬ÿ±ÿ´ÿ°ÿ¹ÿ¾ÿ´ÿºÿ¶ÿ°ÿºÿºÿºÿºÿ³ÿ¶ÿ­ÿµÿ²ÿ¼ÿµÿºÿµÿ²ÿªÿ³ÿ­ÿÿ­ÿ¹ÿÃÿ¹ÿ¸ÿ»ÿ¶ÿ±ÿ¸ÿ¹ÿ¸ÿ¾ÿ·ÿ¶ÿºÿ¾ÿÁÿ¿ÿ²ÿ·ÿ¹ÿ¸ÿ°ÿ¹ÿ²ÿ¾ÿµÿ«ÿÄÿ®ÿÿ³ÿµÿ«ÿ±ÿ·ÿ´ÿ¶ÿ²ÿ¸ÿ®ÿ³ÿ»ÿµÿ°ÿ¹ÿ·ÿ¯ÿ·ÿµÿ®ÿ·ÿ·ÿ³ÿ´ÿ½ÿÁÿ·ÿ¯ÿ´ÿ´ÿ³ÿ»ÿ´ÿ°ÿÂÿ¶ÿ³ÿ¿ÿ»ÿµÿ±ÿµÿµÿ±ÿ¶ÿ³ÿµÿ·ÿºÿ½ÿ¶ÿ¶ÿ¿ÿ½ÿ·ÿ´ÿ¯ÿ­ÿ²ÿµÿ°ÿ²ÿ±ÿ¹ÿºÿ±ÿ¯ÿ¸ÿ¹ÿ¯ÿ½ÿ¾ÿ¹ÿ±ÿ´ÿ½ÿ·ÿ¬ÿ¬ÿ¶ÿ¸ÿºÿ«ÿ´ÿÂÿ»ÿ³ÿ³ÿ¯ÿ¬ÿ¹ÿÄÿ¾ÿºÿ½ÿ¶ÿ»ÿ³ÿÀÿ¾ÿ´ÿ¶ÿ¹ÿÿÃÿ©ÿªÿ²ÿ®ÿ¹ÿ¹ÿ«ÿ´ÿµÿ¯ÿ°ÿ°ÿ¶ÿ³ÿ³ÿ²ÿ´ÿµÿ²ÿ´ÿ´ÿ²ÿ²ÿ³ÿ»ÿ·ÿ¹ÿÈÿ±ÿªÿ¶ÿ±ÿÃÿ³ÿ¾ÿ»ÿ°ÿ·ÿ°ÿ¬ÿ¼ÿÁÿ¼ÿ±ÿ³ÿ¯ÿ²ÿºÿ¼ÿ½ÿ¹ÿµÿ±ÿ¯ÿºÿºÿ³ÿ¯ÿ«ÿ¾ÿºÿ¹ÿ´ÿµÿÌÿ¬ÿ»ÿ³ÿ·ÿÄÿ±ÿÀÿÆÿÊÿÂÿ¸ÿ¹ÿ¹ÿ½ÿ¼ÿ»ÿ¾ÿ¹ÿ¹ÿ»ÿ¹ÿ½ÿ±ÿ³ÿ²ÿ°ÿºÿ±ÿ¼ÿ²ÿ²ÿºÿ²ÿ¿ÿ»ÿ¸ÿ½ÿ¹ÿ·ÿ¯ÿ¶ÿ¹ÿºÿ½ÿ¹ÿ±ÿ¶ÿ¼ÿºÿ¼ÿ¾ÿ»ÿ¬ÿ²ÿ²ÿ±ÿ¼ÿ¿ÿ¸ÿ®ÿ®ÿ¶ÿ²ÿ®ÿ·ÿ½ÿÁÿÇÿ¹ÿÄÿºÿ¼ÿ»ÿ¸ÿ¶ÿºÿ»ÿ²ÿ³ÿµÿ¯ÿµÿÁÿ½ÿ¼ÿ¶ÿºÿÂÿ»ÿ­ÿ½ÿ¹ÿÀÿ¹ÿ³ÿ«ÿ¸ÿÁÿ¹ÿ¹ÿºÿ¾ÿ¼ÿµÿ¹ÿ»ÿ²ÿ´ÿ´ÿ°ÿµÿ¹ÿÃÿÃÿÈÿµÿ·ÿ®ÿÂÿ²ÿ¸ÿ¹ÿÆÿÀÿ¾ÿ·ÿºÿ»ÿ¸ÿÁÿ¼ÿ·ÿÅÿÀÿ¸ÿ¹ÿ»ÿ»ÿ»ÿºÿ¯ÿ¶ÿºÿÃÿ¾ÿ»ÿ¹ÿ²ÿ½ÿÄÿ·ÿ¹ÿ®ÿ±ÿ½ÿ¼ÿ¾ÿÀÿ³ÿ«ÿ°ÿ¿ÿ±ÿ»ÿ«ÿÿ°ÿ¸ÿÁÿ°ÿ´ÿÃÿÿÿ«ÿ½ÿÂÿÀÿ»ÿ¼ÿºÿ»ÿ¾ÿ¶ÿµÿ¸ÿºÿÁÿÆÿ¿ÿ´ÿ­ÿºÿ¹ÿ³ÿ·ÿ³ÿ°ÿ½ÿ»ÿ¹ÿ¹ÿ¹ÿ¶ÿ·ÿ·ÿºÿ¿ÿ¾ÿÄÿÀÿÀÿ¬ÿ°ÿµÿ´ÿ¹ÿ¹ÿ¾ÿÂÿ­ÿµÿ³ÿÿ²ÿÂÿ»ÿ²ÿºÿÀÿ»ÿÀÿÁÿ´ÿ´ÿºÿ²ÿÀÿ½ÿÄÿµÿ¿ÿ³ÿ¼ÿ»ÿ³ÿ¸ÿ´ÿ¹ÿ¾ÿ»ÿ¿ÿÂÿ¾ÿºÿ³ÿ¾ÿ³ÿ¿ÿ¸ÿ¼ÿÿ¬ÿ°ÿ®ÿµÿ¸ÿÁÿÂÿºÿ¶ÿ¹ÿ·ÿ´ÿºÿ¾ÿ»ÿ¸ÿÿÿ¹ÿ¾ÿ¸ÿ´ÿ½ÿ¼ÿ¹ÿµÿÁÿÁÿÂÿ¸ÿµÿ´ÿµÿºÿ¹ÿ¼ÿÁÿ»ÿÀÿ½ÿ¹ÿÃÿ¸ÿ°ÿ¿ÿºÿÆÿÊÿ¶ÿ¹ÿÂÿÁÿ¾ÿ»ÿ¶ÿ°ÿ¶ÿÀÿ¹ÿ·ÿ³ÿ°ÿ¯ÿ´ÿµÿ«ÿºÿ»ÿÀÿ¿ÿ·ÿ²ÿµÿ¸ÿ²ÿ·ÿÁÿ¾ÿÀÿµÿªÿ¹ÿ´ÿ³ÿÀÿ±ÿ¶ÿ¼ÿ½ÿºÿµÿ»ÿÇÿÅÿ½ÿ¹ÿµÿ»ÿ³ÿÀÿ¶ÿ²ÿ½ÿÂÿÃÿÀÿ±ÿµÿ½ÿ½ÿ¸ÿ³ÿ¶ÿ¾ÿ¶ÿ©ÿ³ÿ°ÿ¿ÿËÿÈÿ¼ÿÁÿºÿÀÿºÿµÿ²ÿ¶ÿºÿ¼ÿÀÿ¼ÿ½ÿÄÿ»ÿÁÿ¾ÿÁÿÃÿ¶ÿ¸ÿÆÿÂÿÁÿÁÿ¿ÿ¼ÿ¸ÿ»ÿ½ÿ·ÿµÿ·ÿ½ÿÄÿ¼ÿ·ÿ²ÿµÿ¶ÿ¹ÿ¿ÿÅÿÅÿÁÿ»ÿµÿ¸ÿ¿ÿ½ÿÆÿÀÿ¾ÿµÿÀÿºÿ¼ÿ»ÿ¹ÿ¾ÿ»ÿµÿµÿµÿºÿÁÿ¸ÿ»ÿÌÿ¿ÿ»ÿ¶ÿÇÿÂÿÄÿ¿ÿ¼ÿ½ÿ¹ÿ½ÿÄÿ½ÿÁÿ½ÿ³ÿ½ÿÁÿµÿ¿ÿ¾ÿ½ÿ»ÿ¿ÿ¶ÿ¶ÿÀÿ¶ÿ³ÿ´ÿ¹ÿÂÿÁÿ¿ÿ¶ÿ¼ÿ¼ÿ¿ÿÁÿÂÿ¿ÿºÿ»ÿÁÿ¾ÿ¹ÿ»ÿ¶ÿÊÿ¾ÿºÿ½ÿ»ÿÀÿÃÿ¿ÿ»ÿ¼ÿ¸ÿµÿ»ÿÂÿ¹ÿÄÿºÿ¬ÿÅÿÁÿ¶ÿºÿÀÿÁÿÁÿÂÿÀÿºÿ´ÿµÿ½ÿ¸ÿÄÿÂÿÆÿ¼ÿ¶ÿ¹ÿ¼ÿ½ÿ½ÿ½ÿÂÿÃÿÄÿ²ÿ²ÿªÿ¼ÿÁÿÇÿÇÿÃÿ½ÿ¼ÿ½ÿµÿ­ÿ¶ÿ¾ÿ¹ÿ»ÿÁÿÂÿ¼ÿ·ÿ¼ÿÀÿ»ÿ¸ÿ¹ÿ¶ÿÂÿÈÿÔÿ¹ÿÁÿ¾ÿ¿ÿ¸ÿÂÿÈÿ¿ÿ¾ÿÀÿµÿ³ÿÂÿ»ÿÀÿ¿ÿÁÿÁÿ¼ÿºÿ¾ÿÁÿ¾ÿÂÿÌÿÃÿÀÿ¯ÿµÿÅÿÀÿ½ÿ¸ÿ¸ÿ·ÿ¶ÿ¸ÿºÿ½ÿ¹ÿºÿÀÿ½ÿÄÿ¿ÿºÿÀÿÂÿÃÿÇÿÁÿ¾ÿÊÿÆÿ¸ÿ¹ÿ¿ÿ¿ÿÀÿ¾ÿµÿ²ÿºÿÅÿÄÿ·ÿ¸ÿµÿ¸ÿ¾ÿ»ÿ¾ÿÁÿÂÿÀÿ¼ÿ¸ÿµÿÃÿºÿÁÿ³ÿ¼ÿÉÿÂÿ¾ÿ¼ÿ¸ÿ¿ÿÅÿÁÿÄÿËÿ»ÿÁÿÁÿÃÿÀÿÀÿÃÿÁÿÀÿÁÿ¿ÿµÿÀÿ¶ÿ¾ÿ¾ÿ»ÿ¹ÿ¼ÿÆÿÇÿ·ÿ¸ÿÀÿÅÿ¾ÿ¿ÿÉÿÇÿ¾ÿÁÿÌÿÎÿÂÿ¹ÿ¿ÿÃÿÁÿ¹ÿ±ÿ²ÿ·ÿ¹ÿ¶ÿµÿ¾ÿÈÿÀÿ»ÿ¿ÿ½ÿÁÿÍÿÍÿÉÿÃÿµÿ·ÿ°ÿÂÿÇÿÁÿ¼ÿ¿ÿÂÿ½ÿ»ÿÃÿ¾ÿ»ÿ¸ÿÈÿÆÿÄÿ¿ÿ¹ÿ½ÿ¹ÿ³ÿÆÿÉÿÂÿÊÿÃÿÂÿ½ÿ¿ÿ¾ÿ»ÿ¹ÿ¾ÿÃÿ¿ÿ´ÿ´ÿÇÿÑÿÈÿ½ÿºÿºÿ½ÿÁÿÂÿÆÿÈÿ¾ÿÂÿÁÿÂÿÅÿ¿ÿ·ÿÇÿ½ÿÌÿ¿ÿÅÿÁÿ¾ÿ»ÿ¹ÿµÿ­ÿ¼ÿÆÿÅÿÆÿÅÿÂÿÀÿÂÿÄÿ¾ÿ¾ÿ¸ÿ®ÿÁÿ»ÿÂÿÃÿ¿ÿ¿ÿÁÿ¿ÿ¾ÿ¹ÿ¿ÿÁÿ»ÿÃÿÄÿ¾ÿ¼ÿ½ÿ½ÿÁÿÁÿÅÿÇÿÃÿ¹ÿµÿ¹ÿ¼ÿÈÿ½ÿ¶ÿÄÿ³ÿ¹ÿ½ÿ¹ÿ½ÿÈÿÉÿ¶ÿÁÿÄÿÀÿÇÿËÿÂÿ¹ÿ¶ÿ°ÿÂÿ½ÿÎÿÏÿÄÿ¹ÿºÿ¿ÿ½ÿ¾ÿ¾ÿ°ÿÁÿÇÿÁÿºÿ¶ÿ¸ÿ½ÿ½ÿÁÿÁÿ·ÿ¹ÿ¼ÿ¾ÿ¿ÿ¹ÿ®ÿÃÿ¾ÿ¼ÿ¯ÿ»ÿÃÿÂÿÀÿ¼ÿºÿÂÿÅÿ¿ÿÄÿÁÿºÿ»ÿÄÿÈÿÀÿÂÿÁÿºÿÀÿ¿ÿºÿ¼ÿ½ÿÁÿÂÿÀÿÁÿÇÿÇÿ½ÿ¸ÿ½ÿ½ÿ¼ÿ¿ÿ¸ÿÁÿÁÿ¼ÿÀÿÃÿÅÿÆÿÃÿ¶ÿÃÿ»ÿ¶ÿÆÿÌÿÁÿÂÿ¹ÿ·ÿÁÿÃÿ¿ÿ¿ÿ¿ÿ¸ÿÅÿÃÿÆÿÊÿÅÿ½ÿ¿ÿÅÿÁÿ½ÿ¼ÿ¹ÿºÿ¿ÿÁÿµÿ±ÿ³ÿ©ÿµÿ½ÿ¾ÿ»ÿµÿ¯ÿ»ÿ·ÿ´ÿ±ÿ³ÿ½ÿÃÿ¼ÿ±ÿ»ÿÂÿ·ÿ²ÿ¶ÿ°ÿ±ÿºÿ²ÿ²ÿ¿ÿºÿµÿ¯ÿ±ÿµÿ»ÿ¾ÿ®ÿ³ÿ½ÿ¾ÿ¿ÿµÿµÿ»ÿ¹ÿÀÿ¼ÿµÿ³ÿ¾ÿ·ÿ¶ÿ¾ÿ¼ÿµÿºÿÀÿÀÿ¹ÿ·ÿ¸ÿ´ÿ¯ÿ¯ÿ±ÿÃÿÁÿºÿ¾ÿÆÿÅÿ¿ÿ¾ÿ¿ÿ¶ÿ´ÿ³ÿ±ÿ³ÿ³ÿ±ÿ¸ÿÁÿ«ÿºÿ¸ÿÅÿ¶ÿ­ÿªÿ²ÿ¹ÿ®ÿªÿ´ÿ½ÿ½ÿ¹ÿ¸ÿ¹ÿ¶ÿ±ÿ¸ÿ¹ÿºÿ¶ÿ´ÿ´ÿ³ÿºÿ¿ÿºÿ¿ÿÂÿ³ÿ»ÿµÿ²ÿ°ÿ®ÿ³ÿ¾ÿ¾ÿ¸ÿÀÿµÿ³ÿµÿ¸ÿ·ÿµÿ·ÿ·ÿªÿ·ÿ¹ÿ½ÿÂÿ¿ÿ¾ÿÄÿ¿ÿ±ÿÁÿºÿ·ÿ·ÿ¶ÿºÿ»ÿ¸ÿ¸ÿ¸ÿ´ÿ¾ÿ½ÿ»ÿÄÿ·ÿ®ÿµÿºÿ·ÿ¶ÿ»ÿ¹ÿ¸ÿÁÿ±ÿ»ÿ¸ÿºÿ¿ÿÄÿÀÿ«ÿ»ÿµÿÄÿ½ÿ±ÿ±ÿ¯ÿ´ÿ¾ÿ»ÿ½ÿ¼ÿ«ÿ¼ÿÆÿ¿ÿÀÿ¼ÿ¸ÿ·ÿµÿ·ÿ·ÿ¶ÿÀÿ¶ÿºÿÄÿºÿ³ÿ·ÿ³ÿ»ÿÁÿ·ÿ¼ÿ¿ÿ¶ÿ¸ÿ³ÿ°ÿ´ÿºÿ¿ÿÃÿ¶ÿÀÿ¸ÿ½ÿ»ÿ¼ÿ¾ÿ½ÿ¿ÿÂÿÀÿ·ÿ¶ÿÅÿ±ÿ¿ÿ¼ÿ¿ÿÁÿ»ÿ»ÿÀÿ±ÿ³ÿ»ÿÀÿ»ÿÀÿ»ÿºÿ»ÿºÿ¼ÿ¼ÿ¸ÿ¾ÿ¾ÿ¶ÿ¯ÿ»ÿ½ÿ¯ÿ°ÿºÿ½ÿÄÿÅÿÁÿ¹ÿ¬ÿ»ÿÀÿÀÿÅÿÀÿ·ÿµÿ´ÿ½ÿÄÿÀÿ¿ÿÇÿÂÿÁÿÄÿÃÿÂÿÀÿ¾ÿ¿ÿ´ÿ»ÿ±ÿ¯ÿ¼ÿ¹ÿºÿ¿ÿÃÿÀÿ¸ÿ¶ÿºÿÆÿÃÿÆÿµÿºÿ¶ÿ½ÿ¾ÿÃÿ½ÿ´ÿ¿ÿÃÿ¼ÿÀÿ°ÿºÿ³ÿÅÿÂÿ¿ÿ½ÿ¾ÿÂÿ¾ÿºÿÅÿ½ÿÇÿ»ÿÂÿºÿ¾ÿÁÿ²ÿ´ÿ¼ÿ½ÿÂÿ³ÿºÿÆÿºÿ¾ÿ¶ÿ¹ÿÁÿ¹ÿµÿ·ÿ·ÿ»ÿÀÿÈÿÆÿ±ÿµÿÄÿ·ÿµÿ¸ÿºÿ¼ÿ½ÿ¸ÿ²ÿ´ÿ¾ÿÄÿ³ÿ»ÿ¶ÿ»ÿºÿ¸ÿ¼ÿ¾ÿ½ÿ¿ÿ¿ÿ·ÿ¸ÿÁÿ·ÿµÿÀÿºÿ¿ÿÀÿ·ÿ¿ÿÇÿÄÿÀÿ¸ÿÃÿÃÿÃÿÀÿµÿÄÿÊÿÊÿÌÿÅÿ½ÿ¾ÿ½ÿ¸ÿ²ÿ¸ÿÂÿ¸ÿ´ÿÃÿ¾ÿ¸ÿ¼ÿ¿ÿÂÿ¸ÿ¹ÿ¿ÿ°ÿ®ÿ¾ÿ¹ÿ¼ÿ·ÿºÿ¾ÿ´ÿ¿ÿÁÿ¿ÿ½ÿ¸ÿ¹ÿÀÿÀÿ»ÿ³ÿ¼ÿ·ÿÀÿ¹ÿÀÿ´ÿºÿ½ÿ»ÿ¼ÿ»ÿ¿ÿÄÿºÿ°ÿ¼ÿÇÿÉÿ»ÿ¹ÿ²ÿ¿ÿºÿ½ÿ¶ÿ±ÿ·ÿ»ÿ»ÿ¹ÿºÿ·ÿ­ÿ¾ÿ³ÿ·ÿ·ÿ¶ÿºÿ»ÿ²ÿ·ÿºÿ´ÿ±ÿ®ÿ¿ÿ¹ÿ·ÿ­ÿ´ÿ©ÿ½ÿºÿ¿ÿºÿ»ÿ½ÿ¼ÿ½ÿ½ÿºÿ¹ÿ°ÿ´ÿ»ÿÃÿºÿºÿ¶ÿ¶ÿ»ÿ»ÿ½ÿ»ÿÂÿ¿ÿ¹ÿÁÿ¹ÿ´ÿ¯ÿ·ÿ¾ÿ¸ÿ­ÿ¹ÿÃÿÁÿºÿ·ÿ¾ÿºÿµÿºÿÀÿ¼ÿ¹ÿ¼ÿ¹ÿ­ÿÆÿ³ÿ»ÿ¾ÿ·ÿ¹ÿ·ÿ¸ÿºÿ¼ÿ·ÿ¹ÿ½ÿ±ÿ¶ÿ»ÿ½ÿ´ÿ¸ÿ¹ÿ¿ÿ¼ÿ¹ÿ­ÿ±ÿ¹ÿºÿ¼ÿ¾ÿ¸ÿ·ÿ¿ÿ¹ÿ´ÿ¶ÿµÿºÿ¾ÿ¸ÿÀÿ¹ÿ¹ÿ¶ÿ±ÿ¼ÿ¹ÿ´ÿÂÿÉÿ¼ÿ³ÿ³ÿ³ÿ¸ÿ¶ÿ¸ÿÁÿÀÿµÿ°ÿ»ÿ´ÿ¸ÿ´ÿ¼ÿ¸ÿ¹ÿÂÿÃÿÁÿ¾ÿ¸ÿ¸ÿ½ÿ¾ÿËÿÃÿ¼ÿ¹ÿ¯ÿ»ÿ»ÿ¶ÿ»ÿºÿÁÿ¿ÿ»ÿºÿ¶ÿ½ÿ¶ÿ¹ÿÆÿ¶ÿÁÿ®ÿ´ÿÂÿ¼ÿÂÿ»ÿ´ÿ½ÿÂÿ¼ÿ¹ÿ¸ÿ»ÿ¶ÿ®ÿ¼ÿ¸ÿµÿ½ÿ²ÿ¼ÿ«ÿ±ÿ©ÿ²ÿºÿ¸ÿ¼ÿ·ÿ»ÿ­ÿÿ¶ÿ¾ÿ¶ÿµÿÁÿÂÿÉÿ·ÿ°ÿÇÿ¶ÿÿ»ÿ¹ÿ¶ÿ¹ÿ·ÿ¶ÿ·ÿ¹ÿºÿ¸ÿ²ÿ¯ÿ´ÿ´ÿ³ÿ¼ÿ°ÿ·ÿ¯ÿ°ÿ±ÿ·ÿ¾ÿ®ÿ¶ÿ¹ÿ¾ÿÇÿÅÿ´ÿ·ÿ»ÿ·ÿ¼ÿºÿ±ÿµÿ·ÿµÿÿ¹ÿ¾ÿ¼ÿµÿÀÿµÿ¹ÿ¯ÿ°ÿ·ÿÂÿ¼ÿ·ÿ·ÿ·ÿ¼ÿ¾ÿ»ÿºÿ¸ÿ¸ÿºÿ·ÿ¸ÿ¸ÿ´ÿ¼ÿÅÿ´ÿ»ÿ®ÿ²ÿ´ÿ¼ÿÀÿÁÿ»ÿ°ÿ³ÿ·ÿ¶ÿµÿ¸ÿ½ÿ¹ÿ·ÿ½ÿ«ÿ²ÿ¬ÿ¬ÿ¸ÿ±ÿºÿÀÿ²ÿ·ÿ´ÿ·ÿ¹ÿ´ÿ¾ÿ¾ÿ¹ÿ¹ÿÁÿ»ÿµÿ¼ÿ¸ÿºÿ¸ÿºÿ¾ÿµÿ´ÿÁÿµÿÁÿ©ÿ´ÿ±ÿÿ¸ÿ¿ÿ½ÿ¯ÿ­ÿ³ÿ½ÿÃÿ¼ÿºÿ·ÿ®ÿµÿ½ÿ»ÿÂÿÃÿ¶ÿ¯ÿ¸ÿ½ÿ´ÿ³ÿÁÿ¹ÿ»ÿ¸ÿÿÿ±ÿºÿ·ÿ¯ÿ°ÿ¶ÿ¾ÿ¾ÿ¸ÿ½ÿÅÿÀÿ»ÿ¹ÿ´ÿ³ÿ¹ÿ´ÿºÿ´ÿ°ÿ¸ÿµÿºÿÀÿ¶ÿ®ÿ°ÿ°ÿªÿ®ÿ¿ÿ½ÿ»ÿ½ÿ¼ÿ¾ÿºÿ³ÿ¶ÿ¹ÿ¹ÿÁÿÃÿ®ÿºÿ½ÿ»ÿÁÿ±ÿ½ÿ¼ÿ´ÿ±ÿ­ÿÂÿ¼ÿÀÿ¼ÿ»ÿ½ÿ¸ÿ¶ÿ±ÿ­ÿ´ÿµÿ³ÿ¶ÿ®ÿ±ÿ¸ÿ¸ÿÁÿ´ÿ©ÿÀÿ½ÿ´ÿ¶ÿÁÿ¯ÿ¼ÿ¶ÿ·ÿ°ÿ¸ÿ¼ÿ¯ÿ·ÿ¹ÿºÿ·ÿµÿ¾ÿÁÿºÿµÿµÿ´ÿ²ÿµÿ·ÿ»ÿ´ÿ»ÿ¸ÿÃÿ¹ÿ¾ÿ°ÿ¸ÿ³ÿ©ÿ­ÿ­ÿ®ÿ¹ÿÀÿ°ÿ·ÿ·ÿ²ÿ¹ÿ¹ÿ²ÿ°ÿ¯ÿ±ÿ·ÿ­ÿ²ÿ¾ÿÁÿºÿ´ÿºÿ¶ÿ®ÿ³ÿ²ÿ°ÿ¼ÿºÿ¼ÿ³ÿ°ÿ²ÿ¯ÿ±ÿ²ÿ¯ÿ»ÿÁÿ·ÿ´ÿ´ÿ°ÿ¸ÿ»ÿ³ÿ¹ÿ¼ÿ²ÿ²ÿ½ÿ´ÿ¶ÿ°ÿ²ÿ¹ÿ¹ÿ³ÿÁÿÅÿºÿ«ÿÿ±ÿ®ÿ¯ÿ¹ÿºÿ¸ÿ´ÿ¯ÿ¶ÿºÿ»ÿµÿ±ÿ·ÿ»ÿºÿµÿºÿ½ÿ±ÿ¸ÿ·ÿºÿ´ÿ¯ÿÃÿ¯ÿ°ÿÀÿ¸ÿ­ÿ²ÿµÿºÿ¸ÿ½ÿ¸ÿ´ÿÀÿ¶ÿ¶ÿ¶ÿ¹ÿ¯ÿªÿ°ÿµÿ²ÿ·ÿ¼ÿ¹ÿµÿ²ÿ¶ÿ³ÿ®ÿ·ÿ°ÿ¾ÿ·ÿ´ÿ°ÿ¶ÿ¬ÿ¶ÿ­ÿµÿºÿ¶ÿºÿ³ÿ²ÿ¯ÿ®ÿ¼ÿºÿ½ÿºÿµÿ¶ÿ­ÿÿ°ÿ¹ÿ³ÿ±ÿ¼ÿÀÿµÿ¶ÿ¿ÿ·ÿ¬ÿªÿºÿ°ÿ´ÿµÿ«ÿ¾ÿ¼ÿ¯ÿ»ÿ¶ÿ·ÿÿ¾ÿ¼ÿ¯ÿÈÿÇÿÿªÿ¯ÿ¼ÿ¶ÿ»ÿ¿ÿµÿ³ÿ¹ÿ´ÿ²ÿ²ÿ´ÿ¸ÿ·ÿ¸ÿ´ÿ³ÿµÿ²ÿµÿ´ÿ±ÿ¶ÿµÿ¸ÿ¹ÿ¶ÿ²ÿ­ÿ®ÿ»ÿªÿ­ÿ»ÿ²ÿ¸ÿ»ÿ´ÿ·ÿ­ÿ¶ÿ¹ÿ·ÿ¸ÿ´ÿ°ÿ´ÿ´ÿ®ÿ´ÿ¹ÿ±ÿ¯ÿ´ÿ´ÿ·ÿºÿ¶ÿ±ÿ­ÿ¬ÿ¯ÿ²ÿ³ÿ·ÿ½ÿ¼ÿ³ÿ±ÿ©ÿ¬ÿ±ÿ¸ÿ±ÿ³ÿ»ÿ·ÿ±ÿºÿ°ÿ¬ÿµÿµÿ·ÿ¶ÿµÿ±ÿµÿ³ÿ°ÿ³ÿµÿ³ÿ¯ÿ®ÿ­ÿµÿ´ÿ¬ÿµÿ¹ÿ³ÿ·ÿ´ÿ¾ÿµÿ¶ÿ´ÿ­ÿÿ¹ÿ¶ÿºÿ³ÿ°ÿ³ÿ­ÿ¯ÿ¸ÿ²ÿ¶ÿ¬ÿ´ÿÿÿ¶ÿ»ÿ·ÿ¶ÿ²ÿ±ÿ¶ÿ·ÿ°ÿ¯ÿ°ÿ²ÿ¹ÿ¸ÿ»ÿºÿ¸ÿµÿºÿ¸ÿ±ÿ²ÿ´ÿ´ÿ®ÿ³ÿ¹ÿµÿÍÿÁÿªÿ·ÿ¶ÿ¯ÿ°ÿ²ÿºÿ´ÿ·ÿ­ÿ¯ÿ·ÿ¼ÿ·ÿºÿ²ÿ­ÿ¯ÿªÿ¶ÿÄÿ¸ÿÿªÿ·ÿ·ÿ´ÿ·ÿ½ÿµÿ²ÿ·ÿ¯ÿ·ÿ¶ÿ±ÿµÿÿ»ÿ¸ÿ©ÿ¿ÿµÿÇÿÅÿ«ÿ±ÿ¸ÿ»ÿ®ÿ´ÿµÿÿÿ¿ÿÀÿ¼ÿ³ÿ©ÿ°ÿ·ÿ·ÿ¯ÿÿÿ³ÿ¹ÿ¸ÿ¼ÿ±ÿ«ÿ®ÿ´ÿºÿ¶ÿ·ÿ»ÿ±ÿ»ÿ­ÿÿÿÀÿ´ÿ­ÿ·ÿ«ÿ¹ÿ¶ÿ®ÿ¾ÿ¼ÿºÿ³ÿºÿ¾ÿ¯ÿ¯ÿ°ÿ¹ÿÃÿ¾ÿ¹ÿ±ÿ©ÿ°ÿ¯ÿ¬ÿµÿ¬ÿ°ÿ²ÿ±ÿ¾ÿµÿµÿ´ÿÿ´ÿ²ÿ´ÿ«ÿ¯ÿ³ÿÇÿ³ÿÁÿ¬ÿ«ÿÆÿ¿ÿ»ÿÄÿ²ÿ¶ÿ¹ÿ¸ÿ·ÿ¾ÿ¹ÿ¶ÿ²ÿ°ÿ¯ÿµÿ¿ÿ½ÿµÿ·ÿ¸ÿ²ÿ·ÿ¶ÿÃÿ³ÿ©ÿ´ÿ´ÿ«ÿ½ÿÿ»ÿÂÿ²ÿµÿ¼ÿ»ÿÿ·ÿ©ÿÿ¶ÿ³ÿ²ÿ®ÿ®ÿ³ÿ·ÿ¯ÿªÿ¬ÿ¯ÿ´ÿ·ÿµÿ·ÿ¼ÿ¶ÿ¯ÿ¯ÿ­ÿ°ÿªÿÿ±ÿ±ÿ·ÿ³ÿµÿ®ÿ©ÿ¸ÿµÿ¯ÿ«ÿ·ÿÆÿ·ÿ®ÿÃÿ»ÿ¬ÿ±ÿ²ÿ«ÿªÿ­ÿ±ÿ¬ÿ°ÿ´ÿ¹ÿ±ÿ¬ÿ»ÿÁÿ´ÿ¶ÿ¼ÿ·ÿºÿ¾ÿºÿµÿ²ÿ´ÿ³ÿ­ÿ´ÿ»ÿ½ÿÀÿÄÿ¸ÿ±ÿ³ÿ«ÿ¼ÿ¯ÿ´ÿ±ÿ²ÿµÿ²ÿ¶ÿÿÿ¯ÿ¬ÿ´ÿ·ÿ¶ÿ¸ÿ¿ÿ¸ÿµÿ²ÿ±ÿ¬ÿ°ÿ·ÿ°ÿ­ÿ«ÿ°ÿÂÿ¸ÿ°ÿ¼ÿ´ÿºÿ·ÿ·ÿ½ÿ±ÿ±ÿ·ÿ¶ÿ´ÿ¼ÿ·ÿ»ÿ±ÿ¯ÿ²ÿ®ÿ¸ÿ´ÿ´ÿ³ÿ¹ÿ²ÿ³ÿ´ÿ³ÿ·ÿ»ÿ³ÿ­ÿ´ÿ¯ÿ¬ÿ¸ÿ¯ÿ°ÿÂÿ¹ÿÁÿ°ÿ´ÿ³ÿ±ÿÿ±ÿ¶ÿ¸ÿ¶ÿ¹ÿ¼ÿ¯ÿ¾ÿºÿ®ÿ¹ÿ¯ÿÿ®ÿÿ®ÿ³ÿ¼ÿµÿ´ÿµÿ½ÿ¸ÿ®ÿ«ÿ´ÿ¼ÿ³ÿµÿ³ÿ´ÿ³ÿ²ÿ®ÿ¯ÿ¶ÿ¶ÿ¼ÿ¶ÿ³ÿ·ÿ¼ÿµÿºÿ¾ÿ¹ÿºÿ²ÿ´ÿ»ÿ»ÿ³ÿ±ÿµÿ¶ÿ¼ÿ¼ÿ²ÿ³ÿ¶ÿ´ÿ³ÿ¯ÿ«ÿ­ÿ²ÿ¹ÿµÿ²ÿ¶ÿ·ÿ·ÿ¸ÿ«ÿÅÿ¹ÿµÿÊÿ³ÿºÿ®ÿ²ÿÀÿ¼ÿ¯ÿ©ÿ±ÿ·ÿ°ÿ¬ÿ¯ÿºÿÀÿ·ÿ¹ÿ¼ÿ¹ÿ¿ÿ»ÿ¯ÿ±ÿ³ÿÀÿ·ÿ³ÿ»ÿ³ÿ¬ÿ°ÿ¶ÿ³ÿ­ÿ¸ÿªÿÀÿºÿ¸ÿ¯ÿ­ÿ²ÿ½ÿµÿ¸ÿ´ÿ·ÿµÿ¬ÿ«ÿ¯ÿ³ÿ·ÿ·ÿµÿµÿ¹ÿºÿ·ÿ¶ÿ¿ÿÄÿ¶ÿ¯ÿ³ÿ±ÿ»ÿºÿ³ÿ¼ÿ·ÿ¶ÿµÿ«ÿ¸ÿ¹ÿµÿ¯ÿ´ÿµÿµÿ´ÿ³ÿ³ÿµÿ°ÿ®ÿ¶ÿµÿ¶ÿ·ÿ³ÿ½ÿ¿ÿ»ÿÄÿ¾ÿ·ÿÁÿ¶ÿ®ÿÿ³ÿÿºÿÄÿ¶ÿ¹ÿ¸ÿÿÿ»ÿÁÿ¼ÿºÿ¹ÿ¹ÿ¼ÿ¾ÿ»ÿ¹ÿµÿ¸ÿ³ÿ­ÿ¬ÿ¶ÿ¼ÿ¹ÿ¶ÿºÿ­ÿÁÿ¸ÿ³ÿ·ÿ´ÿ®ÿ³ÿ²ÿ´ÿ¸ÿ½ÿ¶ÿ°ÿ¸ÿ¼ÿ½ÿÀÿ¼ÿ¾ÿ¹ÿªÿ´ÿµÿ¼ÿÀÿ»ÿ°ÿ²ÿµÿÁÿ°ÿ¬ÿ´ÿ´ÿ²ÿ¹ÿ·ÿÂÿ´ÿ°ÿ´ÿ³ÿµÿ·ÿ¶ÿ¯ÿ°ÿ¸ÿ¸ÿ´ÿ´ÿ¾ÿµÿ¹ÿ±ÿ±ÿ®ÿ´ÿ¸ÿÀÿ»ÿ¼ÿ¯ÿ·ÿÈÿ»ÿµÿ³ÿ»ÿ·ÿ±ÿ½ÿÃÿÀÿÀÿ·ÿ³ÿ¯ÿ´ÿ¾ÿµÿ¼ÿ´ÿ¸ÿ¯ÿ½ÿ°ÿ·ÿªÿ³ÿ²ÿ±ÿ»ÿÁÿ¸ÿ·ÿ½ÿ½ÿ¿ÿÂÿ¾ÿ·ÿµÿ¹ÿ¸ÿ´ÿ¸ÿ°ÿ·ÿ»ÿÆÿÁÿ¹ÿºÿ½ÿºÿ¾ÿ¼ÿ¼ÿ´ÿ³ÿ»ÿ·ÿ¸ÿ»ÿ²ÿ³ÿ·ÿ¸ÿºÿ»ÿ³ÿ°ÿ¸ÿ®ÿµÿ¸ÿ·ÿÃÿ´ÿºÿ¶ÿµÿ±ÿ¸ÿ¿ÿ¿ÿ¼ÿºÿ¶ÿµÿ¹ÿºÿµÿ¹ÿºÿ¼ÿ¹ÿ²ÿ¶ÿÄÿ³ÿ³ÿ¶ÿ²ÿ¶ÿ·ÿ³ÿ´ÿ³ÿ³ÿµÿ¸ÿ¼ÿ¼ÿ·ÿ²ÿ¸ÿ½ÿ´ÿ¼ÿ²ÿÂÿ´ÿ®ÿ·ÿÂÿ¶ÿÇÿ¹ÿ²ÿ¹ÿ¶ÿ¿ÿ¾ÿ·ÿ¼ÿÂÿÂÿÀÿºÿ¸ÿ½ÿ´ÿ¼ÿ¾ÿÄÿ²ÿÀÿ­ÿºÿ¼ÿ±ÿ¹ÿ¶ÿºÿ·ÿ²ÿ¶ÿ¶ÿ¼ÿÁÿ¸ÿ»ÿ²ÿ½ÿ´ÿÿÿÿÿ­ÿºÿªÿµÿºÿÀÿ¼ÿ¶ÿµÿ¶ÿ·ÿ¸ÿ¼ÿºÿ­ÿ®ÿ±ÿ»ÿ±ÿµÿ´ÿ¹ÿµÿ¹ÿÀÿ½ÿ¸ÿµÿµÿ»ÿ¾ÿ¹ÿºÿÂÿ»ÿ³ÿÉÿ»ÿ­ÿÀÿ¿ÿ¼ÿ½ÿ¼ÿµÿ½ÿ³ÿºÿ³ÿÀÿ¼ÿ¸ÿÀÿ·ÿ¸ÿºÿ²ÿ·ÿÂÿ»ÿ´ÿ³ÿ¼ÿ°ÿ¶ÿ¯ÿ½ÿºÿ¸ÿ¶ÿ·ÿºÿ¼ÿ¼ÿ¸ÿ¶ÿ¾ÿ²ÿÁÿ·ÿ¯ÿ²ÿ·ÿ©ÿ¿ÿ½ÿ¸ÿ¿ÿ¾ÿ»ÿ¼ÿÀÿ¸ÿÿ¶ÿ¶ÿ¸ÿ¼ÿ³ÿ¼ÿÂÿ¼ÿ³ÿ·ÿ¯ÿ¶ÿ½ÿºÿ´ÿ±ÿ¯ÿ¯ÿ­ÿÿ®ÿ¾ÿÃÿ«ÿÃÿÆÿ¬ÿªÿ³ÿÁÿ¾ÿ½ÿÇÿÅÿÀÿÃÿ¾ÿºÿÊÿ½ÿ¾ÿ¹ÿºÿÂÿºÿ¸ÿÃÿÂÿ½ÿ»ÿ¼ÿ¸ÿ²ÿ·ÿ¹ÿ²ÿºÿ»ÿÀÿ¿ÿ¹ÿ»ÿÄÿ´ÿ¼ÿÀÿ¿ÿÅÿÃÿÀÿÀÿ¾ÿÁÿ»ÿ³ÿÈÿ½ÿÁÿ¶ÿ¿ÿ·ÿ¹ÿ¶ÿ¶ÿ¼ÿÁÿ¼ÿ¸ÿ½ÿÁÿ½ÿ²ÿÄÿÂÿ¼ÿ°ÿÃÿ¾ÿµÿÃÿÈÿ¿ÿ¹ÿ»ÿ¾ÿ»ÿ¹ÿÄÿÂÿµÿÄÿÄÿ´ÿ¿ÿÃÿÂÿ¾ÿÂÿ½ÿ»ÿ¾ÿ¹ÿ´ÿ·ÿ¿ÿ¹ÿ»ÿ¸ÿÀÿÄÿ¾ÿºÿ¸ÿ·ÿ·ÿ¸ÿ¸ÿ¼ÿ¿ÿ¼ÿ»ÿ·ÿÈÿÄÿ¼ÿ¿ÿ½ÿ¸ÿ¼ÿ¼ÿ½ÿ»ÿºÿ¿ÿ½ÿÀÿÅÿ¸ÿ¶ÿ®ÿÅÿÐÿÁÿºÿ¼ÿÃÿÊÿÄÿ»ÿÀÿµÿÆÿ¼ÿÀÿºÿÄÿÂÿ¿ÿ»ÿ¼ÿ½ÿ¹ÿ¼ÿÈÿÊÿÈÿÃÿ¸ÿ¿ÿºÿºÿÊÿ±ÿ²ÿÂÿÅÿÅÿÂÿ¹ÿ·ÿ²ÿºÿ¶ÿ¿ÿÌÿÁÿÂÿ¿ÿÄÿÂÿºÿ»ÿÁÿÂÿÁÿÁÿºÿÄÿµÿÃÿ²ÿºÿÇÿÃÿÀÿÀÿ¼ÿ¸ÿ¶ÿÂÿºÿÊÿ»ÿ½ÿ½ÿ¾ÿ¾ÿ¾ÿÀÿÁÿÄÿËÿÁÿ½ÿ½ÿ®ÿºÿ¾ÿ¹ÿ»ÿ»ÿ»ÿ·ÿ¶ÿ½ÿ¹ÿ½ÿºÿ¸ÿ¸ÿËÿÁÿ½ÿ½ÿ¼ÿÃÿÆÿºÿ¼ÿ¼ÿ¿ÿÂÿÃÿ¿ÿÇÿÇÿ»ÿ»ÿ¿ÿ½ÿ½ÿºÿÁÿÃÿÀÿ¼ÿºÿ¼ÿ»ÿ¾ÿÃÿÂÿ¼ÿ´ÿ¹ÿÆÿ´ÿÇÿ·ÿ¾ÿ½ÿ¹ÿ¸ÿ»ÿÂÿÄÿ½ÿ½ÿ»ÿÇÿÄÿÀÿµÿ¾ÿÀÿÇÿÆÿÀÿÂÿÀÿ»ÿ±ÿ»ÿ¶ÿºÿ»ÿºÿ¼ÿºÿ¾ÿÌÿÅÿ«ÿºÿÅÿÎÿÍÿÈÿÁÿ»ÿÀÿÍÿÒÿÆÿÂÿ¾ÿÂÿÄÿ¾ÿ·ÿ¹ÿºÿµÿ³ÿ¼ÿÃÿÉÿ¿ÿÄÿ¼ÿÅÿÇÿÏÿÈÿÀÿÂÿ½ÿ¼ÿ¿ÿÃÿÀÿÃÿÂÿÃÿÂÿ¿ÿÁÿÂÿ¸ÿ¿ÿ¼ÿ´ÿÉÿÒÿÉÿÁÿ¿ÿ½ÿ½ÿ¿ÿ¾ÿÃÿÈÿÄÿÀÿÁÿÅÿÇÿ¿ÿ¶ÿ¹ÿÆÿÈÿ¼ÿ»ÿÀÿÄÿ¿ÿ¿ÿÀÿÁÿÄÿÀÿÅÿÁÿÍÿ¼ÿÅÿÄÿÄÿÀÿ¸ÿ½ÿÁÿºÿ¾ÿ¿ÿ¼ÿ½ÿÂÿÄÿ¾ÿ·ÿ¸ÿ¶ÿºÿÃÿÇÿÍÿÉÿ¼ÿÀÿÅÿºÿµÿ³ÿ´ÿ¾ÿÀÿÀÿ¾ÿ¿ÿÁÿÂÿÁÿ½ÿÈÿÆÿ¹ÿ½ÿÂÿ¿ÿ¶ÿ¶ÿ¾ÿÄÿ¾ÿ´ÿ½ÿÃÿÂÿ¾ÿ·ÿµÿÀÿÆÿ½ÿºÿÂÿÈÿÉÿÁÿ¼ÿÂÿÉÿÄÿ¼ÿ»ÿÅÿºÿÅÿÆÿ¾ÿ¸ÿ¹ÿÁÿÃÿµÿÇÿÇÿÅÿÄÿÃÿÃÿÂÿÀÿÈÿ®ÿÊÿÌÿ¼ÿ¸ÿ·ÿ¶ÿ¿ÿ¿ÿÄÿÉÿ¿ÿ»ÿ¼ÿ¾ÿ¼ÿ¸ÿµÿ²ÿÇÿÉÿÇÿÈÿÄÿ¾ÿ·ÿ·ÿÄÿÁÿËÿ»ÿ·ÿ¸ÿ¸ÿºÿÀÿÃÿÄÿÏÿÇÿ»ÿ»ÿºÿ¾ÿ¿ÿ·ÿ½ÿÃÿ¾ÿÂÿÇÿÂÿ¿ÿ¿ÿ¼ÿ¼ÿ¿ÿ¾ÿµÿÆÿÈÿÆÿÅÿÁÿÀÿ¿ÿºÿ³ÿ¼ÿ¹ÿ¼ÿÆÿÅÿÆÿÆÿ½ÿ¹ÿ¾ÿºÿ¸ÿºÿ¼ÿÅÿÆÿÊÿÁÿÊÿÁÿ½ÿÅÿÂÿ¾ÿ¸ÿºÿºÿÂÿÆÿÀÿÅÿ·ÿ¬ÿ³ÿ±ÿºÿ½ÿ»ÿ»ÿ»ÿ¿ÿ·ÿµÿ·ÿ¹ÿÁÿÄÿ¶ÿ¡ÿ»ÿ¹ÿ·ÿÀÿ³ÿ®ÿµÿ·ÿ´ÿºÿ¿ÿ´ÿ¹ÿ³ÿ³ÿ·ÿ·ÿ¹ÿÿÿÂÿÇÿ¾ÿµÿ´ÿ·ÿ³ÿ²ÿ¬ÿ¼ÿ´ÿµÿµÿ¶ÿ¹ÿ¸ÿ¸ÿ²ÿ¾ÿ¸ÿµÿ²ÿ³ÿ´ÿ´ÿÀÿÂÿÄÿÁÿ·ÿ²ÿ¸ÿ½ÿºÿ¹ÿ¹ÿ­ÿ±ÿ´ÿµÿ³ÿ²ÿ¶ÿ¾ÿÁÿ¬ÿ³ÿÄÿÌÿ½ÿ¶ÿ²ÿ°ÿ³ÿ²ÿµÿ¯ÿ½ÿÀÿ¾ÿºÿ·ÿ´ÿ±ÿ·ÿ²ÿÀÿ¹ÿ²ÿ½ÿÀÿºÿ»ÿºÿ®ÿ¶ÿ¶ÿ´ÿ»ÿµÿ°ÿ­ÿ²ÿ½ÿ¶ÿ¶ÿ¸ÿ¿ÿ¾ÿ½ÿµÿ°ÿ²ÿ¸ÿ½ÿ»ÿ»ÿ²ÿ²ÿ¸ÿºÿ»ÿ½ÿ¾ÿ½ÿÆÿ¾ÿ½ÿ¹ÿ¹ÿÁÿ½ÿºÿ¿ÿ¼ÿ¶ÿÀÿºÿ­ÿ¼ÿ¿ÿ¸ÿ¼ÿ¾ÿ·ÿ·ÿ»ÿÄÿ¸ÿ¼ÿ¼ÿ½ÿ¶ÿ¹ÿ½ÿºÿÁÿ»ÿ²ÿ³ÿµÿ·ÿ»ÿ¹ÿºÿ¼ÿ»ÿ¶ÿ­ÿ¸ÿÄÿ¼ÿÅÿ¾ÿ¾ÿ¾ÿ·ÿ³ÿ±ÿ¶ÿ±ÿÁÿ¿ÿ¸ÿ¿ÿÀÿ¼ÿ´ÿ±ÿ¼ÿµÿ¿ÿÂÿÂÿÄÿ±ÿºÿºÿµÿ¹ÿ¼ÿ¿ÿ¿ÿ³ÿ¼ÿ¿ÿ¾ÿ·ÿ¸ÿ·ÿ²ÿ²ÿºÿÄÿÆÿ¶ÿÌÿ·ÿÂÿ½ÿ»ÿ¸ÿµÿ¼ÿ¿ÿ¶ÿµÿÁÿÃÿ±ÿ¸ÿ½ÿ¾ÿ¼ÿ½ÿÂÿÃÿÀÿ¸ÿÿ¹ÿ³ÿ°ÿ·ÿµÿ¶ÿ¿ÿ¿ÿ¸ÿ»ÿÄÿ¸ÿ²ÿ¼ÿ»ÿÀÿÀÿ¿ÿ½ÿ¶ÿ³ÿ½ÿÈÿ½ÿÉÿÆÿ»ÿ¾ÿ¿ÿ¾ÿ¿ÿ¼ÿ¸ÿ¹ÿ±ÿ»ÿ´ÿ¶ÿÇÿ»ÿ½ÿÂÿÂÿÅÿÂÿ·ÿÀÿÈÿºÿºÿºÿ¼ÿ¶ÿ¼ÿºÿ¶ÿ¹ÿÀÿ¿ÿ³ÿ¸ÿÆÿ»ÿ»ÿ±ÿ¿ÿÀÿ¹ÿ½ÿ¿ÿ»ÿ¾ÿ¸ÿÈÿ¾ÿ¹ÿ²ÿ¬ÿ³ÿÃÿÍÿÄÿÄÿÇÿ¹ÿ·ÿ¿ÿÏÿÀÿ»ÿ·ÿ³ÿÁÿÂÿ¹ÿ´ÿ³ÿµÿ¾ÿ¾ÿ½ÿÄÿ¹ÿ¾ÿ¾ÿ´ÿ¸ÿ¼ÿ»ÿ¾ÿÂÿÃÿÁÿ³ÿºÿÅÿ»ÿ½ÿ¿ÿ»ÿ¸ÿ¸ÿ¼ÿ¿ÿÁÿÂÿ¾ÿ»ÿ¶ÿ»ÿ³ÿ¶ÿÀÿ´ÿ¿ÿÅÿ¾ÿÃÿÆÿ¹ÿ³ÿ¼ÿ¹ÿ¼ÿÅÿ¹ÿ±ÿ»ÿ´ÿ¹ÿºÿ»ÿ»ÿÁÿÅÿ»ÿ·ÿ·ÿÂÿ°ÿ±ÿ¹ÿÁÿ¸ÿµÿ»ÿºÿ»ÿ¸ÿ¸ÿÈÿÅÿ½ÿÄÿÂÿ´ÿÈÿ¶ÿ­ÿºÿÁÿÂÿÀÿ½ÿ¾ÿ¾ÿ¶ÿ¹ÿ°ÿºÿ¸ÿ¼ÿÃÿ»ÿºÿ¾ÿÁÿÊÿÅÿ½ÿÈÿÉÿ³ÿ»ÿ²ÿÂÿ½ÿ¿ÿºÿ·ÿÂÿ»ÿ½ÿ¿ÿ·ÿ´ÿµÿµÿ¹ÿ¾ÿ¼ÿµÿµÿ®ÿ»ÿºÿ¸ÿ¼ÿ»ÿ±ÿ´ÿ¼ÿ¹ÿ´ÿ¯ÿµÿÀÿ¿ÿ¶ÿ¸ÿ¹ÿ¹ÿ­ÿ´ÿ´ÿµÿ³ÿ¶ÿ¹ÿ¸ÿ¹ÿ»ÿ¶ÿ¬ÿ³ÿÉÿ¾ÿ·ÿ¿ÿ¾ÿ»ÿ»ÿµÿ´ÿ»ÿ»ÿ»ÿÄÿ¹ÿ¾ÿ¿ÿªÿÃÿÅÿ®ÿ·ÿ½ÿ¿ÿ´ÿ»ÿÀÿ¾ÿ¸ÿ·ÿ¿ÿ¿ÿ»ÿ¾ÿÂÿ¶ÿÅÿ¸ÿ±ÿ¶ÿ¶ÿ³ÿ½ÿµÿ±ÿ­ÿ±ÿ½ÿÂÿÃÿµÿÀÿ½ÿ³ÿ»ÿ¿ÿÉÿÅÿ¸ÿ¯ÿ°ÿ²ÿ²ÿ¸ÿ¿ÿ½ÿºÿºÿ¹ÿ¸ÿ®ÿ¯ÿ¸ÿ¹ÿºÿ»ÿ³ÿºÿÁÿ¿ÿÀÿÀÿ¹ÿ¼ÿ½ÿ¸ÿ¸ÿ²ÿºÿºÿÅÿ¹ÿªÿ³ÿÅÿºÿ¿ÿ²ÿ·ÿºÿ¹ÿ¯ÿµÿÃÿÀÿ¸ÿ´ÿµÿ³ÿ½ÿºÿ¸ÿ·ÿ½ÿ¿ÿ³ÿµÿ¹ÿ´ÿ»ÿ»ÿ»ÿÁÿÁÿ¼ÿ·ÿ°ÿ³ÿÂÿ¿ÿºÿºÿ¬ÿ±ÿ¯ÿ½ÿÇÿÁÿ³ÿ½ÿÀÿ»ÿ¼ÿ¹ÿ³ÿ±ÿ²ÿ¸ÿ¶ÿ³ÿÁÿ®ÿÀÿ®ÿºÿµÿ»ÿ¾ÿºÿ¸ÿ³ÿ·ÿ²ÿ®ÿºÿµÿ©ÿ´ÿ´ÿ¹ÿÀÿ¶ÿÿ¶ÿ«ÿªÿ®ÿ´ÿ¼ÿ³ÿ²ÿ¯ÿ­ÿµÿ¸ÿºÿ·ÿ®ÿ¸ÿ¿ÿ³ÿÀÿ«ÿ±ÿ°ÿ·ÿ®ÿ¸ÿ¶ÿ¸ÿ®ÿ°ÿ»ÿÀÿ¼ÿ´ÿ®ÿ¸ÿ¼ÿ²ÿ°ÿ°ÿ³ÿ»ÿ°ÿ²ÿ¼ÿµÿ¿ÿ²ÿÀÿÄÿ¸ÿ¶ÿ¯ÿ¹ÿÅÿ¸ÿµÿ¸ÿ¶ÿ°ÿ²ÿºÿ¸ÿ³ÿ·ÿµÿºÿºÿÂÿ¾ÿ³ÿÉÿ¿ÿÃÿ³ÿ¹ÿ¯ÿ¸ÿµÿ¶ÿ´ÿ¯ÿ¸ÿÁÿ¼ÿ¹ÿ»ÿ»ÿ·ÿ­ÿ³ÿ´ÿ¸ÿ±ÿÿtÿ»ÿÀÿÀÿ¶ÿºÿºÿ·ÿºÿ»ÿºÿ³ÿ·ÿ¼ÿ¼ÿ·ÿ·ÿ½ÿ¶ÿ¸ÿºÿ¿ÿÀÿ½ÿ´ÿ¶ÿ¸ÿºÿ±ÿ±ÿ¹ÿ½ÿºÿÄÿÉÿ±ÿÿÿ¯ÿ¹ÿ¹ÿ¸ÿ¹ÿ¸ÿ¯ÿ·ÿ½ÿ·ÿÅÿ´ÿ°ÿ«ÿ¹ÿ·ÿµÿ¬ÿ­ÿ¿ÿµÿÿ¶ÿºÿ·ÿ¹ÿ²ÿ°ÿ³ÿ»ÿºÿ¶ÿ¿ÿÀÿ¼ÿ±ÿºÿ¶ÿ¯ÿ¹ÿ¹ÿ·ÿ¼ÿµÿ¶ÿ´ÿºÿÁÿµÿ´ÿ°ÿ­ÿºÿ±ÿ´ÿÁÿ¾ÿ¶ÿ·ÿ¶ÿ¬ÿ¬ÿ´ÿ¬ÿ«ÿºÿÃÿÁÿÁÿ»ÿ²ÿ´ÿµÿ±ÿ·ÿ¼ÿ·ÿªÿµÿ»ÿ¸ÿ»ÿ½ÿ¹ÿºÿ»ÿ¼ÿ·ÿ´ÿºÿ³ÿ²ÿ»ÿ¸ÿµÿ¼ÿ¹ÿ²ÿÿÅÿ¼ÿ¹ÿ½ÿ¹ÿ´ÿ½ÿ¶ÿ±ÿ¸ÿ¼ÿ½ÿ¹ÿ¼ÿºÿ¼ÿ¾ÿ¼ÿ¶ÿ´ÿ½ÿ»ÿµÿ¶ÿ¿ÿ®ÿ±ÿ²ÿ¼ÿºÿ¾ÿÃÿ«ÿ¸ÿ¾ÿµÿ¸ÿ¾ÿ¶ÿ²ÿ´ÿ°ÿ¶ÿ¹ÿ¸ÿ·ÿµÿ·ÿ·ÿ®ÿ°ÿºÿ¹ÿ¹ÿ½ÿ½ÿºÿ¼ÿ¾ÿ¿ÿ¼ÿ®ÿµÿ³ÿºÿ¹ÿÃÿµÿ½ÿ®ÿ¯ÿ¯ÿµÿ¸ÿ»ÿ³ÿ¼ÿÆÿ·ÿ¯ÿ±ÿºÿ»ÿ²ÿ´ÿ·ÿ¶ÿ³ÿ¯ÿ¬ÿ³ÿ²ÿ¹ÿºÿ²ÿ¶ÿÁÿ·ÿÿ¿ÿ¯ÿ³ÿÿµÿ®ÿ¶ÿ¼ÿºÿ´ÿ¹ÿ´ÿ¶ÿ¸ÿ¼ÿ½ÿµÿ¸ÿ¸ÿ¯ÿ¸ÿ¿ÿ·ÿºÿ¶ÿ´ÿ²ÿªÿ¸ÿ±ÿºÿ¬ÿ¬ÿ°ÿ´ÿ±ÿ®ÿ©ÿ´ÿ»ÿµÿ»ÿ´ÿ´ÿ¸ÿ¾ÿ´ÿ¯ÿ³ÿ¶ÿ³ÿ³ÿ¶ÿ²ÿ¬ÿ¬ÿ¶ÿ¹ÿ³ÿ³ÿªÿµÿ¶ÿ´ÿªÿ¹ÿ¯ÿ·ÿ­ÿ­ÿ¸ÿ¾ÿºÿ¾ÿ·ÿªÿ¯ÿ·ÿºÿ±ÿ´ÿ±ÿ±ÿ­ÿ«ÿ¸ÿ½ÿ²ÿ±ÿ¸ÿµÿ¯ÿ±ÿ·ÿ³ÿ²ÿ³ÿ·ÿ¸ÿ³ÿÿ¬ÿ³ÿ¼ÿ±ÿ³ÿ²ÿ°ÿ¯ÿ²ÿ´ÿ¯ÿÿ±ÿÿ·ÿ°ÿºÿ»ÿ¾ÿµÿ¶ÿµÿ¯ÿ®ÿ°ÿµÿ´ÿ´ÿ´ÿ±ÿ³ÿ±ÿ·ÿ¶ÿ´ÿµÿ¶ÿ®ÿªÿ·ÿ¶ÿ¸ÿ³ÿ©ÿ¯ÿ¶ÿ°ÿºÿ»ÿµÿ¶ÿ»ÿ¸ÿ´ÿ­ÿ±ÿ³ÿ³ÿ¼ÿ¹ÿ­ÿ¹ÿºÿ±ÿ°ÿ·ÿ¼ÿµÿ´ÿ³ÿ°ÿµÿ°ÿ­ÿ«ÿ©ÿ©ÿ´ÿ«ÿ´ÿ¸ÿ¸ÿµÿ¹ÿ±ÿ»ÿ´ÿ¶ÿµÿ®ÿµÿ´ÿ±ÿ´ÿ´ÿ³ÿ¶ÿ²ÿ´ÿ¸ÿ¸ÿ·ÿºÿ¹ÿ²ÿµÿ¸ÿ²ÿªÿ©ÿ¯ÿ²ÿ°ÿ²ÿ»ÿ³ÿ°ÿ¹ÿ´ÿ´ÿµÿ¯ÿ´ÿ²ÿ¸ÿ°ÿÇÿ½ÿ±ÿ¹ÿªÿÿ¶ÿ½ÿÄÿµÿ³ÿ¹ÿ´ÿ­ÿªÿ­ÿµÿ¶ÿ²ÿ¶ÿ¿ÿ¼ÿ´ÿ³ÿ¯ÿµÿÀÿ½ÿ±ÿ­ÿ«ÿ«ÿ´ÿ³ÿ«ÿµÿÿ¹ÿ°ÿÃÿ¾ÿªÿ®ÿ°ÿ±ÿ¸ÿ±ÿ­ÿ°ÿ°ÿ«ÿºÿ²ÿ´ÿ·ÿ¼ÿ¿ÿ¿ÿ´ÿ¬ÿ¯ÿ¾ÿÅÿ½ÿµÿ®ÿ©ÿ­ÿ¹ÿÁÿ´ÿ¬ÿÿªÿ¯ÿ¸ÿ©ÿ°ÿ±ÿ­ÿ¶ÿ¬ÿ¬ÿÿ·ÿªÿ±ÿ¹ÿ³ÿ­ÿ®ÿÿÿ·ÿµÿµÿ¾ÿÁÿ¿ÿ¼ÿ¼ÿ½ÿ³ÿ¹ÿÂÿÆÿÄÿ°ÿ«ÿ·ÿ¼ÿ¸ÿ­ÿ¬ÿ±ÿ´ÿ¶ÿ¯ÿªÿ±ÿÿÿÀÿÀÿ´ÿ°ÿµÿ©ÿ®ÿ¬ÿªÿÀÿ¾ÿºÿ³ÿªÿÿ«ÿ³ÿ³ÿ®ÿ´ÿ½ÿ¾ÿÁÿ¹ÿ´ÿ·ÿ­ÿÿ«ÿ±ÿ¿ÿ»ÿ¸ÿ¶ÿÿÿ®ÿ¬ÿ¼ÿ±ÿ³ÿ°ÿ¯ÿ¶ÿ°ÿµÿ»ÿÿÿÿ´ÿ´ÿ½ÿ¿ÿ°ÿ³ÿ´ÿÄÿºÿ³ÿÿ³ÿµÿ·ÿ·ÿ«ÿ²ÿ¾ÿ»ÿ®ÿÿ³ÿ½ÿ·ÿ«ÿ±ÿ·ÿ¼ÿ®ÿ¾ÿ®ÿµÿ¬ÿ¿ÿºÿ¯ÿ°ÿµÿ«ÿ³ÿ­ÿ¯ÿ¸ÿ»ÿ¸ÿ¯ÿÃÿ´ÿ°ÿ¬ÿ³ÿ´ÿ±ÿªÿ±ÿ±ÿ³ÿµÿ¶ÿ±ÿ­ÿ°ÿ°ÿ¬ÿÿ´ÿ¸ÿ«ÿ¶ÿ»ÿ¶ÿªÿÿ¯ÿ®ÿªÿ®ÿµÿ¿ÿµÿ¼ÿ²ÿ»ÿ­ÿ·ÿ´ÿ±ÿ´ÿ²ÿ¿ÿ­ÿ²ÿ·ÿ·ÿ±ÿ«ÿ·ÿ¸ÿ¸ÿÀÿ¸ÿ°ÿ´ÿ¶ÿ¸ÿ·ÿ³ÿ¶ÿ²ÿ¬ÿ±ÿ·ÿ»ÿ¸ÿÀÿ°ÿ®ÿ·ÿ³ÿ±ÿ±ÿ¸ÿÿ·ÿ¹ÿ¯ÿºÿ°ÿ­ÿ±ÿ®ÿ³ÿ·ÿÀÿ¸ÿ¾ÿ¶ÿ«ÿ¬ÿ°ÿªÿ°ÿ¸ÿ¹ÿºÿ¯ÿ°ÿ¹ÿ´ÿºÿ¿ÿ°ÿ¼ÿ°ÿµÿ¶ÿ¬ÿÿxÿÿ±ÿÃÿµÿ¹ÿ°ÿºÿÅÿºÿ¿ÿ½ÿµÿ²ÿ°ÿµÿ¸ÿ­ÿ«ÿ²ÿÿªÿ¸ÿµÿ²ÿ·ÿ¹ÿ´ÿ²ÿµÿ»ÿ»ÿ½ÿ¶ÿ¶ÿ¬ÿ±ÿªÿ¯ÿ­ÿÿÅÿÿ¿ÿ¼ÿ³ÿ¸ÿ¹ÿÿªÿ·ÿÁÿ·ÿ²ÿ½ÿ·ÿ­ÿ½ÿÈÿ»ÿ¹ÿ¶ÿ«ÿ®ÿ¯ÿ±ÿ»ÿ·ÿ¶ÿ¸ÿ¿ÿ°ÿ³ÿ±ÿ½ÿ¼ÿ¶ÿ´ÿ·ÿ¯ÿµÿ¸ÿ¯ÿ¿ÿ¶ÿ·ÿ¾ÿ¶ÿ¬ÿ·ÿ¯ÿ´ÿ¹ÿ´ÿ¹ÿ¹ÿ²ÿ±ÿ­ÿªÿ¯ÿµÿ¸ÿ»ÿ½ÿ´ÿ·ÿºÿµÿ¶ÿµÿÃÿ¼ÿ¹ÿºÿ±ÿ²ÿ°ÿ²ÿ©ÿ³ÿµÿ¶ÿ´ÿÁÿ¼ÿµÿ°ÿ½ÿÁÿ´ÿ¸ÿºÿ´ÿµÿ´ÿ·ÿºÿÄÿÄÿ¶ÿºÿ²ÿ¶ÿ³ÿ©ÿ¯ÿ¼ÿ¸ÿÅÿ¹ÿ¶ÿ¹ÿ­ÿ¸ÿ»ÿ´ÿ¶ÿµÿ¿ÿÂÿ»ÿ¶ÿ¯ÿ°ÿ¸ÿ¹ÿ¶ÿµÿ¶ÿµÿµÿÁÿ»ÿ·ÿºÿ¸ÿºÿ¹ÿ³ÿ¸ÿµÿÇÿ«ÿ³ÿ¶ÿ¼ÿºÿ²ÿ³ÿµÿ°ÿ­ÿ®ÿ«ÿ¯ÿ²ÿ³ÿ¯ÿ°ÿ³ÿ³ÿ¶ÿ¶ÿ´ÿ°ÿ°ÿ¸ÿ¼ÿ¼ÿ»ÿÄÿ¿ÿ¿ÿ¹ÿ·ÿ¼ÿÄÿ´ÿ²ÿÄÿºÿÎÿÅÿÅÿ»ÿ²ÿ²ÿµÿ½ÿ¿ÿ¹ÿ¶ÿ·ÿ¶ÿ²ÿ´ÿ¸ÿ¯ÿ²ÿµÿ¾ÿÁÿ¿ÿ´ÿ·ÿ¯ÿ¸ÿ²ÿ´ÿ¸ÿ´ÿÿ¶ÿ¸ÿ¸ÿ²ÿ¶ÿ¸ÿ²ÿ´ÿ¹ÿ»ÿ¹ÿµÿ´ÿ¶ÿ·ÿ·ÿ¸ÿ¹ÿÇÿ»ÿ¶ÿ·ÿÀÿ»ÿºÿ¯ÿ¼ÿÃÿ³ÿÆÿµÿ»ÿ¾ÿ¿ÿ¸ÿ¾ÿ¹ÿµÿ»ÿ±ÿ¯ÿ»ÿ½ÿµÿ½ÿ²ÿ¼ÿ¿ÿ©ÿ¶ÿ·ÿÿ¾ÿ²ÿ³ÿ¿ÿ±ÿ·ÿ¼ÿ»ÿ¸ÿ±ÿ´ÿ±ÿ²ÿ¶ÿ¸ÿ½ÿ¹ÿ¹ÿ¼ÿ¾ÿ·ÿ¶ÿ­ÿ·ÿ½ÿµÿµÿ±ÿ¬ÿ¸ÿ­ÿ¹ÿ¹ÿ°ÿªÿ³ÿºÿ»ÿ¯ÿ²ÿ»ÿ»ÿ¹ÿ²ÿºÿ¹ÿ»ÿÀÿµÿ·ÿ³ÿºÿÅÿ¼ÿ½ÿ·ÿ¹ÿ¼ÿ»ÿÃÿÃÿÀÿ½ÿ½ÿ´ÿ´ÿ¹ÿ´ÿ²ÿ·ÿ´ÿ´ÿ¾ÿ¸ÿ­ÿÁÿÃÿ±ÿ³ÿ»ÿ¶ÿ·ÿÂÿºÿ±ÿºÿ¶ÿ±ÿ²ÿ¼ÿ¾ÿ¶ÿ¹ÿÁÿ¾ÿ¶ÿ¸ÿ·ÿÁÿ¿ÿ¾ÿ»ÿ¿ÿ»ÿ°ÿ¸ÿ¸ÿ°ÿ·ÿµÿ»ÿ¸ÿ¹ÿ¿ÿ½ÿµÿ·ÿ»ÿµÿ¾ÿÀÿ¸ÿ´ÿ³ÿ»ÿ½ÿ¶ÿ·ÿ»ÿÁÿÁÿÅÿÃÿÁÿ»ÿ·ÿ»ÿ¾ÿÅÿ½ÿ®ÿ³ÿµÿµÿ°ÿ·ÿ´ÿÁÿÂÿ½ÿ¶ÿ©ÿ¼ÿ¸ÿ¶ÿ»ÿµÿ¹ÿµÿºÿ½ÿ»ÿ¿ÿ½ÿºÿ½ÿºÿ¾ÿ¹ÿ¯ÿÿIÿÿ¯ÿºÿ½ÿºÿ­ÿ¶ÿµÿ¶ÿ¼ÿ¿ÿ¶ÿ°ÿºÿ»ÿºÿÁÿ»ÿ»ÿºÿ±ÿªÿ¹ÿ¹ÿ·ÿ¹ÿ¸ÿ³ÿ¶ÿ¶ÿÀÿÄÿ¼ÿºÿ¼ÿºÿ·ÿºÿ¶ÿ·ÿ½ÿ½ÿ½ÿ´ÿÂÿ·ÿ°ÿ¸ÿ³ÿ¾ÿÁÿ¾ÿ¼ÿ¼ÿÀÿÀÿ»ÿ»ÿ¿ÿÁÿÄÿºÿ²ÿÂÿ¼ÿ°ÿ³ÿÀÿ·ÿºÿºÿ¸ÿÀÿÃÿ¸ÿ¯ÿ¶ÿ¹ÿ±ÿ¼ÿÀÿ½ÿ±ÿ¯ÿ²ÿ¼ÿ¹ÿ¶ÿ²ÿÁÿÁÿ·ÿºÿ·ÿ°ÿ·ÿ·ÿ¶ÿÿ»ÿÅÿÀÿ¸ÿ¶ÿºÿ¸ÿ½ÿµÿºÿ¸ÿ·ÿ´ÿ¯ÿ³ÿ¶ÿÄÿ¹ÿ·ÿ¶ÿ½ÿ»ÿ¸ÿ¿ÿ¶ÿ¿ÿ¼ÿ¿ÿÂÿÂÿ»ÿºÿ½ÿºÿÄÿÀÿ¾ÿ¹ÿ®ÿÂÿ¿ÿÆÿ½ÿ¸ÿ¶ÿ¹ÿ½ÿ¾ÿ¾ÿ¾ÿ»ÿ·ÿÄÿÌÿ¼ÿ½ÿµÿÁÿÁÿµÿ¿ÿÉÿÂÿ¿ÿ»ÿ¶ÿ¿ÿÊÿÃÿ¸ÿµÿÃÿÂÿ¾ÿ¸ÿ¾ÿ·ÿ¸ÿ¼ÿºÿ¼ÿÄÿÂÿ·ÿºÿÅÿÃÿ»ÿÃÿÁÿ°ÿµÿ¼ÿ¶ÿ¹ÿ»ÿ¿ÿÂÿ»ÿ½ÿÆÿÂÿ¹ÿ¾ÿ¿ÿºÿÆÿÆÿ¸ÿÁÿÄÿÀÿÂÿÄÿÂÿ¼ÿ·ÿ´ÿ¶ÿ¿ÿÂÿÄÿÆÿÀÿ½ÿ¯ÿ²ÿÀÿÑÿÃÿ²ÿ·ÿÃÿÅÿÁÿ½ÿ¹ÿÃÿÂÿÄÿ¼ÿ¾ÿ¾ÿ¹ÿºÿºÿ¼ÿ¼ÿ»ÿ·ÿ¶ÿÄÿÉÿ¾ÿÂÿ¿ÿ¶ÿÄÿ¿ÿ°ÿ«ÿ³ÿ¶ÿ·ÿÆÿÐÿÃÿÄÿÃÿÆÿ»ÿ¼ÿ»ÿ¾ÿ¼ÿÃÿÂÿºÿ½ÿÁÿ¾ÿÁÿ¶ÿÂÿ»ÿ¾ÿÅÿ´ÿºÿÀÿÃÿÀÿ»ÿ¿ÿÇÿÅÿ¸ÿ¼ÿÄÿÃÿÃÿ½ÿÄÿÀÿÇÿÂÿ¸ÿ»ÿÃÿÄÿÈÿÄÿÁÿ¼ÿÀÿ¼ÿÂÿºÿÀÿÀÿµÿ½ÿÏÿÊÿÄÿÄÿºÿÍÿºÿ¶ÿ¸ÿ»ÿÃÿÂÿÃÿÆÿÃÿÁÿÁÿÁÿ¿ÿ½ÿºÿ¿ÿÅÿËÿÃÿ½ÿÅÿÍÿÉÿÀÿÀÿ®ÿºÿ¿ÿÉÿ¾ÿÁÿ¾ÿ¹ÿÀÿÃÿºÿÀÿÃÿÇÿÉÿ¼ÿÁÿºÿÆÿÆÿÄÿ¿ÿ¹ÿºÿÁÿ¾ÿÏÿ½ÿÁÿ¼ÿÂÿ¿ÿÀÿÁÿ¿ÿ¸ÿ¸ÿÁÿ¼ÿ°ÿÈÿÄÿÃÿÅÿÀÿ¾ÿ¿ÿ¿ÿÂÿÊÿËÿÃÿÀÿ³ÿÆÿ»ÿÆÿÅÿÁÿ½ÿ¾ÿÄÿÀÿ¿ÿ¹ÿ°ÿÂÿ¼ÿ½ÿÄÿÁÿ¿ÿÂÿÅÿÈÿÄÿ¾ÿ·ÿºÿÈÿ¼ÿÀÿÄÿ½ÿ¾ÿÄÿÂÿÁÿºÿÄÿÄÿÅÿÅÿÀÿÄÿÃÿ¾ÿ½ÿ¼ÿÄÿËÿ¹ÿºÿÊÿ¾ÿÆÿÁÿ¾ÿÀÿ½ÿÁÿÆÿÃÿ¼ÿ¿ÿÁÿÆÿÄÿÈÿËÿÁÿ·ÿ¸ÿÀÿÃÿÃÿ¹ÿ¹ÿ·ÿÃÿËÿÅÿ¾ÿÄÿËÿÀÿÇÿÃÿÀÿÅÿÅÿ¾ÿ»ÿÂÿÅÿÇÿÃÿ¹ÿÌÿÑÿÁÿ¾ÿÀÿ¿ÿ¿ÿ»ÿ½ÿÆÿ·ÿ»ÿÈÿÃÿÇÿ¿ÿºÿÂÿ¿ÿÁÿ½ÿÌÿ¾ÿÂÿÃÿÃÿ¿ÿ·ÿ·ÿ½ÿ¿ÿÏÿÁÿËÿÊÿ»ÿÀÿÁÿµÿ¸ÿ¿ÿ»ÿ¾ÿÀÿ¿ÿÂÿÄÿÈÿÊÿÆÿ¾ÿ¸ÿÉÿÀÿ¹ÿÈÿÄÿÀÿÁÿÆÿËÿ¿ÿ¼ÿ³ÿÂÿ¾ÿ¿ÿ¼ÿ¾ÿÈÿÇÿ¶ÿÇÿ»ÿÄÿÂÿÁÿ½ÿ½ÿ¿ÿ¿ÿÂÿ¸ÿÆÿ½ÿ¹ÿ·ÿºÿºÿ½ÿÄÿ¸ÿ¸ÿÉÿ¿ÿ¿ÿÄÿÀÿ»ÿ¼ÿ¿ÿÂÿÈÿ¸ÿÇÿ¶ÿºÿ¸ÿ·ÿÀÿÁÿ½ÿ¿ÿÁÿºÿºÿ½ÿ½ÿ¾ÿ¼ÿ­ÿÿ¼ÿÂÿ½ÿ¾ÿ¼ÿ»ÿ¼ÿ½ÿÆÿÊÿ½ÿ³ÿ°ÿ¶ÿ½ÿÁÿÄÿÂÿ¶ÿ»ÿ¿ÿ»ÿºÿÀÿÁÿºÿ½ÿÄÿ¸ÿ¾ÿÆÿÀÿ¾ÿÂÿÁÿ»ÿ¼ÿ´ÿÅÿÈÿÂÿÅÿÄÿ¼ÿ¿ÿ½ÿ¹ÿ±ÿ¿ÿÀÿÂÿ¿ÿ¹ÿ½ÿÆÿ¾ÿÄÿ¿ÿ¹ÿ¼ÿÀÿÁÿÄÿ¿ÿËÿÂÿÂÿ¼ÿ¾ÿÃÿÁÿÁÿºÿ¼ÿÅÿ½ÿ±ÿ¸ÿ½ÿ¸ÿµÿ³ÿ³ÿ¶ÿºÿ¼ÿÀÿÆÿ¿ÿ·ÿµÿ¼ÿµÿ´ÿÀÿÀÿ½ÿÉÿµÿ´ÿ¸ÿµÿ¯ÿ²ÿ¶ÿ·ÿÉÿ½ÿ³ÿºÿ»ÿ¶ÿµÿ²ÿ­ÿ«ÿÿ¿ÿ·ÿ²ÿ¶ÿ¸ÿ»ÿ¿ÿºÿ¢ÿ»ÿ·ÿµÿ¶ÿ³ÿ­ÿ¬ÿ¾ÿ±ÿÁÿ¶ÿ³ÿµÿ°ÿ«ÿµÿ»ÿ©ÿ¹ÿ²ÿ¸ÿ²ÿ´ÿ»ÿ¸ÿ·ÿ¹ÿªÿ¸ÿ·ÿ´ÿ²ÿµÿ¹ÿµÿÿ©ÿ´ÿ¼ÿ¾ÿ¶ÿºÿ¿ÿºÿ¶ÿºÿ¼ÿ°ÿµÿ»ÿ¹ÿ¶ÿ¶ÿ¹ÿ¹ÿºÿ¼ÿ¹ÿ·ÿ¹ÿÅÿÍÿÅÿ·ÿ¯ÿ¬ÿ¶ÿµÿ½ÿÂÿµÿ±ÿ³ÿµÿ»ÿ³ÿ²ÿ´ÿ·ÿ·ÿ³ÿ¯ÿ±ÿ±ÿ­ÿ¾ÿÄÿ¾ÿ¸ÿ´ÿ¹ÿ¿ÿ¿ÿ¼ÿ»ÿÀÿÆÿÀÿÀÿ¼ÿºÿ¼ÿ»ÿ·ÿ¹ÿ»ÿ·ÿ¸ÿ¹ÿºÿ½ÿ»ÿ½ÿ»ÿ¶ÿ¹ÿ¿ÿ¸ÿ¾ÿ¸ÿ¶ÿÀÿ¾ÿ¸ÿ¸ÿ·ÿµÿ»ÿ·ÿ¼ÿ ÿ¼ÿµÿºÿ·ÿ¹ÿÂÿÀÿ»ÿ³ÿµÿÂÿ¾ÿ¾ÿ»ÿ¹ÿ¾ÿ½ÿ´ÿ·ÿ»ÿÀÿÈÿËÿÄÿÉÿÈÿ»ÿ·ÿ»ÿ·ÿ±ÿÁÿÃÿ¿ÿ¿ÿºÿ¼ÿ¸ÿ³ÿ¹ÿ»ÿ»ÿÁÿ»ÿ¼ÿ¾ÿÅÿ¼ÿ·ÿ°ÿ«ÿ²ÿ»ÿ¾ÿ·ÿÁÿÃÿ¿ÿÃÿÆÿºÿµÿ½ÿÂÿÂÿºÿ´ÿ¼ÿ¾ÿ²ÿ¯ÿµÿÁÿÂÿ·ÿºÿÁÿÆÿ°ÿ®ÿ±ÿ¼ÿ¶ÿ¹ÿ¶ÿ·ÿ½ÿ¹ÿ¹ÿ¼ÿ»ÿÂÿ¾ÿÀÿ¸ÿ·ÿ·ÿ¶ÿºÿ½ÿ²ÿ¾ÿÌÿ´ÿµÿ»ÿ½ÿ»ÿ¶ÿ´ÿ¹ÿ¾ÿ½ÿ¼ÿ¯ÿ³ÿ¿ÿ¼ÿÄÿºÿ¼ÿÀÿ¹ÿµÿ»ÿ¼ÿ¸ÿÁÿ¾ÿºÿ¾ÿµÿ´ÿ³ÿµÿµÿ¸ÿ¿ÿ»ÿµÿÂÿÃÿºÿµÿ¶ÿ¼ÿ¿ÿºÿ»ÿ¾ÿ½ÿ¿ÿ¼ÿÃÿÀÿÃÿ»ÿ³ÿ¶ÿ²ÿ³ÿµÿ¸ÿ¿ÿ¼ÿ±ÿ²ÿ¹ÿÇÿºÿ¶ÿµÿÃÿÀÿ¹ÿ¸ÿ´ÿ³ÿ»ÿ¿ÿÀÿÅÿÅÿÁÿ¹ÿÇÿÄÿÀÿ»ÿÂÿÂÿµÿ¿ÿ´ÿ¹ÿ»ÿ´ÿÅÿ¿ÿ¼ÿ¼ÿ¹ÿ»ÿ¼ÿ½ÿ¾ÿ»ÿÂÿºÿ¾ÿºÿ»ÿµÿ°ÿ²ÿ¸ÿ¼ÿ¼ÿ±ÿ®ÿºÿ¹ÿ¸ÿ¾ÿ½ÿºÿ¸ÿ¸ÿ¸ÿ»ÿ¹ÿ¸ÿ¼ÿ¿ÿ¾ÿ¼ÿ»ÿ¸ÿ¿ÿºÿ³ÿºÿÃÿ¼ÿºÿ¸ÿ²ÿ²ÿ¹ÿºÿ¸ÿ·ÿ­ÿ«ÿ·ÿÂÿ½ÿ¾ÿ°ÿ·ÿ·ÿ½ÿ¿ÿ»ÿ¾ÿºÿ³ÿ·ÿ³ÿ¸ÿ±ÿ»ÿÄÿÁÿÃÿÊÿ¸ÿºÿ½ÿµÿ¼ÿ³ÿµÿ¸ÿ½ÿÑÿÌÿ»ÿ´ÿ¸ÿºÿ·ÿ·ÿ¿ÿ¼ÿ²ÿ²ÿ·ÿÁÿÁÿÄÿÄÿ«ÿ²ÿºÿÁÿ¾ÿ¼ÿ½ÿ·ÿ·ÿ½ÿ²ÿ­ÿ¿ÿ¸ÿÂÿ¹ÿ¶ÿ¶ÿÌÿ½ÿµÿ¾ÿ¸ÿ¯ÿ´ÿ»ÿ½ÿ½ÿ¹ÿ·ÿ¹ÿ³ÿµÿºÿÀÿºÿÀÿ¸ÿ²ÿ±ÿµÿÁÿÆÿ½ÿ·ÿµÿ¶ÿ¼ÿ¶ÿ¶ÿ¸ÿ¶ÿ²ÿ¹ÿ¶ÿ¸ÿµÿ»ÿ¾ÿ½ÿÀÿ¿ÿ¼ÿ¹ÿ·ÿºÿ¿ÿÅÿ¿ÿÂÿ³ÿ±ÿ²ÿ¸ÿºÿ³ÿ³ÿ¶ÿºÿ¿ÿ²ÿ­ÿÁÿÅÿ¸ÿ²ÿÂÿ¹ÿÂÿ¿ÿ¹ÿµÿ°ÿ¯ÿ¯ÿ²ÿºÿ½ÿ½ÿ¾ÿ¹ÿ·ÿ©ÿ¬ÿµÿ¯ÿµÿ»ÿ´ÿÇÿÇÿÃÿ½ÿ¸ÿ®ÿ¯ÿ¾ÿ¹ÿ¯ÿ½ÿ¿ÿµÿ½ÿ¾ÿ¶ÿ¼ÿºÿÂÿÅÿ½ÿÅÿ¼ÿ¶ÿ²ÿ´ÿ¸ÿ¸ÿ¸ÿ°ÿ´ÿ­ÿ¶ÿÀÿ¸ÿ®ÿ¼ÿ³ÿÂÿ¿ÿ·ÿ¼ÿ·ÿ¹ÿ¿ÿ½ÿ³ÿ ÿ ÿ¯ÿ¶ÿ¼ÿ¸ÿÇÿªÿºÿ»ÿÂÿ¹ÿ¿ÿ¹ÿ³ÿºÿÀÿÁÿÄÿÁÿ³ÿ¬ÿ²ÿ·ÿ³ÿ±ÿ¾ÿ±ÿ³ÿ¿ÿ¿ÿµÿµÿ®ÿ®ÿ¸ÿ¼ÿ½ÿÁÿ½ÿ½ÿÀÿ¸ÿ¸ÿ¹ÿ³ÿ¶ÿµÿ±ÿ³ÿ²ÿ©ÿ¶ÿ®ÿ´ÿ±ÿµÿºÿ±ÿ¯ÿ³ÿºÿ·ÿ°ÿ»ÿÂÿºÿÁÿ¯ÿ«ÿ±ÿ¸ÿ¹ÿ¼ÿ´ÿ½ÿ¯ÿ°ÿ³ÿÀÿÂÿ¹ÿ°ÿ­ÿ¯ÿ³ÿ¶ÿ¸ÿºÿ¹ÿ½ÿ¸ÿÀÿÉÿµÿ¿ÿ²ÿ¶ÿÄÿ³ÿºÿ´ÿºÿ¼ÿ¸ÿ±ÿ¯ÿ°ÿ³ÿ¹ÿ²ÿ¬ÿ¸ÿ·ÿ´ÿ¹ÿ¾ÿ¿ÿ¬ÿºÿ¸ÿ¼ÿÂÿÁÿ»ÿ ÿ¬ÿ¶ÿ·ÿ²ÿ¶ÿÇÿ»ÿ±ÿºÿ®ÿ±ÿ»ÿ´ÿ°ÿ´ÿ¸ÿ­ÿÿ²ÿ³ÿºÿ½ÿ¶ÿ¶ÿºÿ¾ÿÀÿ·ÿ­ÿ°ÿ³ÿ¯ÿ³ÿ¼ÿ¿ÿ¾ÿ¹ÿ¸ÿ»ÿ»ÿºÿ²ÿ±ÿ¶ÿ¯ÿ½ÿ¯ÿ°ÿ½ÿ½ÿ³ÿ°ÿÿÿ¯ÿ·ÿ¼ÿµÿ®ÿ¼ÿÁÿºÿ¹ÿºÿ·ÿÄÿ¾ÿ»ÿ¶ÿÈÿ»ÿÁÿ¸ÿ°ÿ³ÿ¼ÿ»ÿµÿ³ÿµÿµÿ·ÿ¹ÿ¹ÿµÿ³ÿ¸ÿ¶ÿ²ÿ¹ÿ´ÿ³ÿ¸ÿ«ÿ¶ÿµÿ·ÿÈÿÁÿ´ÿ²ÿ³ÿ²ÿ±ÿºÿ·ÿ±ÿºÿ¹ÿ´ÿ¼ÿÀÿ½ÿ¸ÿ«ÿ«ÿ¸ÿ±ÿ¬ÿ³ÿºÿ¿ÿ¿ÿ¿ÿªÿ±ÿºÿ°ÿµÿ²ÿ¸ÿ¼ÿ¼ÿ¶ÿ³ÿ³ÿ¿ÿÁÿºÿºÿ¹ÿ¼ÿ¼ÿ·ÿ½ÿ¸ÿ¬ÿºÿ¸ÿµÿ¾ÿ®ÿµÿ¶ÿ¿ÿ´ÿ¸ÿÂÿ¸ÿ®ÿ²ÿ´ÿ¼ÿ¾ÿ³ÿ¶ÿ¶ÿ²ÿ¶ÿ·ÿ³ÿ°ÿ°ÿ³ÿ»ÿ¶ÿÿ±ÿ¿ÿ¹ÿÀÿ´ÿ½ÿ¸ÿÄÿºÿ­ÿ¿ÿ®ÿ°ÿ¹ÿ¸ÿµÿ´ÿµÿ´ÿµÿÁÿ¼ÿµÿ²ÿ­ÿ²ÿ´ÿ¯ÿ¹ÿºÿ²ÿ¾ÿ½ÿ³ÿ½ÿ»ÿ¿ÿµÿ³ÿ¸ÿ³ÿ¾ÿ¾ÿ´ÿ³ÿ½ÿ°ÿ³ÿ¶ÿ¸ÿºÿµÿºÿ»ÿ½ÿ±ÿ­ÿ¹ÿ½ÿ´ÿ®ÿ²ÿ¶ÿ¸ÿ¸ÿ´ÿ¸ÿ³ÿºÿ¼ÿÁÿ´ÿÂÿ¶ÿ­ÿÿ©ÿ´ÿ­ÿ°ÿ±ÿ´ÿÿµÿ¶ÿºÿµÿ«ÿ«ÿ´ÿ»ÿºÿ³ÿ¯ÿ®ÿ®ÿ²ÿ²ÿ²ÿ»ÿ¹ÿ¯ÿ­ÿ©ÿ¼ÿµÿ¹ÿÿ®ÿ·ÿ²ÿ°ÿªÿ®ÿ³ÿÀÿµÿ³ÿ¯ÿ®ÿ¶ÿ¶ÿ¶ÿ»ÿ¼ÿºÿµÿ²ÿ²ÿ°ÿ¯ÿ«ÿ®ÿºÿ¯ÿ­ÿ²ÿ³ÿµÿ­ÿ¹ÿ·ÿ¾ÿºÿ®ÿ¯ÿ¶ÿ²ÿªÿ¹ÿ¬ÿ¯ÿ²ÿ¬ÿ®ÿ±ÿµÿ·ÿ°ÿµÿºÿ´ÿ´ÿÀÿ½ÿ®ÿ­ÿ¶ÿ»ÿ·ÿ®ÿ³ÿ²ÿªÿ¯ÿ¸ÿ²ÿ­ÿµÿ´ÿ·ÿ¾ÿºÿ¸ÿ¹ÿ½ÿ­ÿ¯ÿ¶ÿºÿ¼ÿºÿ´ÿ°ÿ«ÿ¬ÿ¬ÿ»ÿ½ÿ´ÿ°ÿ´ÿ»ÿ·ÿ±ÿ´ÿµÿ¶ÿ¶ÿ¶ÿ¸ÿµÿµÿ·ÿ´ÿ´ÿ½ÿ·ÿµÿ¬ÿµÿ³ÿ¸ÿ¶ÿ°ÿ¸ÿ¹ÿ³ÿ­ÿ¸ÿ¯ÿ°ÿ±ÿ­ÿ­ÿµÿ¸ÿ³ÿºÿ»ÿ·ÿ²ÿ·ÿÅÿ½ÿ´ÿ¹ÿ³ÿ°ÿ¯ÿ°ÿÿ¬ÿ­ÿ²ÿ­ÿ¸ÿ®ÿ®ÿ¹ÿ½ÿ®ÿ¸ÿµÿÿ±ÿ«ÿ´ÿ·ÿ±ÿµÿªÿ±ÿ³ÿÿ°ÿ®ÿ°ÿ¯ÿ´ÿµÿ³ÿ¸ÿ²ÿ³ÿ¼ÿ²ÿÿÿ°ÿ¸ÿ¶ÿ·ÿ±ÿ­ÿ°ÿºÿ½ÿ´ÿ»ÿªÿ­ÿÿÄÿ³ÿ²ÿ¶ÿ·ÿ®ÿ°ÿ²ÿ´ÿ³ÿ©ÿºÿÁÿ²ÿ²ÿ¹ÿÁÿÄÿ¸ÿªÿ­ÿ´ÿ¬ÿ®ÿ»ÿ±ÿ¬ÿ²ÿ²ÿ¹ÿ®ÿ±ÿ°ÿµÿ´ÿªÿ¬ÿ¾ÿÀÿºÿ³ÿÿºÿ´ÿ«ÿ®ÿ°ÿ¯ÿµÿºÿ¿ÿ»ÿ¬ÿÿÿ±ÿ·ÿ°ÿÿ®ÿ»ÿ¹ÿ´ÿ¶ÿ¯ÿ­ÿ³ÿ®ÿ­ÿ³ÿ²ÿ±ÿ­ÿ°ÿ±ÿ¹ÿ¯ÿ·ÿ±ÿµÿ³ÿ¸ÿ²ÿ«ÿ°ÿ²ÿ´ÿ½ÿ³ÿ¯ÿ¼ÿ´ÿµÿµÿ´ÿ«ÿ¯ÿ¿ÿµÿ¹ÿµÿºÿ¿ÿ·ÿ³ÿ¹ÿµÿ®ÿ²ÿ´ÿ¹ÿ¼ÿ¸ÿ®ÿ®ÿµÿ¾ÿ·ÿ·ÿ³ÿ¶ÿµÿ½ÿ·ÿ¬ÿ³ÿÁÿ¯ÿ²ÿ¸ÿ¯ÿ¯ÿ¬ÿµÿ·ÿ¯ÿ¯ÿ¶ÿ¸ÿ´ÿ¯ÿ²ÿ¶ÿ¹ÿ¹ÿµÿ¾ÿÁÿµÿ³ÿ³ÿ´ÿ¾ÿ»ÿ¸ÿ«ÿ¯ÿ´ÿ¼ÿ«ÿªÿ¬ÿÿµÿ¬ÿ¹ÿÂÿ¶ÿ°ÿ³ÿ±ÿ®ÿ½ÿ¸ÿµÿµÿ´ÿµÿÿ¯ÿ¸ÿ¹ÿ°ÿÿªÿ»ÿºÿµÿ¯ÿ®ÿ±ÿ°ÿ¯ÿ±ÿ³ÿ¶ÿ¬ÿªÿ°ÿ¶ÿÀÿ³ÿ³ÿµÿÿ´ÿ±ÿÀÿ¶ÿ¶ÿµÿ±ÿ©ÿÿÅÿÿªÿ®ÿ­ÿºÿ»ÿ¯ÿ«ÿ©ÿ­ÿÿ³ÿ±ÿ©ÿ­ÿÀÿËÿ¼ÿ´ÿÀÿ¾ÿ±ÿ°ÿ°ÿ®ÿ°ÿÿ¬ÿ¸ÿºÿºÿ±ÿÿ»ÿ±ÿ®ÿ®ÿ¬ÿÿÄÿ»ÿ»ÿ¶ÿ²ÿ¯ÿÅÿºÿ­ÿ°ÿ·ÿ²ÿ²ÿ°ÿ±ÿ´ÿºÿµÿ¯ÿ©ÿ²ÿ¼ÿ¶ÿµÿ«ÿ¬ÿ²ÿ³ÿ·ÿ²ÿ¼ÿ²ÿ°ÿ´ÿ°ÿ¼ÿµÿ¯ÿ¼ÿµÿ±ÿ²ÿ±ÿ¹ÿ¼ÿ¶ÿ³ÿ¯ÿªÿ³ÿ³ÿ¸ÿ°ÿ¸ÿ¶ÿ­ÿ²ÿ´ÿ±ÿµÿ¸ÿ¿ÿÄÿºÿ¯ÿ°ÿµÿºÿ»ÿ±ÿµÿ®ÿ¬ÿ³ÿªÿÿÿÿ²ÿºÿ¹ÿ´ÿ±ÿ»ÿ¾ÿµÿ¹ÿ²ÿ´ÿ¸ÿ²ÿ¸ÿ½ÿ´ÿ±ÿ´ÿ±ÿ¯ÿ¯ÿ²ÿ°ÿ´ÿ½ÿµÿ³ÿµÿ´ÿ³ÿ´ÿ¼ÿ¶ÿ¾ÿÀÿ½ÿ²ÿÄÿÿªÿ¶ÿ³ÿ»ÿÉÿ¶ÿ»ÿ¼ÿ»ÿ©ÿ¹ÿ±ÿºÿ½ÿºÿ»ÿ¼ÿ¹ÿ²ÿ¯ÿ«ÿ®ÿ²ÿ¯ÿ³ÿ¼ÿÁÿ¾ÿ¹ÿ¹ÿ¹ÿ¹ÿ·ÿ¾ÿ¸ÿ¼ÿ´ÿ³ÿ½ÿ«ÿ¬ÿ´ÿ»ÿ¼ÿ½ÿÃÿ³ÿ²ÿ¼ÿ®ÿµÿºÿµÿ·ÿ·ÿ¶ÿ±ÿ¬ÿ®ÿ³ÿµÿ´ÿ¸ÿ·ÿ¯ÿ±ÿ·ÿ¸ÿºÿ¶ÿÄÿ»ÿ·ÿ¸ÿ½ÿ­ÿ·ÿ²ÿ·ÿ­ÿ´ÿ·ÿªÿµÿ¸ÿºÿ·ÿ³ÿ°ÿµÿÀÿÀÿ¹ÿ´ÿ·ÿ¹ÿµÿ¹ÿ¸ÿ±ÿ«ÿ¹ÿÁÿ½ÿ³ÿ°ÿ²ÿ®ÿ¹ÿ¾ÿÿ¶ÿ½ÿ´ÿ·ÿ¯ÿ½ÿ¸ÿ¬ÿ¾ÿ½ÿ´ÿªÿ©ÿ³ÿ²ÿ±ÿ´ÿ²ÿ±ÿµÿ¸ÿ³ÿ´ÿ¼ÿ³ÿ¹ÿµÿµÿ»ÿ·ÿÂÿ­ÿ­ÿ¸ÿ·ÿ·ÿ±ÿ®ÿ®ÿ°ÿ°ÿ²ÿ¯ÿ¶ÿ¼ÿ¾ÿ¶ÿ³ÿ·ÿ·ÿµÿµÿºÿ¸ÿ°ÿµÿ·ÿ¸ÿ¾ÿÅÿ¶ÿ¯ÿ¹ÿÃÿ¸ÿ¿ÿ·ÿµÿ¼ÿÃÿ½ÿ¹ÿ²ÿ²ÿ·ÿ¾ÿÇÿ½ÿ·ÿ»ÿ´ÿ±ÿ·ÿ¹ÿ¿ÿ½ÿ·ÿ¸ÿ½ÿ±ÿ¹ÿÀÿ»ÿÃÿ»ÿ²ÿ«ÿ±ÿ¶ÿµÿÿ³ÿ¿ÿÁÿ¸ÿ´ÿ·ÿ³ÿ±ÿ·ÿ´ÿ²ÿ·ÿ²ÿµÿ·ÿÀÿÆÿ¸ÿ»ÿºÿ°ÿ»ÿ¾ÿ»ÿ¶ÿ¸ÿ±ÿÅÿ´ÿ¾ÿµÿ´ÿÂÿ¼ÿ²ÿµÿ±ÿ¯ÿ°ÿ±ÿºÿ¸ÿ±ÿ±ÿ¹ÿ·ÿµÿ³ÿ¸ÿÇÿ¶ÿ°ÿ¹ÿ¯ÿ¬ÿ»ÿ¶ÿ¶ÿ¶ÿ»ÿ¸ÿ´ÿ¶ÿ²ÿµÿ¸ÿ¸ÿ¹ÿ·ÿ·ÿºÿºÿ·ÿ­ÿ«ÿ¹ÿ·ÿ¸ÿÀÿ¾ÿ®ÿ¶ÿ»ÿ»ÿ®ÿÀÿ¾ÿ·ÿ³ÿ­ÿ¯ÿ³ÿ³ÿ±ÿµÿ»ÿ³ÿ±ÿ¾ÿ¿ÿ¸ÿ¼ÿµÿ³ÿ½ÿ¿ÿ¼ÿ´ÿ©ÿ¹ÿ½ÿ¾ÿÀÿ¿ÿ¼ÿ¿ÿºÿ¶ÿ¹ÿ´ÿ³ÿ¼ÿ¸ÿ°ÿ½ÿ¶ÿ¬ÿ·ÿ»ÿ¹ÿ°ÿ¹ÿ¾ÿ´ÿ»ÿ¹ÿµÿ¶ÿ¸ÿ·ÿºÿµÿ¼ÿÅÿ½ÿºÿ¼ÿ¾ÿÁÿ¸ÿ³ÿ´ÿÊÿÁÿºÿ¸ÿµÿ¼ÿ¸ÿµÿ¹ÿÀÿÅÿ¹ÿµÿÅÿÀÿ²ÿ»ÿ¿ÿ¶ÿ¹ÿ½ÿ¾ÿ½ÿ¶ÿ»ÿ»ÿ¿ÿ¹ÿÄÿÂÿ¼ÿÀÿ¾ÿ»ÿ¼ÿÇÿÃÿºÿµÿ¸ÿ½ÿ»ÿ¹ÿµÿ³ÿ´ÿÁÿ¶ÿºÿÁÿ¬ÿ°ÿ²ÿ¸ÿÁÿ¾ÿ·ÿ¸ÿ·ÿ½ÿÀÿºÿ½ÿÁÿºÿÃÿ½ÿ½ÿºÿ·ÿ¼ÿ©ÿªÿºÿ·ÿ¹ÿ¹ÿ¾ÿ±ÿ®ÿ¹ÿÀÿ·ÿ¼ÿÂÿ¹ÿ¸ÿ·ÿºÿÀÿÆÿ³ÿ±ÿºÿ³ÿ¸ÿ²ÿ¸ÿ½ÿºÿ¼ÿºÿ½ÿÀÿ»ÿ·ÿ¹ÿ·ÿµÿ¯ÿÀÿÀÿ¾ÿ¸ÿºÿÄÿ¿ÿ¾ÿÀÿ¼ÿ²ÿ·ÿ¾ÿ·ÿ»ÿÆÿÀÿ¸ÿ¿ÿÆÿ±ÿ¸ÿÀÿºÿ¸ÿ¾ÿ»ÿ´ÿºÿ»ÿ¶ÿ½ÿ¼ÿ¸ÿ¾ÿÀÿ¹ÿ´ÿ±ÿ«ÿ­ÿ¾ÿËÿ¶ÿ´ÿ³ÿ¹ÿºÿ¹ÿ»ÿ·ÿ¹ÿ½ÿ»ÿµÿ·ÿºÿ¸ÿ´ÿ®ÿµÿÂÿÃÿÄÿµÿ¾ÿ¸ÿ°ÿ¾ÿ¶ÿÀÿ¾ÿ¸ÿ¸ÿ¸ÿµÿµÿ¾ÿÁÿ¾ÿÄÿ°ÿ²ÿÄÿ¹ÿ¸ÿ®ÿ¼ÿÅÿ¹ÿºÿ½ÿ¿ÿÀÿ¼ÿ»ÿºÿ¾ÿÀÿ¯ÿÂÿºÿËÿ¾ÿ°ÿµÿ¹ÿ¹ÿ»ÿ¿ÿÀÿºÿ´ÿ¶ÿ¿ÿ³ÿ¹ÿ»ÿ¿ÿ­ÿ»ÿÀÿºÿ¹ÿ»ÿ¼ÿ½ÿÃÿÅÿÅÿÅÿµÿ´ÿÀÿÀÿµÿÄÿ¼ÿÀÿÀÿ¼ÿ¿ÿ¿ÿÀÿ»ÿ»ÿÃÿ¿ÿÈÿÉÿ½ÿºÿ°ÿ·ÿÀÿÊÿ¼ÿ¼ÿÁÿÄÿÄÿÃÿÀÿ¼ÿ»ÿ¾ÿÂÿÃÿÀÿ¼ÿÀÿÁÿ¹ÿÅÿÆÿÁÿÁÿ¾ÿ½ÿ½ÿ¶ÿ¾ÿÄÿ½ÿ½ÿÆÿ¶ÿ¹ÿÆÿÌÿ¾ÿ¯ÿ³ÿÅÿÅÿ¸ÿ¹ÿ»ÿÂÿºÿºÿ¿ÿ½ÿÂÿÅÿ½ÿ»ÿ¼ÿ¸ÿ»ÿ½ÿµÿ¼ÿÀÿ¾ÿÃÿÈÿÀÿ´ÿ´ÿ¾ÿ¾ÿ¼ÿ¼ÿÂÿÇÿÈÿÅÿÂÿÇÿÂÿÅÿ¿ÿÂÿ»ÿ¹ÿÁÿÂÿ¾ÿ½ÿ¿ÿ¾ÿ¶ÿ®ÿ°ÿ¶ÿ»ÿÂÿ·ÿ¸ÿÀÿ¼ÿ·ÿ¹ÿ»ÿ¿ÿÂÿºÿÆÿÅÿ¶ÿ³ÿÀÿ½ÿ·ÿÃÿ¿ÿµÿ¸ÿÁÿÃÿÁÿ¿ÿÊÿÄÿ¾ÿºÿÁÿ¼ÿÅÿÎÿÇÿÁÿÁÿ·ÿ®ÿ·ÿÀÿÂÿÃÿ¹ÿºÿ¼ÿÀÿ¾ÿÅÿÊÿ¿ÿ¹ÿ¾ÿÁÿ»ÿÇÿÀÿ¿ÿ¿ÿÉÿÄÿ½ÿºÿ¿ÿÇÿÇÿ¼ÿ«ÿÃÿÓÿÁÿ¼ÿÄÿÁÿ»ÿ¾ÿÀÿ¾ÿÃÿÄÿÂÿÂÿºÿÃÿÇÿÒÿÆÿ»ÿµÿ³ÿ»ÿÁÿ¼ÿ½ÿÁÿÕÿÏÿ¸ÿÃÿ¿ÿ¾ÿ¾ÿ¼ÿ¿ÿÃÿ¶ÿ¶ÿÄÿÇÿÁÿÁÿÀÿÅÿÆÿÀÿÀÿÄÿ½ÿºÿ¶ÿ¸ÿÀÿÊÿÈÿ¾ÿ¾ÿ¼ÿ¾ÿÃÿÂÿÅÿ¹ÿ²ÿËÿÂÿ»ÿÅÿÁÿ¼ÿ¾ÿ½ÿ½ÿÂÿ¼ÿÉÿÏÿºÿ»ÿ¸ÿ¯ÿ·ÿ»ÿ¼ÿÁÿ¿ÿ¼ÿÈÿÄÿÂÿÃÿºÿÂÿÆÿÂÿÃÿÉÿÄÿÃÿ½ÿÁÿÏÿÅÿ¿ÿ»ÿ¿ÿÂÿ¾ÿ¾ÿÄÿ¼ÿ¿ÿ»ÿÃÿÆÿÉÿÉÿÆÿÄÿ¾ÿ½ÿÁÿ¿ÿÇÿ¾ÿÃÿ¾ÿÄÿÇÿÊÿÍÿÆÿ¹ÿÃÿÈÿÊÿÄÿÄÿÀÿºÿ¾ÿÄÿÁÿÄÿÈÿ¾ÿÄÿÄÿ½ÿÁÿÇÿÊÿÎÿÕÿÉÿ¾ÿÂÿÄÿÇÿÉÿÅÿÀÿ¿ÿÂÿÆÿÆÿÈÿÆÿ¿ÿ¾ÿÂÿ¾ÿ¼ÿ¼ÿ¹ÿ»ÿ¶ÿ·ÿ·ÿ¸ÿÅÿÀÿ¾ÿ¸ÿµÿ¾ÿÁÿ¸ÿÀÿÂÿÁÿÂÿÅÿÆÿÂÿ¼ÿµÿ¾ÿÇÿ»ÿÃÿÅÿÀÿÄÿËÿÏÿÎÿÇÿ¿ÿ¼ÿÃÿºÿ¹ÿÁÿÅÿÂÿ»ÿµÿÂÿÃÿ½ÿ¿ÿ¹ÿÂÿÀÿ´ÿ»ÿÂÿÅÿÃÿÄÿºÿ·ÿ¼ÿ½ÿ¾ÿ¼ÿ·ÿ¼ÿ¼ÿ¼ÿÂÿÀÿ½ÿÀÿÂÿ¿ÿ½ÿÀÿÿÀÿ½ÿ¿ÿ»ÿ¼ÿÃÿÂÿºÿ¹ÿÃÿ¼ÿ¶ÿ¼ÿÃÿÄÿÃÿ¼ÿÀÿÀÿ¼ÿÂÿÇÿÇÿÃÿÃÿÁÿ¼ÿ¾ÿÁÿ½ÿ½ÿÅÿÀÿ¾ÿÆÿ¼ÿ»ÿ¼ÿ±ÿ¹ÿ´ÿ¹ÿÃÿÂÿ¹ÿµÿ·ÿ¸ÿÈÿÂÿ¼ÿÀÿÃÿÃÿÀÿ»ÿÈÿ¼ÿ»ÿÂÿÇÿÅÿºÿ¾ÿÉÿ¼ÿÂÿÐÿÈÿ¿ÿ½ÿ¼ÿÉÿ¶ÿÐÿÄÿ¹ÿ¾ÿÈÿÆÿ¾ÿÃÿ±ÿµÿ±ÿ°ÿÁÿÎÿÈÿÀÿ¼ÿ·ÿ°ÿ³ÿ¸ÿ¹ÿµÿ¹ÿ¶ÿ­ÿ³ÿ¸ÿ·ÿ¸ÿ»ÿ¸ÿ¶ÿ»ÿ´ÿ¶ÿ¸ÿ³ÿµÿ¿ÿ°ÿÈÿ¼ÿ·ÿ¶ÿ°ÿ­ÿ´ÿ¼ÿ¼ÿÃÿ¹ÿ²ÿ³ÿºÿ¼ÿºÿ¼ÿÀÿ¶ÿ½ÿÄÿ»ÿ²ÿµÿºÿ¹ÿÁÿÃÿ­ÿ¶ÿ¼ÿ»ÿ¸ÿ·ÿ¶ÿ²ÿµÿµÿÀÿ¹ÿµÿ´ÿ·ÿºÿºÿ¹ÿ¸ÿ½ÿ»ÿ¹ÿ¸ÿ¹ÿ¿ÿÀÿ¸ÿÁÿ«ÿµÿ´ÿ¸ÿ´ÿ´ÿ¼ÿ¹ÿ³ÿºÿ¼ÿ·ÿ­ÿ®ÿ´ÿµÿ±ÿ·ÿ¾ÿ¶ÿ¶ÿ³ÿ¸ÿ¸ÿ·ÿµÿ±ÿ»ÿÀÿÆÿ»ÿ¶ÿ»ÿ¸ÿ¸ÿºÿ¶ÿ´ÿ¸ÿÂÿ·ÿ¼ÿÀÿµÿ²ÿ¶ÿµÿ·ÿ±ÿ«ÿ¬ÿ®ÿ³ÿ®ÿ°ÿ¿ÿ¿ÿ«ÿ·ÿ·ÿµÿ³ÿ»ÿºÿ¹ÿ·ÿ´ÿ¸ÿÀÿ½ÿ¾ÿ¸ÿµÿ¿ÿ¶ÿ­ÿµÿÁÿÊÿÁÿ©ÿ½ÿ¾ÿ³ÿ®ÿ²ÿ´ÿ³ÿºÿÆÿ¿ÿ±ÿ¶ÿ¸ÿ·ÿ´ÿ±ÿ±ÿ¶ÿ»ÿºÿ¹ÿ·ÿÄÿ³ÿ³ÿ±ÿ¸ÿÁÿÁÿ¾ÿ»ÿÂÿ¸ÿ¹ÿ¾ÿÁÿ¾ÿºÿ»ÿ½ÿµÿºÿ·ÿÀÿ·ÿ¶ÿÇÿÈÿÀÿ¾ÿÁÿ¿ÿ¯ÿªÿºÿ»ÿ¾ÿ¿ÿ¾ÿÃÿ¼ÿ³ÿ·ÿ´ÿ¼ÿÍÿÃÿÁÿ·ÿ·ÿ»ÿÂÿÀÿ½ÿÌÿÄÿ³ÿºÿ¿ÿ»ÿÂÿÈÿÈÿ»ÿµÿÀÿÁÿÆÿ¶ÿ·ÿ±ÿ°ÿ»ÿ»ÿÁÿÂÿ½ÿ»ÿ¶ÿ¹ÿ½ÿ±ÿ½ÿ´ÿ­ÿµÿºÿºÿ¸ÿ·ÿµÿ¼ÿÈÿ¹ÿÈÿ½ÿÂÿ¸ÿ¸ÿ¾ÿºÿ°ÿ´ÿ»ÿ³ÿÌÿÃÿ¸ÿ³ÿÃÿ¼ÿ·ÿºÿ¹ÿ¶ÿ¹ÿ¹ÿ±ÿ®ÿ¿ÿ½ÿ¸ÿ¶ÿ½ÿ»ÿ¶ÿ¸ÿ¹ÿ·ÿÃÿÉÿÇÿ¿ÿÁÿ¸ÿ·ÿ·ÿ¶ÿÁÿÊÿÁÿ¹ÿÁÿ¿ÿºÿ°ÿ²ÿ¶ÿ¼ÿ¾ÿ¼ÿ¶ÿ³ÿ·ÿÀÿ»ÿ°ÿ®ÿ½ÿµÿ²ÿ¶ÿºÿ¿ÿ¼ÿ´ÿ¹ÿÅÿ¾ÿ»ÿ¯ÿ¾ÿ»ÿ¿ÿ½ÿÀÿ½ÿ·ÿ¸ÿ·ÿ³ÿ»ÿ¸ÿÈÿÁÿµÿºÿ·ÿ¼ÿ¾ÿºÿ½ÿÀÿ½ÿ½ÿÀÿ·ÿÄÿ¾ÿ¹ÿÆÿÀÿ·ÿ¼ÿ¿ÿ½ÿ»ÿ¼ÿ¾ÿ°ÿ¸ÿ·ÿ¼ÿ³ÿ¬ÿ¯ÿ¾ÿ½ÿ½ÿ¼ÿ¾ÿ¼ÿµÿ¾ÿ·ÿ¿ÿ·ÿ·ÿ´ÿ·ÿ¾ÿÂÿÀÿÁÿ½ÿ½ÿÀÿµÿ²ÿ¸ÿ·ÿ·ÿ¼ÿ¹ÿÀÿ½ÿÄÿ³ÿºÿ½ÿ²ÿµÿµÿ°ÿµÿºÿÈÿºÿ·ÿ±ÿ¹ÿ°ÿ¸ÿ¶ÿ»ÿÀÿ¸ÿµÿ¼ÿ¼ÿ³ÿ¶ÿ·ÿ¶ÿ¹ÿºÿ¿ÿÃÿ¹ÿ±ÿ³ÿ¹ÿ¼ÿ¿ÿ¼ÿ¶ÿ´ÿËÿÇÿÅÿ¶ÿºÿ·ÿ´ÿ²ÿ¶ÿ¸ÿ¶ÿ¶ÿ½ÿÂÿ¿ÿ»ÿÄÿÆÿ±ÿ»ÿ«ÿ¿ÿ¹ÿ¹ÿ»ÿ½ÿÁÿ»ÿ·ÿÃÿÃÿµÿ¶ÿµÿ°ÿÁÿÃÿÀÿ¹ÿÂÿ»ÿ°ÿµÿ»ÿºÿ½ÿ½ÿºÿ³ÿ±ÿºÿ¾ÿÄÿ¾ÿ²ÿ±ÿ·ÿ´ÿ»ÿ½ÿÀÿÇÿ»ÿ³ÿµÿ¿ÿ´ÿ¾ÿ¹ÿ·ÿ¸ÿÂÿ¸ÿºÿ¸ÿºÿ¾ÿ¼ÿ¼ÿ½ÿ¸ÿ¶ÿ°ÿ¼ÿÄÿÇÿ±ÿ¶ÿ®ÿ»ÿÁÿ¼ÿ½ÿºÿ¶ÿ¶ÿ¸ÿ»ÿºÿ¹ÿ¾ÿ´ÿÂÿ¿ÿÈÿ»ÿ»ÿ¶ÿ»ÿ¿ÿ¹ÿµÿ·ÿµÿ´ÿ»ÿ½ÿ¼ÿ½ÿ²ÿ®ÿ¯ÿ¼ÿ¸ÿ±ÿ»ÿºÿÃÿºÿ¿ÿÃÿ¶ÿ²ÿ¶ÿ¶ÿ¸ÿ¶ÿ²ÿÁÿÁÿÄÿ»ÿ»ÿÀÿ·ÿÀÿÆÿ¿ÿ¾ÿ¹ÿµÿ¹ÿºÿ³ÿ¶ÿÁÿ¸ÿ¶ÿ­ÿ´ÿÆÿÀÿ³ÿ»ÿ¶ÿ¸ÿ¾ÿ½ÿºÿ·ÿ´ÿ¹ÿ¾ÿ½ÿ¾ÿ¾ÿ¸ÿ³ÿºÿ¬ÿ±ÿ³ÿÂÿÄÿÁÿ®ÿ³ÿ´ÿ·ÿ¸ÿ¶ÿ½ÿÅÿÂÿ¶ÿ¬ÿ®ÿ»ÿ¹ÿ¯ÿ¼ÿ­ÿ¯ÿ®ÿ³ÿ¹ÿ³ÿ·ÿµÿ°ÿ¬ÿ´ÿ¹ÿ¯ÿ°ÿ½ÿ»ÿ°ÿµÿ¼ÿ»ÿºÿ­ÿºÿ½ÿ¹ÿ¼ÿ©ÿ®ÿµÿ¸ÿ½ÿ´ÿ³ÿ·ÿ·ÿ±ÿ°ÿ¹ÿ´ÿ°ÿ¸ÿ³ÿ¬ÿÁÿ·ÿ¯ÿ¸ÿ´ÿ±ÿ½ÿ¿ÿ¼ÿ¾ÿ½ÿ¹ÿµÿ²ÿ¸ÿ¶ÿ¯ÿµÿ±ÿ¹ÿ¸ÿ®ÿ«ÿ±ÿ´ÿ¿ÿÿ²ÿ¸ÿ¯ÿ¶ÿ¬ÿ°ÿ¾ÿ¾ÿ´ÿ°ÿ´ÿ¼ÿ»ÿ±ÿµÿ¿ÿ¼ÿµÿµÿºÿÁÿ²ÿ¼ÿÿ²ÿÀÿÅÿ´ÿ¯ÿ»ÿ¸ÿºÿ¸ÿ·ÿ½ÿÂÿ½ÿ³ÿ¯ÿ±ÿ²ÿ¯ÿ±ÿ¸ÿÀÿÄÿÇÿ»ÿµÿ¶ÿ´ÿ´ÿ¹ÿ¹ÿºÿ·ÿµÿ´ÿ·ÿ°ÿ­ÿºÿÁÿ¿ÿÁÿ·ÿ²ÿ¶ÿºÿ­ÿ®ÿ²ÿ°ÿ±ÿ½ÿ«ÿ³ÿ¿ÿÀÿ°ÿ²ÿ·ÿ»ÿ»ÿ»ÿ¸ÿ®ÿ°ÿÂÿÂÿ°ÿ¯ÿ´ÿ¶ÿÁÿ¶ÿ»ÿ¶ÿÃÿµÿ·ÿºÿ¸ÿ·ÿºÿ¶ÿ¬ÿ°ÿ¶ÿ¸ÿ¹ÿ·ÿ·ÿ²ÿ²ÿ»ÿ±ÿ²ÿ½ÿ»ÿµÿºÿµÿ´ÿ´ÿ³ÿ¸ÿµÿ·ÿ³ÿÀÿ°ÿ©ÿ¼ÿ¹ÿ±ÿ±ÿ°ÿ´ÿ²ÿ¶ÿÂÿÉÿÈÿºÿ­ÿ­ÿ´ÿºÿÀÿ´ÿÆÿºÿ«ÿºÿºÿ­ÿ´ÿ³ÿ²ÿºÿ»ÿ´ÿ´ÿ°ÿºÿ¿ÿºÿ·ÿ³ÿ±ÿ²ÿ±ÿ¸ÿ¿ÿ¶ÿ´ÿ·ÿµÿ¸ÿ¯ÿ²ÿ´ÿ·ÿ¶ÿ»ÿ¸ÿºÿÿ³ÿ¶ÿ¹ÿ¹ÿ·ÿ·ÿ¯ÿ¯ÿ±ÿ±ÿ´ÿ¶ÿ´ÿ²ÿ´ÿ·ÿ·ÿµÿ¹ÿ³ÿ¯ÿ«ÿ¹ÿÿµÿ°ÿ¶ÿ´ÿÿÅÿ¿ÿ»ÿ·ÿ¶ÿµÿµÿ»ÿÁÿ·ÿ²ÿ³ÿ°ÿ³ÿµÿ±ÿµÿ¶ÿ±ÿ¸ÿ¶ÿ¶ÿ¾ÿ±ÿ¶ÿ­ÿ¿ÿÁÿºÿ¸ÿ²ÿÿ´ÿ»ÿºÿ·ÿµÿ´ÿ·ÿ±ÿ­ÿ²ÿºÿµÿµÿÂÿÀÿ¸ÿ¹ÿ¹ÿ³ÿ²ÿ¿ÿ¶ÿºÿ·ÿ·ÿÂÿ¶ÿ«ÿ¾ÿÿ°ÿ¯ÿºÿµÿ·ÿ»ÿ­ÿ¶ÿ·ÿ´ÿ·ÿ¶ÿ±ÿ³ÿ¯ÿ²ÿ»ÿ¾ÿ¶ÿ­ÿ®ÿ¯ÿ¯ÿ´ÿ¶ÿ¼ÿ±ÿ³ÿ²ÿ·ÿÀÿ®ÿ´ÿÿ½ÿ·ÿ´ÿ°ÿ­ÿ»ÿ¸ÿ½ÿ¶ÿ·ÿ¬ÿªÿ¹ÿ²ÿ³ÿ¼ÿ¹ÿ¸ÿ´ÿ±ÿµÿºÿ½ÿµÿ´ÿ¼ÿ¬ÿ¯ÿ·ÿ¶ÿÿ³ÿ®ÿÿ°ÿÁÿ®ÿ¶ÿ³ÿµÿ´ÿ¸ÿ¶ÿ¾ÿ¸ÿ±ÿ±ÿ±ÿ³ÿÅÿÀÿ³ÿ¹ÿ½ÿ¹ÿ¿ÿÁÿ¸ÿ³ÿ°ÿ²ÿ´ÿ¯ÿ³ÿÄÿÄÿ¼ÿ¹ÿ²ÿ³ÿ¶ÿ¸ÿÿ¸ÿ·ÿ»ÿ¼ÿ·ÿµÿ®ÿ¶ÿ±ÿ¾ÿ¶ÿ³ÿÿÿªÿ³ÿ¸ÿ¸ÿ²ÿ²ÿ¸ÿ¹ÿ¶ÿ°ÿ°ÿ²ÿ¯ÿ¶ÿ²ÿ·ÿ·ÿ¹ÿ»ÿ·ÿ»ÿµÿ®ÿµÿ®ÿ¼ÿºÿ²ÿ¸ÿ«ÿ´ÿºÿÿ¬ÿ¶ÿ¯ÿ°ÿ¶ÿ³ÿ±ÿµÿ¶ÿ¸ÿºÿºÿ»ÿ¼ÿ»ÿ¾ÿ¾ÿ·ÿ¶ÿ®ÿ°ÿ²ÿ±ÿ«ÿ±ÿ°ÿ´ÿ»ÿ³ÿÿ±ÿ¹ÿµÿºÿªÿ½ÿ²ÿ®ÿ²ÿ´ÿºÿµÿ¬ÿ¸ÿ²ÿ¸ÿ³ÿ±ÿµÿ¹ÿ¸ÿ±ÿ­ÿ´ÿ³ÿ°ÿ®ÿ©ÿ²ÿ­ÿÿ¶ÿ¹ÿ²ÿ²ÿ®ÿ¬ÿÿªÿ»ÿ·ÿ³ÿ©ÿ»ÿ²ÿÿÿ±ÿ½ÿ´ÿ´ÿ¯ÿÿ¯ÿ³ÿ²ÿ±ÿÁÿ½ÿ¹ÿ¿ÿ»ÿ¯ÿ¬ÿµÿ´ÿ°ÿ¶ÿ¶ÿ±ÿ²ÿºÿÂÿ»ÿ®ÿµÿÀÿ¾ÿ±ÿ­ÿÿÿ¾ÿÁÿ±ÿ¾ÿÄÿ´ÿ»ÿ²ÿ¬ÿ®ÿ³ÿ´ÿ®ÿ±ÿ²ÿ°ÿ¶ÿ­ÿÿ¶ÿºÿ¹ÿ¶ÿ³ÿºÿ»ÿ¹ÿ¹ÿ°ÿ©ÿ°ÿ¹ÿ¸ÿ·ÿ·ÿªÿÿµÿ³ÿ±ÿ´ÿ´ÿ®ÿ·ÿÄÿ´ÿ´ÿ´ÿ¬ÿ­ÿµÿ®ÿ²ÿ³ÿ®ÿµÿ¹ÿºÿ©ÿªÿ½ÿ»ÿ¸ÿµÿ¯ÿ­ÿ­ÿ±ÿ»ÿ³ÿ©ÿµÿ»ÿ¹ÿµÿ°ÿ³ÿ¹ÿ¸ÿ¿ÿ±ÿ´ÿ½ÿªÿÿ³ÿÿªÿÿ²ÿ®ÿ®ÿ³ÿ¸ÿ®ÿ«ÿÿ°ÿ©ÿ¸ÿ­ÿÿ°ÿ·ÿ­ÿ«ÿ±ÿ®ÿ®ÿ´ÿµÿµÿ½ÿ»ÿµÿ¿ÿ¸ÿ±ÿ¶ÿ¯ÿ¶ÿ½ÿ±ÿ­ÿ±ÿ¶ÿªÿÿ·ÿ¬ÿ¸ÿ³ÿ³ÿ©ÿ²ÿ²ÿ¹ÿ´ÿ°ÿ­ÿÿ®ÿ­ÿÃÿ¼ÿµÿ±ÿ»ÿ»ÿµÿ¹ÿ½ÿµÿ«ÿªÿ±ÿ¹ÿµÿ³ÿ®ÿ©ÿ­ÿÿ®ÿ±ÿ·ÿÁÿ¸ÿºÿ²ÿ­ÿÀÿ¿ÿÿÿ±ÿ¹ÿ¶ÿ±ÿÿªÿ¶ÿ±ÿ¯ÿ²ÿ¶ÿ¼ÿÀÿ±ÿ³ÿ­ÿÿªÿºÿÆÿ´ÿ±ÿºÿ¬ÿªÿ´ÿ¬ÿ«ÿ«ÿ¶ÿ´ÿ²ÿ´ÿÿ«ÿ±ÿÿ¶ÿ»ÿÿ¬ÿÄÿÁÿ¹ÿ³ÿ«ÿ´ÿÀÿ¾ÿÂÿ±ÿ®ÿ¸ÿ°ÿ«ÿµÿ¼ÿ½ÿµÿ®ÿ±ÿ«ÿÿ±ÿ¯ÿ²ÿ²ÿÿ®ÿµÿ»ÿ¯ÿ²ÿ©ÿ®ÿ°ÿ¶ÿ²ÿµÿ®ÿÂÿ¹ÿ·ÿµÿ´ÿ»ÿ¯ÿ¶ÿ¶ÿ¶ÿ°ÿ³ÿ°ÿ²ÿ´ÿ¹ÿ¹ÿ´ÿ¶ÿ´ÿ¶ÿºÿ¿ÿ¿ÿ»ÿ¼ÿ·ÿ·ÿ·ÿµÿ³ÿµÿ²ÿ¯ÿªÿ®ÿ­ÿ¬ÿ©ÿÿ³ÿ²ÿ·ÿ¾ÿ»ÿ´ÿ¹ÿ¶ÿ±ÿ°ÿ¯ÿ¯ÿ©ÿ­ÿ¼ÿ·ÿ³ÿ¶ÿ´ÿ¯ÿ°ÿ³ÿ³ÿ¸ÿ¼ÿ±ÿ­ÿ¯ÿ²ÿ³ÿ°ÿ¸ÿ¼ÿ¹ÿ±ÿ²ÿ»ÿºÿ«ÿ½ÿ±ÿ¸ÿÁÿ­ÿ·ÿ¬ÿ®ÿ±ÿ¿ÿÄÿ²ÿ¯ÿ´ÿ´ÿ¹ÿ±ÿÿ«ÿ½ÿºÿ©ÿ©ÿ®ÿ·ÿÄÿÃÿ¾ÿ³ÿ­ÿ·ÿ·ÿ¯ÿ¶ÿ·ÿ¯ÿµÿ­ÿÁÿµÿ¯ÿ±ÿ²ÿ·ÿºÿµÿ¶ÿ¹ÿºÿ»ÿ¸ÿ¹ÿ±ÿ¬ÿ²ÿµÿ´ÿ³ÿ³ÿµÿ°ÿ®ÿµÿ¯ÿªÿ®ÿ¯ÿ¶ÿ´ÿ®ÿ»ÿºÿ³ÿºÿÁÿªÿ½ÿ°ÿ·ÿ°ÿ²ÿ²ÿ®ÿ¶ÿ°ÿ°ÿ¶ÿ²ÿ¸ÿ¿ÿ¼ÿ³ÿ·ÿ»ÿµÿ³ÿ®ÿ©ÿ­ÿ¶ÿ±ÿµÿµÿÄÿ»ÿ®ÿÿ¼ÿÅÿ·ÿÿºÿÿµÿ©ÿ®ÿ»ÿ³ÿ±ÿ±ÿ³ÿ¸ÿÀÿ¸ÿ®ÿ¶ÿ¸ÿ²ÿ¸ÿ¸ÿ²ÿ·ÿ±ÿ³ÿÅÿ¶ÿ·ÿµÿ¸ÿµÿ¹ÿ·ÿ´ÿ¯ÿ¸ÿ¬ÿ¯ÿ°ÿ«ÿ¬ÿ¯ÿµÿ»ÿ·ÿ»ÿ¼ÿ¸ÿµÿ¶ÿ¶ÿ¸ÿ¶ÿ±ÿ¹ÿ¹ÿ³ÿ³ÿ­ÿ¸ÿ½ÿºÿµÿ½ÿ¼ÿÂÿ®ÿ¸ÿºÿ°ÿ²ÿ³ÿÿ«ÿ«ÿ¯ÿ¯ÿ³ÿ¯ÿ±ÿºÿ³ÿªÿ¯ÿ¯ÿ°ÿ·ÿ°ÿ½ÿ¼ÿÿ»ÿµÿÁÿµÿ±ÿ±ÿ±ÿ¯ÿ¬ÿªÿ¬ÿ­ÿ¶ÿ¿ÿÁÿÀÿ¶ÿ¯ÿ³ÿµÿ¹ÿ¼ÿ»ÿ¶ÿ²ÿ·ÿ¹ÿºÿ¿ÿ´ÿ»ÿ¼ÿ²ÿ²ÿ»ÿ·ÿ´ÿ©ÿ·ÿ¶ÿ±ÿ±ÿ®ÿ½ÿÈÿ½ÿ²ÿ´ÿ¸ÿ½ÿ¹ÿ¸ÿ¾ÿ¾ÿ¿ÿµÿ®ÿ·ÿ¸ÿ´ÿÄÿÅÿ¹ÿ¿ÿºÿ½ÿªÿ¬ÿ´ÿ±ÿ¾ÿÀÿ´ÿ´ÿ¸ÿ¸ÿ¹ÿ»ÿ¼ÿ¾ÿ»ÿ¸ÿ·ÿ²ÿ¼ÿ¯ÿ±ÿ·ÿ¸ÿ±ÿ·ÿ´ÿ¬ÿ°ÿÂÿºÿ¾ÿÂÿ·ÿ¹ÿ½ÿ¾ÿ¿ÿ³ÿ­ÿ²ÿªÿÿ¶ÿ´ÿµÿ¼ÿ³ÿ­ÿ·ÿ¼ÿÇÿ¹ÿ°ÿ·ÿ²ÿ»ÿµÿ¸ÿ¸ÿ¶ÿ±ÿºÿ»ÿ¸ÿºÿºÿ·ÿ¼ÿ¿ÿ¸ÿ¿ÿ½ÿ¼ÿ³ÿÀÿÆÿ¬ÿ³ÿ¶ÿ¯ÿ±ÿ±ÿ°ÿ½ÿÀÿÀÿ¾ÿºÿ³ÿ»ÿÄÿ¸ÿ·ÿ¿ÿ±ÿµÿ°ÿ®ÿ¿ÿÃÿ¸ÿÂÿªÿºÿºÿ·ÿÀÿÅÿ¹ÿ¸ÿ³ÿÁÿÁÿ·ÿ»ÿ¼ÿ´ÿ·ÿ½ÿ¼ÿÂÿ¿ÿ¾ÿºÿ¿ÿ¾ÿÃÿ¾ÿ¾ÿ»ÿ´ÿ»ÿ°ÿ¸ÿ»ÿºÿ¹ÿ¹ÿ»ÿ¹ÿ¶ÿ¶ÿÄÿ»ÿ¹ÿ¼ÿÄÿ½ÿ¶ÿµÿ¼ÿ¹ÿÄÿ¿ÿ½ÿ¼ÿ»ÿ¸ÿ¼ÿ¸ÿ»ÿÀÿ»ÿÀÿºÿ»ÿ¯ÿ²ÿ¿ÿÃÿ¾ÿ¿ÿ»ÿ¸ÿÄÿ»ÿªÿ°ÿ¶ÿ»ÿµÿµÿÆÿÊÿ½ÿ¸ÿ¿ÿÀÿ¹ÿÂÿ½ÿ¼ÿ±ÿµÿ»ÿ¹ÿÁÿ¾ÿ¿ÿ¾ÿ¼ÿÀÿÀÿÀÿ»ÿ±ÿ±ÿ±ÿ½ÿÅÿÄÿ·ÿ±ÿ¿ÿ²ÿ¿ÿÃÿ¿ÿ¿ÿÁÿ¸ÿ¶ÿ¿ÿ¹ÿ©ÿÿ´ÿºÿ¸ÿ»ÿÉÿºÿÁÿ´ÿ´ÿ½ÿ·ÿ¸ÿ´ÿ½ÿ¿ÿ¼ÿ½ÿ»ÿµÿµÿ³ÿ°ÿ·ÿ¼ÿ¸ÿ²ÿÂÿ­ÿ¬ÿ²ÿºÿ²ÿÿ«ÿµÿ´ÿºÿºÿ²ÿ³ÿ´ÿ¼ÿ¾ÿºÿ¶ÿÃÿ¶ÿ¹ÿ±ÿÿ¶ÿºÿ½ÿ½ÿ±ÿ³ÿ¼ÿ½ÿ¿ÿ¿ÿÃÿ¸ÿÂÿ³ÿµÿ¼ÿ¹ÿÂÿµÿÆÿÆÿ¸ÿ­ÿ¼ÿÇÿÁÿ»ÿ®ÿ°ÿ¿ÿÈÿºÿ¸ÿ³ÿ¿ÿ¾ÿ³ÿ¶ÿ¼ÿ»ÿ¸ÿ½ÿ¿ÿºÿµÿ²ÿ³ÿ±ÿÁÿ¸ÿ»ÿªÿ°ÿ´ÿ±ÿ¶ÿ¶ÿ¹ÿ¿ÿÂÿÃÿÁÿ½ÿ»ÿ¹ÿ¼ÿÁÿ·ÿÂÿ¾ÿÃÿºÿ¶ÿÀÿ¸ÿ¾ÿ¿ÿÀÿÁÿ¶ÿÅÿÇÿÁÿ´ÿ¹ÿ¾ÿ»ÿÅÿÄÿ¼ÿ¶ÿ¹ÿÀÿ·ÿ¯ÿµÿ¶ÿÁÿ½ÿ½ÿÃÿ¿ÿ¿ÿ»ÿ»ÿ¿ÿÉÿÄÿÇÿÅÿÀÿ»ÿ´ÿÃÿÀÿµÿ¶ÿ¸ÿÂÿÅÿÆÿ¿ÿÄÿ³ÿ´ÿ»ÿ½ÿÁÿÃÿÇÿÆÿ¹ÿ¶ÿÆÿ¹ÿÁÿÆÿÃÿÂÿ½ÿºÿÀÿÃÿ¿ÿÀÿÀÿºÿÀÿÈÿ½ÿ»ÿÅÿÂÿ¾ÿ¿ÿÇÿÆÿÀÿ¿ÿ¿ÿÆÿÀÿ¼ÿ¿ÿÅÿ½ÿÀÿ¿ÿ¼ÿ¼ÿ½ÿ½ÿÂÿÀÿ¸ÿÁÿµÿ¼ÿ³ÿ¾ÿÄÿÀÿÁÿ¿ÿ»ÿ»ÿÄÿÈÿ¿ÿ»ÿ³ÿ¾ÿÀÿÀÿ»ÿÀÿÁÿ»ÿ·ÿ¸ÿ¹ÿ½ÿÀÿ¾ÿ¿ÿÃÿ¿ÿ¾ÿ¸ÿÀÿ»ÿ¾ÿ»ÿ¸ÿ¹ÿ¾ÿÀÿ¹ÿ³ÿµÿÄÿ¼ÿÃÿ¿ÿ¸ÿ´ÿ´ÿÁÿÄÿ½ÿ¾ÿÃÿÁÿ¼ÿ½ÿºÿ´ÿµÿ»ÿ·ÿ¼ÿ¸ÿ¹ÿÀÿ¶ÿ³ÿ½ÿ½ÿËÿ¿ÿ½ÿÁÿÄÿÁÿ¼ÿºÿ¼ÿ¾ÿ¼ÿ¶ÿÆÿÉÿÃÿÃÿÅÿÆÿÀÿÂÿÀÿ½ÿÃÿ¿ÿ·ÿÃÿÎÿ½ÿ²ÿ·ÿ¹ÿ¾ÿÆÿÇÿÄÿÂÿ½ÿ¿ÿ·ÿ¸ÿÇÿÂÿ»ÿÇÿÉÿÀÿ»ÿ¼ÿ¸ÿµÿ¿ÿµÿºÿ¼ÿ¾ÿ¼ÿÀÿÂÿÂÿÀÿ¾ÿ¿ÿ¼ÿÁÿÅÿÂÿ·ÿÆÿÁÿÃÿÆÿÄÿÆÿÈÿÁÿÉÿÅÿ¾ÿÅÿÃÿÊÿ¿ÿ½ÿÂÿÀÿ½ÿ¿ÿºÿÆÿ¿ÿ¼ÿ³ÿ¾ÿ¿ÿ»ÿÃÿÌÿÊÿÀÿ¸ÿÅÿ½ÿÂÿ½ÿ¼ÿ¼ÿºÿ»ÿÀÿÀÿ¾ÿÅÿÅÿÇÿ¿ÿÉÿÅÿÅÿÌÿÊÿÄÿÁÿ»ÿÆÿÏÿ¾ÿÄÿÊÿËÿÀÿ½ÿÌÿÉÿÁÿÃÿÌÿÅÿÆÿ½ÿ¼ÿ¼ÿ»ÿ¿ÿÃÿÆÿÁÿ¸ÿ¼ÿ¾ÿ½ÿÄÿËÿÊÿÅÿÆÿÄÿÅÿÓÿÏÿÂÿÂÿ¾ÿ»ÿÁÿÈÿÂÿÄÿÀÿÁÿ¾ÿÆÿ¾ÿÁÿ¾ÿµÿ½ÿ½ÿ¾ÿÆÿ°ÿÀÿÁÿ¼ÿ¹ÿºÿºÿ¶ÿ³ÿºÿÇÿÄÿÀÿÃÿ¾ÿ¼ÿ¾ÿ»ÿÀÿ¿ÿ·ÿËÿÌÿÄÿÂÿ¾ÿÂÿÍÿÊÿÇÿÆÿÉÿ¿ÿ»ÿÅÿÇÿ½ÿ¹ÿ¼ÿÃÿÇÿÇÿ¿ÿ»ÿÅÿÀÿ»ÿÃÿÆÿ¹ÿ±ÿÄÿ¼ÿÀÿ½ÿ¾ÿÀÿÀÿÄÿ¾ÿ¹ÿ½ÿÀÿ»ÿ»ÿÁÿÃÿ¿ÿ¾ÿ¿ÿÇÿ½ÿ¾ÿ¾ÿ¶ÿ¹ÿÃÿÅÿÅÿ¾ÿÄÿÁÿ¹ÿºÿ¿ÿÀÿ¾ÿÂÿÂÿ¼ÿ¼ÿÇÿËÿÁÿÅÿÉÿ¾ÿÁÿÂÿ»ÿ¾ÿÏÿÍÿ»ÿ»ÿÂÿ·ÿ¼ÿ·ÿ»ÿÅÿÀÿÀÿ¿ÿ½ÿ¾ÿºÿÀÿ¾ÿ½ÿ½ÿÂÿ¿ÿÀÿÉÿÁÿÂÿ¸ÿ¹ÿ»ÿºÿÀÿÅÿÄÿÄÿ¿ÿ¾ÿÂÿÇÿ¿ÿºÿ¾ÿÃÿ¾ÿ®ÿÍÿÅÿ¹ÿÂÿÅÿ¼ÿ¼ÿ¾ÿ½ÿ¿ÿªÿ©ÿºÿÎÿÑÿÁÿ¾ÿ«ÿÿ­ÿ²ÿµÿ°ÿ³ÿ®ÿ°ÿ¶ÿ·ÿ´ÿ±ÿ¯ÿ¢ÿºÿ¾ÿÀÿ¿ÿ»ÿ·ÿ¹ÿÁÿ¼ÿÁÿ·ÿ¹ÿ¸ÿ¸ÿ·ÿµÿ»ÿÁÿ¶ÿ°ÿ±ÿ´ÿºÿ¼ÿ¶ÿ´ÿ´ÿºÿ·ÿÄÿ¾ÿµÿµÿ¸ÿ½ÿÌÿµÿ¹ÿ·ÿ¼ÿ¸ÿ²ÿ¸ÿÂÿÁÿ±ÿµÿ±ÿ¢ÿ®ÿ°ÿ±ÿ¼ÿ¶ÿÀÿÄÿ¸ÿºÿºÿ½ÿ½ÿ¼ÿÃÿ½ÿÂÿ¸ÿ¸ÿ±ÿ·ÿÁÿ¿ÿ´ÿ³ÿ´ÿÇÿ¼ÿÀÿ·ÿ¹ÿ¼ÿµÿ¯ÿµÿÃÿ³ÿ»ÿºÿ»ÿ¼ÿ½ÿÁÿ¿ÿµÿÂÿ·ÿ³ÿ·ÿµÿºÿ¸ÿµÿ½ÿºÿÀÿ¾ÿ¼ÿ¸ÿ¹ÿ¸ÿ¶ÿ·ÿ¹ÿÀÿ°ÿ¹ÿ­ÿµÿµÿµÿ¶ÿµÿ¸ÿÁÿ¾ÿ±ÿÁÿ»ÿ»ÿ·ÿ¶ÿµÿ®ÿ²ÿÄÿ½ÿÁÿ°ÿ¶ÿ¸ÿ¸ÿ¹ÿ¹ÿ¹ÿ½ÿ¾ÿ¼ÿ¶ÿ½ÿ¯ÿªÿµÿ½ÿ¶ÿ²ÿ¿ÿ»ÿ´ÿ½ÿ½ÿ¶ÿµÿµÿ·ÿ½ÿ¾ÿ¼ÿÅÿ¹ÿ¼ÿ´ÿÂÿÉÿÂÿ¼ÿ¾ÿ½ÿ³ÿÀÿ»ÿ¸ÿ»ÿÀÿÀÿ¹ÿ·ÿ½ÿ¿ÿ¿ÿ³ÿ¼ÿÂÿºÿ¸ÿµÿ¹ÿ¿ÿ¼ÿ»ÿ¹ÿµÿ»ÿ¸ÿ·ÿ¿ÿÁÿÄÿÃÿ»ÿ¼ÿ·ÿ¹ÿ´ÿÅÿÀÿµÿµÿÂÿ¾ÿ±ÿ¹ÿÉÿÂÿ´ÿ¼ÿ·ÿµÿ¸ÿÂÿÄÿ¾ÿ·ÿ·ÿºÿÀÿ²ÿÁÿ¹ÿ·ÿ½ÿµÿµÿ¶ÿ°ÿ¼ÿÊÿ´ÿ·ÿºÿ®ÿ°ÿ¯ÿ¸ÿ¼ÿ¾ÿÀÿ¸ÿ´ÿ¹ÿÉÿÁÿºÿ½ÿÀÿ¸ÿ¿ÿÁÿÀÿÇÿ¾ÿ¿ÿ¸ÿ²ÿµÿ³ÿ¸ÿ¼ÿºÿ¹ÿ»ÿµÿ±ÿ¼ÿ¸ÿ·ÿ¶ÿ¼ÿÁÿÂÿ¼ÿ¾ÿ¿ÿ¸ÿ¯ÿ«ÿÄÿ¿ÿ¾ÿÑÿºÿ½ÿ¸ÿ»ÿ¾ÿ¾ÿÁÿÃÿ»ÿÁÿÄÿ¼ÿºÿµÿ¶ÿ¸ÿ¹ÿºÿ¸ÿ±ÿ¯ÿ¸ÿ·ÿ½ÿºÿºÿÁÿºÿ¯ÿ¸ÿ¾ÿ»ÿ¶ÿ¶ÿ¾ÿËÿÀÿÁÿ»ÿ°ÿ¸ÿºÿ½ÿÄÿÂÿºÿ¹ÿÁÿÂÿ¸ÿºÿ·ÿ¶ÿ¹ÿ¶ÿ®ÿ¶ÿ¿ÿ²ÿ¬ÿ³ÿ·ÿÁÿÈÿ¼ÿ¯ÿÄÿ½ÿÂÿÃÿ·ÿ·ÿ¾ÿ½ÿºÿ¿ÿÁÿ¿ÿ¸ÿºÿÿ¶ÿ²ÿÁÿÀÿ´ÿ±ÿ¾ÿÆÿ¼ÿµÿºÿ¶ÿ¹ÿ»ÿºÿ°ÿ»ÿÆÿ½ÿ¼ÿÄÿÀÿ¹ÿ¿ÿ»ÿµÿ½ÿµÿ·ÿ·ÿ¶ÿÁÿ²ÿ±ÿµÿ¹ÿµÿ­ÿ¶ÿ¿ÿ¼ÿºÿÁÿ½ÿ¶ÿ¹ÿµÿ³ÿµÿ»ÿ½ÿ¿ÿÃÿºÿ°ÿ¸ÿºÿ´ÿºÿ¾ÿ¹ÿÀÿ¼ÿ¾ÿ»ÿ¾ÿÃÿ¿ÿ·ÿ¹ÿÂÿÄÿ½ÿ²ÿÄÿ¾ÿ»ÿºÿ¾ÿ½ÿ¼ÿ·ÿ¸ÿ·ÿ²ÿ¼ÿÇÿÀÿ³ÿ¾ÿ¾ÿÍÿµÿ³ÿ²ÿ¾ÿÄÿ½ÿ¸ÿµÿ´ÿµÿ²ÿ¯ÿ¿ÿ¿ÿ½ÿ¯ÿ½ÿ¶ÿ½ÿ¼ÿ¯ÿ»ÿ»ÿ¶ÿ·ÿ²ÿ±ÿ¸ÿÀÿÂÿ©ÿ°ÿµÿ¼ÿÀÿÀÿ»ÿ²ÿ±ÿºÿ¿ÿÀÿ¿ÿ½ÿ¾ÿ½ÿ½ÿ¶ÿ²ÿµÿ½ÿÁÿ¼ÿºÿÀÿÅÿ¼ÿºÿ¿ÿ½ÿ·ÿ´ÿ·ÿ¾ÿ´ÿºÿÌÿÀÿ«ÿÄÿ¼ÿ·ÿ³ÿ³ÿ°ÿ°ÿ¸ÿºÿ³ÿ²ÿ»ÿºÿ¹ÿ¶ÿ¼ÿ¾ÿ¼ÿ²ÿ¹ÿµÿ¹ÿÁÿºÿ¹ÿ½ÿ¹ÿ´ÿ¼ÿ¿ÿµÿÀÿ¶ÿ³ÿ´ÿ»ÿ²ÿ²ÿ²ÿ²ÿºÿºÿÀÿÃÿ¾ÿ»ÿ¼ÿ¼ÿ¹ÿºÿ¼ÿµÿ¸ÿ¿ÿ¼ÿ¼ÿºÿ¼ÿ¸ÿ½ÿ¾ÿ¼ÿ½ÿ¸ÿ¹ÿ»ÿ¶ÿºÿÀÿ»ÿµÿ®ÿ¾ÿµÿ·ÿ®ÿ­ÿ°ÿ®ÿºÿÅÿ½ÿ¿ÿ¾ÿ°ÿ²ÿ¾ÿºÿ»ÿÇÿ±ÿºÿ´ÿ»ÿ¹ÿ½ÿ¼ÿ¹ÿ³ÿ¶ÿµÿºÿ·ÿ®ÿ´ÿ¾ÿ¹ÿ¸ÿºÿ­ÿ¸ÿ·ÿ°ÿ¶ÿ´ÿ®ÿ²ÿ·ÿ¶ÿ¾ÿ»ÿ±ÿ ÿ¶ÿ¹ÿµÿ»ÿºÿµÿ¹ÿ¸ÿ»ÿ·ÿ´ÿ»ÿ·ÿÿ¹ÿ¾ÿ¶ÿ¬ÿ±ÿµÿºÿ½ÿµÿ·ÿ·ÿ²ÿµÿ´ÿ²ÿ±ÿ±ÿ²ÿ»ÿ´ÿ»ÿ ÿÿ´ÿÅÿ¿ÿ½ÿ¹ÿ´ÿ´ÿ»ÿ¿ÿ¹ÿµÿ·ÿ»ÿÁÿÃÿ»ÿ´ÿ¹ÿ­ÿ¯ÿªÿ¯ÿÄÿÿ·ÿ°ÿ³ÿ¶ÿ»ÿ¸ÿ¶ÿ»ÿ¼ÿ¸ÿ¶ÿ¸ÿ¶ÿµÿ¿ÿ³ÿ­ÿ¼ÿ³ÿÁÿ³ÿ®ÿÃÿÁÿÁÿ¸ÿ¼ÿ³ÿ´ÿ¹ÿ¹ÿµÿ¶ÿ®ÿµÿÀÿ¾ÿ¿ÿ´ÿ¸ÿ¸ÿ±ÿ·ÿ¼ÿ¿ÿ¹ÿ¾ÿ·ÿºÿ­ÿ±ÿ¶ÿ¼ÿµÿ³ÿ´ÿ¹ÿºÿ¾ÿ¹ÿ´ÿºÿ¶ÿ·ÿ³ÿ¯ÿ°ÿ½ÿµÿ¹ÿ±ÿ³ÿ®ÿ¹ÿÄÿ³ÿ³ÿÅÿ¾ÿ¿ÿµÿ«ÿ¸ÿ¶ÿµÿ¼ÿ´ÿ±ÿ¼ÿ»ÿ¶ÿ²ÿ¹ÿ¼ÿ·ÿ»ÿµÿ·ÿÀÿ¸ÿ¹ÿ·ÿ²ÿ¶ÿµÿµÿ¶ÿ½ÿ¼ÿ½ÿ¸ÿ²ÿ³ÿ²ÿ³ÿ´ÿ³ÿ·ÿ¶ÿ¶ÿ¼ÿ´ÿ²ÿ´ÿ¸ÿ¸ÿÿ°ÿ½ÿ±ÿ¯ÿ·ÿºÿ¹ÿ­ÿ·ÿ»ÿµÿ²ÿ¹ÿ¹ÿ´ÿ±ÿ®ÿµÿ¸ÿ¸ÿ³ÿµÿ¶ÿµÿÂÿÂÿ«ÿ¶ÿ¯ÿ®ÿµÿ¹ÿ½ÿ¶ÿ±ÿµÿ¼ÿ·ÿ¯ÿ»ÿÀÿ¸ÿ³ÿ²ÿµÿ²ÿ²ÿ¼ÿºÿ·ÿ½ÿ³ÿ®ÿ³ÿ¯ÿ°ÿ±ÿ´ÿ´ÿ±ÿ¹ÿ¶ÿ´ÿ®ÿ­ÿ°ÿ³ÿ±ÿ¶ÿ¹ÿ¶ÿ´ÿ¿ÿÀÿ±ÿ©ÿÿ°ÿºÿÁÿ»ÿºÿ¿ÿ»ÿ¸ÿ·ÿ´ÿ¿ÿ¼ÿ´ÿ¬ÿ¸ÿµÿÀÿ¶ÿ´ÿ¸ÿµÿµÿ¼ÿ¹ÿ·ÿ·ÿµÿ¶ÿ¶ÿ´ÿ´ÿ²ÿ³ÿ·ÿ³ÿµÿ¶ÿ³ÿ´ÿÿ½ÿÁÿÆÿ®ÿºÿªÿ¸ÿ¯ÿ±ÿµÿºÿÂÿÃÿµÿµÿºÿ¸ÿ³ÿ¯ÿ³ÿºÿ»ÿ¸ÿµÿ³ÿÃÿ½ÿ¼ÿ¼ÿ¸ÿ°ÿ®ÿÁÿ¯ÿ¸ÿ¾ÿ»ÿ¬ÿÀÿ»ÿ³ÿºÿ¼ÿÁÿ·ÿµÿ°ÿ®ÿ¬ÿ¯ÿ²ÿ®ÿµÿ¿ÿ¼ÿ»ÿºÿ·ÿ±ÿ±ÿ´ÿ³ÿ±ÿ·ÿ¶ÿ«ÿ³ÿ©ÿµÿ¸ÿÁÿ»ÿ¸ÿ°ÿ±ÿ¸ÿ¶ÿ²ÿ³ÿ¼ÿ³ÿÿ·ÿ¯ÿ¯ÿ¶ÿ²ÿ²ÿµÿ°ÿ±ÿ·ÿ°ÿ®ÿ½ÿ¼ÿ±ÿ´ÿ¯ÿ©ÿÿ¾ÿµÿµÿ¸ÿ·ÿ­ÿÿºÿ®ÿ·ÿ²ÿ´ÿ¹ÿ¯ÿµÿÀÿ¾ÿ²ÿ´ÿ»ÿ°ÿ·ÿ¾ÿ´ÿ®ÿ®ÿ´ÿÀÿÂÿ²ÿÿ±ÿ²ÿ»ÿ¶ÿ²ÿ®ÿ¸ÿ±ÿ¿ÿ¯ÿ©ÿÅÿÿ°ÿ­ÿ°ÿºÿºÿ»ÿ¼ÿ´ÿ¶ÿ°ÿ±ÿ´ÿ´ÿ±ÿ¬ÿ¯ÿ¬ÿ·ÿ¾ÿ·ÿ±ÿ¬ÿ³ÿ²ÿ±ÿ³ÿ´ÿ²ÿ®ÿ²ÿ¼ÿ·ÿ¿ÿºÿ¬ÿ±ÿ¯ÿ¶ÿºÿ°ÿ¹ÿ¶ÿ²ÿ¸ÿÿºÿ¶ÿ±ÿ­ÿµÿ¶ÿ³ÿ¶ÿ³ÿ³ÿ»ÿ»ÿ¾ÿ½ÿ³ÿ¸ÿ½ÿ´ÿ®ÿÿ­ÿ³ÿ«ÿ«ÿºÿ±ÿµÿ·ÿ¸ÿ¯ÿ³ÿ«ÿ¸ÿ·ÿ±ÿ¼ÿ½ÿºÿ³ÿ»ÿºÿ¸ÿ¿ÿ¸ÿ¶ÿ¸ÿ´ÿªÿ±ÿ±ÿ´ÿÀÿ·ÿ¯ÿ¬ÿ¯ÿ³ÿ­ÿ¸ÿ·ÿ·ÿºÿ²ÿÿ­ÿ­ÿ®ÿµÿ·ÿªÿ±ÿ®ÿµÿ­ÿ´ÿ«ÿ¼ÿ¶ÿ·ÿ¯ÿ³ÿ½ÿ·ÿºÿ´ÿµÿ¯ÿ¹ÿ¸ÿ¸ÿµÿÿ«ÿ®ÿ«ÿ¹ÿ¼ÿ³ÿ¸ÿ³ÿÿ³ÿ²ÿ¼ÿ³ÿºÿ¼ÿ¿ÿÁÿ¼ÿÇÿ²ÿ¹ÿ¹ÿ»ÿ¿ÿ·ÿªÿ®ÿµÿºÿ®ÿµÿ®ÿ¯ÿªÿ¬ÿ­ÿ¯ÿ«ÿ«ÿ´ÿ¹ÿµÿµÿ³ÿ³ÿµÿºÿ¼ÿ±ÿµÿ»ÿ¯ÿ±ÿ´ÿ³ÿÿ­ÿµÿ¶ÿ²ÿ©ÿ½ÿ¯ÿ´ÿ¸ÿ²ÿ´ÿ­ÿ·ÿ¿ÿ±ÿ¸ÿ¹ÿ¶ÿµÿ¼ÿºÿ»ÿ´ÿ®ÿ²ÿ®ÿ¯ÿ®ÿ¬ÿ¯ÿ¸ÿºÿºÿ¸ÿµÿ¼ÿÀÿ·ÿ­ÿ²ÿ¶ÿ¯ÿ­ÿµÿ®ÿ®ÿ²ÿ°ÿ¬ÿµÿ¸ÿ¶ÿµÿ´ÿ°ÿ·ÿ°ÿ¿ÿ³ÿ°ÿÿµÿ¯ÿ²ÿ·ÿ­ÿ¯ÿ±ÿµÿ±ÿ­ÿÿ¬ÿ´ÿ­ÿ®ÿ´ÿªÿÿ©ÿ¯ÿ®ÿ¸ÿ´ÿµÿ¼ÿ¹ÿ«ÿ¹ÿ¹ÿºÿ¼ÿ°ÿ¬ÿµÿ¬ÿ®ÿ»ÿ²ÿ¯ÿ¯ÿ­ÿ¶ÿ´ÿ½ÿ¯ÿ´ÿÀÿ¼ÿµÿµÿ¶ÿ±ÿ­ÿ¯ÿºÿ¹ÿ­ÿ¯ÿµÿµÿ¶ÿµÿ²ÿ®ÿ¬ÿ¶ÿµÿ¶ÿ¶ÿ¬ÿ¹ÿ´ÿ³ÿ®ÿÿ¸ÿÿµÿ¹ÿÃÿÿ¹ÿ­ÿ¯ÿ´ÿ­ÿ·ÿ¯ÿÿªÿ­ÿªÿ³ÿµÿ«ÿ¯ÿ½ÿ»ÿ²ÿ¶ÿ²ÿªÿºÿ¿ÿ°ÿ°ÿ¯ÿ¶ÿ´ÿ´ÿºÿ­ÿ³ÿ­ÿÃÿÁÿ¶ÿºÿÿ·ÿ­ÿ¿ÿ»ÿ³ÿ¿ÿÄÿ­ÿ±ÿ¼ÿ°ÿ¸ÿºÿ±ÿ·ÿ®ÿ¶ÿ¹ÿ®ÿµÿ¸ÿ·ÿ´ÿ­ÿ³ÿ¹ÿ½ÿ´ÿ¯ÿ»ÿ·ÿ²ÿ¬ÿ±ÿ´ÿ²ÿ¶ÿ»ÿ¶ÿ¼ÿÀÿ¹ÿÆÿÀÿ¸ÿ¬ÿ¾ÿ°ÿ¸ÿµÿ³ÿÿ¯ÿµÿ¯ÿ²ÿ³ÿ³ÿ´ÿ¶ÿ¸ÿ½ÿ¹ÿ´ÿ¹ÿ¹ÿ¹ÿ¶ÿ²ÿ­ÿ¹ÿ¶ÿ³ÿ³ÿ­ÿ°ÿ¯ÿ¯ÿÿ¯ÿ©ÿ»ÿÄÿ¿ÿ²ÿ¹ÿºÿ¯ÿ³ÿ±ÿ¯ÿ¯ÿ²ÿ³ÿ¯ÿ°ÿ³ÿ³ÿ¹ÿ¸ÿ±ÿ­ÿ¯ÿ³ÿ±ÿ­ÿ­ÿ³ÿºÿ¶ÿ¯ÿ²ÿ³ÿ´ÿ´ÿ±ÿÀÿªÿµÿ´ÿ»ÿ¼ÿ»ÿ¸ÿ¯ÿ³ÿ¹ÿ¶ÿ³ÿ¸ÿ±ÿ«ÿ³ÿ»ÿµÿ·ÿ¹ÿ½ÿ½ÿ²ÿ«ÿ©ÿÿ¯ÿ­ÿ®ÿ®ÿ³ÿ¸ÿ¯ÿ½ÿ¾ÿÿ½ÿ«ÿ±ÿÃÿ´ÿ±ÿ´ÿµÿ¼ÿ¸ÿ·ÿ¶ÿºÿ²ÿ·ÿ±ÿ¸ÿµÿ²ÿ·ÿ³ÿ¸ÿ·ÿ°ÿºÿ¼ÿµÿ¶ÿ·ÿ«ÿ³ÿ¶ÿ·ÿ«ÿ°ÿ°ÿ¹ÿ³ÿ¶ÿ¼ÿ«ÿÀÿ±ÿ¸ÿ°ÿµÿ²ÿ´ÿ¼ÿ¯ÿ­ÿ¶ÿ´ÿ³ÿµÿ·ÿ´ÿ¶ÿ¸ÿ²ÿ±ÿ±ÿ³ÿ¼ÿ½ÿ°ÿ´ÿ·ÿ¿ÿ¼ÿ¾ÿµÿªÿ»ÿ³ÿ«ÿ¶ÿ¶ÿªÿ®ÿ´ÿ¬ÿ¹ÿ¶ÿ´ÿ°ÿ¬ÿ·ÿ¶ÿ¶ÿµÿ²ÿ·ÿ¹ÿ»ÿ»ÿ²ÿªÿ«ÿ½ÿµÿ±ÿ¸ÿÄÿ¶ÿ¹ÿ»ÿÀÿ´ÿ¬ÿ³ÿ¬ÿ·ÿ´ÿ±ÿ¬ÿ´ÿ·ÿ¶ÿ¸ÿ¹ÿ´ÿµÿ·ÿ´ÿ¸ÿºÿ´ÿ³ÿ³ÿ³ÿ¯ÿ°ÿ¸ÿ¼ÿ¸ÿºÿÁÿ¼ÿ»ÿ»ÿ¶ÿ±ÿ¯ÿ«ÿ­ÿ®ÿ±ÿ»ÿ¼ÿ¹ÿºÿ¶ÿ²ÿ¸ÿ¸ÿ°ÿ³ÿ»ÿ¹ÿ°ÿ³ÿ¿ÿºÿ·ÿ°ÿ½ÿ¿ÿ¸ÿ®ÿ³ÿ¯ÿ½ÿ¹ÿ³ÿ¬ÿ²ÿµÿ´ÿ´ÿ¸ÿµÿ®ÿ³ÿ¶ÿ¼ÿÃÿÁÿ¸ÿ·ÿ¿ÿ»ÿ¶ÿ·ÿ´ÿµÿÀÿ¼ÿÿ¿ÿÇÿ©ÿ­ÿ¼ÿºÿ¿ÿ³ÿ°ÿ´ÿ®ÿ²ÿ·ÿ±ÿ®ÿ²ÿ´ÿ½ÿ¹ÿ®ÿ¹ÿ¶ÿ´ÿºÿµÿ¬ÿ¾ÿ¸ÿ±ÿ¹ÿ³ÿ½ÿ¼ÿ¯ÿ¹ÿµÿ»ÿ¿ÿ¹ÿµÿ±ÿ·ÿ¸ÿ´ÿ¹ÿ¿ÿ¼ÿ»ÿºÿ´ÿ»ÿ¹ÿºÿ»ÿµÿ¹ÿ¼ÿºÿ¹ÿ¸ÿÂÿÀÿ³ÿ²ÿ®ÿ·ÿÁÿ´ÿ¸ÿ¿ÿ·ÿºÿºÿ³ÿ½ÿ¹ÿ¯ÿ¶ÿ²ÿºÿ¶ÿ¿ÿ¸ÿ¸ÿ³ÿ»ÿ¼ÿ¸ÿ°ÿÀÿ½ÿ¹ÿµÿ¸ÿ¸ÿ»ÿ¼ÿºÿ·ÿ·ÿ¿ÿÀÿ¾ÿ¹ÿµÿ¯ÿ»ÿ¾ÿ·ÿºÿ·ÿ°ÿ¶ÿ¸ÿµÿ¹ÿ¼ÿ¾ÿ¸ÿ½ÿ»ÿµÿ½ÿ¾ÿ³ÿ»ÿÄÿ¼ÿµÿ¹ÿ¹ÿ·ÿ³ÿÀÿµÿ¿ÿ´ÿ²ÿ¼ÿ¶ÿ¶ÿÄÿÄÿÂÿ½ÿ¶ÿ¹ÿ»ÿ¶ÿµÿµÿ¸ÿÂÿÄÿ¾ÿ¸ÿ¾ÿ¶ÿ·ÿ±ÿºÿµÿ½ÿ¾ÿºÿ¾ÿ½ÿ¿ÿ¿ÿ³ÿ°ÿºÿ¸ÿ½ÿÂÿ¼ÿ»ÿÁÿËÿÇÿ¯ÿ¸ÿºÿ±ÿ¶ÿ·ÿ¶ÿ½ÿÀÿ½ÿ¼ÿ»ÿ¿ÿ¾ÿ¸ÿ¹ÿ½ÿ¾ÿ±ÿ¯ÿµÿÏÿ¿ÿ¹ÿ¯ÿ½ÿ¿ÿÂÿ³ÿ¹ÿÁÿ³ÿ±ÿ¸ÿ·ÿ·ÿºÿ¼ÿ¼ÿÀÿ¸ÿ±ÿ·ÿ³ÿ¯ÿ®ÿµÿ¹ÿ¾ÿ¹ÿ½ÿ»ÿ¹ÿºÿ¼ÿÁÿ½ÿ¶ÿ¹ÿ¸ÿÂÿÇÿÃÿ´ÿ¹ÿÈÿ°ÿ»ÿ«ÿ¶ÿ¼ÿÀÿ¾ÿ¶ÿ»ÿ¼ÿ·ÿ·ÿ¶ÿµÿ·ÿ©ÿ²ÿÂÿµÿ¬ÿ·ÿÃÿ¾ÿÀÿ¹ÿ½ÿ¼ÿ¼ÿ¼ÿµÿ´ÿ½ÿ¿ÿ½ÿÂÿ¾ÿ¼ÿºÿ¶ÿ»ÿ¬ÿµÿ¯ÿ·ÿ¸ÿ¸ÿÄÿºÿ«ÿ°ÿ¾ÿ»ÿ´ÿ¿ÿ½ÿªÿ¶ÿµÿ¹ÿ¿ÿ½ÿµÿ·ÿ¶ÿ¶ÿ¾ÿ·ÿµÿ¹ÿ»ÿÁÿÂÿ¿ÿ¹ÿÀÿ½ÿÁÿÂÿÀÿºÿÅÿÃÿ½ÿ¼ÿ¹ÿ¸ÿ½ÿ½ÿ¶ÿ¼ÿÅÿ¾ÿ¿ÿ¼ÿ¾ÿ»ÿ¼ÿÅÿ»ÿµÿÂÿÀÿ»ÿÀÿÂÿ¿ÿ¿ÿ·ÿÿ¯ÿÃÿÀÿ²ÿ¶ÿ»ÿ¼ÿ±ÿ­ÿºÿÁÿÁÿ½ÿÁÿÂÿ¸ÿºÿÀÿ¹ÿÂÿÀÿÂÿ·ÿ¹ÿ½ÿµÿ½ÿ»ÿÁÿÁÿ¿ÿ»ÿ¶ÿ¸ÿ½ÿÂÿµÿ¾ÿÂÿ¿ÿ¶ÿ½ÿ¼ÿÀÿ¿ÿ¼ÿºÿ»ÿ¹ÿ¹ÿ¹ÿ®ÿ¼ÿÃÿÊÿÃÿ½ÿÆÿºÿÆÿÃÿÂÿ¾ÿ¼ÿ½ÿ½ÿÅÿÄÿÁÿ¹ÿÂÿÂÿÃÿ¿ÿ½ÿ¼ÿ¿ÿ¿ÿÀÿ·ÿµÿÄÿÀÿ»ÿÄÿ·ÿÄÿ´ÿ½ÿÀÿÉÿÅÿ»ÿ¿ÿÂÿÂÿÆÿÇÿÃÿ¾ÿÁÿÇÿÂÿ¼ÿºÿ¸ÿ»ÿ¼ÿËÿÊÿÄÿÄÿÁÿÃÿÁÿ¸ÿÃÿºÿ¾ÿ¸ÿ»ÿ¹ÿ¹ÿ¼ÿ¾ÿÄÿÄÿÅÿÊÿºÿ¼ÿ´ÿ¶ÿ¾ÿÅÿ·ÿ¹ÿ¼ÿÀÿ»ÿµÿ¹ÿ¾ÿ¿ÿºÿÆÿ¸ÿ¼ÿÁÿ¾ÿ¹ÿ·ÿ¾ÿ»ÿ¸ÿ¾ÿÄÿÂÿ¾ÿ¾ÿ»ÿÂÿÁÿºÿ¼ÿ¾ÿ¶ÿºÿÁÿ½ÿ¹ÿ¿ÿÅÿ»ÿÃÿ¿ÿ¾ÿµÿ¸ÿ½ÿÀÿ¿ÿ¾ÿÄÿÇÿ½ÿ¸ÿ·ÿ»ÿÀÿ¹ÿ¿ÿÂÿÁÿ»ÿ¸ÿ¼ÿÃÿÀÿ¿ÿÀÿÅÿ®ÿÆÿÂÿÉÿÂÿ¾ÿ»ÿ·ÿ»ÿÁÿºÿÇÿÉÿ»ÿÀÿÃÿÂÿ½ÿ½ÿ½ÿÀÿ¿ÿ½ÿÈÿÈÿºÿ²ÿ»ÿÆÿÆÿÇÿ¾ÿÀÿÀÿ»ÿÄÿÀÿµÿ¸ÿÎÿÁÿ³ÿÁÿ¾ÿ¼ÿÀÿÃÿÆÿ¾ÿÃÿ¿ÿÃÿÀÿÌÿÉÿÄÿ¹ÿ»ÿ¾ÿ¹ÿ¹ÿÇÿÅÿÀÿÅÿ´ÿÅÿ¿ÿÄÿÅÿÂÿÃÿÄÿ¼ÿ·ÿ¶ÿÆÿ¹ÿ»ÿÊÿÁÿ»ÿÄÿÂÿ¶ÿ¹ÿ´ÿÅÿÇÿÀÿ·ÿÃÿ¾ÿ»ÿÂÿÅÿ¿ÿ¾ÿ¹ÿÌÿ»ÿÅÿ¶ÿ½ÿÄÿÁÿÀÿÃÿÀÿºÿÂÿ¸ÿ¹ÿºÿÆÿÉÿÉÿÊÿÉÿÊÿÅÿÃÿÂÿÊÿÊÿÄÿÅÿÄÿ¿ÿ¿ÿÇÿËÿÅÿÐÿÀÿÇÿ¸ÿºÿÅÿÃÿ½ÿ½ÿ¾ÿ¿ÿ¾ÿ¸ÿ¾ÿÃÿÈÿËÿÉÿÃÿÀÿÆÿËÿÁÿ¸ÿÂÿÌÿÂÿ¿ÿ»ÿ¿ÿÈÿÀÿ¹ÿÆÿÂÿÄÿÃÿÁÿÅÿÀÿ¿ÿÂÿ»ÿÅÿÖÿÁÿÍÿÂÿÂÿÌÿÅÿ¹ÿºÿ¶ÿ¹ÿÂÿÅÿÄÿÁÿ¹ÿ¼ÿÀÿ»ÿºÿÂÿ¿ÿ¿ÿÀÿÂÿ¹ÿºÿÁÿÅÿÌÿÌÿÂÿ¸ÿÆÿÄÿÃÿÂÿ¿ÿ¾ÿ¿ÿ¾ÿÄÿ¾ÿÈÿÅÿÇÿÁÿ¿ÿÆÿÄÿ´ÿ¹ÿ¼ÿ±ÿÆÿÂÿ·ÿ¹ÿÂÿÄÿ¿ÿ¼ÿÁÿÄÿ·ÿ·ÿ¾ÿÁÿÀÿ¿ÿ¾ÿËÿÄÿ½ÿ¸ÿ¹ÿÀÿ¿ÿ¾ÿÆÿ¸ÿ½ÿÃÿ¿ÿ·ÿºÿ¹ÿºÿ¿ÿµÿºÿÄÿ¾ÿÄÿÁÿÀÿ¾ÿ½ÿÁÿÁÿÌÿÀÿ¿ÿ¸ÿµÿ¹ÿ¼ÿ¹ÿ·ÿ¾ÿÅÿ¼ÿ¿ÿºÿ²ÿµÿÂÿÉÿÄÿÁÿÊÿºÿ¾ÿÁÿÂÿÁÿºÿÁÿ´ÿ¼ÿ¾ÿ¾ÿÁÿÂÿ¾ÿ¼ÿ¿ÿ¿ÿÉÿÄÿ¼ÿ»ÿ¿ÿ½ÿ¶ÿ»ÿ¼ÿÀÿ¿ÿÃÿ¾ÿ¼ÿÀÿ¾ÿÆÿºÿ¹ÿ¾ÿ½ÿÁÿÁÿ¹ÿ²ÿ­ÿ­ÿ°ÿ´ÿ²ÿ·ÿ¼ÿ³ÿµÿºÿ¸ÿµÿ¸ÿ£ÿµÿÀÿ´ÿ¸ÿ°ÿ®ÿ·ÿ­ÿ½ÿ¹ÿ¼ÿ³ÿµÿ·ÿ½ÿÁÿ´ÿ¸ÿ¿ÿ·ÿºÿÃÿÁÿÁÿÇÿÅÿÃÿ»ÿ¼ÿ¹ÿ½ÿ»ÿ»ÿ½ÿ»ÿ¼ÿÀÿ«ÿ¼ÿ¶ÿ·ÿ³ÿ¬ÿ°ÿµÿºÿ´ÿ·ÿ¶ÿµÿ±ÿµÿ»ÿ¹ÿµÿÁÿ»ÿ¸ÿ³ÿ´ÿºÿ¹ÿ²ÿ¹ÿÆÿ»ÿºÿµÿ¯ÿ¶ÿ¹ÿ·ÿ¾ÿ¼ÿ½ÿÇÿ½ÿ¶ÿ±ÿ·ÿ½ÿ¶ÿ°ÿµÿ¿ÿµÿ¹ÿ»ÿ¶ÿ»ÿÀÿ¸ÿ¸ÿ¿ÿ¬ÿ»ÿÀÿ¸ÿ²ÿ´ÿ¸ÿ¹ÿÅÿ¾ÿÂÿµÿ¼ÿºÿ¶ÿ¸ÿ¸ÿ¹ÿ¿ÿÄÿºÿ·ÿ±ÿ©ÿ¼ÿ¼ÿ°ÿ°ÿ·ÿÂÿ¹ÿºÿÂÿ½ÿºÿ´ÿ¸ÿ¿ÿ¶ÿ¯ÿ³ÿºÿ¹ÿ³ÿ¼ÿ´ÿ«ÿ¸ÿÆÿ½ÿ»ÿ¿ÿºÿ³ÿ¶ÿ¸ÿ¹ÿ¿ÿÀÿ±ÿ¡ÿ±ÿ¬ÿ³ÿÆÿÁÿ»ÿ¸ÿ±ÿ·ÿÆÿ¸ÿ³ÿ²ÿ¿ÿ½ÿÂÿÂÿÀÿ¿ÿ¿ÿ¿ÿºÿ³ÿ½ÿ¶ÿµÿ´ÿ³ÿ¶ÿµÿ¶ÿÁÿºÿ®ÿÆÿ±ÿ·ÿ®ÿ¶ÿ®ÿ®ÿ½ÿ»ÿ½ÿ¹ÿÁÿÁÿ»ÿ±ÿºÿÁÿ½ÿ¼ÿ¾ÿ³ÿ¼ÿ®ÿÅÿÃÿÆÿºÿ¶ÿ¶ÿºÿ¸ÿ°ÿ´ÿ»ÿÄÿÄÿ¹ÿ»ÿ·ÿ¼ÿÁÿ½ÿ¶ÿ³ÿ¸ÿ²ÿ±ÿ½ÿµÿ¸ÿ¸ÿ»ÿ½ÿ»ÿ·ÿ¸ÿ¹ÿºÿ¹ÿÃÿ¸ÿ·ÿ¸ÿ¼ÿ½ÿ¾ÿÂÿºÿ±ÿ¸ÿ¹ÿ±ÿ¼ÿ»ÿ¹ÿ·ÿÀÿÁÿ³ÿ¯ÿ¶ÿºÿ¸ÿ°ÿ»ÿ´ÿ²ÿ»ÿÀÿ¿ÿ½ÿµÿ­ÿ¶ÿ»ÿ½ÿÄÿ¾ÿ¿ÿÄÿÂÿ¼ÿ¿ÿÅÿÁÿÁÿ½ÿ·ÿ¸ÿ»ÿ·ÿºÿ¼ÿ¿ÿÁÿÀÿ¾ÿ¼ÿ½ÿÄÿÀÿ¾ÿ½ÿ¿ÿ¾ÿÁÿ¼ÿ¶ÿ¹ÿÁÿÅÿÆÿÂÿ¬ÿÿÇÿ¼ÿ±ÿ±ÿ¸ÿ¿ÿÃÿÁÿ¼ÿ½ÿÀÿ½ÿ¼ÿ¾ÿ¯ÿ¹ÿ´ÿºÿÁÿÀÿ¹ÿ»ÿÅÿÅÿÁÿÄÿ°ÿ¿ÿ¿ÿ¾ÿºÿ¾ÿÂÿ·ÿ±ÿ´ÿµÿÁÿÃÿÀÿ¬ÿÁÿÁÿºÿÀÿ¼ÿ¶ÿ³ÿ³ÿ¹ÿºÿ¯ÿ½ÿºÿ½ÿºÿÃÿ¼ÿÀÿÇÿ¼ÿºÿÁÿÂÿ¾ÿ¿ÿÇÿÁÿ¿ÿ¹ÿ¾ÿ±ÿ·ÿÄÿ¶ÿµÿÀÿÀÿºÿ¼ÿÃÿÄÿ»ÿµÿ´ÿÂÿ³ÿÉÿ¼ÿ´ÿ¸ÿ¼ÿÁÿÃÿÁÿÄÿÀÿ²ÿºÿ´ÿµÿ¿ÿ½ÿµÿ·ÿ»ÿ¼ÿ½ÿ¾ÿ¾ÿºÿ¾ÿ¸ÿ¹ÿµÿÉÿ¼ÿ¶ÿ¿ÿ½ÿ¶ÿ»ÿ¾ÿ½ÿÀÿÀÿÀÿÂÿÁÿ¶ÿ½ÿÁÿ»ÿµÿ¼ÿÀÿ¿ÿ»ÿ·ÿ¹ÿ¹ÿ¶ÿ½ÿ¼ÿ°ÿ¹ÿ¶ÿÄÿÅÿ¹ÿ±ÿ¾ÿ¼ÿÃÿÃÿ¼ÿ»ÿ¹ÿ¸ÿµÿ²ÿ´ÿ»ÿ´ÿ»ÿµÿ¼ÿ¹ÿ³ÿ·ÿ¹ÿ¸ÿ¹ÿ³ÿ²ÿ¼ÿºÿ¶ÿ¶ÿ¼ÿ¹ÿ¼ÿ¿ÿ·ÿÅÿÁÿµÿºÿÄÿÈÿ¿ÿ°ÿµÿ½ÿ¹ÿ±ÿ³ÿ¼ÿ¾ÿ¼ÿ½ÿ¾ÿ½ÿÃÿ¿ÿ¹ÿ¹ÿ¹ÿ¹ÿºÿ¶ÿÂÿ¿ÿÅÿ¿ÿ¿ÿ°ÿ¸ÿ´ÿ­ÿ·ÿ¸ÿ¯ÿ¶ÿ¾ÿ¹ÿ¶ÿ¾ÿÆÿÂÿ·ÿ¹ÿ»ÿÂÿ°ÿ·ÿ¹ÿµÿµÿºÿºÿ¸ÿ¹ÿ¶ÿ¶ÿ»ÿ¾ÿÃÿÄÿ»ÿ¸ÿ¬ÿ¼ÿ½ÿÃÿµÿ¾ÿÃÿºÿµÿ¸ÿµÿµÿ¸ÿ³ÿ¶ÿ¿ÿÂÿÂÿ¸ÿ¹ÿ³ÿ¸ÿ·ÿÂÿ·ÿ¶ÿ¶ÿ»ÿ¿ÿ¹ÿ¶ÿ¸ÿ¸ÿ¿ÿ¼ÿ¸ÿ±ÿÅÿÂÿ½ÿºÿ¹ÿ«ÿ¯ÿ°ÿ®ÿ«ÿ¶ÿÄÿËÿ¾ÿ©ÿ­ÿ¿ÿÀÿËÿ¹ÿºÿ²ÿºÿµÿºÿ¹ÿ´ÿ¹ÿ¸ÿ²ÿ´ÿ´ÿ²ÿ·ÿ½ÿºÿºÿÁÿ¶ÿ¶ÿºÿ¸ÿ²ÿ¯ÿ¸ÿ´ÿ¸ÿ³ÿ»ÿÃÿ¿ÿ³ÿ°ÿ´ÿ¸ÿºÿºÿ´ÿªÿ¶ÿ¾ÿ­ÿ´ÿ»ÿ¶ÿÿ³ÿ´ÿ³ÿµÿ·ÿ¹ÿ½ÿºÿ³ÿ³ÿ°ÿ°ÿ»ÿ·ÿ¬ÿ²ÿ¹ÿ­ÿ¸ÿ±ÿ´ÿ²ÿ²ÿ´ÿÁÿ½ÿÈÿµÿ¶ÿ¹ÿ·ÿ¼ÿ¼ÿ¹ÿµÿ°ÿ·ÿ¹ÿ²ÿ¸ÿ»ÿ²ÿ®ÿ¸ÿ·ÿ¿ÿ¶ÿºÿºÿ¹ÿ½ÿÆÿÁÿµÿ¹ÿ¾ÿ¶ÿµÿµÿ²ÿ»ÿºÿ°ÿ¬ÿ½ÿ¸ÿ»ÿ®ÿÿ¶ÿ¸ÿ´ÿ´ÿ°ÿ³ÿÁÿ»ÿ¿ÿ½ÿ¼ÿ¸ÿ°ÿ´ÿ¹ÿ¼ÿ»ÿ¹ÿ¾ÿ®ÿ¸ÿ´ÿºÿ¶ÿºÿ±ÿ½ÿ°ÿ¹ÿ³ÿ¹ÿ¶ÿ·ÿ¼ÿÀÿ¼ÿ·ÿ¶ÿ³ÿ«ÿÿ¯ÿ»ÿºÿºÿ¶ÿ¶ÿ ÿ°ÿÇÿ½ÿ°ÿ®ÿ²ÿ¹ÿ¿ÿÁÿ»ÿ¾ÿ¹ÿµÿ²ÿ²ÿ¾ÿ¾ÿµÿ¼ÿ¼ÿ´ÿ­ÿ½ÿ¾ÿ·ÿ´ÿ·ÿÂÿ¸ÿ¾ÿ·ÿ²ÿ­ÿ²ÿ¸ÿ½ÿ¼ÿ½ÿ½ÿ½ÿµÿ¸ÿ¾ÿ¹ÿ¹ÿ¶ÿ«ÿ³ÿ³ÿ·ÿ³ÿ²ÿ©ÿ·ÿ¾ÿ»ÿ»ÿÿ²ÿ²ÿ¸ÿµÿ³ÿ°ÿÀÿ¹ÿµÿ¯ÿµÿºÿ·ÿ¸ÿ±ÿ¬ÿµÿ¸ÿ·ÿ´ÿ°ÿ²ÿµÿ¶ÿ¼ÿºÿ­ÿªÿµÿµÿ·ÿÄÿ¸ÿµÿºÿ½ÿÁÿ®ÿ±ÿ¿ÿ¾ÿºÿºÿ¿ÿ¼ÿ´ÿµÿ²ÿ²ÿµÿ¹ÿ°ÿ¯ÿ°ÿ±ÿÀÿÃÿ¼ÿ±ÿ´ÿ·ÿÇÿºÿ¶ÿ©ÿ®ÿ»ÿ¹ÿ­ÿ®ÿ¶ÿ»ÿ·ÿ±ÿµÿ¯ÿ²ÿ¾ÿ°ÿ°ÿµÿÀÿ»ÿ¸ÿ¿ÿÀÿ¼ÿ¹ÿªÿ³ÿ¯ÿ©ÿ³ÿ½ÿ¸ÿ¸ÿ´ÿ¸ÿ¶ÿ³ÿ¶ÿ´ÿ³ÿ»ÿ¼ÿµÿ±ÿ²ÿµÿºÿ¯ÿ­ÿ´ÿ¶ÿ°ÿÿ·ÿ½ÿ¼ÿ«ÿ¼ÿ°ÿ´ÿ°ÿ¬ÿ³ÿ½ÿ½ÿ·ÿµÿ¯ÿ°ÿªÿÿÿ±ÿ¸ÿÀÿÂÿ·ÿ´ÿ²ÿ°ÿ«ÿ²ÿÇÿ¼ÿ¹ÿ´ÿ¾ÿ¯ÿ²ÿ·ÿ²ÿ°ÿ»ÿ¬ÿÿ·ÿ»ÿ¹ÿ·ÿªÿ®ÿ±ÿ²ÿ³ÿ®ÿ´ÿ»ÿ¹ÿ¸ÿ´ÿºÿ¶ÿ´ÿ³ÿ¬ÿºÿ½ÿ¼ÿ­ÿ²ÿ²ÿ¯ÿ¹ÿ¿ÿ½ÿ±ÿ®ÿ°ÿ±ÿ·ÿ¯ÿ¯ÿ·ÿ²ÿÿ­ÿ°ÿ¶ÿ¹ÿ¶ÿ´ÿ¸ÿ·ÿ¯ÿ°ÿ®ÿ«ÿ±ÿ¶ÿ¹ÿ¹ÿ¯ÿ²ÿµÿ¹ÿ´ÿ´ÿÿºÿªÿµÿ¶ÿ±ÿ²ÿºÿµÿ¾ÿµÿ«ÿ«ÿÁÿ¼ÿ¯ÿ®ÿ­ÿµÿ¸ÿ·ÿ²ÿ²ÿ·ÿ´ÿ³ÿ´ÿ´ÿ³ÿ¶ÿ°ÿ»ÿ¶ÿÿ³ÿ³ÿ½ÿ±ÿªÿºÿ¯ÿ´ÿ¬ÿ³ÿ®ÿ·ÿ½ÿ¸ÿ³ÿ¯ÿ³ÿ¶ÿ´ÿ´ÿ³ÿ°ÿ³ÿ®ÿ³ÿ»ÿ¸ÿµÿ³ÿ·ÿ¹ÿ¸ÿ®ÿ®ÿ¬ÿªÿ®ÿ¶ÿ¶ÿÁÿ½ÿ¯ÿ©ÿ¸ÿ®ÿ¹ÿ¸ÿ¸ÿ¸ÿ¸ÿ¸ÿºÿºÿ¯ÿ³ÿ²ÿ¼ÿµÿ²ÿ²ÿªÿµÿºÿ´ÿµÿ¯ÿ®ÿ´ÿ·ÿºÿ²ÿ¬ÿ°ÿ¶ÿºÿ´ÿºÿ­ÿ®ÿ¯ÿ¸ÿ±ÿ´ÿ°ÿ³ÿ¶ÿµÿ¶ÿºÿ¸ÿ»ÿ»ÿ¸ÿÂÿ¶ÿ½ÿ¹ÿ¾ÿµÿ¹ÿ»ÿ²ÿ¬ÿ³ÿ²ÿ´ÿ±ÿ¯ÿ»ÿ°ÿ®ÿµÿ·ÿ¶ÿÀÿ¸ÿ±ÿÿ¬ÿÀÿ¹ÿ­ÿ²ÿ­ÿ¯ÿ³ÿ°ÿ¹ÿºÿÿ®ÿ¸ÿ¶ÿ²ÿ²ÿ½ÿ°ÿ´ÿÂÿ³ÿ±ÿ¸ÿµÿ¯ÿ¯ÿµÿ¼ÿ»ÿ¼ÿ»ÿ¸ÿ¶ÿ­ÿ²ÿ±ÿ²ÿ®ÿµÿ®ÿ¯ÿµÿÿ±ÿ·ÿ²ÿ²ÿ±ÿÁÿ»ÿ®ÿ°ÿ³ÿ°ÿ­ÿ³ÿ¯ÿ²ÿ¯ÿ®ÿ©ÿ­ÿ­ÿÿ±ÿ³ÿµÿºÿºÿ±ÿ¯ÿºÿ¸ÿ±ÿ¯ÿ²ÿ·ÿ°ÿ´ÿ²ÿªÿ¬ÿ´ÿºÿ©ÿ¸ÿÅÿ°ÿÿ¾ÿ³ÿ³ÿªÿ«ÿ®ÿ±ÿ»ÿµÿ¬ÿ°ÿ·ÿµÿ©ÿ³ÿ²ÿ²ÿ®ÿ°ÿ²ÿ®ÿ¯ÿ±ÿ·ÿ³ÿ³ÿ¸ÿ®ÿ«ÿ®ÿ²ÿµÿ¹ÿÿÿ¶ÿ°ÿ¬ÿ¬ÿ³ÿ³ÿ´ÿ»ÿ²ÿ¶ÿºÿ¶ÿ¿ÿ´ÿ»ÿµÿ¬ÿ³ÿ³ÿ®ÿ­ÿ±ÿ·ÿ¸ÿ°ÿ±ÿ¶ÿ¯ÿ¯ÿµÿ¸ÿ®ÿ«ÿ³ÿªÿÿ®ÿ³ÿ±ÿ¶ÿ²ÿ°ÿµÿ»ÿ½ÿ´ÿ«ÿ»ÿ·ÿ²ÿªÿ²ÿÿÿÿ²ÿ©ÿ­ÿ°ÿ½ÿ¼ÿ½ÿ¸ÿ±ÿ·ÿ·ÿ´ÿ²ÿ¯ÿ°ÿµÿ¶ÿ¸ÿ¹ÿ´ÿ°ÿ¯ÿ¶ÿµÿ°ÿ²ÿ¯ÿ¸ÿ¸ÿ¼ÿ´ÿµÿ²ÿÁÿ´ÿµÿ³ÿ¯ÿ¸ÿ±ÿÿ±ÿ³ÿ²ÿ¾ÿµÿ»ÿµÿ³ÿ²ÿ´ÿ­ÿ±ÿ¯ÿ©ÿ³ÿ­ÿ¬ÿ´ÿ®ÿ­ÿ·ÿ³ÿªÿ¬ÿ´ÿ¶ÿ±ÿµÿ¹ÿ¯ÿ´ÿ­ÿ©ÿÿ½ÿÀÿ¼ÿÿ¯ÿ¼ÿ±ÿÿ³ÿÿ²ÿ¼ÿÂÿ»ÿµÿ²ÿ³ÿÿÁÿÁÿ»ÿ½ÿ¸ÿ²ÿ³ÿ²ÿ±ÿ®ÿµÿ¹ÿ²ÿ±ÿ¯ÿ³ÿ®ÿÿ¬ÿ²ÿ»ÿ³ÿªÿ¬ÿÿ³ÿ³ÿ´ÿÁÿÂÿ´ÿ±ÿ®ÿ²ÿ¸ÿ¸ÿ®ÿ²ÿ¯ÿ¯ÿ±ÿ¸ÿ»ÿ­ÿ«ÿ®ÿ­ÿ·ÿ»ÿ³ÿ¸ÿ¼ÿ³ÿ°ÿ±ÿ°ÿ°ÿªÿ¬ÿ¼ÿ¶ÿ½ÿ¶ÿ±ÿ³ÿ®ÿµÿªÿ¯ÿ¬ÿ·ÿ¾ÿ½ÿ±ÿ´ÿ²ÿ±ÿ·ÿ»ÿ¸ÿ°ÿµÿ¯ÿ¬ÿ´ÿµÿ¶ÿ¼ÿ¶ÿ®ÿ«ÿªÿ®ÿ²ÿ´ÿ°ÿ³ÿºÿ³ÿ¬ÿ´ÿ·ÿ²ÿ»ÿ¹ÿ·ÿÿ±ÿ·ÿµÿ¬ÿ³ÿ¿ÿ»ÿ¬ÿ³ÿ²ÿ±ÿ¹ÿ½ÿºÿ¸ÿ´ÿ²ÿ¶ÿ¾ÿºÿ·ÿ¹ÿ³ÿ¯ÿ³ÿ²ÿ¬ÿ¸ÿ¿ÿÁÿ½ÿ¯ÿªÿ·ÿ´ÿ·ÿ¬ÿ²ÿ¸ÿÁÿ²ÿ¶ÿ¾ÿ°ÿ»ÿ·ÿ¾ÿµÿ±ÿ²ÿ´ÿ±ÿÄÿ¼ÿ½ÿ·ÿ¹ÿ¾ÿµÿ¸ÿÁÿ¸ÿ²ÿ¾ÿµÿ¹ÿÀÿºÿ´ÿ¸ÿ³ÿ¶ÿ´ÿ°ÿ»ÿµÿ½ÿ¶ÿÇÿ¶ÿ´ÿ´ÿ¶ÿºÿ·ÿ³ÿ·ÿ¸ÿµÿ´ÿ¶ÿ·ÿ¸ÿºÿ¹ÿ¶ÿµÿ³ÿ·ÿºÿ³ÿ¸ÿ»ÿ¿ÿ±ÿ¸ÿ¬ÿµÿ»ÿºÿ¬ÿ´ÿ¾ÿ½ÿ¿ÿ¹ÿ­ÿÁÿ½ÿ¸ÿªÿ©ÿ©ÿ¶ÿ¶ÿ­ÿ³ÿ´ÿ°ÿºÿÁÿ¹ÿ°ÿªÿÿ¶ÿ»ÿ·ÿ¶ÿµÿ¹ÿ²ÿ»ÿ¿ÿÿ¹ÿµÿ¶ÿ½ÿ²ÿ¬ÿ¯ÿ´ÿ¸ÿ±ÿ¸ÿ¸ÿ¸ÿ¸ÿ¸ÿ¼ÿ»ÿ³ÿ²ÿ´ÿ³ÿ±ÿ¸ÿ¶ÿ¿ÿ¹ÿ¹ÿ¾ÿºÿ¿ÿ»ÿ¸ÿ¸ÿ«ÿ®ÿ²ÿ»ÿ¿ÿÁÿ¿ÿ·ÿ²ÿ¶ÿ¸ÿÁÿ·ÿ´ÿ¾ÿ¿ÿÁÿÁÿ¿ÿ©ÿ±ÿ¸ÿ¾ÿ»ÿÆÿ®ÿµÿ¾ÿ·ÿËÿ¿ÿ¿ÿ¹ÿÁÿ³ÿÿ¯ÿ³ÿ¶ÿµÿ¶ÿ¶ÿ»ÿ½ÿ¾ÿ½ÿºÿºÿ´ÿ´ÿ·ÿ¸ÿ·ÿºÿ·ÿ«ÿÀÿ´ÿ¶ÿÁÿ¼ÿÆÿºÿµÿ¶ÿ¹ÿ­ÿ¶ÿºÿ¶ÿ¸ÿ¶ÿ¹ÿ»ÿ¹ÿ´ÿ­ÿ²ÿ«ÿºÿ»ÿ½ÿ¾ÿ­ÿ¾ÿ¹ÿÁÿÃÿÃÿ½ÿºÿºÿ¸ÿÂÿ·ÿ¼ÿµÿ¸ÿ³ÿ¯ÿ·ÿ»ÿ¹ÿ·ÿ¸ÿ¼ÿ»ÿ½ÿÀÿÃÿ³ÿÂÿ»ÿ³ÿ±ÿºÿ¼ÿÅÿÀÿ±ÿ²ÿ»ÿÂÿºÿ¼ÿµÿ´ÿ½ÿÀÿ·ÿ¶ÿ»ÿÿ³ÿÀÿµÿºÿ¹ÿºÿ´ÿ¿ÿ¸ÿ´ÿ·ÿÿ´ÿ¿ÿÃÿÁÿ¹ÿ¶ÿ¿ÿºÿ´ÿ´ÿ´ÿ¹ÿ¹ÿ´ÿ´ÿ­ÿ³ÿ·ÿ·ÿ½ÿ´ÿ­ÿ·ÿ¼ÿ¿ÿÀÿ¸ÿÀÿµÿºÿºÿ°ÿ´ÿºÿ¶ÿ°ÿ·ÿ¼ÿ´ÿÈÿ¼ÿ¾ÿ½ÿÄÿ´ÿ¸ÿ¾ÿ½ÿ³ÿ¿ÿÀÿ»ÿ´ÿ¸ÿ½ÿµÿ²ÿ¸ÿ½ÿ¹ÿ±ÿ´ÿ¾ÿÄÿ¾ÿ¼ÿ½ÿÄÿ¯ÿ¾ÿ«ÿºÿÀÿ³ÿÄÿ¹ÿ·ÿ¸ÿ½ÿ¿ÿ¾ÿ¹ÿ¸ÿ½ÿ½ÿ¾ÿ´ÿ­ÿ¶ÿÑÿ±ÿ³ÿÅÿ²ÿ´ÿ·ÿ·ÿ´ÿ¿ÿ¾ÿÂÿºÿºÿÂÿ¾ÿ¶ÿ¸ÿÀÿÅÿ½ÿ¶ÿ·ÿ¿ÿ³ÿ¿ÿ¯ÿºÿ¹ÿ¾ÿ½ÿ¶ÿºÿ¯ÿ´ÿ¼ÿ¾ÿºÿ·ÿ¸ÿ±ÿºÿ¼ÿ»ÿÂÿ¼ÿÁÿºÿ¯ÿ½ÿÁÿ·ÿ¼ÿ¶ÿ±ÿ¯ÿ²ÿºÿ»ÿ·ÿ¸ÿ½ÿÂÿÀÿÀÿ¹ÿÃÿÂÿ¸ÿºÿ¶ÿµÿ»ÿµÿ»ÿ³ÿµÿ¸ÿ´ÿ¶ÿºÿ¹ÿ¹ÿÀÿÁÿ»ÿ¬ÿÄÿºÿ·ÿ¾ÿ¿ÿ¸ÿÀÿ¾ÿ¹ÿµÿ³ÿ½ÿÈÿÀÿ¼ÿ¿ÿºÿ·ÿ³ÿ¶ÿÀÿ¶ÿ²ÿ±ÿ·ÿ¼ÿ¹ÿ¹ÿ¸ÿ»ÿÃÿ¿ÿ¼ÿÂÿ¶ÿ«ÿÿ¶ÿºÿ¿ÿµÿ¹ÿ²ÿµÿ´ÿµÿÀÿÂÿ¿ÿ¼ÿ¹ÿ¸ÿ»ÿºÿ¸ÿ¾ÿÅÿ½ÿ´ÿ¾ÿ¼ÿ¾ÿ´ÿ±ÿ´ÿ»ÿ·ÿ·ÿ½ÿ½ÿ»ÿºÿ´ÿ¾ÿ»ÿÎÿ·ÿ¼ÿÀÿÅÿ»ÿÀÿ¿ÿ¼ÿ½ÿÀÿÁÿÃÿ¾ÿ°ÿ¶ÿ¼ÿÀÿ¸ÿÄÿÃÿ½ÿ»ÿ¼ÿ¹ÿ¾ÿ½ÿºÿ¼ÿÁÿÀÿ¸ÿÀÿÁÿ¹ÿ·ÿºÿ¶ÿ¶ÿ¾ÿ¼ÿÀÿÁÿÂÿÁÿ¼ÿ¼ÿ»ÿ´ÿ·ÿ½ÿ¶ÿÆÿÃÿ¾ÿ·ÿµÿ·ÿ¾ÿ¿ÿµÿ·ÿÀÿÀÿ¼ÿ¿ÿÅÿÀÿÀÿÁÿÂÿ½ÿÄÿÂÿ¹ÿ¼ÿ¹ÿ¸ÿ»ÿ¾ÿ¿ÿºÿ¼ÿÊÿ¹ÿ»ÿÀÿ½ÿÅÿÂÿ¸ÿ¾ÿ¾ÿÀÿ¾ÿ»ÿÁÿÆÿÉÿÂÿÇÿ¾ÿµÿ¶ÿÂÿÄÿ½ÿ»ÿºÿ¾ÿÂÿÅÿÆÿ¿ÿ¾ÿÁÿÁÿÃÿÆÿ¸ÿ»ÿÂÿ»ÿ¿ÿ¿ÿ»ÿ»ÿ¼ÿ»ÿ¸ÿÃÿÆÿÁÿ»ÿ¾ÿÄÿ·ÿÄÿ¾ÿ¿ÿÅÿÃÿÅÿÇÿ¿ÿ¹ÿÀÿ¹ÿ¼ÿÎÿ¶ÿµÿÄÿÊÿÂÿÁÿÇÿÃÿ»ÿÉÿÃÿ°ÿ·ÿ½ÿ¸ÿÀÿ½ÿ»ÿ¸ÿ·ÿÀÿÇÿÀÿºÿÁÿ·ÿÁÿÁÿÁÿ¾ÿ¸ÿºÿÀÿÇÿÇÿÀÿ½ÿ¶ÿÉÿ»ÿÉÿ»ÿÃÿÌÿÇÿÊÿÃÿ»ÿ¾ÿÀÿºÿ·ÿ´ÿÁÿÇÿÂÿÀÿÃÿÀÿ»ÿ¹ÿ¾ÿÂÿÀÿ½ÿ°ÿ¼ÿÆÿÁÿ¼ÿÅÿºÿ´ÿ¾ÿÁÿÀÿÅÿÁÿÃÿÄÿ»ÿÄÿÉÿÄÿ¾ÿºÿÃÿÆÿÁÿÁÿ¿ÿÌÿ½ÿ»ÿÆÿÒÿÅÿºÿ¸ÿ°ÿ²ÿÀÿÄÿ¼ÿÂÿÆÿÆÿÃÿ¹ÿÅÿÀÿÀÿÄÿÆÿÂÿÁÿ¼ÿ»ÿÄÿ¼ÿ³ÿ¸ÿ¸ÿÃÿ¿ÿ·ÿ¹ÿ¾ÿÃÿ¾ÿÆÿÊÿºÿÄÿÁÿºÿ·ÿ¼ÿ¿ÿ¾ÿ¼ÿ±ÿ¼ÿÄÿÆÿÇÿÀÿÆÿÅÿÃÿ¾ÿ»ÿ½ÿ¶ÿÄÿÈÿÁÿÁÿÂÿÃÿ¿ÿÀÿ¾ÿ¸ÿ¼ÿÀÿÏÿÂÿÊÿÂÿÄÿÉÿÄÿ»ÿ¼ÿ¾ÿ´ÿºÿÄÿ¼ÿ¿ÿÂÿÅÿÄÿ¾ÿ¿ÿÃÿÃÿÂÿ½ÿÂÿÉÿ¿ÿÁÿÄÿÂÿÂÿÈÿÊÿÆÿÇÿ¶ÿ¾ÿ¸ÿÁÿÃÿÄÿÀÿ¹ÿ·ÿÀÿ»ÿ¾ÿÄÿÊÿÈÿÊÿÉÿ¾ÿ¸ÿÁÿÌÿÇÿ¿ÿÒÿÆÿÄÿ½ÿÁÿÌÿÍÿÂÿ½ÿ¿ÿ¾ÿÅÿÃÿÅÿÁÿÀÿÀÿ½ÿ¼ÿÂÿÉÿ´ÿÈÿÅÿ·ÿ½ÿÊÿÎÿÈÿ¿ÿ¾ÿ¼ÿÀÿÄÿ¼ÿ¶ÿ¹ÿ¼ÿ¹ÿ»ÿÂÿÁÿ°ÿ½ÿÆÿ»ÿ½ÿ¿ÿÂÿÌÿÉÿ»ÿÅÿËÿÈÿ¸ÿ»ÿÀÿ¿ÿ¾ÿÀÿÄÿºÿÄÿ¿ÿÆÿÆÿÂÿÂÿÂÿ¹ÿ¼ÿÈÿÄÿÐÿÎÿÃÿºÿ³ÿµÿ¾ÿ»ÿÄÿÉÿµÿ¸ÿÄÿÀÿ¼ÿ¾ÿ°ÿÁÿ»ÿ¿ÿ¾ÿÁÿ¾ÿÄÿÍÿÉÿÁÿµÿ½ÿ½ÿ¾ÿ¾ÿ»ÿ¼ÿ»ÿ±ÿ½ÿÉÿ½ÿ½ÿ¸ÿ¶ÿ½ÿ½ÿ·ÿÈÿÉÿºÿ¹ÿ·ÿ·ÿ¸ÿ»ÿ»ÿ¹ÿÀÿÇÿ»ÿÄÿºÿ·ÿ¼ÿ¾ÿÀÿÀÿÆÿ»ÿÀÿÃÿÄÿÇÿÄÿ»ÿÄÿÃÿ¾ÿÀÿÅÿÇÿÀÿ»ÿÂÿÄÿÈÿÁÿÇÿºÿ¶ÿÅÿÑÿÉÿ¹ÿ¸ÿÄÿÄÿ¾ÿ¿ÿÃÿÃÿ¿ÿÃÿ¾ÿ¾ÿÇÿÅÿÃÿ¿ÿ¾ÿ¹ÿºÿ»ÿ¶ÿ·ÿ²ÿºÿ¾ÿ¹ÿ´ÿ¸ÿ½ÿ¼ÿ¿ÿ¾ÿ»ÿ¸ÿ¸ÿºÿ¶ÿ²ÿ¸ÿ¸ÿµÿ»ÿ¿ÿ¶ÿ´ÿ´ÿ¸ÿ¾ÿµÿÂÿ½ÿ±ÿ»ÿÀÿ»ÿ´ÿ±ÿ²ÿ·ÿ¸ÿ®ÿ³ÿºÿ¶ÿ³ÿ¹ÿ¼ÿ¶ÿ·ÿ¶ÿ¹ÿ±ÿ´ÿ¼ÿ¸ÿ¯ÿ¡ÿ¹ÿ³ÿÁÿ½ÿ·ÿ¶ÿ¸ÿ¼ÿ¸ÿ·ÿµÿ²ÿµÿ°ÿ²ÿ·ÿ´ÿ²ÿ½ÿºÿÃÿÉÿ¿ÿµÿ¹ÿ¼ÿµÿºÿÁÿµÿ»ÿ»ÿ¸ÿ´ÿ¶ÿ¸ÿ´ÿ´ÿ¸ÿ»ÿµÿ´ÿ¹ÿ·ÿ±ÿ´ÿ¾ÿ½ÿ¿ÿ¯ÿ½ÿºÿ³ÿªÿ©ÿ±ÿ¸ÿ¾ÿÀÿÂÿ·ÿ¼ÿ¼ÿºÿ·ÿµÿ±ÿ®ÿºÿµÿ¼ÿ°ÿ°ÿºÿ½ÿ¶ÿ´ÿ³ÿ·ÿ¿ÿµÿ»ÿ¾ÿ¼ÿ·ÿ·ÿ¿ÿ¾ÿ®ÿ¶ÿÃÿ¼ÿ·ÿ»ÿ¾ÿ¼ÿµÿ¯ÿ¹ÿ»ÿÃÿ»ÿ¼ÿ¹ÿÂÿÀÿ»ÿ¼ÿ²ÿªÿªÿ¬ÿ ÿ¼ÿ»ÿ¹ÿ¿ÿºÿµÿÈÿ¼ÿ¿ÿÁÿÇÿ¿ÿ¿ÿ¹ÿ³ÿµÿºÿºÿ±ÿºÿÃÿ®ÿ³ÿ²ÿ·ÿ½ÿºÿ²ÿ³ÿÀÿ¯ÿ¹ÿ¹ÿ¾ÿ·ÿ»ÿ¹ÿ³ÿ»ÿ»ÿ²ÿ¾ÿÀÿÀÿ¸ÿ²ÿ¶ÿ¸ÿ»ÿÂÿÂÿ¸ÿ¿ÿ°ÿÄÿÈÿ¼ÿ´ÿ½ÿ½ÿ¼ÿ¿ÿ°ÿ¸ÿ»ÿ½ÿÄÿ¶ÿ½ÿ¼ÿ½ÿ¾ÿ¶ÿ¯ÿ¶ÿ½ÿ®ÿ®ÿ·ÿµÿ¾ÿ¸ÿ´ÿºÿ¼ÿ³ÿ®ÿ®ÿ¹ÿÅÿ¿ÿ¾ÿ¼ÿ¸ÿµÿ·ÿ»ÿ¼ÿ·ÿ·ÿºÿ¬ÿ ÿ¸ÿ»ÿÀÿºÿ¼ÿÁÿ·ÿ¹ÿÃÿ¼ÿ¼ÿ´ÿÀÿ¿ÿ¸ÿ»ÿ¾ÿ»ÿ¸ÿµÿ®ÿªÿ½ÿ¼ÿÉÿ»ÿ¹ÿ¾ÿÀÿ½ÿ»ÿ½ÿ¿ÿ»ÿÀÿÀÿ²ÿ®ÿ°ÿ¸ÿ¼ÿ¼ÿ½ÿ¾ÿ¾ÿ½ÿ·ÿ½ÿÈÿÀÿ¶ÿ¼ÿ½ÿ¿ÿ½ÿ¾ÿ¿ÿÀÿÇÿÄÿ»ÿ»ÿÆÿ¾ÿ³ÿ³ÿ°ÿ·ÿ¾ÿÀÿÀÿ»ÿ¼ÿºÿ½ÿ·ÿ·ÿµÿÁÿ¾ÿ¾ÿ»ÿ¹ÿ¶ÿ³ÿ¼ÿÇÿÈÿÅÿ¯ÿ·ÿ¼ÿÂÿ¿ÿ¾ÿ¿ÿ¼ÿ¸ÿºÿ½ÿ»ÿµÿ¾ÿ¸ÿÁÿ»ÿµÿ¾ÿ½ÿ¼ÿ¹ÿ¯ÿ³ÿÃÿÅÿºÿ³ÿªÿÿ¼ÿ»ÿ¼ÿ·ÿ¾ÿÁÿ½ÿ¾ÿÀÿÁÿ¿ÿ½ÿÀÿºÿ¸ÿ¶ÿ®ÿ´ÿ¶ÿ³ÿ¸ÿ¼ÿ¼ÿ½ÿÈÿÍÿ¶ÿªÿ³ÿÅÿÂÿ½ÿ¿ÿ¹ÿ¯ÿ­ÿ¶ÿ½ÿ¹ÿ¸ÿ¾ÿ¸ÿÄÿ·ÿ¾ÿ¼ÿ¾ÿºÿµÿ¶ÿ·ÿ·ÿ¾ÿÆÿÉÿÇÿ¼ÿ¿ÿ¹ÿÃÿ¶ÿ²ÿÃÿÂÿ·ÿºÿ¸ÿ±ÿµÿ¸ÿÄÿÆÿÁÿµÿ»ÿºÿ¹ÿ²ÿ»ÿºÿ·ÿ·ÿ·ÿ¸ÿ¹ÿ³ÿºÿ»ÿ±ÿÈÿÃÿÄÿºÿÀÿ½ÿ¿ÿ»ÿ¹ÿ·ÿµÿºÿ¿ÿ¾ÿ»ÿ¸ÿ¸ÿ¾ÿ»ÿ»ÿ¼ÿ¼ÿ¸ÿ·ÿ»ÿ¼ÿ¼ÿ¸ÿ¸ÿ¹ÿ³ÿ¶ÿ·ÿ¹ÿ°ÿÁÿÄÿ¹ÿ³ÿ¸ÿ¼ÿ¹ÿ¾ÿÃÿ¼ÿ³ÿ°ÿ¼ÿ¿ÿÂÿµÿ¹ÿÅÿ¹ÿ²ÿ¾ÿÅÿ´ÿ´ÿºÿµÿ°ÿ²ÿ¹ÿ»ÿ¼ÿ¸ÿ·ÿÂÿ²ÿµÿºÿºÿ¹ÿÂÿºÿ²ÿµÿ½ÿ¾ÿ¼ÿ¾ÿ¾ÿÁÿ¹ÿºÿÁÿÁÿ½ÿ°ÿºÿ°ÿ°ÿ·ÿ·ÿ¸ÿ´ÿ²ÿ·ÿ»ÿÀÿ¾ÿ½ÿÈÿ³ÿ³ÿ­ÿ¸ÿ¹ÿÄÿ¼ÿ¶ÿ¹ÿ¹ÿÃÿÂÿ¼ÿ¿ÿ½ÿ´ÿ­ÿ¾ÿ¾ÿºÿ¼ÿºÿ´ÿ·ÿ¸ÿ¿ÿ»ÿ¹ÿ²ÿ±ÿºÿ·ÿ±ÿ¶ÿ¼ÿ¼ÿ¹ÿ¼ÿ°ÿ¹ÿ³ÿ¶ÿ¼ÿ¯ÿÁÿ­ÿ»ÿ¼ÿ®ÿ²ÿ¶ÿµÿ¹ÿ¹ÿ¹ÿ½ÿÂÿÈÿ¹ÿ°ÿ¾ÿ¸ÿµÿ½ÿ¸ÿ²ÿ»ÿµÿ¯ÿ°ÿ´ÿ´ÿ¶ÿ»ÿ»ÿ¶ÿ±ÿ¾ÿ³ÿ¹ÿ°ÿ¼ÿ·ÿ·ÿµÿ®ÿ·ÿ·ÿ±ÿ¾ÿ½ÿ·ÿ´ÿ±ÿ®ÿ°ÿµÿ±ÿ²ÿºÿ±ÿ¹ÿ½ÿ¹ÿ³ÿ±ÿ³ÿ¸ÿ·ÿ¼ÿ¹ÿ¸ÿµÿ²ÿ±ÿ²ÿ´ÿ¶ÿ±ÿ±ÿ·ÿµÿ±ÿ·ÿ­ÿ¯ÿ¾ÿ·ÿ¿ÿµÿµÿ²ÿ¼ÿ¶ÿµÿ¶ÿ¸ÿ¼ÿ¼ÿµÿ±ÿ¶ÿµÿ±ÿÁÿ»ÿ»ÿ»ÿ¾ÿ½ÿ±ÿÁÿ»ÿºÿ¹ÿ¿ÿÀÿÀÿ¿ÿ¾ÿ¼ÿ´ÿ®ÿ´ÿµÿ³ÿÃÿ·ÿ°ÿÁÿÂÿËÿ´ÿ·ÿÇÿÊÿµÿ·ÿÁÿ¸ÿ·ÿ¶ÿ¸ÿºÿ±ÿ°ÿ¹ÿ¸ÿ²ÿ³ÿ¶ÿºÿÁÿµÿÁÿµÿ½ÿ­ÿ¾ÿµÿ¾ÿ¸ÿºÿ³ÿ³ÿ¹ÿ¼ÿ¾ÿ¼ÿ¸ÿµÿ¸ÿ·ÿ®ÿ±ÿ³ÿ°ÿµÿ²ÿ¸ÿ·ÿ¾ÿÁÿÅÿ¬ÿ¯ÿÈÿÈÿ¸ÿ³ÿ¾ÿ¹ÿ´ÿ¸ÿ»ÿ»ÿ¼ÿ»ÿ·ÿ¹ÿ»ÿ²ÿ´ÿ®ÿ´ÿ²ÿ´ÿ²ÿ¼ÿºÿºÿÀÿ¯ÿ·ÿ¹ÿ´ÿºÿÀÿºÿ³ÿ·ÿ½ÿµÿµÿ·ÿ¯ÿ»ÿÄÿµÿ²ÿ®ÿ¿ÿ¾ÿ·ÿ±ÿªÿÿÈÿÉÿÀÿµÿ»ÿ»ÿ¿ÿµÿ¯ÿºÿ¿ÿºÿ¯ÿ¸ÿÃÿ¼ÿ¼ÿ¼ÿ²ÿ±ÿµÿ¶ÿ¼ÿ¹ÿÿµÿ¸ÿ³ÿ³ÿ°ÿ°ÿ´ÿ°ÿ²ÿ½ÿ·ÿ¸ÿ¼ÿºÿÀÿ´ÿ©ÿµÿ¿ÿ½ÿ¸ÿ°ÿ±ÿ»ÿ¶ÿºÿ¼ÿ·ÿµÿ³ÿ½ÿ¼ÿ²ÿ¶ÿÀÿ¿ÿ¬ÿÿÿµÿÁÿ²ÿ²ÿ±ÿ®ÿ­ÿµÿ®ÿ©ÿ°ÿ±ÿµÿ¸ÿ¸ÿ·ÿµÿ²ÿ®ÿµÿ½ÿ¸ÿ¼ÿ¼ÿ¸ÿ¿ÿ²ÿ©ÿ«ÿ°ÿ¹ÿ²ÿºÿ¼ÿ·ÿ´ÿ¹ÿ±ÿ­ÿ²ÿ«ÿ¬ÿ½ÿÂÿ¶ÿ±ÿ·ÿ·ÿ»ÿªÿ¯ÿÿ«ÿ·ÿ¯ÿ³ÿÁÿ©ÿ»ÿ»ÿ«ÿ·ÿÂÿ»ÿ¹ÿ±ÿ³ÿ¸ÿ¾ÿ²ÿ°ÿºÿºÿµÿ³ÿ³ÿ²ÿ³ÿ¸ÿ°ÿ±ÿ´ÿµÿ±ÿÇÿ¾ÿ»ÿ¶ÿµÿÿ³ÿ¼ÿ¼ÿÿ²ÿ·ÿ¸ÿ²ÿ¸ÿ½ÿ¹ÿªÿ¯ÿ¯ÿ´ÿ·ÿµÿ½ÿ½ÿ·ÿ¶ÿ²ÿ¶ÿ·ÿ·ÿ²ÿ³ÿºÿ¶ÿ»ÿ»ÿ²ÿ¹ÿ«ÿ´ÿÀÿ¸ÿ©ÿ­ÿ®ÿµÿ¼ÿµÿ¶ÿ³ÿ°ÿ¸ÿÀÿ³ÿ²ÿ­ÿ²ÿ·ÿ³ÿ¼ÿ¼ÿ¶ÿµÿ®ÿ³ÿ¯ÿ¸ÿªÿ¹ÿÁÿ·ÿ¹ÿÿ¯ÿÀÿÊÿ·ÿ²ÿ¸ÿ´ÿ±ÿ½ÿ»ÿºÿºÿ¹ÿ½ÿÂÿ½ÿ¯ÿ±ÿ²ÿ¶ÿ¾ÿÂÿ¾ÿµÿ´ÿ´ÿ³ÿµÿ²ÿ­ÿ´ÿ©ÿ»ÿ¶ÿ®ÿ¹ÿµÿ¾ÿ¯ÿ¹ÿ¸ÿ¶ÿµÿ®ÿºÿ¶ÿ±ÿ²ÿ­ÿ®ÿ¬ÿ¸ÿµÿ­ÿ®ÿµÿ¸ÿ¸ÿ°ÿ®ÿ³ÿ¸ÿ½ÿ»ÿ·ÿ¹ÿ·ÿ¬ÿ«ÿ®ÿ¬ÿµÿ°ÿ¯ÿµÿ®ÿÿ©ÿÆÿÿ¾ÿ·ÿ¶ÿºÿÂÿ½ÿ¹ÿ±ÿ«ÿ°ÿ½ÿÁÿµÿ±ÿ·ÿ´ÿ²ÿ²ÿµÿ´ÿ®ÿ³ÿ¶ÿ¶ÿ¿ÿ·ÿ±ÿ¶ÿ´ÿºÿ«ÿ±ÿ»ÿÄÿµÿ®ÿ«ÿÿ¸ÿ°ÿ¹ÿ¯ÿ³ÿ³ÿÿ©ÿÄÿÁÿ¬ÿ±ÿ¿ÿ®ÿ°ÿ´ÿ·ÿ²ÿ±ÿ¯ÿ±ÿ¸ÿ¶ÿ¶ÿ¹ÿ´ÿµÿºÿ¶ÿµÿ²ÿµÿ²ÿ¸ÿ¸ÿ¶ÿºÿ®ÿ´ÿµÿ°ÿ´ÿ»ÿ²ÿ¾ÿ±ÿ¼ÿ±ÿ´ÿ¬ÿ«ÿ¬ÿ®ÿ´ÿ¶ÿÀÿ¶ÿ©ÿ¬ÿ¶ÿ¹ÿµÿ°ÿ²ÿ·ÿ°ÿ®ÿ¹ÿ¼ÿ½ÿ·ÿµÿ³ÿ¯ÿµÿµÿÿÀÿ·ÿ¶ÿ®ÿ¬ÿ³ÿÿ»ÿ¹ÿµÿ¸ÿ©ÿ¬ÿ³ÿ¹ÿ²ÿ¼ÿ¼ÿ·ÿÿÿÿªÿµÿ³ÿµÿµÿµÿµÿµÿ²ÿ°ÿ²ÿ¬ÿ°ÿ¹ÿ¹ÿ°ÿ³ÿ¼ÿ²ÿµÿ»ÿ«ÿ¾ÿ¼ÿ®ÿ®ÿ³ÿ¬ÿ¸ÿ®ÿ±ÿÿ­ÿ½ÿ°ÿ´ÿ²ÿ´ÿ¯ÿªÿ³ÿ°ÿ·ÿ©ÿ°ÿ·ÿ´ÿ°ÿ®ÿ¸ÿµÿ¬ÿ®ÿªÿªÿ·ÿ¶ÿ³ÿ²ÿ«ÿ±ÿ·ÿ´ÿ´ÿ¹ÿ¯ÿ³ÿµÿ´ÿ°ÿ±ÿÁÿ¸ÿ¶ÿ·ÿ»ÿµÿ®ÿ¸ÿ¯ÿ°ÿ³ÿ°ÿ´ÿµÿ¬ÿªÿ¹ÿ­ÿ­ÿ·ÿ°ÿ¯ÿ¬ÿªÿ´ÿ·ÿ·ÿµÿ¯ÿ·ÿµÿ¬ÿ¬ÿ°ÿ¸ÿ²ÿ¶ÿ¾ÿ®ÿ¸ÿ«ÿ®ÿ©ÿ«ÿÿ¯ÿ­ÿ«ÿ¬ÿµÿµÿ·ÿ´ÿ¯ÿ¹ÿºÿ¶ÿ²ÿÿ®ÿ¸ÿ¸ÿ´ÿ²ÿ°ÿ¬ÿ¯ÿ·ÿµÿ´ÿ´ÿ¹ÿ½ÿ²ÿ±ÿ«ÿ°ÿ®ÿ·ÿÿµÿ±ÿ²ÿ®ÿ¯ÿªÿ­ÿÂÿ³ÿ»ÿ¯ÿ²ÿ¶ÿÃÿ¿ÿ¶ÿ¬ÿÿ­ÿ±ÿÿ®ÿ¹ÿ·ÿ¯ÿ³ÿ¹ÿ³ÿ°ÿµÿ²ÿ±ÿµÿ¹ÿºÿªÿ´ÿ²ÿ«ÿ­ÿµÿ¹ÿ½ÿ·ÿ½ÿ±ÿ²ÿ°ÿ¹ÿ³ÿºÿ»ÿ²ÿ²ÿ¾ÿ¶ÿ¿ÿÁÿ»ÿ³ÿ¿ÿªÿ²ÿÂÿ¾ÿµÿ°ÿ¶ÿ¾ÿ¾ÿ¾ÿÃÿÀÿ±ÿ«ÿ¹ÿ½ÿ°ÿ¸ÿ°ÿ¾ÿ³ÿ²ÿ¯ÿ´ÿ¾ÿ¸ÿÈÿ²ÿ·ÿ¯ÿÿ±ÿ¹ÿ­ÿ¿ÿ­ÿ´ÿ½ÿÁÿ¹ÿ¹ÿµÿ´ÿµÿ¶ÿ¹ÿ¶ÿ¯ÿ¯ÿ¯ÿ²ÿ²ÿ­ÿ±ÿ±ÿµÿºÿ¶ÿÃÿ·ÿ°ÿºÿ²ÿ¶ÿÁÿºÿ¾ÿªÿ¶ÿ¾ÿ²ÿ³ÿ®ÿ±ÿµÿ¹ÿºÿ¯ÿµÿ¯ÿ­ÿ³ÿ¶ÿµÿ¹ÿ¼ÿºÿ³ÿ±ÿ¶ÿ³ÿ¯ÿ±ÿµÿ¶ÿ¯ÿ´ÿ·ÿ¶ÿ®ÿ»ÿ½ÿµÿ´ÿ¬ÿ´ÿÀÿ¯ÿ¸ÿ½ÿ½ÿ¼ÿ·ÿ»ÿ²ÿºÿ³ÿµÿ¹ÿ±ÿ¸ÿ´ÿ·ÿ»ÿµÿ³ÿµÿºÿ¿ÿ¾ÿ»ÿ³ÿ¸ÿ¶ÿ¬ÿ³ÿÉÿ²ÿµÿ²ÿ¯ÿ¾ÿ±ÿ¹ÿÿ«ÿ¾ÿ»ÿ©ÿ½ÿ¼ÿ»ÿ¯ÿ¿ÿÄÿ­ÿ«ÿ´ÿ»ÿ·ÿ´ÿµÿ²ÿ´ÿ¹ÿ´ÿ²ÿ·ÿ·ÿ´ÿ²ÿ°ÿ·ÿºÿ¸ÿ´ÿ·ÿ°ÿºÿ¹ÿ¸ÿ¹ÿÇÿºÿ°ÿ·ÿ±ÿ¯ÿ·ÿ·ÿ³ÿµÿºÿ¶ÿ¯ÿ²ÿºÿ¼ÿºÿ´ÿ°ÿ²ÿ³ÿ¶ÿ²ÿµÿÃÿÅÿ¸ÿµÿ·ÿºÿ½ÿ¾ÿ¿ÿ·ÿ½ÿ°ÿºÿ­ÿ®ÿ²ÿ¾ÿ¹ÿ³ÿ·ÿ´ÿ±ÿÿÿ®ÿ¶ÿ·ÿ¶ÿ³ÿ¾ÿ½ÿÿ¯ÿ·ÿÁÿ¼ÿ³ÿ¬ÿ·ÿ¾ÿ½ÿÅÿ¹ÿ¾ÿ¼ÿºÿ¸ÿ´ÿµÿ¬ÿ¸ÿ¶ÿªÿ²ÿ·ÿ·ÿ½ÿ½ÿ»ÿ¶ÿ³ÿ¸ÿ¸ÿ²ÿ©ÿ´ÿ±ÿ·ÿ²ÿ³ÿµÿºÿ»ÿÃÿ°ÿÅÿµÿ´ÿ¾ÿÅÿ¿ÿµÿ²ÿµÿÂÿÁÿ¾ÿ²ÿÿ¬ÿ¯ÿ¯ÿ·ÿ¾ÿÇÿÂÿÿ´ÿÃÿ¾ÿ±ÿµÿ±ÿ±ÿ¸ÿÇÿÄÿ·ÿ´ÿ»ÿ»ÿ¶ÿ´ÿµÿµÿ¹ÿ·ÿ»ÿºÿºÿ¾ÿ¼ÿ´ÿ°ÿµÿ´ÿ»ÿ¾ÿ¶ÿ³ÿ¯ÿ®ÿÀÿ´ÿµÿ¹ÿ¹ÿ¿ÿºÿ±ÿ»ÿµÿ¬ÿµÿºÿ¼ÿµÿ¶ÿºÿ¸ÿ¼ÿ¹ÿ¶ÿ¹ÿ±ÿ»ÿµÿ¶ÿ¿ÿÂÿ¸ÿÂÿ´ÿ°ÿ¯ÿ»ÿ¾ÿµÿ»ÿµÿ·ÿÃÿ»ÿ½ÿ¶ÿ«ÿ³ÿ»ÿµÿ²ÿ¹ÿ¼ÿ¼ÿ½ÿ¿ÿÀÿµÿ»ÿ¯ÿ«ÿ±ÿ³ÿ¿ÿ½ÿ¸ÿµÿ¸ÿÀÿÁÿ¶ÿ¹ÿºÿÀÿÃÿ½ÿ¹ÿ¼ÿ½ÿµÿ¼ÿ¼ÿ»ÿ¿ÿÀÿºÿ¸ÿÌÿÂÿ·ÿÂÿµÿ¹ÿ¸ÿ¿ÿ½ÿ±ÿ¿ÿ½ÿ»ÿ¹ÿ®ÿ´ÿ»ÿ°ÿ¯ÿ¾ÿ¶ÿ·ÿ³ÿ½ÿ¶ÿ³ÿÿÄÿ½ÿÁÿ¸ÿ¼ÿ³ÿ­ÿ·ÿºÿ¬ÿ²ÿ·ÿ±ÿ®ÿ®ÿ²ÿ¸ÿÅÿºÿ¿ÿµÿ°ÿ¹ÿ¿ÿ»ÿ®ÿ½ÿ½ÿ¾ÿ½ÿºÿ³ÿ¿ÿ¼ÿ¯ÿ²ÿ¹ÿ»ÿ¼ÿºÿÁÿÂÿ¶ÿÁÿ¾ÿÆÿ»ÿ±ÿ«ÿºÿÁÿ°ÿ¼ÿ½ÿ»ÿ¸ÿ²ÿ·ÿ¸ÿ·ÿ¿ÿÃÿ¾ÿ¼ÿ»ÿ°ÿ®ÿ©ÿÿ¹ÿÃÿ´ÿ¼ÿªÿ³ÿÀÿ½ÿÂÿºÿ¹ÿ½ÿ¼ÿ¹ÿºÿ¼ÿÀÿÆÿ½ÿ»ÿÄÿ¹ÿ²ÿºÿªÿ»ÿºÿ¹ÿ¾ÿ½ÿ»ÿ´ÿ´ÿ¸ÿµÿµÿºÿÀÿÅÿºÿ²ÿ´ÿºÿÃÿ¸ÿÂÿ¸ÿ½ÿ½ÿ²ÿ³ÿµÿ¶ÿ´ÿ¹ÿ¾ÿºÿ²ÿµÿ¼ÿºÿ½ÿ¿ÿÃÿ³ÿµÿ»ÿºÿÀÿ¸ÿ´ÿªÿÿÿ³ÿÂÿ¿ÿ»ÿÃÿÂÿ¼ÿ»ÿÄÿÁÿ¹ÿËÿ¯ÿ²ÿ²ÿÆÿ½ÿËÿÈÿºÿµÿ¶ÿÁÿÃÿ¹ÿ¸ÿ»ÿ¹ÿ·ÿ°ÿºÿµÿºÿ»ÿ¸ÿ¹ÿ¿ÿÂÿ½ÿ´ÿ´ÿ¸ÿ´ÿ¸ÿ¸ÿ°ÿ»ÿ»ÿÀÿ´ÿ¸ÿ¬ÿ²ÿ·ÿ¾ÿ¹ÿºÿ¶ÿ½ÿÁÿÄÿÀÿ¸ÿºÿ½ÿ¸ÿ¸ÿÀÿµÿ´ÿ¸ÿ¿ÿÁÿÁÿ·ÿ»ÿÀÿ³ÿ¸ÿ¾ÿ½ÿ¼ÿ±ÿ¯ÿÃÿÆÿµÿ«ÿÇÿÃÿÍÿ¾ÿ¼ÿÄÿ»ÿµÿ»ÿ»ÿ½ÿÂÿ¾ÿ¹ÿ»ÿºÿÄÿ¼ÿ¹ÿÄÿÀÿÅÿÀÿÁÿÇÿÀÿ¸ÿºÿ¹ÿ¸ÿ»ÿ¹ÿµÿ¬ÿ¿ÿÇÿ¹ÿ½ÿ¿ÿ¹ÿºÿ½ÿ¾ÿÁÿÃÿÀÿºÿ·ÿ¹ÿµÿÀÿ½ÿ»ÿ¹ÿ½ÿ·ÿ½ÿ¹ÿ½ÿ¿ÿÁÿÀÿ¹ÿ½ÿ¿ÿ¶ÿ±ÿºÿÇÿÆÿ¾ÿ¾ÿºÿ¿ÿ½ÿ½ÿ»ÿ»ÿºÿ°ÿ²ÿ¿ÿ·ÿºÿ»ÿ¼ÿÈÿ½ÿ´ÿ»ÿÆÿÅÿ¾ÿ¿ÿÂÿ½ÿ´ÿºÿÈÿÀÿÁÿÅÿ¾ÿ¾ÿÆÿÆÿ·ÿ¾ÿÄÿÀÿ½ÿ»ÿÀÿ»ÿ½ÿÀÿÂÿÃÿÃÿ¿ÿ»ÿ¾ÿºÿ¸ÿ¼ÿ»ÿ¹ÿÀÿÁÿ¹ÿÀÿ«ÿ´ÿÀÿ¼ÿÁÿ¹ÿ¿ÿ¾ÿ¸ÿ½ÿÆÿÆÿºÿ¾ÿ½ÿ½ÿÅÿ¸ÿ·ÿ¼ÿÁÿÃÿÅÿÂÿ¿ÿÃÿ¹ÿ¾ÿ¹ÿ®ÿÆÿ±ÿ¸ÿÅÿÂÿ¸ÿ·ÿÀÿÆÿÀÿºÿÄÿ¾ÿ·ÿ¼ÿ»ÿÁÿ´ÿ¾ÿ»ÿÂÿÈÿÃÿÄÿ¼ÿ½ÿ¶ÿ­ÿ·ÿÃÿÂÿ¿ÿÆÿÄÿÀÿÁÿÃÿÁÿ¾ÿ´ÿÃÿÄÿ¼ÿ»ÿºÿ¹ÿºÿ»ÿÄÿÇÿ½ÿ¼ÿºÿ±ÿ³ÿÊÿ»ÿ»ÿÀÿÂÿÍÿÍÿÃÿ½ÿ¾ÿÈÿÅÿ¿ÿÉÿÅÿËÿ¾ÿ»ÿÃÿÁÿ»ÿ·ÿ¶ÿ»ÿ´ÿ¹ÿÉÿÃÿ¹ÿÁÿ½ÿÂÿÄÿÃÿÃÿ¾ÿ½ÿ¿ÿ»ÿÊÿÅÿËÿÅÿÀÿÂÿÂÿÀÿ¾ÿ¼ÿ¾ÿ½ÿ¸ÿÁÿ¾ÿ¸ÿÆÿÈÿ»ÿ¶ÿÀÿÉÿÈÿÈÿ¿ÿËÿÄÿÀÿ¶ÿ·ÿÀÿÃÿÀÿÁÿ¾ÿÅÿ¿ÿ¼ÿÂÿÊÿ¼ÿ´ÿ¶ÿ¿ÿÆÿ»ÿ³ÿ¹ÿ¸ÿ½ÿ½ÿ»ÿÀÿ½ÿ¿ÿÀÿ¼ÿÀÿÅÿÆÿÈÿ¼ÿ¾ÿÁÿÌÿ¾ÿ¹ÿÄÿÇÿÂÿºÿÊÿÆÿÂÿ»ÿÀÿÄÿ½ÿµÿ¹ÿ¾ÿ¼ÿÁÿÄÿÆÿ½ÿÂÿÄÿ¾ÿ¾ÿÄÿÄÿÀÿÆÿºÿÀÿÅÿÍÿÈÿÁÿ½ÿ·ÿ¸ÿÁÿ¼ÿÇÿÃÿÃÿ½ÿÁÿÄÿÂÿÂÿÄÿÄÿÈÿÂÿÓÿ¹ÿ´ÿ¿ÿ¿ÿÁÿÀÿºÿ¼ÿ¹ÿºÿÁÿÈÿÀÿ¿ÿÀÿ¾ÿ½ÿ¼ÿ¼ÿºÿ¸ÿ½ÿ»ÿÃÿ¼ÿÆÿÊÿ½ÿ¿ÿÅÿÂÿÂÿ»ÿ¶ÿ³ÿ¸ÿ»ÿºÿ¼ÿÁÿÀÿ»ÿ¼ÿÂÿÅÿ¿ÿ»ÿ¾ÿÁÿ¿ÿ³ÿ¯ÿ¿ÿ½ÿ¾ÿÅÿÂÿÁÿÅÿÃÿÂÿ¾ÿ½ÿÀÿÃÿÇÿÆÿÅÿÆÿÁÿ¯ÿ²ÿµÿºÿÅÿËÿ½ÿ·ÿÁÿÇÿÃÿ¿ÿÇÿ¼ÿÄÿËÿÀÿ»ÿ¾ÿ»ÿÀÿºÿ»ÿÁÿ½ÿ½ÿ¿ÿ¾ÿÀÿÆÿ¼ÿµÿ½ÿÅÿÆÿÂÿ¼ÿ·ÿ¼ÿÉÿÅÿÂÿ¹ÿ·ÿ»ÿÁÿ½ÿ·ÿ¾ÿ·ÿÁÿÄÿ¹ÿºÿ½ÿ¹ÿ·ÿ½ÿÀÿÆÿÆÿÂÿÂÿÄÿÃÿ½ÿ¶ÿ¸ÿ¿ÿÃÿ¿ÿÆÿÉÿÌÿÉÿ½ÿ¸ÿÆÿ¿ÿÀÿÆÿÈÿÁÿ»ÿ»ÿÂÿ¾ÿ»ÿÃÿÁÿ¿ÿÅÿÈÿÄÿÈÿ½ÿÑÿÅÿÁÿ»ÿ¿ÿ¿ÿ¸ÿ¾ÿÃÿ»ÿÂÿ¾ÿÁÿ¿ÿ·ÿ½ÿ»ÿ»ÿ¯ÿ®ÿ¹ÿ·ÿ°ÿ¯ÿ²ÿ¹ÿ¼ÿµÿ¶ÿ®ÿ²ÿ²ÿ´ÿµÿ±ÿ´ÿ¿ÿµÿ¹ÿ¸ÿ½ÿ»ÿ³ÿ²ÿ·ÿºÿ¶ÿ¿ÿ»ÿ±ÿ²ÿªÿ®ÿ²ÿ©ÿÁÿ¾ÿ·ÿ·ÿµÿ±ÿ²ÿ²ÿ²ÿ»ÿ¯ÿÀÿÂÿÁÿºÿµÿ¶ÿ¶ÿ°ÿ±ÿ¶ÿ³ÿºÿ´ÿ¬ÿ²ÿºÿ»ÿÂÿ¾ÿ¹ÿ¸ÿ°ÿ¯ÿ·ÿ»ÿ¶ÿÀÿ¼ÿ²ÿ¸ÿ¾ÿ¿ÿ¶ÿ¸ÿ¼ÿ´ÿ´ÿ®ÿ¶ÿ¼ÿºÿ·ÿ¶ÿ·ÿ·ÿµÿ½ÿ·ÿÆÿ½ÿ³ÿ¹ÿ¿ÿºÿ¶ÿÀÿÅÿºÿÂÿ¾ÿ·ÿ¶ÿ³ÿ²ÿµÿ´ÿ¹ÿÁÿÁÿ»ÿ¾ÿ¾ÿÃÿÀÿµÿ¹ÿ®ÿ ÿ¢ÿ´ÿºÿ¾ÿ¾ÿ»ÿ¹ÿ¸ÿ²ÿ³ÿÃÿ´ÿ·ÿ»ÿ¹ÿ»ÿ»ÿ¶ÿÃÿ»ÿ·ÿºÿ°ÿ»ÿ´ÿ´ÿ»ÿ¼ÿ»ÿ»ÿ·ÿ³ÿ³ÿ½ÿ¿ÿÀÿºÿ³ÿ¾ÿÄÿ¸ÿºÿ©ÿ¯ÿÀÿÂÿ¼ÿ¸ÿ¸ÿ´ÿ¬ÿ¶ÿ¸ÿ¼ÿ¾ÿµÿ¹ÿºÿ¸ÿ¶ÿ³ÿ¹ÿ±ÿ´ÿÄÿ±ÿ¸ÿ»ÿ¼ÿ»ÿµÿ¹ÿÐÿ»ÿ®ÿ°ÿ¶ÿÃÿ»ÿ½ÿÁÿ¼ÿºÿ»ÿ°ÿ¾ÿ¾ÿ¹ÿ¯ÿ±ÿ¶ÿ¸ÿ¶ÿ´ÿ¹ÿ­ÿ¯ÿÂÿµÿÂÿ½ÿ·ÿºÿ¸ÿ¶ÿºÿ±ÿ¹ÿµÿ¹ÿ»ÿ¸ÿ¹ÿ¼ÿ¾ÿ¼ÿ¶ÿ³ÿ¯ÿ±ÿ¿ÿ¬ÿ½ÿÃÿºÿ»ÿ¼ÿ¸ÿµÿ¶ÿ±ÿ°ÿ¹ÿÆÿ»ÿ¼ÿ·ÿ²ÿ´ÿ¶ÿºÿ¾ÿ»ÿÁÿ¼ÿºÿ¬ÿ³ÿ°ÿ´ÿÁÿ»ÿ´ÿ¼ÿ´ÿ­ÿ»ÿ¶ÿ¹ÿ¿ÿÂÿ¸ÿ¸ÿ¼ÿ·ÿ°ÿ­ÿ¶ÿ²ÿ¾ÿ­ÿÆÿÈÿ¼ÿ½ÿ¿ÿ¶ÿµÿ¾ÿºÿ»ÿ¿ÿ¶ÿ¹ÿ¹ÿ³ÿÀÿ¿ÿ»ÿ¼ÿ¿ÿÃÿ½ÿ¯ÿ¸ÿÖÿÁÿ·ÿ¾ÿºÿ¸ÿµÿµÿÂÿËÿÃÿÄÿ¯ÿºÿÁÿ»ÿ­ÿºÿ·ÿ·ÿºÿ¸ÿºÿºÿºÿ¹ÿ¸ÿ²ÿ·ÿ¶ÿÃÿÀÿ¶ÿ¶ÿ¼ÿÄÿËÿÀÿÃÿ¯ÿ¹ÿªÿ¾ÿÀÿ¿ÿ¼ÿ¸ÿ´ÿ·ÿ»ÿ¹ÿ½ÿ¼ÿ°ÿµÿ¸ÿÁÿ±ÿ¸ÿÁÿÀÿ»ÿ½ÿÁÿ½ÿÀÿÆÿ´ÿÌÿÁÿ²ÿ¹ÿ¾ÿ¶ÿ¾ÿ»ÿµÿ¶ÿ¹ÿ¿ÿ¿ÿ´ÿ¸ÿÀÿ¾ÿµÿ»ÿ¶ÿ¯ÿ¹ÿ»ÿ¼ÿ¿ÿ¶ÿ¿ÿ»ÿµÿÆÿ²ÿ»ÿÁÿ´ÿ¿ÿÀÿ¼ÿ¿ÿºÿ´ÿ·ÿ¸ÿ»ÿ¸ÿÃÿÅÿ¹ÿÁÿ¶ÿ»ÿ½ÿ¹ÿ¸ÿ»ÿ¾ÿ¿ÿºÿ®ÿ¶ÿ¯ÿµÿ½ÿÇÿÄÿÁÿÃÿÁÿ»ÿ¼ÿ»ÿµÿ¹ÿ½ÿ¼ÿ½ÿ½ÿ°ÿÂÿµÿºÿ¹ÿ¸ÿ³ÿµÿ¼ÿ¿ÿ½ÿµÿ¶ÿ¹ÿ³ÿÈÿÉÿÁÿ¡ÿ°ÿ¹ÿ³ÿ·ÿ´ÿ¹ÿ½ÿ´ÿ²ÿ´ÿ¾ÿÀÿÅÿºÿÆÿ´ÿÀÿ¼ÿ¿ÿ½ÿ³ÿºÿÀÿ¾ÿ½ÿ´ÿ¯ÿ´ÿ·ÿ·ÿ¿ÿ´ÿ¯ÿ¾ÿ¿ÿ¼ÿ·ÿ´ÿ¶ÿÁÿÆÿ¼ÿ¶ÿ»ÿµÿ´ÿÁÿ¼ÿ¸ÿ½ÿ¼ÿ±ÿ¹ÿ¼ÿ²ÿ°ÿ¶ÿ¶ÿ²ÿ¶ÿ½ÿ³ÿÀÿ¼ÿ®ÿ½ÿ»ÿ¿ÿ·ÿ¹ÿ¸ÿ³ÿÿÿ¹ÿ¾ÿ¹ÿ¹ÿ·ÿºÿÄÿ¸ÿ»ÿÀÿÁÿ·ÿ·ÿ²ÿªÿ´ÿ¼ÿ¼ÿµÿ´ÿ»ÿ½ÿ¼ÿ¹ÿ¶ÿ±ÿÿ²ÿ³ÿÿÈÿ¸ÿ¶ÿÂÿ»ÿ¹ÿºÿ·ÿ¸ÿºÿ»ÿ¼ÿ»ÿ´ÿ¼ÿÀÿ·ÿ·ÿ¼ÿ¼ÿ»ÿ·ÿ¹ÿºÿºÿºÿ¸ÿ»ÿ¸ÿ°ÿµÿ½ÿÀÿ¸ÿ¾ÿ³ÿÂÿ«ÿÿÄÿÄÿÇÿ¶ÿ³ÿÀÿµÿ²ÿ¶ÿ´ÿ·ÿ¾ÿ½ÿ·ÿ·ÿ½ÿ¶ÿ¯ÿ¸ÿ¶ÿºÿºÿ¶ÿµÿ¿ÿ¼ÿ´ÿ´ÿ¶ÿ²ÿ¯ÿ°ÿ°ÿ²ÿ½ÿ½ÿÀÿÁÿ´ÿºÿ²ÿ¿ÿÂÿªÿ´ÿ²ÿ¶ÿ¾ÿ»ÿµÿ´ÿµÿ´ÿ°ÿ°ÿ¸ÿ³ÿ±ÿ¯ÿ±ÿ´ÿ½ÿÀÿ·ÿ¾ÿ½ÿ±ÿ½ÿ´ÿ®ÿ¶ÿ¾ÿ´ÿ¯ÿ³ÿ­ÿ´ÿ±ÿ±ÿªÿ»ÿ·ÿ©ÿ¹ÿµÿºÿ·ÿÀÿ¿ÿ®ÿ¹ÿ³ÿµÿ°ÿ²ÿ¹ÿ²ÿ¯ÿ·ÿ¾ÿµÿ¿ÿÃÿ¾ÿ¶ÿ·ÿ¹ÿºÿ¶ÿ¹ÿ¶ÿ²ÿ¹ÿ¼ÿ¾ÿÃÿÁÿ¹ÿ°ÿªÿ­ÿ¶ÿ¸ÿ³ÿ½ÿ­ÿ´ÿ°ÿ²ÿ»ÿ«ÿ²ÿ¾ÿ¾ÿ½ÿ°ÿ«ÿªÿÿ¶ÿ½ÿ¼ÿ¶ÿ°ÿ¶ÿºÿ¸ÿ·ÿ²ÿµÿ·ÿµÿ¿ÿ³ÿ½ÿ®ÿ¾ÿ¿ÿ¿ÿµÿ²ÿ¶ÿ²ÿ·ÿºÿ¿ÿ¾ÿ¹ÿ¶ÿ¸ÿ¸ÿ´ÿ¿ÿµÿ¸ÿ½ÿ´ÿ¾ÿ²ÿ¸ÿÈÿ¬ÿ ÿ±ÿ°ÿÆÿ¹ÿ°ÿ°ÿ ÿµÿ½ÿ¶ÿ²ÿ¸ÿ¹ÿ¹ÿÁÿ¼ÿ¸ÿ¹ÿ°ÿ­ÿ ÿ³ÿºÿÊÿ¯ÿ½ÿ¾ÿ°ÿºÿÂÿ¶ÿ´ÿ¼ÿ½ÿ¸ÿ³ÿºÿ½ÿ¸ÿ¸ÿ³ÿ´ÿºÿ¶ÿ¸ÿªÿ²ÿ·ÿ¶ÿ±ÿ»ÿ¶ÿ±ÿ¯ÿ ÿ®ÿ·ÿ¿ÿÁÿ¶ÿ¹ÿ¼ÿ¹ÿµÿ´ÿºÿ»ÿ·ÿ¼ÿÁÿ¹ÿ¹ÿ¼ÿ¼ÿµÿµÿ¶ÿ·ÿ¶ÿ¹ÿ­ÿ°ÿ·ÿµÿµÿ´ÿ´ÿ°ÿµÿ¾ÿ¾ÿ¾ÿ¹ÿ´ÿºÿºÿ½ÿ¿ÿ±ÿ¶ÿ·ÿ±ÿ¯ÿ¯ÿ¸ÿµÿÁÿ°ÿ®ÿ®ÿ±ÿÃÿ´ÿ­ÿ¶ÿÿ¶ÿ¼ÿ­ÿ¬ÿ¹ÿºÿ´ÿ¹ÿ¿ÿ¹ÿ³ÿ³ÿ·ÿºÿ½ÿ¶ÿ´ÿµÿµÿ²ÿ¾ÿ¶ÿ»ÿ¸ÿ®ÿ½ÿ¾ÿ·ÿ«ÿ¬ÿ¼ÿ¶ÿµÿ·ÿ¶ÿ·ÿ¶ÿ°ÿµÿµÿ©ÿÿ¶ÿÂÿ¸ÿ±ÿ´ÿ¯ÿ°ÿ¯ÿ´ÿ¶ÿºÿ¯ÿ¯ÿ¸ÿ¸ÿÅÿ¶ÿ»ÿ½ÿ¶ÿ·ÿ´ÿµÿªÿ·ÿ¼ÿ¶ÿ·ÿµÿµÿ¸ÿ»ÿ¹ÿ´ÿ»ÿ¾ÿ»ÿ¹ÿ»ÿºÿ±ÿ´ÿÅÿ²ÿ®ÿ±ÿ«ÿ°ÿ·ÿ¶ÿ¶ÿ²ÿ¯ÿµÿ»ÿ°ÿ·ÿ°ÿ²ÿ²ÿ³ÿ±ÿ·ÿ¸ÿ¹ÿ¾ÿ¼ÿ¶ÿ³ÿ±ÿ­ÿ±ÿ·ÿ²ÿ»ÿ²ÿ©ÿµÿ´ÿÿµÿ²ÿ·ÿºÿºÿ¯ÿ¯ÿ·ÿµÿµÿ±ÿ±ÿ°ÿ´ÿ·ÿ½ÿµÿ¹ÿ³ÿ¸ÿºÿ³ÿ·ÿ±ÿ´ÿºÿ´ÿ»ÿ³ÿ±ÿºÿ½ÿ±ÿÁÿ¹ÿ´ÿ½ÿ³ÿ½ÿ³ÿ¬ÿÀÿ¶ÿ¬ÿºÿ¶ÿ´ÿ¸ÿ¶ÿ¾ÿ»ÿ²ÿ²ÿ»ÿ¶ÿµÿ¸ÿ´ÿ²ÿ²ÿ³ÿ´ÿ¸ÿ·ÿ­ÿ«ÿ»ÿ²ÿ®ÿ´ÿ³ÿµÿ²ÿ±ÿ°ÿ¸ÿ¹ÿÀÿ±ÿ¶ÿ¼ÿ¾ÿ¸ÿµÿ­ÿ­ÿ«ÿ¹ÿ±ÿ©ÿ¬ÿµÿ»ÿ·ÿ®ÿ®ÿ²ÿ¸ÿ¼ÿ¶ÿ¶ÿ¶ÿ²ÿ¯ÿµÿ±ÿ¬ÿ¶ÿ°ÿ°ÿ©ÿ²ÿ«ÿ¬ÿºÿÿµÿ·ÿ±ÿ¸ÿºÿÀÿ´ÿ³ÿ­ÿ°ÿ·ÿµÿ¸ÿ¼ÿ³ÿ´ÿ¶ÿ½ÿ¼ÿ³ÿ±ÿ¶ÿ¾ÿ¸ÿ±ÿ´ÿ»ÿ·ÿ·ÿ²ÿ°ÿ°ÿªÿ¹ÿ¶ÿ´ÿ°ÿ®ÿªÿµÿ»ÿ¶ÿµÿ°ÿ®ÿ°ÿµÿ¹ÿÃÿµÿªÿ¹ÿ¹ÿ¶ÿ¿ÿ¹ÿ²ÿ­ÿ®ÿºÿ¼ÿ¸ÿ¸ÿ¹ÿ±ÿÿ²ÿ­ÿ­ÿ±ÿÄÿÂÿºÿ¯ÿ±ÿªÿ¸ÿ¹ÿÄÿ¼ÿµÿ°ÿ¬ÿ­ÿ¾ÿ°ÿÿ®ÿ·ÿµÿ±ÿ©ÿ¯ÿ±ÿµÿµÿ¯ÿ´ÿºÿ·ÿ®ÿ¬ÿ³ÿµÿ²ÿ¶ÿ¸ÿ³ÿ²ÿµÿ¶ÿ²ÿ°ÿ±ÿÿ­ÿµÿ²ÿµÿµÿ«ÿªÿ¹ÿºÿ±ÿ¸ÿ«ÿ²ÿ«ÿ«ÿ­ÿºÿ¼ÿ¹ÿ·ÿ®ÿ«ÿ´ÿ»ÿºÿ¹ÿµÿ¶ÿ³ÿ²ÿ²ÿ°ÿ²ÿ­ÿ®ÿ·ÿ¸ÿ²ÿºÿ½ÿµÿ³ÿÀÿµÿ¸ÿ´ÿÿ­ÿ´ÿ®ÿµÿ±ÿ°ÿ­ÿ®ÿ¼ÿµÿ¸ÿ´ÿ±ÿ±ÿ®ÿ¯ÿ´ÿºÿ²ÿ³ÿ²ÿ´ÿ²ÿ±ÿ¶ÿµÿ³ÿ´ÿ«ÿ®ÿ½ÿ´ÿ³ÿ±ÿ²ÿ½ÿ´ÿªÿ¸ÿ¿ÿµÿ¶ÿ±ÿ³ÿ°ÿ¯ÿ¼ÿ¶ÿ²ÿ·ÿ¸ÿµÿ¸ÿ·ÿ«ÿ­ÿ±ÿ­ÿ´ÿ¸ÿµÿªÿ­ÿ°ÿ°ÿ°ÿªÿ®ÿ²ÿ¯ÿ·ÿ·ÿ³ÿ°ÿ­ÿ±ÿºÿ¯ÿ­ÿµÿµÿ¹ÿ·ÿÀÿ²ÿ¯ÿªÿ¬ÿ³ÿ·ÿ®ÿ¬ÿ²ÿ®ÿ«ÿ®ÿ¸ÿ²ÿ¹ÿ®ÿ³ÿ¹ÿ¶ÿ°ÿ«ÿ­ÿ¯ÿ±ÿ¸ÿ³ÿ¬ÿ®ÿ²ÿ»ÿ¾ÿºÿ²ÿ¸ÿµÿ²ÿ°ÿ®ÿ°ÿ®ÿ¯ÿ®ÿ¶ÿ¶ÿ°ÿ·ÿ¬ÿ·ÿ«ÿµÿ±ÿ³ÿ´ÿ¯ÿ¹ÿ¼ÿÁÿ«ÿªÿ¬ÿ´ÿ´ÿ»ÿ¶ÿ·ÿ¶ÿ­ÿ­ÿµÿ²ÿ°ÿ¼ÿ¼ÿ·ÿ¶ÿ´ÿ±ÿ¯ÿµÿ°ÿ²ÿªÿ°ÿ³ÿ°ÿ¶ÿÿ¯ÿµÿÅÿ±ÿ´ÿ«ÿ¶ÿ«ÿÂÿ¼ÿ³ÿ¾ÿ±ÿ®ÿ­ÿ¬ÿ¯ÿ¯ÿ¯ÿµÿ½ÿ»ÿ¬ÿ­ÿ¼ÿ½ÿ·ÿ·ÿºÿ³ÿ¸ÿ³ÿ¶ÿ·ÿ½ÿ¿ÿ°ÿ²ÿÁÿÿ¼ÿµÿ½ÿ¶ÿ±ÿÿ¶ÿÅÿ»ÿ°ÿÂÿ¼ÿªÿ¯ÿ¬ÿ¯ÿ¯ÿ±ÿµÿ·ÿ²ÿ³ÿºÿ¶ÿ¯ÿ´ÿµÿ®ÿ´ÿ¹ÿµÿ¸ÿ·ÿ¹ÿ¹ÿ³ÿ®ÿ³ÿ¼ÿÀÿºÿÂÿ¶ÿ´ÿ±ÿ¸ÿ¼ÿ´ÿ¶ÿ±ÿ®ÿ²ÿ·ÿºÿ¾ÿ³ÿ²ÿ²ÿµÿ²ÿ¶ÿ½ÿ¾ÿ´ÿ³ÿ·ÿ³ÿ¯ÿ°ÿ¹ÿ¶ÿ²ÿ»ÿ³ÿ¶ÿ¸ÿ¶ÿ¶ÿ¹ÿ°ÿ±ÿ¼ÿ¾ÿ²ÿ·ÿºÿ¼ÿºÿ¹ÿµÿºÿ¸ÿ¬ÿ¶ÿ¿ÿÁÿ·ÿ¹ÿ´ÿ¶ÿ¿ÿÁÿ¹ÿ®ÿµÿ»ÿ²ÿµÿ¸ÿ½ÿ°ÿ©ÿ¼ÿ»ÿ¼ÿÄÿ·ÿ½ÿ®ÿ±ÿ°ÿ´ÿ²ÿ³ÿªÿÁÿ¹ÿ´ÿ¿ÿ¿ÿ¹ÿ®ÿ²ÿµÿÃÿÊÿÃÿ¼ÿ³ÿ¬ÿ¶ÿ´ÿ­ÿ¹ÿºÿ´ÿÿµÿ·ÿÄÿ¹ÿ¬ÿ¿ÿ¿ÿ¶ÿ·ÿ»ÿ¹ÿÀÿµÿÿ±ÿ®ÿ«ÿ´ÿ½ÿ°ÿ¬ÿ²ÿµÿµÿµÿµÿ¶ÿ¸ÿ·ÿ¶ÿ³ÿ¯ÿ´ÿ²ÿ¸ÿ»ÿ¹ÿµÿ³ÿÀÿ³ÿ«ÿ®ÿÅÿ±ÿºÿ«ÿ¹ÿ²ÿ´ÿ®ÿ³ÿ¶ÿ®ÿ°ÿ²ÿ·ÿ·ÿ¶ÿ·ÿ·ÿ¹ÿ¹ÿ¶ÿ´ÿ·ÿ¸ÿ±ÿ´ÿ¸ÿ°ÿ©ÿªÿ³ÿ¶ÿÄÿ·ÿºÿ½ÿ¹ÿ°ÿ»ÿ±ÿÁÿ³ÿ´ÿµÿ¯ÿµÿ¸ÿºÿ¾ÿºÿ¹ÿµÿ¸ÿ¿ÿ·ÿ­ÿÿ°ÿ´ÿ¶ÿ­ÿ°ÿµÿÁÿ½ÿ¹ÿªÿÅÿµÿ·ÿÃÿ½ÿ±ÿ­ÿ³ÿºÿ¿ÿ¹ÿ¸ÿ¬ÿ¬ÿµÿ»ÿ»ÿºÿ¼ÿ»ÿ»ÿ´ÿ¶ÿµÿºÿ±ÿÆÿºÿ¶ÿ¶ÿ½ÿ©ÿÃÿÿ¯ÿ´ÿ¹ÿµÿ°ÿ¯ÿ·ÿ±ÿ³ÿ¸ÿ³ÿ¸ÿ½ÿµÿ¸ÿ¾ÿ¸ÿ½ÿÀÿ°ÿ´ÿ°ÿ¯ÿ»ÿÅÿ±ÿ¬ÿ³ÿ³ÿ»ÿ¸ÿÂÿ³ÿ®ÿ´ÿ¼ÿºÿ²ÿ»ÿ¹ÿ¶ÿºÿ·ÿ·ÿ»ÿ½ÿ¼ÿ¶ÿ®ÿ¹ÿ½ÿÀÿºÿ·ÿ²ÿ¯ÿµÿÁÿÁÿÅÿ±ÿ´ÿÃÿÀÿ·ÿ²ÿ°ÿ¶ÿºÿµÿºÿ¼ÿ°ÿµÿºÿ½ÿ·ÿ¸ÿ´ÿ¬ÿ«ÿ»ÿ´ÿÀÿ¸ÿµÿ¼ÿ°ÿ·ÿ»ÿºÿºÿ¸ÿÀÿ»ÿµÿºÿ¶ÿ°ÿ·ÿ¿ÿ½ÿ»ÿ¶ÿºÿ½ÿ¶ÿµÿ¹ÿ·ÿ¶ÿÀÿ¹ÿ·ÿÂÿ¹ÿ¶ÿ¶ÿ´ÿ·ÿ±ÿ¬ÿ³ÿ¹ÿ´ÿ±ÿ¼ÿµÿ´ÿ°ÿ¾ÿ¶ÿ½ÿ²ÿ¾ÿºÿ¾ÿ°ÿ¶ÿ°ÿ³ÿ·ÿ¼ÿ¸ÿµÿ¶ÿ¹ÿºÿ´ÿ¬ÿ²ÿ¾ÿ»ÿµÿ³ÿ¼ÿ¿ÿ­ÿ´ÿ¹ÿ¾ÿ«ÿÀÿºÿ½ÿÃÿ¿ÿÁÿ½ÿ¸ÿ¶ÿ»ÿ¼ÿ´ÿµÿ¸ÿµÿ½ÿ¸ÿ¾ÿÉÿÿ¸ÿÁÿ¿ÿ¶ÿ¾ÿ¿ÿºÿ¹ÿµÿ²ÿ²ÿ³ÿ¸ÿ½ÿ¼ÿºÿµÿ«ÿ³ÿ¬ÿ©ÿ»ÿ¹ÿ¸ÿ¾ÿºÿ¹ÿÁÿ»ÿ¹ÿ·ÿ¼ÿ»ÿ½ÿÀÿ¾ÿ½ÿ¿ÿ¿ÿ·ÿ»ÿÉÿ»ÿµÿ¯ÿ¯ÿ¼ÿ¿ÿ±ÿµÿ·ÿÂÿ»ÿ¹ÿ½ÿ¹ÿ¹ÿ»ÿ¹ÿºÿ¹ÿ¬ÿ·ÿ»ÿÇÿ¾ÿªÿºÿ°ÿºÿ¸ÿºÿ¿ÿÀÿÀÿ¸ÿ½ÿ½ÿ»ÿÀÿ¿ÿ¾ÿÅÿ¿ÿ¿ÿ©ÿ¶ÿÁÿ¹ÿ»ÿºÿ·ÿ²ÿÿÿ­ÿ¸ÿ±ÿ·ÿÁÿÃÿ¿ÿ¿ÿÁÿ½ÿ½ÿ³ÿµÿ¼ÿ¬ÿÆÿ±ÿÂÿ½ÿ»ÿºÿµÿºÿ¾ÿ»ÿ¾ÿÀÿ¾ÿÁÿµÿ¸ÿªÿ³ÿ´ÿ·ÿ´ÿ¸ÿ¼ÿÂÿ¿ÿ·ÿµÿ»ÿ½ÿ·ÿ·ÿ»ÿ±ÿ¬ÿ¾ÿÁÿ¶ÿÉÿ³ÿ¸ÿ¿ÿºÿ½ÿ¿ÿ¼ÿºÿ¹ÿ¼ÿÁÿÀÿ»ÿ½ÿ»ÿ¹ÿ¼ÿ·ÿÄÿÄÿÂÿ¸ÿ¼ÿ»ÿ»ÿÆÿÁÿ¼ÿºÿ´ÿ¸ÿµÿ¿ÿºÿ°ÿ¹ÿ¾ÿºÿ¾ÿ»ÿËÿ¹ÿ¹ÿ½ÿ¸ÿ¹ÿÁÿÁÿ¸ÿ½ÿ¾ÿÈÿ¸ÿ¶ÿÁÿÁÿÁÿÁÿ¾ÿ»ÿÄÿÁÿÂÿÂÿ¶ÿ³ÿ°ÿÁÿ´ÿºÿ´ÿ¿ÿ¸ÿÅÿ¹ÿ²ÿ°ÿ¼ÿÃÿÃÿÄÿ¿ÿ»ÿ»ÿ¾ÿÀÿ¾ÿ¼ÿ¾ÿÅÿÆÿÂÿ¹ÿºÿ¹ÿÁÿÅÿ¿ÿ¿ÿÇÿÏÿÁÿÄÿÌÿ»ÿÆÿ¯ÿ°ÿÂÿÉÿ¿ÿ¿ÿ¿ÿ¹ÿµÿ´ÿ»ÿ½ÿ¾ÿ»ÿ¿ÿ½ÿºÿ¼ÿ¸ÿ¾ÿ½ÿ¿ÿÁÿÀÿ½ÿ·ÿ»ÿºÿÁÿÆÿÀÿ¿ÿÆÿÈÿÂÿ¶ÿ¾ÿÁÿ»ÿ¶ÿ»ÿÄÿºÿÅÿ¾ÿ¹ÿÉÿÀÿÀÿÃÿÃÿ¿ÿ·ÿ¼ÿÀÿºÿÄÿÄÿ´ÿ¼ÿ´ÿÄÿÅÿÀÿ»ÿÀÿÁÿ»ÿ»ÿ¾ÿÁÿÇÿÀÿ¶ÿ¹ÿ¿ÿ¿ÿ½ÿ¹ÿ½ÿ¼ÿ¿ÿÂÿÁÿÁÿ¾ÿ½ÿÅÿÅÿÅÿ¿ÿ¹ÿºÿ¾ÿÆÿÀÿ¶ÿ¼ÿÄÿÁÿÂÿÆÿÇÿ¼ÿ¸ÿ½ÿÄÿ»ÿÁÿÀÿÅÿÄÿÁÿÀÿºÿ¿ÿÄÿ¹ÿÅÿÇÿÅÿÌÿÉÿÇÿ¾ÿÄÿËÿÂÿÀÿ¾ÿÅÿÅÿ¸ÿÃÿºÿµÿ¼ÿ¾ÿÉÿÈÿ¼ÿÄÿ½ÿ¸ÿ¾ÿÅÿ¿ÿ¼ÿÁÿÊÿÇÿ¾ÿ¼ÿ¿ÿ¿ÿ»ÿ¸ÿ·ÿÄÿ¿ÿÉÿ¼ÿ½ÿÁÿÁÿ¼ÿ¹ÿºÿ¸ÿ¹ÿ²ÿÕÿÁÿ·ÿ¹ÿÂÿÌÿÄÿ¾ÿ¼ÿ¹ÿÆÿ¾ÿ»ÿ¾ÿ¾ÿÆÿ½ÿ»ÿ½ÿ½ÿ¿ÿ¿ÿ¼ÿÀÿ»ÿÃÿ°ÿ·ÿÊÿ¿ÿÅÿÈÿ¾ÿºÿ¾ÿ¾ÿÁÿ¿ÿÀÿ¿ÿºÿÁÿÀÿÄÿÅÿÁÿÂÿÇÿÍÿ¾ÿ¼ÿ¹ÿ¾ÿ²ÿ¶ÿ»ÿÅÿËÿÈÿÇÿ¾ÿ¼ÿºÿ³ÿ¸ÿ·ÿ»ÿÀÿ¾ÿÁÿÈÿÄÿ½ÿÃÿ³ÿµÿÆÿÆÿ½ÿ´ÿ¸ÿÃÿÁÿ»ÿÇÿºÿºÿ¯ÿ¶ÿ¿ÿ´ÿ·ÿÂÿ¿ÿ»ÿÃÿÅÿÉÿÀÿÈÿÃÿ»ÿ»ÿ½ÿ¹ÿºÿÉÿÌÿËÿÁÿÀÿÃÿ½ÿÀÿÅÿ¿ÿ¶ÿÁÿÎÿ½ÿ¾ÿ¾ÿÁÿÄÿÃÿÆÿÆÿÁÿÃÿ¿ÿ¸ÿÆÿ»ÿ´ÿÀÿÁÿ¸ÿ¹ÿÃÿÇÿÂÿ¾ÿÁÿºÿÃÿÄÿÃÿ¿ÿ½ÿÃÿºÿÄÿÁÿÂÿÃÿÈÿÆÿ¾ÿ¶ÿ·ÿÅÿ·ÿ¾ÿÐÿ´ÿºÿÂÿ¿ÿ¼ÿÀÿÂÿ¾ÿ¾ÿ¿ÿ¼ÿÆÿÄÿÅÿ¿ÿ·ÿÀÿÈÿÀÿÆÿ»ÿ¶ÿºÿµÿ¿ÿÂÿµÿ¿ÿÁÿ¹ÿÉÿÁÿÁÿºÿ¹ÿ½ÿ»ÿºÿµÿºÿÁÿÃÿ¾ÿ«ÿ­ÿ¾ÿÄÿ¿ÿ¹ÿÀÿÅÿÉÿÆÿ»ÿ¹ÿ¿ÿÂÿÅÿ¼ÿÀÿ·ÿ°ÿ¬ÿ¿ÿÃÿ·ÿ½ÿ¾ÿ¶ÿ¸ÿÄÿÄÿ¿ÿ·ÿ¹ÿÄÿÇÿÅÿÃÿ¼ÿ¾ÿ»ÿ¼ÿ»ÿ¶ÿºÿÆÿ¿ÿÃÿ½ÿ²ÿ¸ÿ¿ÿ¾ÿ¾ÿÉÿÅÿÈÿ»ÿ¿ÿÆÿÇÿÂÿ¼ÿµÿ®ÿ¶ÿ¼ÿ¼ÿ½ÿÀÿ½ÿ´ÿ²ÿ»ÿ°ÿÁÿÇÿÆÿÉÿÀÿ¸ÿ¿ÿ·ÿ¸ÿÀÿÅÿÁÿÃÿÁÿ»ÿ½ÿÃÿ¼ÿÄÿÅÿ¹ÿ¾ÿ¼ÿ²ÿ¸ÿ¿ÿÀÿ¸ÿ¼ÿÁÿ½ÿ¶ÿºÿ¶ÿ³ÿ ÿ ÿ½ÿ»ÿ¬ÿ°ÿºÿ¿ÿ½ÿ¸ÿµÿºÿ¸ÿµÿµÿ³ÿ³ÿ¸ÿºÿ­ÿ¹ÿ´ÿ¹ÿ¹ÿ´ÿ³ÿ¼ÿ¹ÿ´ÿµÿ¹ÿ°ÿ½ÿÄÿ½ÿ¸ÿ¶ÿ¼ÿ»ÿ¼ÿ¶ÿ±ÿ°ÿ´ÿ¶ÿ±ÿ¿ÿ´ÿ±ÿ±ÿ¼ÿÅÿÃÿ¼ÿ»ÿµÿ®ÿ°ÿµÿµÿµÿ¯ÿ¯ÿ¹ÿµÿ¼ÿÀÿ¿ÿ¾ÿ³ÿ³ÿ¶ÿ·ÿ»ÿ³ÿ¼ÿ¼ÿ³ÿ·ÿ¿ÿÁÿ»ÿ·ÿµÿ¯ÿ±ÿ³ÿ·ÿ»ÿµÿ¯ÿ²ÿ¹ÿµÿ³ÿ¶ÿ¼ÿ¬ÿ°ÿ¸ÿ½ÿºÿ³ÿ»ÿ¿ÿ¼ÿÂÿºÿ³ÿ»ÿ¿ÿºÿ·ÿ³ÿ½ÿÀÿ»ÿ´ÿ³ÿ´ÿ¸ÿÀÿÉÿÄÿÁÿ©ÿ¬ÿ¹ÿ½ÿ¼ÿ¹ÿ·ÿ·ÿ´ÿ¸ÿºÿ½ÿ·ÿºÿ±ÿ­ÿ±ÿ¶ÿµÿ¸ÿ±ÿÀÿ¸ÿ´ÿµÿµÿºÿÀÿ¿ÿÀÿ¸ÿµÿ²ÿ®ÿºÿ¾ÿ»ÿ¹ÿ¼ÿ¿ÿÁÿ»ÿ¿ÿ¶ÿ³ÿµÿ­ÿ³ÿµÿ°ÿ¿ÿ¹ÿ·ÿ»ÿ´ÿ¹ÿ¯ÿ²ÿ»ÿ¼ÿºÿ´ÿ¿ÿ¿ÿ©ÿÀÿ®ÿ¯ÿ±ÿ²ÿºÿ¾ÿ»ÿÁÿ´ÿÀÿ»ÿÀÿ¶ÿ³ÿµÿ½ÿÁÿ½ÿºÿ¸ÿ´ÿ¿ÿµÿ²ÿ±ÿ¶ÿ¸ÿºÿ¾ÿºÿÁÿÏÿºÿ¼ÿÇÿ»ÿ¿ÿ¼ÿ²ÿ±ÿ³ÿ·ÿ´ÿ±ÿ½ÿ¹ÿÀÿºÿ¹ÿÁÿÀÿ¸ÿ»ÿ¿ÿ»ÿ­ÿ°ÿ¯ÿ²ÿ²ÿ¶ÿ¼ÿ¼ÿ¸ÿ¸ÿ»ÿ·ÿ¿ÿ»ÿ¹ÿ¿ÿ¸ÿ³ÿºÿ¼ÿ¸ÿÈÿ½ÿ·ÿ¶ÿ¶ÿ°ÿ°ÿ±ÿ±ÿ°ÿ³ÿ¹ÿ¼ÿ·ÿ»ÿ¿ÿ¶ÿµÿ¿ÿÀÿµÿ¶ÿÀÿ¿ÿµÿ®ÿ¸ÿ·ÿµÿ¿ÿÂÿÃÿ·ÿ·ÿ«ÿ¢ÿ½ÿÁÿ½ÿ¹ÿ½ÿ»ÿ»ÿ¸ÿ½ÿÂÿºÿµÿ¹ÿ½ÿÆÿ¾ÿ¸ÿ»ÿÇÿ²ÿÁÿ»ÿ¹ÿ¸ÿ·ÿ¸ÿ¼ÿÄÿ½ÿÂÿ½ÿÀÿÅÿ²ÿ®ÿ½ÿ¹ÿ´ÿµÿ·ÿ½ÿ½ÿºÿ¶ÿµÿµÿ¹ÿ¶ÿÃÿÁÿ¼ÿÀÿÀÿºÿ½ÿÅÿ¼ÿ·ÿÅÿÀÿµÿºÿ¾ÿ»ÿ¹ÿ¸ÿºÿÂÿÁÿ´ÿÀÿ¼ÿ°ÿ·ÿ¸ÿ¶ÿ»ÿ»ÿ¿ÿÃÿ¿ÿºÿºÿ¾ÿ¼ÿ´ÿ±ÿ¸ÿ¾ÿ·ÿ´ÿµÿ¼ÿºÿµÿºÿ¼ÿ»ÿ¹ÿ²ÿ¼ÿÈÿÃÿ¹ÿ¹ÿÀÿÀÿ¹ÿ»ÿ½ÿ¶ÿ¹ÿ¿ÿ²ÿ»ÿºÿ²ÿÈÿ·ÿ´ÿ¼ÿºÿ¸ÿ¿ÿÃÿ½ÿ¸ÿ¹ÿ¶ÿ¶ÿÈÿ»ÿ¶ÿ¼ÿ±ÿµÿ»ÿ¼ÿ½ÿ¼ÿºÿ½ÿºÿ®ÿ¼ÿÍÿ¼ÿ´ÿÀÿ½ÿºÿÀÿºÿ·ÿ½ÿºÿµÿ½ÿ¸ÿ²ÿµÿ¸ÿµÿÄÿ¹ÿÁÿÁÿ·ÿ·ÿ»ÿ¿ÿÄÿÃÿÈÿÅÿÊÿ¿ÿ¶ÿ»ÿ¿ÿ½ÿÂÿ¿ÿ»ÿ¶ÿ³ÿ¹ÿ¾ÿ¸ÿ²ÿ±ÿ»ÿ¿ÿÇÿ¾ÿÇÿ¯ÿ»ÿ»ÿ¾ÿÁÿÀÿ»ÿ·ÿ´ÿ·ÿºÿ»ÿ¸ÿ³ÿÈÿµÿ´ÿÅÿÌÿÁÿÂÿ¾ÿ´ÿ¶ÿÀÿ¿ÿ¸ÿ¼ÿºÿ¬ÿ½ÿ¹ÿ´ÿ»ÿ»ÿÂÿ»ÿ·ÿ²ÿ¶ÿ¸ÿ¾ÿÃÿ»ÿºÿ¼ÿºÿÃÿ¼ÿ·ÿ¿ÿ¹ÿÄÿ¹ÿ¿ÿ»ÿ¶ÿ®ÿ³ÿ¸ÿ¹ÿ¼ÿºÿ·ÿºÿÆÿ½ÿ³ÿºÿ¹ÿ´ÿ¾ÿ¶ÿ³ÿºÿ¹ÿ»ÿÄÿÅÿÀÿ»ÿµÿ½ÿ¶ÿ±ÿ±ÿ½ÿ¹ÿÃÿ¸ÿ¡ÿ·ÿ·ÿºÿ¸ÿ»ÿµÿ³ÿÁÿÁÿ·ÿ¼ÿ¹ÿµÿ¼ÿ·ÿ¸ÿ¹ÿ¼ÿºÿ·ÿ¹ÿ³ÿ°ÿºÿÀÿ´ÿ·ÿÂÿ¶ÿ¶ÿ¹ÿ¾ÿ¼ÿÿ¾ÿÈÿ¶ÿ¾ÿ½ÿ¼ÿÁÿÅÿÄÿ¾ÿ»ÿ¼ÿ½ÿºÿ°ÿ´ÿ¾ÿ³ÿ¹ÿ²ÿ¶ÿ±ÿ´ÿºÿ²ÿ´ÿ¼ÿÁÿÂÿ¼ÿ¹ÿ¶ÿ¬ÿ¬ÿ¸ÿ½ÿ¸ÿµÿ¸ÿ¿ÿ¶ÿ¹ÿ½ÿ±ÿ°ÿ´ÿ¶ÿ´ÿ«ÿ®ÿ¾ÿ¾ÿ¸ÿ½ÿ½ÿºÿºÿ·ÿµÿ®ÿ±ÿªÿ¬ÿ¬ÿ¹ÿ¿ÿÂÿ¿ÿ¶ÿ¬ÿ¸ÿ¹ÿªÿ®ÿ¹ÿ¸ÿ¬ÿªÿ»ÿ³ÿ»ÿÀÿ½ÿºÿµÿÅÿ´ÿ«ÿ³ÿ½ÿ²ÿ²ÿ¶ÿ·ÿ¸ÿ·ÿ¶ÿ¹ÿÂÿ¾ÿ²ÿ²ÿ·ÿ±ÿ¾ÿÀÿÃÿ°ÿ±ÿ°ÿºÿºÿ²ÿ°ÿ¶ÿ¾ÿ®ÿ¬ÿºÿÆÿÀÿ°ÿ«ÿ²ÿ¹ÿ½ÿ¶ÿ½ÿ½ÿÁÿ°ÿ³ÿ°ÿ«ÿ¼ÿµÿ¿ÿ·ÿ·ÿ¶ÿ²ÿ³ÿ·ÿ¾ÿÀÿ¸ÿ¯ÿ´ÿ½ÿ»ÿ¸ÿµÿ¶ÿ¶ÿ¹ÿµÿ­ÿ·ÿ¾ÿ¹ÿ¼ÿÀÿµÿ´ÿ²ÿ·ÿ»ÿ¾ÿÁÿ¿ÿ·ÿ°ÿ±ÿ«ÿªÿ±ÿ¬ÿ´ÿ±ÿ´ÿ¸ÿ¶ÿ±ÿÁÿÁÿ·ÿ»ÿ¹ÿ¾ÿ¹ÿ²ÿ±ÿ©ÿ­ÿ²ÿ¶ÿµÿ³ÿ·ÿ»ÿ¼ÿ²ÿµÿ·ÿ´ÿ³ÿ´ÿ¹ÿÃÿÎÿ³ÿ¸ÿµÿ²ÿ³ÿ·ÿ·ÿ³ÿ¸ÿºÿ¸ÿ±ÿ®ÿ±ÿ³ÿ¸ÿºÿ³ÿ¸ÿÀÿ¸ÿºÿ»ÿ¶ÿÁÿ¿ÿ´ÿºÿ¸ÿ©ÿ·ÿ¹ÿ½ÿ¸ÿÈÿºÿºÿ³ÿ³ÿºÿ¸ÿ³ÿ¶ÿ¹ÿ·ÿ½ÿ»ÿ¹ÿ½ÿ¹ÿµÿ®ÿ»ÿ·ÿ¸ÿÂÿ¶ÿ°ÿ·ÿ½ÿ¿ÿ¹ÿ°ÿ°ÿ¶ÿºÿÂÿÃÿºÿ·ÿ´ÿ³ÿ¶ÿ²ÿ°ÿ·ÿ¼ÿ¬ÿªÿºÿÉÿ¸ÿ»ÿ¼ÿ´ÿ°ÿÿ²ÿ¶ÿºÿ¯ÿ®ÿ»ÿ¶ÿ®ÿ´ÿÁÿÅÿºÿ´ÿ²ÿ¯ÿ²ÿµÿ±ÿ´ÿºÿ®ÿ«ÿ»ÿ³ÿ¶ÿ¸ÿ²ÿ´ÿ½ÿµÿ¼ÿÃÿ»ÿ³ÿ©ÿ²ÿ´ÿ½ÿ´ÿ´ÿ»ÿ¿ÿ¹ÿµÿµÿ±ÿ±ÿ³ÿ¶ÿ¼ÿ¸ÿ¹ÿºÿ²ÿ¿ÿ»ÿ¹ÿºÿ·ÿ­ÿ±ÿÁÿ²ÿ¯ÿ»ÿ½ÿ¾ÿ¸ÿ»ÿ¶ÿ¹ÿ¼ÿ¸ÿ»ÿÀÿÁÿ¾ÿ»ÿ·ÿ³ÿ³ÿ³ÿ³ÿºÿ¸ÿºÿ¾ÿ¾ÿµÿ´ÿ¬ÿ«ÿ»ÿÿ¸ÿ­ÿ¹ÿ³ÿ°ÿÿ«ÿ±ÿ®ÿºÿ¬ÿ´ÿµÿ³ÿ³ÿ¶ÿµÿ¹ÿ½ÿºÿ¶ÿ®ÿ­ÿ¬ÿ«ÿ¹ÿµÿ±ÿ´ÿ®ÿ¸ÿ¹ÿ®ÿµÿªÿ´ÿ¶ÿ¸ÿ¹ÿ¸ÿ¹ÿ®ÿ¶ÿµÿ°ÿºÿ¯ÿ®ÿ¬ÿ¯ÿ¸ÿ¼ÿ¾ÿ»ÿ¯ÿ«ÿ´ÿ²ÿ¬ÿµÿ²ÿ±ÿ±ÿ·ÿ°ÿµÿÀÿ­ÿ­ÿºÿºÿ°ÿ¶ÿ³ÿºÿ°ÿ°ÿ¸ÿ©ÿÿ³ÿ¾ÿ±ÿ³ÿ¯ÿ±ÿ¶ÿ­ÿ¯ÿ·ÿ³ÿ±ÿ°ÿ°ÿ¸ÿºÿµÿ°ÿ±ÿ·ÿ³ÿ²ÿ¹ÿ´ÿ­ÿ«ÿÿ»ÿ³ÿ¯ÿ¾ÿ±ÿ»ÿµÿ°ÿ³ÿ¸ÿ³ÿ³ÿªÿ¶ÿ³ÿ¬ÿªÿ·ÿ¿ÿ¸ÿ²ÿ±ÿµÿ¹ÿ¸ÿ´ÿ¶ÿ¸ÿ±ÿ³ÿ¹ÿ¯ÿ³ÿ®ÿ´ÿºÿÿ·ÿ»ÿ²ÿ¼ÿ¶ÿ­ÿ­ÿ·ÿ´ÿ¬ÿ°ÿ¹ÿÁÿ¾ÿ¯ÿ©ÿ­ÿ¶ÿ·ÿ±ÿªÿ²ÿ·ÿµÿµÿ´ÿ³ÿ´ÿ·ÿºÿ»ÿ¶ÿ¼ÿ±ÿªÿ¶ÿ­ÿ¹ÿ­ÿÂÿ±ÿÿ²ÿ¯ÿªÿ°ÿ¼ÿÿ©ÿ¸ÿ²ÿ¸ÿºÿ¶ÿ¼ÿ®ÿ²ÿ´ÿºÿ¹ÿ©ÿªÿ¹ÿ»ÿ®ÿ«ÿ·ÿ¶ÿ­ÿ°ÿ¯ÿ¯ÿ¯ÿ®ÿ³ÿ½ÿ±ÿ®ÿ¯ÿ¯ÿ±ÿ±ÿ¶ÿ¶ÿ²ÿ°ÿÀÿ·ÿ³ÿÿ´ÿ¬ÿ«ÿ­ÿ´ÿ®ÿ­ÿ¬ÿ³ÿ¶ÿ¶ÿ±ÿ±ÿ¸ÿºÿ³ÿ³ÿºÿ¸ÿ¶ÿµÿ°ÿ³ÿµÿ¯ÿ±ÿ¹ÿ±ÿ±ÿ¯ÿÿ­ÿ­ÿ¹ÿ·ÿªÿ«ÿ½ÿ²ÿªÿ¶ÿ®ÿ²ÿ®ÿÿ°ÿ·ÿ´ÿ³ÿ¹ÿ¶ÿ¯ÿ³ÿ¼ÿºÿ·ÿ·ÿ³ÿ¬ÿ«ÿ°ÿ´ÿ´ÿ¬ÿ©ÿ°ÿ´ÿ±ÿ´ÿ®ÿµÿµÿÀÿµÿ³ÿ²ÿÿÿ¸ÿ¸ÿ²ÿ³ÿªÿ°ÿ¶ÿ´ÿ¯ÿ¶ÿ´ÿ¯ÿ°ÿ¯ÿ²ÿ½ÿºÿ¹ÿ¹ÿ²ÿ®ÿ«ÿ¯ÿ¶ÿ³ÿ¯ÿ±ÿ°ÿ¯ÿ²ÿ­ÿ­ÿ«ÿ³ÿ¼ÿ·ÿªÿ¶ÿ¹ÿ¾ÿ³ÿÿ´ÿ³ÿ«ÿ°ÿ³ÿ®ÿ°ÿ´ÿ´ÿ¹ÿºÿ°ÿ¯ÿ²ÿ³ÿ¶ÿ½ÿºÿ«ÿÿ·ÿ²ÿ©ÿ±ÿ·ÿµÿ·ÿ¸ÿ³ÿ²ÿ²ÿ´ÿ±ÿ¶ÿ¸ÿ°ÿ´ÿ·ÿ¶ÿ°ÿ·ÿ®ÿ«ÿÿ³ÿ¯ÿ±ÿ¯ÿµÿ²ÿ¸ÿ«ÿ«ÿµÿ¯ÿ»ÿ·ÿ²ÿ¶ÿ¶ÿ­ÿ²ÿ¯ÿ²ÿ´ÿµÿ³ÿ²ÿ²ÿ²ÿ¶ÿ¾ÿ¿ÿ¯ÿµÿ³ÿ´ÿºÿµÿµÿ°ÿ°ÿ¯ÿ®ÿ®ÿ®ÿ»ÿ°ÿ°ÿ®ÿ¸ÿ²ÿ°ÿ²ÿµÿ°ÿ¯ÿ¾ÿ­ÿ©ÿµÿºÿ®ÿ°ÿ´ÿºÿ¶ÿ«ÿ¯ÿ¸ÿ¸ÿ´ÿµÿ»ÿ¹ÿ¹ÿºÿ±ÿ¬ÿ¯ÿ¸ÿ°ÿ³ÿ¸ÿ±ÿ»ÿ«ÿ¬ÿºÿ¸ÿ¶ÿ²ÿµÿ«ÿ¼ÿ¯ÿ¶ÿ»ÿ°ÿ¸ÿ¯ÿÿ«ÿºÿ¹ÿ®ÿ³ÿ³ÿ¯ÿ³ÿ¯ÿ±ÿ´ÿ¶ÿ»ÿ¯ÿ±ÿ»ÿ·ÿ³ÿ¯ÿ³ÿÀÿ±ÿµÿ¹ÿ®ÿ¼ÿ´ÿ¸ÿ¬ÿ·ÿ²ÿºÿ«ÿÿ«ÿ»ÿ»ÿºÿ¬ÿÿ¯ÿ·ÿµÿ°ÿ³ÿ¸ÿ¸ÿ´ÿµÿ¶ÿ²ÿ¶ÿ¶ÿ±ÿ¹ÿ¶ÿ´ÿ¸ÿ±ÿ³ÿ¿ÿ½ÿ¾ÿ²ÿµÿ¹ÿ³ÿÇÿ±ÿ°ÿ·ÿ·ÿ»ÿ²ÿ·ÿºÿ´ÿ³ÿ²ÿ³ÿºÿ¸ÿ¸ÿ·ÿ·ÿ¶ÿ´ÿµÿ´ÿ±ÿ±ÿ¬ÿ«ÿ´ÿµÿ»ÿ¶ÿ¶ÿ¼ÿ¯ÿ¶ÿ¿ÿ´ÿµÿ¸ÿ®ÿ°ÿ±ÿÁÿ¸ÿµÿ¶ÿ¹ÿ³ÿ³ÿ²ÿ°ÿ²ÿ¯ÿµÿ¯ÿ´ÿ®ÿ·ÿ¶ÿ¶ÿ¶ÿ¶ÿ²ÿ±ÿºÿ³ÿªÿ²ÿ·ÿ¹ÿµÿ²ÿ¹ÿ¹ÿ¾ÿ¼ÿ´ÿÀÿ¶ÿ¹ÿºÿ´ÿ²ÿÇÿ·ÿ¶ÿ±ÿ´ÿ²ÿ©ÿ«ÿ®ÿ¸ÿ¶ÿ·ÿµÿ´ÿ¹ÿÀÿÄÿ»ÿ°ÿ²ÿ®ÿ¬ÿ·ÿ¾ÿ´ÿ´ÿ»ÿ¶ÿªÿ¶ÿ²ÿ¸ÿ¹ÿ¹ÿ»ÿ¶ÿ¾ÿÿÿ³ÿ¶ÿ¸ÿºÿ´ÿ²ÿ¯ÿ¹ÿ¼ÿµÿ°ÿ³ÿ¶ÿ¶ÿ¸ÿ¹ÿ´ÿ±ÿ°ÿ¹ÿµÿ³ÿ´ÿ¸ÿ¿ÿµÿ²ÿµÿ¼ÿÿ®ÿ°ÿ½ÿ¸ÿ¼ÿ¸ÿ·ÿ³ÿºÿ¹ÿ¶ÿ·ÿ¹ÿ¼ÿ¾ÿ¸ÿ³ÿ¶ÿ´ÿ³ÿ³ÿ®ÿ»ÿ³ÿ²ÿ­ÿºÿ³ÿ´ÿ²ÿ´ÿ¸ÿµÿ°ÿ²ÿ²ÿ¾ÿµÿ½ÿ®ÿºÿ³ÿºÿ¶ÿ¶ÿ·ÿ¶ÿ·ÿ»ÿµÿ²ÿ¶ÿ±ÿ°ÿ´ÿ³ÿ¹ÿ½ÿ²ÿ¶ÿ¸ÿ¿ÿºÿ­ÿ¬ÿ¾ÿ¸ÿ´ÿºÿ·ÿ²ÿ·ÿ±ÿ¼ÿ¹ÿ²ÿ±ÿ´ÿ´ÿ·ÿ¼ÿ¸ÿ¶ÿ»ÿ»ÿ¾ÿ¾ÿ¼ÿ¿ÿ¸ÿ¬ÿ³ÿ½ÿ·ÿ½ÿ¾ÿµÿ©ÿÅÿ¾ÿ²ÿ¼ÿµÿ³ÿ´ÿ¼ÿ´ÿ¬ÿ³ÿ°ÿ¶ÿ»ÿ¶ÿ·ÿµÿ²ÿ¹ÿ¿ÿ·ÿ¹ÿ¼ÿ»ÿµÿÁÿ¶ÿµÿµÿ¯ÿ¶ÿ»ÿ½ÿºÿºÿ¹ÿ»ÿ´ÿ±ÿ·ÿµÿ¸ÿ½ÿ¾ÿÀÿ»ÿ¸ÿºÿºÿ¼ÿ½ÿ¶ÿÄÿ»ÿ´ÿµÿ»ÿÃÿ¼ÿºÿ²ÿ¿ÿÄÿ·ÿ¼ÿ¿ÿ±ÿ²ÿÀÿ½ÿ´ÿ³ÿ²ÿ°ÿ²ÿ³ÿ¼ÿ°ÿµÿ¶ÿ¯ÿ¬ÿ·ÿ¸ÿ½ÿºÿÂÿ¸ÿ¯ÿ´ÿ´ÿºÿ½ÿ¶ÿ·ÿ¶ÿ²ÿµÿ»ÿ½ÿ¼ÿ¼ÿ»ÿÅÿ½ÿµÿ®ÿÿµÿ¾ÿ¿ÿºÿµÿ¹ÿ¹ÿ²ÿ¶ÿ¹ÿ³ÿ°ÿ¬ÿ¬ÿ¯ÿ¯ÿ±ÿ³ÿ´ÿµÿ°ÿ¼ÿ¹ÿ¶ÿ¼ÿ¿ÿ³ÿ·ÿ¼ÿ³ÿ¯ÿµÿ¶ÿ¼ÿ¸ÿ¼ÿ½ÿ¼ÿ¸ÿ¸ÿ¸ÿ¹ÿÀÿ¾ÿ³ÿ³ÿ»ÿ´ÿ½ÿÄÿ½ÿÆÿ¸ÿÂÿÃÿÀÿ²ÿÆÿÆÿÃÿÀÿ¸ÿµÿÀÿ¾ÿ¸ÿ¹ÿ±ÿ°ÿ¶ÿ¯ÿ¶ÿºÿÆÿ©ÿÁÿÂÿ»ÿ¼ÿÃÿ»ÿ¸ÿÃÿ¿ÿµÿ´ÿ³ÿ¹ÿ¼ÿ¹ÿ½ÿ»ÿ·ÿºÿ¾ÿ¶ÿÁÿ®ÿÿ­ÿ½ÿÀÿºÿ±ÿªÿ´ÿ¿ÿ¼ÿºÿÀÿÁÿ»ÿ¹ÿ»ÿ·ÿ¸ÿÁÿµÿºÿµÿÂÿ»ÿ¼ÿ³ÿ·ÿ³ÿ¾ÿÅÿ½ÿ¶ÿ¹ÿºÿºÿ»ÿ½ÿ»ÿµÿ¼ÿÐÿÉÿ¸ÿ²ÿºÿµÿ·ÿ½ÿ¿ÿ½ÿÀÿ½ÿ¼ÿ´ÿ·ÿºÿ¼ÿÀÿ¾ÿÆÿ¾ÿ·ÿ´ÿ¼ÿÃÿ»ÿÂÿÀÿ½ÿ·ÿ¸ÿÿ¶ÿµÿ´ÿ¼ÿ½ÿ¸ÿ³ÿ¸ÿÁÿ¾ÿ³ÿÿ¿ÿÇÿ±ÿ´ÿ¿ÿÄÿ»ÿ»ÿÀÿ»ÿ½ÿÂÿÁÿÁÿ¾ÿºÿ¼ÿ·ÿ¹ÿ­ÿµÿ±ÿ³ÿ·ÿ³ÿ¾ÿÄÿ½ÿ°ÿ³ÿ·ÿµÿ³ÿ·ÿ¾ÿ¸ÿ·ÿµÿ¹ÿµÿ»ÿÇÿ¯ÿ»ÿÁÿÄÿºÿ¶ÿ·ÿµÿ¸ÿ¼ÿ·ÿ¸ÿÃÿ¹ÿ·ÿÀÿ¹ÿ¼ÿºÿ¿ÿ¸ÿÂÿÀÿÁÿÈÿ¿ÿ¶ÿ¸ÿ¼ÿÁÿÄÿ¾ÿ¼ÿ¹ÿ°ÿ¼ÿ²ÿ¾ÿÍÿÇÿÁÿÂÿ¸ÿµÿºÿÄÿÇÿ¼ÿ¼ÿÅÿÃÿÀÿÀÿÁÿ¹ÿºÿÃÿ½ÿ¼ÿÅÿ»ÿ·ÿ»ÿ¸ÿ±ÿµÿÁÿ¾ÿÀÿ¹ÿ»ÿÈÿ½ÿ¶ÿ¸ÿ¯ÿ¹ÿ¿ÿÁÿÃÿÃÿÂÿÂÿÇÿÈÿÆÿ³ÿ¶ÿÃÿÅÿ¼ÿÀÿÀÿ»ÿÅÿÈÿ¾ÿ»ÿ½ÿ¾ÿ¼ÿ¶ÿÀÿ¶ÿ¼ÿ¶ÿ»ÿ½ÿÃÿÇÿÉÿÁÿ¾ÿ¼ÿ¸ÿÁÿÄÿÂÿÀÿºÿ´ÿ½ÿ¼ÿ·ÿºÿ¹ÿ¸ÿ½ÿÃÿ¿ÿ»ÿÃÿ½ÿ¼ÿÁÿ¸ÿ¼ÿÌÿÀÿÅÿÈÿÄÿ½ÿ¿ÿ¾ÿ¹ÿ¿ÿÂÿÇÿ¿ÿ¸ÿ¶ÿ¿ÿÂÿÁÿÀÿÄÿ¹ÿ»ÿ¿ÿ¼ÿÁÿÃÿ»ÿ½ÿÿÂÿ»ÿ³ÿÔÿÇÿ¼ÿ¼ÿ¹ÿ½ÿÅÿÆÿÄÿ¹ÿ¯ÿÀÿÀÿÁÿÃÿ»ÿ¼ÿ½ÿºÿÁÿÁÿ¶ÿºÿ¼ÿÂÿºÿÊÿÀÿ¶ÿÀÿÄÿ¼ÿ½ÿÁÿ¼ÿ»ÿÂÿÁÿÇÿÉÿ¾ÿÈÿ¾ÿ¾ÿÀÿÉÿÏÿÈÿÅÿÆÿ»ÿ¸ÿ»ÿºÿÉÿÏÿÎÿÂÿ¾ÿ½ÿ¹ÿÀÿÅÿÄÿÃÿ¼ÿÂÿÂÿÁÿËÿ¿ÿ»ÿ¹ÿÀÿÉÿÁÿ»ÿÀÿ¾ÿºÿ¼ÿµÿºÿ·ÿÉÿ¾ÿ¸ÿºÿÀÿÂÿ¾ÿÂÿÅÿ¶ÿ¯ÿÃÿ¼ÿ¿ÿ¾ÿÃÿÀÿºÿ¼ÿ¿ÿ¾ÿ¿ÿ·ÿÄÿÃÿ¾ÿÃÿ½ÿÆÿÆÿÈÿÄÿÀÿÍÿÑÿÒÿ·ÿ´ÿÃÿÀÿ¾ÿºÿ¹ÿ»ÿºÿ¼ÿÀÿ¼ÿ¾ÿºÿÄÿÁÿÃÿÁÿ¼ÿÅÿËÿÃÿÀÿ¼ÿ·ÿ»ÿÉÿÊÿÂÿµÿ½ÿ¿ÿ¹ÿ¼ÿÃÿÆÿÇÿ¿ÿ¿ÿ¿ÿ¼ÿ¿ÿÄÿÉÿÆÿÅÿÂÿµÿÀÿ¾ÿ½ÿ³ÿ³ÿºÿ¶ÿ¸ÿÃÿÆÿ¿ÿ¸ÿ»ÿ´ÿÿ®ÿÁÿÁÿ½ÿÁÿÈÿÇÿ¾ÿÍÿ¹ÿÕÿ¶ÿ¾ÿÄÿ¹ÿ½ÿÃÿ¼ÿ¶ÿ¼ÿ½ÿËÿÅÿÅÿ½ÿ¹ÿÃÿÃÿ»ÿ¾ÿÂÿÎÿÂÿÇÿ­ÿ¼ÿÃÿÌÿÐÿÆÿºÿ¾ÿÁÿÄÿÊÿÄÿÄÿÅÿÁÿÃÿÇÿÆÿÄÿÆÿ¾ÿËÿÇÿ·ÿ½ÿÀÿ¹ÿ±ÿ³ÿ¾ÿÂÿÄÿÇÿÂÿÃÿÄÿÇÿÅÿÂÿÀÿ½ÿÃÿÊÿÉÿÂÿÃÿÁÿ¾ÿºÿ¸ÿºÿ¾ÿ²ÿ¾ÿºÿÁÿÅÿÃÿÄÿÈÿÃÿ¼ÿµÿ¹ÿ¼ÿÄÿÃÿÊÿÅÿÀÿÀÿºÿÊÿ¼ÿ»ÿÈÿÄÿÀÿÆÿÃÿ¾ÿÊÿÉÿ·ÿÊÿ¿ÿ¾ÿ·ÿ¹ÿ¾ÿÂÿÄÿÁÿ¹ÿÂÿµÿ»ÿÄÿÇÿÈÿÈÿÂÿ½ÿ¸ÿ¾ÿ½ÿ¿ÿºÿ»ÿ¾ÿÂÿÅÿ¹ÿ¾ÿ±ÿ¾ÿ½ÿ¼ÿ¼ÿ½ÿÁÿÄÿÁÿÆÿÁÿ¹ÿ¸ÿºÿÀÿÂÿ»ÿÂÿÀÿ¾ÿÁÿ¼ÿ·ÿ¹ÿ¾ÿ¿ÿ·ÿµÿÂÿºÿ±ÿ·ÿ¾ÿ¼ÿ½ÿÉÿÂÿÂÿ¼ÿ¹ÿ¾ÿ½ÿ½ÿ¾ÿºÿµÿ°ÿ»ÿÂÿÂÿ¼ÿ»ÿ½ÿºÿºÿÀÿÄÿÂÿÄÿÉÿÃÿ»ÿ¼ÿ¹ÿ¹ÿºÿÆÿÆÿÀÿÀÿÅÿÆÿ¿ÿ¹ÿ¼ÿ¾ÿ»ÿÂÿÃÿ¾ÿ»ÿ¿ÿÁÿ¶ÿÃÿ½ÿ¼ÿ·ÿ±ÿ°ÿ²ÿªÿ°ÿ¸ÿÁÿ¸ÿ³ÿºÿÃÿÁÿ¼ÿ·ÿ¼ÿºÿ±ÿµÿ·ÿ¸ÿ¿ÿ·ÿ²ÿ¸ÿµÿ·ÿ´ÿ»ÿÁÿ³ÿ±ÿ·ÿ¾ÿÄÿ½ÿ¼ÿ¾ÿ¼ÿ·ÿ·ÿ­ÿ¹ÿ³ÿ­ÿ¬ÿ³ÿ»ÿ¹ÿ²ÿ½ÿ¿ÿ´ÿ ÿ­ÿ¼ÿÅÿÂÿ¶ÿºÿ¯ÿºÿÄÿ»ÿ²ÿ±ÿ³ÿ¶ÿ±ÿ°ÿ»ÿ·ÿ¸ÿµÿ´ÿ¶ÿ·ÿ¾ÿµÿªÿ¯ÿ©ÿ³ÿµÿ¶ÿ·ÿ³ÿ´ÿ²ÿÀÿºÿ²ÿ·ÿ¹ÿ³ÿ±ÿ¸ÿ¸ÿÁÿ·ÿ¾ÿ¸ÿ»ÿ¸ÿºÿÀÿ»ÿÀÿ¾ÿ½ÿÂÿ·ÿ¶ÿ¾ÿÀÿ¸ÿµÿµÿ·ÿ½ÿ±ÿ·ÿµÿ°ÿ²ÿµÿ½ÿÍÿÄÿ²ÿµÿ¹ÿ¶ÿ±ÿ²ÿ·ÿ´ÿªÿ¾ÿ¼ÿ·ÿ²ÿ½ÿ¹ÿµÿµÿ®ÿ±ÿ­ÿÀÿ·ÿ¼ÿ»ÿ¹ÿ½ÿ½ÿ¸ÿ¹ÿ¸ÿºÿ·ÿÀÿ¸ÿ»ÿ¾ÿ»ÿ¾ÿÄÿÀÿ´ÿ»ÿ¹ÿÂÿ·ÿ´ÿ¶ÿ¶ÿµÿ²ÿµÿ¿ÿ°ÿÀÿ¼ÿ¾ÿ¸ÿ´ÿ¸ÿ¹ÿµÿ·ÿ·ÿÀÿ¹ÿÃÿÂÿ¶ÿ´ÿ¿ÿÂÿ¹ÿ¹ÿ¾ÿ¼ÿ¿ÿ¾ÿÂÿ¸ÿ»ÿ½ÿºÿÁÿ½ÿ¶ÿ´ÿ½ÿ½ÿ¶ÿ¹ÿµÿºÿ¹ÿ±ÿÄÿÂÿ¾ÿ»ÿÂÿ·ÿ¼ÿ¼ÿ»ÿºÿ·ÿ¶ÿ²ÿ´ÿ´ÿ´ÿ¾ÿ¿ÿÀÿ¹ÿ¶ÿµÿ³ÿ¸ÿÐÿ»ÿ»ÿÀÿÄÿ¼ÿ¼ÿ¹ÿ¶ÿ¸ÿ¼ÿ½ÿºÿÂÿ¹ÿ¿ÿ³ÿ¶ÿÀÿ¿ÿ½ÿ¸ÿ®ÿ®ÿ¿ÿ¹ÿºÿÂÿ¸ÿ³ÿ·ÿ¸ÿºÿ¸ÿ·ÿ¿ÿ¼ÿ¹ÿÃÿ½ÿºÿ¹ÿÁÿºÿ³ÿ¸ÿ¿ÿ¾ÿºÿ·ÿ½ÿ¯ÿÈÿ»ÿ¿ÿÅÿÀÿ»ÿ·ÿ³ÿ·ÿ¸ÿ¾ÿ´ÿÄÿ½ÿ¼ÿ¶ÿºÿ·ÿ´ÿ³ÿ´ÿºÿÃÿ¼ÿ»ÿµÿ¾ÿ¶ÿÄÿÂÿ®ÿ¯ÿ·ÿ¶ÿºÿ¼ÿ¸ÿ¼ÿºÿ¶ÿ¹ÿ´ÿ²ÿ¼ÿºÿºÿ¾ÿ½ÿÃÿ¾ÿ»ÿ¾ÿÂÿÁÿ°ÿ¾ÿ»ÿ¾ÿÆÿÄÿ»ÿµÿºÿÌÿ¿ÿ¼ÿ¿ÿ¹ÿ¸ÿ»ÿµÿ²ÿ·ÿ»ÿÀÿÆÿÆÿ¶ÿ½ÿÅÿ»ÿ´ÿ¹ÿºÿºÿ²ÿµÿ¼ÿ·ÿ¸ÿ½ÿ·ÿ¾ÿºÿ¹ÿ³ÿ·ÿ¿ÿÂÿ»ÿ·ÿ¹ÿ·ÿ·ÿ¾ÿºÿ²ÿ²ÿ¹ÿÇÿÃÿ¼ÿºÿºÿ½ÿ¼ÿ¸ÿ¶ÿ½ÿÊÿÀÿÃÿ¾ÿºÿ²ÿ¸ÿ¾ÿ½ÿºÿ´ÿ´ÿºÿ¿ÿ¿ÿ¾ÿÀÿ°ÿ¸ÿÆÿ¾ÿºÿ¾ÿµÿ¸ÿºÿºÿ¿ÿÁÿ»ÿ²ÿµÿ¯ÿµÿÃÿÁÿÀÿ¹ÿ¿ÿºÿ¶ÿ¸ÿ¹ÿ¹ÿ¸ÿ¼ÿÂÿ¶ÿ¯ÿ¹ÿ³ÿ¸ÿ½ÿ·ÿ¾ÿ¾ÿÃÿÂÿÁÿ¾ÿ»ÿÂÿ½ÿºÿºÿÀÿ°ÿËÿ»ÿÃÿ¿ÿÂÿ¿ÿ¼ÿ¶ÿ²ÿ¹ÿ»ÿ³ÿ¸ÿ¸ÿ´ÿÅÿÅÿÀÿ´ÿµÿ¹ÿµÿ·ÿÁÿ¼ÿ¸ÿ»ÿ·ÿÃÿºÿ¸ÿºÿºÿÁÿ·ÿ¼ÿÂÿÇÿ¿ÿ¾ÿ¾ÿºÿºÿ¹ÿ¶ÿ½ÿ·ÿ®ÿÁÿµÿ¬ÿ¿ÿ¾ÿÁÿÀÿ¾ÿ¶ÿ·ÿÀÿ¿ÿºÿÀÿÉÿ¾ÿ¸ÿ¸ÿ©ÿ³ÿ¿ÿªÿ¼ÿÌÿÄÿ»ÿ°ÿ±ÿ¹ÿ·ÿ´ÿ¶ÿ´ÿ¸ÿ¹ÿ¿ÿÃÿ²ÿ´ÿºÿ²ÿ¾ÿ¾ÿ¼ÿ±ÿ°ÿµÿ¿ÿÀÿºÿ¾ÿ¸ÿ¹ÿµÿ»ÿ¿ÿ¶ÿµÿ°ÿ¸ÿÀÿ»ÿ°ÿ¹ÿ¶ÿ²ÿ´ÿ¶ÿ¼ÿ¸ÿ³ÿÁÿ¹ÿµÿ¸ÿ¶ÿ¼ÿ´ÿ¶ÿµÿ¶ÿ¹ÿ±ÿ³ÿ³ÿºÿÁÿÁÿ¿ÿµÿµÿ±ÿ¶ÿ±ÿÉÿÁÿ¾ÿ¬ÿ°ÿ»ÿÂÿÆÿÁÿ¹ÿ»ÿ¸ÿµÿ¸ÿºÿ¸ÿ·ÿ½ÿºÿ»ÿ´ÿ¾ÿ»ÿ¶ÿ½ÿ´ÿ±ÿ¼ÿÅÿ½ÿ¿ÿÃÿ¾ÿ¸ÿ¹ÿ»ÿ½ÿÈÿªÿ±ÿ³ÿ«ÿ¿ÿ°ÿ¼ÿ·ÿ´ÿ¸ÿ»ÿ´ÿ®ÿ¸ÿ½ÿ¸ÿ·ÿ½ÿ¾ÿºÿÂÿ»ÿ­ÿ»ÿ±ÿ²ÿµÿ²ÿ±ÿÁÿµÿ¯ÿ²ÿ¸ÿ·ÿµÿ¼ÿ½ÿ¶ÿ²ÿ°ÿ±ÿ±ÿ­ÿ²ÿ¸ÿ¸ÿ¯ÿ´ÿ±ÿ¯ÿ²ÿµÿ¼ÿÀÿ»ÿ¸ÿ´ÿ±ÿµÿºÿÀÿÀÿ·ÿ¶ÿ³ÿµÿµÿÁÿÁÿ³ÿÀÿ®ÿ½ÿ¯ÿ´ÿ±ÿ¸ÿ³ÿªÿ°ÿ¶ÿ¹ÿ½ÿÄÿÄÿ¼ÿ¼ÿ³ÿ¹ÿ¿ÿÃÿµÿµÿ¶ÿ´ÿ³ÿ¶ÿ½ÿ¶ÿ·ÿ´ÿºÿ¾ÿ½ÿ´ÿ¸ÿ¼ÿ´ÿ²ÿ¶ÿ¶ÿ³ÿ²ÿ¸ÿ¾ÿ¹ÿ¾ÿµÿ´ÿ¹ÿ¼ÿ²ÿ²ÿ¸ÿ¹ÿ¾ÿ²ÿ°ÿ·ÿ½ÿÂÿ»ÿ´ÿ³ÿ´ÿ¾ÿµÿ³ÿ±ÿ°ÿ¶ÿÆÿÄÿ²ÿ­ÿ¯ÿÄÿ°ÿ¬ÿµÿ·ÿ±ÿ¯ÿ·ÿ·ÿ¸ÿµÿ±ÿ²ÿ²ÿµÿ»ÿ·ÿ¯ÿ¶ÿºÿ¶ÿ·ÿ¿ÿ½ÿÆÿ¼ÿ´ÿ²ÿ®ÿ´ÿ¹ÿ²ÿ²ÿ»ÿ¶ÿ¶ÿµÿ´ÿ²ÿ´ÿ½ÿ¼ÿ¹ÿ³ÿ·ÿÀÿ·ÿ±ÿ°ÿ³ÿ®ÿªÿ­ÿ´ÿÿ«ÿ½ÿ³ÿ²ÿ®ÿ ÿµÿºÿ¸ÿ¸ÿ´ÿ²ÿ²ÿ·ÿ»ÿ²ÿ´ÿ¼ÿ·ÿ¼ÿ·ÿ»ÿ­ÿµÿ¸ÿÃÿÂÿ¸ÿ¶ÿ¹ÿ¹ÿ¿ÿ¸ÿµÿ»ÿ·ÿ·ÿ¸ÿµÿ¶ÿ¸ÿ°ÿÿªÿ²ÿ¯ÿµÿ¯ÿ¯ÿµÿ½ÿ±ÿ²ÿ»ÿÄÿ°ÿ±ÿ¹ÿºÿ®ÿ¸ÿ¸ÿ¸ÿ·ÿ­ÿ»ÿ¼ÿ¶ÿµÿ·ÿ·ÿ¸ÿ´ÿ®ÿ±ÿ¾ÿÄÿ¼ÿ¶ÿ¯ÿ¶ÿ´ÿÂÿ³ÿ¬ÿ¯ÿ¿ÿ·ÿ¼ÿµÿ¶ÿµÿ¬ÿ·ÿ·ÿ¾ÿ¹ÿ·ÿ»ÿ¾ÿ»ÿ¹ÿºÿ¶ÿ¸ÿÀÿ¶ÿ°ÿ´ÿ¼ÿÅÿ·ÿ¼ÿÆÿÀÿ®ÿ³ÿÿ­ÿºÿÁÿÿ¾ÿ¯ÿ¯ÿ¹ÿ»ÿ¾ÿ»ÿµÿµÿ¹ÿ¸ÿ¸ÿ¶ÿ¾ÿ¿ÿ´ÿºÿ·ÿªÿªÿ±ÿ¯ÿºÿÀÿ¶ÿ²ÿÿ·ÿ»ÿ³ÿÿÿ¶ÿ¸ÿ´ÿ­ÿ¯ÿ»ÿ¹ÿºÿµÿ½ÿ¶ÿ²ÿ²ÿ®ÿ®ÿ¼ÿÆÿ¼ÿ¶ÿµÿ´ÿ¹ÿ©ÿ³ÿ°ÿÿ¾ÿ¸ÿ¶ÿ±ÿªÿ±ÿ±ÿ»ÿ®ÿ¸ÿ³ÿ·ÿÁÿ±ÿ¯ÿºÿ±ÿ¹ÿ·ÿ©ÿÿ¬ÿ´ÿºÿ¹ÿ¹ÿ±ÿªÿ­ÿÿ¯ÿ·ÿ¶ÿÿÿ®ÿÿªÿ´ÿÿ·ÿ¿ÿ´ÿµÿ½ÿ°ÿ²ÿ¬ÿ¯ÿ¹ÿ¶ÿ¶ÿ°ÿ·ÿ³ÿ¼ÿ·ÿ³ÿ°ÿÿ­ÿ®ÿ®ÿ³ÿ³ÿµÿ´ÿ³ÿ´ÿ¼ÿÀÿ¶ÿ³ÿµÿ²ÿ³ÿ®ÿÿ²ÿ¶ÿÁÿ·ÿºÿ¶ÿ²ÿ­ÿ¯ÿµÿ¶ÿ´ÿµÿ¯ÿµÿ¸ÿ²ÿ®ÿ¸ÿ½ÿ¸ÿ·ÿ¶ÿ¶ÿ¹ÿ¶ÿ¶ÿ¶ÿ³ÿ±ÿ¹ÿ¼ÿ³ÿ¯ÿ¯ÿ·ÿ¾ÿ«ÿ¬ÿ°ÿµÿ½ÿ¯ÿ½ÿµÿ°ÿµÿ°ÿÿ°ÿÃÿ¸ÿ¹ÿ¸ÿµÿ¯ÿ³ÿ¼ÿ¸ÿ±ÿ­ÿ³ÿ·ÿ®ÿÿ©ÿ­ÿ®ÿ¿ÿ¾ÿ³ÿ´ÿÿ®ÿ­ÿÿ«ÿµÿ«ÿ´ÿ¼ÿ²ÿ¶ÿ³ÿºÿ±ÿ¬ÿËÿ¸ÿ¾ÿ¹ÿÿ¼ÿ·ÿ²ÿ®ÿ±ÿÀÿºÿ­ÿ¶ÿ¼ÿ·ÿ¯ÿ«ÿ±ÿ´ÿ²ÿ­ÿ¯ÿªÿ³ÿ±ÿ¸ÿºÿ´ÿÀÿ³ÿºÿµÿµÿ¶ÿ«ÿ«ÿºÿ´ÿ°ÿ¯ÿÿ±ÿ°ÿ¬ÿ­ÿ±ÿµÿµÿ¶ÿµÿ³ÿ¯ÿ­ÿ¶ÿ¹ÿ·ÿ²ÿ¯ÿµÿ¶ÿµÿ²ÿ´ÿ¶ÿ­ÿ°ÿ¼ÿ°ÿ´ÿ´ÿ¬ÿ»ÿ±ÿ»ÿµÿµÿ¶ÿ³ÿ±ÿ°ÿ´ÿ­ÿµÿªÿ®ÿ¶ÿ´ÿ¶ÿ³ÿ²ÿ±ÿ©ÿ¯ÿºÿ²ÿ±ÿ¶ÿ­ÿ©ÿ«ÿÿ¬ÿ±ÿªÿ«ÿ¯ÿ¶ÿ°ÿ­ÿÿ³ÿ¹ÿ¸ÿ²ÿ­ÿ¼ÿ±ÿ®ÿ¼ÿ´ÿ¬ÿ·ÿµÿ³ÿµÿ²ÿÿ¿ÿ¹ÿ´ÿ±ÿªÿ·ÿ»ÿ¸ÿ²ÿ¼ÿ¶ÿªÿÿ¬ÿ²ÿ±ÿ¬ÿ«ÿ±ÿ°ÿ¬ÿ¬ÿÿªÿ¯ÿ³ÿ·ÿ³ÿµÿµÿ¿ÿÿÿ¾ÿµÿ°ÿ­ÿ±ÿ¬ÿ®ÿ²ÿ´ÿ¯ÿ³ÿ¯ÿ·ÿ·ÿ¹ÿ°ÿ¶ÿ°ÿ«ÿ¯ÿ·ÿ±ÿªÿ´ÿ¼ÿ´ÿ±ÿ´ÿ²ÿµÿ¸ÿºÿ²ÿ®ÿ»ÿ²ÿ©ÿµÿ±ÿµÿ·ÿ¯ÿ«ÿªÿ±ÿµÿ¯ÿ¬ÿºÿ®ÿ»ÿ°ÿ°ÿ³ÿ«ÿ°ÿ¶ÿ±ÿ²ÿ´ÿ«ÿ³ÿ¯ÿµÿ¶ÿ±ÿµÿ´ÿ¯ÿ­ÿ®ÿ¹ÿ¿ÿ´ÿ¸ÿºÿ³ÿ¹ÿ¶ÿ¶ÿ°ÿ³ÿ´ÿ´ÿ¯ÿ¯ÿ¸ÿ®ÿµÿ­ÿµÿ¼ÿ®ÿ±ÿ²ÿ­ÿ°ÿ°ÿ·ÿ±ÿ½ÿºÿ²ÿ¯ÿ¸ÿ¾ÿ·ÿ²ÿ³ÿ·ÿµÿ³ÿ´ÿ³ÿ¶ÿ¸ÿ¸ÿ¬ÿªÿ©ÿ³ÿ¼ÿ¼ÿ¹ÿ¶ÿ°ÿ®ÿ´ÿ®ÿµÿ½ÿ­ÿ»ÿ´ÿºÿ¶ÿÿ´ÿ²ÿ­ÿ¹ÿ®ÿ³ÿ¼ÿ»ÿ·ÿ±ÿ²ÿ¶ÿ´ÿ¶ÿ³ÿ¯ÿ·ÿ¼ÿ¾ÿ¸ÿ­ÿ¯ÿ²ÿ²ÿ³ÿ·ÿ½ÿÄÿ¾ÿ¹ÿ´ÿ´ÿ°ÿ»ÿ½ÿ·ÿ®ÿ¶ÿÂÿ¹ÿ²ÿ³ÿÂÿ¶ÿ¶ÿ¸ÿ¸ÿ°ÿ½ÿ¿ÿ¿ÿ¼ÿ½ÿ¿ÿµÿªÿ¬ÿ²ÿ´ÿ²ÿ©ÿÿ¬ÿ³ÿ²ÿµÿ¼ÿ½ÿ¾ÿ¶ÿ¶ÿ³ÿ¶ÿ¸ÿ¬ÿ°ÿ±ÿºÿÿ¯ÿ·ÿÃÿ³ÿ¸ÿµÿ·ÿ²ÿ³ÿ«ÿ°ÿ¶ÿ¸ÿ¼ÿ¹ÿµÿ¶ÿ¯ÿÿ¬ÿ·ÿ·ÿµÿµÿ¹ÿ´ÿ´ÿºÿ¸ÿ¸ÿªÿ²ÿ¯ÿ¯ÿÁÿ³ÿ¸ÿµÿ±ÿ·ÿ°ÿ³ÿ¯ÿ®ÿ¶ÿ³ÿ°ÿ°ÿ³ÿ²ÿ¯ÿµÿµÿ³ÿ²ÿ¶ÿºÿ²ÿ«ÿ¬ÿ²ÿºÿ¸ÿ¯ÿ²ÿºÿ¾ÿ»ÿ°ÿ»ÿ·ÿ»ÿ³ÿÿ°ÿ¿ÿ¹ÿ¿ÿ©ÿ«ÿ²ÿ¯ÿ®ÿ²ÿ³ÿ¯ÿ¸ÿ®ÿªÿ¹ÿ¾ÿ¯ÿ®ÿ¸ÿ¸ÿ½ÿºÿºÿÅÿ´ÿ«ÿ¿ÿ¹ÿµÿ¿ÿ²ÿÿºÿ³ÿ»ÿ¬ÿ¶ÿ½ÿºÿ²ÿºÿ³ÿ¬ÿºÿÂÿ·ÿ¸ÿ°ÿÿ¯ÿ·ÿ·ÿ²ÿ¯ÿºÿ½ÿµÿ±ÿ·ÿ³ÿ°ÿºÿ¿ÿ»ÿºÿ¼ÿÃÿ¼ÿ®ÿÿ®ÿ³ÿ±ÿ»ÿ²ÿ½ÿ°ÿµÿ³ÿ­ÿ¶ÿ°ÿ¹ÿ»ÿ·ÿ³ÿ²ÿ»ÿÁÿ¸ÿ²ÿºÿ¹ÿ¿ÿÀÿ¶ÿÁÿ·ÿ·ÿ´ÿ«ÿ´ÿ±ÿ²ÿ­ÿ¯ÿÀÿ´ÿ©ÿÃÿ´ÿ«ÿ²ÿµÿ»ÿÂÿ¿ÿ¶ÿ²ÿ«ÿÿ®ÿ¹ÿ»ÿ´ÿ·ÿ¸ÿµÿ¸ÿ¯ÿµÿ´ÿ´ÿªÿ½ÿ¸ÿ¶ÿ·ÿ´ÿµÿ¹ÿ¶ÿ¾ÿ¹ÿµÿ²ÿ´ÿ®ÿ®ÿ´ÿ¶ÿ·ÿ¸ÿºÿ¼ÿ¹ÿ»ÿÃÿºÿµÿµÿ¼ÿÃÿÂÿÄÿ¿ÿ½ÿÉÿ¿ÿÁÿµÿ¶ÿ´ÿ¸ÿ´ÿºÿ²ÿ²ÿ½ÿ»ÿ¹ÿ¸ÿºÿ¹ÿ²ÿ¸ÿ»ÿ¸ÿ¼ÿÄÿ½ÿµÿ·ÿµÿÀÿ¹ÿ³ÿ±ÿ¶ÿ¶ÿ¸ÿ¿ÿºÿ´ÿ±ÿ°ÿ¸ÿµÿµÿ»ÿ»ÿ¼ÿ¾ÿ»ÿµÿ½ÿÁÿ¶ÿ¯ÿÿ½ÿ¿ÿ³ÿÆÿÀÿºÿ¯ÿ¿ÿ½ÿ´ÿ½ÿ¿ÿÂÿÂÿ¿ÿ¼ÿ¾ÿ¿ÿ»ÿ»ÿºÿ·ÿ´ÿ«ÿÿ¬ÿ»ÿ³ÿ´ÿµÿ´ÿÂÿ½ÿÁÿ¯ÿ®ÿ³ÿ°ÿ»ÿÂÿµÿ°ÿ´ÿµÿ´ÿ¸ÿ¼ÿÀÿ½ÿ¶ÿ¿ÿ¼ÿµÿÁÿ²ÿ®ÿµÿ±ÿµÿ¼ÿÂÿ«ÿ¬ÿ»ÿÃÿ±ÿÿÿÿ­ÿ¸ÿ¼ÿ¶ÿ·ÿ¹ÿ¶ÿÀÿ³ÿµÿºÿ½ÿ®ÿÀÿ¹ÿÿ²ÿ¼ÿ»ÿ¿ÿ·ÿ´ÿ´ÿ·ÿ¸ÿºÿ»ÿ¹ÿ¸ÿ´ÿ¶ÿ½ÿ¼ÿ¿ÿÄÿÁÿ¼ÿ¾ÿÇÿÇÿÈÿµÿ¶ÿÀÿ½ÿ¹ÿ¶ÿºÿÃÿ¹ÿ¾ÿÃÿ´ÿ³ÿ¸ÿµÿ¶ÿ¼ÿ¾ÿÀÿ´ÿ¼ÿºÿ·ÿ¹ÿ»ÿ¸ÿºÿÁÿºÿ¯ÿ¯ÿµÿ»ÿ»ÿ·ÿ³ÿ¹ÿÄÿºÿºÿ¶ÿÁÿ½ÿµÿ·ÿ¸ÿ·ÿ«ÿ¿ÿµÿ¹ÿºÿÂÿ¿ÿÁÿÁÿºÿ»ÿ·ÿ®ÿ°ÿºÿ¾ÿÂÿ½ÿ»ÿ·ÿ²ÿºÿ¿ÿ¸ÿ¾ÿÃÿ½ÿ¸ÿ°ÿ°ÿ·ÿ¼ÿ¼ÿ¸ÿ¸ÿÄÿÂÿ¹ÿ¾ÿ¸ÿ·ÿ±ÿÄÿ¸ÿ²ÿ¹ÿ¼ÿºÿ³ÿ¸ÿ½ÿ¹ÿ¹ÿµÿ³ÿ½ÿÀÿ¾ÿ¸ÿºÿÁÿºÿÇÿÃÿ·ÿ¸ÿ¾ÿ¹ÿÅÿ½ÿ¾ÿ»ÿ³ÿµÿ¶ÿ¸ÿ½ÿ½ÿ½ÿ´ÿ¿ÿºÿ¸ÿ¸ÿ¿ÿ¾ÿ¹ÿ¸ÿ³ÿ³ÿÁÿÁÿ¹ÿ¹ÿ¶ÿ±ÿ±ÿ»ÿ½ÿ»ÿÀÿ¹ÿ²ÿÀÿ»ÿ¿ÿÁÿÀÿºÿºÿ»ÿ·ÿ±ÿ°ÿ´ÿ¸ÿ±ÿ·ÿ¶ÿÅÿ¼ÿ¶ÿ·ÿ¿ÿ¶ÿ¾ÿºÿ´ÿÁÿ·ÿµÿ¼ÿ·ÿ·ÿ¹ÿ´ÿ²ÿ¿ÿ·ÿ²ÿÁÿÁÿÃÿÉÿÁÿºÿ¹ÿ¸ÿ¹ÿ»ÿ¾ÿ¿ÿºÿ¿ÿÁÿµÿ°ÿÅÿÌÿ·ÿ¯ÿ³ÿ»ÿ¿ÿ¶ÿ¶ÿµÿ½ÿÄÿ½ÿ»ÿÀÿ¸ÿÀÿ¿ÿ¿ÿ¶ÿ½ÿÀÿÁÿ»ÿ¾ÿ¾ÿºÿ»ÿ¹ÿ´ÿ·ÿ¾ÿ¼ÿÃÿ·ÿ½ÿ½ÿ¸ÿ±ÿ»ÿ½ÿ¹ÿ¹ÿ¹ÿ¹ÿ¾ÿÆÿÆÿ¾ÿÇÿÏÿ°ÿ²ÿ¾ÿ¾ÿ¹ÿÀÿ¹ÿºÿ¾ÿ¾ÿ¼ÿ½ÿÅÿÄÿ·ÿ½ÿ´ÿ¸ÿÂÿÇÿ·ÿÅÿ¹ÿ½ÿÅÿºÿºÿ¿ÿ·ÿºÿÂÿÆÿÂÿ³ÿ·ÿ¸ÿ¹ÿ·ÿ¾ÿ½ÿ»ÿ½ÿÂÿÀÿ¼ÿ¼ÿºÿÈÿ¾ÿÅÿ¿ÿÈÿ¸ÿ¹ÿÁÿ¹ÿ»ÿÁÿ¼ÿ¸ÿ¾ÿÀÿ»ÿÂÿ¼ÿ­ÿÁÿ¼ÿ·ÿ¹ÿÁÿÂÿÀÿÂÿÆÿÄÿ¼ÿ°ÿ·ÿ­ÿÿ»ÿÉÿ²ÿ¸ÿ¹ÿ¹ÿÁÿÈÿÂÿ¸ÿ¼ÿ»ÿ¯ÿ¿ÿÀÿ¼ÿÈÿºÿÂÿÁÿ»ÿ»ÿ½ÿÀÿÀÿ»ÿ¹ÿ¹ÿ´ÿ´ÿ®ÿÁÿÀÿ·ÿ¸ÿ½ÿ¼ÿ»ÿ¿ÿ¾ÿÃÿÄÿÂÿÄÿ¸ÿºÿ½ÿÅÿÆÿÂÿÇÿÅÿ¶ÿµÿ²ÿµÿÆÿÆÿÊÿÇÿ½ÿ¯ÿ´ÿ¾ÿ¾ÿ¿ÿÆÿÃÿ¸ÿ¿ÿºÿÇÿÂÿÂÿ¶ÿÀÿÂÿ¾ÿÂÿÄÿÃÿÄÿÀÿ¾ÿ½ÿ»ÿÂÿ¿ÿÅÿÃÿËÿËÿ½ÿ½ÿÁÿµÿ¾ÿÄÿ»ÿÅÿºÿ¿ÿºÿ¹ÿ¼ÿ¿ÿÄÿÂÿ¼ÿÉÿÁÿÄÿÂÿÄÿÈÿÁÿ¸ÿÁÿÊÿÂÿÃÿ¾ÿ½ÿ¹ÿÈÿÌÿÄÿºÿ¹ÿ¶ÿ¹ÿÂÿÀÿ¼ÿ°ÿÄÿÁÿ¸ÿÉÿÅÿÀÿÃÿ¸ÿºÿÑÿÊÿÅÿÉÿ»ÿ¸ÿ³ÿ±ÿ¼ÿ¹ÿµÿ»ÿ¾ÿ½ÿÇÿÀÿÄÿÄÿÆÿÃÿ¿ÿ¾ÿÄÿÃÿºÿÀÿÄÿ¿ÿ¿ÿ³ÿÀÿÑÿÀÿÁÿÁÿ¹ÿ»ÿ·ÿ¹ÿ¸ÿÿsÿÿ½ÿÂÿÃÿÄÿÂÿÂÿÆÿ¸ÿÄÿ½ÿ»ÿ½ÿ¼ÿ½ÿÄÿÂÿ¾ÿÆÿ¼ÿÍÿÅÿÀÿ½ÿ¼ÿÃÿ¾ÿ»ÿÀÿÆÿÇÿÅÿÂÿ²ÿºÿ¹ÿÀÿ¿ÿ»ÿ»ÿ·ÿºÿÂÿÉÿÄÿ½ÿÁÿÁÿ¿ÿÂÿÃÿÀÿÈÿÁÿËÿ¼ÿ¾ÿÃÿÁÿÀÿÂÿÃÿÄÿÄÿ¾ÿ´ÿ»ÿ½ÿ¹ÿÁÿËÿÈÿÂÿÀÿ½ÿÉÿÏÿÄÿÅÿ¼ÿºÿ¶ÿµÿÀÿÃÿ¿ÿºÿ¿ÿµÿ¼ÿÂÿÄÿÄÿÁÿºÿ´ÿ´ÿÀÿÄÿÁÿÄÿÀÿ¿ÿ¿ÿÀÿÑÿÌÿ¾ÿÆÿÂÿ¶ÿ¹ÿ¿ÿÀÿÁÿÅÿÂÿÅÿ¼ÿÀÿÃÿÁÿÁÿÀÿ¾ÿ½ÿÁÿÆÿ¬ÿ¾ÿÁÿ½ÿ¾ÿ¿ÿ»ÿ¹ÿÁÿÁÿ½ÿÁÿÂÿ¿ÿ½ÿÂÿÄÿ¶ÿ¸ÿ¿ÿÂÿÀÿÃÿÃÿºÿ»ÿÏÿÊÿµÿÂÿÀÿÇÿÀÿÃÿÄÿºÿ¼ÿÁÿÁÿ½ÿ½ÿ¾ÿÅÿÂÿ·ÿ¼ÿ½ÿ¾ÿÉÿºÿ²ÿÂÿÆÿÁÿÂÿ¸ÿÂÿ·ÿ¿ÿ¶ÿ´ÿ½ÿÁÿºÿ¸ÿ²ÿµÿ±ÿ¿ÿÅÿÂÿ¹ÿºÿÉÿ·ÿÎÿ¼ÿ±ÿ¹ÿ¹ÿ·ÿ»ÿÁÿÄÿ¸ÿÀÿÁÿ¼ÿ¾ÿÆÿÊÿ½ÿ¯ÿ¿ÿºÿ¹ÿÀÿÉÿÊÿÄÿÀÿ¸ÿÀÿÅÿÀÿÂÿÁÿ«ÿ«ÿµÿ³ÿ»ÿ·ÿ¹ÿÁÿ¹ÿ­ÿ±ÿÁÿÀÿ±ÿµÿºÿ²ÿ´ÿ»ÿ¹ÿ¼ÿ¹ÿ´ÿ»ÿ¸ÿ±ÿ³ÿ½ÿÂÿÁÿºÿ¹ÿµÿºÿ³ÿ¸ÿ¿ÿºÿ¶ÿµÿ¬ÿ»ÿµÿ¯ÿ®ÿ´ÿ»ÿÁÿ½ÿ«ÿ¼ÿ±ÿªÿ¬ÿ³ÿ»ÿ¿ÿ¾ÿ¿ÿµÿ°ÿ·ÿ´ÿ²ÿ³ÿ´ÿ·ÿ²ÿ³ÿ»ÿ¼ÿ·ÿ´ÿ³ÿ¹ÿÅÿ¾ÿ¿ÿ¶ÿÁÿµÿ±ÿ³ÿµÿ¸ÿ´ÿ´ÿ»ÿ¼ÿ»ÿ¸ÿ·ÿ¹ÿ¸ÿ²ÿ¯ÿ°ÿ¬ÿ°ÿ»ÿ·ÿ±ÿ®ÿ³ÿ¼ÿºÿ¾ÿ¸ÿ¼ÿºÿ·ÿ·ÿ¾ÿ¼ÿ¶ÿ¾ÿ¹ÿ²ÿ¿ÿ¸ÿ¶ÿ¾ÿ»ÿ±ÿ¼ÿÌÿ³ÿÑÿÁÿ¹ÿ·ÿ¹ÿ¶ÿµÿ¸ÿ³ÿ¢ÿ»ÿ²ÿ±ÿ²ÿÂÿÄÿ¿ÿ·ÿ ÿ·ÿ°ÿ·ÿ·ÿ¼ÿ·ÿºÿ¼ÿ¸ÿ²ÿ¯ÿµÿ¿ÿ¾ÿÄÿÂÿ¼ÿ½ÿºÿµÿºÿÀÿ¹ÿ½ÿ¯ÿ½ÿ¼ÿÃÿºÿ²ÿºÿ·ÿ·ÿÁÿ¶ÿ»ÿ½ÿÁÿÀÿ¾ÿºÿ³ÿ±ÿ¼ÿ»ÿºÿ³ÿ®ÿ¿ÿÃÿ¿ÿ¾ÿ¼ÿ½ÿÁÿ²ÿ¹ÿ»ÿ¶ÿ·ÿ·ÿ¾ÿÄÿÁÿÂÿ¾ÿ°ÿ·ÿÅÿ²ÿµÿ¾ÿ°ÿ³ÿÅÿ¿ÿÅÿºÿ¸ÿ±ÿ³ÿ¶ÿºÿ¾ÿºÿ·ÿ»ÿ»ÿ¶ÿ­ÿ´ÿ¶ÿÂÿ¾ÿ½ÿÀÿÈÿÄÿ·ÿÈÿÅÿªÿ»ÿÅÿ¹ÿ»ÿÅÿºÿ´ÿ¼ÿ¾ÿ¾ÿ¶ÿÈÿ½ÿ½ÿ¯ÿ´ÿ¹ÿ¹ÿÀÿ¾ÿ®ÿ´ÿÃÿ¡ÿÇÿ¹ÿÄÿÂÿ¹ÿ¸ÿ½ÿ¿ÿ½ÿ¿ÿºÿ¹ÿ¾ÿ½ÿÁÿ¼ÿ¿ÿ¹ÿ¶ÿ·ÿµÿµÿµÿ¯ÿ¾ÿÁÿ´ÿµÿÂÿ½ÿ¿ÿ¾ÿµÿ´ÿ½ÿÄÿ¸ÿ³ÿÄÿ½ÿ¼ÿ·ÿ´ÿ°ÿ¹ÿ¾ÿ·ÿ¼ÿ¿ÿ¯ÿ·ÿºÿÄÿ¿ÿÇÿÅÿ¿ÿºÿ·ÿ¹ÿºÿ³ÿ¼ÿ°ÿÄÿ³ÿ¹ÿ¸ÿµÿ½ÿ¿ÿ¿ÿÁÿ»ÿ¾ÿÀÿµÿÁÿ¿ÿ³ÿ·ÿ·ÿ¯ÿ±ÿÀÿÆÿ¾ÿ½ÿ½ÿÈÿÇÿ¹ÿºÿ²ÿ·ÿÄÿºÿ¯ÿ´ÿ¹ÿ½ÿÃÿ½ÿ¿ÿ¹ÿ¼ÿÈÿÀÿºÿ»ÿÃÿÈÿÂÿµÿ±ÿ¸ÿ¯ÿºÿÁÿ¼ÿ·ÿ½ÿ¾ÿ¿ÿÃÿÃÿ»ÿºÿ»ÿ·ÿºÿ¸ÿµÿ´ÿµÿ¾ÿ¶ÿ¼ÿ¿ÿ¶ÿ·ÿ»ÿºÿ¹ÿ¼ÿ¹ÿÈÿÄÿµÿ³ÿÁÿÁÿ½ÿºÿ½ÿ¹ÿ¶ÿ¹ÿ¶ÿ±ÿ½ÿÄÿ¸ÿ¼ÿ½ÿºÿÄÿ¿ÿ¿ÿÈÿÂÿ¾ÿ¼ÿ´ÿ¶ÿ³ÿ±ÿ¸ÿ­ÿÇÿºÿ­ÿ±ÿºÿ²ÿ²ÿ¼ÿ¼ÿ·ÿ»ÿÄÿÄÿ»ÿ²ÿ³ÿ²ÿ´ÿºÿ°ÿ¶ÿ²ÿ¹ÿ¾ÿ¾ÿ½ÿ¸ÿ½ÿÃÿ¾ÿ¸ÿ»ÿ±ÿÃÿ¸ÿ¾ÿ¾ÿÃÿÁÿ¿ÿºÿ¸ÿÀÿ¿ÿ¸ÿ¾ÿ²ÿ­ÿÆÿ¼ÿ·ÿ¶ÿ¶ÿ´ÿ»ÿ·ÿ·ÿºÿ½ÿÉÿÉÿ°ÿ¸ÿ¼ÿ¬ÿ·ÿ¸ÿ½ÿ»ÿÀÿÃÿ¶ÿ«ÿ¯ÿ¯ÿ±ÿ»ÿ¸ÿ»ÿ¿ÿ·ÿ¸ÿ»ÿ±ÿ½ÿ¸ÿ¼ÿ¼ÿºÿÀÿ¾ÿ½ÿºÿµÿ¸ÿ°ÿ°ÿ»ÿ°ÿ³ÿ°ÿ»ÿÿ ÿºÿ¸ÿ¶ÿ¹ÿºÿ²ÿ±ÿ¹ÿ·ÿ´ÿ¸ÿ¶ÿ¸ÿÄÿ¹ÿ±ÿ¿ÿ·ÿ·ÿ²ÿ»ÿ¾ÿ¸ÿ°ÿ´ÿ¿ÿ¼ÿ¹ÿ·ÿ½ÿ·ÿ±ÿÀÿµÿ»ÿÄÿ¾ÿºÿ·ÿ¸ÿ²ÿªÿ¯ÿ¹ÿºÿ¸ÿ¶ÿ¯ÿÂÿ¾ÿ¸ÿ»ÿºÿ·ÿµÿµÿµÿ³ÿ¸ÿ¾ÿ¾ÿ¹ÿµÿ¶ÿ·ÿ·ÿ»ÿ¸ÿ®ÿ´ÿ¿ÿ³ÿ®ÿ´ÿ³ÿ·ÿ¹ÿ¾ÿ¹ÿ»ÿ»ÿ´ÿ®ÿ±ÿ¸ÿ¼ÿÄÿ»ÿ³ÿÄÿ³ÿ¿ÿÄÿºÿµÿÅÿ¿ÿ²ÿµÿ·ÿ»ÿÂÿ¹ÿ²ÿ¶ÿ¸ÿºÿºÿÂÿ¹ÿ±ÿ®ÿ¸ÿ¶ÿ´ÿµÿ³ÿ¹ÿµÿ¸ÿ¸ÿ·ÿ»ÿ»ÿ¸ÿ·ÿ¹ÿ»ÿ²ÿ½ÿÁÿ·ÿÁÿºÿºÿ¾ÿ¬ÿ¯ÿ¹ÿ²ÿ¸ÿ¿ÿ¾ÿ³ÿ²ÿ²ÿ°ÿ°ÿ¶ÿÅÿÄÿ¹ÿ²ÿ¬ÿ»ÿ¹ÿ·ÿµÿ°ÿªÿ±ÿºÿ¶ÿÂÿ½ÿ±ÿ¯ÿ·ÿ¼ÿ½ÿ½ÿ¹ÿ³ÿµÿ¶ÿ¸ÿ·ÿ¼ÿ¾ÿ²ÿ¾ÿ¸ÿ¹ÿ·ÿ³ÿ³ÿ¸ÿ·ÿ·ÿ»ÿ»ÿ¸ÿ¸ÿ¸ÿ¹ÿ¶ÿµÿ³ÿ³ÿ¼ÿÄÿÃÿ²ÿÇÿ¸ÿ³ÿ®ÿ»ÿ»ÿÀÿ¶ÿ¼ÿÂÿ»ÿ®ÿ¯ÿ¹ÿ¼ÿ»ÿ·ÿ³ÿ²ÿ³ÿ¹ÿ¹ÿ¶ÿ²ÿ»ÿ¸ÿ¿ÿ±ÿºÿ¾ÿ¸ÿ¶ÿ²ÿ¶ÿ½ÿµÿ¯ÿµÿ¼ÿµÿ¯ÿµÿ¶ÿ·ÿ·ÿ¿ÿ¹ÿ¸ÿÁÿ±ÿ¯ÿ½ÿÁÿÆÿ´ÿ¶ÿ²ÿ¼ÿ»ÿµÿµÿ¸ÿ¿ÿÁÿ²ÿ®ÿµÿ³ÿ¹ÿ¹ÿºÿ¾ÿ½ÿ²ÿµÿ¸ÿ¹ÿ»ÿ²ÿ±ÿ¯ÿ³ÿ¸ÿ¹ÿ¾ÿ¶ÿ¸ÿ·ÿ¸ÿºÿ¸ÿ¶ÿ½ÿÇÿ¾ÿ·ÿ¶ÿ³ÿµÿ¯ÿÿ«ÿ®ÿÿÀÿ¸ÿ¼ÿ³ÿ±ÿ³ÿ´ÿ½ÿ¾ÿ³ÿºÿ¾ÿ¾ÿ»ÿµÿ¶ÿ¶ÿ³ÿ¶ÿ³ÿ³ÿºÿ¶ÿ½ÿºÿ»ÿ¶ÿ·ÿ»ÿÇÿ»ÿ·ÿ·ÿ½ÿ­ÿ»ÿ¸ÿ»ÿ¼ÿ·ÿÂÿ¾ÿ¸ÿ±ÿÿ±ÿÂÿ¶ÿ¯ÿ²ÿ³ÿ±ÿµÿÀÿÿ²ÿÿ¶ÿ¶ÿ»ÿµÿ¯ÿ­ÿ¹ÿ¸ÿ¾ÿÂÿµÿ²ÿ»ÿ¼ÿ¸ÿ³ÿ´ÿ¹ÿºÿµÿ®ÿ®ÿ¸ÿÉÿÁÿ¶ÿ±ÿ­ÿ­ÿ¼ÿµÿ¬ÿ°ÿ·ÿ­ÿ¾ÿ³ÿµÿµÿ­ÿµÿµÿ²ÿ²ÿ¹ÿ·ÿ²ÿ±ÿ¹ÿ¸ÿ¸ÿ½ÿ¹ÿ¸ÿ®ÿµÿ¶ÿ¶ÿ°ÿ®ÿ¶ÿÄÿÇÿ¿ÿªÿ¯ÿ»ÿ¾ÿ³ÿºÿ´ÿ¾ÿµÿÿ¯ÿ³ÿ­ÿ´ÿÅÿ»ÿ²ÿ¸ÿ¹ÿ³ÿ²ÿ»ÿ¹ÿ´ÿ®ÿµÿ´ÿºÿ¹ÿ°ÿ³ÿ«ÿ¿ÿºÿÀÿ©ÿ¯ÿµÿ·ÿ¹ÿ¹ÿ¹ÿÂÿ½ÿ´ÿºÿ¾ÿ³ÿ´ÿ¶ÿ®ÿ«ÿ¼ÿÅÿ¶ÿµÿ·ÿ´ÿ¾ÿ¯ÿ³ÿ¶ÿÿ¹ÿ¿ÿ³ÿ¹ÿ·ÿÿ¯ÿ®ÿ¹ÿ²ÿ¯ÿ½ÿ½ÿ·ÿ½ÿÿ¬ÿ¿ÿµÿÀÿÁÿ°ÿ´ÿ°ÿªÿ½ÿÁÿ´ÿµÿ±ÿ³ÿ·ÿ³ÿ¶ÿÀÿºÿ«ÿ»ÿ·ÿµÿ¹ÿ¯ÿ¯ÿºÿ³ÿ»ÿ³ÿÿ¸ÿ®ÿ¹ÿ³ÿ¹ÿ¸ÿ®ÿ±ÿ²ÿ¶ÿ¸ÿ´ÿ±ÿ«ÿ«ÿ·ÿºÿ¶ÿ´ÿ¯ÿ²ÿºÿ¾ÿ¬ÿ´ÿ´ÿ²ÿ·ÿ±ÿ­ÿ¹ÿ®ÿÁÿÃÿ±ÿ¼ÿ¬ÿ¬ÿÀÿÂÿ¼ÿ¶ÿ°ÿ³ÿ´ÿ¶ÿ°ÿ³ÿ¶ÿ´ÿ¯ÿ³ÿ¸ÿ¸ÿ¶ÿ°ÿ¶ÿ¯ÿ¬ÿ°ÿ´ÿ´ÿ±ÿªÿ±ÿ¶ÿ¼ÿ°ÿ±ÿ³ÿ´ÿ«ÿÿ¯ÿ¹ÿ²ÿ·ÿÿ¯ÿÿ»ÿ¸ÿµÿ²ÿ®ÿ·ÿµÿ´ÿ¯ÿ¬ÿ­ÿ¬ÿºÿÁÿ±ÿ°ÿ¶ÿ¼ÿÄÿ©ÿµÿ·ÿºÿ²ÿºÿ¶ÿÿºÿ³ÿ¼ÿ¹ÿ·ÿÄÿ­ÿ­ÿÿ»ÿÃÿ¶ÿ¸ÿ»ÿ»ÿ·ÿ´ÿ´ÿµÿ¸ÿµÿÿÿ´ÿ²ÿµÿ¸ÿ³ÿ¯ÿ­ÿ³ÿ¸ÿ·ÿ°ÿ³ÿ²ÿ·ÿ¶ÿ¹ÿ¸ÿ¸ÿ±ÿ²ÿ¹ÿ·ÿ¯ÿ­ÿ®ÿ¼ÿ³ÿ¶ÿÿÂÿ²ÿ©ÿ¬ÿµÿ²ÿ¹ÿ¶ÿµÿ¯ÿ©ÿ¬ÿµÿ´ÿ¯ÿ­ÿ®ÿ²ÿ´ÿ¶ÿ¶ÿ¹ÿ½ÿ·ÿ®ÿ¶ÿ°ÿ³ÿ±ÿ´ÿ¶ÿ³ÿ·ÿ¹ÿ·ÿ½ÿ³ÿ®ÿ²ÿ±ÿµÿ·ÿ®ÿ´ÿµÿ²ÿ¸ÿµÿ´ÿªÿÿ¯ÿ²ÿ±ÿ´ÿµÿ±ÿ¯ÿ¬ÿÿ¯ÿ°ÿÿ®ÿ´ÿµÿ°ÿ¬ÿ®ÿ±ÿ¶ÿ¸ÿµÿ¯ÿ½ÿ¯ÿ´ÿ¼ÿ²ÿ¬ÿ»ÿ¸ÿ¯ÿ®ÿ¸ÿ®ÿÃÿ¸ÿµÿ¶ÿªÿ³ÿ²ÿ²ÿ®ÿºÿ¸ÿ®ÿ®ÿ°ÿ°ÿ²ÿµÿ±ÿ­ÿ²ÿ¶ÿ²ÿªÿ±ÿ¬ÿ°ÿ°ÿ²ÿ·ÿ¶ÿºÿ¬ÿ±ÿÂÿ±ÿ½ÿ°ÿ²ÿµÿ³ÿ°ÿ²ÿªÿÿ©ÿ´ÿ¶ÿ¶ÿ¬ÿ¯ÿ«ÿ°ÿºÿ³ÿ²ÿ®ÿ°ÿ·ÿ´ÿ±ÿ±ÿ°ÿ°ÿºÿ¶ÿ°ÿ®ÿ·ÿ³ÿ©ÿ³ÿ­ÿ¶ÿºÿµÿ¬ÿ´ÿªÿºÿ¶ÿ­ÿµÿ«ÿ·ÿ¸ÿ¶ÿ¶ÿ©ÿ­ÿ²ÿªÿ­ÿ³ÿ«ÿ³ÿ²ÿµÿ¸ÿ·ÿ·ÿ®ÿ¬ÿ°ÿ²ÿ¹ÿºÿ¸ÿºÿ½ÿ¶ÿ®ÿ±ÿ±ÿ±ÿ³ÿ½ÿ·ÿ¹ÿ³ÿ¸ÿ°ÿ¼ÿÿ­ÿ±ÿ³ÿ´ÿ­ÿ´ÿµÿ¯ÿ³ÿ±ÿ·ÿºÿ¿ÿ¹ÿ´ÿ¶ÿµÿ±ÿ­ÿ®ÿ³ÿµÿ´ÿ¶ÿµÿ±ÿµÿ²ÿ°ÿ¯ÿ·ÿ·ÿ®ÿ·ÿ¹ÿ±ÿ¶ÿ¶ÿ¸ÿ­ÿ®ÿ·ÿ¹ÿ·ÿ«ÿ­ÿ»ÿ®ÿ²ÿ¯ÿ»ÿ¶ÿ¹ÿ²ÿ¯ÿ¯ÿ´ÿ´ÿµÿ¹ÿ¶ÿ®ÿªÿ­ÿµÿ»ÿ´ÿ­ÿ±ÿ±ÿ´ÿºÿ±ÿ·ÿºÿ·ÿ«ÿµÿ²ÿ±ÿ©ÿ¶ÿºÿÿµÿ°ÿ¶ÿ®ÿ¸ÿ²ÿ¸ÿ±ÿ°ÿ·ÿ®ÿ´ÿ±ÿµÿ¹ÿ³ÿ·ÿ¹ÿ´ÿ°ÿ©ÿ±ÿ¶ÿ¬ÿ³ÿ·ÿÿ°ÿ·ÿ°ÿ°ÿ³ÿ­ÿ­ÿ´ÿ²ÿ¼ÿ´ÿ¸ÿ¸ÿ·ÿ­ÿ«ÿ²ÿÄÿ´ÿ®ÿ»ÿºÿ¿ÿ¼ÿ°ÿ­ÿ´ÿ´ÿ·ÿµÿ¯ÿ²ÿºÿ´ÿ­ÿ°ÿ¯ÿ·ÿ³ÿ³ÿ¶ÿµÿ²ÿ´ÿ¶ÿÿ±ÿµÿÀÿ²ÿ«ÿºÿ¹ÿ¯ÿ¶ÿ°ÿ±ÿ¶ÿ¯ÿºÿ»ÿ¹ÿ·ÿÀÿ»ÿºÿºÿ¶ÿ´ÿ³ÿµÿ·ÿ¶ÿ¶ÿµÿµÿºÿ¸ÿ³ÿ±ÿ¬ÿ´ÿ¯ÿ´ÿÀÿ²ÿºÿ©ÿ°ÿ´ÿ¸ÿ²ÿ®ÿ±ÿ®ÿ©ÿ²ÿµÿµÿ­ÿ¯ÿ³ÿ¸ÿÀÿ½ÿ³ÿ´ÿºÿ¼ÿÁÿ¼ÿ°ÿ·ÿÁÿ¯ÿÿ³ÿ¬ÿ«ÿ·ÿ·ÿªÿ°ÿ¾ÿ½ÿ²ÿÁÿµÿÀÿ¾ÿµÿ¹ÿ°ÿ½ÿ¿ÿ´ÿ®ÿ©ÿÿ­ÿ½ÿ¿ÿµÿ­ÿ°ÿ¸ÿ¸ÿ´ÿ·ÿ®ÿ¬ÿ¶ÿ»ÿ·ÿ¼ÿ·ÿºÿ»ÿ¸ÿ°ÿ¶ÿ°ÿ¯ÿ¸ÿ³ÿ·ÿ°ÿ²ÿµÿ¸ÿ¶ÿ°ÿµÿ»ÿ¸ÿ·ÿ¿ÿ¼ÿ·ÿ¼ÿ´ÿ®ÿ¸ÿÀÿ¼ÿ¹ÿ¹ÿÿ­ÿ®ÿºÿ¼ÿÿ¸ÿ¼ÿ¿ÿÂÿ¸ÿ´ÿ·ÿ®ÿªÿ³ÿµÿ¸ÿ½ÿÄÿ·ÿ­ÿ²ÿ»ÿ¿ÿµÿ¯ÿ¶ÿ¶ÿ³ÿ±ÿ±ÿ©ÿ¯ÿºÿ»ÿ°ÿµÿ³ÿ¼ÿ»ÿµÿ¶ÿ®ÿ´ÿ·ÿ·ÿ´ÿ¸ÿ·ÿ±ÿ¬ÿ±ÿ²ÿ´ÿºÿ¶ÿ·ÿ¼ÿ¹ÿ»ÿ­ÿ«ÿ³ÿ³ÿ·ÿÅÿÃÿ±ÿ»ÿºÿ½ÿ»ÿ¾ÿÄÿ©ÿ¯ÿÅÿ¾ÿµÿ²ÿ±ÿ²ÿ½ÿ¾ÿ¶ÿ³ÿ³ÿ·ÿ²ÿ´ÿ·ÿ´ÿ°ÿ¶ÿ±ÿ²ÿ·ÿ­ÿ¹ÿ²ÿ­ÿ³ÿ±ÿ»ÿ¶ÿ³ÿ¯ÿ±ÿ¼ÿºÿ¹ÿ¹ÿ³ÿµÿ¼ÿ¹ÿ¶ÿÁÿ»ÿ·ÿ®ÿÿ¸ÿ¸ÿ»ÿÈÿ·ÿÊÿ±ÿ·ÿ½ÿ¶ÿ¹ÿ¾ÿ­ÿÀÿÍÿÃÿÀÿ¼ÿ¸ÿµÿ´ÿ¹ÿ¶ÿÿ¬ÿ¼ÿÃÿ¾ÿ¸ÿºÿ²ÿÆÿÂÿºÿµÿ­ÿ­ÿµÿ¼ÿ¹ÿ²ÿ³ÿºÿ»ÿ·ÿ´ÿ¶ÿ»ÿ¸ÿ¶ÿÁÿ»ÿ½ÿ½ÿµÿ²ÿÀÿ¼ÿ¬ÿ»ÿµÿ´ÿÁÿ²ÿÿÿÿÿºÿÀÿ¸ÿ·ÿ¼ÿ¹ÿ¹ÿ»ÿ»ÿ°ÿ¸ÿ·ÿ¼ÿµÿºÿ­ÿªÿµÿ»ÿ¿ÿµÿ²ÿ¯ÿ°ÿ´ÿµÿ·ÿ¿ÿ¹ÿ°ÿ·ÿ¾ÿÃÿ½ÿ¿ÿÂÿÇÿ¶ÿ¼ÿ¹ÿÅÿ¿ÿªÿ·ÿ³ÿ¼ÿ¶ÿ¯ÿºÿºÿ²ÿ¿ÿÄÿ³ÿ±ÿ¿ÿÁÿ¾ÿ½ÿ¹ÿ¿ÿ»ÿ½ÿ¼ÿÁÿºÿ´ÿ¹ÿµÿµÿ´ÿµÿ·ÿ´ÿ´ÿ¹ÿµÿ³ÿ¾ÿ¿ÿºÿ»ÿ¹ÿÃÿ¹ÿ¼ÿ¸ÿºÿºÿ¿ÿ®ÿªÿ²ÿ±ÿÀÿÀÿ½ÿÀÿ¾ÿ»ÿ¼ÿ¶ÿ±ÿ»ÿ»ÿ¹ÿºÿªÿ¶ÿµÿ¼ÿ¿ÿ¹ÿÃÿ¼ÿ¿ÿ»ÿ±ÿ±ÿ¸ÿ½ÿºÿ³ÿ·ÿÀÿ¼ÿÃÿ»ÿ»ÿÀÿ¸ÿ³ÿÄÿ¶ÿ½ÿ³ÿ®ÿ¹ÿ¸ÿ­ÿµÿ´ÿ¯ÿ¶ÿµÿ¾ÿÄÿºÿ·ÿ½ÿºÿ¿ÿ¾ÿ¹ÿ¿ÿÁÿµÿÆÿÀÿÂÿ½ÿ·ÿ·ÿ²ÿ²ÿ¹ÿºÿ¶ÿµÿ·ÿµÿ½ÿºÿÅÿÆÿ¾ÿ½ÿ¯ÿ¯ÿºÿ½ÿµÿ¶ÿ½ÿ´ÿ´ÿÁÿ¹ÿºÿÀÿ®ÿ¶ÿ¿ÿÂÿ¾ÿ»ÿÀÿÁÿÇÿ¹ÿ³ÿµÿ¯ÿ³ÿºÿ¸ÿ·ÿ¶ÿ»ÿ¹ÿ·ÿ·ÿÂÿÄÿ¾ÿ¹ÿ¿ÿ¿ÿ¸ÿºÿ¿ÿÀÿ¾ÿ¼ÿ¿ÿÀÿ·ÿ¹ÿ¶ÿËÿÃÿÂÿÂÿÁÿºÿ´ÿ´ÿ¶ÿ¹ÿ¹ÿºÿÃÿÈÿ¾ÿ¾ÿ¸ÿ·ÿ¸ÿ¼ÿºÿ¾ÿ»ÿ¶ÿµÿ±ÿ¸ÿÈÿÈÿ»ÿºÿºÿ±ÿ¼ÿ±ÿ²ÿ»ÿÁÿ¾ÿÃÿ²ÿ»ÿÂÿ¼ÿºÿ¹ÿ¶ÿ¼ÿÁÿÀÿÄÿ»ÿºÿÑÿ¶ÿ¹ÿ²ÿ¾ÿÆÿ½ÿ»ÿ¿ÿÀÿÆÿÂÿµÿÅÿÒÿÀÿÃÿ¼ÿÀÿºÿ¾ÿ¹ÿ¸ÿ·ÿ¶ÿ¸ÿ¸ÿ½ÿÅÿ»ÿ»ÿ½ÿ±ÿ´ÿ¸ÿ½ÿÉÿ¿ÿÂÿÈÿ¿ÿ¿ÿÂÿÃÿÆÿ¿ÿ·ÿºÿ´ÿ»ÿ°ÿ¾ÿºÿ¼ÿ¿ÿÄÿ¼ÿ¼ÿÀÿ¾ÿ¾ÿ¿ÿÁÿ¼ÿÌÿÁÿ¾ÿ·ÿ®ÿÇÿ¾ÿÁÿ½ÿµÿ·ÿ»ÿ¿ÿÀÿÅÿÄÿÀÿ¸ÿ»ÿ³ÿºÿ¾ÿ¾ÿÀÿÅÿÇÿÂÿ»ÿ·ÿ²ÿ°ÿÿ·ÿ»ÿ·ÿÁÿÅÿ×ÿÏÿÃÿ¿ÿºÿ¹ÿºÿÇÿÆÿÅÿ²ÿ¾ÿÃÿÅÿÀÿ½ÿ¶ÿ¸ÿ¾ÿ¸ÿµÿÂÿÀÿ¾ÿÂÿËÿÍÿÄÿ½ÿ¹ÿ¾ÿÆÿÊÿÇÿ»ÿ«ÿ¯ÿ½ÿÁÿ¾ÿ¿ÿÀÿ¾ÿºÿ¹ÿÂÿÃÿ¼ÿ½ÿºÿ¶ÿ¾ÿËÿÆÿ±ÿ³ÿ·ÿ·ÿ½ÿ»ÿµÿ½ÿÅÿ¼ÿ½ÿÂÿÃÿËÿÂÿ¼ÿ¾ÿ¾ÿ¿ÿÅÿÅÿ½ÿÁÿÁÿ¾ÿÃÿºÿ¸ÿ½ÿÅÿ½ÿºÿ·ÿ¶ÿ»ÿ»ÿºÿºÿÄÿÃÿÃÿ»ÿÀÿ¾ÿÀÿÂÿÅÿÇÿ½ÿ¾ÿÌÿÇÿÅÿÉÿÂÿÂÿ¾ÿ³ÿ¸ÿ¾ÿ³ÿ¯ÿµÿ²ÿ»ÿ¸ÿ¹ÿ·ÿÀÿ¸ÿ·ÿÁÿÅÿÂÿÀÿ¶ÿÁÿ¼ÿ¿ÿÀÿ»ÿÄÿÄÿ¾ÿÃÿÄÿµÿ©ÿ¹ÿÂÿÌÿ¿ÿ¿ÿ¼ÿ¿ÿÃÿÁÿ½ÿÁÿ¾ÿ¿ÿÅÿºÿÂÿÇÿÃÿ¿ÿÀÿÀÿÁÿÄÿ¿ÿÆÿÅÿ±ÿÀÿÅÿÄÿÂÿ»ÿ¿ÿÃÿ¹ÿ»ÿÁÿ´ÿyÿÿ·ÿºÿ¸ÿ·ÿºÿÅÿÊÿÄÿÂÿÀÿ¶ÿ»ÿ¼ÿÀÿÁÿ¿ÿ¿ÿÃÿÅÿÆÿÄÿÅÿÇÿÃÿºÿ½ÿÀÿÁÿÈÿÌÿÇÿ¼ÿ¸ÿÂÿÂÿ¾ÿÃÿÁÿ¿ÿÌÿÍÿÀÿÇÿÇÿ¾ÿ¾ÿÃÿÀÿÁÿ¿ÿ½ÿÇÿ½ÿÁÿ½ÿÈÿÄÿÂÿÆÿÈÿÃÿ¾ÿ»ÿ¶ÿ½ÿ«ÿ·ÿ·ÿºÿÂÿÎÿÏÿÄÿÁÿÇÿËÿ¿ÿÈÿ¼ÿ·ÿºÿ¸ÿ¹ÿÄÿ½ÿÄÿ¹ÿ¹ÿ±ÿÂÿÁÿ»ÿ»ÿºÿ·ÿ»ÿ½ÿÁÿ¿ÿ¾ÿ¿ÿ½ÿ½ÿÅÿÍÿÂÿÁÿÆÿµÿ±ÿ¹ÿÃÿÅÿÀÿ¿ÿÀÿÈÿ¼ÿºÿºÿ¼ÿ¿ÿ¿ÿ¸ÿ¹ÿÃÿÆÿ®ÿ·ÿºÿ¸ÿ¹ÿ»ÿºÿ½ÿÄÿ½ÿ½ÿ¸ÿ¾ÿ½ÿ¹ÿ¾ÿÀÿ²ÿ³ÿ¹ÿÂÿÂÿ½ÿÀÿÁÿ¼ÿ¹ÿÀÿ­ÿ¾ÿÁÿ¼ÿÂÿ½ÿ·ÿ»ÿÀÿÄÿÃÿ¸ÿÂÿÂÿÂÿ»ÿ»ÿÂÿºÿºÿ½ÿ½ÿµÿ½ÿ¿ÿ·ÿ´ÿ»ÿ¶ÿ´ÿ½ÿ¼ÿ¼ÿÇÿÇÿ½ÿ¼ÿ¿ÿ¯ÿ³ÿ·ÿ¿ÿÁÿ¿ÿÀÿÀÿ¾ÿÈÿËÿËÿÆÿÄÿÁÿ¿ÿÆÿÌÿºÿÃÿÂÿ¸ÿ¶ÿ¹ÿ¾ÿÀÿ¸ÿÑÿÇÿ»ÿÁÿ¾ÿÁÿÈÿÀÿ¹ÿÆÿ¿ÿÆÿÃÿÈÿªÿ­ÿ±ÿ¶ÿ¾ÿ·ÿ³ÿ¶ÿ®ÿ­ÿÂÿÁÿ²ÿµÿµÿ±ÿ±ÿ²ÿ¸ÿºÿ·ÿ´ÿ´ÿ·ÿ±ÿ²ÿ¸ÿºÿ¸ÿ´ÿ¯ÿ¿ÿ·ÿ³ÿ´ÿ¹ÿ½ÿ¹ÿ¸ÿ²ÿ·ÿ¾ÿ¿ÿ¹ÿ±ÿ±ÿ»ÿ½ÿ¹ÿ¹ÿ·ÿµÿ²ÿµÿ¸ÿ¶ÿµÿ¸ÿ½ÿ¶ÿ°ÿ°ÿ®ÿ²ÿ¶ÿ´ÿ¾ÿ¹ÿ¯ÿ¾ÿ´ÿ¸ÿµÿ±ÿ¶ÿ¶ÿµÿ·ÿ¸ÿºÿ¼ÿ½ÿ½ÿ½ÿ¹ÿ´ÿºÿ¿ÿµÿ±ÿ¹ÿ¿ÿ¼ÿ¸ÿ¸ÿ¹ÿ´ÿ±ÿªÿ²ÿ½ÿºÿ²ÿ¶ÿÁÿ¹ÿÀÿ´ÿµÿ´ÿ¹ÿ¹ÿ¸ÿºÿ²ÿ·ÿ´ÿÅÿÊÿ¾ÿÀÿÃÿ½ÿ¸ÿ»ÿ²ÿ²ÿÃÿ¾ÿ½ÿ¹ÿ¾ÿ¾ÿ¶ÿµÿ±ÿ²ÿµÿ³ÿ±ÿ²ÿºÿ¿ÿÁÿ¿ÿ¸ÿÁÿ¹ÿ±ÿ±ÿ¸ÿºÿ¸ÿ·ÿµÿ²ÿ¢ÿ¸ÿ½ÿÂÿ½ÿÀÿºÿ¶ÿ¹ÿ¾ÿÃÿ¼ÿ¾ÿ¾ÿ³ÿµÿ¼ÿ¸ÿ¶ÿ¸ÿ»ÿ¹ÿÁÿ¼ÿ¹ÿ¹ÿ´ÿ¾ÿ¾ÿ½ÿºÿ¯ÿ»ÿ½ÿ´ÿ³ÿ´ÿ³ÿ±ÿ·ÿ¾ÿÀÿ¿ÿÁÿºÿ°ÿ¶ÿÂÿºÿ³ÿ³ÿ¶ÿ¼ÿÂÿÅÿÉÿºÿ¼ÿ±ÿ®ÿ¼ÿÂÿ½ÿ½ÿÁÿ½ÿÂÿÅÿ¸ÿÁÿ¼ÿ¼ÿ¼ÿ¹ÿ¹ÿ»ÿ»ÿ¹ÿ¹ÿ¶ÿ°ÿ¸ÿÀÿÀÿÃÿÃÿ¹ÿ´ÿ·ÿ®ÿ¼ÿµÿÿºÿÂÿºÿÃÿÀÿ´ÿ¸ÿ¾ÿ»ÿ¶ÿÇÿ½ÿÂÿºÿ¹ÿ¹ÿ½ÿ½ÿ¸ÿºÿ¸ÿµÿ·ÿÉÿÂÿºÿ½ÿ¹ÿ³ÿ´ÿ¼ÿÄÿÄÿ¾ÿÀÿ¼ÿÁÿ¾ÿ´ÿ»ÿÀÿ½ÿ¸ÿ¶ÿ¿ÿÈÿÃÿÿÄÿÃÿÆÿ®ÿªÿ°ÿ³ÿ³ÿµÿ¿ÿÇÿÄÿ¸ÿ¼ÿ¹ÿ¸ÿ³ÿ¸ÿµÿ¹ÿ¿ÿ·ÿ»ÿ¼ÿÀÿÃÿ´ÿªÿµÿ²ÿ·ÿ¼ÿ»ÿºÿ¼ÿ¸ÿ³ÿÂÿºÿÁÿµÿ³ÿ´ÿ·ÿÂÿÈÿÁÿ¶ÿ¯ÿ´ÿ¿ÿ¿ÿ´ÿÀÿ¶ÿ»ÿ·ÿ¸ÿ³ÿ±ÿ»ÿÀÿÀÿ¸ÿ¶ÿ½ÿ½ÿ¼ÿºÿ·ÿ»ÿ¸ÿµÿ¹ÿ»ÿ¹ÿ»ÿµÿ¼ÿ²ÿ½ÿÆÿÄÿÃÿºÿµÿÀÿ¼ÿ²ÿ½ÿÀÿºÿÄÿ¶ÿ»ÿÁÿ¾ÿ¿ÿ¼ÿºÿ¾ÿ¿ÿ¾ÿÂÿ¾ÿ¶ÿ¶ÿÀÿ·ÿ¿ÿÄÿµÿ«ÿºÿ·ÿºÿ¼ÿ°ÿ°ÿ·ÿºÿ¼ÿÆÿ¾ÿ¸ÿ¿ÿ¿ÿ¿ÿºÿ¹ÿ¹ÿºÿ»ÿ¶ÿ¬ÿ´ÿÀÿºÿ¾ÿ¶ÿ²ÿ¾ÿ¿ÿ¶ÿºÿºÿ·ÿ¶ÿµÿÀÿ¼ÿ¬ÿ¾ÿÅÿÁÿ¿ÿ¯ÿ·ÿ¹ÿ¸ÿ´ÿ·ÿ·ÿ´ÿ¾ÿÅÿÁÿ¹ÿ·ÿ©ÿ¹ÿ¼ÿ¹ÿ´ÿ¹ÿ½ÿ¿ÿºÿ±ÿ±ÿ³ÿ±ÿ½ÿÉÿ²ÿ¸ÿ¶ÿ¾ÿ¶ÿ·ÿ·ÿºÿÀÿÃÿ¾ÿ¼ÿ¾ÿºÿ¾ÿ¾ÿ°ÿ·ÿ¿ÿºÿ´ÿÀÿ¼ÿ¸ÿÂÿ¿ÿ¸ÿ¾ÿÇÿÉÿºÿºÿ¿ÿÁÿ³ÿ¾ÿ¾ÿÁÿ»ÿ»ÿ»ÿ±ÿÿ«ÿ¯ÿ°ÿ¼ÿ¸ÿµÿÁÿ³ÿÀÿÇÿ¸ÿ¾ÿ¾ÿ¹ÿÂÿ¼ÿµÿ²ÿºÿ¾ÿ²ÿ³ÿ½ÿºÿÇÿ¹ÿ¾ÿ¾ÿ½ÿ­ÿ°ÿµÿ¶ÿ¶ÿ·ÿ»ÿ·ÿµÿ¼ÿ¹ÿ¸ÿ¹ÿµÿ´ÿ½ÿ»ÿ·ÿµÿºÿ·ÿ³ÿµÿ¿ÿÁÿºÿ¸ÿÀÿÄÿ¸ÿ¼ÿ¿ÿ²ÿ·ÿÈÿ¹ÿÅÿÉÿºÿÄÿ½ÿ¹ÿ±ÿ±ÿ¸ÿ¿ÿ¿ÿºÿ¼ÿ±ÿ½ÿ¾ÿ­ÿºÿºÿ³ÿ³ÿ»ÿ¼ÿ¹ÿ²ÿ»ÿ·ÿªÿÿ­ÿÂÿÄÿ»ÿ³ÿ·ÿ¶ÿ¾ÿÅÿÀÿ·ÿºÿÄÿ¼ÿ¶ÿ¸ÿ·ÿ¾ÿ·ÿ­ÿ³ÿºÿÁÿÄÿ¶ÿ¯ÿÁÿ­ÿ¼ÿ¹ÿ¶ÿºÿºÿÀÿ·ÿ´ÿ­ÿ¿ÿÈÿ¶ÿ«ÿ©ÿ©ÿ°ÿÀÿÂÿ¸ÿ­ÿ ÿ¼ÿ·ÿ¹ÿ°ÿµÿ²ÿ¶ÿ·ÿ³ÿ·ÿ¹ÿ·ÿ¶ÿ¹ÿ¹ÿ´ÿ°ÿ¸ÿ½ÿ½ÿ¼ÿ¯ÿ»ÿºÿ®ÿÿ½ÿ²ÿ°ÿ½ÿ»ÿµÿ¹ÿ¸ÿºÿ¹ÿ±ÿ¶ÿ³ÿ¹ÿ°ÿ¯ÿ¸ÿ½ÿ¬ÿ½ÿ¹ÿÿªÿ¸ÿ´ÿ¼ÿ¸ÿ®ÿ¯ÿºÿ¼ÿ·ÿ¸ÿ¶ÿ¯ÿªÿ´ÿ¸ÿ¶ÿ°ÿÂÿ¹ÿ¾ÿ¸ÿ´ÿ³ÿ¹ÿ·ÿ³ÿ¾ÿÁÿ¸ÿµÿ¹ÿºÿ¸ÿ¸ÿ¶ÿ±ÿµÿ°ÿÀÿ¿ÿºÿ¸ÿ³ÿºÿµÿ¾ÿÅÿ½ÿ¼ÿ¶ÿ´ÿ¶ÿ±ÿ­ÿ±ÿºÿÀÿ¾ÿ»ÿ¼ÿ¹ÿµÿ¶ÿ¯ÿ¸ÿ°ÿ·ÿ¸ÿÃÿ¬ÿ¸ÿ¼ÿ½ÿ±ÿ·ÿºÿ¼ÿ¿ÿÅÿµÿÿ¯ÿ±ÿ±ÿ»ÿ°ÿ¸ÿ²ÿ¯ÿºÿ¸ÿ´ÿ½ÿ·ÿ¼ÿ¾ÿ·ÿ´ÿ¼ÿ¾ÿ¾ÿ¹ÿ¸ÿ¸ÿ¼ÿÀÿ¸ÿ±ÿ´ÿ´ÿ¹ÿ¼ÿ¿ÿ¶ÿ¶ÿ²ÿ·ÿ´ÿµÿ¶ÿµÿ·ÿ¸ÿ¸ÿ´ÿ¯ÿ±ÿ®ÿ·ÿÀÿ¸ÿ©ÿ©ÿµÿ¹ÿ¸ÿ»ÿ¼ÿ¿ÿ¹ÿ»ÿµÿ¯ÿ­ÿ¶ÿ²ÿ¿ÿ¼ÿÈÿªÿÿ¬ÿ·ÿ¸ÿ»ÿ·ÿ¹ÿ¸ÿ¼ÿ»ÿ³ÿ´ÿµÿ²ÿ·ÿ·ÿ·ÿ»ÿ¸ÿÁÿ·ÿ°ÿ½ÿ­ÿ¼ÿÁÿ±ÿ¸ÿµÿ¼ÿ¸ÿ»ÿ¼ÿ¼ÿ¹ÿ¹ÿºÿ¹ÿ¹ÿ·ÿ¸ÿ»ÿ¶ÿ²ÿ³ÿ²ÿµÿ¸ÿ´ÿ¶ÿµÿ¹ÿ¯ÿºÿÃÿ¼ÿ³ÿ°ÿ´ÿºÿºÿ±ÿ³ÿ«ÿ¯ÿºÿ¹ÿ´ÿ²ÿ´ÿ¹ÿ·ÿ²ÿµÿ°ÿÿ³ÿ¼ÿ·ÿµÿ®ÿÿ®ÿ¶ÿ¬ÿ·ÿ²ÿ«ÿ»ÿ¶ÿ±ÿ´ÿ°ÿ¸ÿ¶ÿ´ÿ¬ÿ¯ÿ»ÿ´ÿ¬ÿ¶ÿ³ÿµÿÂÿ¹ÿ¶ÿ»ÿ«ÿ­ÿ²ÿ¶ÿ¾ÿ´ÿ«ÿÁÿ¾ÿ³ÿÃÿ¹ÿºÿ±ÿ´ÿ´ÿ®ÿ­ÿ©ÿ®ÿ±ÿºÿ¼ÿ½ÿµÿ­ÿ¶ÿ¹ÿ²ÿ¶ÿºÿµÿ¸ÿ­ÿ°ÿ¯ÿ¸ÿ·ÿ®ÿ¹ÿ­ÿÁÿ½ÿºÿ±ÿ¹ÿ½ÿ¸ÿ³ÿ³ÿµÿ¶ÿ±ÿ´ÿ¶ÿµÿ°ÿ³ÿ¸ÿ´ÿ¯ÿ·ÿ¹ÿ³ÿ´ÿ¹ÿÁÿ¼ÿÁÿ½ÿ´ÿ¹ÿ½ÿ³ÿ¹ÿªÿ³ÿ®ÿ²ÿ²ÿ·ÿ´ÿ´ÿ«ÿ®ÿµÿÀÿ³ÿ¯ÿ»ÿ¾ÿ»ÿ²ÿ±ÿµÿµÿ®ÿµÿ¼ÿ¶ÿ·ÿ±ÿ±ÿ»ÿ°ÿ¾ÿ´ÿ·ÿ´ÿµÿ¹ÿ¶ÿ°ÿºÿÿ³ÿ±ÿ¼ÿµÿ±ÿ½ÿ­ÿ´ÿ±ÿ½ÿ½ÿ¸ÿ®ÿ³ÿ·ÿ·ÿ¹ÿ´ÿ®ÿ¯ÿ¶ÿ¶ÿ±ÿ°ÿ±ÿ°ÿ®ÿ³ÿ©ÿµÿ¸ÿ¾ÿ¶ÿ²ÿ²ÿ¶ÿ·ÿ±ÿ¶ÿÿºÿ®ÿ¯ÿ»ÿ¶ÿ´ÿ½ÿ«ÿªÿ²ÿ²ÿ±ÿ®ÿ²ÿ²ÿ±ÿ´ÿ¶ÿºÿ±ÿ¯ÿ¹ÿ¸ÿ¼ÿ¶ÿ³ÿ´ÿ´ÿ¬ÿªÿ¸ÿÂÿ³ÿºÿ±ÿ¿ÿ¶ÿ¼ÿ¿ÿ°ÿÿ­ÿÿ³ÿ½ÿÅÿ²ÿ²ÿ¶ÿÁÿÀÿ¾ÿÁÿÂÿ½ÿ³ÿ»ÿÁÿ°ÿÿ©ÿ®ÿ²ÿ°ÿ¶ÿ´ÿ°ÿ«ÿ«ÿ¸ÿ²ÿ«ÿ¶ÿ­ÿµÿ¬ÿ½ÿ°ÿÂÿ®ÿ®ÿµÿ¼ÿ¯ÿ¯ÿµÿ³ÿ¯ÿ®ÿ®ÿ«ÿ­ÿ±ÿ¯ÿ|ÿ%ÿEÿ®ÿ»ÿ¸ÿ´ÿ­ÿ°ÿ±ÿ°ÿ²ÿ³ÿ¸ÿ¸ÿ­ÿ³ÿ¶ÿ³ÿ³ÿ±ÿ¹ÿ²ÿ´ÿµÿ«ÿ¸ÿ²ÿ¬ÿ±ÿºÿ´ÿ´ÿ¸ÿ´ÿ¬ÿ±ÿ¬ÿ°ÿ²ÿ«ÿ¬ÿ´ÿ³ÿªÿ¬ÿ²ÿ²ÿ±ÿ±ÿ·ÿ¿ÿÀÿ¶ÿ¬ÿ°ÿµÿ±ÿ°ÿ°ÿÿµÿ´ÿ¹ÿ¹ÿ·ÿ·ÿ©ÿ±ÿ±ÿ¹ÿ²ÿ´ÿºÿ»ÿ¶ÿ±ÿ³ÿºÿ²ÿ¬ÿ®ÿ©ÿ±ÿµÿµÿ¼ÿ¸ÿ­ÿ±ÿºÿ²ÿÿ³ÿ¶ÿ°ÿ­ÿÿ±ÿ´ÿ¸ÿ¸ÿ·ÿ¸ÿ¬ÿÿ­ÿ´ÿ·ÿµÿºÿ°ÿ®ÿ°ÿ³ÿ±ÿ°ÿ­ÿªÿ±ÿ¶ÿ³ÿ²ÿ³ÿ²ÿ¸ÿ¹ÿµÿ·ÿµÿ·ÿ»ÿ´ÿ®ÿ´ÿ¾ÿ¿ÿµÿ­ÿ®ÿ²ÿ©ÿ¬ÿªÿ»ÿ¸ÿ¯ÿ¸ÿ¿ÿ´ÿ¯ÿºÿ²ÿ°ÿºÿµÿ¹ÿ³ÿ³ÿ³ÿ¯ÿ®ÿ¹ÿ¸ÿ²ÿ¯ÿ°ÿ¹ÿ½ÿ±ÿ²ÿ®ÿ®ÿ´ÿ¶ÿ¸ÿ¹ÿ·ÿ°ÿ·ÿ³ÿ´ÿ°ÿ®ÿ®ÿ¯ÿ°ÿ©ÿ¯ÿ°ÿ±ÿ´ÿ·ÿ¯ÿ¯ÿ¶ÿ±ÿ¶ÿ°ÿºÿ±ÿ²ÿªÿ°ÿ±ÿ·ÿ®ÿ¬ÿ²ÿ¬ÿ²ÿµÿ·ÿ¼ÿ¹ÿ±ÿ¯ÿ²ÿ·ÿ¹ÿ¶ÿµÿ±ÿ²ÿ¶ÿ·ÿ­ÿ°ÿ±ÿ¹ÿ³ÿ¾ÿ°ÿ²ÿ³ÿµÿ´ÿ¸ÿªÿ³ÿÿ»ÿ­ÿ±ÿ²ÿ¯ÿ±ÿ¬ÿ¬ÿ®ÿ±ÿ¸ÿºÿ²ÿ°ÿ®ÿ°ÿ²ÿ²ÿ´ÿ²ÿ¯ÿ°ÿ´ÿ¶ÿ´ÿ´ÿ»ÿ¶ÿ¼ÿ°ÿªÿ³ÿ¼ÿµÿ­ÿ¯ÿ»ÿ®ÿªÿ¼ÿµÿ¶ÿÿÿ¯ÿÿ´ÿ³ÿ²ÿ°ÿµÿ²ÿµÿ´ÿ´ÿ¸ÿºÿ»ÿ·ÿ®ÿ«ÿ³ÿ´ÿ³ÿ¹ÿ·ÿ²ÿºÿ¹ÿµÿ´ÿ½ÿ¿ÿ·ÿ·ÿ´ÿªÿ¸ÿ®ÿ­ÿÁÿ¯ÿ³ÿ±ÿ·ÿ¸ÿ»ÿ¶ÿ¹ÿ½ÿ©ÿ¯ÿ¸ÿ½ÿ¶ÿ°ÿºÿ±ÿ³ÿÀÿ»ÿ°ÿ¬ÿ²ÿ·ÿ±ÿ©ÿ©ÿªÿ¹ÿÂÿ´ÿ´ÿ·ÿ¬ÿ²ÿ°ÿµÿÈÿÿ¯ÿÉÿ·ÿÆÿ¶ÿµÿµÿ­ÿ®ÿ·ÿ¶ÿµÿºÿÀÿ¼ÿºÿ±ÿ­ÿ²ÿ¸ÿ»ÿ·ÿ´ÿºÿ³ÿ«ÿµÿ®ÿ©ÿ¬ÿ±ÿ©ÿ®ÿµÿ¬ÿ³ÿ¹ÿÂÿªÿ°ÿ»ÿ·ÿµÿ³ÿ¸ÿ·ÿ¸ÿ´ÿ´ÿºÿµÿ´ÿ¾ÿ¹ÿ¼ÿ¼ÿ¹ÿ¶ÿºÿºÿ¶ÿ¸ÿµÿ´ÿ¾ÿÃÿ´ÿ»ÿ¹ÿ°ÿ¶ÿ¶ÿ¯ÿ¶ÿ®ÿ¯ÿ³ÿ«ÿÁÿ±ÿ¸ÿ°ÿ°ÿ¬ÿÿ¯ÿ²ÿ­ÿ±ÿ­ÿ¯ÿ²ÿµÿ¹ÿµÿ·ÿ½ÿ·ÿ¯ÿ²ÿ·ÿ¹ÿ¹ÿ´ÿ»ÿ¹ÿ¶ÿ·ÿ¹ÿ¸ÿ´ÿÀÿ®ÿ²ÿ¸ÿ©ÿ¶ÿªÿ¶ÿ·ÿµÿ»ÿ»ÿ¼ÿ³ÿ¯ÿ®ÿ±ÿ²ÿ¿ÿ¿ÿ±ÿ­ÿ­ÿ®ÿ°ÿ³ÿ¸ÿ´ÿ´ÿ®ÿ²ÿ¶ÿ¶ÿ´ÿ¸ÿ³ÿµÿ³ÿ¼ÿ¸ÿ´ÿ·ÿºÿºÿºÿ¶ÿºÿ¹ÿ±ÿ«ÿ®ÿ»ÿ¹ÿ²ÿ»ÿ¸ÿ¯ÿµÿ¶ÿ¶ÿµÿ´ÿ¹ÿ½ÿ­ÿ³ÿµÿ·ÿ½ÿ±ÿ·ÿÿ¯ÿ¹ÿ¿ÿ´ÿµÿ¹ÿ°ÿ´ÿµÿÀÿµÿ®ÿ¸ÿ¶ÿµÿ¸ÿ½ÿ½ÿ´ÿ³ÿ¹ÿ¶ÿ¬ÿ´ÿ³ÿ³ÿ±ÿ¾ÿ¿ÿ¿ÿ©ÿ³ÿÁÿ¹ÿ¶ÿ¶ÿªÿ²ÿ¶ÿ¶ÿ·ÿ»ÿ³ÿ·ÿ¹ÿºÿ¶ÿ·ÿºÿ¶ÿ»ÿ¾ÿ¶ÿºÿ²ÿÿ¬ÿ¬ÿ«ÿÀÿ¹ÿ³ÿ»ÿ°ÿ¼ÿ½ÿ²ÿ·ÿºÿ¼ÿ¿ÿºÿ¶ÿ±ÿ²ÿ±ÿ¬ÿ¯ÿ°ÿ¬ÿ´ÿ¹ÿ°ÿ´ÿ¼ÿ²ÿ´ÿ¶ÿªÿ®ÿ©ÿªÿ¯ÿ¼ÿÿ°ÿ´ÿµÿ·ÿ»ÿ¶ÿ¶ÿ»ÿ½ÿ¿ÿ»ÿ·ÿ¸ÿµÿ°ÿµÿºÿ´ÿ»ÿ¼ÿ²ÿ¶ÿÄÿ·ÿÂÿ·ÿºÿ°ÿ«ÿ¼ÿÃÿºÿªÿ±ÿ¯ÿ¶ÿ¸ÿ¯ÿ­ÿºÿÀÿ¹ÿ·ÿ³ÿ®ÿ³ÿ°ÿ»ÿºÿ¶ÿ®ÿ½ÿÃÿÃÿºÿ½ÿ¾ÿ¯ÿ¼ÿºÿ®ÿµÿ¾ÿºÿ¶ÿ¶ÿ¸ÿ¼ÿ¾ÿ½ÿÃÿÁÿ·ÿ»ÿ¿ÿ¼ÿ¹ÿÅÿ½ÿ±ÿÿ²ÿ¶ÿ¸ÿ·ÿµÿÿÿÿ±ÿÄÿ¾ÿ­ÿ´ÿÀÿÀÿÁÿÅÿ¼ÿ²ÿ±ÿ¾ÿ¸ÿ¬ÿ½ÿ·ÿ³ÿ¶ÿ½ÿ¬ÿ®ÿµÿ²ÿµÿ´ÿ±ÿ¹ÿºÿ¶ÿ·ÿ¸ÿºÿ¿ÿ¿ÿºÿ²ÿ®ÿ¹ÿµÿµÿÆÿ·ÿ¶ÿ´ÿÅÿÀÿÀÿÁÿºÿÉÿÈÿµÿ¸ÿ¾ÿ¼ÿºÿ·ÿ¾ÿ·ÿ¶ÿÈÿ¹ÿ¼ÿÅÿÇÿ¶ÿ¼ÿ®ÿ¸ÿ¸ÿ½ÿ¼ÿ´ÿ³ÿµÿ¶ÿºÿ¼ÿ½ÿ¼ÿºÿ¾ÿÄÿµÿ¾ÿ¸ÿ´ÿ¿ÿ¸ÿÇÿ·ÿ·ÿ¯ÿºÿµÿµÿ½ÿ±ÿªÿ´ÿµÿ³ÿµÿºÿ½ÿ·ÿ¹ÿÅÿÆÿ¿ÿ¿ÿ·ÿ½ÿÀÿÁÿ»ÿ·ÿ·ÿ¸ÿ»ÿ»ÿ¸ÿ¸ÿ»ÿ¿ÿ¿ÿ³ÿÿ³ÿÅÿÁÿÁÿÁÿÇÿÄÿ¾ÿºÿ½ÿµÿ¾ÿÀÿµÿ²ÿ¶ÿ¿ÿ½ÿ·ÿ»ÿ¯ÿÇÿÄÿ¸ÿÊÿ¹ÿÆÿ´ÿ¾ÿ½ÿÀÿ¼ÿºÿµÿ¯ÿ¯ÿ²ÿ¸ÿºÿ¾ÿµÿÀÿµÿ¿ÿ»ÿ»ÿ°ÿ´ÿ³ÿ¾ÿ¼ÿ¹ÿ²ÿ»ÿÀÿ·ÿÀÿÀÿ°ÿ²ÿ¹ÿÿ¹ÿµÿ»ÿ¹ÿµÿ¿ÿ¾ÿÃÿ·ÿ´ÿ¶ÿ´ÿµÿ·ÿ¶ÿ»ÿÄÿÃÿ¸ÿÃÿ°ÿ¾ÿ¬ÿºÿÂÿÂÿ¿ÿ¾ÿ¶ÿºÿÃÿÁÿ¼ÿ¼ÿÀÿ¾ÿÆÿ¹ÿ¿ÿ¾ÿ³ÿ¾ÿÁÿ¿ÿ¹ÿ¶ÿ¹ÿ½ÿºÿ¸ÿÁÿÆÿ½ÿ¾ÿ¾ÿ·ÿ»ÿ¾ÿ¸ÿ»ÿ´ÿ³ÿËÿÀÿ³ÿÁÿÂÿ¿ÿÇÿ¼ÿ´ÿÀÿ²ÿ·ÿ¹ÿ·ÿ¿ÿÂÿ¸ÿ¾ÿÁÿ½ÿ½ÿ¸ÿ¶ÿÀÿÁÿºÿÇÿÃÿÉÿÂÿ©ÿ¸ÿÂÿÅÿÀÿ¹ÿ¸ÿ·ÿ¶ÿ»ÿ½ÿ¸ÿ¼ÿÆÿÃÿÊÿ¿ÿÁÿ³ÿ¾ÿÆÿ»ÿ¸ÿ»ÿ¼ÿºÿÀÿÅÿ»ÿ°ÿ¹ÿ¿ÿµÿ¿ÿÅÿÊÿÊÿ·ÿ°ÿ·ÿÀÿÆÿÅÿ¾ÿ¾ÿ¹ÿ­ÿºÿ¿ÿ¶ÿ¸ÿ¶ÿ»ÿÄÿÄÿ¸ÿ·ÿ½ÿÀÿ¿ÿ¼ÿ·ÿ¼ÿÉÿÅÿÅÿÃÿ½ÿ½ÿÀÿ¿ÿ¾ÿÅÿËÿÌÿÈÿÂÿ¼ÿ´ÿºÿµÿ¿ÿ¹ÿ¾ÿ¿ÿ¹ÿ»ÿÃÿÄÿ¿ÿ¼ÿ·ÿ¯ÿ¸ÿ·ÿ¾ÿ·ÿÆÿÁÿÄÿÆÿÄÿ¿ÿÀÿÀÿ¼ÿÇÿËÿÇÿ½ÿ²ÿ»ÿÃÿ¾ÿ¼ÿ¼ÿ»ÿºÿ¸ÿ³ÿ¸ÿÉÿÁÿÈÿÎÿ¾ÿ¾ÿ·ÿ³ÿÅÿÉÿÂÿ¼ÿÁÿÆÿ¼ÿÁÿ¹ÿ¿ÿÂÿÄÿÆÿÃÿ¿ÿ¶ÿ¿ÿÇÿÀÿÀÿÇÿÁÿ½ÿÅÿÇÿ»ÿ½ÿÂÿ²ÿ¶ÿ¶ÿ¸ÿÅÿÆÿ¼ÿ¾ÿÁÿºÿÕÿÄÿ¾ÿ½ÿÁÿÃÿÃÿ»ÿ´ÿºÿÃÿ¸ÿ¿ÿÃÿ½ÿÀÿ¾ÿµÿ¶ÿ¼ÿ¾ÿ»ÿ¸ÿ¹ÿ¼ÿÊÿÿ®ÿÁÿÊÿÂÿÀÿÆÿÈÿÀÿ¹ÿ½ÿÀÿÁÿ»ÿ»ÿ¿ÿ»ÿÀÿÃÿ¿ÿ¾ÿÄÿÁÿ´ÿÃÿ¼ÿÄÿµÿºÿ¼ÿ¾ÿ»ÿ¹ÿ½ÿÂÿ¾ÿÁÿ·ÿ¿ÿÀÿ»ÿµÿ¾ÿ¼ÿÅÿÊÿÃÿ¿ÿ¾ÿÅÿÐÿËÿËÿËÿ½ÿµÿÁÿÀÿ¼ÿÆÿ¿ÿ½ÿÄÿ¹ÿÀÿÄÿÃÿ¾ÿ¿ÿ¿ÿ¿ÿÂÿÅÿÌÿÆÿ¾ÿ¿ÿÆÿÂÿÁÿÅÿÄÿ¿ÿ¹ÿºÿ¾ÿºÿ¿ÿ©ÿ·ÿ¹ÿ¸ÿ·ÿ»ÿÃÿÈÿÁÿÅÿÇÿ»ÿÈÿÁÿÈÿÂÿºÿ½ÿ¿ÿ¸ÿ´ÿÀÿÂÿÉÿÃÿ»ÿÃÿÄÿÀÿÁÿÃÿÆÿµÿÅÿºÿ¶ÿ¼ÿÂÿ½ÿ¹ÿ¿ÿÀÿµÿÇÿ¸ÿÀÿ¾ÿËÿÏÿÎÿÆÿÂÿÄÿ¸ÿ¿ÿ¾ÿÉÿ¿ÿÁÿÄÿÂÿÀÿ¾ÿºÿ´ÿ°ÿ´ÿ»ÿÅÿÊÿÊÿÄÿÀÿÄÿÈÿÈÿÃÿ¼ÿÃÿ¿ÿ¼ÿºÿ½ÿ¿ÿºÿ¾ÿÈÿ¸ÿ¼ÿ»ÿ¿ÿÂÿÆÿÌÿÇÿ´ÿºÿ¹ÿÁÿÂÿÄÿÈÿ¾ÿ»ÿÆÿÉÿÀÿÇÿÅÿ¿ÿÇÿÈÿÇÿÅÿ¾ÿ¼ÿÊÿ¼ÿ¸ÿ«ÿ¬ÿ³ÿÀÿÄÿ¿ÿÀÿÄÿÄÿ¿ÿ¸ÿÁÿÆÿ¿ÿÀÿÃÿ»ÿºÿÌÿÄÿ¿ÿÉÿÀÿ·ÿºÿ»ÿ²ÿ³ÿÿÁÿÃÿÂÿÄÿ»ÿ·ÿ¾ÿµÿ´ÿÂÿ¿ÿ·ÿÂÿÁÿºÿµÿ¸ÿÈÿ½ÿ»ÿÄÿ»ÿ¹ÿ½ÿÃÿÂÿ¼ÿÁÿ»ÿ½ÿ¾ÿÃÿÃÿÀÿ¾ÿ¾ÿÁÿºÿÅÿÆÿ»ÿÀÿÆÿÄÿÁÿÆÿ¶ÿÂÿ¹ÿºÿ¿ÿÃÿÆÿÄÿºÿÃÿÀÿ½ÿ»ÿÊÿÅÿ»ÿ½ÿ¿ÿºÿËÿÆÿ½ÿºÿºÿ»ÿ¼ÿÂÿÂÿÅÿÁÿÁÿ»ÿ¼ÿ¼ÿºÿ¾ÿºÿ³ÿ»ÿ½ÿÀÿ®ÿ¯ÿÀÿ¿ÿ¿ÿ·ÿ¾ÿÅÿ¼ÿ³ÿÀÿºÿ±ÿ³ÿµÿ±ÿ®ÿ¯ÿ³ÿºÿ¸ÿ®ÿ½ÿ´ÿ±ÿ¯ÿ²ÿºÿÁÿÅÿ¼ÿ¾ÿ½ÿ¸ÿ´ÿ³ÿ¹ÿ¾ÿµÿ´ÿ¿ÿ¹ÿºÿ´ÿ®ÿ±ÿ¼ÿÄÿÇÿÁÿ½ÿ¿ÿÀÿ½ÿ¶ÿ±ÿµÿºÿ¹ÿ¹ÿ·ÿºÿ·ÿ³ÿµÿ¼ÿÂÿ»ÿ¬ÿÊÿ»ÿ¶ÿ´ÿµÿÁÿ»ÿ¸ÿ²ÿ¹ÿ½ÿ¶ÿ»ÿÁÿ½ÿ¹ÿ·ÿ½ÿÄÿ¼ÿºÿ»ÿ¼ÿ»ÿ¹ÿ·ÿ´ÿ­ÿ¸ÿ²ÿ¶ÿ¹ÿ¹ÿ¸ÿ¸ÿ»ÿ´ÿÂÿ´ÿ°ÿµÿ½ÿÀÿºÿ²ÿ²ÿµÿ¾ÿ¼ÿ¼ÿÂÿ·ÿ³ÿ·ÿºÿ¾ÿ·ÿ½ÿ½ÿ¿ÿÁÿ¸ÿ¼ÿ¿ÿ·ÿµÿ±ÿ½ÿ½ÿ»ÿ¾ÿ±ÿ°ÿºÿ¾ÿ¹ÿ©ÿ¶ÿ´ÿ¢ÿ³ÿ´ÿ¶ÿ¼ÿ»ÿµÿ¶ÿ±ÿ½ÿºÿ¼ÿ»ÿ»ÿ»ÿ»ÿ½ÿ¶ÿ®ÿÁÿ©ÿ¾ÿ´ÿ¹ÿ½ÿ¹ÿ·ÿ½ÿ¼ÿ¹ÿ¹ÿ°ÿ°ÿºÿ¶ÿ½ÿ¿ÿ´ÿ³ÿ¼ÿºÿ¹ÿ½ÿÀÿ·ÿ¸ÿ¶ÿ´ÿ·ÿ·ÿ¶ÿ¹ÿ²ÿ½ÿ½ÿ½ÿ¾ÿºÿ¸ÿºÿ»ÿ¿ÿÁÿÇÿÂÿºÿ³ÿ¾ÿ½ÿ¹ÿµÿ³ÿ¹ÿÁÿ¿ÿ¾ÿÁÿ¾ÿºÿ¾ÿ½ÿµÿµÿ¾ÿ½ÿºÿ¸ÿÃÿ¶ÿ¿ÿ²ÿ½ÿ¿ÿ¿ÿÀÿ¸ÿ°ÿ²ÿÆÿ»ÿ¶ÿ¾ÿÁÿ¹ÿ¸ÿ¾ÿ¹ÿ´ÿºÿºÿ¾ÿÁÿ°ÿÀÿÌÿÃÿ³ÿ±ÿ´ÿ´ÿºÿÁÿ¶ÿ¿ÿÊÿ½ÿºÿ²ÿ¼ÿºÿ´ÿ¾ÿÆÿÄÿ½ÿÂÿ¹ÿÂÿ½ÿ¶ÿ¾ÿ¾ÿ³ÿ¯ÿ¸ÿ½ÿºÿ¾ÿ»ÿ²ÿ¸ÿ»ÿ¸ÿµÿ¸ÿ»ÿ¼ÿ»ÿ¼ÿ½ÿÆÿºÿ¿ÿ·ÿ³ÿ±ÿ»ÿºÿ°ÿ¶ÿ¾ÿÆÿ»ÿµÿ®ÿÃÿºÿ¶ÿµÿºÿÂÿ½ÿ³ÿµÿµÿ¸ÿÂÿ¿ÿ¿ÿ»ÿ®ÿ´ÿºÿÀÿÆÿÅÿ¾ÿ´ÿ´ÿºÿ¼ÿºÿ¶ÿ²ÿ¶ÿ»ÿ¾ÿºÿ¸ÿ·ÿ±ÿ½ÿ·ÿ´ÿ­ÿÂÿ·ÿµÿ¶ÿµÿ·ÿ»ÿ¾ÿ¼ÿ¸ÿ²ÿ©ÿÃÿ¾ÿ¾ÿÀÿÀÿÆÿÂÿ¹ÿ»ÿ¼ÿ¶ÿºÿ¶ÿºÿËÿ¹ÿÂÿ¸ÿ´ÿ·ÿ¹ÿ¹ÿºÿ¾ÿÂÿÁÿ»ÿ³ÿ¼ÿ¿ÿ·ÿÄÿÀÿºÿ®ÿµÿµÿ¶ÿ¶ÿ®ÿ´ÿ¸ÿ¶ÿ¹ÿ¾ÿ¹ÿ³ÿ±ÿ¹ÿ¸ÿ¸ÿ·ÿ¶ÿ»ÿ¾ÿ»ÿºÿ¹ÿ½ÿ¶ÿ¸ÿ¿ÿ½ÿ¼ÿ¼ÿÆÿÈÿ¶ÿµÿÂÿ»ÿ¸ÿ¶ÿ«ÿÅÿÁÿ¹ÿ½ÿ¹ÿ¼ÿ½ÿ½ÿ´ÿ²ÿ¶ÿ¶ÿ¿ÿÁÿ½ÿºÿ¼ÿ»ÿÂÿ»ÿÀÿ¾ÿ²ÿ¯ÿ¶ÿÂÿÌÿÊÿºÿ¸ÿ¾ÿÂÿ½ÿ»ÿ¼ÿ¸ÿ¸ÿ·ÿ¶ÿ¿ÿÁÿ½ÿ¹ÿ¶ÿ¶ÿ·ÿ½ÿ¼ÿ¿ÿÃÿ¶ÿÆÿ·ÿ´ÿ¿ÿ³ÿ­ÿµÿ¹ÿ²ÿ³ÿÇÿÇÿÀÿ¶ÿÀÿµÿ¿ÿ»ÿ¾ÿÀÿ»ÿ´ÿ²ÿ¯ÿ´ÿ¹ÿµÿ¶ÿºÿ·ÿµÿ¬ÿÆÿÀÿ¿ÿ½ÿ¼ÿ¶ÿÄÿÃÿ¹ÿµÿ¸ÿ»ÿ¹ÿ¶ÿ³ÿ¶ÿÂÿ¿ÿ¹ÿ±ÿÁÿ¶ÿ·ÿ·ÿ»ÿ¼ÿµÿ´ÿ·ÿ¸ÿ¼ÿ¸ÿ±ÿ¹ÿ·ÿµÿ¸ÿÂÿÂÿ½ÿ¿ÿÂÿÅÿ¼ÿºÿ¾ÿ·ÿ¸ÿ¼ÿ¯ÿ·ÿ·ÿ¼ÿ®ÿÃÿºÿÆÿ¶ÿÀÿ¹ÿÃÿÄÿ¹ÿ·ÿ¼ÿ¾ÿ¾ÿ¾ÿ¼ÿ¾ÿ½ÿ½ÿ´ÿÿ·ÿ½ÿ±ÿ¶ÿ¹ÿ¿ÿÄÿ¾ÿ¿ÿ½ÿ»ÿÉÿÌÿºÿµÿ·ÿ®ÿ¯ÿ·ÿ¾ÿ¿ÿÀÿ²ÿ¸ÿÀÿ½ÿ®ÿ°ÿ´ÿ¼ÿ¼ÿ¶ÿ·ÿ¶ÿ¿ÿ½ÿ¶ÿ°ÿ°ÿ»ÿ ÿºÿ¶ÿÁÿ¼ÿºÿ¬ÿ¬ÿµÿºÿ½ÿ·ÿ³ÿ·ÿ¶ÿ¶ÿ¿ÿÁÿ»ÿªÿ­ÿºÿÀÿ·ÿ´ÿºÿ¶ÿ´ÿ´ÿ³ÿµÿµÿ²ÿ³ÿµÿ·ÿ´ÿ¶ÿ¼ÿ¾ÿ´ÿºÿ­ÿ«ÿºÿ´ÿ­ÿ³ÿÿ­ÿ¿ÿ¼ÿ¹ÿ¶ÿ±ÿµÿ·ÿ³ÿ¹ÿ¶ÿºÿ ÿ³ÿºÿ¿ÿ©ÿ±ÿ²ÿ²ÿ²ÿ´ÿ¹ÿ»ÿ³ÿ¯ÿ³ÿµÿ´ÿ®ÿ°ÿ¶ÿ®ÿ¬ÿ´ÿÁÿ´ÿ°ÿÁÿÁÿÄÿ®ÿ²ÿ±ÿ¸ÿ½ÿ±ÿ´ÿ¹ÿ®ÿµÿÀÿ»ÿ¼ÿ¾ÿ¹ÿ±ÿ­ÿÀÿÊÿÄÿÁÿÁÿ¶ÿÃÿ´ÿ¾ÿÁÿµÿ²ÿ·ÿ¶ÿ·ÿ¶ÿ´ÿ·ÿ¹ÿ¶ÿ·ÿ¾ÿ¼ÿ¸ÿ¯ÿ°ÿºÿ¶ÿ½ÿ±ÿ¼ÿ·ÿ¬ÿÀÿ¹ÿ¸ÿ·ÿ¹ÿÀÿÁÿÂÿ¼ÿ±ÿ ÿ­ÿ»ÿ»ÿ½ÿ¹ÿºÿ¯ÿ±ÿ¸ÿ´ÿ¯ÿ¾ÿ»ÿ¸ÿÀÿ¶ÿ²ÿ¾ÿ¿ÿ·ÿµÿµÿ¶ÿ¸ÿ¸ÿ·ÿ³ÿ®ÿ´ÿ·ÿ½ÿ·ÿ¬ÿ¹ÿ¹ÿ¼ÿ¾ÿ´ÿÃÿ´ÿ¿ÿ¼ÿ©ÿ¾ÿ¬ÿ®ÿ«ÿ´ÿºÿ·ÿ¹ÿ¸ÿ·ÿ¹ÿ¿ÿ¾ÿ®ÿ³ÿ±ÿ·ÿ¿ÿ¬ÿ®ÿ³ÿ³ÿ½ÿ½ÿµÿ´ÿ°ÿ·ÿ»ÿ°ÿ³ÿ¹ÿ¶ÿµÿ·ÿ·ÿ³ÿ³ÿ°ÿ²ÿ»ÿµÿ·ÿ¿ÿÀÿÂÿµÿÿÿ®ÿ¹ÿ¬ÿ¶ÿµÿ°ÿ­ÿ¯ÿ­ÿµÿ½ÿ´ÿ³ÿ²ÿ¬ÿ°ÿ·ÿ²ÿ®ÿµÿµÿ±ÿ¶ÿµÿ¹ÿ¹ÿÀÿ°ÿ¿ÿÂÿÄÿ¯ÿ³ÿªÿ¯ÿÂÿ¹ÿ·ÿ¬ÿ®ÿ´ÿ±ÿ²ÿ³ÿ±ÿ´ÿ¶ÿºÿ¾ÿ¹ÿ¹ÿ¸ÿ°ÿ«ÿ²ÿ¼ÿ»ÿ¸ÿ¬ÿ°ÿºÿ«ÿ¹ÿ²ÿ´ÿ©ÿ­ÿ»ÿÃÿµÿºÿ¹ÿµÿ·ÿ®ÿ²ÿ¶ÿ´ÿ»ÿ¹ÿ«ÿ²ÿ»ÿ«ÿºÿ·ÿ¯ÿªÿ¶ÿµÿ´ÿ¯ÿ®ÿ°ÿ°ÿ¶ÿ³ÿ­ÿ¹ÿÂÿµÿ¸ÿªÿ¬ÿ³ÿ»ÿ³ÿ¯ÿ´ÿ´ÿ®ÿ¼ÿÆÿ¾ÿ»ÿ¶ÿ·ÿ¹ÿ³ÿµÿ°ÿ¶ÿ¾ÿ³ÿ³ÿ¬ÿ¶ÿ¾ÿ°ÿ«ÿ´ÿºÿ¾ÿ³ÿ´ÿ­ÿ±ÿ²ÿ¹ÿ­ÿ±ÿ¿ÿ·ÿ¯ÿ¯ÿ±ÿ¸ÿµÿ®ÿ­ÿ­ÿµÿ°ÿ¯ÿ¸ÿµÿÿ·ÿ´ÿ»ÿªÿÿ¶ÿ´ÿ»ÿ¯ÿ¼ÿºÿÿ®ÿ·ÿµÿ½ÿ«ÿ©ÿ³ÿ·ÿµÿ½ÿ¾ÿ¸ÿµÿ³ÿµÿ·ÿ»ÿ·ÿ­ÿ²ÿ²ÿ¸ÿ³ÿ²ÿ°ÿ²ÿ°ÿ¸ÿ·ÿÿÿ¼ÿ¼ÿ¿ÿ´ÿ¹ÿ³ÿ±ÿ·ÿµÿ¹ÿ½ÿ¼ÿ²ÿ¶ÿ·ÿ´ÿ²ÿµÿµÿ±ÿ±ÿ±ÿ°ÿ­ÿ³ÿ±ÿ±ÿ³ÿ·ÿµÿ·ÿ¼ÿ­ÿ¶ÿ¯ÿ·ÿ¿ÿ´ÿ°ÿ®ÿ±ÿ©ÿ´ÿ«ÿºÿ«ÿ·ÿ¬ÿÿ±ÿ¬ÿ³ÿÀÿ¿ÿºÿ»ÿ½ÿÂÿÁÿ·ÿ±ÿ°ÿªÿÿ¯ÿ¶ÿ³ÿ¸ÿ´ÿ¸ÿºÿ¾ÿ¬ÿªÿ±ÿ¹ÿ²ÿ¼ÿ·ÿªÿ¬ÿ½ÿ·ÿ¶ÿ¯ÿ­ÿ±ÿ°ÿ±ÿ·ÿ½ÿ¹ÿ»ÿ¶ÿ´ÿ´ÿ°ÿ¶ÿµÿ¯ÿ·ÿ¾ÿ¼ÿ´ÿ¹ÿ´ÿ¶ÿ¯ÿ­ÿ¾ÿ²ÿ«ÿ«ÿ´ÿ«ÿªÿ¯ÿªÿ®ÿ«ÿ·ÿµÿ¶ÿ¬ÿ¸ÿÀÿ²ÿ´ÿ·ÿ³ÿ©ÿÿ¬ÿ²ÿÿYÿjÿ¯ÿ³ÿ¯ÿ±ÿ°ÿ´ÿªÿªÿ²ÿ·ÿ¹ÿ¾ÿ»ÿ¸ÿºÿ³ÿ°ÿ©ÿµÿ·ÿ¶ÿ¶ÿ¯ÿ±ÿ¶ÿµÿ¯ÿ¶ÿ¶ÿ»ÿ¹ÿ¯ÿ©ÿ­ÿ­ÿ®ÿ²ÿ³ÿ±ÿ´ÿ²ÿ°ÿ´ÿ±ÿ²ÿ³ÿ®ÿ¶ÿ¶ÿ·ÿ³ÿ¸ÿ¹ÿºÿ²ÿ²ÿ­ÿªÿ´ÿ°ÿ¯ÿÀÿ´ÿ°ÿ°ÿ±ÿ®ÿ²ÿ°ÿ¯ÿ¾ÿÁÿ¶ÿªÿ¶ÿºÿºÿµÿ­ÿÿªÿ®ÿ¶ÿ¼ÿ¸ÿ±ÿ¯ÿ²ÿ­ÿ¬ÿ»ÿ¶ÿ¯ÿ°ÿ¬ÿ¬ÿ¹ÿÁÿ¬ÿ²ÿ¹ÿ¯ÿ­ÿ¯ÿ¶ÿ¬ÿ¯ÿ²ÿ´ÿÁÿµÿ°ÿ«ÿÿ®ÿ«ÿ­ÿ¶ÿµÿ¸ÿ¼ÿ»ÿ¾ÿµÿ³ÿ³ÿ±ÿ±ÿ¶ÿ·ÿ°ÿ³ÿ»ÿ»ÿ¶ÿ¬ÿ²ÿ´ÿÿÿÿ³ÿ²ÿªÿ¹ÿÁÿ¸ÿ¯ÿ®ÿ¸ÿ­ÿµÿ½ÿÅÿ¿ÿ¼ÿÂÿ²ÿªÿ·ÿ²ÿ±ÿ¶ÿ½ÿ¼ÿ°ÿÿ¸ÿ¸ÿ­ÿ­ÿµÿ¸ÿ³ÿ·ÿ¶ÿ°ÿ´ÿ´ÿ©ÿÿ¬ÿ·ÿ¬ÿ¹ÿ°ÿ°ÿ¯ÿ¶ÿºÿ¯ÿ¶ÿºÿºÿ·ÿ¶ÿ¿ÿ©ÿ°ÿÿ¼ÿ¬ÿµÿ¹ÿ°ÿ¬ÿ¯ÿ®ÿ°ÿ±ÿ·ÿ±ÿ­ÿ¹ÿºÿµÿ·ÿ´ÿ°ÿ®ÿ¬ÿ®ÿµÿ°ÿ±ÿµÿ¿ÿ²ÿºÿ¯ÿÿ¯ÿ³ÿ¯ÿ¶ÿ²ÿ¸ÿ«ÿºÿªÿ¶ÿ®ÿÿªÿ«ÿ±ÿ¹ÿ®ÿ¬ÿ²ÿµÿ±ÿ­ÿ³ÿ¹ÿ¸ÿ´ÿ¯ÿÿÿ´ÿ»ÿ±ÿ²ÿ¼ÿ·ÿ¸ÿµÿ³ÿµÿ¸ÿµÿ¬ÿ©ÿ´ÿ½ÿ´ÿ¶ÿ±ÿ´ÿ´ÿ¬ÿªÿÿ´ÿ­ÿ·ÿ¯ÿ±ÿ°ÿ¸ÿ³ÿ³ÿ³ÿ¸ÿ·ÿ´ÿ¬ÿÿ¯ÿ²ÿ±ÿ³ÿ´ÿ±ÿ»ÿ¸ÿ­ÿ³ÿ®ÿºÿ¯ÿ¹ÿ­ÿ²ÿºÿ´ÿ³ÿºÿÁÿ²ÿ¼ÿ³ÿ²ÿ´ÿ²ÿ±ÿºÿµÿºÿµÿ´ÿ¿ÿ·ÿ´ÿ´ÿ³ÿºÿ¼ÿºÿ¹ÿ¶ÿºÿ»ÿ²ÿ°ÿ®ÿ¹ÿ´ÿ¶ÿ²ÿ°ÿ¹ÿ¸ÿ¯ÿÿÿ°ÿ¸ÿÂÿ´ÿÿÀÿ³ÿ¯ÿ¼ÿµÿÂÿµÿ¾ÿ¿ÿ¯ÿ¬ÿ°ÿ±ÿ²ÿ±ÿ¼ÿ¿ÿ¶ÿµÿ½ÿ²ÿÿ¶ÿ«ÿÿ°ÿ²ÿ²ÿ·ÿ¸ÿ­ÿ³ÿºÿ¼ÿªÿ³ÿºÿ¶ÿ´ÿ¼ÿ½ÿÀÿ¹ÿ¾ÿ°ÿ®ÿ±ÿ°ÿ±ÿ®ÿ²ÿ¶ÿ¸ÿ¶ÿ¼ÿ¸ÿ³ÿ¹ÿµÿ²ÿ½ÿ½ÿ¯ÿ´ÿµÿ¶ÿ¾ÿ½ÿµÿ®ÿ«ÿ³ÿ³ÿ·ÿµÿ©ÿ­ÿÿºÿ¾ÿ®ÿ¯ÿ¯ÿ°ÿ½ÿ·ÿ²ÿ°ÿ³ÿ³ÿ¬ÿ³ÿ¶ÿ°ÿ¸ÿÀÿºÿ°ÿ©ÿ¯ÿ²ÿ¹ÿµÿ¶ÿµÿªÿ»ÿ±ÿÍÿÁÿ»ÿÿ³ÿ¹ÿ·ÿ»ÿ­ÿ¹ÿµÿ¿ÿ¾ÿ»ÿ·ÿ¹ÿµÿµÿ¹ÿ³ÿ®ÿ³ÿ³ÿ°ÿ²ÿ¹ÿ¿ÿ·ÿ®ÿ®ÿ±ÿ´ÿ»ÿÂÿ´ÿ²ÿ±ÿ³ÿ¶ÿ´ÿ²ÿµÿ¹ÿ³ÿ·ÿ¿ÿ¸ÿ°ÿ¯ÿ²ÿ¶ÿ²ÿ´ÿºÿ¸ÿ³ÿ³ÿµÿ´ÿ¸ÿ¼ÿºÿµÿµÿ¹ÿ¸ÿ®ÿ®ÿ¬ÿ²ÿ±ÿ´ÿÄÿ·ÿ¯ÿ»ÿ»ÿ®ÿÀÿ¸ÿ¹ÿ»ÿ¬ÿ«ÿ¾ÿ»ÿ·ÿ¹ÿ·ÿ³ÿ²ÿ¾ÿ»ÿ³ÿ¶ÿ¯ÿ¸ÿÀÿ¸ÿÅÿºÿ¶ÿ¬ÿÁÿ¸ÿ²ÿ¬ÿ°ÿ¹ÿºÿ³ÿºÿ´ÿ¯ÿ¼ÿ¾ÿ¹ÿ¸ÿ¹ÿºÿ¹ÿºÿ½ÿ¼ÿ³ÿ¸ÿ­ÿ­ÿ¯ÿ¯ÿ±ÿ­ÿ¸ÿ¹ÿ±ÿ»ÿ»ÿªÿ°ÿ·ÿ®ÿ·ÿ¾ÿ¾ÿÂÿ»ÿ±ÿ¹ÿÁÿ»ÿºÿ®ÿÿ¸ÿºÿ´ÿ»ÿºÿ°ÿ¯ÿ«ÿªÿ·ÿªÿÃÿ·ÿ¯ÿµÿ±ÿÁÿÁÿÁÿ·ÿµÿ¸ÿ»ÿ¼ÿ¼ÿ¸ÿ¯ÿ°ÿµÿ±ÿ¶ÿÀÿÌÿÀÿºÿ¿ÿ¶ÿ¼ÿ¶ÿ¾ÿ®ÿ·ÿÀÿ²ÿ±ÿÿ¸ÿ®ÿ²ÿÀÿ»ÿ½ÿÂÿ¼ÿÀÿ¿ÿ±ÿ±ÿ°ÿ¶ÿ½ÿ¶ÿµÿ¶ÿ½ÿÂÿµÿºÿ¶ÿÅÿ¸ÿ¹ÿºÿ´ÿ»ÿÁÿ·ÿ±ÿµÿºÿ½ÿ½ÿ¿ÿÃÿ¾ÿ³ÿ»ÿ½ÿ·ÿ¹ÿÂÿ²ÿµÿÀÿ°ÿ³ÿ¸ÿ¸ÿ¹ÿÿ±ÿÄÿ½ÿ·ÿµÿ¯ÿµÿ¿ÿ¾ÿ½ÿ·ÿ°ÿÃÿµÿ»ÿ¸ÿ®ÿ´ÿ¾ÿ¿ÿ²ÿ¿ÿ²ÿ¶ÿ·ÿ²ÿ¸ÿ¸ÿ´ÿ¶ÿ½ÿ¼ÿ´ÿ¯ÿ´ÿ¼ÿ¹ÿºÿ·ÿ«ÿºÿ¯ÿ¯ÿÀÿ¸ÿÁÿ·ÿ¸ÿÁÿÁÿÁÿÀÿÂÿ¼ÿ½ÿ¾ÿ¼ÿÂÿ¿ÿ´ÿ¯ÿ´ÿ¿ÿ»ÿÁÿ·ÿ´ÿ±ÿµÿÃÿ·ÿ¼ÿ¹ÿµÿµÿ¿ÿ»ÿ·ÿ¿ÿ½ÿ½ÿÃÿºÿ¸ÿ»ÿ¾ÿ´ÿ½ÿ²ÿ·ÿÀÿÂÿ½ÿ¸ÿ»ÿ½ÿ±ÿ®ÿµÿ´ÿ¯ÿ¯ÿ¯ÿ¯ÿµÿ¾ÿ»ÿºÿºÿ¿ÿ½ÿÁÿ½ÿ¼ÿ·ÿ¹ÿÀÿÃÿºÿ´ÿ³ÿ¸ÿ¾ÿ½ÿ»ÿ»ÿ¹ÿºÿ»ÿ¹ÿ¶ÿ¹ÿ¾ÿÂÿÄÿ²ÿÃÿÄÿ¹ÿÀÿºÿ·ÿ¹ÿÀÿ¿ÿ½ÿÃÿ¼ÿ³ÿ½ÿ¾ÿ¾ÿÅÿÅÿºÿÈÿ¬ÿ½ÿ·ÿºÿ¹ÿºÿ·ÿ¹ÿ·ÿ·ÿºÿ·ÿ¶ÿ¿ÿÀÿ¸ÿ¹ÿ¹ÿ¿ÿÃÿ¹ÿ°ÿ³ÿ½ÿ»ÿ³ÿ·ÿ¼ÿ¿ÿÇÿÂÿ¹ÿ¿ÿºÿÀÿ»ÿ©ÿ²ÿ®ÿ¹ÿ«ÿ³ÿÅÿ¿ÿ¸ÿ¹ÿµÿ³ÿ¸ÿ¼ÿ½ÿ¼ÿ½ÿÉÿ¿ÿ²ÿ¸ÿ¬ÿÆÿ®ÿ«ÿÿ¶ÿºÿ½ÿÁÿ¼ÿ¸ÿ»ÿ¿ÿ½ÿ¹ÿ¿ÿ½ÿ½ÿÃÿ¶ÿµÿÀÿ¹ÿÁÿ½ÿ·ÿ¸ÿºÿºÿ»ÿ¿ÿÃÿÃÿ¿ÿ½ÿ·ÿ¹ÿ¼ÿ®ÿ¾ÿ¾ÿÄÿÆÿ¼ÿ¶ÿµÿ¶ÿ¹ÿ¾ÿ¾ÿÃÿÉÿ»ÿÇÿ¼ÿ¸ÿ¹ÿÂÿ½ÿ¹ÿ¿ÿ½ÿ¾ÿ¼ÿºÿÂÿÊÿÉÿÊÿÄÿÇÿÊÿ³ÿ³ÿºÿ¾ÿ½ÿÁÿÂÿ»ÿ¸ÿºÿºÿ¿ÿËÿÈÿÂÿÉÿ¾ÿ¾ÿ³ÿ»ÿÉÿÅÿÃÿÅÿÀÿ¾ÿ¿ÿ¿ÿºÿ³ÿ¿ÿÄÿ·ÿºÿ¿ÿÄÿÉÿ¶ÿ»ÿÂÿ¾ÿ»ÿ¾ÿÅÿÊÿÄÿ¾ÿÀÿÂÿ¼ÿ­ÿ«ÿ¾ÿÈÿºÿ¹ÿ¹ÿ¹ÿºÿ»ÿºÿºÿÀÿÇÿ½ÿÄÿÄÿ¹ÿºÿµÿ¸ÿ¾ÿ¼ÿ·ÿ·ÿ¸ÿ»ÿ½ÿ°ÿ±ÿ¶ÿ¶ÿÃÿ½ÿÁÿÀÿ¼ÿÀÿÂÿ¿ÿ¼ÿºÿ´ÿ¾ÿ¿ÿÃÿ·ÿÃÿ¹ÿ¹ÿ»ÿÁÿÂÿ¼ÿ¾ÿÄÿÀÿÀÿ¶ÿµÿÃÿÀÿÆÿºÿ½ÿÀÿÂÿ¾ÿºÿ¹ÿ½ÿÅÿ¾ÿÀÿÆÿÅÿÄÿ»ÿ¾ÿ¿ÿÄÿÈÿ¾ÿºÿÇÿÏÿ½ÿ³ÿ±ÿÊÿ¼ÿ¸ÿ¾ÿ¼ÿ¶ÿ¿ÿÂÿ»ÿ½ÿÄÿÃÿ¾ÿÆÿÊÿ½ÿÂÿ½ÿÄÿÆÿºÿ¸ÿ¾ÿ¾ÿ¼ÿ¸ÿÁÿÌÿºÿ¹ÿ´ÿ¿ÿÂÿÇÿÄÿ½ÿ¹ÿ½ÿ¿ÿ»ÿÁÿÉÿ¿ÿÅÿÂÿ¿ÿ½ÿ¾ÿÁÿ¾ÿ»ÿ¿ÿÂÿËÿµÿÄÿÀÿ¿ÿ»ÿÁÿ¿ÿ¹ÿ»ÿ½ÿ»ÿ¸ÿ³ÿ´ÿ±ÿ½ÿÆÿÂÿÂÿÄÿ¿ÿ¾ÿÃÿ½ÿÁÿÂÿÆÿÊÿ¿ÿ¿ÿÃÿ¿ÿµÿ»ÿÁÿ´ÿ¶ÿ±ÿ¾ÿ¹ÿÃÿ»ÿ¹ÿ¹ÿÀÿÄÿÁÿ¿ÿÁÿÊÿÃÿ½ÿ¸ÿ·ÿ´ÿ¾ÿÅÿÂÿ½ÿÀÿÃÿ¾ÿÀÿÆÿ¿ÿ¿ÿ¿ÿºÿÁÿÁÿ¾ÿ¼ÿ¼ÿÊÿ¾ÿ¸ÿ¿ÿ½ÿÇÿÌÿÃÿÅÿËÿÇÿÇÿÃÿ»ÿÆÿ¾ÿÄÿÂÿ½ÿÀÿÂÿÀÿ¿ÿ¾ÿÃÿÆÿ¿ÿÆÿ¾ÿÃÿÄÿ¿ÿÀÿÀÿ¸ÿÁÿ´ÿÊÿÌÿ¾ÿ¼ÿºÿ¼ÿ¿ÿÀÿÃÿÃÿ·ÿÆÿÀÿÄÿÌÿÀÿ¼ÿ³ÿ²ÿ¿ÿ·ÿ½ÿ¿ÿ°ÿÊÿÊÿÎÿËÿÄÿÂÿÁÿ½ÿÃÿ½ÿËÿÄÿ¼ÿ¿ÿÂÿ»ÿ³ÿ¶ÿ½ÿÃÿÁÿÄÿËÿÅÿÃÿÈÿÇÿÂÿÅÿÃÿÂÿ¼ÿ¿ÿ¼ÿ½ÿ¸ÿÃÿÉÿ¼ÿºÿÅÿ¾ÿ¾ÿ¾ÿ¼ÿÃÿÈÿÇÿÃÿ¾ÿ¾ÿÀÿÌÿÌÿÆÿÆÿ½ÿºÿÃÿÆÿ»ÿÂÿÈÿÄÿÑÿÂÿÁÿ¹ÿ°ÿÀÿÑÿºÿºÿ¹ÿÃÿ¹ÿ¼ÿÃÿÆÿÆÿÂÿÀÿÈÿÃÿÃÿ¼ÿºÿ¾ÿ¼ÿ±ÿ©ÿ·ÿµÿ²ÿ´ÿ¸ÿÁÿÃÿÁÿÁÿ¹ÿ®ÿ¹ÿÂÿÌÿÈÿ¹ÿ¸ÿ¼ÿ¸ÿÀÿÀÿ»ÿ½ÿÉÿÀÿ¼ÿ·ÿµÿÅÿÃÿ»ÿ¸ÿ¼ÿºÿ¿ÿÂÿÀÿÆÿÇÿ¹ÿ¹ÿ¾ÿÀÿ¹ÿ½ÿÄÿÂÿÁÿÀÿÊÿ½ÿ¹ÿ¹ÿÀÿÂÿÀÿÄÿÄÿ½ÿ¼ÿ¼ÿÂÿÂÿ½ÿ·ÿ¶ÿ¼ÿ´ÿÈÿÁÿÅÿÃÿÀÿ¿ÿ¾ÿÂÿ¿ÿ¿ÿÈÿÄÿÃÿÀÿÀÿÂÿ»ÿÁÿÁÿÂÿÂÿÀÿ¿ÿÁÿÆÿÃÿÃÿÂÿÂÿÃÿ¸ÿ·ÿ¸ÿ±ÿ¾ÿ¿ÿ·ÿ¶ÿ·ÿ±ÿ°ÿ¯ÿ·ÿ³ÿ³ÿ´ÿ¯ÿ­ÿ´ÿ·ÿ·ÿ³ÿ®ÿ¼ÿÃÿ¾ÿµÿµÿÇÿÀÿ´ÿ´ÿÁÿ½ÿ¶ÿ´ÿ¶ÿ½ÿ¯ÿ¾ÿÃÿ²ÿ«ÿ«ÿ¬ÿ¬ÿ­ÿ¸ÿ£ÿ°ÿºÿ½ÿÀÿ»ÿ²ÿµÿ»ÿ¾ÿ°ÿ¸ÿ¶ÿ¾ÿ¾ÿ¸ÿ¼ÿÀÿ²ÿµÿ³ÿ¯ÿ±ÿµÿ¶ÿ´ÿ»ÿÀÿ­ÿ®ÿ»ÿ¿ÿ²ÿ²ÿ¸ÿµÿºÿ¿ÿ¸ÿÊÿ·ÿºÿ³ÿ­ÿµÿ¾ÿÃÿÊÿ¹ÿÀÿ¶ÿ·ÿ¶ÿ³ÿ³ÿ¶ÿ¶ÿ¯ÿ·ÿ°ÿ²ÿ¹ÿ¼ÿ¿ÿÀÿ¶ÿ¼ÿ·ÿ«ÿ³ÿÁÿµÿ®ÿ¶ÿ¾ÿ½ÿ»ÿ´ÿ¾ÿ¸ÿ·ÿ½ÿ¸ÿ¹ÿÁÿÃÿÅÿ·ÿ»ÿ²ÿ²ÿ´ÿ¾ÿ¸ÿ·ÿÂÿ¼ÿ¯ÿ²ÿ½ÿ³ÿÀÿ¹ÿµÿ»ÿ»ÿ¶ÿ½ÿ¾ÿ¿ÿ³ÿ¶ÿÁÿºÿºÿ½ÿ¸ÿ¹ÿ®ÿÂÿ¾ÿ¹ÿºÿ¾ÿÁÿ½ÿºÿ½ÿ¼ÿ·ÿ­ÿ°ÿ°ÿ¹ÿºÿ¾ÿ¿ÿºÿ·ÿ·ÿ¸ÿÁÿºÿ¸ÿ¶ÿ¼ÿ¼ÿ¶ÿ±ÿ±ÿ¸ÿ¶ÿ¸ÿ¼ÿÅÿ¹ÿ¹ÿ¾ÿ¾ÿ»ÿ»ÿ¼ÿÀÿÇÿ¹ÿ³ÿµÿ·ÿ¼ÿ²ÿ²ÿ¼ÿ¶ÿ¿ÿ¿ÿ¼ÿ¼ÿ²ÿ³ÿ´ÿ»ÿ¸ÿµÿ¼ÿ½ÿ½ÿ²ÿÅÿ¾ÿÁÿ°ÿ³ÿ¾ÿ½ÿµÿ²ÿ²ÿ·ÿ·ÿ½ÿ»ÿÀÿ¿ÿ¶ÿ³ÿµÿµÿµÿºÿÀÿ¿ÿ¿ÿ®ÿ¶ÿ¸ÿºÿ²ÿ¸ÿÆÿºÿ³ÿ´ÿ°ÿºÿ»ÿ¹ÿ¼ÿµÿ·ÿ¼ÿ¶ÿºÿÈÿ¾ÿ¹ÿ½ÿ±ÿÂÿËÿÁÿ´ÿ³ÿµÿ»ÿÇÿÃÿ¹ÿ¼ÿ¶ÿ¹ÿ»ÿ»ÿ¼ÿºÿ½ÿÂÿÁÿ¿ÿ½ÿ¹ÿ¸ÿ¶ÿÇÿ¾ÿ¸ÿ¸ÿ¼ÿ¿ÿ¾ÿ¾ÿÂÿÅÿÆÿÀÿ´ÿ½ÿ¾ÿÃÿµÿ´ÿ»ÿ¼ÿ¼ÿºÿ³ÿµÿÁÿºÿ¿ÿÄÿ³ÿºÿ½ÿ¶ÿµÿµÿ´ÿ·ÿ¶ÿµÿ¹ÿ°ÿ¶ÿ·ÿÆÿÃÿ±ÿ¯ÿ¹ÿ¸ÿ¶ÿÁÿ¶ÿ´ÿ¯ÿ¸ÿ°ÿ²ÿ³ÿ¼ÿÅÿÂÿ¸ÿ¶ÿ³ÿ¼ÿ¿ÿÃÿ¾ÿ·ÿ¬ÿ¹ÿ½ÿµÿµÿ¾ÿ½ÿ¸ÿÁÿ´ÿ»ÿÃÿ½ÿ¼ÿ·ÿ¸ÿ·ÿ·ÿ½ÿ¾ÿ¾ÿ¿ÿºÿ»ÿ±ÿ½ÿ¶ÿ½ÿºÿµÿÁÿ»ÿÁÿÈÿÀÿ·ÿµÿ½ÿÁÿ½ÿ²ÿ»ÿ»ÿ²ÿ³ÿ¸ÿµÿ´ÿ´ÿ²ÿ´ÿºÿ½ÿ³ÿ¿ÿ°ÿµÿµÿÏÿÍÿ¹ÿ´ÿµÿ¶ÿ¸ÿ¼ÿÁÿ¾ÿ½ÿ»ÿ¼ÿ¿ÿÀÿ¸ÿµÿ¿ÿ¾ÿ»ÿ»ÿµÿ²ÿ¸ÿ½ÿÂÿ¿ÿ¼ÿ½ÿ¼ÿÇÿ¹ÿ¿ÿºÿ¹ÿ½ÿÃÿÈÿÅÿÁÿÁÿºÿ´ÿ¹ÿÇÿÁÿ¿ÿ¿ÿ·ÿ¸ÿ·ÿÀÿÉÿÀÿ¶ÿµÿµÿ½ÿÂÿ·ÿ¸ÿÃÿ¸ÿ¶ÿ±ÿ¯ÿ«ÿ·ÿ¹ÿ¹ÿµÿ¯ÿ·ÿÀÿºÿ·ÿ»ÿ°ÿ°ÿ¹ÿ·ÿ·ÿÁÿÀÿ½ÿ²ÿ¶ÿºÿ¸ÿ¼ÿ¹ÿµÿÀÿ¾ÿµÿÂÿµÿ²ÿÄÿ¿ÿ½ÿ¾ÿ»ÿ²ÿ±ÿ¸ÿ»ÿ¸ÿ·ÿ¼ÿ¾ÿ½ÿºÿ¼ÿÉÿ¶ÿÄÿ¼ÿ´ÿºÿ½ÿºÿ´ÿ³ÿ³ÿ´ÿ¾ÿ½ÿ±ÿ»ÿÂÿºÿ¬ÿ¿ÿÁÿ²ÿ¸ÿ®ÿ´ÿ¾ÿÃÿÁÿ¾ÿ¼ÿ¸ÿÂÿ¾ÿ½ÿ·ÿ±ÿºÿ·ÿ¿ÿ²ÿ¼ÿ¼ÿ¸ÿ¾ÿ¶ÿ¹ÿ¼ÿ·ÿ¶ÿ¶ÿ¹ÿ¼ÿÄÿ¸ÿ·ÿ¹ÿ·ÿ®ÿ°ÿ¯ÿ»ÿ¸ÿ»ÿÇÿ»ÿ²ÿ¼ÿ½ÿ¸ÿÀÿºÿ¸ÿ¸ÿ±ÿ¸ÿºÿ´ÿ¼ÿ¶ÿ²ÿ¶ÿ¹ÿ°ÿ±ÿ·ÿ¹ÿ»ÿ¼ÿ¹ÿ¶ÿ¹ÿµÿ´ÿ¹ÿ·ÿ¸ÿµÿÉÿÀÿ¶ÿ»ÿ»ÿÿ³ÿÂÿ½ÿ·ÿ°ÿ«ÿ³ÿ¶ÿ¹ÿ¹ÿ¿ÿÀÿ¸ÿªÿ¶ÿ·ÿ¬ÿ°ÿ®ÿ¸ÿµÿµÿ¸ÿ·ÿµÿ®ÿ®ÿ¶ÿ±ÿ·ÿ·ÿ³ÿ®ÿ¬ÿÂÿÐÿºÿ·ÿ¯ÿÿ´ÿ·ÿÿÿ³ÿ°ÿ°ÿ´ÿºÿ¿ÿ¶ÿ³ÿ³ÿµÿ²ÿ¬ÿ¸ÿ³ÿ³ÿºÿ¯ÿ±ÿ·ÿ»ÿ¼ÿ¿ÿ¹ÿ³ÿ´ÿ´ÿ·ÿ¹ÿ³ÿ»ÿ±ÿ¬ÿ¸ÿ¶ÿÅÿ°ÿÉÿÁÿÁÿ¾ÿ²ÿ³ÿ³ÿµÿ»ÿ¼ÿ²ÿ°ÿ¹ÿµÿ²ÿ¼ÿ¶ÿ¼ÿ¸ÿ¶ÿÂÿÆÿ¶ÿ¹ÿ¹ÿ®ÿÇÿ½ÿµÿ¶ÿµÿ°ÿºÿ¾ÿ¼ÿ¼ÿ¹ÿ¶ÿµÿ´ÿ¶ÿ¸ÿ³ÿ²ÿ³ÿ¯ÿ±ÿÀÿÂÿ¼ÿ¶ÿÿ®ÿ¼ÿ¹ÿ²ÿ¾ÿÀÿ¼ÿ¼ÿ¼ÿ¹ÿµÿ·ÿ½ÿÁÿ¾ÿÃÿ»ÿ³ÿ½ÿ¶ÿ¶ÿ³ÿ­ÿ¾ÿ¹ÿ³ÿÃÿ¸ÿ¶ÿ½ÿ¹ÿ¯ÿ¯ÿ²ÿ¯ÿ²ÿµÿºÿ»ÿ²ÿ´ÿ®ÿ²ÿ¬ÿ®ÿ²ÿ°ÿÄÿÄÿ»ÿÄÿ¯ÿ·ÿ¸ÿ³ÿ­ÿÿ³ÿ¾ÿÀÿÂÿºÿ¶ÿ·ÿ·ÿºÿ´ÿ·ÿ¼ÿºÿ¬ÿºÿÀÿ±ÿ¾ÿ®ÿ¯ÿºÿ»ÿµÿºÿ¸ÿ·ÿµÿµÿ¸ÿ½ÿ´ÿ³ÿ¶ÿ²ÿºÿ¾ÿ´ÿ´ÿ¸ÿ±ÿ»ÿ¸ÿ¸ÿ·ÿ¸ÿ»ÿÿ¹ÿ ÿ¶ÿ­ÿ¬ÿ­ÿ«ÿ¶ÿ³ÿ°ÿ¶ÿ´ÿ¸ÿ¸ÿ¼ÿµÿªÿ²ÿ¸ÿµÿ°ÿ°ÿµÿ²ÿ¯ÿÁÿ¾ÿ ÿ¾ÿ³ÿ»ÿ¹ÿºÿ­ÿ³ÿ½ÿ¹ÿ½ÿ¶ÿ¹ÿ¼ÿºÿºÿºÿ¶ÿµÿ¶ÿ¸ÿ¾ÿ»ÿ´ÿºÿÄÿ·ÿ¶ÿµÿ¹ÿ½ÿ²ÿ²ÿ½ÿ·ÿ²ÿÿ¼ÿ³ÿ»ÿÀÿ¾ÿ¹ÿ±ÿ¶ÿ½ÿ¾ÿ¶ÿ¶ÿ¸ÿ²ÿ¸ÿÄÿ¿ÿ½ÿ¼ÿ´ÿ¹ÿ¯ÿ·ÿÀÿªÿ³ÿ¾ÿ¯ÿ´ÿ®ÿ¹ÿ¬ÿºÿ°ÿ¯ÿ·ÿ°ÿ¯ÿ¬ÿ´ÿ·ÿ½ÿ´ÿ¯ÿ³ÿ´ÿ²ÿ¹ÿÂÿ¿ÿ¹ÿ´ÿ¾ÿ¾ÿ¶ÿ¹ÿ¼ÿ¹ÿ¾ÿ¸ÿ«ÿ¶ÿ¬ÿ¸ÿ³ÿ©ÿÿ¯ÿ·ÿ¸ÿ²ÿ±ÿ¸ÿ¸ÿ¸ÿ²ÿ²ÿ½ÿ¹ÿ±ÿ±ÿ²ÿ¯ÿµÿ»ÿ°ÿ³ÿÿÿªÿ³ÿ¼ÿ²ÿ¯ÿÁÿ¬ÿ¶ÿ²ÿÿÿ°ÿµÿ²ÿÿµÿÿµÿºÿºÿ±ÿ¯ÿµÿ¸ÿ±ÿ·ÿ³ÿªÿ°ÿ¸ÿ¼ÿ¹ÿ·ÿ´ÿ­ÿ±ÿ³ÿ±ÿ¹ÿ¬ÿµÿ¹ÿ¯ÿ±ÿ¶ÿÿ±ÿ»ÿ½ÿ¹ÿ¶ÿµÿ¬ÿ³ÿ¸ÿ¸ÿ´ÿ·ÿ¸ÿµÿ³ÿµÿ·ÿ³ÿµÿ·ÿ¯ÿ±ÿ¶ÿ·ÿ¸ÿ¶ÿµÿ¼ÿ¶ÿ¹ÿ²ÿ°ÿ´ÿ±ÿ·ÿ³ÿ­ÿÃÿ±ÿ¯ÿ¿ÿ±ÿ®ÿ´ÿ«ÿ¹ÿ´ÿ½ÿ´ÿÿ´ÿ´ÿ±ÿ¹ÿºÿ»ÿ³ÿ¬ÿ­ÿ¾ÿÉÿ¸ÿ²ÿ±ÿ¿ÿ·ÿ®ÿµÿ·ÿ¿ÿ²ÿªÿ®ÿÿ¹ÿ¶ÿ²ÿ´ÿ¼ÿ«ÿ±ÿ¾ÿ»ÿªÿªÿ³ÿ¸ÿ³ÿ·ÿ¿ÿ¼ÿ·ÿ·ÿ´ÿ±ÿ¸ÿ¶ÿ´ÿ»ÿ¸ÿ¶ÿµÿ¶ÿ¶ÿ³ÿºÿ¼ÿµÿ¯ÿÿ¿ÿ¹ÿºÿ©ÿ±ÿ³ÿ¶ÿÿµÿ­ÿÿ»ÿ¸ÿ·ÿ³ÿ»ÿ»ÿ¯ÿ²ÿ´ÿ¼ÿ·ÿ²ÿ´ÿ¶ÿ²ÿ«ÿ°ÿ¸ÿ´ÿ³ÿ·ÿ¶ÿ¶ÿ³ÿ´ÿ¶ÿ¼ÿ¶ÿ¶ÿ¹ÿ»ÿ·ÿ²ÿ´ÿªÿ´ÿ¹ÿ´ÿ±ÿ®ÿ¯ÿ¶ÿ½ÿÿ¸ÿ·ÿ´ÿ±ÿ©ÿ©ÿ¯ÿµÿ°ÿªÿ´ÿ·ÿ¶ÿ­ÿ±ÿ¹ÿ¯ÿ°ÿµÿ·ÿµÿ¬ÿ´ÿ·ÿÁÿÃÿ½ÿ¶ÿ°ÿ¯ÿ®ÿ±ÿ­ÿ­ÿ¹ÿ»ÿ³ÿ³ÿ¬ÿ¬ÿ³ÿ¶ÿ´ÿ¾ÿ¹ÿµÿ¬ÿµÿ´ÿ²ÿ²ÿ³ÿ­ÿ¬ÿ°ÿ´ÿ²ÿ°ÿ²ÿµÿ¶ÿ®ÿ«ÿ±ÿ«ÿ´ÿ¾ÿ¸ÿ¯ÿ´ÿºÿµÿ³ÿµÿ»ÿ³ÿ®ÿ®ÿ¬ÿÿªÿÿµÿ¯ÿºÿ©ÿªÿ·ÿ»ÿ±ÿ´ÿºÿ´ÿ°ÿ­ÿ³ÿ±ÿ¯ÿµÿ¯ÿÿÿ±ÿµÿ³ÿ³ÿ«ÿ¯ÿ²ÿ±ÿ¯ÿµÿ©ÿªÿ®ÿ²ÿ´ÿ¾ÿ³ÿ«ÿÄÿ©ÿµÿÿªÿ°ÿ¹ÿ¸ÿ¼ÿ³ÿ®ÿªÿ±ÿ¶ÿ²ÿºÿ¶ÿ¸ÿ¬ÿªÿ´ÿ·ÿ°ÿ®ÿµÿµÿ¯ÿ­ÿ²ÿµÿ¹ÿ´ÿ²ÿ¬ÿ®ÿ¯ÿªÿ¸ÿ«ÿ­ÿ©ÿ¶ÿ´ÿ¯ÿ½ÿ¯ÿ±ÿ²ÿ¬ÿ»ÿ©ÿ¶ÿ¸ÿ¹ÿ¬ÿºÿ¸ÿµÿ²ÿµÿ¶ÿ³ÿ²ÿ±ÿ®ÿ²ÿ¾ÿ¼ÿ°ÿ´ÿµÿ®ÿ¹ÿ·ÿ³ÿ¶ÿ¯ÿ³ÿ³ÿºÿ°ÿ°ÿ®ÿ°ÿ¯ÿ´ÿ°ÿµÿ¼ÿ·ÿ¶ÿ´ÿ´ÿµÿµÿ­ÿ­ÿ°ÿ¸ÿÁÿ¸ÿ®ÿ¬ÿ±ÿ¯ÿ­ÿ±ÿ³ÿ±ÿµÿ²ÿÿÿ²ÿ®ÿ«ÿ±ÿ±ÿ´ÿµÿ¾ÿ¹ÿºÿ´ÿ²ÿ°ÿÿ²ÿ·ÿ·ÿ³ÿ¯ÿ²ÿÂÿ®ÿ¶ÿ®ÿ·ÿ³ÿ¾ÿ²ÿ·ÿ·ÿ¸ÿ¯ÿ¶ÿ­ÿ«ÿ¬ÿ®ÿ¬ÿÿ®ÿ´ÿ¶ÿ¶ÿ°ÿ®ÿ²ÿ²ÿÿ®ÿ®ÿµÿ±ÿ´ÿ¬ÿ¹ÿ·ÿ­ÿÿ­ÿºÿÿÀÿ²ÿ´ÿ¶ÿ¯ÿÂÿ±ÿ­ÿ®ÿ¶ÿ°ÿ¶ÿ¯ÿÿ´ÿ¹ÿ·ÿ°ÿ¬ÿµÿ½ÿ¾ÿ¹ÿ°ÿ¬ÿ®ÿ¹ÿ®ÿ±ÿ¾ÿ¸ÿ¯ÿ¬ÿ´ÿ­ÿÿÄÿÿ©ÿ¸ÿµÿ¾ÿ´ÿ¬ÿ·ÿ¼ÿ½ÿ·ÿ¾ÿ­ÿ±ÿ·ÿ»ÿ´ÿ¬ÿ«ÿ³ÿ±ÿ®ÿ»ÿÄÿ¶ÿªÿ°ÿ­ÿ°ÿ½ÿ¹ÿµÿµÿÀÿ»ÿ¯ÿ©ÿ³ÿ±ÿ»ÿ»ÿ¿ÿ±ÿ¿ÿ³ÿ¼ÿ¼ÿÃÿ´ÿ®ÿ³ÿ³ÿ®ÿ±ÿ¶ÿºÿºÿ°ÿ°ÿ³ÿ²ÿ¸ÿ»ÿ·ÿ±ÿ¯ÿ®ÿ«ÿ¶ÿ¹ÿºÿ¶ÿ»ÿµÿ¯ÿ±ÿ±ÿ¶ÿ¬ÿ´ÿ«ÿ®ÿÁÿ¼ÿ°ÿ¶ÿ¶ÿºÿ³ÿ¸ÿ»ÿ²ÿ¬ÿ¯ÿ°ÿ®ÿ¬ÿ¯ÿ°ÿ³ÿ¸ÿ°ÿµÿ¹ÿ«ÿ»ÿ¶ÿ«ÿ²ÿ¶ÿ²ÿ»ÿÃÿÆÿ¿ÿ¬ÿÿÂÿÈÿºÿ¿ÿ±ÿ¸ÿ¹ÿ¸ÿ¸ÿ±ÿ©ÿ³ÿ´ÿ±ÿ®ÿ®ÿ¹ÿ½ÿµÿ³ÿ¸ÿ»ÿ±ÿ®ÿ®ÿÿ¼ÿ¸ÿ»ÿ¸ÿ®ÿ¶ÿ«ÿ³ÿ³ÿµÿ²ÿ²ÿ©ÿµÿ¹ÿµÿ²ÿ±ÿ´ÿ¶ÿ·ÿ¼ÿ¼ÿ¸ÿ³ÿ¯ÿ²ÿ²ÿµÿ¹ÿ¸ÿµÿ°ÿÁÿ¼ÿ·ÿ®ÿ©ÿ·ÿµÿ«ÿÄÿ´ÿ¸ÿ¹ÿ°ÿ·ÿ¼ÿ¾ÿ»ÿÁÿ´ÿ®ÿ¹ÿ½ÿ¼ÿ²ÿ±ÿ½ÿ¼ÿºÿ½ÿ¿ÿÀÿ®ÿµÿÁÿ¶ÿ¶ÿ¸ÿÃÿ¯ÿ¸ÿ½ÿ¹ÿÿ²ÿ»ÿ¶ÿªÿ¹ÿ²ÿ±ÿ¼ÿ»ÿ¶ÿ·ÿ·ÿ»ÿ¼ÿ·ÿ¿ÿÂÿ´ÿµÿ³ÿµÿ´ÿ®ÿ­ÿÿªÿ´ÿµÿ¯ÿ¿ÿ²ÿ±ÿ¹ÿ·ÿÿªÿ¯ÿªÿ¸ÿ·ÿ¯ÿ±ÿ·ÿµÿ±ÿ±ÿ´ÿ¶ÿ®ÿÄÿÈÿ½ÿ³ÿ¼ÿ¬ÿ·ÿ¹ÿ·ÿ¬ÿ®ÿ¶ÿ»ÿÀÿ¾ÿÀÿ¸ÿ´ÿ³ÿ·ÿºÿ·ÿµÿ²ÿ´ÿµÿ±ÿ¹ÿ½ÿ¼ÿ¹ÿÀÿºÿºÿÀÿÁÿ±ÿ¶ÿ¼ÿºÿ¿ÿ±ÿÿ»ÿ»ÿ·ÿ°ÿµÿ¾ÿ¾ÿºÿ´ÿµÿÂÿÃÿºÿ¿ÿ¶ÿ»ÿ¶ÿ¶ÿ»ÿÁÿ»ÿÇÿ½ÿÇÿºÿµÿ¶ÿµÿ·ÿ½ÿ¹ÿ»ÿ¹ÿ¹ÿ¹ÿ¹ÿ»ÿ¹ÿºÿ½ÿ¸ÿ»ÿ¯ÿ±ÿ¾ÿ³ÿ®ÿ¿ÿ¹ÿ³ÿ±ÿ»ÿ¾ÿ³ÿ½ÿÁÿÁÿ¿ÿ¿ÿÅÿÀÿ¹ÿ¼ÿÁÿ¾ÿ°ÿÀÿÆÿ¹ÿ¿ÿ¸ÿ´ÿÀÿ³ÿ´ÿ®ÿ«ÿÂÿ·ÿ»ÿÀÿºÿ·ÿ¸ÿ»ÿ¾ÿ´ÿ«ÿ³ÿºÿ¼ÿ¿ÿ¹ÿ²ÿ»ÿºÿ·ÿ¶ÿ¶ÿ´ÿ¿ÿÀÿÀÿÃÿ½ÿ·ÿ³ÿ¹ÿ¾ÿ½ÿ¿ÿ¿ÿ¹ÿ´ÿ²ÿºÿ½ÿÄÿÄÿ·ÿ½ÿ¬ÿ²ÿ¿ÿÀÿ¹ÿµÿ²ÿ¼ÿÃÿ·ÿ¸ÿÀÿ¾ÿ½ÿ¾ÿºÿ»ÿ¶ÿ±ÿ²ÿ¾ÿ·ÿ¶ÿ¸ÿÇÿ¸ÿ¾ÿ¹ÿ¹ÿ¹ÿ»ÿ³ÿ¸ÿ¿ÿÁÿÀÿÃÿ¾ÿªÿµÿ¾ÿÀÿ¹ÿ¶ÿÀÿ½ÿ¸ÿ´ÿ¸ÿ·ÿ¿ÿ´ÿ¶ÿ»ÿ¾ÿÀÿ»ÿ»ÿ½ÿ¶ÿ½ÿÁÿ¼ÿÊÿÂÿ³ÿÁÿ²ÿ¸ÿÊÿÁÿ¸ÿºÿ·ÿ¯ÿ¯ÿ»ÿ»ÿ¼ÿÇÿÈÿÅÿ¹ÿµÿ¾ÿ¶ÿ¿ÿÉÿ¸ÿ´ÿ³ÿ¶ÿ¹ÿ¸ÿ·ÿ¸ÿ»ÿ»ÿÁÿÄÿ¹ÿµÿÀÿ½ÿ¹ÿºÿºÿÀÿÇÿ¼ÿ®ÿ¯ÿ±ÿ´ÿ´ÿ¿ÿÅÿ¸ÿ®ÿ°ÿ´ÿ¼ÿÀÿ±ÿ¾ÿºÿ²ÿÀÿÆÿ´ÿµÿ¼ÿ»ÿºÿ¸ÿ´ÿ´ÿ¿ÿÄÿ½ÿºÿ¾ÿ¾ÿ¼ÿ¸ÿ¼ÿ¿ÿÁÿ¿ÿµÿ±ÿ·ÿ¸ÿºÿ·ÿ¹ÿ»ÿ´ÿ´ÿÀÿÄÿÄÿ¶ÿ»ÿµÿ¾ÿÁÿµÿ¸ÿÀÿÀÿ¸ÿ¯ÿµÿºÿ¼ÿ¾ÿ¿ÿÃÿÃÿÄÿµÿ»ÿµÿ¹ÿ¼ÿ½ÿ¶ÿ¸ÿ¹ÿ²ÿµÿ¼ÿÁÿÃÿÃÿÄÿ·ÿµÿ¹ÿ»ÿÍÿ·ÿ·ÿ´ÿ°ÿºÿ¼ÿ½ÿ½ÿ¾ÿÃÿÅÿÇÿÃÿ½ÿ»ÿ¾ÿ¾ÿÂÿ³ÿ¼ÿºÿÄÿºÿ¶ÿÀÿÅÿÀÿ¾ÿÁÿºÿ¸ÿ°ÿÿ¹ÿ¿ÿÁÿÃÿÇÿÊÿÅÿ¿ÿºÿ¹ÿ»ÿ¾ÿÂÿ¼ÿºÿ²ÿ·ÿÂÿÊÿÍÿÉÿ½ÿ­ÿ«ÿ´ÿºÿÀÿÄÿ¿ÿºÿ´ÿ¿ÿ¼ÿºÿºÿ·ÿ¾ÿ°ÿ½ÿ¿ÿ¹ÿºÿ½ÿÁÿÄÿ»ÿ¿ÿ»ÿ½ÿºÿÂÿ¾ÿÄÿÀÿÂÿºÿÃÿÃÿ´ÿºÿÃÿÆÿºÿ¿ÿ¶ÿÄÿÄÿ¿ÿÂÿÄÿ¾ÿÀÿ¼ÿ»ÿÄÿ¿ÿ¿ÿÂÿÀÿ»ÿ³ÿ»ÿÄÿ½ÿÀÿÂÿ»ÿ²ÿ³ÿ¾ÿÀÿ»ÿÅÿÊÿÂÿÆÿÆÿÅÿ¿ÿ½ÿºÿºÿ½ÿ½ÿÀÿ¾ÿºÿºÿÇÿÇÿ±ÿ½ÿÂÿÄÿÄÿ·ÿ³ÿ¶ÿ²ÿ½ÿÅÿÃÿÉÿÃÿ¶ÿ²ÿ¶ÿ¼ÿ¹ÿ¶ÿºÿºÿºÿÃÿ½ÿ¿ÿÁÿÂÿÀÿ½ÿÂÿÀÿÁÿÁÿÂÿÂÿ¸ÿ¶ÿÃÿÁÿÂÿ·ÿºÿËÿºÿ³ÿÁÿÈÿÃÿ¾ÿ¼ÿ¾ÿÀÿÇÿºÿÇÿÁÿÅÿÃÿ¿ÿ»ÿºÿ¿ÿÂÿÂÿÌÿÄÿÆÿ¾ÿµÿºÿÃÿ¿ÿÂÿÃÿ¾ÿ¾ÿºÿµÿ»ÿ·ÿ½ÿÉÿÀÿ»ÿÀÿÁÿ¾ÿ¸ÿ³ÿ»ÿÉÿÒÿ¶ÿ½ÿÁÿ¸ÿÈÿËÿÅÿÀÿºÿ¸ÿ¸ÿ¹ÿ¸ÿÊÿÆÿºÿ½ÿÂÿÁÿ¿ÿÀÿÂÿÁÿÇÿ¿ÿÂÿ´ÿ¼ÿ¾ÿÀÿ½ÿ¼ÿ¸ÿ¶ÿÄÿÂÿ½ÿºÿÂÿÃÿ½ÿÆÿÃÿ½ÿ»ÿ¸ÿ¾ÿ»ÿ¼ÿÁÿÀÿÂÿÄÿÂÿ¹ÿ¶ÿÆÿÒÿ¼ÿ»ÿ¾ÿÀÿÕÿÃÿ»ÿÃÿÅÿ¿ÿ¼ÿ¿ÿÃÿÄÿÅÿÇÿºÿ¾ÿ¾ÿ¼ÿÃÿÅÿÁÿÈÿÈÿÏÿÏÿ½ÿ¹ÿµÿ¹ÿ¾ÿÆÿËÿÃÿÂÿÀÿÄÿÈÿÇÿÁÿ»ÿ½ÿÀÿ¿ÿÀÿ¾ÿºÿ¼ÿÍÿÀÿ»ÿ¾ÿ¾ÿ¾ÿÂÿÅÿ¿ÿÀÿÆÿÄÿ»ÿºÿ¹ÿºÿ¾ÿ»ÿ¼ÿÓÿºÿ»ÿÍÿÄÿÊÿÌÿÃÿ»ÿ»ÿ¾ÿ¾ÿ¸ÿÁÿ»ÿ»ÿ·ÿ¾ÿÂÿ½ÿ¿ÿÉÿÀÿ¿ÿ¿ÿ¼ÿÃÿÁÿÂÿÅÿÀÿºÿ¼ÿÀÿÄÿ·ÿ·ÿ¼ÿ»ÿ½ÿ¾ÿºÿ½ÿËÿÁÿÍÿÀÿ½ÿ½ÿ¼ÿ¾ÿÁÿ¸ÿ·ÿÂÿÄÿ²ÿ»ÿÅÿÅÿÀÿ¿ÿ¾ÿÉÿËÿÁÿ·ÿ·ÿ»ÿºÿ¶ÿ·ÿ·ÿ¸ÿ´ÿÕÿÇÿ·ÿ³ÿ»ÿ¾ÿ³ÿ·ÿ»ÿÀÿÅÿÇÿÀÿ½ÿ½ÿ½ÿ¾ÿ¹ÿ¹ÿ±ÿ¼ÿ¿ÿ¿ÿÄÿÈÿÆÿÃÿ¯ÿÆÿ¹ÿ²ÿ¼ÿ¼ÿ¾ÿÇÿÇÿ¾ÿ¼ÿºÿ¹ÿÁÿÂÿÃÿÁÿ·ÿÈÿ´ÿÁÿ³ÿÁÿÍÿÌÿÆÿÃÿÇÿ´ÿ¹ÿ¾ÿÁÿ¾ÿ¸ÿ´ÿ¸ÿÂÿÃÿÓÿËÿ¿ÿ¹ÿ¶ÿºÿÇÿÌÿÃÿ¿ÿ¿ÿÃÿ¿ÿÃÿÆÿ»ÿ¶ÿ½ÿ½ÿ¿ÿÇÿÂÿ¹ÿ¼ÿÆÿÅÿÉÿÄÿºÿÆÿ½ÿ½ÿÆÿ»ÿ¸ÿ·ÿ·ÿ±ÿ°ÿ·ÿ¯ÿ¸ÿºÿ³ÿ³ÿ´ÿ³ÿ²ÿµÿ·ÿ¹ÿ¯ÿ³ÿ³ÿ¸ÿ¿ÿ¼ÿ°ÿºÿÂÿ¯ÿ±ÿÀÿÃÿ»ÿ¶ÿ³ÿ«ÿ¯ÿÃÿÂÿ¾ÿ¯ÿªÿ°ÿ²ÿ®ÿ¿ÿ²ÿ·ÿ¸ÿ»ÿ¹ÿµÿ¶ÿ½ÿ¼ÿ¾ÿ±ÿ³ÿ³ÿ¸ÿ»ÿ¹ÿºÿ¸ÿ´ÿºÿªÿ«ÿ°ÿ¶ÿ·ÿ³ÿ·ÿÂÿ±ÿ®ÿ´ÿ¼ÿ²ÿ®ÿ³ÿ°ÿ¹ÿºÿ·ÿ¹ÿ³ÿ¹ÿºÿ²ÿ®ÿ°ÿ³ÿºÿÂÿ¶ÿ±ÿµÿ»ÿ»ÿ¶ÿ³ÿ²ÿ±ÿµÿ¯ÿ¶ÿ½ÿÁÿ½ÿ¶ÿ¹ÿÎÿÅÿ³ÿ®ÿ¹ÿ»ÿ·ÿ¶ÿ¸ÿºÿ¿ÿ·ÿ¹ÿ·ÿ¯ÿ´ÿ¼ÿ¾ÿºÿ¸ÿºÿ¶ÿ¾ÿÁÿÅÿÁÿµÿ²ÿ¹ÿÀÿ¿ÿ·ÿ½ÿ¾ÿ½ÿÅÿ¾ÿ³ÿ±ÿ±ÿµÿÁÿ²ÿ­ÿ®ÿ¶ÿ¿ÿ¹ÿ²ÿ³ÿ´ÿ·ÿ¯ÿËÿÁÿ³ÿµÿºÿ¼ÿ»ÿºÿ¾ÿµÿ¶ÿ±ÿºÿÀÿ½ÿ¶ÿ³ÿ¶ÿºÿÂÿÄÿ´ÿ½ÿ°ÿµÿ¶ÿ¾ÿ¾ÿ¼ÿ¼ÿ³ÿµÿ¶ÿ¿ÿ´ÿÃÿÀÿºÿ¹ÿ¹ÿ¶ÿ¹ÿÀÿ´ÿ·ÿÃÿ¶ÿ¼ÿºÿ»ÿ¹ÿ·ÿ½ÿ·ÿ¾ÿ¹ÿ¼ÿ¶ÿ¸ÿµÿ­ÿ¶ÿ»ÿ·ÿÁÿ¹ÿ·ÿ¸ÿ¼ÿ¿ÿ¶ÿ·ÿ»ÿ¸ÿºÿ¾ÿ·ÿµÿµÿ¯ÿÄÿ¹ÿ¹ÿ¿ÿºÿ¶ÿ·ÿ±ÿ°ÿ¾ÿÅÿÀÿÃÿ¯ÿ¸ÿ½ÿ½ÿ¿ÿ¹ÿ°ÿ³ÿ¼ÿ¹ÿ³ÿ±ÿ²ÿ·ÿ¹ÿ¸ÿµÿºÿ¸ÿ±ÿÉÿ¿ÿ½ÿ½ÿ´ÿµÿ¯ÿ½ÿ»ÿ·ÿ¾ÿ¼ÿ¿ÿÅÿÃÿ»ÿ½ÿ¶ÿÃÿ¿ÿ¿ÿ´ÿ°ÿ¼ÿÂÿÅÿ¹ÿ½ÿ·ÿºÿÁÿÁÿÄÿ½ÿ»ÿ¿ÿ¸ÿ·ÿÂÿÀÿ»ÿ¿ÿ«ÿ´ÿ»ÿ»ÿºÿ¸ÿ¹ÿ»ÿ½ÿ¾ÿ·ÿ¹ÿÁÿ¹ÿ¶ÿÂÿµÿµÿ¿ÿ½ÿ¸ÿ¹ÿ·ÿ¾ÿ¹ÿ»ÿ¯ÿ¯ÿ¾ÿµÿ´ÿ¸ÿ·ÿ¸ÿ¼ÿ»ÿ¹ÿÃÿÀÿÃÿºÿ±ÿ³ÿ»ÿµÿ¶ÿ¾ÿÁÿ½ÿµÿ¹ÿ·ÿ«ÿÃÿÃÿ´ÿÄÿ´ÿ»ÿºÿ¸ÿ¿ÿ¼ÿ·ÿÁÿºÿ¼ÿ¿ÿµÿ¹ÿ¾ÿÂÿÁÿ¹ÿ½ÿ¿ÿ·ÿ¶ÿµÿÂÿ´ÿ¸ÿ¾ÿÅÿºÿ¿ÿ¾ÿ¾ÿ½ÿÅÿÂÿ²ÿ³ÿ¼ÿÁÿ´ÿµÿ¯ÿ¿ÿ¾ÿ½ÿ¶ÿ¼ÿ¼ÿ¯ÿ¬ÿ°ÿ°ÿ¾ÿ®ÿ´ÿÂÿ¸ÿ¹ÿ¸ÿ¸ÿ·ÿ³ÿ¯ÿ°ÿ´ÿºÿ¾ÿ»ÿÂÿÀÿ¼ÿ³ÿ¿ÿ½ÿ»ÿ¸ÿ¸ÿ·ÿºÿ¹ÿ´ÿ³ÿ·ÿ¾ÿ¼ÿ¼ÿÂÿ°ÿ¶ÿ¹ÿ·ÿºÿ¸ÿÀÿµÿ°ÿ¾ÿÀÿÂÿÃÿ¼ÿ¶ÿÌÿÇÿÃÿÈÿ°ÿµÿ¸ÿ¾ÿÂÿ½ÿºÿ»ÿ¼ÿ¿ÿÂÿ·ÿ¶ÿµÿ²ÿ¾ÿ¶ÿ¿ÿÆÿ¶ÿ¿ÿ½ÿµÿºÿ¼ÿ»ÿ´ÿ±ÿ³ÿµÿªÿ¾ÿºÿ·ÿÂÿ½ÿ¿ÿ´ÿ¶ÿ¼ÿ¸ÿ¹ÿ¸ÿÂÿÃÿ¯ÿÀÿ¸ÿ®ÿ·ÿ¶ÿ¿ÿÆÿºÿºÿ½ÿ¾ÿ¾ÿ»ÿ·ÿ±ÿ³ÿ¾ÿÇÿ·ÿºÿ¾ÿ·ÿ·ÿ¼ÿ¸ÿ¼ÿ¼ÿµÿ´ÿ¶ÿ¶ÿ¸ÿ¿ÿ¿ÿ½ÿÀÿ¸ÿ©ÿµÿ»ÿ¾ÿ°ÿ®ÿ²ÿ±ÿ·ÿ»ÿµÿ³ÿ¹ÿ¿ÿÇÿ»ÿÀÿ½ÿ¿ÿ¹ÿ·ÿ»ÿ¹ÿºÿºÿ°ÿ¸ÿ¹ÿ¹ÿ¹ÿ²ÿ²ÿ´ÿ´ÿ­ÿ¹ÿ´ÿ­ÿ·ÿ½ÿ¹ÿ´ÿÂÿÃÿ»ÿ³ÿ·ÿÂÿÃÿ¹ÿ·ÿ¼ÿ½ÿ¾ÿ·ÿ¶ÿ¸ÿ½ÿ­ÿ®ÿ¼ÿ¾ÿ¶ÿ°ÿ´ÿµÿ·ÿ¼ÿ¸ÿºÿÀÿºÿ»ÿµÿµÿ»ÿ¸ÿ½ÿ±ÿ´ÿ»ÿÀÿ¼ÿ¹ÿ»ÿ´ÿ±ÿ³ÿºÿ»ÿ²ÿ«ÿµÿËÿ¶ÿ·ÿÄÿµÿ°ÿ«ÿ­ÿ¯ÿ¶ÿ¸ÿ®ÿ°ÿ±ÿ·ÿ½ÿ»ÿ¶ÿ¬ÿ«ÿ¹ÿ´ÿ»ÿ®ÿ®ÿ®ÿµÿµÿºÿ»ÿ³ÿ±ÿ¯ÿºÿ·ÿºÿ½ÿ³ÿ©ÿ±ÿ¶ÿ®ÿ³ÿ³ÿ«ÿ¯ÿ´ÿÂÿ³ÿ·ÿ´ÿ²ÿÁÿ´ÿ®ÿ·ÿÀÿ¿ÿ¾ÿ½ÿ»ÿ·ÿ·ÿÀÿÃÿ¸ÿ»ÿ¾ÿ°ÿµÿ³ÿ°ÿÃÿÀÿ³ÿ¯ÿ½ÿ¶ÿ¾ÿºÿ¹ÿ¹ÿ¸ÿ¶ÿ±ÿ´ÿ¶ÿ´ÿ¹ÿ³ÿ¶ÿ³ÿ¼ÿ·ÿ¼ÿ¸ÿÿµÿ®ÿ¼ÿ¿ÿ»ÿµÿµÿ³ÿºÿ¿ÿ¸ÿ²ÿ²ÿ³ÿµÿºÿ»ÿ¹ÿ·ÿ®ÿ¯ÿ´ÿ¯ÿ¸ÿ®ÿ½ÿ¼ÿÿ²ÿ·ÿÀÿ½ÿ·ÿ¶ÿ·ÿ·ÿ±ÿ³ÿ·ÿ²ÿ¶ÿ½ÿºÿ¸ÿ±ÿµÿÅÿ¼ÿµÿ·ÿ¹ÿ»ÿ¶ÿ¯ÿ¿ÿ¸ÿ½ÿ¿ÿ´ÿ¯ÿ®ÿ²ÿ±ÿ²ÿ¸ÿÀÿÅÿ¹ÿ»ÿ·ÿ·ÿ±ÿ»ÿ¶ÿ ÿ½ÿÃÿ¶ÿ¼ÿ²ÿ·ÿ½ÿ«ÿ¹ÿ¾ÿ²ÿµÿ¸ÿ¶ÿ°ÿ¬ÿ²ÿ³ÿ­ÿ¬ÿ±ÿ³ÿ¼ÿ±ÿµÿ¿ÿ¸ÿ¾ÿ»ÿ¾ÿ»ÿ®ÿ¸ÿºÿ½ÿ´ÿ³ÿ»ÿ¸ÿ¸ÿ·ÿ´ÿ¶ÿµÿ¸ÿ¿ÿÁÿÁÿºÿ»ÿÀÿ»ÿ©ÿ©ÿ¶ÿ¼ÿ«ÿ»ÿ±ÿ½ÿ°ÿÿ¶ÿ©ÿ±ÿÀÿÂÿ½ÿ½ÿ·ÿ±ÿ·ÿ­ÿ«ÿ»ÿ²ÿ®ÿ¯ÿÿ²ÿ¼ÿ²ÿ·ÿ­ÿ³ÿ¹ÿ¶ÿ¹ÿ¾ÿ´ÿ´ÿ¸ÿ´ÿµÿºÿ½ÿÄÿºÿ·ÿ¿ÿÀÿ¸ÿµÿ¶ÿ´ÿ¶ÿµÿ­ÿ±ÿ¾ÿ¼ÿ½ÿ¹ÿÂÿ·ÿ±ÿ¹ÿ´ÿ¶ÿ±ÿ³ÿ³ÿ³ÿ²ÿµÿ»ÿ¸ÿ³ÿ®ÿ¸ÿ¾ÿºÿÀÿÆÿ½ÿ±ÿ®ÿ´ÿµÿ²ÿ²ÿ¸ÿ¸ÿ¬ÿ¹ÿ¹ÿ¾ÿ½ÿ²ÿ¼ÿ¹ÿ«ÿ±ÿºÿ·ÿ¹ÿ»ÿ°ÿ²ÿ¶ÿºÿ·ÿ¸ÿ·ÿµÿ»ÿ»ÿ²ÿ²ÿ¹ÿºÿ´ÿ²ÿºÿÀÿ²ÿ±ÿ¾ÿºÿ½ÿ¶ÿ¸ÿÂÿ¶ÿ°ÿ®ÿ´ÿ°ÿ¶ÿ±ÿ·ÿ¬ÿµÿºÿÄÿÁÿ±ÿªÿ´ÿ»ÿ·ÿµÿ±ÿ­ÿ­ÿ«ÿ²ÿ¼ÿ»ÿ«ÿºÿ·ÿ³ÿ½ÿÿ¹ÿ¸ÿ³ÿºÿ¬ÿ¹ÿÐÿ®ÿ«ÿÀÿºÿ©ÿ½ÿ¼ÿ²ÿ­ÿ®ÿ°ÿ°ÿ¸ÿºÿµÿ²ÿ±ÿ¸ÿ»ÿ´ÿ°ÿªÿ¬ÿ®ÿ­ÿ·ÿ¹ÿ¯ÿ¶ÿºÿ·ÿ¬ÿºÿ±ÿ³ÿ¹ÿ¶ÿ«ÿ¾ÿ°ÿªÿ¶ÿ·ÿºÿµÿ±ÿ´ÿ²ÿ¬ÿ®ÿ³ÿ³ÿ´ÿ°ÿ°ÿºÿ¹ÿ½ÿ»ÿ¶ÿ±ÿ¹ÿ³ÿ¹ÿ·ÿªÿ»ÿ²ÿÀÿ¬ÿ¿ÿ¶ÿ®ÿ³ÿ¶ÿµÿµÿ´ÿÀÿ´ÿµÿ±ÿªÿ½ÿ·ÿ´ÿ¹ÿ´ÿ±ÿ¶ÿ»ÿ¯ÿ«ÿµÿ°ÿ¹ÿ¾ÿ´ÿ¬ÿ²ÿ³ÿ®ÿÿ´ÿÀÿ²ÿµÿ²ÿ°ÿ¬ÿºÿ³ÿ­ÿ©ÿ¸ÿ¸ÿµÿ´ÿµÿ³ÿ¶ÿ²ÿ´ÿ½ÿ¸ÿ°ÿ¯ÿ­ÿ¬ÿ´ÿµÿ´ÿ¼ÿµÿ­ÿ®ÿÿ¯ÿµÿ³ÿ®ÿ­ÿ³ÿªÿºÿ¶ÿ¬ÿ¹ÿ©ÿÅÿ·ÿ¬ÿ¹ÿ¶ÿ²ÿµÿ¸ÿ±ÿ³ÿ¯ÿ°ÿ®ÿ¯ÿ°ÿ¼ÿ¶ÿ²ÿ¸ÿ»ÿ°ÿ¬ÿºÿ·ÿ¯ÿ¶ÿ¸ÿ¸ÿ¹ÿ·ÿµÿ¶ÿ»ÿ´ÿ±ÿ­ÿ·ÿ¯ÿ­ÿºÿ´ÿ±ÿ¬ÿ¯ÿ²ÿ¬ÿÿ±ÿ´ÿÿ­ÿ±ÿ®ÿ²ÿ¯ÿ¯ÿ²ÿ·ÿ¶ÿ«ÿ­ÿ¶ÿ¶ÿªÿ¬ÿµÿ®ÿ«ÿ´ÿºÿ·ÿ³ÿ¶ÿ±ÿ³ÿºÿ¿ÿµÿ²ÿ¬ÿ´ÿºÿ¾ÿ³ÿ²ÿ¿ÿ½ÿ¯ÿ¶ÿ¼ÿ´ÿµÿ¬ÿ»ÿ¼ÿ¹ÿµÿ°ÿÿ¬ÿ³ÿ»ÿ±ÿ±ÿ²ÿ¯ÿ³ÿ¶ÿµÿ·ÿ´ÿ«ÿªÿ«ÿ²ÿµÿµÿ¶ÿ²ÿÿ°ÿ»ÿ³ÿ±ÿ¼ÿµÿ³ÿÿ·ÿÿ±ÿ¯ÿ°ÿ³ÿ±ÿ³ÿ°ÿºÿ¼ÿºÿ¸ÿ»ÿ°ÿ³ÿªÿ­ÿ°ÿ´ÿ°ÿÿªÿ«ÿ©ÿ±ÿºÿ´ÿÿÿªÿ®ÿ°ÿ±ÿ¯ÿ¸ÿÃÿ¼ÿ·ÿ³ÿ³ÿ°ÿ¿ÿÿ±ÿ«ÿÿ¼ÿ¬ÿ»ÿ½ÿ®ÿ¶ÿ¶ÿ°ÿ«ÿ¯ÿºÿ´ÿ¬ÿ¯ÿ³ÿ«ÿÿÿ±ÿ´ÿ²ÿ»ÿ¶ÿ¬ÿ°ÿ¶ÿ½ÿ¶ÿ´ÿ¯ÿÿªÿ´ÿ©ÿ­ÿ¸ÿ°ÿÿÿ¯ÿÿ¸ÿ¸ÿ´ÿºÿ«ÿ©ÿ®ÿ·ÿ´ÿ±ÿªÿµÿ¯ÿ®ÿ¾ÿÁÿ·ÿ°ÿ³ÿ´ÿ½ÿ¸ÿ­ÿ¹ÿ¸ÿ¯ÿºÿÁÿ»ÿ¸ÿ¹ÿ¶ÿ­ÿ¿ÿ¶ÿ´ÿ¯ÿ°ÿµÿÿ´ÿµÿºÿ³ÿºÿ¯ÿ´ÿ¶ÿ¶ÿ·ÿ±ÿ»ÿ²ÿ¬ÿ·ÿ­ÿ­ÿ¯ÿªÿ«ÿ±ÿ´ÿ²ÿ³ÿ±ÿ¬ÿ­ÿ°ÿ«ÿÿ­ÿ¬ÿ´ÿ¶ÿ¿ÿ·ÿ¹ÿ»ÿ¯ÿ«ÿÿ­ÿÿµÿµÿ³ÿ·ÿ¹ÿ¶ÿ²ÿ´ÿ·ÿ¹ÿ·ÿ¯ÿ²ÿ¶ÿ²ÿ°ÿ¶ÿ®ÿ®ÿ®ÿ¯ÿ²ÿ­ÿ´ÿ¸ÿ³ÿºÿ´ÿ®ÿ®ÿ²ÿ°ÿ¯ÿ²ÿµÿ±ÿ¶ÿ¯ÿµÿ®ÿ±ÿ©ÿ­ÿ±ÿ¬ÿ¶ÿµÿ³ÿºÿ¸ÿºÿ·ÿµÿ«ÿµÿ¸ÿ¬ÿ³ÿ¸ÿ»ÿºÿ·ÿ¸ÿ·ÿ¼ÿºÿ²ÿ¶ÿ¸ÿ»ÿ°ÿ®ÿ·ÿ¬ÿ´ÿ¹ÿ¸ÿ±ÿÿ¯ÿÀÿ²ÿ¶ÿ²ÿÁÿÂÿ»ÿÂÿÂÿ½ÿ®ÿ°ÿ¬ÿ°ÿÿµÿµÿ­ÿ²ÿºÿ²ÿ°ÿ³ÿ³ÿ¶ÿºÿ¹ÿ­ÿ«ÿ·ÿ¹ÿ²ÿ¬ÿ¬ÿ´ÿµÿ·ÿ«ÿ¶ÿ¶ÿ¸ÿ·ÿÀÿ®ÿ­ÿ´ÿ½ÿ·ÿÀÿ¸ÿ±ÿ³ÿ²ÿ¯ÿ´ÿ³ÿ»ÿÅÿÂÿ°ÿ®ÿµÿ³ÿ³ÿ»ÿºÿ°ÿµÿ¶ÿ±ÿ¼ÿºÿµÿ¸ÿ¹ÿÂÿµÿªÿ±ÿ´ÿ²ÿ³ÿµÿ±ÿÇÿ¾ÿ¾ÿ»ÿ²ÿ·ÿ±ÿ±ÿ¸ÿ²ÿÿÿ°ÿ³ÿ°ÿ°ÿ³ÿ·ÿµÿ²ÿ²ÿ´ÿ´ÿµÿ¾ÿ¬ÿ±ÿµÿÀÿ·ÿ°ÿ¸ÿ´ÿÁÿ»ÿºÿÀÿÅÿ¾ÿÀÿ°ÿ±ÿ½ÿ¾ÿºÿ¹ÿ¶ÿ¹ÿ¶ÿ«ÿ¯ÿ³ÿ©ÿ¬ÿ¶ÿ¼ÿ¼ÿ·ÿ¸ÿ¾ÿ¹ÿ´ÿ¬ÿ·ÿ°ÿ¬ÿ·ÿ®ÿ½ÿ¹ÿºÿ¹ÿºÿ®ÿ¶ÿ¸ÿ²ÿ³ÿ³ÿ´ÿ·ÿºÿ¾ÿ»ÿ¶ÿ°ÿ­ÿ±ÿ³ÿ¶ÿ¶ÿ¯ÿ¶ÿ°ÿ¹ÿºÿ·ÿ·ÿ¶ÿ­ÿ¹ÿªÿ¼ÿ·ÿ»ÿ³ÿ´ÿ¬ÿºÿÄÿ¼ÿµÿµÿ³ÿ¶ÿºÿ¿ÿ¸ÿ³ÿ´ÿ°ÿ­ÿ±ÿ´ÿµÿºÿ¹ÿ¿ÿ½ÿ»ÿÀÿµÿµÿ¿ÿÃÿ²ÿÿ±ÿ¾ÿºÿ¯ÿ½ÿ¾ÿµÿºÿ¼ÿ·ÿ´ÿ·ÿ»ÿ¹ÿºÿ¿ÿ»ÿµÿ®ÿ°ÿ¹ÿ´ÿ²ÿ´ÿ³ÿªÿ½ÿ»ÿ¹ÿ«ÿ¹ÿ¼ÿ¹ÿ½ÿ²ÿ±ÿ®ÿ°ÿ¾ÿ¼ÿ»ÿ®ÿÿ°ÿ·ÿ¸ÿ¼ÿ»ÿ´ÿ³ÿ¸ÿ»ÿ¹ÿÉÿ®ÿ³ÿ±ÿ¿ÿÿ½ÿ¹ÿ½ÿ³ÿ¯ÿÀÿÂÿµÿ±ÿµÿ²ÿ´ÿºÿµÿ³ÿ·ÿµÿ²ÿ³ÿ³ÿ³ÿÄÿ¶ÿ¹ÿÄÿ¼ÿ«ÿ¹ÿ±ÿ³ÿµÿ·ÿ¸ÿºÿ¾ÿ¸ÿ´ÿ²ÿ´ÿºÿ¸ÿ´ÿ²ÿ¯ÿ®ÿ°ÿ³ÿ´ÿÁÿ½ÿÄÿ³ÿÐÿ²ÿ³ÿ¶ÿ¹ÿ¯ÿ¹ÿÃÿ©ÿ²ÿµÿ·ÿ½ÿ»ÿ¹ÿ¹ÿ¸ÿ»ÿ¹ÿ»ÿÂÿ´ÿ¸ÿ¸ÿ¸ÿ¸ÿ¾ÿ¬ÿ²ÿ½ÿ³ÿ³ÿ»ÿ»ÿÿµÿµÿ¿ÿÁÿ¹ÿÅÿÁÿ±ÿ»ÿ¿ÿ´ÿ¼ÿ»ÿ«ÿ²ÿ»ÿ±ÿµÿ·ÿ³ÿ¼ÿÿ¶ÿ¸ÿºÿ»ÿºÿ±ÿ³ÿ¹ÿ·ÿºÿ·ÿ¯ÿµÿºÿ¾ÿ½ÿ¹ÿ½ÿÄÿÈÿ¶ÿ¶ÿºÿ«ÿºÿÀÿ³ÿÀÿ¹ÿ³ÿ´ÿ¹ÿÀÿÇÿÄÿ¿ÿÂÿ¿ÿµÿµÿ»ÿÂÿ»ÿ¶ÿÄÿ¿ÿ¸ÿ¼ÿ¾ÿ¾ÿ®ÿ²ÿÂÿ·ÿ´ÿ³ÿµÿ½ÿ½ÿ¹ÿ¼ÿºÿ¶ÿ·ÿ¸ÿ¼ÿ¸ÿ¹ÿµÿÃÿÄÿºÿ°ÿºÿ¼ÿÅÿºÿ´ÿ½ÿÄÿÀÿ½ÿ½ÿ½ÿÀÿ¶ÿÃÿÃÿ¹ÿ¸ÿ»ÿÀÿºÿ¹ÿ´ÿ±ÿ²ÿÂÿËÿÁÿ½ÿ»ÿ¼ÿºÿ´ÿ½ÿÁÿÁÿËÿ¿ÿ±ÿÇÿ³ÿ¼ÿÈÿÁÿ¿ÿºÿÀÿ¹ÿ¾ÿ¼ÿÀÿÅÿ¾ÿ¾ÿÂÿÀÿ¹ÿ¹ÿ°ÿ±ÿ·ÿ²ÿ¿ÿ°ÿ»ÿµÿ½ÿ¸ÿ¿ÿ¹ÿ´ÿ¿ÿÂÿ´ÿ²ÿ¾ÿºÿºÿ¼ÿµÿ¹ÿÁÿ±ÿ»ÿµÿ±ÿºÿ·ÿ½ÿ¶ÿ¹ÿ¼ÿ¼ÿÀÿ¶ÿ¬ÿµÿ¼ÿ·ÿÂÿ¸ÿµÿ¹ÿ·ÿ³ÿ³ÿ·ÿ¾ÿ¶ÿ·ÿÁÿÀÿµÿ´ÿ·ÿ³ÿ¹ÿÀÿµÿ¹ÿÁÿÅÿ¶ÿºÿ¹ÿ¹ÿ´ÿ»ÿ¼ÿ´ÿ¯ÿ¯ÿ¼ÿÊÿºÿ¿ÿÄÿ¿ÿ´ÿÅÿÀÿ²ÿºÿ¾ÿ½ÿ¸ÿ¼ÿ»ÿºÿ»ÿºÿ¼ÿ¿ÿ¿ÿ¸ÿ·ÿ·ÿÃÿ¹ÿ¹ÿ·ÿ¸ÿ·ÿÀÿÀÿÃÿÆÿÄÿÆÿÁÿµÿ·ÿ¼ÿ¼ÿÃÿ¸ÿ³ÿ¿ÿ°ÿºÿ¿ÿÀÿ»ÿ¾ÿÀÿ¼ÿ»ÿ¹ÿ½ÿ¼ÿºÿÇÿ»ÿ¶ÿ¶ÿ¬ÿ¸ÿ¸ÿ¹ÿÃÿÂÿ·ÿ¹ÿÂÿÀÿÁÿ¿ÿ¾ÿºÿ·ÿÁÿ¹ÿµÿÀÿÄÿ¾ÿ¹ÿ¹ÿ¸ÿ¾ÿÁÿ´ÿ¼ÿºÿ¼ÿÀÿºÿ»ÿ¹ÿÂÿ·ÿ¸ÿÃÿÆÿ»ÿ°ÿ²ÿ»ÿÂÿÂÿ°ÿ³ÿÄÿÅÿÂÿ³ÿ¾ÿÀÿ¿ÿÁÿ¿ÿ¿ÿ¿ÿ¹ÿ»ÿÄÿÂÿ¿ÿÆÿÂÿÆÿÅÿÃÿ¿ÿ½ÿ»ÿ»ÿ¾ÿÃÿÃÿ½ÿÍÿ½ÿ¾ÿÎÿÀÿ¿ÿÁÿ¿ÿÀÿ·ÿ¸ÿÆÿÃÿ»ÿ½ÿÃÿÁÿ³ÿÀÿÀÿ»ÿ½ÿºÿ¸ÿ¹ÿ»ÿ½ÿ»ÿ¯ÿ®ÿ»ÿÀÿÂÿ¼ÿÆÿ²ÿ¼ÿ¶ÿ¸ÿ¾ÿ½ÿ»ÿ»ÿ½ÿºÿÃÿ¼ÿµÿ¼ÿÉÿÅÿÀÿ½ÿ¿ÿÂÿºÿ«ÿ¸ÿÁÿÅÿ»ÿ½ÿÄÿºÿ¿ÿ¾ÿ»ÿ¿ÿ¿ÿ¾ÿÃÿ»ÿµÿ¾ÿ»ÿ¾ÿ½ÿÁÿÂÿÅÿÁÿÂÿÅÿÂÿ¿ÿ¸ÿÃÿ²ÿÀÿºÿ¯ÿ³ÿ½ÿÁÿÃÿ¿ÿ¿ÿÂÿ¼ÿ»ÿÁÿ¹ÿ¿ÿÅÿÂÿÂÿ½ÿ½ÿ½ÿ¾ÿÃÿÃÿÁÿÃÿ¶ÿ¿ÿÄÿ°ÿ·ÿ¼ÿÀÿ¿ÿÂÿÅÿ½ÿÂÿÂÿ»ÿÄÿÁÿÂÿ¿ÿÆÿÉÿÆÿ¼ÿ³ÿ¼ÿÉÿÉÿÇÿ»ÿºÿºÿÁÿÂÿÊÿÇÿÂÿÉÿ½ÿ»ÿ½ÿÈÿÈÿ¿ÿ¿ÿÆÿÂÿ½ÿ»ÿ¸ÿ½ÿ¾ÿ¸ÿÄÿÀÿÂÿ½ÿÅÿ¾ÿ·ÿ¿ÿÅÿÃÿ¾ÿ¾ÿÁÿ¿ÿÃÿ¿ÿÇÿ¿ÿ½ÿ¿ÿ½ÿÂÿ¹ÿÂÿ¼ÿÈÿ»ÿÂÿ½ÿ½ÿ½ÿÁÿÄÿÀÿÖÿÐÿ¿ÿ¼ÿ¾ÿÀÿÂÿÂÿÁÿÁÿÄÿÄÿÁÿÂÿÇÿ¿ÿ¾ÿÁÿ¿ÿÄÿÆÿÀÿ¾ÿ²ÿÃÿÉÿ¾ÿËÿÈÿ½ÿ¸ÿ¸ÿ½ÿÄÿÅÿ¼ÿÀÿ½ÿ¹ÿÆÿÄÿÄÿÄÿÃÿÃÿÁÿ¹ÿ»ÿÀÿ¾ÿÂÿ¿ÿÀÿ»ÿ¹ÿ½ÿºÿ½ÿµÿºÿÁÿ¶ÿ³ÿ¼ÿ½ÿ¶ÿ¹ÿÁÿ¿ÿÂÿÃÿÎÿÇÿÁÿ»ÿ¿ÿÃÿ½ÿÃÿÂÿ¿ÿÇÿ½ÿ·ÿ·ÿ¸ÿ»ÿÃÿÌÿ½ÿÍÿ¶ÿÂÿÁÿ·ÿºÿÀÿ¾ÿ¼ÿÄÿÉÿÒÿ¹ÿ¾ÿ¼ÿÂÿ¼ÿµÿ»ÿ½ÿÃÿÁÿÎÿÃÿÀÿÁÿ»ÿµÿ¹ÿ»ÿÂÿÈÿ²ÿ¹ÿ·ÿ¼ÿ½ÿ¾ÿÄÿÁÿÆÿÀÿÃÿ¿ÿ¹ÿ¾ÿ¹ÿ²ÿ·ÿºÿÃÿ½ÿÉÿ»ÿ¼ÿÁÿÃÿÁÿ½ÿ¸ÿ¹ÿ´ÿ½ÿ¾ÿ»ÿÁÿÂÿ¼ÿ½ÿÀÿ¹ÿ¼ÿ¹ÿ¯ÿ²ÿ½ÿÅÿÄÿ¼ÿµÿ¸ÿ¶ÿÉÿÄÿ¾ÿ¿ÿÄÿÉÿÂÿÁÿÀÿ½ÿÀÿÀÿÄÿÆÿÃÿÂÿÆÿÀÿÎÿÑÿÇÿÀÿ»ÿ»ÿÇÿÃÿ¹ÿ½ÿ¿ÿ¿ÿ»ÿ¼ÿ¾ÿºÿ·ÿÐÿÅÿ»ÿ·ÿ¹ÿÃÿÈÿ¾ÿµÿÃÿµÿ¼ÿµÿÀÿÅÿ»ÿºÿ½ÿÀÿ¿ÿÆÿÃÿÂÿÆÿÅÿÀÿÆÿ»ÿÂÿÌÿ°ÿ·ÿ¾ÿ²ÿ¯ÿ´ÿ±ÿ®ÿ´ÿ»ÿ¯ÿ¿ÿºÿ±ÿ²ÿ³ÿ¸ÿ¾ÿ°ÿÀÿ¸ÿ°ÿ·ÿ°ÿ¯ÿ´ÿ¶ÿ¸ÿ¹ÿÀÿ¸ÿ´ÿÀÿÂÿ»ÿ·ÿ²ÿ¡ÿ±ÿ¼ÿ²ÿ¶ÿµÿ´ÿ¹ÿ´ÿ²ÿ¹ÿºÿ³ÿ¼ÿ»ÿ¶ÿ´ÿºÿÃÿ¹ÿ¹ÿ¹ÿ²ÿµÿ¸ÿ¸ÿºÿ¾ÿÉÿÂÿ¶ÿªÿ¶ÿ¼ÿ½ÿ½ÿ¶ÿ²ÿÃÿ²ÿ°ÿ®ÿ´ÿ²ÿ°ÿ¶ÿ²ÿ°ÿ¯ÿºÿ«ÿ¶ÿ¿ÿ¾ÿ¸ÿ°ÿ±ÿ²ÿ»ÿ½ÿ·ÿ´ÿºÿÁÿÄÿ¾ÿ¯ÿÿ³ÿÁÿ»ÿÄÿ¿ÿ·ÿµÿ°ÿºÿÄÿ½ÿÁÿ¼ÿ·ÿ½ÿ¼ÿ²ÿ®ÿ¹ÿÂÿ½ÿºÿ»ÿ´ÿ´ÿ½ÿÄÿ¼ÿ®ÿ®ÿ½ÿ»ÿÀÿ¶ÿÂÿ¿ÿ¸ÿÁÿÀÿ·ÿ¸ÿÁÿ·ÿ»ÿ¼ÿ¸ÿ°ÿ­ÿ³ÿ³ÿ³ÿ¼ÿ·ÿ­ÿ°ÿ½ÿ¿ÿ¹ÿ·ÿ¸ÿÁÿ¯ÿ¿ÿ¹ÿµÿµÿµÿ·ÿ¸ÿºÿ¼ÿ±ÿ¸ÿ³ÿ°ÿÂÿ¿ÿºÿ²ÿ°ÿ¸ÿ·ÿÅÿ¹ÿºÿ´ÿ·ÿ¹ÿºÿ¿ÿÃÿÂÿ»ÿ¶ÿ·ÿºÿ·ÿ½ÿ¼ÿ³ÿ±ÿ³ÿ³ÿ·ÿÅÿÈÿÂÿÁÿ¯ÿ·ÿ¿ÿºÿ¹ÿ¾ÿÀÿÃÿ¶ÿ¶ÿ±ÿ´ÿÃÿ½ÿ¸ÿ¹ÿ´ÿ²ÿ¿ÿ»ÿµÿ´ÿ»ÿ·ÿ´ÿ¾ÿÃÿÀÿÀÿÄÿÂÿ±ÿ´ÿ¹ÿ»ÿ´ÿ³ÿ»ÿ»ÿ¶ÿ¹ÿ½ÿ¶ÿ¶ÿ¿ÿÇÿÅÿºÿ²ÿ±ÿ°ÿ±ÿ´ÿ³ÿ±ÿºÿ¼ÿµÿ±ÿ¸ÿ¶ÿ´ÿºÿ»ÿºÿ¼ÿ¶ÿÄÿ¿ÿÀÿ¯ÿ´ÿ¹ÿ¶ÿÂÿÃÿ¼ÿ½ÿ¾ÿÄÿ¾ÿÁÿ¶ÿÊÿ¹ÿ¿ÿ¾ÿ¼ÿ´ÿ¬ÿµÿ¼ÿÅÿ´ÿ¼ÿ½ÿÃÿ½ÿ»ÿ¸ÿ»ÿ½ÿ¾ÿ¿ÿ¶ÿ¹ÿµÿºÿ¸ÿ»ÿ¶ÿÀÿ½ÿ½ÿ¿ÿ¼ÿ¸ÿ¶ÿ¼ÿ¸ÿ¹ÿÂÿ·ÿµÿ¹ÿ¹ÿ»ÿÄÿÇÿÁÿÃÿÁÿ´ÿ¶ÿµÿ´ÿ¶ÿÄÿºÿµÿ¸ÿ·ÿºÿ¾ÿ·ÿ¹ÿÁÿÁÿÊÿ¼ÿ¸ÿ»ÿ¹ÿ¼ÿ·ÿºÿ¿ÿµÿ³ÿ¸ÿ¸ÿ¶ÿÃÿÉÿ¼ÿ»ÿ³ÿ¸ÿ¾ÿ¾ÿÂÿÀÿ·ÿÁÿ»ÿ¸ÿÉÿ³ÿ¼ÿ½ÿºÿÂÿ»ÿ¸ÿÁÿÃÿ¾ÿ¼ÿ¹ÿ²ÿµÿ¿ÿ¿ÿ¿ÿ»ÿÂÿÁÿ½ÿÁÿÀÿ·ÿ¹ÿ³ÿ¹ÿ±ÿ¶ÿ²ÿ¿ÿ¾ÿ¼ÿ³ÿºÿÂÿ·ÿ´ÿÁÿ·ÿ¸ÿ·ÿµÿ¾ÿ²ÿ³ÿ¼ÿ½ÿºÿ¹ÿ¼ÿ¹ÿºÿÀÿºÿ»ÿ¿ÿÃÿ±ÿ½ÿºÿ¼ÿ¼ÿ²ÿµÿºÿºÿ·ÿ¶ÿ¹ÿ¸ÿ²ÿ­ÿ²ÿ·ÿÀÿ¸ÿÅÿ¾ÿ¹ÿ¶ÿÀÿ½ÿ´ÿ¶ÿ²ÿ¹ÿ¾ÿ½ÿ¹ÿ¼ÿÅÿ¼ÿÂÿ²ÿ²ÿ¸ÿ¶ÿµÿ¼ÿ»ÿµÿÀÿÂÿÄÿ¿ÿ´ÿ°ÿºÿ¹ÿ¹ÿÀÿÃÿ¸ÿ±ÿ¶ÿ·ÿ¹ÿ¾ÿ¼ÿºÿ®ÿ¾ÿ¸ÿ²ÿ¶ÿ¹ÿ·ÿ½ÿºÿÂÿ¼ÿ¶ÿ¶ÿµÿ¹ÿ±ÿ¼ÿ¿ÿ¼ÿ·ÿ¸ÿ³ÿ¾ÿ·ÿ·ÿ¯ÿ²ÿ¼ÿ¶ÿ±ÿ»ÿ½ÿ¶ÿ±ÿ±ÿ¼ÿÈÿ©ÿ¶ÿ¸ÿ¹ÿ¶ÿ¼ÿ¼ÿ»ÿ¼ÿ·ÿ¶ÿ¹ÿ·ÿ¹ÿ»ÿÁÿ°ÿ»ÿ¹ÿ¯ÿºÿ«ÿ³ÿ³ÿºÿ¼ÿ·ÿ¶ÿÀÿ¹ÿ¯ÿ¹ÿ°ÿ³ÿºÿ¶ÿ¼ÿ¸ÿ¹ÿºÿ»ÿ¾ÿ¿ÿ¾ÿ¯ÿ¹ÿÀÿ¾ÿ»ÿ³ÿ²ÿ½ÿ¿ÿµÿ¿ÿ¹ÿ¸ÿÃÿ¶ÿ·ÿ­ÿ¯ÿÂÿ½ÿºÿ¹ÿ´ÿ³ÿ³ÿ³ÿ»ÿ½ÿ±ÿ»ÿºÿ¼ÿÂÿ®ÿµÿµÿ¼ÿ·ÿ®ÿ¶ÿºÿ¶ÿ¸ÿ¶ÿ¸ÿÄÿ¾ÿ½ÿµÿ ÿ¿ÿ¶ÿµÿÁÿ´ÿ¶ÿ»ÿ²ÿ¸ÿ¸ÿ±ÿ°ÿ¶ÿ¿ÿÁÿ½ÿ·ÿ¯ÿ¶ÿ³ÿ³ÿ¼ÿ¸ÿ³ÿ±ÿ°ÿ³ÿºÿÂÿ¾ÿµÿ¯ÿ³ÿ¼ÿ½ÿ¸ÿ¶ÿ¶ÿ¸ÿ½ÿ¿ÿ±ÿ´ÿÀÿ¸ÿ¯ÿ±ÿ¯ÿ¹ÿ ÿ¡ÿ½ÿÂÿ¾ÿºÿ¶ÿ±ÿ±ÿ³ÿ´ÿºÿ»ÿ­ÿ¯ÿµÿ¿ÿ¹ÿ½ÿ³ÿ®ÿ½ÿ¼ÿ·ÿ»ÿµÿºÿ¸ÿ³ÿºÿ½ÿ¹ÿºÿ¸ÿ¸ÿ»ÿ¼ÿÃÿ¶ÿ¶ÿ¶ÿ¶ÿ¿ÿÆÿ°ÿ¯ÿ³ÿµÿ·ÿ¾ÿÁÿ½ÿÀÿÆÿÃÿ¹ÿ·ÿ¹ÿ³ÿ½ÿºÿ´ÿ³ÿ´ÿ·ÿ°ÿ¸ÿµÿ¹ÿ¼ÿ½ÿ·ÿ¬ÿ¯ÿ¶ÿ½ÿ»ÿ±ÿ¯ÿ¯ÿ±ÿµÿ´ÿ¿ÿ·ÿ¹ÿºÿ¸ÿÀÿ½ÿ®ÿ¶ÿ¼ÿ°ÿÁÿ¹ÿ­ÿÀÿ¼ÿ©ÿ¯ÿ¶ÿ¸ÿ·ÿ°ÿ®ÿ±ÿ·ÿ¶ÿºÿ´ÿ·ÿ·ÿ¹ÿ¸ÿ´ÿ¹ÿ´ÿ»ÿ©ÿ³ÿµÿºÿ½ÿ·ÿ´ÿ²ÿ³ÿ¹ÿ½ÿ¼ÿ»ÿ¸ÿ¼ÿÀÿ¾ÿÄÿ²ÿ¹ÿ³ÿ²ÿÂÿ¾ÿÁÿ­ÿ±ÿ½ÿ´ÿÿ³ÿ¿ÿ³ÿ­ÿ®ÿ³ÿ¼ÿ¼ÿ¸ÿµÿ²ÿ»ÿ¾ÿ­ÿ»ÿ¶ÿ·ÿ¹ÿ¹ÿ¸ÿ¿ÿ¹ÿ­ÿ²ÿ³ÿºÿ¹ÿ³ÿ¹ÿ¾ÿ³ÿ²ÿ¾ÿ¾ÿ¸ÿ´ÿ´ÿ¼ÿ¿ÿÂÿ·ÿ³ÿ¾ÿ¯ÿ ÿ¸ÿ¼ÿ·ÿ¾ÿ¶ÿÈÿ¸ÿÿ¸ÿÅÿ¶ÿ®ÿ³ÿºÿ´ÿ·ÿ¶ÿ¹ÿºÿ¶ÿ½ÿ½ÿµÿ·ÿ¸ÿ¹ÿ»ÿ¸ÿ»ÿ»ÿ®ÿ³ÿ¹ÿºÿ»ÿ»ÿÿ·ÿ¼ÿ²ÿ¾ÿ¶ÿ·ÿ¼ÿ´ÿ®ÿ¸ÿ½ÿ·ÿ¸ÿ»ÿ¸ÿ¸ÿ·ÿ°ÿ²ÿ·ÿ´ÿºÿ·ÿ°ÿ¾ÿ¬ÿµÿ¿ÿ®ÿ³ÿ³ÿ²ÿ°ÿ¯ÿµÿÿÿºÿ´ÿ«ÿ±ÿ°ÿ¶ÿÁÿ¼ÿ¯ÿÿªÿ®ÿµÿ¶ÿµÿ²ÿ¹ÿ·ÿ°ÿ´ÿ¶ÿ³ÿ¸ÿµÿÿ¯ÿ¸ÿµÿ¼ÿ¸ÿ°ÿ·ÿ»ÿºÿµÿµÿ·ÿ¹ÿ½ÿ¼ÿ°ÿ¯ÿ¸ÿ¸ÿ¶ÿ°ÿµÿ¹ÿ¶ÿ¯ÿ·ÿ°ÿÀÿ´ÿ¸ÿ¿ÿ³ÿ´ÿÿ¿ÿÀÿ»ÿ·ÿ´ÿ ÿ²ÿ­ÿ®ÿ²ÿºÿ¹ÿÀÿ¿ÿ°ÿ¯ÿ³ÿªÿ­ÿ»ÿ¸ÿ·ÿ²ÿ¯ÿ¼ÿ¯ÿ«ÿµÿ°ÿ¯ÿ±ÿÿ¸ÿ®ÿ³ÿÁÿÀÿµÿ¸ÿ¶ÿªÿ®ÿ´ÿ±ÿ¯ÿ¹ÿ¹ÿµÿ³ÿ°ÿ¬ÿ¯ÿ³ÿµÿ¹ÿ¶ÿ®ÿ©ÿ²ÿ³ÿ±ÿ¿ÿ³ÿ¬ÿ¶ÿ·ÿ°ÿ®ÿ¼ÿ´ÿ®ÿ¼ÿ¸ÿÿºÿ¯ÿÿ´ÿ³ÿ»ÿµÿ±ÿ¬ÿ¬ÿ¬ÿ¯ÿ®ÿ«ÿ³ÿµÿ·ÿÁÿ»ÿµÿ´ÿ²ÿÿ¯ÿªÿ«ÿ½ÿ¬ÿµÿ¸ÿÃÿ´ÿ½ÿ·ÿºÿ¶ÿ³ÿ·ÿ°ÿ·ÿ´ÿ²ÿ´ÿºÿÃÿ»ÿ«ÿµÿ°ÿ³ÿ¿ÿ¼ÿºÿ»ÿ¸ÿºÿÁÿ¿ÿ²ÿ¶ÿ¹ÿ²ÿ¶ÿÃÿµÿ¯ÿ»ÿ¹ÿ¬ÿÿµÿÄÿÃÿ´ÿºÿ°ÿ±ÿ¹ÿ´ÿ­ÿ¾ÿ½ÿ·ÿ­ÿ¬ÿ±ÿ²ÿ»ÿ·ÿ­ÿ°ÿ·ÿºÿ²ÿ­ÿ³ÿ´ÿ´ÿ±ÿºÿ´ÿ³ÿ¶ÿªÿ°ÿ°ÿ±ÿµÿ®ÿ¼ÿ­ÿÁÿ¸ÿ½ÿ²ÿºÿµÿ­ÿµÿ²ÿ¯ÿ¬ÿ¬ÿ®ÿ®ÿ®ÿ´ÿ²ÿ´ÿ¶ÿ·ÿ¬ÿªÿ¶ÿ³ÿ¬ÿ²ÿ³ÿµÿ¼ÿµÿ¬ÿ±ÿ¶ÿ®ÿ²ÿ¬ÿ³ÿ­ÿ¶ÿ½ÿ´ÿ²ÿ©ÿ°ÿ¼ÿ³ÿÿµÿ¹ÿ¯ÿ¬ÿ°ÿ°ÿ²ÿ¸ÿ´ÿ¹ÿ½ÿ¿ÿ²ÿÿ°ÿµÿ¬ÿ°ÿºÿ¶ÿ²ÿ²ÿ±ÿ±ÿ´ÿ·ÿ¯ÿ«ÿ³ÿ°ÿ¯ÿ¼ÿ¸ÿ¬ÿ«ÿ³ÿÿ®ÿ±ÿÄÿ°ÿ³ÿ´ÿÿ±ÿ¸ÿ±ÿ¯ÿ¶ÿ¸ÿ¹ÿ¾ÿ²ÿ°ÿ¼ÿ³ÿ©ÿ²ÿµÿ±ÿµÿ³ÿ¬ÿ¬ÿ°ÿ°ÿÿ¯ÿ¬ÿ³ÿ±ÿ®ÿ²ÿ²ÿºÿµÿÿ¼ÿ°ÿ±ÿµÿºÿÿ«ÿ°ÿ©ÿ°ÿ±ÿºÿ±ÿ±ÿ¸ÿ³ÿ«ÿ³ÿ»ÿ¹ÿ«ÿ²ÿºÿ¶ÿ®ÿÿ¬ÿ°ÿ¯ÿ³ÿ¶ÿ²ÿ®ÿ³ÿ¯ÿ´ÿ°ÿÿ¯ÿ¹ÿÃÿ»ÿ°ÿ¬ÿ¶ÿ¼ÿ¬ÿµÿµÿÿ©ÿ°ÿ¶ÿ¾ÿ»ÿ¬ÿ·ÿªÿ«ÿ°ÿ¶ÿ±ÿµÿ»ÿ¸ÿ¶ÿ´ÿ©ÿªÿ·ÿ²ÿ±ÿ½ÿ¸ÿ²ÿºÿ²ÿ²ÿ®ÿÂÿ½ÿ«ÿ²ÿ±ÿ±ÿ¾ÿºÿ®ÿ­ÿ®ÿ³ÿºÿÂÿ©ÿÀÿ¶ÿ«ÿ¹ÿ³ÿ«ÿ²ÿ³ÿ»ÿ³ÿ³ÿ¼ÿ·ÿ¾ÿ¼ÿµÿ´ÿ¶ÿ¶ÿ¯ÿ«ÿ°ÿ¯ÿ«ÿ°ÿ±ÿ®ÿ­ÿÿ¯ÿ²ÿ¼ÿ°ÿ¯ÿÿªÿ¯ÿ«ÿ±ÿ¿ÿ­ÿµÿ½ÿ¼ÿªÿ¬ÿ¸ÿ¬ÿ°ÿ·ÿ¯ÿ®ÿ¶ÿµÿ´ÿ¯ÿ®ÿ±ÿ·ÿ»ÿ¶ÿ°ÿ¯ÿ°ÿ°ÿ·ÿºÿ´ÿ±ÿ¯ÿµÿ¶ÿ¹ÿ°ÿ³ÿ¹ÿ¶ÿ«ÿ«ÿ³ÿªÿ¹ÿµÿºÿ¹ÿ¯ÿ¹ÿ¬ÿ­ÿ°ÿ´ÿ³ÿ°ÿÿ©ÿ±ÿ´ÿ¸ÿ·ÿ¸ÿ¶ÿ·ÿµÿ­ÿ±ÿµÿ²ÿ·ÿºÿ´ÿ¬ÿ±ÿ¯ÿ±ÿ­ÿ´ÿ³ÿ¶ÿ¸ÿ³ÿ¯ÿ°ÿ´ÿºÿ¶ÿ³ÿ·ÿ³ÿ³ÿ°ÿ³ÿ´ÿºÿ»ÿ±ÿ·ÿ±ÿ«ÿ½ÿÁÿ·ÿ±ÿ±ÿ·ÿ¶ÿ²ÿ°ÿ¯ÿ²ÿ»ÿ¿ÿÿÿ¹ÿ±ÿ¯ÿ¯ÿ±ÿºÿ¯ÿ¶ÿ·ÿ³ÿ¹ÿ³ÿÃÿ¹ÿ¼ÿ°ÿ»ÿ°ÿ°ÿÅÿ¶ÿ´ÿ·ÿ¿ÿ½ÿ³ÿ±ÿ»ÿ»ÿ±ÿ³ÿ²ÿ­ÿ°ÿ³ÿ¶ÿ°ÿªÿ¶ÿÀÿ¯ÿ±ÿ¿ÿ¹ÿÂÿ½ÿ±ÿ«ÿÁÿ¼ÿ®ÿ²ÿ¹ÿÿ±ÿ¶ÿ®ÿ¶ÿ¸ÿ»ÿ²ÿ°ÿ½ÿ³ÿ·ÿ¸ÿ¶ÿ¶ÿ¶ÿ°ÿ°ÿ¶ÿºÿ¹ÿ³ÿµÿºÿºÿ»ÿ¶ÿµÿ¼ÿ±ÿ¹ÿ¹ÿ¬ÿ©ÿ¸ÿ´ÿ¬ÿ¯ÿ­ÿ¿ÿ·ÿ¿ÿ´ÿ®ÿ±ÿµÿ·ÿ·ÿ´ÿ°ÿ²ÿ²ÿ®ÿ°ÿ·ÿºÿ¶ÿµÿ´ÿ°ÿ®ÿ¬ÿ«ÿ¹ÿ±ÿ¯ÿ·ÿ®ÿÿ¾ÿºÿ»ÿÅÿ¯ÿ³ÿÿ¹ÿÁÿ²ÿ­ÿ®ÿÁÿ¸ÿ¸ÿ½ÿ»ÿµÿ´ÿ³ÿ°ÿ·ÿºÿµÿ´ÿµÿºÿ³ÿ½ÿ¿ÿÂÿ¼ÿºÿ®ÿ±ÿ±ÿ¯ÿ²ÿ¼ÿ»ÿ±ÿ·ÿ¼ÿ²ÿ½ÿÀÿ²ÿ²ÿ¹ÿ·ÿ²ÿ³ÿ¶ÿ¹ÿ´ÿ®ÿ´ÿ¸ÿ¶ÿ¶ÿ°ÿªÿµÿ¯ÿ²ÿ¸ÿ³ÿ³ÿ¶ÿ¹ÿµÿÀÿ¹ÿ²ÿºÿ½ÿ¸ÿ¾ÿ¾ÿ¸ÿ¼ÿ´ÿ©ÿ«ÿ²ÿ»ÿ±ÿ´ÿ»ÿµÿ·ÿ¼ÿ¼ÿºÿÃÿÁÿ¿ÿºÿ³ÿÅÿÄÿ¼ÿÁÿ·ÿ¹ÿ½ÿ¯ÿ³ÿÁÿ¿ÿ¼ÿµÿÂÿÈÿÃÿ¸ÿ°ÿ®ÿµÿ¹ÿ¸ÿ»ÿ·ÿ³ÿ¶ÿ²ÿ²ÿºÿ¶ÿµÿ¹ÿ¾ÿ¯ÿµÿ¶ÿ³ÿÿ½ÿÀÿ¿ÿ¸ÿ·ÿ³ÿºÿ»ÿ²ÿ¸ÿºÿ±ÿªÿ«ÿ­ÿµÿ¼ÿ¼ÿÂÿ¸ÿ²ÿ²ÿ¾ÿÀÿ®ÿ²ÿÿ­ÿ¹ÿ½ÿ»ÿ´ÿ¸ÿºÿ¯ÿ»ÿ®ÿ¬ÿ³ÿ©ÿ°ÿ¹ÿ¶ÿ´ÿ¸ÿ¸ÿ²ÿ´ÿ»ÿ¸ÿÂÿ³ÿ·ÿ½ÿ½ÿ¼ÿ¼ÿ´ÿ®ÿ¸ÿ¸ÿ½ÿ½ÿºÿªÿ±ÿ´ÿºÿ¼ÿºÿ¿ÿ½ÿ³ÿ°ÿ¸ÿºÿ¯ÿÃÿÍÿ¸ÿ³ÿ¼ÿ¸ÿÁÿ²ÿ®ÿ­ÿÁÿ´ÿ­ÿ¾ÿ¸ÿÀÿ´ÿ³ÿ´ÿ±ÿ³ÿ³ÿµÿºÿ»ÿ¹ÿµÿÂÿÀÿµÿ¾ÿ²ÿ®ÿÄÿ´ÿ®ÿ¹ÿ±ÿÿ¯ÿ¶ÿÁÿ¿ÿ¸ÿ¾ÿ¹ÿ¸ÿÄÿÇÿ¾ÿ·ÿµÿ·ÿ³ÿºÿ³ÿ»ÿ¿ÿ®ÿ±ÿÉÿ²ÿ¹ÿ½ÿ¶ÿ·ÿ°ÿ¹ÿÂÿ¶ÿµÿ»ÿ¹ÿ¹ÿºÿ¹ÿ·ÿ¹ÿ¾ÿÃÿÃÿ¹ÿ¿ÿ·ÿ¼ÿ»ÿ¸ÿ¯ÿÀÿºÿ¯ÿµÿ¶ÿºÿ½ÿ½ÿºÿ´ÿ¶ÿ¹ÿ¹ÿÈÿÂÿ´ÿ¯ÿ¿ÿÄÿªÿ³ÿÃÿ³ÿ»ÿºÿ¶ÿ»ÿ¾ÿ»ÿ³ÿºÿÂÿÂÿ¾ÿ¶ÿ¹ÿ¾ÿ½ÿ³ÿ¶ÿ¹ÿ¶ÿÂÿ¿ÿ¿ÿ°ÿÀÿÀÿÆÿÅÿÅÿ½ÿ¼ÿºÿµÿµÿºÿ¼ÿ²ÿ³ÿ«ÿÀÿ½ÿ²ÿ¾ÿ¸ÿ¹ÿ½ÿ·ÿÃÿ¾ÿºÿ¾ÿÂÿ¿ÿ¾ÿ»ÿ·ÿ¹ÿ½ÿ¿ÿ¿ÿ¸ÿ³ÿÅÿ¿ÿÀÿ»ÿÀÿ¾ÿ»ÿ¼ÿ¸ÿ¾ÿ¸ÿÁÿÈÿ¼ÿ¶ÿ½ÿ¾ÿÀÿÆÿÀÿµÿ³ÿ¹ÿµÿ±ÿµÿ¼ÿ°ÿ´ÿÄÿ·ÿ¯ÿ¼ÿ¿ÿ²ÿ®ÿ¸ÿ¼ÿ½ÿ¼ÿ¼ÿ¼ÿ¼ÿ¶ÿ¾ÿ»ÿ²ÿÃÿ»ÿ½ÿ¸ÿ¸ÿ¹ÿ¹ÿ¹ÿ¾ÿÃÿ·ÿ¹ÿ·ÿµÿ´ÿ°ÿÄÿÂÿºÿµÿ¹ÿ»ÿ³ÿµÿ¸ÿµÿ²ÿ³ÿµÿ¹ÿ·ÿÀÿ³ÿ³ÿ¶ÿ¸ÿ»ÿ´ÿ²ÿºÿ½ÿÂÿ¼ÿ¸ÿ»ÿ¹ÿ»ÿ¿ÿ³ÿ¶ÿ±ÿ¾ÿ¹ÿÇÿÁÿ´ÿ¿ÿÀÿ»ÿÃÿÁÿ»ÿ¸ÿ¹ÿ»ÿºÿ½ÿºÿ´ÿ¶ÿ¿ÿÆÿÄÿ½ÿÂÿ¹ÿºÿ°ÿ¬ÿ²ÿºÿ·ÿ¸ÿÅÿ¾ÿ³ÿ¹ÿ»ÿÅÿ¯ÿ½ÿ·ÿ³ÿÄÿºÿÂÿÂÿ¾ÿ¾ÿ¾ÿ»ÿ¸ÿ¼ÿ¾ÿ½ÿÃÿ»ÿ»ÿ¾ÿºÿ¶ÿ¸ÿ·ÿ¸ÿ´ÿ¸ÿÃÿÄÿ·ÿ°ÿÂÿ¾ÿ±ÿªÿÅÿ¯ÿ¾ÿºÿ¿ÿ»ÿ¼ÿ»ÿ¹ÿ¼ÿ¼ÿºÿÃÿÀÿÄÿÁÿ¿ÿ¾ÿ·ÿ¾ÿ¿ÿ¸ÿÀÿºÿ¶ÿ½ÿÅÿÎÿÍÿÑÿ¶ÿÆÿÆÿ¶ÿÁÿÌÿÃÿ¾ÿÁÿÀÿ»ÿµÿºÿÀÿ¼ÿÂÿÆÿÁÿÀÿÂÿÄÿÆÿÉÿ¿ÿ¹ÿ¼ÿÁÿÄÿÅÿÀÿ½ÿ¿ÿÅÿÅÿÉÿ»ÿµÿ¸ÿÀÿÂÿ·ÿ¹ÿÃÿÁÿ¶ÿ³ÿÂÿÄÿ¼ÿºÿÄÿÄÿÁÿ¼ÿ¿ÿ¾ÿ¾ÿ½ÿ¹ÿÁÿÀÿ³ÿ¹ÿ½ÿºÿ¼ÿ°ÿ¿ÿ¹ÿ·ÿ»ÿ¹ÿ´ÿ´ÿ¿ÿ¿ÿÁÿ¶ÿÃÿ»ÿÅÿÃÿÀÿÅÿÄÿ¿ÿ¿ÿÀÿ¾ÿ¼ÿ½ÿºÿÊÿÀÿ¶ÿÃÿ¸ÿ´ÿÄÿÏÿÄÿ¸ÿºÿ¹ÿÂÿ·ÿ·ÿºÿ»ÿ¿ÿÄÿ¼ÿ½ÿ¾ÿ½ÿÄÿ¼ÿ½ÿ¼ÿ½ÿÈÿ½ÿÊÿÅÿ¿ÿµÿ¾ÿÊÿÄÿ¿ÿ½ÿ¾ÿ½ÿ»ÿÆÿºÿ»ÿ¼ÿ¾ÿ¾ÿ¼ÿ¿ÿËÿÌÿÄÿ¸ÿÂÿÃÿÄÿÃÿÆÿÄÿ¼ÿÃÿÇÿ¾ÿÇÿ½ÿ¿ÿÅÿ¾ÿÅÿÁÿÆÿÄÿÂÿ¾ÿ»ÿÅÿÉÿ¾ÿ»ÿÅÿºÿ¸ÿÁÿËÿÈÿ½ÿ½ÿ¿ÿ·ÿºÿ¾ÿÃÿÂÿÅÿ½ÿÀÿ¿ÿ¿ÿ½ÿºÿ¼ÿ¼ÿ¸ÿÃÿÃÿÀÿÂÿ¿ÿ¼ÿ¾ÿÂÿÅÿÇÿÂÿ¼ÿ¯ÿ¸ÿ¾ÿ¹ÿ¾ÿ¿ÿÂÿ¾ÿ¼ÿÀÿ»ÿÀÿÀÿÎÿ½ÿÁÿ¿ÿ¿ÿ¾ÿ»ÿºÿÄÿÔÿÆÿÀÿ¼ÿºÿºÿÂÿÇÿÄÿÃÿÆÿÂÿ¾ÿ¿ÿÂÿ½ÿ½ÿÀÿÆÿÆÿ¿ÿ½ÿ¸ÿµÿ½ÿ²ÿºÿ¼ÿÃÿÃÿÂÿ½ÿºÿ¼ÿ¾ÿ¼ÿ·ÿ½ÿ¼ÿÅÿÃÿÃÿÃÿÂÿÂÿÂÿÀÿÂÿÊÿÍÿ¾ÿÃÿ¼ÿºÿÀÿ¾ÿ¹ÿÁÿ¹ÿºÿÃÿºÿºÿºÿ·ÿ·ÿ¾ÿÈÿÁÿ¼ÿÁÿÂÿ½ÿ¸ÿºÿ¿ÿ¿ÿ¼ÿºÿÆÿÀÿÃÿ¿ÿ¿ÿÀÿÀÿÀÿÅÿÉÿ»ÿËÿ¹ÿÊÿ½ÿÀÿÁÿ¹ÿ·ÿ¼ÿ¼ÿÉÿÇÿÉÿÀÿ¼ÿÄÿ½ÿ¶ÿ¹ÿ¹ÿ½ÿÇÿÈÿµÿ½ÿÆÿ½ÿºÿ¿ÿºÿ½ÿÍÿ¹ÿ¸ÿ»ÿºÿ·ÿÀÿÃÿ·ÿ·ÿ¯ÿÇÿÆÿÀÿÄÿºÿ²ÿ·ÿ»ÿ¿ÿ³ÿÊÿ¾ÿÂÿ¾ÿ·ÿ¶ÿºÿ·ÿ¯ÿºÿºÿ®ÿ´ÿÀÿÀÿ»ÿÁÿÃÿÁÿÃÿ¼ÿ°ÿ»ÿÄÿÄÿ¾ÿ·ÿÀÿ·ÿ¶ÿÁÿÂÿÆÿËÿÌÿÅÿ¾ÿ¾ÿÇÿ»ÿºÿ½ÿÂÿÃÿ½ÿºÿÆÿ¿ÿÅÿ¿ÿÃÿÄÿÄÿËÿÎÿÅÿÄÿÀÿÃÿÂÿÂÿÆÿÃÿ¸ÿ¼ÿËÿ¹ÿ¹ÿ¼ÿºÿ¼ÿÀÿ¼ÿ³ÿÆÿÇÿ½ÿ¸ÿ¾ÿÁÿÂÿÄÿ¿ÿÄÿÁÿ½ÿÁÿÃÿ¿ÿ½ÿÀÿ½ÿ¿ÿ¿ÿÃÿ©ÿ°ÿÅÿ´ÿ³ÿ¹ÿ·ÿ±ÿ¶ÿ·ÿªÿ¯ÿ¶ÿ´ÿ°ÿ°ÿ´ÿ³ÿ£ÿ®ÿ´ÿ«ÿ·ÿ¹ÿ¸ÿ¸ÿ·ÿ¾ÿªÿ·ÿ¶ÿºÿ½ÿºÿ¸ÿ¾ÿ¿ÿ¿ÿ¾ÿ»ÿ¼ÿ»ÿ¹ÿÁÿÈÿ´ÿ°ÿ±ÿ»ÿ»ÿ¼ÿ·ÿµÿºÿ»ÿÃÿ»ÿ¸ÿµÿ³ÿµÿ´ÿ°ÿ´ÿ´ÿºÿ¼ÿ«ÿ­ÿ­ÿ±ÿ¹ÿ»ÿ¸ÿ¼ÿ¼ÿ±ÿ®ÿ³ÿ®ÿ®ÿ¶ÿ¸ÿ²ÿ²ÿµÿ²ÿ¯ÿ°ÿ¹ÿ¼ÿ¸ÿ»ÿ¸ÿ±ÿÂÿ¹ÿ¹ÿµÿ¶ÿ¾ÿÂÿºÿ±ÿÿ¶ÿ¯ÿ¾ÿ¹ÿ³ÿ¯ÿ°ÿ½ÿ®ÿ½ÿ¸ÿ´ÿ·ÿ·ÿ¶ÿ·ÿ·ÿ·ÿÀÿÀÿ¹ÿ¾ÿ¸ÿ®ÿµÿ¼ÿ¶ÿ³ÿ·ÿ´ÿÆÿºÿ¼ÿÄÿ¼ÿ³ÿµÿ½ÿ½ÿ¼ÿ½ÿ¹ÿ³ÿ»ÿºÿ³ÿ´ÿºÿ·ÿ®ÿ¿ÿºÿ¾ÿ´ÿµÿ±ÿ²ÿ»ÿÀÿ¼ÿ·ÿ¬ÿ·ÿ·ÿ¸ÿ·ÿ³ÿ·ÿ¼ÿ·ÿ¶ÿ¾ÿ´ÿµÿºÿ¸ÿºÿÂÿ¼ÿ´ÿºÿ´ÿ²ÿ¸ÿ¾ÿ¹ÿºÿ»ÿ¸ÿ·ÿ¼ÿ¿ÿÁÿ¿ÿÀÿµÿ¹ÿ¾ÿ¹ÿ³ÿ³ÿ°ÿ«ÿ³ÿÁÿ¾ÿÆÿ¶ÿ±ÿ½ÿÃÿ»ÿµÿ¼ÿÂÿÃÿ»ÿÃÿ¬ÿ³ÿÄÿÁÿÈÿÅÿ¬ÿªÿ¿ÿ¸ÿÇÿ­ÿ¶ÿ¯ÿµÿ¶ÿ¶ÿ¹ÿºÿ¼ÿ¿ÿ´ÿ±ÿ¾ÿ¸ÿ¸ÿ¸ÿ¸ÿ·ÿ³ÿ¯ÿµÿÇÿºÿ²ÿ·ÿ¹ÿ®ÿ¶ÿ»ÿ¸ÿ¹ÿ½ÿ¹ÿµÿ¼ÿ¾ÿ»ÿ°ÿ¶ÿ¹ÿ³ÿ¹ÿ¼ÿ·ÿ¾ÿÁÿÀÿÁÿÇÿ´ÿ¯ÿ»ÿµÿµÿ¾ÿ½ÿ¼ÿÃÿºÿÇÿÃÿ³ÿÌÿ¾ÿ»ÿ½ÿºÿ¶ÿ³ÿ³ÿ¶ÿºÿ¸ÿµÿ¸ÿµÿ¸ÿ·ÿ³ÿµÿ»ÿ¹ÿ¶ÿ¿ÿÁÿ¼ÿÆÿºÿ¾ÿ»ÿ¼ÿ½ÿ¼ÿºÿ¹ÿ¹ÿ¶ÿÆÿ¶ÿ®ÿ¼ÿ¸ÿ»ÿ¿ÿ¯ÿªÿºÿÁÿ½ÿÂÿ¼ÿÄÿ°ÿ»ÿ¶ÿ¹ÿÇÿ¼ÿ·ÿ»ÿ»ÿ¹ÿ¶ÿ²ÿ»ÿÁÿ½ÿ¸ÿ¶ÿºÿ»ÿ·ÿÀÿÄÿ¿ÿÀÿ¹ÿ·ÿºÿ¹ÿ³ÿ·ÿ¹ÿÃÿ¼ÿ»ÿºÿÁÿÀÿ»ÿÂÿ¹ÿºÿ¹ÿ¹ÿÅÿ¶ÿºÿ¼ÿ¸ÿ¹ÿ´ÿ´ÿ»ÿ»ÿ¿ÿ¬ÿµÿÇÿÆÿ¸ÿ»ÿ¸ÿ·ÿ³ÿ»ÿ¾ÿ»ÿ¼ÿ¹ÿºÿ·ÿ»ÿ³ÿ½ÿºÿ¼ÿ¹ÿ¶ÿµÿ´ÿµÿ¹ÿ·ÿ¶ÿÂÿ´ÿÇÿ¹ÿ¹ÿµÿ¿ÿ³ÿ­ÿ¹ÿ¾ÿ»ÿ¸ÿ·ÿ¹ÿ·ÿ¾ÿ¾ÿÉÿ¸ÿÈÿ¹ÿ²ÿµÿ¹ÿ¼ÿ½ÿºÿ³ÿ²ÿÁÿËÿ·ÿ±ÿ³ÿ¿ÿ´ÿ¶ÿºÿ®ÿ·ÿ½ÿ¾ÿÀÿÀÿÀÿ½ÿ·ÿ»ÿ»ÿ´ÿµÿ¿ÿ¶ÿ¼ÿÀÿ¸ÿ¹ÿ¼ÿ¶ÿ¹ÿ½ÿ°ÿ³ÿÀÿ±ÿÿ¸ÿÀÿ°ÿ»ÿºÿ¹ÿ¶ÿµÿ´ÿºÿ¿ÿºÿºÿ¿ÿ·ÿªÿ½ÿ½ÿºÿ°ÿ³ÿ·ÿ½ÿ½ÿ¼ÿ½ÿ¼ÿ¸ÿ·ÿ¼ÿ¼ÿ»ÿ®ÿ·ÿºÿÿ³ÿÆÿÂÿÃÿ½ÿ¼ÿ¿ÿ»ÿ´ÿ¹ÿ½ÿ¹ÿ±ÿºÿºÿÀÿµÿ¾ÿ¼ÿ¾ÿÀÿ½ÿºÿµÿ¹ÿºÿ´ÿ·ÿ¿ÿÀÿ¸ÿ¶ÿ²ÿ¿ÿ´ÿ²ÿ¡ÿ¹ÿÁÿ·ÿ»ÿ¼ÿµÿµÿºÿºÿ¶ÿ¸ÿµÿ¯ÿ¸ÿ¶ÿ¿ÿ¶ÿ´ÿÂÿ¼ÿºÿÂÿ¿ÿ´ÿ¶ÿ»ÿ¿ÿÀÿ±ÿ©ÿµÿ»ÿ©ÿ²ÿ¼ÿÅÿ·ÿÍÿÁÿ¾ÿ³ÿ³ÿ¼ÿÆÿÃÿ½ÿ¹ÿºÿ¾ÿ»ÿ¾ÿ¶ÿ½ÿ¹ÿ¹ÿºÿ¶ÿ·ÿ®ÿ¼ÿ¹ÿµÿ»ÿ¾ÿ½ÿ»ÿ²ÿ²ÿÂÿ½ÿºÿÂÿ·ÿ¼ÿ ÿ©ÿ²ÿ±ÿÅÿÇÿºÿ¹ÿÀÿÀÿÀÿºÿ½ÿÃÿºÿµÿ¹ÿ±ÿµÿµÿ³ÿ·ÿ·ÿ¸ÿ¹ÿºÿ·ÿ¼ÿÇÿ¾ÿ·ÿ¶ÿ¸ÿ¸ÿ¹ÿ¼ÿ·ÿ¶ÿ¸ÿºÿ¹ÿ¬ÿ±ÿÁÿµÿÀÿ¡ÿ¶ÿ«ÿ¶ÿ½ÿ±ÿ±ÿ²ÿ°ÿ²ÿ±ÿ²ÿ¹ÿ¿ÿ¾ÿ³ÿ²ÿ¶ÿ¼ÿ·ÿ¾ÿ²ÿ¬ÿ·ÿ¹ÿ¸ÿ»ÿ®ÿ«ÿµÿ³ÿ®ÿ¶ÿ·ÿ²ÿ¶ÿ²ÿ¯ÿ¶ÿ½ÿ­ÿ°ÿÃÿÿÃÿÇÿ¹ÿ´ÿ¿ÿ¸ÿ¼ÿ³ÿ³ÿ¼ÿÂÿÅÿÁÿ¶ÿ´ÿ½ÿÂÿÂÿºÿ¸ÿ¹ÿ²ÿ¸ÿ¾ÿ¸ÿºÿ¼ÿºÿ¶ÿ´ÿ®ÿªÿ±ÿ¶ÿ·ÿ¼ÿ»ÿ²ÿ±ÿ¾ÿÂÿÄÿÁÿºÿ±ÿ´ÿµÿ·ÿ²ÿ½ÿ¿ÿ¾ÿÁÿ¹ÿ¯ÿ±ÿºÿ³ÿ®ÿ´ÿ¸ÿºÿºÿºÿ½ÿµÿ¶ÿ½ÿ¸ÿ¼ÿ¬ÿ³ÿ²ÿµÿµÿµÿºÿ«ÿ©ÿ´ÿ¶ÿºÿ·ÿµÿºÿÁÿ¿ÿµÿ³ÿ¹ÿ½ÿÃÿÅÿÅÿ¿ÿ®ÿÂÿ·ÿ²ÿ°ÿ¼ÿ¹ÿ²ÿµÿ°ÿ­ÿ½ÿ¹ÿ²ÿ¶ÿ³ÿµÿ²ÿ±ÿºÿ¹ÿ±ÿ±ÿ»ÿ¸ÿ°ÿ³ÿµÿ¸ÿ½ÿ®ÿ¼ÿ°ÿ­ÿ«ÿ¶ÿ¯ÿ´ÿ±ÿ²ÿ¹ÿ»ÿµÿ´ÿ»ÿ¿ÿ¹ÿ¯ÿ¸ÿ¿ÿ²ÿµÿ´ÿ³ÿ¬ÿ²ÿ±ÿÿ½ÿºÿ ÿºÿ¬ÿµÿ³ÿ»ÿºÿ¼ÿ¹ÿ¸ÿ­ÿ¯ÿ¿ÿ¸ÿ´ÿ¸ÿ¶ÿ¿ÿÁÿ³ÿµÿ¼ÿµÿ¸ÿ²ÿµÿ¸ÿ³ÿ¼ÿ·ÿ±ÿ¶ÿ¹ÿ«ÿ¶ÿ¿ÿ¶ÿÁÿ¸ÿµÿ´ÿ¯ÿ±ÿºÿÀÿ¸ÿ¶ÿ¿ÿºÿ­ÿ¯ÿ²ÿ»ÿ»ÿ´ÿÁÿµÿ®ÿ«ÿ¹ÿÿ¹ÿ®ÿ½ÿ¼ÿµÿ³ÿµÿ¶ÿ®ÿÿ·ÿ¾ÿ¿ÿºÿ·ÿ·ÿ»ÿÃÿ¸ÿ°ÿ¶ÿ²ÿ·ÿµÿµÿ¶ÿ³ÿ²ÿ­ÿ¹ÿ±ÿ­ÿ²ÿ³ÿ°ÿ¸ÿ¯ÿ³ÿ¸ÿ²ÿ¯ÿ¶ÿ´ÿ·ÿµÿ·ÿ¸ÿ¸ÿ·ÿ¶ÿ²ÿ²ÿ¸ÿµÿ¹ÿ´ÿ¹ÿ´ÿµÿ±ÿ¯ÿÿ­ÿ¹ÿ´ÿ¼ÿ¬ÿ¬ÿ²ÿ©ÿÃÿ¹ÿ±ÿ¹ÿÿ©ÿ¬ÿÿÿ«ÿ¯ÿ²ÿ«ÿÿ¯ÿ´ÿ³ÿ³ÿ¶ÿºÿ¶ÿ¯ÿ´ÿ°ÿ¸ÿ¹ÿ¿ÿ¹ÿµÿ·ÿ´ÿµÿ³ÿºÿ¼ÿµÿ´ÿ»ÿ¿ÿ´ÿ³ÿ®ÿ²ÿ±ÿ·ÿ¹ÿ±ÿ¯ÿ±ÿ²ÿµÿ¹ÿ¹ÿ¹ÿ¶ÿ´ÿ³ÿºÿ»ÿ®ÿ¼ÿ´ÿÿ¸ÿ¸ÿ®ÿ­ÿ¯ÿ¯ÿ²ÿºÿ¸ÿ¯ÿ­ÿ­ÿ­ÿ±ÿ²ÿ´ÿ°ÿ³ÿ±ÿ±ÿ´ÿ¶ÿ·ÿ­ÿ¬ÿ·ÿºÿ¸ÿ´ÿ®ÿ®ÿ³ÿªÿÿªÿ²ÿ¼ÿ«ÿ±ÿ¹ÿ¾ÿ±ÿµÿ¸ÿ­ÿ¿ÿÁÿÂÿ´ÿ²ÿ¶ÿ¿ÿ°ÿ®ÿ²ÿ²ÿ½ÿÀÿºÿ²ÿ®ÿªÿ«ÿ±ÿ°ÿ­ÿ´ÿÁÿÁÿµÿ²ÿ½ÿ³ÿ·ÿ¼ÿºÿ»ÿµÿ´ÿÿ­ÿ³ÿ«ÿ½ÿµÿ­ÿ²ÿÿÿ´ÿ¾ÿÀÿ²ÿ«ÿÿÿ³ÿ·ÿ¹ÿ±ÿ­ÿ±ÿ³ÿ°ÿ¯ÿ¶ÿºÿ»ÿµÿ¼ÿ³ÿ¯ÿ·ÿ²ÿ´ÿºÿ­ÿ¶ÿ°ÿ´ÿ¯ÿ½ÿ¹ÿ¿ÿ±ÿ¶ÿ¶ÿµÿµÿ¸ÿ¯ÿ²ÿ®ÿ­ÿ®ÿ¬ÿ°ÿµÿºÿ¸ÿ²ÿ¯ÿ°ÿ´ÿ´ÿ±ÿ³ÿ¶ÿ³ÿ·ÿ´ÿ¬ÿ²ÿ¸ÿ¬ÿ¬ÿ©ÿ®ÿ´ÿÀÿÁÿ³ÿ¶ÿºÿ´ÿÁÿ¹ÿµÿ¸ÿ½ÿ²ÿ²ÿ¿ÿ½ÿ²ÿ«ÿªÿ³ÿ¹ÿ¸ÿµÿ°ÿªÿ¬ÿ±ÿ³ÿ·ÿµÿ²ÿ¹ÿ·ÿ®ÿ³ÿ»ÿ¶ÿ¬ÿ¯ÿ«ÿÿ°ÿ¹ÿÃÿÿ·ÿ¸ÿ²ÿ³ÿ®ÿÿ¶ÿ¬ÿ«ÿ¹ÿ­ÿ±ÿ¶ÿ¶ÿ³ÿ½ÿ½ÿµÿ¸ÿ»ÿ°ÿÿ­ÿ¯ÿ°ÿ¶ÿ«ÿÿ·ÿ²ÿ«ÿªÿ´ÿ°ÿ¬ÿ·ÿÁÿ¾ÿ±ÿ±ÿ²ÿ³ÿ°ÿ¹ÿ¯ÿÎÿªÿµÿÿ®ÿÿ´ÿ¯ÿ³ÿ±ÿ²ÿ¶ÿ°ÿµÿ¯ÿºÿÀÿ·ÿÿÿ²ÿ¸ÿ¼ÿ¿ÿ¼ÿ³ÿ«ÿµÿ½ÿµÿ¶ÿµÿ¶ÿ®ÿ³ÿ©ÿ±ÿ´ÿªÿÿµÿ¾ÿ®ÿ²ÿ±ÿ®ÿªÿ®ÿ²ÿ·ÿ¯ÿ±ÿ¯ÿµÿ®ÿ¬ÿ°ÿ¯ÿ¯ÿ¬ÿ­ÿ³ÿ»ÿ³ÿ¯ÿ¯ÿ¯ÿ±ÿ²ÿ¸ÿºÿ»ÿºÿ¸ÿ·ÿ¼ÿºÿ¶ÿ±ÿ«ÿ°ÿ²ÿ·ÿ¯ÿÿ¯ÿÿ¸ÿ¯ÿ»ÿ²ÿ´ÿ¯ÿÿªÿ­ÿ®ÿÿÿµÿ³ÿªÿ±ÿµÿ°ÿ°ÿ´ÿ»ÿºÿ¯ÿ®ÿªÿªÿ®ÿÿÿ®ÿÿ®ÿºÿ½ÿ²ÿ·ÿ±ÿ±ÿ®ÿ´ÿ­ÿ¶ÿµÿ³ÿ°ÿ¹ÿ²ÿ¶ÿÿ±ÿÿ°ÿµÿ°ÿ»ÿ½ÿºÿ¾ÿ¹ÿªÿ­ÿ®ÿ²ÿ¹ÿ¹ÿ²ÿ¯ÿ°ÿ´ÿ¶ÿ±ÿ¶ÿ²ÿÿÿ²ÿ°ÿ³ÿ®ÿ¯ÿºÿ·ÿ»ÿÄÿ¬ÿ¾ÿ±ÿ¼ÿ¯ÿ·ÿªÿ°ÿ®ÿ®ÿ¹ÿ¹ÿµÿ®ÿ±ÿºÿ¹ÿÀÿ¾ÿ´ÿ´ÿ¸ÿ¯ÿ®ÿ³ÿ´ÿµÿ´ÿºÿ·ÿ«ÿ¯ÿªÿ©ÿ²ÿ´ÿ»ÿ¼ÿºÿ»ÿ±ÿ«ÿ²ÿ»ÿ´ÿ²ÿ¸ÿ³ÿ®ÿ¬ÿµÿ¼ÿºÿ³ÿ¯ÿ·ÿ¯ÿ¯ÿºÿ¹ÿ¯ÿ­ÿ°ÿ³ÿ°ÿ«ÿ©ÿ¬ÿ¯ÿ±ÿµÿ²ÿ®ÿ°ÿ³ÿµÿ¶ÿ»ÿ¾ÿ±ÿÿ²ÿ­ÿ¼ÿ¶ÿÅÿ±ÿ°ÿÆÿ´ÿ­ÿ«ÿ½ÿ³ÿ®ÿ¼ÿ¾ÿÀÿ´ÿ­ÿ·ÿºÿ·ÿµÿ´ÿ²ÿ®ÿ³ÿ½ÿºÿ²ÿ«ÿÿ­ÿ¸ÿ±ÿ«ÿ²ÿ»ÿ»ÿ±ÿÀÿÁÿ±ÿ¼ÿ±ÿ­ÿµÿ«ÿ»ÿ¹ÿ¸ÿ½ÿ´ÿ»ÿ³ÿ³ÿ¸ÿ¶ÿ¸ÿ¸ÿ¼ÿ´ÿ²ÿ»ÿ¸ÿ¯ÿÿÿ®ÿ¹ÿ·ÿµÿ°ÿ±ÿ¬ÿ¬ÿ½ÿ¶ÿÿ¶ÿ´ÿ³ÿÿ±ÿºÿµÿ·ÿ®ÿ¯ÿ²ÿ±ÿµÿ½ÿ¼ÿ¶ÿ´ÿ¬ÿ­ÿ®ÿ²ÿ»ÿ´ÿ®ÿ¶ÿ±ÿ«ÿ´ÿµÿ·ÿ·ÿ´ÿ®ÿ²ÿ¯ÿ½ÿ¬ÿ´ÿ¸ÿ³ÿ³ÿ¹ÿ®ÿ½ÿ¿ÿÂÿÿ´ÿ³ÿ¯ÿ·ÿ»ÿ¼ÿµÿ±ÿºÿ·ÿ±ÿ¯ÿ³ÿ¼ÿ°ÿ±ÿ½ÿ¿ÿ¸ÿ³ÿ®ÿ°ÿ¶ÿ­ÿºÿÀÿÿ³ÿµÿ¬ÿ¶ÿ¼ÿºÿ°ÿ°ÿ®ÿµÿµÿ±ÿ´ÿ³ÿ³ÿ´ÿµÿ»ÿ¿ÿ¼ÿ·ÿ²ÿ²ÿ´ÿ¬ÿ±ÿÂÿµÿÿ·ÿÂÿ¹ÿÂÿµÿ¶ÿµÿÅÿ»ÿÂÿ·ÿ±ÿ·ÿ²ÿ´ÿµÿ´ÿºÿ½ÿ·ÿ°ÿ¹ÿ¿ÿ¼ÿÁÿÂÿ¿ÿ»ÿ²ÿµÿ¼ÿºÿ³ÿ°ÿ¹ÿ´ÿ¹ÿ«ÿÁÿ¸ÿ»ÿ°ÿ¸ÿ·ÿÀÿÃÿÁÿ¼ÿ¸ÿ±ÿ¯ÿ´ÿ¸ÿºÿ·ÿ¹ÿ¾ÿºÿ¸ÿ¹ÿ·ÿ³ÿ¸ÿÃÿ®ÿ¼ÿ¼ÿ¸ÿ·ÿ¹ÿ·ÿ½ÿ¸ÿ»ÿÀÿÂÿÂÿ¶ÿ°ÿ¹ÿµÿ®ÿ³ÿ»ÿ¿ÿ»ÿºÿ»ÿ¶ÿ¹ÿ¶ÿºÿÀÿºÿ«ÿ«ÿÿ¾ÿÄÿÌÿÿµÿ¬ÿªÿºÿ¬ÿ³ÿ»ÿ±ÿ¬ÿ°ÿ¹ÿ¶ÿ²ÿ¸ÿ»ÿ¾ÿ¸ÿ½ÿÃÿ¸ÿ²ÿ»ÿ»ÿÀÿºÿºÿ®ÿ¼ÿµÿ¹ÿ½ÿ´ÿ²ÿ²ÿ·ÿÁÿ»ÿµÿ¸ÿ»ÿµÿªÿªÿ¯ÿµÿºÿ»ÿ®ÿ¬ÿ¹ÿ´ÿÁÿ¹ÿªÿ±ÿµÿ¼ÿ·ÿ·ÿµÿ¹ÿºÿºÿ¼ÿ¿ÿ¸ÿ­ÿ©ÿ®ÿºÿ»ÿ³ÿÁÿºÿ³ÿ°ÿ¸ÿ´ÿÏÿ½ÿ°ÿºÿµÿµÿ±ÿ¸ÿ¶ÿ¶ÿºÿºÿ¼ÿÂÿ¿ÿ¶ÿµÿ¹ÿ¶ÿ°ÿ±ÿµÿ·ÿ¹ÿ¬ÿÌÿÈÿ¾ÿ©ÿ´ÿ±ÿ´ÿ¾ÿ·ÿ·ÿ¼ÿ¹ÿ´ÿ´ÿµÿµÿ»ÿ¾ÿ¸ÿ²ÿ±ÿ±ÿµÿ¼ÿ¾ÿ´ÿÄÿ³ÿµÿ³ÿ¾ÿ»ÿ®ÿ²ÿ´ÿ´ÿ¶ÿºÿ¶ÿ³ÿºÿ»ÿ¹ÿ¿ÿÄÿ·ÿªÿÿ¹ÿÄÿÅÿ¾ÿ³ÿ²ÿ¬ÿ»ÿ¾ÿ¶ÿ·ÿ®ÿ¬ÿ·ÿÁÿÀÿºÿ¹ÿ·ÿ·ÿ²ÿºÿ·ÿ®ÿÃÿ½ÿ¿ÿÀÿÌÿÃÿÁÿ¿ÿÊÿ¾ÿºÿ½ÿ¸ÿ²ÿ³ÿºÿ¶ÿ¯ÿ¿ÿÃÿ·ÿ«ÿµÿÓÿÃÿ·ÿ·ÿ¼ÿ¶ÿ¿ÿ¾ÿ¹ÿ·ÿ¿ÿÂÿ¼ÿ»ÿ»ÿ¶ÿµÿ¹ÿ¹ÿÀÿÃÿ»ÿ³ÿ¸ÿ½ÿ¸ÿºÿÀÿ»ÿ³ÿ·ÿ¸ÿµÿ¶ÿ»ÿÁÿÀÿ¾ÿ¹ÿµÿ¹ÿ¶ÿ«ÿÁÿÊÿÅÿ·ÿ¸ÿÅÿ½ÿÂÿÉÿ½ÿ²ÿ°ÿ´ÿ¾ÿÀÿ½ÿ»ÿÀÿ»ÿÀÿ»ÿ¹ÿ»ÿ»ÿ¶ÿÀÿ¸ÿ´ÿ´ÿ´ÿ¶ÿ¸ÿ·ÿ³ÿ¸ÿ»ÿÿ¶ÿ¹ÿ²ÿÿ­ÿ·ÿÁÿÃÿ·ÿ³ÿ¶ÿ´ÿ³ÿµÿÀÿÆÿ¹ÿ¿ÿ¹ÿ·ÿ±ÿ¶ÿÀÿ»ÿºÿºÿ»ÿ¹ÿ¶ÿ¿ÿ¿ÿÁÿÃÿ¹ÿºÿ¼ÿµÿ¹ÿÀÿ¶ÿ±ÿ®ÿÁÿÃÿºÿ¼ÿÁÿ¾ÿ·ÿºÿÂÿÂÿ¾ÿºÿ¯ÿ»ÿÀÿÃÿÆÿ¼ÿ½ÿ¸ÿ½ÿ²ÿºÿÀÿ½ÿÀÿÆÿÉÿËÿÁÿÉÿÀÿ½ÿ«ÿ·ÿ±ÿ´ÿÁÿ»ÿÂÿÁÿ¾ÿ¾ÿ¼ÿ»ÿºÿ¹ÿ½ÿÄÿÁÿÅÿ¼ÿ¼ÿ»ÿ¸ÿ¹ÿ¿ÿ¾ÿ¹ÿ¾ÿÊÿÇÿ·ÿºÿÄÿ¾ÿÈÿ×ÿÁÿ´ÿËÿ»ÿ·ÿ¶ÿ¹ÿÁÿÄÿÂÿÀÿÁÿÁÿ»ÿÅÿÄÿÂÿÁÿ½ÿ·ÿ·ÿ³ÿ¹ÿµÿ·ÿ»ÿ¿ÿÅÿÀÿ¿ÿ»ÿÃÿÀÿ¶ÿÎÿ½ÿ¹ÿºÿºÿ¿ÿ¼ÿ½ÿÅÿÃÿ¸ÿ¼ÿÅÿ½ÿ±ÿ¿ÿÅÿÁÿÁÿ¾ÿÀÿÄÿÄÿÀÿÀÿÄÿ½ÿÂÿÌÿ»ÿ¾ÿµÿÂÿ±ÿÀÿ¾ÿ½ÿÀÿÂÿÁÿ¸ÿ³ÿ½ÿÃÿÇÿ°ÿÇÿÈÿÀÿ¾ÿ¼ÿ»ÿ¼ÿ¾ÿÀÿÁÿ½ÿµÿ¹ÿÆÿ±ÿ®ÿ¼ÿ½ÿ·ÿ¹ÿ¹ÿ¹ÿ¶ÿµÿ¿ÿÄÿ½ÿºÿÇÿÂÿ½ÿ½ÿÁÿÄÿÇÿ»ÿ³ÿ¿ÿÀÿ¹ÿÃÿ¿ÿÀÿ»ÿÃÿÇÿÈÿÁÿÃÿÂÿ»ÿºÿ»ÿ½ÿÁÿÂÿ°ÿ»ÿ·ÿ»ÿÂÿ½ÿÁÿ¼ÿ¹ÿÃÿÁÿÁÿÀÿÁÿÃÿÁÿ¼ÿ¿ÿÅÿµÿµÿÄÿÆÿ¼ÿ¾ÿÅÿ¾ÿÆÿ¹ÿ·ÿ¹ÿ»ÿ¼ÿ¿ÿ¾ÿ¿ÿÄÿÆÿÈÿ¾ÿ¾ÿÄÿÅÿºÿ´ÿ¸ÿºÿ¾ÿ¼ÿ¼ÿÈÿÁÿÅÿ½ÿ½ÿÀÿ¹ÿ»ÿ¸ÿ·ÿ·ÿ¼ÿÄÿÁÿ½ÿÀÿÃÿ¼ÿÃÿÃÿÀÿ¿ÿÁÿÁÿÁÿÆÿÈÿÅÿºÿÀÿÂÿ½ÿºÿ¿ÿÂÿÀÿ¾ÿ»ÿ½ÿ¼ÿÃÿ»ÿÄÿºÿ·ÿ¼ÿ¾ÿÃÿÄÿ¼ÿ´ÿ¶ÿÊÿ½ÿÍÿÈÿÀÿ¿ÿÂÿ¿ÿ¸ÿ·ÿ¼ÿ¿ÿÄÿÍÿ¼ÿÃÿ¿ÿÂÿÀÿ·ÿ¶ÿ¾ÿ¿ÿ¿ÿµÿÉÿ¾ÿ¿ÿÁÿÃÿÀÿ¼ÿ½ÿÀÿÂÿÄÿÄÿ¿ÿ¿ÿÂÿÌÿÄÿ¾ÿ¹ÿ·ÿÂÿÅÿÇÿÔÿ¿ÿÈÿÀÿÄÿËÿÅÿ¿ÿÆÿ¿ÿ®ÿÄÿÅÿ¿ÿÁÿÁÿ¾ÿ½ÿ¿ÿÃÿÁÿ¾ÿÃÿ´ÿ¿ÿÀÿ¼ÿ¹ÿ»ÿºÿµÿ¿ÿÈÿÁÿÆÿÂÿÃÿ¼ÿÀÿÁÿÄÿÑÿÀÿ¿ÿÀÿÆÿÇÿÆÿÆÿ¾ÿ¸ÿ¿ÿÆÿÀÿÇÿÃÿ½ÿÁÿÊÿÈÿÇÿÅÿºÿµÿÀÿÁÿËÿ¾ÿÃÿÄÿÂÿÂÿ¿ÿ¿ÿÆÿÂÿºÿ¹ÿ±ÿµÿ¾ÿÅÿ¿ÿ¶ÿÀÿÅÿ¿ÿ­ÿ±ÿÁÿ½ÿ»ÿ»ÿ±ÿ¶ÿÃÿ½ÿ¾ÿ¾ÿÇÿÇÿ½ÿ¸ÿ»ÿ½ÿ´ÿÉÿÊÿÆÿÈÿ½ÿ·ÿºÿºÿ¹ÿ¶ÿÇÿÀÿÀÿ¶ÿ¹ÿÁÿÁÿ½ÿÀÿÃÿÂÿ»ÿ·ÿ¾ÿ½ÿ»ÿ¼ÿºÿÄÿÀÿ¿ÿ»ÿÂÿ½ÿ½ÿ¾ÿ³ÿ¯ÿ²ÿÆÿÃÿºÿ¾ÿÅÿÀÿºÿ¾ÿ»ÿÁÿ¶ÿºÿºÿ¿ÿ¾ÿ¹ÿºÿºÿÂÿ¼ÿ¿ÿÈÿÅÿÅÿÁÿ³ÿ±ÿÃÿ¾ÿÂÿ¿ÿÅÿÇÿÃÿÀÿÂÿÉÿ¸ÿ½ÿ½ÿ¾ÿ¼ÿ½ÿÁÿÂÿ¼ÿÂÿ½ÿÅÿÁÿ¿ÿÄÿÅÿÀÿÉÿÈÿ¾ÿÅÿ¾ÿ»ÿÀÿÀÿ·ÿ»ÿÇÿ¿ÿ²ÿ»ÿ¿ÿ¹ÿµÿ»ÿ»ÿ´ÿ´ÿ³ÿ®ÿ¡ÿ´ÿ¼ÿÁÿÅÿ½ÿ­ÿ¸ÿ»ÿÏÿÀÿ²ÿ±ÿ¶ÿ¹ÿºÿ¹ÿÿ«ÿ°ÿ¶ÿ³ÿ´ÿ½ÿ¸ÿµÿ¸ÿ±ÿ·ÿºÿ¶ÿ¸ÿÀÿÃÿ¾ÿ´ÿ¯ÿ´ÿ¹ÿ»ÿµÿ´ÿ½ÿ»ÿºÿ»ÿÀÿÈÿÂÿ³ÿ³ÿ»ÿ±ÿºÿ´ÿ°ÿ¶ÿ²ÿ°ÿ¯ÿ³ÿ¶ÿµÿ¿ÿ¼ÿ´ÿ­ÿ¸ÿµÿ«ÿ³ÿ¼ÿµÿ¬ÿ´ÿÿºÿ¹ÿ¸ÿ¼ÿµÿ´ÿ¹ÿ·ÿÅÿ»ÿ½ÿ¶ÿ¯ÿ¶ÿ¾ÿ¸ÿËÿ³ÿÂÿ¼ÿ´ÿ²ÿ³ÿ²ÿ­ÿ®ÿ±ÿ¶ÿ´ÿ´ÿ¶ÿ½ÿ½ÿ¹ÿ¼ÿ¾ÿÁÿ½ÿ·ÿ¹ÿ»ÿ´ÿ­ÿ°ÿ·ÿ²ÿ·ÿ°ÿ·ÿ°ÿ¼ÿ¿ÿ¹ÿ´ÿµÿ¸ÿ¸ÿ¾ÿ¼ÿ´ÿµÿ¼ÿÃÿÁÿ»ÿ¼ÿ¹ÿ´ÿ¾ÿÇÿ¾ÿ»ÿµÿ·ÿºÿ»ÿ½ÿ½ÿ¶ÿ¬ÿºÿÀÿ·ÿµÿ¶ÿ»ÿ¼ÿ°ÿºÿ¹ÿºÿ²ÿ¹ÿ½ÿ¸ÿµÿ¹ÿºÿ¹ÿÀÿ ÿ¬ÿ»ÿ¼ÿ¹ÿ¹ÿ½ÿ¼ÿ·ÿ¼ÿ¼ÿ»ÿÈÿÀÿµÿ¯ÿ²ÿ«ÿ­ÿ¾ÿ½ÿµÿ³ÿ¼ÿÄÿ½ÿ´ÿ½ÿÁÿÀÿ¿ÿ½ÿÀÿµÿÃÿËÿµÿ¶ÿÄÿºÿ²ÿ»ÿ¾ÿºÿºÿÃÿºÿÁÿ»ÿ¯ÿ²ÿ¸ÿ»ÿ¾ÿ¼ÿ¶ÿºÿÀÿ±ÿ¼ÿ¾ÿ¿ÿÁÿ¿ÿ¹ÿ¹ÿ¾ÿ¼ÿÁÿ¼ÿ­ÿ½ÿÂÿ¿ÿÃÿ»ÿµÿ¸ÿ¹ÿ·ÿµÿºÿÁÿÁÿ¸ÿ³ÿ¹ÿ¶ÿ¶ÿ·ÿ²ÿ¿ÿ¼ÿ¯ÿ¿ÿÀÿÂÿµÿ±ÿ¹ÿÁÿºÿµÿ¿ÿ¼ÿ´ÿ»ÿ»ÿ·ÿ¿ÿ»ÿ¾ÿÁÿ¿ÿ¹ÿ±ÿ®ÿ¶ÿ¶ÿ±ÿ²ÿ¾ÿ¡ÿ¶ÿ½ÿ¹ÿ¸ÿºÿ½ÿÀÿÀÿ½ÿ°ÿÆÿ¿ÿ½ÿ¾ÿºÿ¸ÿºÿ¹ÿ·ÿ¼ÿºÿÍÿµÿ¸ÿ°ÿ¾ÿ°ÿ°ÿ»ÿ¸ÿ²ÿ¸ÿ½ÿ¾ÿÃÿÁÿ·ÿ¿ÿ³ÿ¸ÿ¾ÿ²ÿ´ÿÃÿÉÿ¿ÿ¯ÿ´ÿÄÿÀÿÅÿ¶ÿ¸ÿÀÿ¹ÿ·ÿ³ÿ°ÿ¹ÿ¿ÿºÿ¹ÿÂÿÆÿÀÿ»ÿ¸ÿ¾ÿ¾ÿ»ÿºÿ½ÿ¾ÿ¼ÿ¿ÿ¼ÿ·ÿ¿ÿ¾ÿ´ÿ°ÿºÿ¿ÿ»ÿ¿ÿ¿ÿ³ÿ²ÿÃÿÊÿ²ÿ³ÿ³ÿºÿºÿ½ÿÂÿÀÿ¹ÿ¶ÿºÿºÿ»ÿ¿ÿ¹ÿ¼ÿÀÿ°ÿÁÿ·ÿ¸ÿÀÿºÿ¹ÿ¾ÿ¿ÿ·ÿ°ÿµÿ±ÿ¼ÿ¶ÿÐÿ¿ÿ²ÿ¼ÿ°ÿ«ÿ³ÿ¾ÿ¾ÿ½ÿ¼ÿ²ÿ³ÿ·ÿÃÿÅÿÀÿ¼ÿ·ÿ°ÿ¾ÿÁÿÀÿºÿ±ÿ°ÿ³ÿ¶ÿ½ÿµÿ¾ÿÈÿ°ÿ¶ÿµÿ»ÿ¾ÿÅÿ¼ÿ¶ÿ¹ÿ¼ÿÅÿÄÿ²ÿ¶ÿ¹ÿ´ÿ¾ÿ·ÿ¶ÿÁÿÅÿÃÿ¿ÿÀÿ¿ÿ¾ÿÆÿÆÿ¼ÿ»ÿÈÿ±ÿ¼ÿÂÿÃÿÁÿ¿ÿ±ÿ·ÿ¹ÿ¶ÿ¹ÿ·ÿ´ÿ¾ÿÉÿ¸ÿ³ÿ¼ÿ¿ÿ¾ÿ³ÿ°ÿ¶ÿÄÿÃÿ·ÿ±ÿµÿ»ÿ¾ÿ»ÿ¬ÿ«ÿºÿÀÿ¼ÿ¹ÿ¼ÿ·ÿÀÿÇÿ¼ÿ¾ÿ¾ÿµÿ±ÿ·ÿ¿ÿ¸ÿ·ÿ¸ÿ¸ÿ¾ÿÀÿ¿ÿ¼ÿ¿ÿ¿ÿ¼ÿ¹ÿ°ÿ¬ÿ¶ÿ¿ÿ¼ÿ¸ÿÂÿ·ÿ³ÿ´ÿÂÿµÿ¹ÿ¯ÿÀÿ·ÿ»ÿºÿ¹ÿ»ÿ½ÿÀÿ¼ÿ¶ÿµÿºÿ½ÿ³ÿºÿ½ÿºÿ¸ÿÅÿ¿ÿ´ÿ¹ÿ¸ÿ¶ÿ³ÿ³ÿ¿ÿÅÿ¹ÿµÿ¾ÿÁÿµÿ·ÿ°ÿ¸ÿ²ÿ¸ÿµÿºÿ»ÿÀÿ½ÿ¿ÿºÿ¸ÿ¾ÿ¹ÿ½ÿ¼ÿ¹ÿ¿ÿ¾ÿ¶ÿ»ÿ°ÿ¸ÿ·ÿ±ÿ¿ÿ½ÿ¾ÿ½ÿ½ÿÁÿ½ÿ¹ÿ¿ÿºÿ¶ÿ»ÿ¾ÿ«ÿ¸ÿ¶ÿÂÿ©ÿ´ÿ²ÿ¯ÿ¸ÿ°ÿ·ÿÃÿÂÿ¸ÿ´ÿ»ÿ¸ÿ³ÿºÿ´ÿ¶ÿ¹ÿ¼ÿ³ÿ¸ÿ´ÿ¹ÿÀÿ¼ÿ¹ÿÂÿ¶ÿ´ÿ»ÿÁÿ¾ÿ°ÿ­ÿ±ÿ³ÿ®ÿ®ÿµÿ¹ÿ¶ÿ²ÿ°ÿ©ÿ´ÿ²ÿÁÿ¾ÿ¹ÿ¬ÿ¡ÿ´ÿ¹ÿ¸ÿ¹ÿ¹ÿ¾ÿÁÿÃÿ¼ÿ³ÿ¸ÿ¸ÿ±ÿ¶ÿ´ÿ°ÿ¶ÿ°ÿ²ÿ¹ÿ¹ÿ±ÿ¸ÿ¾ÿ³ÿ«ÿ²ÿ¹ÿ½ÿµÿ²ÿ¹ÿ»ÿ¹ÿ¸ÿ¯ÿ®ÿ´ÿ¹ÿ³ÿ³ÿ±ÿµÿ´ÿ¯ÿ¶ÿ½ÿ¼ÿºÿ¸ÿµÿ²ÿ¹ÿ»ÿ¸ÿ²ÿ¼ÿÀÿ´ÿ»ÿ¸ÿ³ÿ½ÿ¹ÿ¶ÿºÿ¶ÿ¸ÿ²ÿ¶ÿ¹ÿµÿµÿ´ÿ´ÿ·ÿ²ÿ¶ÿºÿµÿ¾ÿ³ÿ¸ÿ¹ÿ¬ÿ²ÿÂÿÁÿÀÿ¾ÿÀÿ»ÿ±ÿµÿ¼ÿ¾ÿ¼ÿ¹ÿ¹ÿ·ÿ¹ÿ¾ÿ¯ÿ¸ÿÀÿ»ÿ¼ÿ­ÿ¹ÿµÿÂÿ¼ÿ¹ÿµÿ½ÿ¯ÿ¶ÿÃÿÁÿ´ÿ¸ÿ¼ÿ»ÿ¿ÿ¼ÿºÿÄÿ½ÿ®ÿ°ÿ¼ÿ¿ÿ¸ÿ´ÿ³ÿ¿ÿ®ÿ¸ÿ½ÿ®ÿ´ÿÍÿ¹ÿ¶ÿ¹ÿ»ÿ¶ÿ²ÿ±ÿ¯ÿ³ÿºÿ·ÿ°ÿ²ÿºÿµÿ´ÿ³ÿ·ÿ·ÿÂÿ´ÿ¶ÿÿ¯ÿ·ÿ°ÿ´ÿ¯ÿ´ÿ¹ÿ¸ÿ®ÿ³ÿ¸ÿºÿºÿ·ÿ°ÿ¬ÿµÿ¶ÿ­ÿ°ÿ³ÿ¬ÿ°ÿ¸ÿÊÿ¹ÿ´ÿ®ÿ¸ÿ®ÿ¬ÿ³ÿ­ÿ¾ÿ·ÿÂÿ¼ÿ´ÿ·ÿµÿ®ÿ«ÿ°ÿ¹ÿ»ÿ»ÿ·ÿ·ÿ´ÿ³ÿµÿ¶ÿ¹ÿ²ÿ·ÿÃÿ¬ÿÿ´ÿ¸ÿ·ÿµÿ¾ÿ¹ÿµÿ´ÿ½ÿ¼ÿµÿ¸ÿºÿ´ÿ¯ÿ´ÿ¿ÿ»ÿ±ÿµÿ­ÿ²ÿ¼ÿ¯ÿ¹ÿ´ÿªÿ¬ÿ¬ÿ¼ÿºÿµÿ½ÿ»ÿªÿ®ÿ ÿ°ÿÀÿÄÿ»ÿ´ÿ¬ÿ«ÿÿ°ÿ»ÿ»ÿºÿ¯ÿ·ÿ·ÿ¹ÿ·ÿ¶ÿ¹ÿ³ÿ¸ÿ¸ÿ³ÿ®ÿµÿ³ÿ¹ÿ³ÿ½ÿ²ÿµÿºÿµÿ«ÿ°ÿ°ÿ±ÿ³ÿ´ÿµÿ¯ÿ°ÿµÿµÿ¹ÿ¸ÿ²ÿ³ÿºÿ¹ÿ¹ÿ¶ÿ±ÿ´ÿ·ÿ¶ÿµÿÀÿ¹ÿÌÿ¿ÿ¯ÿÿ·ÿ¹ÿ±ÿÿVÿ5ÿMÿsÿÿÿ­ÿ¸ÿµÿ²ÿ´ÿ±ÿ¬ÿ©ÿºÿÅÿÀÿµÿ³ÿ³ÿ¾ÿµÿ¬ÿÿ¶ÿ²ÿ¼ÿºÿ´ÿ®ÿ¹ÿ¸ÿ·ÿ¿ÿ°ÿµÿ¹ÿ¸ÿ¹ÿ¶ÿ¯ÿ¹ÿ¼ÿ¸ÿºÿ¼ÿºÿµÿ¶ÿ·ÿ±ÿ»ÿ»ÿ¸ÿ¹ÿªÿºÿ¹ÿ­ÿ·ÿµÿ·ÿÿÿ¬ÿ·ÿ³ÿ±ÿ¹ÿ­ÿ¬ÿ¹ÿ´ÿ»ÿ¬ÿ¬ÿ¸ÿ·ÿ²ÿ®ÿ­ÿ²ÿ¬ÿ®ÿºÿ¹ÿ¶ÿ±ÿ­ÿ©ÿ´ÿ²ÿÿ©ÿ¶ÿ²ÿÁÿ«ÿ¹ÿ¼ÿ²ÿ³ÿÿ©ÿÿ±ÿÇÿ±ÿ¹ÿ»ÿ¹ÿ¾ÿ°ÿ¯ÿ´ÿºÿ·ÿ´ÿ±ÿ®ÿ´ÿ­ÿ«ÿ¹ÿ¸ÿºÿµÿ¬ÿ¸ÿ¸ÿ¹ÿ¯ÿ¹ÿ¶ÿ½ÿ¯ÿ®ÿ®ÿ´ÿµÿµÿ°ÿ¶ÿ¸ÿ´ÿ¼ÿ±ÿªÿ°ÿ»ÿ»ÿ¬ÿ¬ÿ®ÿ±ÿ·ÿ¸ÿµÿ¯ÿ­ÿ´ÿ¸ÿ²ÿ¯ÿ¸ÿºÿ²ÿ¯ÿ´ÿ°ÿ²ÿ¼ÿ·ÿ´ÿ¹ÿ¯ÿ²ÿ°ÿ¸ÿ±ÿ½ÿ¼ÿ½ÿ©ÿ¯ÿµÿ¸ÿ­ÿ³ÿ®ÿ±ÿ´ÿ«ÿ­ÿ­ÿ²ÿ³ÿ´ÿ¶ÿ¶ÿ³ÿ²ÿ¯ÿ®ÿ±ÿµÿ·ÿ±ÿµÿµÿ«ÿ±ÿ´ÿ·ÿµÿ´ÿ·ÿ´ÿ³ÿ±ÿ¯ÿ¬ÿ¶ÿ°ÿ»ÿºÿ°ÿ³ÿ²ÿ¬ÿ´ÿ¼ÿ»ÿ²ÿ½ÿ°ÿµÿ´ÿµÿÀÿ´ÿ®ÿªÿ«ÿ²ÿ³ÿ±ÿ­ÿ­ÿ²ÿ³ÿªÿ­ÿ¸ÿ´ÿ¼ÿµÿ®ÿ«ÿ¶ÿ¼ÿºÿ¸ÿ®ÿ´ÿÅÿ«ÿ²ÿ¯ÿ¬ÿ¿ÿ³ÿ¾ÿ­ÿ±ÿºÿ³ÿ¼ÿ¾ÿÿ¯ÿºÿ½ÿ­ÿÿÿ±ÿ´ÿÿ®ÿ¹ÿ·ÿ³ÿ«ÿ±ÿ²ÿ¸ÿ½ÿºÿ½ÿ¸ÿ¶ÿ¼ÿ¾ÿ¹ÿ´ÿÿ·ÿºÿ°ÿ²ÿÿÿ©ÿ¸ÿªÿ»ÿ³ÿÿ¶ÿ­ÿ­ÿ­ÿ»ÿ¼ÿ·ÿ¶ÿ°ÿ°ÿ¯ÿ¯ÿ¸ÿ·ÿ­ÿ«ÿÿ«ÿºÿ«ÿÿÿ²ÿºÿ·ÿ¶ÿ»ÿµÿ°ÿ²ÿ®ÿªÿ¾ÿÿ±ÿ½ÿ·ÿ¶ÿ®ÿ°ÿ·ÿ¼ÿ¿ÿªÿµÿºÿ°ÿ¸ÿ¹ÿ·ÿ²ÿ´ÿµÿ¯ÿÿ«ÿ³ÿ±ÿ¬ÿ®ÿµÿÿ¬ÿµÿ¯ÿ³ÿ¾ÿÀÿµÿ²ÿ±ÿÿ°ÿ¼ÿÿ·ÿÀÿ¿ÿ·ÿ­ÿ°ÿ·ÿ²ÿªÿ¸ÿ©ÿ´ÿÇÿÃÿ®ÿÿ©ÿ®ÿ³ÿÿ«ÿµÿ¶ÿ¾ÿÁÿ¼ÿ·ÿ°ÿ³ÿÂÿÀÿ¯ÿ­ÿ­ÿ´ÿ´ÿ²ÿ¸ÿ·ÿ¸ÿ°ÿ«ÿ¶ÿ»ÿµÿ³ÿ®ÿ¬ÿ¶ÿµÿ·ÿ´ÿÿÿÿ¬ÿ­ÿ³ÿ·ÿ°ÿ¯ÿ²ÿµÿ³ÿ³ÿµÿ¯ÿªÿ±ÿ³ÿªÿ­ÿ°ÿÿÿÿ«ÿ·ÿ´ÿ²ÿ¶ÿ¸ÿ¼ÿ³ÿ«ÿ·ÿÿ¶ÿµÿ¹ÿ­ÿ³ÿ»ÿ²ÿ¹ÿ¶ÿ²ÿ¶ÿ¾ÿ´ÿ¼ÿÃÿ»ÿ´ÿ±ÿ®ÿ³ÿ¾ÿÀÿ¼ÿ¶ÿ³ÿ´ÿ²ÿ¬ÿ±ÿ¯ÿÿ»ÿµÿ¼ÿ¾ÿ¶ÿ·ÿµÿ©ÿ¯ÿ´ÿ®ÿ³ÿ·ÿ¶ÿ®ÿ²ÿ¹ÿ³ÿ¶ÿ¯ÿ¬ÿ¹ÿ¸ÿ²ÿ¯ÿ±ÿ±ÿ°ÿµÿ³ÿ®ÿ°ÿ¯ÿ®ÿ²ÿ´ÿ´ÿ±ÿ®ÿ°ÿ³ÿ¾ÿµÿ³ÿ¶ÿ¶ÿ·ÿ´ÿÿ²ÿ¬ÿÅÿ·ÿ¯ÿ¼ÿ©ÿµÿµÿºÿ´ÿ³ÿ·ÿ½ÿºÿ·ÿÿ©ÿ­ÿ®ÿ³ÿ³ÿ²ÿ¸ÿ¶ÿ°ÿ¬ÿ©ÿ«ÿ­ÿºÿ¸ÿ¬ÿ©ÿ¾ÿ°ÿ®ÿ½ÿÁÿ¶ÿ²ÿºÿ¿ÿ©ÿµÿ³ÿÂÿ¸ÿÁÿ®ÿ¶ÿ»ÿ¼ÿ½ÿ¸ÿ´ÿ±ÿ½ÿÁÿ½ÿ¼ÿ½ÿ³ÿÿ®ÿ±ÿ±ÿ»ÿ±ÿ´ÿ­ÿ­ÿ²ÿµÿÀÿ¿ÿ°ÿ¶ÿ´ÿ±ÿ®ÿ¹ÿºÿµÿ¶ÿ«ÿ®ÿ¶ÿ¯ÿ«ÿ¾ÿºÿ¯ÿ¬ÿÿ±ÿ°ÿ¬ÿ¸ÿ·ÿ°ÿ³ÿ±ÿ®ÿ¶ÿ¼ÿºÿ¹ÿ¹ÿ¸ÿÅÿ³ÿ·ÿ¬ÿ²ÿ»ÿ¹ÿ°ÿËÿªÿ¹ÿ±ÿ¹ÿ·ÿµÿ¹ÿ¹ÿ¹ÿ·ÿ¿ÿ´ÿ­ÿ¯ÿ³ÿ¶ÿ®ÿ«ÿ®ÿ°ÿ·ÿ¾ÿÇÿ¾ÿ¸ÿµÿ³ÿÿÿºÿ²ÿÿ©ÿªÿ´ÿ³ÿ¸ÿ²ÿ­ÿ³ÿ°ÿ°ÿºÿ·ÿ¾ÿ¹ÿ±ÿ´ÿ·ÿ¹ÿºÿ¼ÿ¾ÿºÿ·ÿ´ÿ¬ÿ³ÿÀÿ²ÿ¯ÿ¼ÿ½ÿ¼ÿ¿ÿ³ÿ­ÿ¹ÿ¶ÿ·ÿ¼ÿ·ÿ·ÿ¾ÿ°ÿÁÿºÿµÿªÿ©ÿ²ÿ³ÿºÿ¿ÿ³ÿ¯ÿ²ÿ¯ÿ³ÿµÿ¼ÿ½ÿ´ÿ®ÿ´ÿ­ÿ»ÿ·ÿ²ÿÀÿ±ÿ¼ÿ°ÿ®ÿ´ÿ½ÿÂÿºÿµÿ¼ÿµÿ¶ÿ´ÿ°ÿ»ÿÂÿ¾ÿ¸ÿ¶ÿºÿµÿ·ÿºÿ¸ÿ¿ÿ¯ÿÀÿÂÿ¿ÿ¿ÿ¸ÿ¶ÿ¶ÿ·ÿºÿÁÿÀÿ¿ÿ»ÿµÿ°ÿ´ÿ¹ÿ¼ÿ¸ÿ¶ÿ¹ÿ¸ÿµÿ­ÿ¹ÿ»ÿ´ÿ²ÿ¼ÿºÿ»ÿ·ÿ´ÿ³ÿµÿ¼ÿÁÿ¸ÿ·ÿÅÿ¸ÿ½ÿ¶ÿºÿµÿ®ÿ¯ÿ°ÿ³ÿ²ÿµÿ¿ÿ·ÿÀÿÄÿ¼ÿ¬ÿ¼ÿ´ÿµÿµÿµÿ­ÿ»ÿ´ÿµÿÀÿ´ÿ³ÿ»ÿÀÿ»ÿ¶ÿµÿ½ÿ¸ÿ¯ÿ³ÿ²ÿ¯ÿ³ÿ¹ÿ½ÿ­ÿÿ¸ÿ¯ÿºÿÇÿ²ÿ±ÿ­ÿ¹ÿ½ÿ»ÿ¶ÿ°ÿºÿ¾ÿ¾ÿÀÿÂÿ»ÿ¯ÿ®ÿ¹ÿ¶ÿ­ÿºÿ´ÿ­ÿ«ÿºÿ»ÿËÿ½ÿ»ÿ¿ÿ¸ÿ¼ÿ·ÿ¸ÿ¸ÿµÿ¿ÿ¼ÿºÿÁÿ¿ÿ´ÿ°ÿ·ÿ¶ÿ­ÿ°ÿ²ÿ°ÿ­ÿ¯ÿºÿ´ÿ¾ÿ°ÿ¶ÿÊÿ¯ÿµÿÂÿ¹ÿ´ÿ±ÿ¸ÿºÿ±ÿ´ÿ½ÿÁÿÂÿ·ÿ¬ÿ°ÿ´ÿ·ÿ¹ÿ¹ÿ»ÿªÿ²ÿÿ±ÿ´ÿ·ÿ¼ÿ¸ÿ»ÿ¿ÿ»ÿ¶ÿ·ÿ¶ÿ³ÿ³ÿ¸ÿÂÿºÿ±ÿ«ÿÀÿ¿ÿ·ÿ¼ÿ´ÿ¶ÿ½ÿºÿ±ÿ¯ÿ´ÿ°ÿ´ÿÀÿÀÿ¹ÿ»ÿ¼ÿµÿµÿ·ÿ¾ÿ¹ÿ¬ÿ½ÿÈÿ¶ÿÇÿ¿ÿÂÿ¶ÿ²ÿ¾ÿ¶ÿ³ÿµÿ·ÿ»ÿ½ÿ»ÿ´ÿµÿÂÿÁÿ¾ÿ±ÿ¾ÿÊÿºÿ³ÿ½ÿ´ÿºÿ·ÿ¹ÿ´ÿ¯ÿºÿÁÿ»ÿ¶ÿ·ÿ¹ÿ´ÿ¾ÿ½ÿ¾ÿÀÿ±ÿ¸ÿºÿÀÿ¼ÿ¹ÿÂÿ¿ÿ¸ÿ¶ÿ¶ÿ¾ÿÁÿÀÿÉÿÅÿ·ÿ±ÿÁÿ¸ÿ¾ÿ¿ÿ´ÿÏÿÂÿÍÿ¸ÿ¿ÿ»ÿÄÿÈÿºÿ³ÿ¸ÿ¸ÿºÿ¾ÿ»ÿ¯ÿ¼ÿ¼ÿ¼ÿ¹ÿ·ÿ»ÿ¯ÿºÿÃÿÃÿÁÿ¹ÿ³ÿ¶ÿ¸ÿ´ÿ·ÿ¼ÿ¸ÿ¶ÿ´ÿ³ÿÁÿ±ÿ³ÿºÿÁÿÂÿÁÿ¸ÿ²ÿ³ÿ¶ÿ½ÿÃÿÀÿºÿºÿ¸ÿ»ÿºÿ¼ÿ»ÿ»ÿÀÿ¸ÿ¹ÿ±ÿ¶ÿ¾ÿ»ÿ½ÿ·ÿ±ÿ·ÿ³ÿ¹ÿÃÿÀÿ¿ÿÅÿÀÿÀÿÍÿ¶ÿ­ÿ¹ÿ»ÿ¼ÿ¿ÿÂÿÁÿ»ÿ¸ÿ·ÿ¾ÿ¾ÿ¾ÿ½ÿÀÿ¸ÿ·ÿ¿ÿ½ÿ¾ÿ»ÿ·ÿ¶ÿÀÿËÿÇÿ¿ÿ·ÿµÿÀÿ¼ÿÎÿ±ÿ¹ÿ¿ÿÅÿÀÿºÿ½ÿ½ÿºÿ¹ÿºÿ¼ÿ¼ÿÇÿÀÿÁÿ»ÿ³ÿ½ÿ»ÿÃÿ¾ÿ½ÿ¾ÿ¾ÿ¿ÿÃÿÄÿ¿ÿºÿÀÿ½ÿ½ÿ»ÿ½ÿ¸ÿÀÿ±ÿ¹ÿºÿºÿ¿ÿÀÿ½ÿ½ÿ½ÿ¶ÿÇÿÃÿºÿÃÿ¾ÿ¸ÿµÿ¾ÿ½ÿºÿºÿÅÿÈÿ¾ÿ¾ÿ¼ÿÃÿºÿÄÿ¹ÿÂÿ½ÿ½ÿÆÿÁÿ´ÿµÿ¿ÿÆÿÀÿºÿÄÿÃÿÁÿ¯ÿ»ÿÆÿ¶ÿ¸ÿ»ÿÆÿÄÿÁÿÀÿ¼ÿ¶ÿ´ÿÄÿ¼ÿÂÿ½ÿÁÿÅÿ·ÿ´ÿÉÿÄÿ·ÿµÿ¼ÿÀÿ½ÿÀÿ¾ÿÊÿ¯ÿÃÿ¿ÿÁÿ¿ÿºÿÁÿ»ÿ¸ÿ¾ÿ¾ÿÂÿ¾ÿÀÿËÿ·ÿ¼ÿÆÿµÿ¸ÿ¼ÿÁÿ¾ÿ¹ÿºÿÁÿÌÿ¼ÿµÿÃÿÆÿ¿ÿ¿ÿÅÿÁÿÀÿ³ÿ®ÿ¼ÿÃÿÀÿÇÿÀÿ»ÿ½ÿ¿ÿÉÿÅÿÆÿÅÿÁÿ¾ÿÁÿÁÿºÿÅÿ¾ÿ¾ÿ½ÿ¹ÿÀÿÃÿÁÿÄÿ¾ÿºÿ½ÿÀÿÃÿÂÿÉÿÂÿ¯ÿºÿ¯ÿ¿ÿ½ÿ°ÿ¶ÿÀÿ¾ÿÂÿÅÿ»ÿÇÿ¼ÿ¸ÿºÿ¶ÿ»ÿÃÿÄÿÀÿ¾ÿÁÿÅÿÂÿ»ÿÃÿÄÿÀÿÃÿ¹ÿ»ÿÀÿ¾ÿÂÿÌÿÆÿ»ÿÈÿÄÿºÿ¸ÿ¸ÿ¹ÿ¹ÿºÿ¾ÿ¿ÿ¾ÿ½ÿÀÿ½ÿ½ÿ¿ÿ»ÿ·ÿµÿ¸ÿÂÿÊÿÇÿÅÿÅÿµÿÈÿ´ÿ½ÿ¹ÿÄÿºÿµÿºÿ½ÿ¿ÿ¿ÿ¿ÿ»ÿÌÿÁÿÀÿ¾ÿºÿÀÿÂÿ¾ÿÀÿÃÿ»ÿÃÿÍÿ¿ÿÀÿ¸ÿÀÿÅÿ¿ÿ¼ÿ¿ÿÂÿÃÿÄÿ¿ÿÁÿÀÿÄÿ¾ÿ´ÿ¶ÿ¾ÿ¿ÿÁÿÇÿÇÿ½ÿÃÿ¿ÿ·ÿ±ÿ¹ÿ¿ÿ¾ÿÂÿÁÿÉÿÂÿÅÿÄÿÀÿ»ÿ¾ÿÀÿÁÿÃÿÁÿ¹ÿ»ÿÄÿÊÿÇÿÂÿ»ÿ¸ÿ¼ÿÃÿÀÿ¼ÿÄÿÁÿÁÿÂÿÀÿÀÿ¼ÿºÿ¼ÿ½ÿ¾ÿ¿ÿ¼ÿÄÿÆÿ¼ÿ¸ÿ¿ÿÁÿ¿ÿÃÿ¼ÿÄÿÄÿÇÿÈÿÄÿÈÿÉÿËÿÇÿ½ÿÅÿºÿÎÿÄÿÃÿÆÿÌÿËÿÅÿÄÿÃÿÃÿÆÿÅÿ¼ÿ¿ÿºÿÁÿ¼ÿ¬ÿ¶ÿ¾ÿÂÿÅÿÇÿÈÿÅÿÁÿ¿ÿÀÿÁÿ¿ÿÁÿÌÿÂÿ¿ÿÉÿÎÿÇÿ½ÿ½ÿÃÿ»ÿÀÿ¸ÿ¯ÿ¼ÿ»ÿ¹ÿ¶ÿ²ÿ¹ÿ¿ÿÄÿ¹ÿÄÿÃÿ»ÿ»ÿ¹ÿ®ÿ°ÿÃÿÍÿ·ÿÁÿÆÿºÿ·ÿ¹ÿ·ÿ¼ÿ¼ÿÃÿ¿ÿ½ÿ¸ÿ¿ÿÄÿ¾ÿ¸ÿ½ÿ·ÿ°ÿÀÿ²ÿ¿ÿÂÿ»ÿµÿ¶ÿ¼ÿÀÿ½ÿ½ÿÃÿ¸ÿ¶ÿ¹ÿ¹ÿºÿ¹ÿÄÿÉÿÀÿ¾ÿÈÿÉÿÂÿÀÿÂÿ¾ÿ¼ÿ¾ÿ¼ÿÃÿÀÿ¼ÿÀÿÁÿÃÿ¿ÿÃÿ½ÿ¶ÿ¸ÿÀÿÅÿ½ÿ±ÿÃÿÄÿ´ÿ»ÿ¾ÿ¿ÿ¿ÿ½ÿ¿ÿÂÿÆÿ¿ÿ¼ÿ¹ÿ¼ÿÅÿÈÿÇÿÉÿ½ÿÂÿ½ÿÂÿÊÿÊÿÊÿÏÿÍÿÄÿÈÿÀÿ½ÿÂÿÅÿÂÿÄÿ½ÿÇÿºÿºÿ¹ÿ¸ÿµÿµÿ¶ÿ²ÿ¶ÿ´ÿ¹ÿ¶ÿ´ÿ¼ÿÄÿ½ÿ­ÿªÿ´ÿ¬ÿ¾ÿ¹ÿµÿµÿ¶ÿ¸ÿ¼ÿ¸ÿ¯ÿ©ÿ¹ÿ²ÿ®ÿ¶ÿ·ÿ°ÿÄÿ¸ÿ¿ÿµÿ¹ÿ¾ÿ»ÿ±ÿ«ÿ¹ÿ½ÿ½ÿ¹ÿ·ÿ»ÿ¸ÿ³ÿ¼ÿ´ÿ³ÿÀÿ¹ÿ»ÿ¸ÿµÿ¸ÿ·ÿ®ÿ»ÿÅÿºÿµÿ±ÿ°ÿ´ÿ·ÿ¹ÿ¾ÿµÿÃÿ·ÿ³ÿ¹ÿ¼ÿ¹ÿºÿÇÿ²ÿ¹ÿÃÿÅÿÂÿ³ÿ¯ÿ¶ÿ±ÿ°ÿ¹ÿ¾ÿÀÿ¼ÿ¿ÿ»ÿµÿºÿÀÿ·ÿÃÿºÿ¸ÿ·ÿ«ÿ±ÿºÿ¹ÿ¼ÿ¶ÿºÿºÿ²ÿ´ÿ¶ÿºÿ¿ÿ¾ÿ¸ÿµÿµÿ³ÿ ÿµÿ­ÿ©ÿ³ÿ»ÿ¼ÿºÿµÿÀÿ¶ÿ³ÿºÿ½ÿ»ÿ¸ÿ·ÿ¼ÿ½ÿ»ÿ»ÿ¸ÿºÿ³ÿ¶ÿ¹ÿ´ÿ¶ÿÊÿµÿ®ÿºÿ¾ÿ³ÿµÿ¸ÿ¶ÿ¶ÿ½ÿ½ÿ¹ÿ·ÿºÿÂÿ·ÿ´ÿ½ÿ»ÿ¯ÿ«ÿµÿ¸ÿ­ÿ ÿ­ÿÀÿÀÿ³ÿ²ÿ¸ÿ¸ÿ¹ÿ´ÿ¹ÿÂÿ¾ÿ·ÿ´ÿ»ÿÃÿÀÿ¹ÿ±ÿÉÿ¼ÿ¼ÿ¸ÿ¯ÿ®ÿ·ÿ¼ÿ¼ÿ¸ÿ·ÿºÿ¼ÿÃÿ¼ÿ²ÿºÿ¿ÿ¾ÿÁÿÀÿºÿ¸ÿ¾ÿÀÿ³ÿ²ÿ¯ÿ´ÿ¹ÿ·ÿ¶ÿ¶ÿ¸ÿÀÿ¼ÿ·ÿ¹ÿ¸ÿ±ÿ´ÿ½ÿÀÿ»ÿ¶ÿ¸ÿÁÿ»ÿ¾ÿ´ÿµÿ»ÿ½ÿ¶ÿ²ÿ¾ÿÀÿ·ÿ»ÿºÿÀÿ²ÿ¿ÿÄÿÃÿÂÿ¼ÿµÿ½ÿ¯ÿ¼ÿÅÿ¿ÿÀÿ·ÿ²ÿ¸ÿ½ÿ»ÿ¹ÿÄÿÀÿÎÿ¾ÿÃÿËÿÅÿÄÿ¼ÿ¶ÿ¹ÿºÿ·ÿ¶ÿ»ÿ»ÿ³ÿ»ÿ»ÿ¸ÿ¿ÿÂÿÁÿ½ÿ²ÿªÿ®ÿ´ÿ½ÿ·ÿ¿ÿ¾ÿ¸ÿ¸ÿ¶ÿ¸ÿ¹ÿ¸ÿ¿ÿºÿ¸ÿ°ÿÁÿºÿ»ÿÀÿ¿ÿ¹ÿ¹ÿ¿ÿ¼ÿµÿ½ÿ½ÿ«ÿ¬ÿ¸ÿÁÿÂÿ·ÿÁÿÃÿµÿ·ÿ¿ÿ¿ÿÁÿºÿÆÿºÿÇÿÁÿºÿ®ÿ°ÿÁÿÆÿ¾ÿ·ÿ¹ÿÎÿºÿ¿ÿ¼ÿ¾ÿ½ÿ¾ÿ»ÿ½ÿÃÿ¾ÿ·ÿÃÿ½ÿ¸ÿ¸ÿÃÿÁÿ¿ÿ¾ÿ¾ÿ¼ÿ½ÿºÿ¸ÿ¾ÿÀÿ¼ÿÀÿÇÿ»ÿ¼ÿ¸ÿ®ÿ°ÿ»ÿÈÿÉÿÀÿÁÿÂÿ¿ÿ¶ÿ¹ÿÆÿÃÿ¸ÿ¸ÿÀÿ¿ÿÀÿ´ÿ­ÿ·ÿ¼ÿÃÿ½ÿ¹ÿ¹ÿ·ÿ·ÿ»ÿ¾ÿ½ÿºÿ¸ÿ¸ÿºÿºÿ¹ÿºÿ¯ÿ­ÿÄÿÅÿ¹ÿ´ÿ°ÿ¶ÿ´ÿ·ÿ½ÿ¾ÿ¾ÿ¼ÿ¶ÿ¶ÿµÿÂÿ·ÿ¹ÿ®ÿ´ÿ¼ÿÉÿÄÿÂÿ¼ÿ´ÿÂÿÉÿ²ÿ°ÿ°ÿ¿ÿ¸ÿ¸ÿ¸ÿÇÿ¾ÿÂÿÁÿ·ÿ³ÿ·ÿ¸ÿºÿÁÿµÿ¶ÿ¶ÿ¹ÿ¾ÿ´ÿ¶ÿ¸ÿ¼ÿ»ÿ¼ÿ¾ÿÃÿÆÿ»ÿ­ÿÀÿÏÿ»ÿ·ÿ®ÿ´ÿµÿ¾ÿÆÿµÿ±ÿ²ÿ¯ÿµÿ»ÿ¸ÿ¾ÿÇÿ½ÿ¿ÿÅÿºÿ½ÿµÿ­ÿ´ÿÆÿÂÿ¾ÿ¼ÿ¸ÿºÿ·ÿ¯ÿ´ÿÇÿÆÿ»ÿµÿ¿ÿ¶ÿ®ÿ­ÿ±ÿ¹ÿ¼ÿ¾ÿ»ÿµÿºÿÇÿ¿ÿºÿ´ÿ¼ÿºÿ´ÿ´ÿ·ÿÀÿ¸ÿºÿ½ÿ¹ÿ®ÿ°ÿÁÿ¼ÿ­ÿµÿÃÿ¶ÿ¼ÿ¾ÿ´ÿ«ÿ·ÿ³ÿ¶ÿ½ÿ½ÿ²ÿ±ÿ¸ÿ·ÿ³ÿ¸ÿµÿ³ÿÃÿ²ÿºÿµÿ»ÿÀÿ¿ÿ½ÿ³ÿ¹ÿ½ÿºÿ·ÿ¶ÿÁÿËÿºÿ¹ÿ»ÿÂÿ·ÿµÿ¾ÿÃÿ³ÿÀÿ¿ÿ¶ÿÃÿ¾ÿ¹ÿ»ÿ¼ÿ»ÿ·ÿ²ÿºÿ¿ÿ¸ÿÀÿ¾ÿ¹ÿ»ÿ­ÿ¸ÿ»ÿµÿ»ÿ±ÿ±ÿ¹ÿÂÿÅÿºÿ»ÿÌÿÆÿ¶ÿ»ÿÇÿµÿºÿËÿ¼ÿÅÿºÿ¸ÿ·ÿ»ÿ´ÿ°ÿ¶ÿ·ÿµÿ¶ÿºÿ½ÿ±ÿ´ÿ±ÿ¸ÿ¾ÿ¿ÿºÿ¼ÿ¬ÿµÿ½ÿ¸ÿ¸ÿ³ÿ³ÿ³ÿ®ÿ­ÿ­ÿ­ÿ¸ÿ·ÿ¼ÿµÿºÿ´ÿºÿÄÿÿ¼ÿ¾ÿ¸ÿ¹ÿ¹ÿ³ÿµÿ­ÿ­ÿ³ÿ³ÿ±ÿ²ÿ½ÿÂÿ¿ÿÄÿµÿ¶ÿµÿ±ÿ´ÿ²ÿºÿ¼ÿÀÿºÿ¸ÿµÿ¹ÿºÿ¼ÿ¸ÿ¹ÿ¼ÿ³ÿ°ÿ´ÿ¸ÿÈÿÄÿ²ÿ»ÿ¶ÿ½ÿ±ÿºÿÁÿ¶ÿ´ÿ¬ÿ«ÿ²ÿ±ÿµÿ½ÿ¹ÿ³ÿ·ÿºÿ¹ÿ·ÿ±ÿ°ÿ±ÿºÿ¿ÿ³ÿ¶ÿ²ÿ²ÿ¹ÿ½ÿ»ÿ½ÿµÿ¶ÿµÿ²ÿ²ÿ¯ÿ±ÿ¾ÿ¾ÿ³ÿ³ÿºÿ»ÿ³ÿ»ÿµÿ½ÿ³ÿ²ÿ¼ÿ»ÿµÿ¿ÿ¸ÿÀÿ¿ÿ½ÿ»ÿÁÿÀÿ²ÿ±ÿÀÿ¼ÿ°ÿ´ÿ¬ÿ³ÿ½ÿºÿ±ÿ´ÿÄÿ¿ÿÉÿÀÿ±ÿ¾ÿÆÿµÿºÿÂÿ¿ÿ¸ÿµÿ¬ÿ²ÿ»ÿ¶ÿ¿ÿ¶ÿ¬ÿ±ÿ»ÿ¾ÿ³ÿ³ÿ³ÿ¶ÿÁÿµÿÄÿµÿ³ÿ±ÿ²ÿ¹ÿµÿ°ÿ·ÿ¶ÿ¯ÿªÿ²ÿÁÿ¼ÿ³ÿµÿ´ÿ¸ÿ³ÿ­ÿºÿ¸ÿ¸ÿµÿ¼ÿ«ÿ²ÿ¸ÿµÿ³ÿ¿ÿ´ÿ°ÿ°ÿ¶ÿ¹ÿ¼ÿ¼ÿ¾ÿ¶ÿ¯ÿ¯ÿ®ÿ·ÿºÿ»ÿ»ÿµÿ«ÿÀÿºÿ»ÿ¸ÿ©ÿ°ÿ·ÿ¿ÿ²ÿµÿ°ÿ´ÿµÿÀÿ²ÿ´ÿ·ÿ·ÿ¹ÿµÿ³ÿ²ÿ²ÿµÿ´ÿ¼ÿ³ÿ¼ÿ¯ÿ»ÿÂÿ¸ÿ¸ÿ½ÿ«ÿÿµÿ·ÿ¾ÿ¹ÿµÿ´ÿ¹ÿ³ÿ¿ÿ¼ÿ¾ÿ·ÿ°ÿ­ÿ¬ÿµÿºÿºÿºÿ¼ÿ³ÿ¶ÿÄÿªÿ»ÿÄÿÅÿÐÿ¶ÿ«ÿÿÿ³ÿÈÿ·ÿ­ÿ¶ÿ»ÿ´ÿ´ÿ³ÿ·ÿ·ÿ·ÿ³ÿ¹ÿÀÿ½ÿºÿ¸ÿÀÿºÿ¯ÿ´ÿ·ÿµÿ¶ÿ¼ÿ¹ÿ°ÿ·ÿ¿ÿ¹ÿ½ÿ´ÿ¹ÿ¸ÿ³ÿ²ÿ¸ÿ±ÿ¯ÿµÿ±ÿ°ÿ¬ÿ³ÿ°ÿ­ÿ³ÿ²ÿ¹ÿ·ÿ¯ÿ¶ÿ¶ÿ´ÿµÿ¹ÿªÿ³ÿ³ÿ¿ÿ®ÿ²ÿ¿ÿºÿ¶ÿ©ÿ«ÿ­ÿµÿµÿÿXÿ3ÿþþªþþüþwÿÿ©ÿ±ÿ»ÿ¾ÿ¼ÿ²ÿµÿ¾ÿ¾ÿµÿ³ÿ³ÿ¹ÿÀÿ·ÿÿ­ÿ¶ÿ²ÿµÿ´ÿ°ÿ¹ÿ´ÿ¸ÿ³ÿ¯ÿ³ÿ¸ÿ»ÿ½ÿ»ÿ®ÿ³ÿÁÿ»ÿ¹ÿ½ÿ¹ÿ´ÿ²ÿ²ÿ­ÿ¶ÿ½ÿ´ÿ²ÿ±ÿ¼ÿ¸ÿ´ÿ°ÿ®ÿµÿ­ÿ¬ÿ´ÿ°ÿ¬ÿ²ÿ¼ÿ°ÿÿ²ÿ®ÿ±ÿ®ÿ²ÿ²ÿ¶ÿ«ÿÿ¯ÿ¶ÿ¶ÿ´ÿ²ÿ´ÿ»ÿµÿ¹ÿ²ÿ«ÿ®ÿ²ÿ½ÿ¼ÿ®ÿ·ÿ´ÿ³ÿ¸ÿÿÿÁÿÀÿÿ´ÿÀÿµÿ³ÿµÿ³ÿ±ÿ¯ÿ®ÿ­ÿ´ÿ·ÿ³ÿ´ÿ¶ÿ²ÿ¬ÿ¯ÿ´ÿ¸ÿ»ÿ°ÿ°ÿµÿ²ÿ´ÿ´ÿ¼ÿ¸ÿ°ÿÿ¯ÿ®ÿ³ÿ°ÿ¹ÿ±ÿªÿ»ÿ±ÿ³ÿ³ÿ¯ÿ¯ÿ½ÿºÿ²ÿ±ÿ³ÿ·ÿ¹ÿÁÿ·ÿ¯ÿ²ÿµÿµÿ®ÿ¬ÿ³ÿ¶ÿ±ÿ±ÿ´ÿ³ÿ·ÿÃÿ±ÿ­ÿ²ÿµÿ±ÿ¶ÿ½ÿºÿºÿ¿ÿ¼ÿÿ¯ÿªÿÿÿ°ÿ³ÿ°ÿ¶ÿ¬ÿ¬ÿ²ÿ°ÿ¯ÿ±ÿ´ÿ¸ÿµÿ­ÿªÿ®ÿ¶ÿ¸ÿµÿ´ÿ¸ÿ»ÿ²ÿ«ÿªÿ¶ÿ´ÿ¸ÿ½ÿ±ÿ°ÿ²ÿÿÿÿµÿ¶ÿ½ÿ°ÿ·ÿ¼ÿÿÿ«ÿ®ÿ®ÿ­ÿ·ÿ³ÿ°ÿ²ÿ¬ÿ¯ÿ¸ÿ³ÿÿ¬ÿ±ÿ¬ÿªÿ«ÿ°ÿ´ÿ¬ÿ¯ÿ´ÿ¬ÿÿ¬ÿ¶ÿ¾ÿ»ÿ¸ÿ¯ÿ¹ÿ¯ÿµÿ¹ÿ­ÿ±ÿ±ÿ®ÿ¸ÿ³ÿÁÿ©ÿ±ÿ·ÿºÿ«ÿÿÿ¬ÿ±ÿªÿ²ÿ³ÿÿÿ¯ÿ±ÿ«ÿÿÿ®ÿ³ÿµÿ©ÿ©ÿ°ÿ²ÿ´ÿ¹ÿ°ÿ¶ÿ¶ÿ¬ÿ¹ÿªÿ¬ÿµÿ¶ÿ¹ÿ¯ÿ¹ÿÿÿªÿ»ÿ¼ÿ±ÿ®ÿµÿÿÿµÿ´ÿ³ÿ²ÿµÿ²ÿ°ÿ®ÿ¬ÿ¬ÿ«ÿ­ÿ±ÿ´ÿ°ÿ°ÿ°ÿ«ÿ­ÿªÿ«ÿ·ÿ»ÿ­ÿÿµÿ¾ÿ«ÿ¯ÿ®ÿºÿµÿ¸ÿ²ÿ®ÿ½ÿ¶ÿ³ÿ¸ÿ©ÿ­ÿ¼ÿÇÿ»ÿ°ÿ´ÿ¸ÿ¹ÿ¸ÿ¿ÿÁÿ¹ÿ±ÿ®ÿ°ÿ³ÿ±ÿ®ÿ±ÿ­ÿºÿ»ÿºÿ°ÿªÿ¸ÿ³ÿ´ÿ¶ÿ±ÿ«ÿÿ«ÿºÿ¸ÿªÿ»ÿ´ÿ¸ÿ·ÿ²ÿ¬ÿ®ÿµÿªÿ©ÿ°ÿ®ÿ°ÿ¸ÿ²ÿ«ÿªÿÿÿ®ÿÿ®ÿºÿ»ÿ´ÿ¶ÿ±ÿ­ÿ¬ÿ¶ÿµÿ¸ÿ´ÿºÿµÿ³ÿÿ´ÿ¬ÿ©ÿÀÿÿ²ÿ³ÿªÿ·ÿºÿ½ÿ±ÿ·ÿ®ÿÿ¬ÿ¹ÿµÿ°ÿµÿ±ÿ©ÿ°ÿ±ÿ³ÿ¹ÿµÿµÿ²ÿ«ÿ©ÿÿºÿ½ÿ®ÿ¸ÿ¶ÿ½ÿ´ÿ­ÿ¶ÿ®ÿªÿ·ÿªÿ¬ÿÁÿÄÿ¹ÿ´ÿºÿ´ÿ±ÿ²ÿ´ÿ³ÿµÿÿºÿ¹ÿ¹ÿ¹ÿ¯ÿ²ÿÃÿÉÿ½ÿºÿ¾ÿ´ÿ­ÿ¯ÿ¯ÿ°ÿ®ÿ¶ÿ¸ÿ±ÿ¹ÿ¶ÿºÿ¯ÿ·ÿªÿ®ÿ²ÿ©ÿ¶ÿ¸ÿ·ÿÿ²ÿ´ÿ®ÿ¸ÿ´ÿ°ÿ¹ÿ¶ÿ¬ÿ©ÿ®ÿµÿ·ÿµÿ´ÿ²ÿ´ÿµÿ³ÿ°ÿ­ÿ°ÿ­ÿªÿ²ÿ²ÿºÿ²ÿºÿ³ÿÃÿ¶ÿ®ÿ¯ÿÿÿÂÿ½ÿ»ÿ½ÿ­ÿ·ÿ³ÿ±ÿ¬ÿ¶ÿ¹ÿ¾ÿ¶ÿµÿ²ÿ³ÿ¶ÿ·ÿ´ÿ®ÿ¬ÿ·ÿ¾ÿ¹ÿ³ÿ©ÿªÿ´ÿ¶ÿ½ÿ½ÿ·ÿ²ÿ­ÿ¶ÿ³ÿ²ÿ·ÿÀÿ²ÿ°ÿ½ÿ¿ÿ¸ÿ¸ÿ¹ÿÂÿ³ÿÿ®ÿ·ÿ·ÿ¶ÿ·ÿ¹ÿºÿ½ÿ¾ÿ·ÿµÿ¸ÿ³ÿ¶ÿÂÿ½ÿºÿ«ÿ­ÿ­ÿ¶ÿ¶ÿ­ÿ¿ÿ½ÿ²ÿ´ÿ®ÿ­ÿ´ÿ»ÿ´ÿ®ÿ³ÿ©ÿ®ÿ¸ÿ´ÿ°ÿ¾ÿ³ÿ©ÿ«ÿ«ÿ·ÿ³ÿ®ÿ¶ÿ¹ÿ¸ÿ±ÿ­ÿ³ÿ³ÿ»ÿ¶ÿ¸ÿ·ÿ·ÿÆÿ®ÿÀÿÿ°ÿºÿ·ÿ­ÿÂÿ¼ÿ¸ÿ±ÿµÿ¾ÿºÿÁÿ³ÿ¹ÿ°ÿµÿ²ÿ­ÿ·ÿ·ÿ³ÿ¯ÿ¬ÿ±ÿ²ÿ²ÿ¿ÿÍÿ»ÿ¶ÿ±ÿ·ÿ²ÿÿÀÿÂÿ¿ÿ³ÿÿÿ°ÿ¾ÿºÿÿÁÿ¼ÿ°ÿ¹ÿ¹ÿÀÿ·ÿ¶ÿµÿ°ÿ±ÿ±ÿºÿÁÿ»ÿ¸ÿµÿ°ÿ²ÿ±ÿ¯ÿ¹ÿºÿ¸ÿ¼ÿ¸ÿ´ÿ³ÿÀÿ²ÿ¼ÿ¹ÿ½ÿ³ÿ´ÿ¯ÿ¿ÿ»ÿ±ÿ±ÿ¯ÿ²ÿ±ÿ®ÿ°ÿ±ÿ±ÿ¶ÿ´ÿ¬ÿ²ÿ³ÿ®ÿ´ÿ®ÿ¾ÿ¹ÿÈÿ¾ÿÃÿÊÿÿÆÿ®ÿ·ÿ­ÿªÿ²ÿ¶ÿ¹ÿÀÿ·ÿ¯ÿ³ÿ´ÿ´ÿ´ÿ¬ÿÿ²ÿ½ÿ²ÿ¸ÿÀÿ¼ÿ´ÿ¹ÿ¼ÿ»ÿ¼ÿ·ÿÀÿ»ÿ­ÿ°ÿ¶ÿ¿ÿ¹ÿ¼ÿ¹ÿ»ÿ´ÿ¶ÿ¹ÿ¸ÿ¹ÿ¹ÿ³ÿ³ÿ¸ÿ·ÿ³ÿ³ÿ¶ÿ¯ÿ¹ÿ´ÿ¾ÿ·ÿ±ÿ´ÿ¹ÿ­ÿ¹ÿ·ÿÂÿ¶ÿ³ÿ³ÿ¶ÿ°ÿ´ÿ¸ÿ¯ÿµÿ¾ÿ±ÿ®ÿ»ÿºÿ·ÿ·ÿ¾ÿ®ÿºÿ¼ÿ´ÿ´ÿ¬ÿ­ÿ»ÿ·ÿ·ÿÁÿºÿºÿ¹ÿ¼ÿ±ÿ¸ÿ¼ÿÁÿºÿ¸ÿºÿ²ÿ´ÿ¶ÿ¹ÿ¶ÿ¹ÿ»ÿ¹ÿ­ÿ¿ÿÀÿ°ÿºÿ»ÿ¿ÿ¿ÿºÿ¾ÿ²ÿ½ÿÂÿ¹ÿµÿÄÿ½ÿµÿºÿ¸ÿºÿ¸ÿ³ÿµÿ¬ÿ·ÿ¼ÿ·ÿ¼ÿ´ÿºÿ¿ÿµÿ¶ÿ¿ÿ·ÿµÿ³ÿ¹ÿ¼ÿ½ÿ¾ÿ·ÿ´ÿ³ÿ¶ÿºÿ²ÿ¾ÿ¸ÿ®ÿµÿ¸ÿ²ÿ°ÿÀÿ¯ÿ¶ÿ¸ÿ¸ÿ¸ÿÇÿ»ÿ¸ÿ¹ÿ¿ÿÁÿÀÿ¿ÿ¹ÿ»ÿÂÿ·ÿ¸ÿÁÿ¼ÿ¼ÿ·ÿ»ÿ¶ÿ­ÿ­ÿÿÿ©ÿ¸ÿ¹ÿ¹ÿ½ÿÁÿ¹ÿ³ÿ±ÿ®ÿ·ÿÂÿ¾ÿ¼ÿºÿÄÿ·ÿÊÿÄÿ¼ÿ½ÿÀÿÅÿ½ÿÃÿ»ÿÉÿ¼ÿÀÿÇÿÄÿ¼ÿ±ÿ·ÿÀÿ¸ÿ¸ÿ°ÿ¿ÿ·ÿµÿ¸ÿÉÿ¶ÿÁÿ®ÿÂÿµÿ³ÿ¶ÿ²ÿ·ÿ¶ÿ¶ÿ¿ÿÂÿ¼ÿ¸ÿºÿÀÿ¶ÿ»ÿ²ÿÃÿÏÿ¿ÿÂÿ¾ÿÇÿÁÿ¾ÿ²ÿ½ÿÀÿ»ÿ¾ÿ¿ÿ¿ÿ¿ÿ¹ÿ¸ÿ¿ÿ¶ÿ¾ÿ¿ÿ²ÿ»ÿÁÿ¹ÿÀÿ¸ÿ¸ÿÁÿ¾ÿ¿ÿ»ÿ¼ÿÀÿ¾ÿÀÿÃÿºÿ´ÿ»ÿµÿÂÿ¶ÿ¸ÿ·ÿºÿÅÿÃÿµÿÀÿÀÿ³ÿ¯ÿµÿ²ÿ²ÿ¸ÿ¹ÿ½ÿ¼ÿºÿºÿµÿ´ÿºÿ·ÿ©ÿ»ÿÂÿÆÿ¹ÿ¶ÿ¹ÿºÿ¾ÿ¹ÿ±ÿ¶ÿ¸ÿÁÿÿ²ÿÀÿ«ÿªÿÀÿ¿ÿÂÿ¿ÿ¶ÿÿ¬ÿ¹ÿÁÿºÿ´ÿ»ÿ²ÿ´ÿºÿ¾ÿ»ÿµÿ³ÿÂÿ»ÿ¶ÿµÿµÿ½ÿ½ÿ½ÿ¿ÿ¹ÿ²ÿ¶ÿ¸ÿ½ÿ½ÿÀÿ·ÿÅÿÆÿ²ÿ·ÿ´ÿÄÿÄÿ¼ÿ±ÿ³ÿ¹ÿ¹ÿ¾ÿÀÿÀÿ¾ÿºÿºÿÃÿºÿ·ÿ¿ÿÁÿ¼ÿ»ÿ½ÿ´ÿ¶ÿÀÿÂÿÅÿÄÿ³ÿ²ÿÅÿ¶ÿÂÿ©ÿ·ÿ»ÿ¿ÿÀÿ¾ÿ¶ÿ¶ÿ½ÿÁÿ»ÿ·ÿÃÿÀÿºÿ¼ÿ¹ÿÂÿÄÿÈÿÀÿÀÿÅÿºÿµÿºÿºÿºÿºÿ»ÿÀÿ¼ÿ¸ÿ²ÿ¸ÿ¾ÿ´ÿÆÿ¶ÿÂÿÅÿ¿ÿ¾ÿ½ÿ¼ÿ¸ÿÇÿÁÿ½ÿÄÿÀÿ¼ÿ¹ÿÀÿ¾ÿÁÿ¾ÿ¿ÿÃÿÁÿ¾ÿÁÿÅÿÀÿ¸ÿºÿ¾ÿµÿÁÿ¹ÿ½ÿÁÿ¹ÿºÿÅÿÇÿÃÿÆÿÀÿÉÿ¸ÿ·ÿ¾ÿ³ÿ¼ÿµÿ¼ÿÂÿÂÿÂÿ¿ÿºÿÂÿÉÿÅÿ½ÿÂÿÄÿºÿ¾ÿ´ÿºÿÂÿ¾ÿ²ÿ»ÿÄÿºÿ½ÿ¸ÿÁÿ»ÿÀÿ¸ÿÆÿÄÿ½ÿÆÿÃÿÁÿÂÿÀÿÂÿÂÿÂÿ¾ÿ¾ÿºÿÃÿÀÿÊÿÍÿËÿ¾ÿ²ÿ¹ÿÇÿÌÿÁÿ­ÿÀÿºÿÈÿÀÿÀÿ»ÿ·ÿ®ÿ±ÿÀÿÄÿ»ÿ¿ÿ¿ÿ¾ÿÀÿÀÿÄÿ½ÿºÿÀÿÃÿÅÿÄÿ½ÿ¾ÿÃÿ¸ÿÆÿ»ÿ¹ÿÃÿÅÿÀÿ¿ÿ¿ÿÀÿ¾ÿ¼ÿÁÿ¿ÿÅÿÂÿÁÿ¾ÿ½ÿ½ÿ¼ÿ¸ÿÁÿÀÿ·ÿ»ÿ¿ÿÂÿÁÿ¼ÿ¹ÿºÿ¸ÿ¸ÿÀÿÄÿÃÿÀÿºÿ½ÿÊÿÃÿ·ÿºÿ¼ÿÄÿÁÿ¼ÿ¼ÿ¾ÿ½ÿ½ÿ¾ÿ»ÿÉÿºÿ³ÿ¹ÿ´ÿ¿ÿÁÿÄÿÃÿÁÿÃÿ½ÿºÿ¿ÿÉÿ»ÿ»ÿ·ÿÆÿÄÿ´ÿ·ÿÂÿ¿ÿÀÿÀÿ¿ÿÀÿ·ÿ¿ÿÁÿ¸ÿ¹ÿ½ÿÁÿÆÿÃÿµÿ»ÿÅÿÆÿÃÿÁÿ¾ÿ½ÿ¾ÿÀÿÂÿÂÿºÿ¹ÿÄÿÈÿÄÿÂÿÈÿÀÿ½ÿÄÿÃÿ¾ÿ¾ÿÂÿ¼ÿ»ÿ½ÿºÿ¹ÿ¸ÿºÿ½ÿ¾ÿÃÿÌÿÏÿ¾ÿ»ÿÀÿÂÿÈÿÅÿ¶ÿ²ÿ»ÿ·ÿÀÿ¸ÿÈÿÃÿºÿ·ÿ¿ÿÆÿÁÿ»ÿ¾ÿ»ÿ»ÿºÿÀÿ¯ÿÃÿÎÿ¾ÿµÿ»ÿ·ÿ»ÿÄÿÇÿÃÿ·ÿÂÿÇÿÀÿ¹ÿºÿÀÿÇÿÃÿ¼ÿÃÿÇÿ»ÿ¿ÿÄÿ¿ÿ¹ÿ»ÿÊÿËÿºÿÁÿÄÿÂÿÀÿÌÿÌÿ¼ÿºÿÁÿµÿÈÿÃÿºÿÃÿÇÿ¾ÿºÿ½ÿ½ÿÄÿÑÿÇÿÈÿËÿ»ÿ¼ÿ»ÿºÿÃÿÀÿÀÿ»ÿÄÿÇÿÆÿÀÿ¿ÿÁÿ¼ÿ²ÿµÿÂÿÁÿÊÿÏÿÄÿ¾ÿ¿ÿÁÿÄÿ¾ÿ·ÿ»ÿ¸ÿ¹ÿºÿ»ÿ¾ÿÀÿ½ÿºÿÁÿ·ÿÃÿ¼ÿ¾ÿ¹ÿ¹ÿ»ÿ´ÿ¼ÿËÿ½ÿºÿÃÿ¹ÿ¹ÿ¹ÿ»ÿÁÿ¸ÿ¼ÿ¹ÿ¾ÿ¼ÿ»ÿºÿ¹ÿ¹ÿ¶ÿ¸ÿ­ÿÆÿ¿ÿ¼ÿÃÿÇÿÇÿ¿ÿµÿ½ÿ¸ÿ¾ÿ¿ÿ½ÿ¹ÿ½ÿÁÿ¼ÿ¾ÿ¾ÿºÿÁÿ¸ÿ¸ÿÁÿÃÿÀÿÇÿÃÿ¸ÿÇÿÀÿÉÿÈÿÃÿÄÿÇÿ»ÿÀÿ¹ÿ¹ÿ¼ÿ·ÿµÿ»ÿ¾ÿºÿ¿ÿ»ÿÀÿÀÿ¿ÿºÿºÿ¿ÿÀÿÇÿÂÿÀÿ¾ÿ»ÿÃÿÅÿ¾ÿÇÿÃÿÁÿºÿ³ÿ¿ÿ¿ÿÂÿÎÿÉÿÆÿ¼ÿÃÿÁÿ½ÿÂÿÅÿÀÿÂÿ¾ÿÉÿÂÿ·ÿ¶ÿ´ÿºÿ¹ÿ²ÿ´ÿ²ÿµÿÀÿ³ÿ¶ÿ·ÿµÿ¶ÿ»ÿºÿ©ÿ©ÿ·ÿ»ÿ½ÿ¼ÿ¹ÿ»ÿ¸ÿ¼ÿ¹ÿ´ÿÁÿÂÿ¹ÿ³ÿ°ÿ´ÿ¹ÿ­ÿ±ÿ±ÿµÿºÿ¼ÿºÿ°ÿºÿÀÿ¼ÿ¼ÿ»ÿ»ÿ¹ÿµÿºÿ³ÿ¹ÿÂÿ¸ÿ³ÿ£ÿ¢ÿ±ÿ²ÿ·ÿÅÿÅÿ¼ÿ°ÿ°ÿ¯ÿ³ÿ¼ÿºÿÅÿ»ÿ¼ÿ¹ÿ¸ÿ·ÿ²ÿ³ÿ½ÿ¹ÿ°ÿÁÿ·ÿÃÿÄÿºÿ²ÿ°ÿ¯ÿ³ÿºÿ½ÿ¹ÿ·ÿ¹ÿ¸ÿ¶ÿ¶ÿ·ÿ¸ÿÂÿÅÿ¼ÿ¸ÿ³ÿ¹ÿÂÿ»ÿµÿ¸ÿ¸ÿ·ÿ¶ÿ°ÿ´ÿ·ÿ¸ÿ¸ÿ³ÿ´ÿ¯ÿ¬ÿµÿ°ÿ©ÿ©ÿ®ÿ³ÿ·ÿ¾ÿ±ÿÁÿÁÿ¶ÿµÿ¹ÿ¹ÿ·ÿºÿÂÿÂÿÃÿÁÿºÿÁÿ´ÿ¶ÿ½ÿ­ÿ¹ÿÁÿ½ÿ¾ÿ¶ÿÀÿ´ÿ²ÿ»ÿ¹ÿµÿÁÿ»ÿ¹ÿ¾ÿ¶ÿ¹ÿ·ÿ¹ÿ¹ÿ¶ÿ¶ÿµÿ·ÿ®ÿ´ÿ®ÿ´ÿ¸ÿ¼ÿ¼ÿ»ÿ¾ÿ¹ÿ¾ÿ¾ÿ½ÿÄÿºÿµÿ·ÿ¸ÿ·ÿ·ÿ½ÿ¾ÿÁÿ½ÿ»ÿ¼ÿ¼ÿ½ÿÂÿÄÿ¿ÿ¸ÿ¯ÿ½ÿ¹ÿ¿ÿºÿ¶ÿ»ÿ½ÿµÿ´ÿ½ÿ·ÿÀÿÆÿÉÿºÿ·ÿ·ÿºÿÂÿÄÿºÿ¹ÿ¿ÿ½ÿ¿ÿ¸ÿ¿ÿ¾ÿºÿ´ÿ¶ÿ»ÿ²ÿ·ÿ´ÿ¸ÿÄÿÀÿ®ÿ´ÿ¼ÿ¼ÿ»ÿ·ÿ¸ÿ¼ÿÃÿÃÿºÿ¹ÿ»ÿ¸ÿ¶ÿ¾ÿÆÿ¿ÿ¶ÿ¼ÿ¬ÿ¸ÿÆÿºÿ½ÿµÿ°ÿ¿ÿÅÿ¸ÿºÿµÿ¾ÿ¸ÿ«ÿµÿ¸ÿÀÿÇÿÁÿ½ÿÃÿÁÿ¶ÿ½ÿºÿÃÿ´ÿµÿºÿ¹ÿ»ÿ½ÿºÿ·ÿ¹ÿ²ÿ¼ÿ¸ÿ½ÿÂÿ¿ÿ½ÿÀÿÁÿÁÿ¿ÿºÿ¸ÿ¸ÿµÿ¸ÿ®ÿ»ÿ²ÿ²ÿ¼ÿÀÿ½ÿºÿ¼ÿ½ÿ³ÿÁÿ¹ÿºÿ´ÿ±ÿµÿºÿ°ÿ²ÿ·ÿ¬ÿ­ÿ¸ÿ¹ÿ¶ÿºÿÅÿ»ÿ¼ÿ¿ÿ¹ÿ¹ÿ¸ÿ¸ÿ¶ÿ²ÿÁÿ¸ÿ¿ÿ±ÿ½ÿÉÿºÿ¯ÿ²ÿºÿÈÿÌÿ¹ÿ°ÿ»ÿÀÿ·ÿ­ÿ·ÿ¹ÿÁÿ½ÿ¾ÿÁÿ¾ÿ»ÿ¹ÿ¹ÿÂÿ¼ÿ¿ÿÁÿ¿ÿ¾ÿÂÿ¹ÿ¸ÿÀÿ»ÿ³ÿ·ÿ¾ÿÃÿ¶ÿ­ÿ´ÿÁÿÀÿ½ÿ¸ÿ½ÿ¿ÿ¿ÿ¶ÿ¯ÿ»ÿÀÿÀÿ½ÿ·ÿµÿ¿ÿ½ÿ½ÿÈÿÀÿºÿÂÿ¼ÿ´ÿºÿ´ÿ½ÿ·ÿ¿ÿ»ÿµÿ¶ÿ¸ÿµÿ¹ÿ½ÿ¼ÿ¶ÿ·ÿ¼ÿ·ÿ»ÿ¿ÿ½ÿ´ÿ¹ÿ¸ÿºÿ¹ÿ¿ÿÅÿ½ÿµÿ½ÿÈÿÉÿÀÿ¸ÿ¹ÿÂÿµÿªÿ¼ÿ­ÿ½ÿÂÿ¿ÿ¶ÿ´ÿ¹ÿºÿ¸ÿ¶ÿÀÿÀÿ¼ÿ·ÿ¶ÿ±ÿ»ÿÁÿ·ÿºÿÂÿ¿ÿ½ÿÀÿÀÿ¼ÿ´ÿ¶ÿÄÿ¼ÿºÿ¯ÿ½ÿ·ÿ½ÿÀÿ¼ÿµÿ¬ÿ«ÿ¸ÿÂÿÀÿ·ÿ·ÿ¹ÿ¿ÿÃÿºÿ¹ÿ¹ÿ³ÿ»ÿÇÿÁÿ¹ÿ·ÿ¹ÿÄÿÁÿÁÿÄÿ´ÿ¸ÿºÿ¿ÿÅÿ³ÿ¯ÿªÿ¯ÿ²ÿºÿ¿ÿ¹ÿ¶ÿ½ÿÃÿ½ÿ¶ÿ¯ÿ½ÿ´ÿ¯ÿ»ÿ´ÿ»ÿ¶ÿÀÿÃÿ¿ÿ¼ÿ·ÿ·ÿ¸ÿ¹ÿ¸ÿÆÿ¹ÿ¼ÿ­ÿ«ÿ´ÿ»ÿ±ÿ¸ÿÀÿÁÿ¼ÿ¹ÿ¶ÿ³ÿ³ÿµÿ·ÿ­ÿ»ÿ´ÿ»ÿ±ÿ¼ÿ¼ÿ¸ÿºÿ´ÿºÿ´ÿ®ÿ·ÿ¾ÿÁÿ½ÿ­ÿ¬ÿªÿ¿ÿÄÿ±ÿ´ÿÀÿ½ÿ²ÿ»ÿ¾ÿÇÿÃÿ¾ÿ»ÿ»ÿÃÿÄÿ¹ÿ¼ÿ½ÿµÿ³ÿ¹ÿÀÿ¶ÿ­ÿ¸ÿ¯ÿ°ÿ¾ÿ¶ÿ±ÿ·ÿ½ÿ»ÿ·ÿ¹ÿ¸ÿ«ÿ¼ÿÅÿÈÿÂÿÄÿÄÿ½ÿªÿ¯ÿºÿ»ÿµÿ·ÿµÿ·ÿ½ÿ½ÿ¹ÿ·ÿ¹ÿ¹ÿ¶ÿ´ÿ¹ÿ¶ÿ±ÿÄÿ¶ÿ±ÿ·ÿµÿ¸ÿ±ÿ²ÿ¹ÿ¹ÿ¹ÿ½ÿÃÿÀÿ´ÿ¿ÿÁÿ¼ÿ¶ÿÿºÿÃÿ¼ÿÀÿ¼ÿ°ÿ¬ÿ²ÿ±ÿºÿ·ÿ±ÿ´ÿ²ÿ°ÿ°ÿµÿ½ÿ¼ÿÀÿ®ÿ¼ÿ±ÿ°ÿ½ÿ³ÿÃÿÁÿ½ÿ»ÿ¹ÿ¶ÿ®ÿ¶ÿ¹ÿ¶ÿºÿµÿ³ÿ¹ÿÀÿÁÿ¹ÿ´ÿ©ÿºÿ¼ÿÆÿ°ÿ¿ÿ¶ÿ´ÿ´ÿ¯ÿ³ÿµÿ±ÿ®ÿµÿ¹ÿ¹ÿ»ÿºÿ»ÿºÿ·ÿ·ÿ·ÿ¼ÿµÿ²ÿºÿ½ÿ¿ÿ¼ÿ¶ÿ³ÿ°ÿ°ÿ¸ÿºÿÀÿÄÿ¼ÿ´ÿµÿ³ÿ ÿ¯ÿ¯ÿ°ÿ©ÿ¹ÿ¾ÿ²ÿ°ÿ³ÿ¸ÿ´ÿµÿ¹ÿ¶ÿ½ÿºÿºÿ¸ÿ»ÿ¼ÿ°ÿ²ÿÁÿ¼ÿµÿµÿ°ÿ³ÿ·ÿ´ÿ¬ÿ¸ÿÆÿµÿÀÿ¾ÿ ÿ¿ÿÀÿ²ÿ½ÿ½ÿ¹ÿ¹ÿ´ÿ¯ÿ¸ÿ¾ÿ·ÿºÿ½ÿ»ÿµÿ¿ÿÇÿ¸ÿ¯ÿ´ÿÀÿÀÿÂÿÄÿ ÿ´ÿ¶ÿ³ÿÂÿ¼ÿµÿºÿ¶ÿ´ÿ°ÿ°ÿºÿ¹ÿµÿ·ÿ·ÿ¸ÿ­ÿ¬ÿÀÿ²ÿµÿ©ÿ³ÿ±ÿ½ÿÅÿ¿ÿ­ÿ·ÿ·ÿ¹ÿ°ÿ³ÿºÿÂÿÀÿ·ÿµÿ¼ÿÀÿ²ÿ°ÿ¾ÿÁÿÁÿ³ÿ¼ÿµÿ½ÿ»ÿÀÿÃÿ´ÿ·ÿ´ÿ¿ÿµÿµÿ»ÿ¬ÿ±ÿ²ÿ´ÿ¸ÿ¹ÿ¹ÿ¹ÿ¹ÿ´ÿ´ÿ·ÿ²ÿ»ÿµÿ½ÿ«ÿ³ÿ½ÿ¸ÿ¸ÿºÿ±ÿ³ÿ´ÿ´ÿ¿ÿÀÿ«ÿ®ÿºÿ¶ÿºÿºÿÀÿÂÿ¹ÿ¶ÿ°ÿ³ÿ¾ÿµÿ®ÿ·ÿÀÿ·ÿÿ²ÿ½ÿ·ÿ·ÿ»ÿÀÿ³ÿ·ÿ»ÿ¶ÿÂÿ»ÿ®ÿ®ÿ»ÿ±ÿ±ÿ¶ÿ¼ÿ¹ÿ³ÿ®ÿ¯ÿµÿ·ÿ·ÿ·ÿ¼ÿ¼ÿ³ÿµÿ²ÿµÿºÿ·ÿ¶ÿ¶ÿ¶ÿ¸ÿ¸ÿºÿ¶ÿ·ÿ¶ÿ³ÿªÿ´ÿ¼ÿµÿ·ÿµÿ´ÿ´ÿ¹ÿ»ÿ´ÿ­ÿ¬ÿ¯ÿµÿ¸ÿ´ÿ±ÿ¯ÿ²ÿ´ÿµÿ®ÿ±ÿÅÿªÿ¬ÿªÿ¿ÿÂÿ¹ÿ³ÿ®ÿ·ÿ¯ÿ±ÿ°ÿ©ÿÿ|ÿÿÿ¬ÿ·ÿ´ÿ°ÿµÿ·ÿºÿ²ÿ®ÿµÿ¹ÿ²ÿ±ÿ³ÿ¸ÿµÿ´ÿ­ÿ´ÿ¹ÿ¶ÿ°ÿ³ÿ´ÿµÿ°ÿ¸ÿ«ÿ³ÿ²ÿ·ÿºÿ»ÿ¶ÿ°ÿ±ÿºÿµÿ±ÿ¼ÿ½ÿ¹ÿ´ÿ²ÿ«ÿ©ÿ¼ÿºÿ³ÿ³ÿ¸ÿ·ÿ²ÿ©ÿµÿ»ÿ¼ÿ²ÿ¶ÿªÿ°ÿ¶ÿ·ÿ´ÿ¯ÿ­ÿ·ÿ³ÿ¸ÿ¼ÿ·ÿ»ÿ´ÿ­ÿ¯ÿ°ÿ¶ÿ¹ÿ±ÿ·ÿ¿ÿ¼ÿÂÿ­ÿ¸ÿ¼ÿ»ÿ½ÿ´ÿ¶ÿ¾ÿµÿ¹ÿªÿ·ÿÿ«ÿ¹ÿ²ÿ±ÿ°ÿµÿ¾ÿ²ÿ°ÿ¯ÿ´ÿ³ÿ¯ÿ®ÿ²ÿ³ÿ­ÿ­ÿ±ÿ·ÿºÿ¶ÿºÿ¼ÿ±ÿÿ¯ÿ¬ÿ°ÿ°ÿ³ÿ´ÿµÿ±ÿ±ÿ»ÿ·ÿ°ÿ¹ÿ®ÿ«ÿºÿµÿ­ÿ¼ÿ³ÿµÿÀÿ¹ÿ¼ÿ¹ÿºÿµÿ±ÿ»ÿµÿ³ÿ·ÿ¯ÿÿÿ±ÿ´ÿ²ÿ¶ÿµÿ³ÿ·ÿ·ÿ¶ÿ­ÿ³ÿµÿºÿ¸ÿ·ÿ°ÿÁÿ¸ÿ¼ÿ¶ÿ­ÿµÿ¬ÿÿ³ÿ»ÿ½ÿ¶ÿ²ÿ·ÿ³ÿ·ÿ¬ÿ¯ÿ¸ÿ·ÿ®ÿ®ÿ¶ÿ¹ÿ¸ÿµÿ±ÿ°ÿ³ÿºÿ¶ÿ°ÿ¯ÿ¼ÿ²ÿ´ÿ¹ÿ±ÿ¹ÿ»ÿµÿ¸ÿ±ÿµÿÅÿ¿ÿ³ÿ·ÿ±ÿºÿ·ÿ®ÿ·ÿªÿ»ÿ´ÿ´ÿµÿ¶ÿ±ÿªÿ¬ÿ¶ÿ±ÿÿªÿÿÿµÿ¸ÿ¼ÿ¯ÿ³ÿ¹ÿ¹ÿ½ÿÁÿ¹ÿ±ÿÅÿÍÿ¶ÿªÿ­ÿÿ®ÿ¶ÿ°ÿ°ÿ¬ÿÁÿ¾ÿµÿÂÿ²ÿÿ²ÿ»ÿ¯ÿ¯ÿµÿ°ÿ±ÿ´ÿ±ÿ¯ÿ©ÿÿ«ÿ³ÿ·ÿ¯ÿ­ÿ·ÿ¿ÿ­ÿ­ÿ°ÿªÿÿ±ÿ¹ÿ³ÿ½ÿ³ÿÿ²ÿÿ¸ÿ»ÿºÿ³ÿ®ÿ³ÿ®ÿ¶ÿ®ÿ²ÿµÿ¸ÿµÿºÿ·ÿ³ÿÿ±ÿµÿ«ÿ°ÿ±ÿ¯ÿ°ÿ­ÿ­ÿ¬ÿ­ÿµÿ±ÿ©ÿ®ÿ´ÿµÿÿÿ©ÿºÿ±ÿ¹ÿ¸ÿ±ÿ°ÿ©ÿµÿµÿ±ÿ®ÿ®ÿ¼ÿ¸ÿ¶ÿ°ÿ»ÿ­ÿ®ÿ³ÿ¹ÿ¶ÿ«ÿÿ°ÿ¸ÿ½ÿ³ÿ¬ÿ³ÿµÿ´ÿ²ÿ´ÿ·ÿ±ÿ°ÿ¯ÿ¯ÿ´ÿ®ÿªÿ¯ÿ¸ÿ´ÿ¸ÿ½ÿ´ÿ¼ÿ½ÿ²ÿ²ÿÂÿÿÿ³ÿ®ÿÿ°ÿµÿ±ÿµÿ¸ÿ±ÿ°ÿ«ÿ´ÿ·ÿ¼ÿ¶ÿ¯ÿ°ÿ³ÿºÿ¶ÿ­ÿ¸ÿ¾ÿ³ÿ´ÿ´ÿªÿÿ«ÿ«ÿºÿ±ÿ»ÿ©ÿµÿ­ÿ¼ÿÀÿªÿ¾ÿ³ÿµÿºÿ¶ÿ½ÿ»ÿ·ÿÀÿ³ÿ¬ÿÿ±ÿµÿ·ÿ±ÿ±ÿ¼ÿ±ÿ¬ÿ¯ÿ²ÿ¶ÿ´ÿ±ÿ±ÿ¸ÿ¾ÿ¹ÿ®ÿºÿµÿ¸ÿ¹ÿ®ÿ¶ÿÁÿ»ÿ´ÿ°ÿ³ÿ®ÿ¶ÿ¼ÿÄÿÿ®ÿ±ÿ¬ÿ³ÿ¹ÿ¸ÿºÿ°ÿ¬ÿÿ·ÿ´ÿ®ÿ®ÿ°ÿ³ÿ½ÿ¾ÿ­ÿ¯ÿ¹ÿ­ÿÿ¯ÿ±ÿ­ÿÿ¶ÿµÿÿ¼ÿ¶ÿ»ÿµÿ«ÿ¶ÿ±ÿ²ÿÿµÿ¸ÿºÿÿ²ÿ´ÿµÿ·ÿµÿ·ÿ¶ÿ°ÿ©ÿ²ÿºÿ½ÿ»ÿ±ÿ®ÿ®ÿ®ÿ±ÿ²ÿ¯ÿ©ÿ¬ÿ­ÿ«ÿ±ÿ®ÿ´ÿ®ÿ´ÿ´ÿ¿ÿ®ÿ®ÿ°ÿ«ÿ°ÿ·ÿ¶ÿ´ÿªÿµÿ¿ÿ´ÿ´ÿ·ÿ¼ÿ¶ÿ¿ÿ±ÿ¼ÿ¼ÿ¸ÿ¼ÿ¶ÿºÿ½ÿºÿ¶ÿ³ÿ¶ÿ±ÿ²ÿµÿµÿ¼ÿ¶ÿ­ÿ«ÿ®ÿ°ÿ¿ÿµÿ¸ÿ´ÿ»ÿ¹ÿ¾ÿ´ÿµÿ®ÿ·ÿªÿ½ÿ´ÿ±ÿ³ÿ°ÿ¿ÿºÿ¹ÿ²ÿ¬ÿ´ÿºÿ´ÿ°ÿ³ÿ²ÿ³ÿ²ÿªÿ¯ÿ®ÿ³ÿµÿºÿ¾ÿ¯ÿ±ÿ·ÿ¹ÿ±ÿ¯ÿÁÿ¼ÿ¹ÿ´ÿ³ÿ±ÿ¯ÿ´ÿ³ÿ±ÿ¹ÿ¼ÿ¸ÿ­ÿ©ÿ®ÿºÿ´ÿ°ÿ±ÿ±ÿ¸ÿ³ÿ²ÿ·ÿµÿºÿ³ÿ³ÿ±ÿ¹ÿ¿ÿÿ´ÿ­ÿ²ÿ­ÿ¶ÿ·ÿºÿÀÿ°ÿ¸ÿ¬ÿ®ÿ´ÿÂÿ»ÿ¸ÿ¹ÿµÿ¬ÿ³ÿ¼ÿ´ÿ°ÿ±ÿ±ÿ·ÿ¼ÿ¶ÿ´ÿ´ÿ°ÿ±ÿ®ÿ´ÿ¼ÿ´ÿÄÿ»ÿ¬ÿ²ÿÀÿ¬ÿ³ÿµÿºÿ°ÿ³ÿ¹ÿ©ÿ­ÿµÿºÿ¹ÿ¶ÿ¸ÿ¹ÿ±ÿ°ÿ¼ÿ¿ÿ¼ÿ½ÿ»ÿ·ÿ²ÿ¯ÿ¹ÿ³ÿµÿ¹ÿ½ÿ·ÿ³ÿ¼ÿ¿ÿ´ÿ»ÿºÿ»ÿ´ÿ²ÿÿ´ÿºÿ°ÿµÿ¹ÿ±ÿ°ÿ²ÿ±ÿ²ÿ¸ÿ½ÿ¹ÿ¹ÿ´ÿ¸ÿ¼ÿ¸ÿªÿ¹ÿÂÿ½ÿµÿ·ÿ³ÿÁÿ®ÿ¶ÿ¾ÿ¼ÿ²ÿ»ÿ¼ÿµÿ®ÿ²ÿµÿ¶ÿ­ÿ³ÿ²ÿ¯ÿ·ÿ²ÿ²ÿ°ÿ¯ÿºÿ½ÿ·ÿÀÿÆÿµÿ½ÿ°ÿ»ÿºÿ­ÿ¯ÿ²ÿ¾ÿ·ÿ¹ÿ·ÿ»ÿ¹ÿ·ÿ¶ÿ´ÿ½ÿºÿ±ÿ®ÿ®ÿ¼ÿºÿ·ÿ¿ÿ·ÿ·ÿ´ÿ·ÿ¹ÿ¯ÿ»ÿ¶ÿ²ÿ¹ÿÃÿÅÿ´ÿ¯ÿ³ÿ¾ÿ¾ÿ¾ÿ»ÿ¹ÿ¶ÿ½ÿ½ÿ³ÿ·ÿ»ÿ·ÿ¶ÿÁÿ´ÿÀÿ´ÿ°ÿ²ÿªÿºÿ¶ÿµÿ´ÿÃÿ¾ÿÃÿ°ÿ¸ÿ¸ÿ¸ÿ¶ÿ¹ÿ³ÿ±ÿ³ÿ°ÿ¹ÿ½ÿ³ÿ¸ÿÄÿ¾ÿ¿ÿ±ÿ¼ÿ´ÿ¿ÿ²ÿ¯ÿÎÿµÿÆÿ»ÿ´ÿ´ÿºÿ³ÿ½ÿ¾ÿ·ÿ³ÿ¶ÿ»ÿ½ÿÁÿ¿ÿ¸ÿ­ÿ¹ÿÃÿ·ÿ¹ÿ¶ÿ°ÿ´ÿ¾ÿ´ÿÀÿ¶ÿ¬ÿ¶ÿµÿ»ÿ¿ÿ¾ÿºÿ¹ÿµÿµÿ¹ÿ½ÿÂÿ¹ÿ¹ÿ³ÿ³ÿ²ÿÀÿ³ÿÀÿÄÿ½ÿ»ÿ¼ÿ¶ÿÄÿ´ÿ²ÿ¯ÿµÿÄÿ»ÿ´ÿÀÿ¸ÿªÿ´ÿºÿ¹ÿÁÿ±ÿ´ÿ¯ÿ´ÿ²ÿÿfÿÿ´ÿ®ÿºÿ»ÿ»ÿ´ÿ°ÿ²ÿ²ÿµÿ¾ÿ¿ÿ»ÿ¸ÿÃÿ¹ÿ·ÿÂÿ¹ÿ¸ÿ³ÿºÿ·ÿÁÿºÿ­ÿ²ÿ»ÿ´ÿ´ÿ½ÿ¸ÿ»ÿÁÿ»ÿ»ÿµÿ¿ÿµÿ·ÿ½ÿ½ÿ¶ÿ¹ÿ·ÿ½ÿ·ÿ»ÿµÿµÿ½ÿºÿºÿ¾ÿ½ÿ»ÿ·ÿºÿÃÿ²ÿµÿªÿ¸ÿ¿ÿÉÿ¼ÿ¿ÿÀÿ³ÿ¿ÿ²ÿÂÿÄÿ¼ÿ»ÿºÿºÿ¼ÿ»ÿ¾ÿ¿ÿµÿÃÿÀÿµÿ¸ÿ¾ÿÿ½ÿ´ÿ¸ÿºÿ»ÿÀÿ¿ÿÁÿÃÿ¿ÿ¼ÿ»ÿ»ÿ·ÿ´ÿ¶ÿÇÿ¾ÿ·ÿ¶ÿÁÿ¶ÿ¸ÿÀÿªÿ­ÿ³ÿµÿ¹ÿ¸ÿ´ÿµÿµÿºÿËÿ¸ÿ¹ÿ¼ÿ´ÿºÿ¹ÿ­ÿ½ÿÀÿ¿ÿ¶ÿ¾ÿ¾ÿ·ÿ¸ÿ´ÿ°ÿ¹ÿÁÿÃÿ´ÿ¸ÿ¿ÿ¼ÿ¿ÿ¾ÿ³ÿ¼ÿµÿ³ÿ²ÿ¸ÿ´ÿµÿ¸ÿ¼ÿÂÿ»ÿ¶ÿ·ÿ¸ÿ²ÿ´ÿ²ÿÃÿ¸ÿ·ÿÄÿ½ÿÁÿ¿ÿ¾ÿÀÿ½ÿ½ÿ½ÿÀÿÆÿÀÿÃÿ±ÿ»ÿºÿÂÿµÿµÿ¸ÿ¹ÿÀÿ¹ÿ±ÿ³ÿ¸ÿ¸ÿ·ÿ¿ÿ¾ÿ´ÿ½ÿ¼ÿ¹ÿ¸ÿ¿ÿÃÿ¿ÿÂÿÁÿ¸ÿ¸ÿÀÿÀÿ¾ÿÃÿ¿ÿµÿ¿ÿµÿÃÿ¶ÿ¶ÿ¹ÿÀÿÂÿÃÿºÿ¬ÿ²ÿ¿ÿÁÿÁÿÆÿÉÿ¿ÿ¿ÿÃÿ¿ÿÁÿÄÿÅÿÀÿÃÿ¾ÿ½ÿ½ÿºÿºÿ¸ÿ¹ÿÁÿÄÿ»ÿ³ÿºÿËÿ¸ÿ»ÿÃÿÁÿÁÿÁÿ»ÿ³ÿ·ÿ¾ÿµÿ¼ÿ¿ÿ¼ÿ¾ÿÀÿ½ÿ¿ÿÁÿÂÿÀÿµÿºÿÄÿÀÿÂÿÂÿÁÿ´ÿÂÿÊÿ·ÿºÿ¾ÿÁÿÀÿÁÿÆÿÃÿ¹ÿ¹ÿ¿ÿÃÿÅÿ·ÿ¶ÿ¶ÿ»ÿ¿ÿ·ÿ½ÿÆÿÀÿÃÿÃÿ¼ÿ¿ÿÁÿ¿ÿ¼ÿ¹ÿÈÿÂÿÁÿ»ÿÂÿÀÿ³ÿ¸ÿÂÿÀÿ·ÿ·ÿËÿÈÿÈÿ»ÿ»ÿÄÿÆÿ¼ÿÁÿÄÿÂÿÃÿÃÿÀÿÁÿ¾ÿ¹ÿ¶ÿÀÿ¾ÿÆÿÁÿ½ÿÅÿ¼ÿ¸ÿ¸ÿ¾ÿÒÿÌÿ½ÿÈÿºÿÃÿ¹ÿ¶ÿ¶ÿ»ÿ·ÿ¸ÿÀÿÀÿµÿ³ÿ¼ÿ»ÿ½ÿÃÿÆÿÀÿ¹ÿÅÿÅÿÅÿÁÿ¹ÿ¼ÿ¾ÿÀÿÀÿµÿ¼ÿ½ÿÃÿ¼ÿºÿÀÿÄÿÁÿÃÿÅÿÁÿÅÿ¿ÿËÿ¿ÿ¼ÿÁÿÃÿÅÿÅÿ½ÿ¹ÿ¼ÿ¹ÿ³ÿ¯ÿ»ÿÀÿÈÿÀÿµÿ³ÿ½ÿÇÿÃÿºÿ¿ÿÊÿÂÿÁÿ¿ÿ¼ÿÄÿÍÿÆÿ¿ÿÀÿÃÿ¾ÿºÿÐÿÉÿÃÿ¾ÿ·ÿ¾ÿ¿ÿºÿ¿ÿÀÿÃÿÉÿÁÿ¸ÿÄÿÂÿÂÿ¸ÿ¹ÿÅÿÁÿ´ÿºÿÃÿ¿ÿÁÿÀÿÏÿ¶ÿ³ÿ¸ÿÂÿ¾ÿ¼ÿ½ÿÀÿÄÿÆÿ¸ÿ·ÿµÿÅÿ¸ÿ¾ÿ¾ÿ¾ÿÄÿÇÿÅÿÀÿ¸ÿ¼ÿÀÿ½ÿ±ÿºÿÆÿÀÿ½ÿÂÿÀÿ´ÿ·ÿÈÿ´ÿºÿ¾ÿºÿ¼ÿ»ÿ½ÿ½ÿ»ÿÁÿÅÿÀÿÁÿ»ÿÁÿÁÿÆÿÄÿ»ÿºÿÀÿÀÿ»ÿ»ÿÇÿÃÿÆÿ¿ÿ¿ÿ¿ÿ¼ÿºÿºÿ¹ÿÃÿºÿ¶ÿ¸ÿ¶ÿºÿ¼ÿ½ÿ¿ÿÀÿÄÿÒÿÏÿ½ÿ¼ÿ¿ÿÈÿÃÿ¿ÿÂÿÇÿÉÿÀÿ»ÿÁÿÉÿÄÿÂÿ¼ÿ¼ÿ¿ÿÀÿÄÿÁÿÀÿÂÿ´ÿ¿ÿÂÿÂÿÀÿ¼ÿ¿ÿÄÿ¿ÿ½ÿ½ÿ·ÿÁÿÆÿÀÿºÿ¹ÿ½ÿÂÿÁÿÂÿ·ÿ¶ÿºÿ½ÿ¼ÿ¼ÿ¿ÿ¿ÿ¼ÿ´ÿ·ÿÅÿÇÿÆÿÅÿÃÿ¿ÿºÿ»ÿ¸ÿÀÿ½ÿ´ÿºÿÅÿÁÿ¼ÿÀÿ»ÿ¹ÿ¾ÿ¶ÿ³ÿºÿÀÿÃÿÂÿ½ÿ¸ÿ¹ÿ¼ÿÃÿµÿÃÿÆÿÅÿÃÿ¼ÿ¹ÿ¶ÿ®ÿÍÿÉÿ¹ÿ¸ÿ¿ÿÅÿÁÿ·ÿ¹ÿ´ÿ¼ÿÁÿ¾ÿºÿ¼ÿ½ÿ¼ÿÃÿ¿ÿ¶ÿ±ÿ´ÿ¹ÿÈÿËÿÁÿ¹ÿ³ÿ²ÿÀÿ¼ÿÁÿ¿ÿÀÿ¿ÿ½ÿÂÿÂÿ¿ÿÄÿ¼ÿ¼ÿ¼ÿ´ÿ´ÿÄÿÁÿ´ÿ»ÿ¾ÿÁÿËÿÇÿÂÿÄÿ¸ÿ¾ÿºÿ¼ÿ¿ÿ·ÿ¸ÿ¾ÿÀÿÁÿÂÿÀÿ¼ÿ½ÿ¾ÿ¹ÿ¼ÿÊÿÎÿÂÿ¶ÿÀÿÄÿÃÿÇÿÃÿ¾ÿÂÿÂÿ¹ÿÄÿÈÿÈÿ½ÿ¹ÿ¿ÿÄÿÉÿ¸ÿÆÿ½ÿÀÿÅÿÂÿ¿ÿÄÿ¿ÿÌÿÃÿ¸ÿ·ÿ´ÿ½ÿÁÿ·ÿ·ÿ²ÿÂÿ·ÿ­ÿ³ÿ¶ÿ±ÿ¯ÿ¸ÿÆÿ¯ÿ·ÿ¸ÿ¹ÿ½ÿ½ÿ¹ÿÀÿ¶ÿ±ÿ¸ÿ¸ÿ¼ÿ¾ÿ·ÿ®ÿ±ÿ¹ÿ­ÿ¸ÿºÿ´ÿ³ÿ¶ÿ·ÿ¹ÿ¹ÿµÿ¸ÿ±ÿ±ÿ¶ÿ¹ÿ·ÿ±ÿ¶ÿÌÿ²ÿ¾ÿÁÿ¸ÿ¸ÿºÿ·ÿ¸ÿ´ÿÃÿ¼ÿµÿ®ÿ³ÿ´ÿ²ÿºÿ¸ÿµÿ±ÿ¼ÿ¸ÿ¹ÿ·ÿ®ÿ«ÿµÿ¼ÿ¼ÿºÿ¶ÿ¾ÿ½ÿ¸ÿ·ÿ²ÿ®ÿ·ÿ»ÿ»ÿ¹ÿ·ÿ¸ÿ¹ÿ¾ÿÄÿ¼ÿÂÿ»ÿ¿ÿ¸ÿºÿ»ÿ¹ÿºÿ»ÿ°ÿ¹ÿ±ÿ·ÿ¸ÿ³ÿ¸ÿÁÿÀÿºÿ­ÿ¸ÿ«ÿ£ÿ¹ÿ»ÿ¼ÿÁÿÂÿÂÿÅÿ¸ÿÁÿÀÿÁÿµÿ´ÿ¸ÿ¶ÿµÿ¿ÿ¿ÿ¹ÿ¾ÿ«ÿªÿ·ÿ½ÿ½ÿ¸ÿ±ÿµÿ¹ÿ¶ÿÃÿ¶ÿ¹ÿ¶ÿµÿ½ÿ¾ÿµÿÂÿÁÿºÿµÿ´ÿ¹ÿ³ÿ´ÿ½ÿ´ÿÿ¯ÿ¿ÿ¶ÿ´ÿ²ÿ»ÿ·ÿ²ÿ¶ÿ¹ÿÀÿºÿÂÿ»ÿ·ÿ»ÿµÿ³ÿ»ÿÂÿ¾ÿ¶ÿ½ÿ¯ÿµÿ®ÿ»ÿ´ÿ³ÿ»ÿ½ÿºÿ»ÿ²ÿµÿ¹ÿÁÿÁÿ½ÿ¶ÿ¸ÿ¹ÿ±ÿ²ÿ½ÿ¾ÿ´ÿ³ÿ¶ÿ»ÿÁÿ¾ÿ®ÿ«ÿ¼ÿ¿ÿÁÿÅÿÀÿ²ÿ¶ÿÀÿ¼ÿ¹ÿ¶ÿµÿ¼ÿ´ÿ·ÿ±ÿ¸ÿ´ÿÁÿÁÿ¹ÿµÿ¶ÿ¹ÿÀÿÊÿÂÿÇÿÁÿ³ÿ¸ÿÁÿÀÿºÿ·ÿºÿ¾ÿ¹ÿµÿ¶ÿµÿÁÿºÿ¿ÿ¸ÿ¶ÿ¼ÿ½ÿ¹ÿ¶ÿ¶ÿÈÿ¼ÿ·ÿ·ÿ´ÿ¼ÿ¼ÿµÿ¯ÿ²ÿ»ÿ¹ÿÅÿ³ÿ¿ÿ¿ÿµÿ¶ÿºÿ¹ÿ·ÿ·ÿ»ÿ¾ÿ´ÿ´ÿ®ÿ¸ÿ­ÿ·ÿ¼ÿÂÿÁÿ¾ÿ¿ÿ½ÿ¹ÿºÿ¹ÿ¼ÿ³ÿ¹ÿµÿ³ÿ·ÿ»ÿ¼ÿ½ÿ»ÿ»ÿÅÿÃÿ±ÿ½ÿ´ÿ¹ÿ³ÿ±ÿ­ÿ¬ÿ²ÿµÿ¹ÿ¾ÿÀÿµÿÄÿ½ÿ¶ÿ´ÿµÿµÿ¿ÿÂÿºÿºÿ­ÿ½ÿ·ÿªÿ·ÿÄÿÃÿ¾ÿÃÿ¿ÿÁÿÉÿÂÿµÿ»ÿ´ÿ¼ÿ·ÿ¬ÿÀÿ¼ÿÀÿ¾ÿÀÿÁÿ½ÿ»ÿ¼ÿºÿ½ÿ¾ÿ¹ÿ¼ÿ¶ÿ±ÿ²ÿÀÿ¿ÿ¿ÿÁÿ¿ÿ¿ÿ¸ÿ¸ÿ»ÿ³ÿ¼ÿÂÿ¼ÿ·ÿµÿ¸ÿ·ÿ¸ÿ½ÿ¾ÿÀÿÃÿÁÿ·ÿºÿµÿ³ÿ¼ÿ¸ÿ¾ÿÁÿ¼ÿ»ÿÂÿÅÿ¿ÿ¼ÿ¶ÿ²ÿ¹ÿ¸ÿºÿ³ÿ¸ÿºÿ½ÿ¼ÿ¼ÿ´ÿ®ÿ¸ÿ»ÿ¼ÿ½ÿ½ÿ±ÿÄÿÀÿÈÿ½ÿ·ÿ³ÿºÿ»ÿ´ÿ±ÿ°ÿ¿ÿ´ÿºÿ²ÿÂÿ«ÿ»ÿ¹ÿ¸ÿÁÿ¾ÿºÿ¼ÿ¼ÿ¸ÿ³ÿ¹ÿ¾ÿ¿ÿ¸ÿ½ÿ¹ÿ´ÿ´ÿºÿ¸ÿ½ÿ½ÿ¸ÿ³ÿ®ÿ²ÿ¾ÿ²ÿ¬ÿÁÿµÿ½ÿ¾ÿ¿ÿÃÿ¼ÿ·ÿ»ÿ»ÿ¶ÿ¶ÿ»ÿ¿ÿÂÿ¶ÿ²ÿ´ÿ´ÿºÿÀÿÂÿ¼ÿ½ÿ¼ÿ»ÿ¸ÿ³ÿ³ÿ¹ÿ¸ÿ³ÿ¯ÿÉÿ¶ÿ²ÿ¸ÿ¼ÿÇÿºÿµÿ·ÿ¶ÿ²ÿ¶ÿ½ÿ»ÿ´ÿ²ÿ¸ÿ°ÿ·ÿ²ÿ¶ÿºÿ²ÿ¿ÿÃÿºÿ´ÿ¹ÿ¿ÿÁÿ½ÿ¹ÿµÿ ÿ«ÿ·ÿ¿ÿ¸ÿ½ÿ³ÿ³ÿ¼ÿÀÿºÿµÿ·ÿºÿ½ÿºÿ³ÿ¸ÿ¾ÿ²ÿ¶ÿ±ÿ¶ÿ±ÿ¶ÿ®ÿµÿ»ÿ±ÿ³ÿ¸ÿ¶ÿ¶ÿµÿµÿ¶ÿµÿ¼ÿÃÿÁÿ»ÿÀÿºÿµÿ¶ÿ¼ÿ¿ÿºÿ·ÿ½ÿÄÿÀÿ¿ÿºÿ±ÿ·ÿÅÿ¼ÿ¹ÿ¸ÿ³ÿÿµÿ¿ÿ¼ÿ¶ÿ»ÿ²ÿ¼ÿÁÿ´ÿ³ÿ±ÿµÿÀÿ»ÿ·ÿ¶ÿ´ÿ·ÿÃÿ¿ÿµÿ¿ÿ»ÿ¶ÿ°ÿºÿ³ÿ¶ÿ»ÿ´ÿ¯ÿ²ÿ¿ÿÀÿ¶ÿµÿ³ÿÁÿ¼ÿ¾ÿ¸ÿ­ÿ°ÿÊÿ®ÿ³ÿÁÿ¹ÿ¶ÿ©ÿ®ÿ¶ÿ´ÿµÿ¸ÿ¶ÿ³ÿ»ÿÀÿ¶ÿ³ÿ¸ÿ³ÿ»ÿµÿ·ÿ¾ÿ¼ÿµÿ´ÿµÿ²ÿ³ÿ²ÿ­ÿ±ÿµÿµÿ·ÿ­ÿ±ÿ¹ÿ»ÿ¸ÿ¿ÿ³ÿ±ÿÃÿ²ÿ±ÿ¸ÿ³ÿ¸ÿµÿ³ÿ°ÿ¹ÿµÿ«ÿ¸ÿ¹ÿ®ÿ±ÿÀÿ½ÿµÿ¹ÿºÿ½ÿ¸ÿµÿ»ÿ¼ÿ´ÿ¹ÿ³ÿ¶ÿ¼ÿ¶ÿ°ÿ±ÿ´ÿºÿ½ÿ¸ÿ²ÿ¸ÿ½ÿ½ÿ¿ÿºÿ¶ÿ®ÿµÿÃÿÆÿºÿ¿ÿ¿ÿ°ÿ²ÿ¿ÿ½ÿ¶ÿ¿ÿÁÿ¸ÿºÿºÿ¶ÿ»ÿµÿ©ÿ³ÿÀÿ¾ÿ´ÿ°ÿÿ®ÿ¹ÿ²ÿµÿ¶ÿ³ÿÂÿ¹ÿ²ÿ¸ÿ½ÿ»ÿ¶ÿ¹ÿ»ÿºÿÄÿ¼ÿ´ÿ¸ÿµÿºÿ¶ÿ´ÿ¾ÿ¶ÿ¸ÿµÿ­ÿÃÿ¹ÿ°ÿ±ÿ´ÿµÿ¯ÿ«ÿ¶ÿÀÿÃÿÇÿ¿ÿ¸ÿÁÿÀÿ»ÿºÿ²ÿ°ÿ¯ÿ·ÿ»ÿ­ÿÅÿ´ÿ¶ÿ»ÿ¶ÿ»ÿ·ÿ·ÿ¶ÿ°ÿ¸ÿ»ÿ¯ÿ²ÿ»ÿ»ÿ¶ÿ·ÿ»ÿ·ÿµÿ¼ÿ®ÿ¬ÿ²ÿ¶ÿ¸ÿµÿ·ÿ»ÿ»ÿ²ÿµÿ±ÿ®ÿ¶ÿ²ÿ±ÿºÿÁÿÁÿ¹ÿ°ÿ­ÿ´ÿ³ÿ»ÿ¶ÿ´ÿ¿ÿ®ÿÅÿÇÿÅÿ¾ÿºÿ¼ÿ®ÿ¾ÿ¶ÿ¯ÿºÿ¾ÿ·ÿ¶ÿ¹ÿ¹ÿ»ÿµÿµÿ¿ÿ¼ÿ¸ÿ·ÿµÿ¸ÿµÿ´ÿ°ÿ®ÿºÿ²ÿºÿ·ÿ®ÿÀÿ·ÿ²ÿºÿÁÿ²ÿ¸ÿ³ÿ®ÿ¸ÿ»ÿ´ÿ±ÿ³ÿ¾ÿ¾ÿ´ÿµÿ´ÿ¶ÿ±ÿ³ÿ°ÿ®ÿ·ÿ¾ÿÁÿ¿ÿÊÿµÿµÿ­ÿºÿ³ÿ²ÿµÿ­ÿ¹ÿµÿ±ÿ²ÿµÿ¸ÿ¶ÿ·ÿµÿ±ÿ¶ÿ¶ÿ¯ÿ²ÿ¶ÿ¹ÿ½ÿ¹ÿ®ÿ´ÿ¼ÿ±ÿ¸ÿµÿµÿ¶ÿ¶ÿµÿ²ÿ²ÿ·ÿ¹ÿ²ÿ²ÿ¸ÿ³ÿµÿ±ÿ¸ÿÂÿÂÿºÿ´ÿ´ÿ­ÿ©ÿ°ÿ´ÿ¾ÿÆÿ¹ÿÂÿ¿ÿ³ÿ®ÿ¸ÿ±ÿ¼ÿ©ÿ´ÿ«ÿ·ÿµÿ¸ÿ»ÿ°ÿ¶ÿÿ¬ÿ¸ÿ´ÿ³ÿµÿ·ÿµÿ²ÿ´ÿ®ÿ¬ÿ¸ÿ¸ÿ«ÿ©ÿ¶ÿ´ÿ³ÿ¯ÿ±ÿ¸ÿ²ÿ·ÿ½ÿ¶ÿ¶ÿ®ÿ¬ÿ¶ÿµÿ®ÿ·ÿ¸ÿ±ÿ±ÿ²ÿµÿ·ÿ¶ÿ±ÿ®ÿ³ÿºÿ·ÿ¯ÿ¹ÿÃÿ»ÿµÿ¶ÿ®ÿÿ¸ÿ¹ÿ³ÿµÿ¶ÿ²ÿ®ÿ½ÿ¹ÿ»ÿ­ÿ®ÿ¯ÿ­ÿ¯ÿ²ÿ²ÿ¶ÿ·ÿ°ÿ´ÿ¯ÿ¶ÿµÿ¸ÿºÿ¯ÿÿÿ¯ÿ¹ÿ¼ÿ¹ÿÿ­ÿ°ÿ´ÿÁÿ¼ÿ±ÿ·ÿ«ÿ¬ÿ½ÿºÿ¹ÿ­ÿ¹ÿªÿ±ÿ·ÿµÿÿ²ÿ±ÿ¸ÿµÿ®ÿ°ÿµÿ²ÿ­ÿ²ÿ¸ÿ¹ÿ¸ÿ²ÿ­ÿ­ÿ³ÿ»ÿ¹ÿ¹ÿ¹ÿ·ÿ³ÿ¸ÿ³ÿ¯ÿ±ÿ®ÿ¯ÿ¹ÿ¸ÿ²ÿ»ÿ³ÿ¶ÿ´ÿªÿ¯ÿ»ÿ·ÿ®ÿ¾ÿµÿ±ÿ¶ÿ´ÿ½ÿ¶ÿ·ÿ´ÿ­ÿ³ÿ±ÿ²ÿµÿ±ÿ­ÿ¯ÿ¶ÿ¸ÿ´ÿ­ÿ´ÿ²ÿ´ÿ·ÿÿ²ÿ¼ÿµÿ²ÿ¸ÿºÿÿ¸ÿ²ÿ¶ÿ¾ÿ¬ÿ¹ÿ»ÿ«ÿ´ÿ³ÿ¶ÿ´ÿ´ÿ¸ÿ©ÿ«ÿÿ©ÿÿ¯ÿ·ÿ²ÿµÿ¬ÿÿ¯ÿ®ÿ¯ÿ±ÿ¯ÿÿµÿ¯ÿ´ÿ«ÿ¯ÿ¶ÿ¬ÿªÿ¯ÿ·ÿ¹ÿ¹ÿ¯ÿ³ÿÅÿ©ÿ¯ÿ¯ÿ«ÿ¯ÿÀÿ»ÿ²ÿ¹ÿºÿ¼ÿ´ÿ®ÿ±ÿ³ÿ°ÿ°ÿµÿ¯ÿ­ÿ©ÿÿ¯ÿ´ÿºÿ¶ÿ®ÿ±ÿ·ÿ°ÿ®ÿ°ÿ¼ÿµÿÅÿ°ÿµÿ³ÿÿ«ÿ·ÿ´ÿ¼ÿ³ÿ²ÿ»ÿ±ÿ·ÿ¿ÿ½ÿ»ÿºÿÿÿÿÿµÿÁÿ¹ÿ³ÿµÿ©ÿÿ°ÿµÿ¶ÿ³ÿ´ÿ¶ÿ«ÿ©ÿ­ÿ³ÿÀÿ³ÿ·ÿµÿÀÿ»ÿ®ÿ»ÿ³ÿ°ÿµÿÅÿ­ÿ²ÿ³ÿ±ÿ¹ÿ»ÿ»ÿ¹ÿ¯ÿ®ÿ¬ÿ­ÿ°ÿ°ÿ©ÿµÿ¿ÿ³ÿ®ÿ«ÿ¯ÿ´ÿ±ÿ±ÿ²ÿ¶ÿ´ÿ¶ÿ¶ÿ¼ÿ·ÿ²ÿ®ÿªÿ¼ÿµÿ·ÿ¯ÿÿ°ÿÿ½ÿ¯ÿªÿºÿ¹ÿ¹ÿ³ÿ¯ÿ±ÿ²ÿ´ÿ¯ÿªÿ¾ÿ¿ÿ¹ÿ±ÿ±ÿ°ÿ·ÿ³ÿ©ÿ¯ÿ²ÿ¯ÿ²ÿ±ÿµÿºÿ¸ÿ²ÿµÿµÿ¶ÿÿ¶ÿ´ÿ±ÿ¼ÿ³ÿºÿ«ÿ¬ÿ¬ÿ·ÿ­ÿ®ÿÌÿ¾ÿµÿ²ÿÿ±ÿµÿ¶ÿ¹ÿ¸ÿ¶ÿªÿÿÿ±ÿ²ÿ°ÿ®ÿ¬ÿ¯ÿ³ÿ´ÿµÿ²ÿ­ÿ³ÿ³ÿ­ÿ©ÿ¸ÿ¸ÿ´ÿ±ÿµÿ®ÿ®ÿ­ÿ²ÿ·ÿ³ÿªÿµÿ¬ÿ¶ÿÿ±ÿ»ÿ¹ÿ²ÿµÿ½ÿ¶ÿ¹ÿ¯ÿ²ÿµÿ±ÿ­ÿ³ÿ«ÿ¯ÿ¶ÿ°ÿ®ÿ­ÿ­ÿ¬ÿ°ÿµÿ±ÿ­ÿÿ²ÿ¾ÿ¶ÿ­ÿ³ÿ³ÿÿ±ÿ¹ÿ­ÿ¹ÿ¬ÿ¼ÿ°ÿ¶ÿ¸ÿ´ÿ´ÿ²ÿ«ÿ´ÿ°ÿ²ÿ®ÿ¹ÿ³ÿ®ÿµÿ´ÿ°ÿµÿ´ÿ­ÿ°ÿ±ÿ¯ÿ¸ÿ¶ÿªÿÿ©ÿ²ÿ½ÿÿ­ÿ³ÿ°ÿ«ÿ±ÿ»ÿ»ÿ¶ÿÿµÿºÿ¿ÿ¹ÿ¹ÿ¹ÿ®ÿÿ°ÿ³ÿ´ÿ¸ÿ°ÿ¶ÿ½ÿ¼ÿºÿ°ÿ­ÿ¯ÿ®ÿ¬ÿ­ÿ±ÿ°ÿ¬ÿ°ÿ°ÿ°ÿ°ÿ°ÿ¯ÿ°ÿ³ÿ¹ÿ±ÿ·ÿ´ÿ´ÿµÿ©ÿ­ÿÿ­ÿ¼ÿÂÿºÿ¹ÿ±ÿ«ÿ·ÿÄÿ¸ÿ¸ÿµÿ´ÿµÿ²ÿµÿºÿ»ÿµÿ²ÿµÿ¼ÿ¿ÿ°ÿ®ÿµÿ¯ÿ±ÿ°ÿ±ÿ¯ÿ³ÿ±ÿ´ÿ¼ÿ·ÿ¸ÿ½ÿ«ÿ«ÿ¯ÿ©ÿ¯ÿ¼ÿ²ÿ¬ÿµÿ¿ÿ´ÿ±ÿ´ÿ·ÿ«ÿ¯ÿ½ÿ¶ÿªÿµÿµÿ°ÿ³ÿ¬ÿºÿÃÿ·ÿÄÿ·ÿ¬ÿ¯ÿ²ÿ¼ÿ¾ÿºÿ±ÿ»ÿ¸ÿµÿ¬ÿÿ®ÿ¬ÿ´ÿ¬ÿªÿµÿ²ÿ½ÿ´ÿ¬ÿ­ÿ´ÿ³ÿ¯ÿ©ÿ­ÿ´ÿ¶ÿ¸ÿ·ÿºÿ»ÿ¹ÿ­ÿ«ÿ·ÿ³ÿ©ÿ°ÿ¯ÿ¶ÿ«ÿ·ÿ°ÿ´ÿ¼ÿ°ÿ¹ÿ°ÿ¯ÿ¯ÿ¶ÿ²ÿ½ÿ»ÿµÿ²ÿ¯ÿ´ÿ¶ÿ¹ÿ»ÿ¶ÿ·ÿ·ÿ±ÿ¶ÿ·ÿ±ÿ¯ÿ°ÿ±ÿ¶ÿ¸ÿ­ÿ¬ÿ­ÿ«ÿÿ«ÿ¶ÿÄÿÿ®ÿ­ÿ±ÿ¹ÿµÿ´ÿÂÿ¿ÿ±ÿ¶ÿ¹ÿ¸ÿ®ÿ±ÿ¾ÿ·ÿ´ÿºÿ¹ÿ¸ÿ·ÿÂÿ»ÿ´ÿ¸ÿºÿ¸ÿµÿ³ÿ½ÿ°ÿ¯ÿ¸ÿµÿµÿ´ÿÿÿ¸ÿ­ÿ±ÿ¶ÿ±ÿ²ÿ±ÿ±ÿ·ÿ·ÿ´ÿµÿ¶ÿ»ÿµÿ­ÿ²ÿ²ÿ¶ÿ·ÿ¶ÿµÿ®ÿ´ÿ¶ÿ²ÿÇÿÂÿ²ÿ¸ÿ°ÿµÿ¹ÿ³ÿ«ÿ³ÿ½ÿ»ÿ¼ÿ¸ÿºÿ»ÿ±ÿ³ÿ®ÿ®ÿ»ÿ·ÿ·ÿºÿ´ÿ°ÿ·ÿ³ÿ«ÿ»ÿ¶ÿ»ÿ³ÿºÿ¶ÿ´ÿ³ÿ´ÿ¸ÿºÿ¶ÿ±ÿ¸ÿ¸ÿ³ÿ°ÿ¯ÿ´ÿ·ÿ¿ÿºÿ´ÿ´ÿ¼ÿºÿµÿ³ÿ²ÿ¸ÿÿªÿµÿ¼ÿ¸ÿ¯ÿ½ÿ¹ÿ®ÿµÿ´ÿ¯ÿ³ÿºÿ»ÿ¿ÿÂÿ¼ÿ»ÿ·ÿ®ÿ­ÿ½ÿ±ÿ²ÿªÿ´ÿ¾ÿ¹ÿ²ÿ©ÿÀÿ¿ÿ¾ÿ·ÿ¾ÿ¿ÿ·ÿµÿºÿµÿ®ÿ²ÿ²ÿ´ÿ»ÿ¹ÿºÿ¿ÿÀÿ½ÿ¶ÿ·ÿ²ÿµÿ¿ÿ·ÿµÿ²ÿÀÿ»ÿ¶ÿºÿÃÿ¼ÿ¿ÿ¿ÿ¼ÿÀÿ¾ÿµÿºÿÂÿ·ÿ±ÿ³ÿÂÿÂÿºÿµÿµÿ²ÿ´ÿÀÿ¹ÿ½ÿ·ÿ¯ÿ¿ÿ¼ÿ·ÿ¼ÿÁÿÀÿ¿ÿºÿ·ÿ¹ÿ½ÿÀÿ»ÿÈÿ¹ÿ³ÿ¯ÿ¿ÿºÿ¾ÿ»ÿ²ÿ­ÿ¹ÿ´ÿ³ÿ¸ÿ¾ÿµÿ±ÿ¿ÿÁÿ³ÿ±ÿºÿ»ÿºÿ¼ÿ¶ÿºÿ¼ÿ¹ÿ±ÿ¾ÿ¶ÿÿSÿÿ¶ÿ³ÿºÿ»ÿ¶ÿ´ÿ·ÿ½ÿ¼ÿ·ÿ¶ÿ¸ÿºÿµÿ¼ÿ¸ÿµÿµÿÃÿ¸ÿ²ÿÈÿÀÿ¿ÿ»ÿ»ÿ»ÿ¾ÿÃÿ¼ÿ¼ÿ»ÿ³ÿ·ÿ»ÿºÿÂÿ¸ÿ±ÿÀÿ¹ÿºÿ©ÿ°ÿ¿ÿ³ÿµÿ¹ÿµÿ¸ÿ¿ÿÂÿ¾ÿµÿ´ÿ·ÿµÿ¹ÿ¼ÿ²ÿ°ÿ³ÿ²ÿ³ÿÆÿµÿ¼ÿ·ÿ¶ÿÄÿ¾ÿÅÿÂÿ»ÿ¶ÿ¸ÿ»ÿ¿ÿ¿ÿ·ÿ»ÿ¾ÿÁÿ½ÿ±ÿºÿ·ÿÿ¹ÿ¶ÿÂÿ³ÿµÿ¸ÿ»ÿ¿ÿºÿ¹ÿ¼ÿµÿ±ÿ¾ÿÂÿºÿ¾ÿ·ÿ³ÿ¹ÿÀÿºÿµÿÌÿÂÿºÿºÿÀÿÂÿÂÿ¿ÿºÿ´ÿ´ÿµÿ´ÿ¼ÿÆÿ»ÿ¶ÿÁÿ²ÿÂÿ¼ÿ¶ÿºÿÂÿ½ÿ¸ÿ¹ÿ¶ÿ¶ÿ·ÿ¯ÿ»ÿ¿ÿ±ÿ½ÿÇÿ¶ÿ¾ÿËÿ¼ÿÁÿ²ÿ­ÿ·ÿºÿ³ÿ¶ÿ¾ÿÂÿÃÿ½ÿ·ÿ²ÿ«ÿ´ÿ·ÿ¿ÿ´ÿ¹ÿÅÿÆÿÄÿÁÿ¿ÿ¹ÿÁÿÄÿ¶ÿ´ÿ·ÿµÿÂÿ¹ÿÂÿ°ÿÄÿ»ÿ¼ÿÅÿºÿ¬ÿ·ÿ³ÿµÿ¾ÿ¼ÿ¼ÿ¾ÿ½ÿ³ÿ½ÿ»ÿ¾ÿ½ÿ¿ÿ½ÿ»ÿ¼ÿ¾ÿ¿ÿÁÿÁÿ¾ÿºÿ»ÿ¾ÿ¼ÿ¹ÿÅÿ½ÿÓÿÂÿ´ÿ¶ÿ·ÿÁÿºÿ¼ÿÃÿÂÿ¼ÿ¸ÿ»ÿ¾ÿ·ÿ½ÿ½ÿÁÿ±ÿÁÿ¾ÿ¾ÿ½ÿ¾ÿ¿ÿ½ÿÁÿÀÿ¶ÿºÿÁÿ½ÿ¼ÿÅÿ°ÿÉÿ¹ÿºÿÁÿ¹ÿÁÿÅÿÂÿÂÿÆÿÂÿ´ÿµÿ¹ÿ¿ÿ´ÿÃÿÃÿÅÿÄÿ¼ÿÁÿ»ÿ¼ÿÁÿ½ÿ¼ÿÂÿÅÿÃÿÁÿÏÿºÿºÿÁÿÀÿÀÿÀÿ¼ÿ³ÿ¸ÿÁÿ¿ÿ¾ÿ¿ÿ»ÿ½ÿ¸ÿºÿºÿÁÿÆÿÅÿÂÿÂÿ¾ÿµÿ¶ÿ¿ÿ¼ÿÀÿ¿ÿÀÿ¿ÿ»ÿ¹ÿºÿÃÿ¾ÿÃÿ¾ÿ¶ÿ»ÿÄÿÏÿÂÿ¹ÿ·ÿ¿ÿ¿ÿ¹ÿ´ÿ¸ÿ¼ÿ½ÿÀÿÀÿºÿ»ÿÇÿÁÿºÿÉÿÆÿÆÿ½ÿÁÿÂÿ·ÿµÿ¸ÿºÿÄÿÎÿËÿÅÿÂÿ¹ÿ»ÿºÿ¼ÿ¾ÿ¾ÿ»ÿ½ÿ¾ÿ¸ÿ´ÿ¸ÿ¸ÿ²ÿÁÿÈÿÇÿ¾ÿÁÿÂÿ½ÿÂÿÈÿÁÿ¾ÿ»ÿ¼ÿ¼ÿ»ÿ¼ÿ»ÿºÿ¼ÿÁÿ½ÿ¿ÿÆÿÃÿ¹ÿ³ÿ´ÿÀÿÂÿ¼ÿ¼ÿ¹ÿ½ÿ¿ÿ½ÿ¹ÿ¾ÿÄÿµÿÁÿ»ÿ¾ÿÃÿ½ÿ·ÿµÿ½ÿÅÿÃÿÀÿÁÿ¿ÿ¿ÿÀÿ¾ÿ»ÿÁÿÅÿÆÿ½ÿ½ÿºÿ¶ÿ¿ÿÄÿ½ÿÄÿÍÿÅÿ¸ÿ¶ÿÃÿ½ÿ¼ÿÃÿÆÿÃÿ¿ÿ¾ÿ¸ÿÂÿÁÿÅÿÁÿÂÿ½ÿ»ÿºÿ¹ÿ¿ÿ½ÿ¸ÿ¼ÿ´ÿ¾ÿ¾ÿ»ÿ¶ÿÀÿ¾ÿ¶ÿÀÿÇÿºÿ·ÿÀÿ²ÿ¹ÿ·ÿ½ÿÆÿÈÿÅÿÁÿ½ÿÄÿÏÿµÿ»ÿ»ÿ¾ÿÉÿÃÿÀÿÁÿ·ÿ°ÿ½ÿ¾ÿ»ÿÌÿÄÿÂÿÀÿÀÿ¾ÿ½ÿÃÿÄÿ¶ÿÁÿÆÿ»ÿÃÿÃÿÇÿÊÿÊÿÇÿÀÿ¼ÿ½ÿ¾ÿµÿÆÿÈÿÀÿ»ÿ»ÿ¼ÿºÿ»ÿÀÿ»ÿ¿ÿÄÿ­ÿ¹ÿÃÿÃÿ»ÿµÿ¿ÿÈÿÁÿ¹ÿÁÿÁÿÁÿ¾ÿÃÿÊÿÉÿÁÿ»ÿ¾ÿÂÿÈÿÅÿ»ÿºÿ½ÿÀÿÆÿÈÿ¿ÿ¼ÿ¾ÿµÿÄÿ¿ÿ¿ÿ¼ÿ»ÿÄÿÍÿËÿ¾ÿ·ÿ¿ÿÀÿÅÿ¿ÿ½ÿÃÿÂÿ½ÿÆÿÈÿ»ÿÀÿ¶ÿ±ÿ¸ÿ¾ÿ¿ÿ¾ÿ¹ÿ·ÿÃÿÇÿÅÿÂÿÁÿ¾ÿ¼ÿ¾ÿ¹ÿ¸ÿ¾ÿ¶ÿ½ÿÀÿ¹ÿ»ÿ¾ÿ½ÿÃÿ¶ÿ´ÿÉÿ½ÿ¿ÿ¼ÿ»ÿ¿ÿÁÿ¼ÿ»ÿÂÿÄÿ°ÿ½ÿÀÿÁÿÅÿÌÿÌÿ²ÿÿÅÿ¹ÿ´ÿÀÿÅÿÀÿ½ÿ¾ÿÀÿ¹ÿ¶ÿÆÿÅÿ¿ÿ¾ÿÀÿ¿ÿ¼ÿÄÿ²ÿ²ÿÆÿ¼ÿ¾ÿ½ÿ¹ÿºÿ¶ÿ©ÿµÿÁÿ¼ÿ¿ÿÁÿÁÿÃÿÁÿ»ÿÆÿµÿ³ÿ´ÿ¾ÿ¿ÿ½ÿÁÿÆÿÍÿ°ÿ½ÿ³ÿ½ÿ¿ÿ¿ÿÁÿ¼ÿ½ÿµÿ½ÿ½ÿ·ÿÀÿÄÿ½ÿ¿ÿËÿ¼ÿ¿ÿÈÿÁÿ·ÿ¾ÿÄÿ¼ÿ½ÿµÿ½ÿÇÿÂÿÃÿÅÿÄÿÃÿÆÿÂÿÂÿÁÿ¼ÿ½ÿÃÿÈÿÉÿ¾ÿÁÿÇÿÆÿÂÿÁÿ¿ÿÁÿÅÿ½ÿÍÿÃÿ·ÿºÿ¹ÿ´ÿ¯ÿ­ÿ¶ÿ»ÿÀÿ»ÿ¶ÿ­ÿ±ÿ´ÿ¬ÿ¸ÿÉÿ¶ÿ·ÿ´ÿ³ÿ·ÿ»ÿ»ÿ»ÿ¿ÿ°ÿµÿ²ÿµÿ´ÿ³ÿ¶ÿµÿ¹ÿ·ÿ¾ÿ¶ÿµÿ¸ÿ¾ÿ½ÿ¯ÿ¶ÿ³ÿ¯ÿ°ÿ¯ÿ´ÿºÿ»ÿ¿ÿ»ÿ©ÿ¾ÿ¸ÿ´ÿºÿ¸ÿ±ÿ³ÿ»ÿ¿ÿÃÿµÿ°ÿ°ÿ³ÿ·ÿ¸ÿ¸ÿ´ÿ´ÿ½ÿÁÿ¸ÿ·ÿ¹ÿµÿ´ÿµÿ¯ÿ¶ÿ¶ÿ¼ÿ¼ÿ»ÿ¸ÿ¸ÿ¸ÿ¯ÿ»ÿ¿ÿ¿ÿ½ÿ¼ÿÁÿÂÿ¿ÿÆÿÐÿ½ÿ»ÿ¹ÿµÿÀÿÀÿ´ÿ¬ÿ°ÿµÿ¹ÿ°ÿ´ÿ·ÿºÿ»ÿÀÿÅÿ¿ÿÀÿ¹ÿ¬ÿ½ÿ½ÿµÿ´ÿ¸ÿ¼ÿÁÿÀÿµÿ¾ÿ»ÿ»ÿ¹ÿ»ÿºÿµÿµÿÁÿºÿ½ÿ½ÿ¸ÿ¢ÿ·ÿÃÿ¼ÿ´ÿ²ÿ½ÿºÿ¼ÿÆÿºÿ¸ÿ·ÿ¼ÿÂÿ¼ÿ´ÿÀÿÌÿºÿ¯ÿ°ÿ±ÿ¸ÿ¸ÿµÿ»ÿ¯ÿ¹ÿ¼ÿ·ÿ¼ÿ´ÿ¸ÿ»ÿ¿ÿÀÿ²ÿ¹ÿ¿ÿÂÿ¹ÿ¹ÿ·ÿ¸ÿ¸ÿµÿ³ÿ¹ÿ¸ÿÀÿ²ÿ¸ÿ²ÿ»ÿ»ÿ»ÿ½ÿ¹ÿ¹ÿ¼ÿ²ÿ¹ÿ´ÿÃÿÀÿ»ÿ´ÿ·ÿ»ÿµÿ¶ÿ´ÿ·ÿ»ÿ¶ÿ±ÿµÿºÿµÿ¯ÿ±ÿ»ÿÈÿÃÿÂÿÂÿ´ÿ¶ÿ¾ÿ½ÿ¹ÿ»ÿ½ÿ¼ÿ¾ÿ¹ÿ¹ÿ½ÿ²ÿÂÿ¿ÿºÿ´ÿ¯ÿ¹ÿÁÿ¹ÿ¼ÿÁÿ¿ÿ¶ÿ¹ÿ¿ÿ¿ÿ»ÿ·ÿ¸ÿ¾ÿ½ÿ·ÿ¼ÿÄÿ¸ÿ²ÿÀÿÀÿ¿ÿÁÿ½ÿÂÿÇÿÏÿ»ÿ·ÿÂÿ¶ÿ·ÿºÿ»ÿ¸ÿ¯ÿªÿ´ÿ²ÿ¾ÿ²ÿ¹ÿÉÿÅÿ»ÿÃÿ½ÿ²ÿ¸ÿµÿ´ÿ¹ÿ¾ÿ»ÿ¸ÿ³ÿ¹ÿ³ÿ¼ÿ¾ÿ¼ÿÁÿºÿ³ÿºÿÀÿ»ÿ¸ÿÀÿ»ÿ»ÿ»ÿ¶ÿ¶ÿ¼ÿ¿ÿÆÿÁÿ»ÿÀÿ¶ÿ¹ÿ½ÿ»ÿ¼ÿ·ÿ¶ÿ»ÿ¶ÿ¶ÿ¶ÿÃÿµÿºÿºÿµÿºÿ»ÿºÿÁÿÁÿ¹ÿºÿ·ÿ¹ÿ¶ÿ»ÿ¸ÿ½ÿ¶ÿÁÿÆÿ¼ÿºÿºÿµÿ¼ÿ»ÿ¹ÿ²ÿ¶ÿ²ÿ¾ÿ¿ÿ»ÿ»ÿ¾ÿ¼ÿ¼ÿ¼ÿ´ÿ»ÿÁÿ´ÿÉÿ´ÿ ÿ²ÿ¹ÿ·ÿ¾ÿºÿ³ÿ¶ÿºÿ¾ÿºÿ·ÿÁÿ¹ÿ¼ÿ´ÿ¯ÿ³ÿ´ÿ±ÿ·ÿÁÿ½ÿ¸ÿÃÿÄÿ½ÿÄÿ»ÿ¹ÿ¯ÿ¢ÿ·ÿÀÿ¶ÿ¶ÿ¼ÿ¸ÿ¿ÿ·ÿ³ÿ¶ÿ®ÿ¼ÿÀÿ¼ÿ¸ÿ¼ÿ¼ÿ¶ÿ¸ÿ¹ÿ±ÿ·ÿÃÿ¾ÿ±ÿ»ÿÄÿºÿÃÿÅÿÂÿ¹ÿ·ÿºÿ¸ÿ¸ÿ¾ÿºÿµÿ´ÿ¿ÿ®ÿ²ÿºÿ½ÿ¼ÿ¹ÿ½ÿ»ÿ¿ÿÃÿ¼ÿ·ÿ²ÿ·ÿ¹ÿ²ÿ³ÿÇÿºÿ½ÿ´ÿ»ÿ¾ÿ¾ÿÀÿ»ÿ´ÿ±ÿ·ÿÁÿºÿ´ÿ¼ÿ´ÿ¿ÿÃÿ¾ÿ¿ÿ¾ÿ½ÿ¿ÿ¾ÿºÿ½ÿÀÿ¼ÿ¾ÿºÿºÿ¾ÿ­ÿ²ÿÉÿÌÿ¿ÿ¿ÿµÿµÿ¿ÿºÿ±ÿ½ÿÍÿÉÿÂÿ·ÿ·ÿªÿ¸ÿºÿ¼ÿ¸ÿ¿ÿÁÿ¸ÿ¶ÿ¹ÿ¹ÿºÿ·ÿ¯ÿ±ÿ±ÿÃÿÅÿµÿ¿ÿ³ÿµÿÂÿ¼ÿ¾ÿ¿ÿ·ÿµÿ¾ÿÃÿÃÿ¹ÿ®ÿ¹ÿ»ÿ¹ÿ»ÿµÿ°ÿ¼ÿÁÿ¾ÿµÿ´ÿ»ÿºÿ´ÿµÿ¹ÿºÿ³ÿ³ÿ»ÿ·ÿµÿ­ÿ´ÿ¾ÿ¾ÿ¸ÿ±ÿ®ÿ±ÿ»ÿ¼ÿ³ÿµÿ¼ÿÀÿÄÿ¾ÿ´ÿ»ÿÁÿÍÿ½ÿºÿ¿ÿ¾ÿ¸ÿ¶ÿ½ÿºÿ·ÿ½ÿ¹ÿ±ÿ»ÿ»ÿ·ÿ¸ÿ»ÿ²ÿ¸ÿºÿÂÿÂÿ¼ÿ¿ÿ¶ÿ¹ÿ¶ÿ°ÿ¸ÿ¹ÿ²ÿ¹ÿ»ÿ¶ÿ»ÿ½ÿ¼ÿ¾ÿÃÿ¿ÿ°ÿ½ÿÀÿ¹ÿ´ÿ·ÿ½ÿºÿ®ÿ¬ÿ¸ÿºÿµÿ¹ÿ¸ÿ»ÿ¿ÿÀÿ·ÿÁÿ¸ÿ·ÿ¡ÿ¸ÿ»ÿ²ÿ¹ÿ¶ÿ±ÿ¸ÿ¶ÿµÿ¸ÿ¯ÿ®ÿ´ÿ»ÿ·ÿ¾ÿºÿ¹ÿÃÿµÿ·ÿ´ÿ¸ÿ·ÿ¾ÿºÿ¹ÿ³ÿ®ÿ­ÿ°ÿ³ÿ³ÿ¼ÿ²ÿªÿ°ÿ³ÿ¶ÿ»ÿ±ÿ¬ÿÅÿ»ÿµÿ¯ÿ®ÿ¯ÿ»ÿ¹ÿ«ÿ¯ÿ¼ÿ¼ÿ¶ÿµÿ³ÿ¯ÿ¸ÿ»ÿªÿ²ÿ¸ÿÆÿ°ÿªÿ´ÿ¹ÿ¶ÿ¸ÿ³ÿ¸ÿ¹ÿ³ÿ²ÿºÿ»ÿ¸ÿºÿ´ÿ³ÿ»ÿ¼ÿÀÿµÿ±ÿµÿ²ÿ¶ÿ±ÿ·ÿ»ÿ±ÿ²ÿµÿ¹ÿ°ÿ¼ÿ½ÿ¶ÿ¿ÿ¿ÿ¸ÿ¸ÿ¸ÿ´ÿ¯ÿ¶ÿÄÿ·ÿ­ÿ¸ÿ¼ÿ±ÿ¯ÿ³ÿ®ÿ¯ÿ¶ÿµÿÁÿ·ÿ«ÿ·ÿ½ÿ¹ÿ·ÿ´ÿµÿ¼ÿÆÿ¾ÿ¹ÿ±ÿªÿÅÿ»ÿ¸ÿÀÿ·ÿ·ÿµÿ¼ÿÂÿÃÿÁÿ·ÿ¬ÿ¶ÿ·ÿªÿ°ÿ½ÿºÿ¶ÿ¾ÿ¾ÿ´ÿ°ÿÀÿºÿ±ÿ·ÿ½ÿ¹ÿ·ÿ±ÿ¹ÿ³ÿ·ÿ»ÿ²ÿ·ÿ²ÿ²ÿ´ÿ±ÿ¸ÿ¿ÿ¸ÿ¹ÿÁÿ¿ÿ¼ÿ¶ÿ¶ÿÂÿ·ÿµÿ®ÿÿ¸ÿÿºÿªÿ¯ÿ¸ÿ¼ÿ®ÿ³ÿ¹ÿ½ÿ¿ÿÀÿ°ÿÿªÿµÿ½ÿ¹ÿ¸ÿ¹ÿ²ÿ¹ÿ¹ÿ·ÿ¸ÿÿ»ÿ¶ÿ¿ÿ°ÿºÿ¿ÿ³ÿ·ÿ²ÿ¯ÿ´ÿºÿ·ÿ·ÿ¹ÿ³ÿ¶ÿ·ÿ²ÿ»ÿ½ÿ´ÿ³ÿ²ÿ¸ÿ·ÿ°ÿ¼ÿ»ÿ»ÿ½ÿ¸ÿ¯ÿ¯ÿÁÿ¿ÿ»ÿºÿ¹ÿ«ÿ©ÿ´ÿ´ÿ°ÿ¯ÿ²ÿ¶ÿ°ÿ¬ÿ¶ÿºÿ¶ÿ¼ÿ¹ÿ´ÿÂÿºÿ²ÿ°ÿ¯ÿ¼ÿ°ÿ½ÿ²ÿ©ÿ¾ÿÅÿ¿ÿ¶ÿ­ÿ­ÿ¼ÿ°ÿ¸ÿ¶ÿ­ÿ¯ÿ±ÿ²ÿ¶ÿ¹ÿ»ÿ¾ÿ¸ÿ±ÿ¯ÿ°ÿ¼ÿ³ÿªÿ¬ÿºÿ·ÿ½ÿ´ÿ¼ÿºÿ¸ÿµÿ³ÿ²ÿµÿ°ÿ¯ÿ²ÿ¶ÿ´ÿ³ÿµÿ»ÿ¾ÿ¼ÿ·ÿ·ÿ·ÿ®ÿ®ÿµÿ¶ÿ¶ÿ·ÿ¬ÿµÿ¶ÿ­ÿ²ÿ¶ÿ¾ÿÁÿ¹ÿ­ÿ²ÿ³ÿ²ÿ¸ÿÃÿ¶ÿ´ÿ´ÿ¹ÿºÿ·ÿ±ÿ²ÿ´ÿ®ÿ²ÿ½ÿ¶ÿ±ÿ¶ÿ¶ÿ±ÿ®ÿ²ÿ³ÿ¯ÿ³ÿ°ÿ±ÿºÿ»ÿ¹ÿ¬ÿ´ÿ«ÿ±ÿ¶ÿ¶ÿ¯ÿºÿ¶ÿ³ÿ´ÿ±ÿµÿ³ÿµÿ²ÿ¯ÿ³ÿ¸ÿ·ÿ³ÿ·ÿ¿ÿ½ÿ¹ÿ³ÿ°ÿ²ÿ¶ÿ¬ÿ¶ÿ´ÿÁÿ¿ÿ¸ÿÄÿ¯ÿÇÿ«ÿ±ÿ®ÿ¿ÿ®ÿ°ÿ·ÿ»ÿ¸ÿ¸ÿ´ÿ³ÿ®ÿ¬ÿ ÿÿ«ÿ­ÿ±ÿ´ÿ²ÿ¶ÿ¼ÿºÿ»ÿ»ÿºÿ»ÿ®ÿ¯ÿ¹ÿ³ÿºÿ®ÿ«ÿÿÿÿ¼ÿ±ÿ¶ÿ°ÿ¶ÿ®ÿ¶ÿµÿªÿ«ÿ¯ÿ¯ÿ­ÿ°ÿ¶ÿ´ÿ±ÿ´ÿ²ÿ±ÿ¸ÿ¸ÿ²ÿ²ÿ¶ÿ²ÿµÿ³ÿ³ÿ¶ÿ²ÿ±ÿ­ÿ²ÿ¹ÿ¸ÿ¹ÿ¶ÿÿ®ÿ´ÿ±ÿ¶ÿ»ÿ±ÿ­ÿ¹ÿ³ÿªÿªÿ®ÿ´ÿ³ÿ¬ÿ¯ÿ´ÿ³ÿ²ÿ°ÿ³ÿºÿ»ÿ¸ÿ·ÿ·ÿ¶ÿ­ÿµÿ¹ÿµÿ´ÿÿ³ÿ¶ÿ²ÿ°ÿ°ÿºÿ²ÿ®ÿ³ÿ©ÿÂÿ­ÿÀÿ¹ÿÿ©ÿÿ®ÿ°ÿ®ÿ´ÿÿÿÿ¯ÿÿ¬ÿ³ÿ°ÿ°ÿªÿ©ÿ´ÿ¸ÿ­ÿÿ®ÿ´ÿ´ÿ·ÿ¯ÿ´ÿÿ²ÿ®ÿ¬ÿ¾ÿ¸ÿËÿµÿ¬ÿ®ÿ­ÿ»ÿ¿ÿÿ·ÿ°ÿ·ÿ¾ÿ³ÿ·ÿµÿ·ÿÁÿ¿ÿ²ÿ±ÿ±ÿ¼ÿ»ÿ¯ÿ¯ÿ¶ÿ¼ÿ²ÿ´ÿ½ÿ¼ÿ²ÿ·ÿ®ÿ·ÿ¿ÿÅÿ«ÿ¯ÿ³ÿ®ÿ³ÿ®ÿ²ÿ´ÿ¸ÿ¯ÿ¹ÿ°ÿ­ÿ«ÿ°ÿ±ÿ´ÿ»ÿ°ÿ¹ÿ»ÿ½ÿ°ÿ³ÿ·ÿ²ÿ³ÿ·ÿ¶ÿ¶ÿ³ÿ¶ÿ¾ÿ¹ÿ¬ÿªÿ¶ÿµÿºÿ­ÿÿ´ÿ¸ÿ¼ÿ¶ÿ®ÿ­ÿÿ½ÿµÿÁÿ±ÿ¿ÿ±ÿ»ÿ¶ÿÿµÿ³ÿ·ÿ·ÿ¯ÿµÿ¯ÿ«ÿ´ÿºÿ´ÿ·ÿ¹ÿµÿ¹ÿ·ÿ¯ÿ®ÿ®ÿ³ÿ²ÿÿ±ÿ³ÿ±ÿ»ÿµÿºÿ´ÿ¬ÿ·ÿ²ÿ¬ÿ°ÿ«ÿ¯ÿ²ÿ¾ÿÿ¹ÿ¶ÿ¸ÿ·ÿ¸ÿ³ÿ²ÿµÿ¾ÿ¯ÿ«ÿµÿµÿµÿ´ÿ¸ÿµÿ°ÿ¯ÿ´ÿ³ÿ­ÿ²ÿ»ÿÀÿ¼ÿ´ÿ®ÿ¶ÿÁÿ½ÿ½ÿµÿ¯ÿºÿ®ÿ¾ÿ²ÿ¶ÿ½ÿ­ÿ°ÿÿ©ÿÿ½ÿ±ÿºÿ¯ÿ©ÿºÿÃÿ´ÿ±ÿªÿ­ÿ©ÿÿªÿ¬ÿ¶ÿ´ÿ©ÿªÿ¶ÿ¸ÿ²ÿ³ÿ°ÿ®ÿ°ÿ±ÿ´ÿ®ÿ¬ÿµÿ­ÿ´ÿ«ÿ°ÿ¯ÿºÿ¹ÿ»ÿ¯ÿ¯ÿ²ÿ¯ÿ¶ÿ±ÿ·ÿ¼ÿµÿ±ÿµÿ³ÿ·ÿ²ÿ¬ÿ·ÿ¸ÿ°ÿ·ÿºÿ­ÿ´ÿ½ÿ¶ÿ¶ÿ³ÿ«ÿ®ÿ´ÿ·ÿ°ÿ°ÿªÿ®ÿµÿºÿ¯ÿ­ÿÿÿÿÿ±ÿËÿ±ÿ»ÿ©ÿ«ÿ·ÿ½ÿ°ÿ¬ÿ²ÿ¯ÿ®ÿ½ÿ°ÿ±ÿµÿ¼ÿºÿ­ÿ±ÿ·ÿµÿ®ÿ¬ÿ­ÿ´ÿÀÿ¶ÿ©ÿ¯ÿ®ÿ¬ÿ³ÿ²ÿ´ÿµÿ©ÿ¸ÿµÿ¿ÿ¸ÿ´ÿ«ÿ¸ÿ°ÿºÿµÿ»ÿ·ÿ·ÿ¬ÿ®ÿ±ÿµÿÀÿµÿ­ÿªÿ³ÿ¸ÿ±ÿ¶ÿºÿ¶ÿ³ÿ«ÿªÿ®ÿ±ÿ¶ÿµÿ·ÿµÿ¬ÿ³ÿ¸ÿ´ÿ¸ÿ¶ÿ±ÿ´ÿ³ÿµÿÿ³ÿÿ·ÿ¶ÿ¹ÿ½ÿ¸ÿÿ±ÿ¯ÿ´ÿ²ÿ®ÿ¶ÿµÿ°ÿ°ÿ°ÿ²ÿ¹ÿ»ÿ¹ÿ»ÿÅÿÇÿ´ÿ°ÿ´ÿ²ÿ´ÿµÿ¯ÿ¸ÿ¼ÿ»ÿ¯ÿ¸ÿ±ÿ²ÿºÿ·ÿ²ÿ°ÿÆÿ¹ÿ°ÿªÿªÿ²ÿ·ÿ«ÿ¶ÿ®ÿ²ÿ±ÿ®ÿ²ÿ±ÿ²ÿµÿ·ÿ´ÿ°ÿ©ÿÿ»ÿÂÿ¾ÿ¶ÿ¸ÿ¿ÿÀÿ²ÿºÿËÿÀÿ¾ÿ¸ÿ±ÿÀÿ¸ÿ¼ÿ¼ÿ²ÿ±ÿ¹ÿ±ÿµÿ¼ÿ¸ÿ»ÿ±ÿ±ÿ°ÿ¯ÿ°ÿ¸ÿ·ÿ±ÿ³ÿµÿ»ÿ¹ÿ¼ÿ­ÿ®ÿ²ÿµÿ´ÿºÿ¹ÿ¸ÿ°ÿµÿ°ÿ¹ÿ¿ÿ·ÿ·ÿ®ÿ³ÿ¯ÿ²ÿ±ÿ³ÿ¼ÿ³ÿ¬ÿ­ÿ·ÿ¹ÿ´ÿ´ÿ¹ÿ¸ÿµÿÀÿÂÿ¶ÿ³ÿ¶ÿ¹ÿ±ÿ½ÿ±ÿ«ÿ¹ÿ¹ÿ¸ÿ¼ÿ²ÿ¹ÿ³ÿ±ÿ´ÿµÿ¹ÿ¼ÿ¸ÿ³ÿ¶ÿ½ÿ¾ÿ¿ÿ½ÿ¶ÿ°ÿ²ÿ²ÿ³ÿ¸ÿ¯ÿ°ÿ¶ÿµÿ¶ÿ¸ÿµÿ²ÿµÿ°ÿ»ÿ°ÿ·ÿ±ÿ­ÿ²ÿ³ÿºÿ¹ÿÿÿµÿ°ÿ´ÿ´ÿ¸ÿ¶ÿ°ÿ±ÿ¶ÿµÿ±ÿ²ÿ´ÿ¶ÿ¸ÿ³ÿ¯ÿ»ÿ³ÿ¾ÿ®ÿ»ÿ´ÿ¼ÿÿ­ÿ²ÿ·ÿ¿ÿºÿÁÿ¼ÿ¹ÿ¶ÿ·ÿ¹ÿºÿµÿ¾ÿÀÿ¼ÿ¹ÿ·ÿ¿ÿ¸ÿªÿ³ÿ·ÿ¶ÿËÿµÿ¯ÿ±ÿ¹ÿ°ÿ¿ÿ³ÿ¿ÿ»ÿ»ÿ¶ÿ¶ÿ³ÿ²ÿ´ÿ¹ÿ´ÿ°ÿµÿ³ÿ¯ÿ´ÿ·ÿ¸ÿ¸ÿ¹ÿ´ÿ±ÿºÿÁÿºÿ¹ÿ¶ÿ¸ÿ¿ÿ²ÿÀÿÀÿ»ÿ¶ÿªÿ¬ÿ¯ÿ´ÿ·ÿµÿ³ÿ½ÿÄÿ¾ÿ½ÿÁÿ»ÿ³ÿµÿ¶ÿ¬ÿ«ÿ»ÿ¶ÿÿ­ÿ«ÿ¿ÿ¸ÿ²ÿ³ÿ½ÿÁÿÁÿ»ÿ¸ÿ·ÿ¹ÿ»ÿ¶ÿ³ÿ¹ÿ¶ÿ°ÿ¸ÿ½ÿºÿ»ÿÁÿ¶ÿ¶ÿ¯ÿ·ÿ´ÿÁÿ¹ÿ­ÿ·ÿ¾ÿµÿµÿ»ÿ¾ÿ³ÿ¹ÿ¸ÿ¹ÿÀÿ¸ÿ³ÿµÿ®ÿ¯ÿ©ÿÿ®ÿ¸ÿ¶ÿ´ÿ·ÿ¯ÿ¾ÿ·ÿ¸ÿÄÿ¶ÿ±ÿºÿ¿ÿ·ÿ½ÿ¿ÿ»ÿ¼ÿ»ÿ¸ÿ·ÿ¹ÿÀÿÃÿÈÿºÿ°ÿÿÂÿÆÿ¾ÿ°ÿ¹ÿ±ÿ¹ÿ·ÿ·ÿ©ÿªÿ»ÿ·ÿµÿ²ÿ´ÿ´ÿ·ÿÁÿ¼ÿ¹ÿ°ÿºÿ¹ÿÀÿ·ÿ¿ÿ·ÿ¯ÿUÿyÿ®ÿ¶ÿ¹ÿÁÿ¸ÿ¹ÿ½ÿ¾ÿ¼ÿ½ÿ¾ÿ¹ÿ¶ÿ»ÿ¶ÿµÿ½ÿ¿ÿÁÿ¹ÿ¶ÿ¹ÿ¹ÿ½ÿ¼ÿ¶ÿ¼ÿ»ÿ¸ÿµÿ¯ÿ¬ÿµÿ¾ÿÀÿÁÿ¼ÿ´ÿ»ÿ¿ÿ¿ÿÆÿ³ÿ¹ÿ¸ÿ·ÿºÿ¶ÿ·ÿ¶ÿ¾ÿÄÿºÿ­ÿ¯ÿ´ÿ¸ÿ¿ÿ¼ÿ²ÿ¸ÿ¸ÿ·ÿ¹ÿ¿ÿ¶ÿ¿ÿ´ÿ°ÿ·ÿÅÿ¹ÿ·ÿ´ÿ¯ÿºÿ¿ÿµÿ³ÿ¹ÿ½ÿ¿ÿ»ÿºÿ¼ÿ¾ÿ·ÿ®ÿ·ÿÄÿ¾ÿ¶ÿ»ÿºÿ¿ÿ¹ÿ³ÿ·ÿ¼ÿ¶ÿ³ÿ¼ÿ¿ÿ½ÿ¸ÿ·ÿµÿ²ÿ»ÿ¼ÿ¾ÿÂÿ¸ÿ¹ÿ¶ÿ»ÿ¾ÿ¯ÿ°ÿµÿªÿ«ÿ¶ÿ¾ÿ¶ÿ»ÿ¶ÿ½ÿÏÿ©ÿ¾ÿ·ÿ¶ÿ¶ÿµÿ½ÿºÿ¹ÿ·ÿµÿ°ÿ¬ÿºÿ¶ÿ²ÿÃÿ½ÿ·ÿ·ÿºÿ½ÿ±ÿªÿ®ÿ½ÿ¾ÿÁÿÃÿÁÿÁÿºÿ²ÿ·ÿ¶ÿ°ÿ¹ÿÅÿ¸ÿ¸ÿ²ÿ¹ÿ½ÿÂÿ¿ÿ¿ÿ½ÿ¼ÿ¼ÿ·ÿ´ÿ²ÿ¸ÿÃÿÁÿÇÿ¹ÿÅÿÀÿ¿ÿ¹ÿÀÿÃÿÃÿÄÿÀÿµÿ°ÿºÿÅÿ¹ÿ¶ÿ²ÿ¾ÿÂÿ¾ÿ»ÿ¶ÿºÿ¸ÿ¿ÿÁÿÃÿÀÿ¿ÿÂÿÀÿ¿ÿ¿ÿ¼ÿ»ÿÄÿÉÿÁÿ®ÿ¶ÿºÿ´ÿ½ÿÂÿ¼ÿµÿ·ÿ¾ÿ¾ÿ·ÿ¸ÿ¼ÿÀÿ¿ÿ¶ÿ½ÿ±ÿÃÿ¿ÿ»ÿ¸ÿ·ÿºÿ¸ÿ·ÿÀÿ¾ÿ»ÿ¾ÿ»ÿ°ÿ»ÿ³ÿ¾ÿÄÿ¸ÿ¾ÿÃÿÁÿÃÿ½ÿ·ÿ»ÿ·ÿÃÿÂÿ·ÿ»ÿÈÿÇÿ¿ÿ¿ÿÂÿÁÿ¿ÿºÿµÿ¼ÿÇÿÉÿÅÿÁÿÈÿÃÿÉÿÂÿµÿ¶ÿ·ÿµÿ½ÿ½ÿ·ÿ¶ÿ·ÿÆÿ»ÿÂÿ±ÿ·ÿÄÿÁÿÀÿ¼ÿÁÿ¼ÿ»ÿºÿºÿ¿ÿºÿ¹ÿÅÿ¹ÿ¼ÿ¸ÿÂÿ½ÿ½ÿ·ÿ¶ÿµÿ¼ÿÅÿÂÿÀÿ¼ÿ¾ÿÀÿ´ÿÃÿ«ÿ±ÿºÿ»ÿ½ÿ¼ÿ¼ÿ»ÿºÿÅÿÅÿÁÿÅÿ¼ÿ½ÿÁÿÇÿ¾ÿºÿºÿÄÿÈÿÅÿÆÿºÿ¾ÿ¹ÿ¼ÿ·ÿºÿÁÿºÿ¼ÿ½ÿ¿ÿ½ÿºÿ¼ÿ¼ÿ¾ÿ±ÿ¶ÿÅÿÃÿÉÿÅÿÅÿÄÿÂÿÄÿÁÿºÿÁÿÁÿ»ÿÎÿÄÿ¸ÿ®ÿ¾ÿ½ÿ·ÿ·ÿ¼ÿ½ÿ´ÿ°ÿ³ÿ·ÿÁÿ½ÿ»ÿ¶ÿÁÿÅÿºÿ½ÿÊÿÄÿ¹ÿ¾ÿ»ÿ¬ÿ»ÿ»ÿÊÿÈÿÀÿ¿ÿ¾ÿ¼ÿ¼ÿ½ÿ¾ÿ½ÿ¿ÿ¸ÿ½ÿ¾ÿÃÿµÿ¶ÿ¹ÿºÿ¾ÿ¸ÿ³ÿ¸ÿÇÿ¾ÿÉÿÊÿ¼ÿ´ÿ¾ÿÀÿºÿÀÿÂÿ´ÿÁÿ¿ÿËÿÑÿÃÿÀÿ¾ÿºÿ¸ÿ¸ÿ¼ÿÀÿ¹ÿ¾ÿÄÿËÿÆÿÅÿÈÿÌÿÎÿ¿ÿ¶ÿÃÿ¼ÿÃÿºÿ»ÿ½ÿ¸ÿ¹ÿ¹ÿÂÿÅÿ»ÿ¸ÿ¸ÿÈÿ¼ÿ´ÿ»ÿÁÿºÿ¹ÿÅÿÉÿ¾ÿ¸ÿºÿ·ÿÂÿÐÿÁÿÁÿÂÿÁÿÃÿÂÿ¿ÿÁÿ¾ÿºÿ½ÿ¼ÿ¾ÿÀÿÁÿÁÿ¾ÿÁÿÃÿ¾ÿÍÿ»ÿ¹ÿÀÿÆÿÇÿÀÿ¿ÿ¿ÿ½ÿ»ÿ´ÿ½ÿ»ÿÂÿ¶ÿÅÿ¿ÿ¾ÿ¿ÿ¸ÿºÿÃÿ»ÿ¹ÿ¼ÿ·ÿ»ÿ¸ÿÂÿÊÿÃÿ¼ÿ¹ÿ¿ÿÊÿÂÿÂÿ½ÿÀÿÂÿÄÿÈÿÇÿ¿ÿÀÿ·ÿÀÿ¹ÿ¼ÿÁÿÀÿ¼ÿ¸ÿºÿÂÿÆÿ¿ÿÀÿ¾ÿÇÿ¾ÿ¼ÿÃÿÂÿ½ÿÈÿ¹ÿ°ÿÅÿºÿÀÿ¾ÿ¾ÿÃÿ¿ÿ¾ÿÅÿÅÿ¿ÿÅÿ±ÿ½ÿÀÿ¾ÿ¾ÿ»ÿ»ÿ»ÿ´ÿÀÿ¿ÿ¼ÿÂÿÅÿÅÿÂÿ·ÿ¹ÿÁÿ»ÿ²ÿ°ÿ»ÿÆÿÅÿ¿ÿÂÿÁÿÈÿ½ÿÅÿÃÿ¿ÿÂÿÄÿ¾ÿ»ÿÃÿÂÿÅÿÊÿÆÿ¿ÿÀÿ¾ÿ¸ÿÁÿÁÿ¸ÿÄÿÆÿ¿ÿ¼ÿ¼ÿºÿ»ÿ¾ÿ½ÿ»ÿ¾ÿÁÿµÿ·ÿÀÿ¾ÿ»ÿ¿ÿÃÿ¹ÿ¶ÿ»ÿÄÿÇÿÄÿÀÿ¾ÿÅÿ¯ÿ³ÿ¹ÿÂÿÂÿÂÿÄÿ½ÿ¸ÿ¼ÿ¼ÿ¹ÿºÿ¸ÿ¹ÿºÿ¹ÿ¹ÿ°ÿ¼ÿ¼ÿ¹ÿÀÿÁÿÁÿÇÿÌÿÁÿºÿ¼ÿ¼ÿ¼ÿÃÿÂÿ¼ÿ¾ÿºÿ¹ÿÆÿ¸ÿÀÿÄÿÁÿÀÿ¾ÿÇÿÏÿÅÿÄÿÂÿÁÿ¾ÿ¶ÿ¹ÿÕÿ¼ÿ¼ÿ¿ÿ·ÿ±ÿ¶ÿ»ÿ¸ÿÀÿ¿ÿ¶ÿºÿ¸ÿ±ÿ¬ÿ±ÿÏÿ½ÿ¾ÿÀÿ¼ÿµÿ´ÿ·ÿ°ÿ´ÿ»ÿÀÿ´ÿ²ÿ´ÿ¶ÿ¹ÿ¹ÿªÿ¿ÿ¾ÿ»ÿ¹ÿ»ÿ¸ÿ±ÿ¶ÿ¶ÿ»ÿ¾ÿÀÿ¾ÿ»ÿ¾ÿÀÿºÿ­ÿ³ÿÃÿ±ÿ«ÿ²ÿºÿ·ÿ¬ÿ­ÿÄÿ­ÿ¸ÿ·ÿºÿ½ÿºÿ´ÿ´ÿ¸ÿ¾ÿ¾ÿ¹ÿ­ÿ±ÿ´ÿ³ÿ¹ÿ¶ÿ°ÿµÿ¾ÿ¿ÿ»ÿ»ÿ¹ÿ°ÿ«ÿµÿ¾ÿºÿ­ÿºÿ¶ÿ·ÿ¿ÿ¹ÿµÿ±ÿÀÿÀÿ´ÿ·ÿ½ÿ¼ÿ·ÿ´ÿ¶ÿ®ÿ·ÿ¼ÿÁÿºÿ¹ÿµÿ®ÿ«ÿ©ÿ½ÿ¹ÿ°ÿ¬ÿ¸ÿ¸ÿ¶ÿ¼ÿÁÿÉÿÂÿ»ÿ«ÿ°ÿµÿ·ÿ¾ÿ¾ÿ±ÿ°ÿÂÿ¾ÿµÿ¶ÿºÿ¾ÿÁÿ¼ÿ±ÿµÿ¸ÿÀÿ¸ÿÂÿËÿ½ÿµÿ¹ÿ¹ÿ·ÿ¼ÿÃÿÃÿÃÿºÿ¶ÿ¸ÿ¸ÿºÿ¿ÿºÿºÿ¾ÿÃÿ¹ÿ¼ÿ·ÿ²ÿ³ÿ²ÿ«ÿ®ÿ¾ÿ·ÿµÿ»ÿÂÿ¾ÿºÿºÿ¿ÿÂÿ±ÿ·ÿºÿÁÿ¾ÿ¹ÿ²ÿºÿ¼ÿ¸ÿ»ÿ³ÿ·ÿ´ÿ®ÿ²ÿ³ÿ¿ÿ½ÿ»ÿ¾ÿ»ÿ½ÿÄÿµÿµÿµÿ¸ÿºÿ³ÿ¹ÿÃÿÄÿºÿ¸ÿÁÿÉÿµÿ®ÿ¿ÿ¾ÿ»ÿ¼ÿ¹ÿ¶ÿºÿ¹ÿÀÿ¸ÿ¿ÿ¶ÿ¹ÿ¾ÿÁÿ¿ÿ¾ÿ½ÿ®ÿ´ÿ±ÿÀÿ¸ÿ¹ÿ¾ÿÂÿ¹ÿµÿ·ÿ´ÿ»ÿ¢ÿÌÿ¾ÿ»ÿ»ÿ½ÿ»ÿ»ÿ¸ÿ¶ÿºÿºÿ¿ÿµÿ®ÿµÿµÿºÿºÿ¸ÿ½ÿÆÿÆÿÁÿÃÿºÿ·ÿÂÿÄÿ»ÿºÿ¾ÿÀÿ½ÿ¶ÿ±ÿ³ÿ®ÿ®ÿ¶ÿ¾ÿ¿ÿÂÿ²ÿ±ÿ¹ÿ¶ÿ¹ÿÁÿ«ÿ¸ÿ¿ÿ½ÿÁÿÁÿºÿ¹ÿ»ÿºÿ¼ÿÂÿ¸ÿ²ÿµÿÂÿºÿ·ÿÁÿºÿ°ÿ³ÿºÿ¸ÿ·ÿ¾ÿµÿÅÿ³ÿ»ÿ»ÿ¼ÿ¿ÿ¸ÿ¸ÿ³ÿ´ÿ½ÿ¶ÿ²ÿ®ÿ¾ÿ¸ÿ°ÿºÿ¼ÿ¹ÿ½ÿÅÿÊÿÈÿ¼ÿ¿ÿÅÿºÿ¹ÿÆÿ½ÿ¸ÿ³ÿ»ÿÀÿ¿ÿºÿ¹ÿ¿ÿÀÿ½ÿ¿ÿ¸ÿÃÿ¶ÿµÿ»ÿµÿ¶ÿºÿ·ÿ·ÿºÿºÿÈÿÂÿÅÿºÿ±ÿºÿÁÿºÿ¹ÿµÿ²ÿ·ÿ·ÿ®ÿ»ÿ¶ÿ·ÿÄÿ¸ÿ»ÿ¯ÿ³ÿ¸ÿ·ÿ¶ÿ½ÿÁÿµÿ³ÿÅÿÁÿ¾ÿ¾ÿµÿ¬ÿ»ÿºÿ¼ÿÆÿÆÿÀÿ¾ÿ¹ÿ·ÿ»ÿ¼ÿºÿµÿ¶ÿ¼ÿ½ÿ·ÿ¿ÿºÿ·ÿ¹ÿ¸ÿ»ÿ½ÿÂÿ¿ÿ±ÿ¸ÿ¸ÿÁÿÆÿ½ÿ¸ÿ±ÿ²ÿ¶ÿµÿ°ÿ«ÿ¶ÿ®ÿµÿ¼ÿ¯ÿ²ÿ¼ÿ¹ÿ¹ÿ»ÿ½ÿÀÿ¿ÿºÿ¸ÿ¹ÿ¶ÿµÿÅÿ¹ÿµÿ»ÿ¸ÿÄÿ¾ÿ¸ÿÁÿºÿ³ÿ¶ÿ¸ÿÀÿ¿ÿºÿµÿµÿ¸ÿ¿ÿÀÿÀÿ½ÿ½ÿÆÿÄÿÄÿÀÿ´ÿ¸ÿÃÿ¿ÿ¹ÿ´ÿÂÿ¼ÿ¿ÿµÿ¼ÿÃÿÂÿ½ÿ³ÿ¯ÿ²ÿ¶ÿ¸ÿ¹ÿ½ÿºÿºÿÀÿÅÿ³ÿ±ÿ´ÿ·ÿ·ÿ¹ÿºÿ³ÿµÿ»ÿ»ÿ¸ÿ³ÿÀÿ³ÿµÿÊÿ¸ÿºÿÁÿµÿ´ÿ¸ÿ¿ÿÁÿ¿ÿ½ÿ¸ÿ³ÿ³ÿ´ÿÁÿ½ÿÀÿ¹ÿÃÿ­ÿºÿ¸ÿ½ÿ¹ÿ»ÿºÿ½ÿ¿ÿºÿ¶ÿ¹ÿ¹ÿ´ÿ´ÿ¹ÿÀÿ»ÿÇÿ¾ÿÀÿÇÿ¼ÿÄÿ½ÿ¸ÿ¸ÿ·ÿ·ÿ·ÿ·ÿ¸ÿ¶ÿ·ÿ½ÿ´ÿ½ÿ¼ÿµÿ¼ÿÂÿÃÿ¸ÿ´ÿµÿ¹ÿµÿ¯ÿºÿÂÿºÿÂÿÅÿºÿ·ÿ¿ÿ»ÿ±ÿÀÿÁÿÂÿ¹ÿ»ÿ°ÿµÿ½ÿ¹ÿ¸ÿºÿ·ÿ¹ÿ¾ÿ¾ÿ¹ÿ¹ÿ¸ÿÀÿ¾ÿµÿªÿ»ÿÁÿ¿ÿ¾ÿ¶ÿµÿºÿ·ÿ´ÿ´ÿ´ÿºÿºÿºÿ¹ÿÁÿ½ÿ¶ÿ»ÿ°ÿ®ÿ·ÿ½ÿ´ÿ±ÿ³ÿ³ÿµÿ¸ÿ·ÿ·ÿ´ÿ©ÿªÿ¶ÿ³ÿºÿµÿ½ÿ¹ÿ½ÿµÿ´ÿ³ÿ½ÿ¹ÿ¹ÿ¶ÿºÿ¹ÿ´ÿ´ÿ·ÿ¸ÿ¶ÿ¿ÿºÿªÿªÿ­ÿ­ÿ­ÿ¶ÿ ÿªÿ¾ÿÂÿµÿ¹ÿ®ÿ­ÿ´ÿ¹ÿ¸ÿ·ÿ³ÿ­ÿ¶ÿºÿ­ÿ»ÿ¹ÿ·ÿ¾ÿ»ÿÁÿ³ÿ·ÿ¹ÿ½ÿµÿºÿ´ÿ¶ÿ¸ÿ³ÿ³ÿ»ÿ¼ÿ´ÿ¶ÿºÿÀÿ¿ÿ³ÿÀÿ ÿ¶ÿ·ÿºÿ¹ÿ¸ÿ¾ÿºÿ¾ÿ¶ÿ´ÿºÿ¹ÿ¿ÿÃÿ·ÿ°ÿ¶ÿ¶ÿ³ÿ«ÿÿ¶ÿ»ÿ´ÿ¾ÿºÿ³ÿÅÿ¯ÿ¯ÿ¬ÿ©ÿ²ÿ¶ÿºÿ¹ÿ´ÿ¬ÿµÿ¼ÿ»ÿ»ÿ±ÿ±ÿ±ÿ¶ÿ¿ÿ¸ÿ©ÿ¾ÿ²ÿ¼ÿ´ÿ¾ÿ¿ÿªÿ¯ÿ¸ÿ²ÿºÿ¼ÿ¸ÿÄÿ»ÿ¼ÿ»ÿ­ÿ·ÿ¸ÿ«ÿ¸ÿ®ÿÿ®ÿ½ÿ¶ÿ®ÿ¿ÿ¼ÿ¹ÿµÿ¶ÿ®ÿ½ÿ¾ÿºÿ²ÿ¸ÿ³ÿµÿ¸ÿ·ÿ½ÿ¿ÿºÿ¼ÿÂÿ¿ÿ½ÿ¾ÿ¸ÿ·ÿ¸ÿ¹ÿ½ÿÿ²ÿ´ÿÀÿ³ÿºÿÀÿ¶ÿªÿ²ÿ¯ÿ²ÿ±ÿ»ÿ¼ÿ¹ÿ¼ÿ¹ÿ·ÿ¯ÿ¯ÿ©ÿ´ÿÁÿ·ÿ¹ÿ¹ÿ¬ÿ¿ÿ¹ÿºÿ·ÿµÿµÿµÿ¸ÿ´ÿ¯ÿ±ÿ¯ÿ¯ÿ¹ÿ¶ÿ°ÿ³ÿµÿ³ÿ´ÿºÿ¹ÿ¶ÿ°ÿµÿµÿµÿÃÿ¸ÿ³ÿºÿ¸ÿ¼ÿ¯ÿ¼ÿ¿ÿ¾ÿ¾ÿ»ÿ½ÿ·ÿ°ÿ¼ÿ¸ÿ¬ÿµÿ´ÿ°ÿ´ÿ²ÿ³ÿ²ÿ»ÿ½ÿ¶ÿ½ÿ»ÿ³ÿ½ÿ»ÿ½ÿ´ÿ½ÿ®ÿ¸ÿ·ÿ¼ÿ½ÿ²ÿ°ÿ«ÿ·ÿ¶ÿ¹ÿ»ÿ·ÿµÿµÿ´ÿ¶ÿºÿ·ÿ»ÿÂÿµÿ¯ÿ´ÿ¶ÿ®ÿ ÿ±ÿ·ÿ¿ÿ¼ÿ¾ÿ®ÿ ÿ°ÿºÿ¼ÿ¼ÿµÿÿ«ÿ¹ÿ¸ÿ·ÿ½ÿ½ÿ²ÿ³ÿ®ÿÿ³ÿ»ÿ´ÿ±ÿ±ÿ°ÿ²ÿºÿ²ÿ©ÿ²ÿ·ÿ­ÿ·ÿÀÿ´ÿ¹ÿÁÿ¬ÿ²ÿ¹ÿ±ÿ¾ÿ²ÿ¯ÿµÿºÿ¹ÿ±ÿ«ÿ®ÿ­ÿ«ÿµÿ¾ÿ¶ÿ®ÿ¯ÿ´ÿ»ÿ·ÿ³ÿ³ÿ¬ÿºÿ¯ÿµÿ¶ÿ±ÿ³ÿ«ÿ­ÿ´ÿ¶ÿ¸ÿ·ÿ¯ÿ´ÿ´ÿ¯ÿ¶ÿ²ÿµÿ¶ÿ·ÿ°ÿ´ÿ¹ÿ¶ÿµÿµÿºÿ²ÿªÿµÿ³ÿ­ÿµÿ³ÿ­ÿ¾ÿ»ÿ»ÿ»ÿ°ÿ°ÿ¼ÿ¿ÿ¹ÿ³ÿ©ÿ»ÿ¿ÿ·ÿ¶ÿ¹ÿµÿ¸ÿ¶ÿ´ÿ³ÿ±ÿ²ÿ±ÿ¯ÿ³ÿºÿºÿ²ÿ±ÿ¶ÿ²ÿ°ÿ°ÿ°ÿ¼ÿ¸ÿ³ÿµÿ¬ÿ½ÿ²ÿ¯ÿ¼ÿ¸ÿ©ÿ²ÿ«ÿ¸ÿ½ÿ°ÿ±ÿ¯ÿ´ÿ­ÿ³ÿ¯ÿ²ÿ±ÿ¶ÿ¹ÿµÿ³ÿ´ÿ·ÿ¶ÿ¶ÿ¹ÿµÿ³ÿ¹ÿµÿ¯ÿ¬ÿ®ÿ°ÿ±ÿ¯ÿ­ÿ³ÿ³ÿµÿ¿ÿµÿÿ©ÿµÿºÿ³ÿ²ÿ°ÿ±ÿ¾ÿ²ÿ«ÿ¬ÿÿ¯ÿ¸ÿ´ÿ¯ÿ¶ÿµÿ¶ÿ¸ÿ¹ÿ½ÿ¹ÿ¶ÿ·ÿµÿ°ÿ·ÿ¹ÿºÿ¹ÿºÿ´ÿ½ÿ´ÿ²ÿ¼ÿ­ÿ­ÿ®ÿ»ÿ­ÿµÿ²ÿ·ÿ©ÿ·ÿ¹ÿ®ÿ·ÿ¹ÿ´ÿÿÿÿÿ«ÿ¯ÿ¯ÿ±ÿ¸ÿÄÿ»ÿ¯ÿ¹ÿ¾ÿÀÿ´ÿ¯ÿ¯ÿµÿÂÿÂÿÅÿÿ·ÿÁÿ²ÿµÿ­ÿ®ÿÆÿ¶ÿ¸ÿ¸ÿ±ÿ¬ÿ¸ÿ¯ÿ¾ÿ¸ÿ¹ÿ¯ÿµÿ¹ÿºÿ²ÿµÿµÿ²ÿ±ÿ»ÿÀÿ¾ÿ»ÿ±ÿ³ÿ³ÿªÿ´ÿ´ÿ¯ÿ¬ÿµÿ²ÿ¬ÿ¯ÿ¾ÿ¸ÿ²ÿ½ÿ¸ÿÿÿ·ÿ´ÿ´ÿ¾ÿµÿ¯ÿÃÿ©ÿªÿ«ÿÿ¶ÿ¬ÿµÿµÿ¼ÿ°ÿ³ÿ»ÿ¶ÿ¬ÿ«ÿ°ÿ®ÿ©ÿ¬ÿ´ÿµÿ°ÿ²ÿºÿ¾ÿºÿµÿ³ÿÿªÿ¸ÿ¼ÿ®ÿ­ÿ®ÿ¶ÿ³ÿ·ÿ¯ÿ¯ÿµÿ·ÿ°ÿ¬ÿºÿ´ÿ®ÿ´ÿ¼ÿ¾ÿ¸ÿ±ÿ²ÿ´ÿ¹ÿ·ÿ·ÿ·ÿ³ÿ°ÿ°ÿ°ÿ´ÿ¸ÿ³ÿ¬ÿ­ÿÿÿ¯ÿ¶ÿ¸ÿ®ÿµÿ°ÿ¼ÿ±ÿ´ÿ´ÿ³ÿªÿ¸ÿªÿ·ÿ´ÿ¾ÿ³ÿ¸ÿµÿ·ÿ´ÿºÿ¯ÿ³ÿµÿµÿ²ÿºÿ½ÿ¸ÿ¬ÿªÿ³ÿ°ÿ°ÿºÿ¾ÿ½ÿºÿ·ÿ²ÿ´ÿ·ÿ°ÿ³ÿ¶ÿ·ÿ³ÿ®ÿ»ÿ¯ÿ¬ÿ±ÿ³ÿ±ÿ¬ÿ²ÿ«ÿ½ÿ°ÿ±ÿ°ÿ³ÿ½ÿ¼ÿ²ÿ¯ÿÿ±ÿ·ÿ¬ÿ«ÿ«ÿ±ÿ¸ÿ·ÿ¶ÿ»ÿ¸ÿ³ÿ±ÿ­ÿ³ÿ²ÿ´ÿ²ÿ²ÿ®ÿÿ«ÿÁÿ³ÿ¼ÿ¸ÿ´ÿ¶ÿºÿ¬ÿ¶ÿ¶ÿ¹ÿ³ÿ¬ÿ¾ÿ·ÿ·ÿµÿ¬ÿ³ÿµÿ²ÿ¹ÿ¶ÿ½ÿ°ÿªÿ°ÿ­ÿ¸ÿÀÿ¶ÿ°ÿ±ÿ®ÿ²ÿ¼ÿµÿ°ÿ°ÿ¯ÿ³ÿ±ÿ²ÿ¬ÿ«ÿ²ÿ­ÿµÿ¿ÿ²ÿ®ÿÀÿ²ÿÂÿÿÿ»ÿÿ¬ÿ­ÿ«ÿ¹ÿ¯ÿ·ÿ²ÿÃÿ¿ÿ¯ÿµÿ³ÿ©ÿÿªÿ°ÿ°ÿ¼ÿÇÿºÿ²ÿµÿ¸ÿ½ÿ¾ÿ»ÿ´ÿÿ®ÿÀÿµÿ¹ÿ¯ÿ½ÿ´ÿ¿ÿµÿ¼ÿ³ÿ´ÿ»ÿ°ÿ°ÿºÿÄÿ¹ÿ²ÿ¼ÿ¶ÿ±ÿ¸ÿ¶ÿ­ÿ¸ÿ¶ÿ³ÿ¶ÿ¬ÿÿ®ÿ¶ÿ¸ÿµÿºÿ±ÿ°ÿ´ÿµÿ¶ÿ²ÿ¶ÿ«ÿ¬ÿ´ÿ²ÿ­ÿ¹ÿÿ´ÿ³ÿºÿ½ÿ¼ÿ°ÿ¼ÿ®ÿ©ÿªÿ²ÿ¼ÿºÿ¯ÿ°ÿ°ÿ°ÿ³ÿ¶ÿ·ÿ¹ÿ½ÿ¿ÿ»ÿµÿ¼ÿ¹ÿ·ÿ±ÿ±ÿ¶ÿ¸ÿ¹ÿµÿ²ÿÿ´ÿ±ÿ¶ÿ¶ÿ¼ÿ¿ÿ»ÿ³ÿÁÿ²ÿ¸ÿ·ÿ¶ÿ»ÿ¹ÿ·ÿ±ÿ¼ÿ¿ÿ±ÿ¸ÿÂÿ¸ÿ²ÿ¹ÿ¸ÿ±ÿ²ÿ³ÿ·ÿ´ÿ¹ÿµÿ³ÿ±ÿÿ³ÿ¼ÿ­ÿ±ÿºÿ¶ÿ»ÿ³ÿ¼ÿ¼ÿ¼ÿ²ÿ®ÿ¹ÿ·ÿ±ÿ±ÿ¼ÿ¾ÿ±ÿ°ÿºÿ¿ÿ·ÿ¬ÿ°ÿ¸ÿ¶ÿ³ÿµÿ¯ÿ´ÿµÿ½ÿ¼ÿºÿÀÿ¸ÿ±ÿ­ÿµÿ¶ÿÂÿ¼ÿ´ÿ²ÿ°ÿ±ÿµÿ¸ÿµÿ»ÿ¹ÿ±ÿ°ÿ¸ÿ¸ÿ³ÿ±ÿ¯ÿ°ÿ¸ÿ¿ÿ»ÿ­ÿ¬ÿ³ÿ±ÿ´ÿ¶ÿ²ÿ«ÿµÿ¼ÿÀÿ¬ÿ¿ÿ¾ÿ´ÿÂÿ°ÿªÿ´ÿ·ÿ³ÿ³ÿªÿ®ÿ³ÿºÿ¸ÿµÿ²ÿµÿ¸ÿ¸ÿ¹ÿ·ÿºÿºÿºÿ½ÿ°ÿ·ÿ·ÿ·ÿ¸ÿ·ÿ·ÿ­ÿ®ÿµÿ®ÿ®ÿÂÿ¼ÿ­ÿ²ÿµÿ¶ÿ¼ÿÀÿ¹ÿ¸ÿ¶ÿµÿ»ÿºÿ´ÿ³ÿ±ÿ±ÿ±ÿ®ÿ¯ÿÂÿµÿ¼ÿ¬ÿ²ÿ¼ÿÂÿÿÿ³ÿ·ÿ·ÿ´ÿÂÿ´ÿ·ÿÅÿ¹ÿ·ÿ°ÿ¹ÿ¿ÿ¼ÿºÿ¸ÿ¾ÿÀÿ¼ÿºÿ¿ÿ¿ÿ²ÿ´ÿ¯ÿ³ÿ¾ÿ°ÿ¸ÿ²ÿ´ÿ°ÿ·ÿ¸ÿÀÿÂÿºÿµÿ±ÿ³ÿ´ÿ³ÿµÿ®ÿ¯ÿ¼ÿ¿ÿ»ÿ¹ÿ´ÿ±ÿºÿ¹ÿ½ÿ¶ÿ¸ÿ»ÿ¼ÿ»ÿ»ÿÀÿÄÿ²ÿºÿÆÿ¸ÿ´ÿ´ÿµÿ»ÿ¿ÿ¹ÿ·ÿÀÿ¿ÿ¸ÿ·ÿ¹ÿ¾ÿ´ÿÿÿ»ÿ³ÿ²ÿ¹ÿ»ÿµÿ°ÿ¯ÿ¾ÿ¾ÿ¶ÿºÿ¯ÿµÿ±ÿ±ÿ²ÿ®ÿ²ÿ¾ÿ¸ÿ²ÿ¹ÿ»ÿºÿ·ÿºÿ²ÿ¯ÿ³ÿ¿ÿºÿ¾ÿ·ÿ´ÿÂÿ¼ÿ½ÿ¶ÿÄÿµÿ´ÿ¹ÿ½ÿ³ÿ´ÿ´ÿ´ÿ¶ÿ¶ÿ²ÿdÿ1ÿÿ²ÿ»ÿ¶ÿ½ÿ¹ÿ¸ÿÅÿ»ÿ¸ÿ¶ÿ²ÿ²ÿ¶ÿ»ÿ»ÿ¶ÿ´ÿ³ÿµÿ¸ÿ·ÿ¹ÿ½ÿ¸ÿ·ÿºÿ±ÿªÿºÿºÿ¯ÿ¼ÿºÿµÿ¶ÿ±ÿ°ÿµÿ³ÿ±ÿ¶ÿ¸ÿ¼ÿÆÿÉÿÇÿ¿ÿ³ÿ¯ÿ®ÿ¯ÿ¸ÿ®ÿÿ¹ÿÉÿ¾ÿnÿlÿÿ²ÿ¾ÿÈÿ¼ÿ¹ÿ¼ÿºÿ¼ÿ¾ÿ½ÿ·ÿ³ÿ¼ÿ¸ÿ±ÿ´ÿÀÿÂÿÁÿ´ÿ·ÿ¼ÿ®ÿ¬ÿµÿ¼ÿÂÿ¾ÿ»ÿ³ÿ¸ÿ¹ÿ½ÿÁÿ²ÿ´ÿ¶ÿ¸ÿÀÿÀÿ¹ÿ¼ÿµÿ¹ÿÃÿ¾ÿ¿ÿ»ÿ°ÿ´ÿ¸ÿ·ÿ´ÿ´ÿ´ÿ¸ÿ»ÿµÿµÿ¸ÿ±ÿ¾ÿÀÿ²ÿµÿ¾ÿ¹ÿ¹ÿÃÿÃÿ¹ÿ¸ÿ±ÿ´ÿ´ÿºÿ¼ÿ¶ÿÀÿÌÿÅÿÂÿÀÿÁÿÄÿ½ÿ¹ÿ´ÿÃÿ³ÿ¼ÿÂÿÀÿÂÿ¹ÿ»ÿ½ÿ¹ÿ¶ÿ¹ÿ½ÿ»ÿ¹ÿºÿÀÿ¹ÿ¸ÿ¶ÿ¼ÿ¿ÿÅÿÁÿµÿ¿ÿ»ÿ¶ÿµÿµÿ¾ÿ¿ÿ¶ÿ¶ÿ®ÿ¸ÿ»ÿ²ÿ¹ÿ·ÿ¬ÿ´ÿºÿ¾ÿ¼ÿ³ÿ»ÿ¶ÿµÿ·ÿ³ÿ³ÿ¼ÿ¿ÿ´ÿ·ÿÀÿ¼ÿ»ÿ¸ÿ¯ÿ¶ÿ¹ÿ¶ÿ¶ÿ¿ÿ´ÿ´ÿ·ÿ¶ÿ´ÿ²ÿµÿµÿ´ÿ¶ÿ·ÿ½ÿ®ÿ´ÿ¸ÿ¹ÿ´ÿ»ÿµÿ¹ÿÀÿ½ÿ½ÿÀÿ¼ÿ»ÿ¾ÿ¼ÿ³ÿºÿÂÿ¼ÿÁÿÂÿÁÿ»ÿ²ÿºÿ·ÿ¿ÿ¼ÿ¯ÿ²ÿ·ÿ¹ÿÂÿ¹ÿ¼ÿ·ÿ·ÿ»ÿÇÿÃÿ¿ÿ¾ÿ¿ÿ¿ÿ»ÿ¿ÿÈÿÃÿ¹ÿºÿºÿ¿ÿ½ÿÃÿÎÿ¸ÿÃÿ½ÿÀÿ¿ÿµÿ¹ÿÅÿÅÿÂÿÅÿÂÿ»ÿÁÿÂÿ½ÿÄÿ½ÿ°ÿÅÿÂÿ½ÿ·ÿ·ÿ³ÿ²ÿ¼ÿÄÿÂÿ½ÿºÿ¾ÿ½ÿ¶ÿ¹ÿ½ÿ½ÿ»ÿÃÿÅÿÆÿÀÿ¹ÿ¸ÿ³ÿ¸ÿÂÿ¼ÿ»ÿ²ÿÄÿÇÿ½ÿÈÿÄÿ»ÿ¼ÿ¹ÿµÿ¼ÿÄÿÃÿ¼ÿ¿ÿÃÿ½ÿÉÿ´ÿ·ÿ·ÿ·ÿÂÿÈÿÆÿÃÿ¼ÿ¶ÿ´ÿ¬ÿºÿ²ÿÁÿÊÿ·ÿÃÿ¾ÿ·ÿ¹ÿÀÿ¿ÿ¼ÿ½ÿ»ÿ¹ÿ¼ÿ¾ÿ¼ÿÃÿÈÿ»ÿ¹ÿºÿ·ÿ¹ÿ¼ÿ¾ÿ¾ÿ¹ÿ»ÿ·ÿ¸ÿ¸ÿÇÿ®ÿ¿ÿÀÿ½ÿ½ÿ»ÿ½ÿ¾ÿ½ÿÁÿÉÿ½ÿ½ÿÂÿ¾ÿÆÿÄÿºÿ¼ÿ½ÿ¼ÿ¿ÿ¿ÿ¹ÿ¸ÿºÿ·ÿÆÿÄÿ¹ÿ¸ÿÂÿÆÿÈÿÇÿºÿ¶ÿÀÿ¾ÿ½ÿ¹ÿ¯ÿÁÿ½ÿÄÿÄÿÀÿÂÿ¾ÿÀÿÄÿÀÿ¾ÿÅÿ½ÿÈÿÌÿ½ÿ±ÿ°ÿ¾ÿ·ÿ²ÿ»ÿÀÿÀÿÁÿ¸ÿ¶ÿ¸ÿµÿ¼ÿÃÿÂÿ½ÿ»ÿ¾ÿ½ÿÁÿÎÿÃÿ³ÿÁÿÇÿ¿ÿ¶ÿ¸ÿ´ÿºÿ¿ÿ¼ÿÀÿÅÿ¿ÿÊÿÃÿ¼ÿÂÿÂÿ¾ÿ·ÿ¾ÿÃÿÄÿ¾ÿ·ÿ¾ÿÅÿÇÿÀÿÃÿ·ÿÃÿÆÿÂÿ¼ÿ¶ÿ·ÿ¼ÿ»ÿÆÿÉÿÂÿÏÿËÿ½ÿ¿ÿÁÿ¹ÿºÿÅÿ¾ÿ¾ÿÀÿ¼ÿ¹ÿÀÿÃÿÇÿÆÿÀÿ¿ÿÂÿÀÿ¶ÿ¿ÿÄÿÅÿÉÿºÿ»ÿ³ÿºÿÂÿ¾ÿ¹ÿºÿ¿ÿ¿ÿ±ÿÅÿÂÿ·ÿÀÿÅÿµÿ²ÿÅÿÂÿ»ÿ½ÿ½ÿÇÿ¾ÿ½ÿÀÿÅÿÀÿ»ÿÅÿÉÿÀÿ»ÿ½ÿÂÿÁÿºÿºÿ»ÿÀÿÆÿÃÿ¶ÿÄÿ¿ÿÉÿÂÿ·ÿ¾ÿÄÿÂÿ½ÿ¸ÿ·ÿÂÿ¼ÿÄÿºÿÆÿ¼ÿ¾ÿÃÿ¿ÿ¿ÿÉÿ»ÿÂÿÆÿ¸ÿÂÿ½ÿÂÿ¹ÿ¹ÿÀÿºÿÂÿÇÿ½ÿÂÿÁÿÅÿÃÿÅÿÉÿÃÿºÿÆÿÃÿ´ÿÃÿÂÿÀÿ»ÿºÿÀÿÄÿÁÿÇÿÂÿµÿ¼ÿÇÿ½ÿ·ÿ½ÿÁÿ¿ÿ»ÿºÿÀÿÃÿÃÿÃÿÂÿÂÿÁÿ¼ÿµÿ¸ÿÅÿÂÿ¿ÿ³ÿÅÿÊÿÂÿ¿ÿÄÿÁÿ¸ÿ½ÿÀÿºÿÄÿÆÿÇÿÇÿÄÿÁÿ½ÿ¼ÿ¹ÿ¸ÿ¾ÿ¹ÿ·ÿ·ÿ»ÿÀÿ¾ÿÆÿÉÿÏÿÄÿÂÿÆÿÀÿ¹ÿ¾ÿºÿ¶ÿ·ÿ»ÿ¾ÿ¼ÿ·ÿ³ÿ´ÿ¸ÿÂÿÅÿ»ÿÄÿºÿ¹ÿºÿ¼ÿ¾ÿ¼ÿÃÿ¾ÿµÿÀÿ¸ÿµÿ½ÿÂÿ½ÿ¿ÿÂÿ²ÿµÿ»ÿÁÿÃÿÂÿÃÿÃÿ¼ÿ¸ÿ¿ÿ¾ÿÅÿÆÿ»ÿµÿ½ÿºÿÀÿ¯ÿ¶ÿ»ÿ»ÿ±ÿ±ÿ»ÿ·ÿºÿ½ÿÁÿ¿ÿºÿ¾ÿ¿ÿ¾ÿÄÿ¾ÿ½ÿ»ÿ¸ÿ¾ÿ»ÿ¸ÿ¿ÿÅÿÈÿÅÿÃÿ»ÿÃÿ¿ÿ¿ÿÂÿÀÿÉÿÐÿÅÿËÿ¿ÿºÿ½ÿ¿ÿÀÿÐÿÅÿÁÿÄÿÁÿºÿ¶ÿµÿ´ÿ¶ÿ°ÿ´ÿ¹ÿ´ÿ«ÿ®ÿ¸ÿ´ÿ½ÿ¸ÿ»ÿ¹ÿµÿµÿ¸ÿ»ÿ©ÿµÿÃÿ¸ÿ´ÿ¸ÿ¸ÿ´ÿ¢ÿ®ÿ°ÿ´ÿ°ÿ°ÿ¯ÿ³ÿ¸ÿ³ÿ¹ÿ½ÿ½ÿ¸ÿ¿ÿ»ÿ·ÿ»ÿ¯ÿ´ÿ³ÿ¿ÿ±ÿ³ÿ·ÿ»ÿ¼ÿ´ÿ»ÿÅÿ¬ÿ¼ÿ»ÿ½ÿÁÿ¾ÿ¶ÿ¶ÿµÿ´ÿ±ÿ¼ÿ²ÿ®ÿ¸ÿºÿµÿ´ÿ¾ÿ²ÿ±ÿ²ÿºÿ¹ÿ³ÿµÿ´ÿ´ÿ¶ÿ¾ÿ¶ÿ·ÿ°ÿ°ÿ¼ÿ¹ÿµÿªÿ¹ÿ²ÿ³ÿ±ÿ¶ÿÁÿ½ÿ°ÿ»ÿ´ÿ®ÿ½ÿÀÿ»ÿ¶ÿ´ÿ·ÿ·ÿ®ÿ·ÿ¼ÿ²ÿ·ÿ¿ÿ·ÿ·ÿÃÿÀÿ¿ÿ¶ÿ·ÿ¹ÿ­ÿ¸ÿ½ÿ»ÿ¶ÿ¬ÿ³ÿ½ÿ½ÿ¹ÿ¹ÿ·ÿ¶ÿ½ÿÂÿºÿµÿÂÿ³ÿ¼ÿµÿ³ÿµÿ¹ÿ½ÿºÿ´ÿ¶ÿ¼ÿÇÿ¼ÿ²ÿ³ÿµÿ·ÿ¸ÿµÿºÿÂÿµÿÀÿ¼ÿ«ÿ®ÿ»ÿ¼ÿ²ÿ£ÿ°ÿÄÿ©ÿ¿ÿ¿ÿÀÿÀÿµÿ±ÿ·ÿ¸ÿ·ÿ»ÿªÿ¶ÿÅÿ»ÿ¸ÿ½ÿÀÿÀÿ½ÿ·ÿ³ÿÿ´ÿ´ÿ¶ÿ¸ÿ¹ÿ¹ÿ»ÿ¾ÿ¾ÿ»ÿ´ÿµÿ·ÿ±ÿ¹ÿ´ÿ·ÿ¿ÿ¸ÿ¼ÿ²ÿµÿÆÿ³ÿ»ÿ»ÿ²ÿ±ÿ¸ÿ»ÿ¹ÿ¹ÿ¸ÿ¼ÿ²ÿºÿµÿ¹ÿ¼ÿ½ÿ¼ÿ¸ÿ·ÿªÿ¶ÿ¯ÿ¹ÿ¼ÿ¾ÿÉÿÈÿÅÿÁÿ»ÿ¶ÿ­ÿ²ÿÁÿ¼ÿ¹ÿ¸ÿ¹ÿºÿ¸ÿ¸ÿ¸ÿ¶ÿ¸ÿ¸ÿ´ÿµÿ©ÿ´ÿºÿ²ÿ·ÿ¶ÿ«ÿ²ÿ¹ÿ¹ÿ¼ÿ°ÿ´ÿ¿ÿ¸ÿ¹ÿÀÿÁÿ¼ÿ¹ÿ·ÿ³ÿºÿ­ÿ¹ÿºÿ¼ÿ»ÿ·ÿºÿ¿ÿ¼ÿºÿ¼ÿ³ÿ»ÿºÿÁÿ¬ÿºÿÁÿºÿºÿ¾ÿ¿ÿ¾ÿ¸ÿ»ÿµÿ¾ÿ½ÿ¹ÿ¹ÿ¿ÿ¶ÿ·ÿÃÿÁÿ»ÿ¿ÿ¿ÿ³ÿ¶ÿºÿ»ÿÅÿÆÿ½ÿ·ÿ±ÿ±ÿ»ÿ¸ÿ¹ÿ·ÿºÿÀÿ¸ÿºÿ½ÿ¼ÿ³ÿ²ÿ·ÿ¼ÿÇÿÁÿ¸ÿ¶ÿºÿ¸ÿÁÿ¹ÿ¹ÿ¼ÿÂÿÁÿ·ÿ·ÿ¿ÿ·ÿÀÿÃÿ¶ÿÂÿ¹ÿ¸ÿÁÿ»ÿ½ÿ½ÿ·ÿ·ÿ®ÿ½ÿÁÿ¼ÿ¶ÿÆÿµÿ²ÿ¯ÿ¶ÿ¾ÿ¾ÿºÿ¸ÿ¶ÿ³ÿÂÿ·ÿ¯ÿÃÿ¾ÿºÿ¶ÿ·ÿ»ÿ»ÿ·ÿ¼ÿÂÿ·ÿºÿÇÿ¸ÿÄÿ¼ÿ¸ÿÅÿºÿ¸ÿºÿºÿ¶ÿ¸ÿ¹ÿªÿ¯ÿ¶ÿ¹ÿÁÿºÿ¹ÿ²ÿºÿºÿ½ÿ¹ÿ¼ÿÀÿ´ÿµÿºÿ°ÿÁÿ·ÿ·ÿ¯ÿ®ÿ¾ÿ½ÿ¼ÿ½ÿ¼ÿ»ÿ¾ÿÀÿ·ÿµÿ±ÿ·ÿ·ÿµÿºÿ±ÿ¸ÿ¶ÿ³ÿ¹ÿÄÿÁÿ¶ÿµÿ·ÿ«ÿ«ÿ¾ÿÇÿÃÿ»ÿ·ÿÆÿÆÿ¿ÿ·ÿµÿ¾ÿ¼ÿ±ÿ»ÿºÿ·ÿ°ÿ´ÿ¸ÿÄÿ½ÿ¼ÿ¯ÿ·ÿÂÿ¾ÿÂÿÂÿ·ÿ»ÿ½ÿ¼ÿ¸ÿ¿ÿÁÿ°ÿ¸ÿ·ÿ°ÿ²ÿ¶ÿ²ÿ¼ÿÀÿ¼ÿ¼ÿ»ÿ¼ÿ¸ÿ½ÿ´ÿÀÿÇÿ¹ÿµÿ³ÿ¹ÿ¶ÿºÿºÿ´ÿ²ÿ³ÿ»ÿÃÿ²ÿÀÿÀÿ³ÿºÿ°ÿ³ÿÀÿ¶ÿ±ÿ»ÿ¹ÿÂÿ¿ÿµÿ¶ÿ»ÿ¿ÿ±ÿ·ÿ´ÿ¶ÿ©ÿ¶ÿ²ÿ´ÿ¹ÿ»ÿºÿ¼ÿ»ÿÀÿ½ÿ¸ÿ¼ÿ¸ÿµÿ½ÿÂÿ¹ÿÄÿÁÿÁÿÀÿËÿÆÿ´ÿ±ÿ»ÿ¹ÿ²ÿ¶ÿ·ÿ³ÿ³ÿ«ÿ²ÿ®ÿ½ÿµÿ¬ÿÇÿ´ÿ·ÿÀÿ¼ÿ³ÿ³ÿºÿ¸ÿ³ÿ²ÿ´ÿ¸ÿµÿ¹ÿ¿ÿ³ÿ°ÿ¾ÿªÿ¾ÿÁÿÂÿÀÿ¿ÿÂÿ¹ÿ´ÿ³ÿ¹ÿÀÿÀÿºÿ¸ÿÅÿÆÿÅÿ²ÿªÿ¶ÿ»ÿ½ÿµÿ³ÿ¹ÿ¹ÿ¼ÿ´ÿ°ÿ´ÿ¹ÿºÿ´ÿ³ÿºÿµÿºÿ¸ÿ¶ÿ¸ÿªÿ¿ÿ±ÿ¸ÿ¼ÿµÿ±ÿ±ÿºÿÀÿÆÿ¾ÿµÿ»ÿ¹ÿ²ÿ²ÿ¸ÿ°ÿ«ÿ´ÿ¼ÿ³ÿ´ÿ·ÿ­ÿµÿ¼ÿ¶ÿ¸ÿ´ÿ¶ÿ¸ÿ¶ÿ¸ÿ»ÿ½ÿºÿ³ÿºÿ­ÿ°ÿ¶ÿÿ°ÿ»ÿªÿÄÿÁÿ®ÿ·ÿ±ÿ´ÿ½ÿ¹ÿ¸ÿ¸ÿ±ÿ®ÿ³ÿ·ÿºÿ·ÿ°ÿ¹ÿ½ÿ¾ÿÅÿ»ÿ´ÿ·ÿ»ÿ¼ÿ²ÿµÿ´ÿ¸ÿ¼ÿ¹ÿ·ÿ·ÿ¸ÿ´ÿ®ÿ¶ÿÀÿ¾ÿ°ÿ¸ÿµÿËÿ¹ÿ­ÿºÿÀÿ²ÿºÿ´ÿµÿ¹ÿ¸ÿ®ÿ¼ÿÂÿ²ÿ³ÿ¸ÿ·ÿ¿ÿ²ÿ ÿ¸ÿºÿ²ÿ·ÿ¸ÿ¸ÿÁÿ±ÿ¯ÿ®ÿ´ÿ¹ÿµÿ¸ÿ´ÿ¶ÿµÿ¶ÿÄÿÂÿ½ÿ½ÿ±ÿ¶ÿ²ÿµÿ°ÿ©ÿÅÿ¯ÿ·ÿ°ÿÀÿÿµÿ¹ÿµÿ¹ÿºÿ¯ÿ¾ÿ¾ÿ¯ÿµÿ½ÿ±ÿ®ÿµÿ²ÿ¸ÿ³ÿ©ÿ©ÿ·ÿ¸ÿÿÁÿºÿ±ÿ·ÿ¹ÿ¯ÿ¹ÿÂÿ»ÿ´ÿ¸ÿ¸ÿ¾ÿºÿ¶ÿ¾ÿ¼ÿ²ÿ³ÿ½ÿºÿ¯ÿµÿ¹ÿ½ÿ¶ÿ·ÿµÿ®ÿ½ÿ´ÿ¹ÿ®ÿ¶ÿ´ÿ¶ÿ³ÿ¹ÿºÿ¶ÿ¬ÿ­ÿµÿ¸ÿ½ÿ¾ÿ·ÿ¬ÿ¬ÿ²ÿ´ÿ®ÿ·ÿ¹ÿ ÿ¼ÿÃÿ½ÿ¿ÿ¸ÿ¬ÿ·ÿ°ÿºÿ¶ÿ´ÿ´ÿ´ÿ²ÿ¸ÿ³ÿ®ÿ³ÿ·ÿ½ÿ¹ÿ¶ÿÀÿ·ÿ»ÿ¬ÿ¯ÿ¸ÿ¹ÿ°ÿ°ÿ¶ÿ­ÿ¹ÿ¼ÿ´ÿ¶ÿ°ÿ¸ÿ¹ÿ³ÿ®ÿÿ«ÿ²ÿ±ÿºÿ¿ÿ¶ÿ±ÿ®ÿªÿ¬ÿ³ÿ¾ÿ¿ÿÁÿ¶ÿ±ÿ»ÿ¾ÿµÿ©ÿ½ÿ±ÿ¯ÿ³ÿ»ÿ¹ÿµÿ²ÿ³ÿ´ÿ°ÿ²ÿ¹ÿ¼ÿ¹ÿ¹ÿºÿ¸ÿºÿ»ÿ·ÿ¸ÿ¶ÿ´ÿ¹ÿ®ÿ´ÿ°ÿÀÿ±ÿ¸ÿ³ÿÂÿ±ÿÿ®ÿ¸ÿ»ÿ±ÿ©ÿ­ÿ±ÿ´ÿ·ÿ³ÿ¯ÿ³ÿ¶ÿ¾ÿÄÿµÿ¯ÿ¶ÿ±ÿ»ÿÃÿÃÿ´ÿ»ÿÂÿ®ÿ­ÿ´ÿ±ÿÂÿ¹ÿµÿºÿ½ÿ®ÿ¶ÿ»ÿ¶ÿ¹ÿ¹ÿ¯ÿµÿ»ÿ²ÿ±ÿ°ÿ­ÿ¬ÿ³ÿ¶ÿ¶ÿ¸ÿ°ÿ­ÿ³ÿ·ÿ²ÿ¶ÿ®ÿ°ÿ¸ÿ¸ÿºÿ­ÿ¬ÿ·ÿ«ÿ®ÿ°ÿ²ÿ¼ÿ²ÿÿ©ÿ°ÿ²ÿ²ÿ³ÿ²ÿ±ÿ²ÿ±ÿ²ÿ¶ÿ¸ÿ·ÿ²ÿ³ÿ´ÿªÿ¹ÿ½ÿ²ÿ½ÿ¯ÿºÿºÿ·ÿµÿÁÿ±ÿ»ÿ±ÿ®ÿ»ÿ¾ÿ¶ÿ¬ÿ¯ÿ¯ÿ´ÿ°ÿ®ÿ®ÿ­ÿ·ÿ¸ÿ±ÿ­ÿ²ÿ¶ÿ¶ÿ´ÿ´ÿ±ÿ²ÿ¶ÿ¸ÿ¿ÿµÿ³ÿ´ÿ´ÿ°ÿ²ÿ¯ÿµÿ°ÿºÿ°ÿ²ÿ³ÿÿÿ²ÿÀÿ°ÿ°ÿ­ÿµÿ°ÿ°ÿ©ÿ´ÿ´ÿ±ÿµÿ½ÿºÿ¶ÿ¶ÿ³ÿ°ÿ´ÿ·ÿµÿ¼ÿ¼ÿ®ÿ¬ÿ´ÿ²ÿµÿ¬ÿ³ÿ¶ÿ°ÿ²ÿ¸ÿµÿ­ÿ·ÿ±ÿ·ÿ«ÿ°ÿ¶ÿ³ÿºÿ²ÿ³ÿ³ÿ­ÿ¸ÿ´ÿ´ÿ®ÿºÿºÿµÿ»ÿ¹ÿµÿ³ÿ´ÿ¹ÿ²ÿ°ÿµÿ¾ÿ¸ÿ¹ÿ¸ÿÀÿ»ÿÀÿ«ÿ±ÿÿºÿ´ÿ´ÿ´ÿµÿ°ÿ¿ÿ©ÿµÿ¯ÿ«ÿ·ÿºÿÿÿ¶ÿ°ÿ®ÿ·ÿµÿ¶ÿ¹ÿ¶ÿµÿ¶ÿ¶ÿµÿ´ÿ´ÿ²ÿºÿ¼ÿ¬ÿ¹ÿ¶ÿ°ÿ³ÿ¬ÿ°ÿÿÿ²ÿ©ÿÿ²ÿ´ÿ´ÿ·ÿºÿ¿ÿ³ÿµÿ®ÿ®ÿ·ÿ·ÿ¸ÿ³ÿÿ±ÿ·ÿµÿ¸ÿ´ÿµÿ¹ÿ¼ÿºÿ±ÿ°ÿ°ÿ¯ÿ°ÿ°ÿ®ÿ¸ÿ³ÿ³ÿªÿµÿ¶ÿ­ÿ¿ÿ½ÿ¬ÿÿ¼ÿ½ÿ´ÿ·ÿµÿ´ÿ·ÿ®ÿ³ÿªÿÿ¯ÿ»ÿµÿ¯ÿ²ÿ´ÿ²ÿ­ÿ²ÿ°ÿ«ÿ«ÿ«ÿ«ÿ¬ÿ®ÿ­ÿ°ÿ±ÿ³ÿ±ÿ«ÿ³ÿ³ÿ«ÿ¶ÿ¹ÿ¸ÿºÿ·ÿ¯ÿ±ÿ³ÿ¯ÿ¬ÿ¶ÿ¶ÿ»ÿºÿ­ÿ­ÿ³ÿ¬ÿ®ÿ¯ÿ±ÿ¯ÿ®ÿ¬ÿ¶ÿ¸ÿ°ÿ¸ÿºÿµÿ¯ÿ¯ÿ²ÿ±ÿ¶ÿ´ÿ±ÿµÿ¶ÿ¶ÿ®ÿµÿ²ÿÿ²ÿ«ÿÃÿ¶ÿ²ÿ½ÿ´ÿ¯ÿ³ÿ´ÿ²ÿ°ÿ·ÿ²ÿ±ÿ¶ÿ³ÿµÿ¯ÿ¬ÿ¶ÿ¸ÿµÿ¯ÿ´ÿºÿ´ÿ°ÿªÿ­ÿ³ÿ¯ÿ´ÿ´ÿ²ÿºÿµÿ²ÿ³ÿ²ÿ®ÿ­ÿ±ÿ¶ÿ¯ÿÿºÿ°ÿ¬ÿ°ÿ¹ÿºÿ«ÿ¯ÿ²ÿ·ÿªÿ«ÿµÿ´ÿ»ÿ°ÿ²ÿ·ÿ­ÿ²ÿ´ÿ´ÿ¶ÿªÿ¯ÿ¶ÿ»ÿ¶ÿ°ÿ³ÿ´ÿ°ÿ¯ÿ³ÿ¸ÿ¸ÿ´ÿºÿÀÿÿ­ÿ²ÿ¶ÿ°ÿ½ÿ°ÿ¶ÿ±ÿ°ÿ¹ÿµÿµÿ¯ÿ·ÿ¹ÿ²ÿ¸ÿ­ÿ®ÿÿ¬ÿ·ÿ±ÿ°ÿ·ÿ³ÿ­ÿªÿ´ÿ¿ÿ¶ÿªÿ°ÿ´ÿ±ÿ»ÿÃÿºÿ®ÿÿ®ÿ³ÿÿ¸ÿ¸ÿ±ÿ¸ÿ¶ÿ¬ÿ¾ÿµÿµÿÁÿ¿ÿ¯ÿ­ÿ·ÿ³ÿ¯ÿ±ÿµÿ°ÿ¹ÿ²ÿ²ÿ¹ÿ¸ÿ¯ÿ¹ÿ·ÿ°ÿ¬ÿ­ÿ¹ÿ¹ÿ­ÿ²ÿ¹ÿ¶ÿ¯ÿ­ÿµÿÿ¬ÿ¹ÿ¹ÿ³ÿ¼ÿ¾ÿ½ÿ¬ÿ¬ÿ°ÿ¬ÿµÿ´ÿ·ÿ¶ÿ¯ÿ±ÿµÿ¹ÿÿµÿ±ÿ¬ÿ³ÿµÿºÿ³ÿµÿ´ÿ¹ÿ»ÿ¯ÿÿ­ÿ´ÿ°ÿ²ÿ¸ÿ¹ÿ³ÿ­ÿ»ÿºÿ´ÿ¶ÿ¯ÿ³ÿ´ÿ°ÿºÿ¶ÿ²ÿ³ÿ­ÿ³ÿ´ÿ½ÿ¹ÿ¿ÿ¹ÿ´ÿ±ÿ³ÿ¯ÿ¸ÿ·ÿ¼ÿ°ÿ¬ÿ©ÿ¬ÿ±ÿ·ÿ¶ÿ²ÿ´ÿºÿ¹ÿ±ÿ½ÿ½ÿ³ÿ¶ÿ·ÿ·ÿ´ÿ°ÿ¶ÿ´ÿ°ÿ¬ÿ°ÿ¶ÿºÿ¼ÿ¼ÿÀÿ¶ÿ´ÿªÿ¯ÿ®ÿµÿ®ÿ«ÿ²ÿ«ÿ·ÿ¸ÿ°ÿºÿÇÿ½ÿ²ÿ¼ÿºÿ·ÿÁÿ¶ÿ®ÿ±ÿ¹ÿ¸ÿ½ÿÿ°ÿ°ÿ½ÿ¶ÿ´ÿ¹ÿ¸ÿªÿ¯ÿªÿ·ÿºÿºÿÀÿ½ÿ­ÿ´ÿºÿ»ÿÀÿ½ÿµÿ¸ÿµÿ·ÿ¹ÿ´ÿ´ÿ´ÿ³ÿ­ÿ±ÿ·ÿ´ÿ­ÿ¸ÿ¶ÿµÿ·ÿ»ÿ©ÿ´ÿ¯ÿ¿ÿ´ÿ´ÿºÿ¯ÿ·ÿ¸ÿ¸ÿ³ÿ±ÿµÿ¸ÿºÿ¶ÿ²ÿ±ÿµÿ³ÿ²ÿ»ÿ½ÿ·ÿ­ÿªÿ«ÿ³ÿ²ÿ­ÿ½ÿ½ÿ¶ÿ¿ÿ²ÿ±ÿ·ÿ¾ÿ¸ÿ·ÿÿ°ÿ¹ÿ´ÿ¼ÿ¹ÿ²ÿ¯ÿ»ÿ¹ÿ±ÿ·ÿ·ÿ¸ÿ¯ÿÿ¯ÿ²ÿºÿ¼ÿ¼ÿ¹ÿ®ÿ±ÿµÿ¸ÿ¿ÿ´ÿ¸ÿ²ÿÿ±ÿ®ÿ©ÿ·ÿµÿµÿµÿ¸ÿ´ÿ»ÿÄÿ¸ÿ¸ÿ´ÿµÿ½ÿ¼ÿ¹ÿ²ÿ®ÿµÿ³ÿ¯ÿ·ÿ¼ÿ´ÿµÿ³ÿ¶ÿ¼ÿµÿ´ÿ±ÿ¸ÿ²ÿ¾ÿ¸ÿ´ÿ°ÿ½ÿÃÿ¼ÿ³ÿ¶ÿµÿ»ÿ·ÿÿ¯ÿºÿ³ÿ¶ÿ¶ÿ©ÿ«ÿ´ÿµÿ·ÿ¹ÿÇÿµÿ¶ÿµÿÃÿ©ÿ¯ÿ²ÿÀÿÆÿ»ÿ®ÿ´ÿ¶ÿ»ÿ´ÿ°ÿ²ÿµÿ¾ÿÀÿ¸ÿºÿºÿ´ÿÁÿ¸ÿ·ÿ°ÿ¯ÿ³ÿ¶ÿ»ÿ¹ÿ¸ÿºÿÂÿ½ÿ¼ÿ´ÿ¾ÿ¾ÿ»ÿ²ÿ²ÿªÿ­ÿµÿ®ÿ°ÿ·ÿ·ÿ¾ÿ·ÿ³ÿ¼ÿ¼ÿÿÿ¼ÿ²ÿ»ÿºÿ°ÿ²ÿ¾ÿ­ÿ±ÿªÿµÿ·ÿ­ÿ¹ÿ´ÿµÿÁÿ¼ÿ³ÿµÿºÿ·ÿµÿ¸ÿ±ÿ²ÿºÿ·ÿÀÿ¼ÿ¼ÿ°ÿ¶ÿ½ÿ¼ÿ¾ÿ»ÿ³ÿ¼ÿ¼ÿºÿ½ÿ¹ÿ´ÿ¼ÿÄÿºÿ©ÿÿÿÿ·ÿ½ÿ¾ÿ­ÿ°ÿÁÿ¸ÿ¼ÿ¼ÿ»ÿ²ÿÀÿ³ÿµÿ³ÿ°ÿ°ÿ´ÿ´ÿ¹ÿ¹ÿ·ÿ¹ÿ¯ÿ²ÿ»ÿµÿ±ÿ»ÿ·ÿ·ÿÁÿÏÿ½ÿ¿ÿ±ÿ¶ÿ³ÿ±ÿ°ÿºÿ·ÿ¾ÿ»ÿ¹ÿ¿ÿ¼ÿ¸ÿ¾ÿÌÿ¿ÿ¾ÿ­ÿ«ÿ­ÿ»ÿÿ¯ÿpÿÿ¹ÿ²ÿ³ÿ¶ÿºÿÀÿ¿ÿÀÿ·ÿ¯ÿ³ÿ¸ÿºÿ²ÿ¯ÿºÿÁÿÂÿÀÿºÿÃÿ´ÿ³ÿ»ÿÅÿÁÿµÿ²ÿ²ÿ¹ÿ¾ÿ»ÿ·ÿ·ÿºÿ½ÿºÿ¶ÿ¹ÿ½ÿ¸ÿ³ÿ­ÿÿ½ÿ°ÿ¿ÿÀÿ¸ÿ¯ÿ³ÿ»ÿ¾ÿ½ÿºÿ¸ÿ²ÿ°ÿºÿºÿ´ÿÂÿÂÿ³ÿ¬ÿµÿ»ÿ½ÿ»ÿÈÿÇÿ¸ÿ±ÿ³ÿ¼ÿ¿ÿ³ÿµÿÀÿÃÿÉÿ¾ÿ½ÿ±ÿ¶ÿ¶ÿ¼ÿ»ÿÀÿ«ÿ³ÿ½ÿµÿµÿ¸ÿ¿ÿ½ÿ¸ÿ³ÿ·ÿ¿ÿ»ÿ·ÿ³ÿÁÿ¶ÿÅÿÂÿ½ÿµÿ¶ÿ¼ÿ¼ÿÃÿÀÿ·ÿ¸ÿµÿ°ÿ´ÿÁÿÄÿ¿ÿÆÿ¿ÿºÿ´ÿÿ²ÿ¯ÿ´ÿ­ÿÀÿ½ÿ¸ÿ¸ÿ·ÿµÿ´ÿ¹ÿ¿ÿ¸ÿ°ÿ¹ÿµÿµÿ±ÿ¶ÿ½ÿÃÿ¶ÿ¿ÿ¼ÿ¸ÿ¼ÿ±ÿ·ÿÂÿÆÿÂÿ±ÿÿÿ½ÿµÿµÿÀÿ·ÿ¼ÿ¼ÿºÿ´ÿ·ÿ¶ÿÂÿÆÿÀÿÁÿÄÿ¿ÿ·ÿ¶ÿ²ÿ³ÿÆÿ¾ÿ»ÿ¶ÿ¸ÿ·ÿ¹ÿ¹ÿ¼ÿ¸ÿ´ÿ¶ÿ¸ÿÁÿÆÿ¼ÿÆÿ»ÿ»ÿÑÿ½ÿÎÿ¸ÿ¹ÿºÿÃÿ¿ÿ¸ÿ¾ÿÄÿ»ÿ¶ÿ¸ÿ¹ÿÂÿ¸ÿ¿ÿ¾ÿ¹ÿÃÿ»ÿºÿ¶ÿ½ÿÄÿ¾ÿ±ÿ¯ÿ±ÿ°ÿ»ÿ½ÿ»ÿÀÿÇÿ½ÿ´ÿÃÿÂÿ¹ÿ¶ÿ¹ÿ¸ÿ¹ÿ¾ÿ¿ÿ¿ÿÂÿ½ÿÃÿÁÿ¼ÿ»ÿ¶ÿ¿ÿ¶ÿÂÿÊÿËÿÁÿ¹ÿ¶ÿ³ÿ²ÿ±ÿ»ÿÅÿËÿ»ÿÆÿ¾ÿÄÿÆÿ¾ÿºÿ»ÿ¸ÿ¸ÿ¿ÿ¿ÿ¿ÿÀÿ·ÿ¼ÿÈÿ¸ÿ¾ÿ»ÿÇÿÆÿÂÿÀÿ¿ÿ»ÿ±ÿ®ÿ¾ÿÂÿ½ÿÇÿÉÿÄÿÃÿÇÿ¹ÿ½ÿ¼ÿ¸ÿºÿ¾ÿÀÿºÿ»ÿÇÿ»ÿÊÿÏÿ¿ÿ¿ÿÄÿ¼ÿ²ÿ®ÿ¶ÿÀÿÁÿ½ÿ¸ÿ¾ÿÁÿÀÿ½ÿ½ÿ´ÿÀÿÁÿÂÿ½ÿ¼ÿÀÿÂÿÆÿÀÿ¿ÿÇÿ¾ÿÆÿÇÿ¾ÿ´ÿºÿ¹ÿ¹ÿÁÿÈÿÃÿ·ÿÅÿÅÿÁÿÀÿ¼ÿ¸ÿÉÿÊÿËÿ¿ÿ¸ÿ½ÿºÿ¸ÿ¼ÿ¹ÿÅÿ¹ÿ¾ÿÈÿ½ÿÆÿÆÿ¿ÿ½ÿºÿ¶ÿ½ÿÄÿÃÿºÿ·ÿ¿ÿµÿ³ÿ½ÿÀÿ¾ÿÀÿÂÿÀÿºÿ¿ÿ´ÿ¼ÿ¼ÿÇÿ»ÿ·ÿ¹ÿ·ÿ¶ÿ¿ÿÅÿºÿÆÿÈÿ¿ÿÇÿÂÿÇÿºÿ¿ÿ½ÿ½ÿÂÿÂÿÃÿÉÿ¿ÿ¿ÿÌÿÄÿ½ÿÁÿºÿ¾ÿÆÿÂÿ¾ÿÃÿÅÿÁÿÁÿ¾ÿ½ÿÅÿÆÿ»ÿ·ÿ¶ÿ¼ÿÉÿÊÿ¿ÿÇÿ½ÿÇÿÔÿ¿ÿ»ÿÂÿ¼ÿºÿ¾ÿ½ÿÃÿ½ÿ·ÿ¹ÿ¼ÿºÿÂÿ¿ÿÆÿÃÿ¼ÿÁÿ¾ÿ¸ÿ»ÿ¾ÿÈÿ¸ÿÃÿ¼ÿºÿÁÿÃÿÁÿ¾ÿ½ÿ¾ÿ¸ÿ¾ÿÆÿ¼ÿÄÿ¼ÿ¹ÿÃÿÅÿ½ÿ½ÿÊÿÈÿ´ÿÃÿÄÿ¿ÿ¿ÿ¾ÿ¿ÿÆÿÊÿÃÿÁÿÄÿÁÿ¾ÿºÿ¿ÿÆÿÆÿ½ÿ´ÿ¸ÿ¶ÿÇÿÃÿ¿ÿ²ÿ¶ÿ´ÿºÿ¾ÿ¼ÿÅÿÃÿÇÿÅÿ²ÿÄÿ½ÿÁÿÄÿ½ÿºÿÀÿÀÿÆÿÂÿ½ÿ¹ÿ¼ÿ¸ÿÀÿÅÿÂÿÂÿÀÿ·ÿ¿ÿÂÿÃÿÆÿÈÿÃÿÄÿÀÿ³ÿÃÿÆÿºÿÄÿÇÿ¿ÿÁÿºÿ¹ÿÂÿÄÿÅÿÁÿ¼ÿ·ÿ½ÿ·ÿ·ÿ»ÿ½ÿºÿ¹ÿÁÿÇÿÀÿ¾ÿ½ÿÇÿÄÿ¼ÿ¾ÿÄÿÂÿÂÿÂÿ²ÿ¸ÿºÿ¹ÿ·ÿ¹ÿÀÿÂÿ»ÿÂÿ½ÿ·ÿÈÿÅÿ½ÿ½ÿÄÿÅÿ½ÿ·ÿ½ÿ¿ÿ¶ÿ¿ÿ»ÿ¾ÿÂÿºÿ½ÿ½ÿÉÿÈÿÃÿ¿ÿ¾ÿ¼ÿ¾ÿÅÿÁÿ²ÿ¹ÿ»ÿÂÿÂÿ¶ÿÀÿÈÿºÿÆÿÅÿ¶ÿÇÿ¹ÿ»ÿÀÿÁÿ¿ÿÁÿÁÿ½ÿ¾ÿÁÿÁÿÀÿ¼ÿ¼ÿºÿ´ÿÅÿ°ÿ¶ÿÁÿ¿ÿÁÿÅÿÃÿ¼ÿ·ÿ½ÿÁÿ¹ÿ»ÿÆÿÃÿ¿ÿÄÿÇÿ·ÿ¾ÿ´ÿ¶ÿ¼ÿµÿ³ÿºÿºÿ½ÿÂÿÊÿÃÿºÿºÿ¼ÿÀÿÁÿÀÿ½ÿ¿ÿ´ÿ¿ÿ¼ÿ·ÿ¼ÿÂÿ¾ÿÇÿÁÿÄÿÉÿÂÿÄÿÊÿÍÿÊÿÁÿ¼ÿÊÿÁÿ»ÿ¾ÿÁÿÁÿÁÿÂÿÅÿ»ÿÆÿ¿ÿ»ÿ¿ÿÀÿÁÿ±ÿµÿ´ÿµÿ¸ÿ³ÿ¿ÿ´ÿ¹ÿ·ÿ¸ÿ¶ÿ±ÿ±ÿ¶ÿ»ÿ«ÿ¶ÿ¸ÿ¹ÿ²ÿ²ÿ¸ÿµÿ®ÿ¶ÿ¶ÿ¹ÿµÿ¯ÿ­ÿ¯ÿ´ÿ³ÿµÿ¼ÿ´ÿ²ÿ¶ÿµÿ°ÿ¶ÿ¼ÿÃÿ°ÿ°ÿ´ÿ¸ÿ·ÿªÿÿ©ÿ¾ÿ²ÿ·ÿ·ÿ½ÿ¼ÿ¼ÿ½ÿµÿ·ÿµÿ»ÿ°ÿ°ÿ¸ÿ²ÿ¬ÿ¶ÿ´ÿ²ÿ®ÿ·ÿ³ÿ¯ÿ¹ÿ¾ÿ¶ÿ·ÿ»ÿ³ÿ´ÿ¾ÿÆÿ¾ÿ³ÿ²ÿµÿµÿÆÿ½ÿ¾ÿ¾ÿ°ÿ¸ÿ»ÿ¹ÿ¾ÿ¸ÿ«ÿ¸ÿ¯ÿ¸ÿµÿ­ÿ³ÿ¾ÿÂÿÄÿ¶ÿ«ÿ·ÿÂÿÁÿÀÿºÿ¯ÿ«ÿ¡ÿ·ÿ°ÿ¶ÿ¸ÿ¹ÿºÿ¸ÿµÿ¸ÿºÿ¾ÿ´ÿ³ÿ¼ÿ¼ÿ°ÿ¯ÿºÿ¼ÿ°ÿÇÿ¼ÿÒÿ¸ÿÃÿ¾ÿÀÿÅÿ¿ÿ´ÿ·ÿÀÿ´ÿºÿ°ÿµÿ¼ÿ·ÿ´ÿ¹ÿ¹ÿ·ÿºÿ±ÿ¸ÿÁÿ»ÿºÿ¼ÿ¹ÿ¯ÿ£ÿ¯ÿ½ÿ³ÿÄÿ¸ÿ¼ÿ¿ÿ´ÿ²ÿ¼ÿµÿ¿ÿºÿ°ÿºÿÅÿÁÿ½ÿ»ÿ½ÿ¾ÿµÿ¯ÿ¼ÿ½ÿÆÿ½ÿ¶ÿµÿµÿ³ÿ°ÿ¹ÿÂÿ©ÿ±ÿ²ÿ°ÿ´ÿºÿ»ÿ¼ÿ»ÿ¶ÿ¿ÿÁÿ³ÿ¸ÿ¾ÿ»ÿ»ÿºÿºÿ¼ÿÀÿÀÿºÿ¼ÿ¼ÿ¶ÿ½ÿ¸ÿ·ÿ¸ÿ¹ÿÀÿÄÿÀÿÈÿÎÿ¸ÿ¸ÿ³ÿºÿ´ÿ¶ÿÂÿÂÿ·ÿ¸ÿ³ÿ·ÿ¼ÿ´ÿ¸ÿ·ÿ¹ÿ½ÿ¸ÿµÿÀÿ¾ÿÁÿ½ÿÊÿ¾ÿ®ÿµÿ¹ÿ¿ÿ½ÿ´ÿ²ÿ¸ÿ·ÿ®ÿÇÿ²ÿ¯ÿ¸ÿ·ÿ·ÿºÿ½ÿ¼ÿ¼ÿ½ÿ¼ÿ½ÿ¿ÿ¹ÿ²ÿ»ÿµÿ¶ÿ¸ÿ·ÿ¸ÿ·ÿÀÿÄÿÇÿ¸ÿ·ÿ°ÿ»ÿ½ÿºÿ½ÿ¿ÿ»ÿ½ÿ¼ÿ¼ÿ¸ÿºÿ¹ÿ²ÿ¶ÿ¾ÿ¾ÿ½ÿ½ÿ»ÿÀÿ³ÿµÿ¼ÿ»ÿÀÿºÿ½ÿ·ÿ·ÿ¹ÿ´ÿ´ÿ¶ÿ³ÿ¿ÿÂÿ¹ÿ¾ÿ·ÿ½ÿ¾ÿ¼ÿ·ÿµÿ»ÿ¿ÿ¼ÿ²ÿ¯ÿºÿ­ÿ¾ÿ²ÿµÿ³ÿºÿÁÿÂÿºÿ¶ÿÂÿ¶ÿ»ÿ´ÿ°ÿ´ÿºÿºÿÇÿÆÿÀÿ½ÿºÿ¼ÿ´ÿ¹ÿ³ÿ¸ÿ¸ÿËÿÁÿ³ÿµÿµÿºÿ¾ÿ»ÿ¸ÿ³ÿµÿÁÿÀÿ­ÿ¾ÿ¿ÿµÿ¶ÿ²ÿµÿ¹ÿ¶ÿ¸ÿºÿ±ÿ¼ÿ¶ÿÆÿºÿ¼ÿ ÿ½ÿ¸ÿ¶ÿ¿ÿÆÿ»ÿ³ÿ¹ÿ­ÿ¼ÿ¹ÿ³ÿ¹ÿ¹ÿ¸ÿ´ÿ¸ÿ¾ÿ¹ÿ·ÿ¹ÿ¹ÿµÿµÿÂÿ½ÿ´ÿÄÿ¶ÿÀÿ½ÿ»ÿ¶ÿ¸ÿ»ÿ¹ÿ»ÿºÿ¶ÿ»ÿÁÿ¼ÿ¶ÿ¹ÿ¼ÿ¸ÿªÿºÿ´ÿ¬ÿ²ÿºÿ½ÿÂÿÄÿ¸ÿºÿ²ÿÀÿÄÿ¾ÿ¾ÿ¸ÿ¸ÿ³ÿ¹ÿ½ÿÀÿÀÿ¹ÿ·ÿ¹ÿ´ÿ·ÿµÿ²ÿ¼ÿ¾ÿºÿºÿ°ÿµÿµÿ²ÿ½ÿÃÿ»ÿÁÿÅÿ¶ÿ°ÿ»ÿ¾ÿºÿ·ÿ¸ÿ¹ÿ®ÿµÿ¿ÿÆÿÂÿ²ÿ­ÿ¸ÿºÿ¯ÿ½ÿ¹ÿÁÿ¯ÿ¯ÿ¹ÿ¸ÿºÿ´ÿ¼ÿ¿ÿ»ÿ·ÿ³ÿ¶ÿÀÿÃÿ¾ÿ¹ÿ®ÿ¼ÿ¬ÿÎÿ¸ÿ¬ÿ«ÿ°ÿ±ÿ´ÿ¶ÿµÿ·ÿ·ÿ¹ÿºÿ¹ÿ·ÿ±ÿ­ÿ¶ÿ»ÿ´ÿ¸ÿ¸ÿÀÿ½ÿ¸ÿ¼ÿ¿ÿ¹ÿºÿÁÿ±ÿ¯ÿ¿ÿÅÿÀÿÃÿ¼ÿ¶ÿºÿ½ÿ¼ÿ±ÿ¹ÿ·ÿ¼ÿ½ÿµÿ½ÿ½ÿ³ÿ¯ÿ¼ÿ¿ÿ´ÿ³ÿÀÿ¾ÿ±ÿ¹ÿ¹ÿµÿ¶ÿ»ÿ¹ÿ¼ÿ½ÿ¸ÿºÿ±ÿ«ÿµÿ¶ÿ¿ÿ¸ÿ¶ÿ¯ÿ­ÿ»ÿ»ÿ´ÿ´ÿ²ÿÂÿÂÿ±ÿ³ÿ¹ÿµÿ¼ÿÄÿ¹ÿ·ÿ¹ÿµÿ¹ÿ»ÿ½ÿ³ÿ¶ÿ¹ÿµÿ³ÿ´ÿ´ÿ¸ÿ¸ÿ´ÿ¸ÿ½ÿ´ÿ¶ÿ²ÿ»ÿ·ÿºÿ±ÿ¸ÿºÿ¼ÿ¾ÿ½ÿ¼ÿ¼ÿ¹ÿ¸ÿ»ÿ´ÿ±ÿÁÿÁÿ¶ÿ¶ÿºÿ²ÿ­ÿ¼ÿ»ÿ¶ÿ³ÿ³ÿ­ÿ·ÿ¸ÿ±ÿ·ÿ¹ÿ¹ÿµÿ²ÿºÿ»ÿ¯ÿ®ÿ«ÿ­ÿ³ÿ²ÿÀÿ¶ÿ·ÿ²ÿ·ÿ±ÿÿ°ÿ´ÿ¸ÿ»ÿ»ÿ·ÿ³ÿ²ÿ´ÿ¸ÿ¶ÿµÿ¼ÿ»ÿ¯ÿ¹ÿ»ÿ¼ÿÀÿºÿ±ÿ´ÿ·ÿ·ÿ²ÿ®ÿ´ÿ¼ÿ¹ÿºÿ½ÿ¹ÿ¸ÿ»ÿ²ÿªÿ¿ÿÁÿ»ÿ³ÿ´ÿ¿ÿÎÿ¯ÿ½ÿ®ÿ·ÿ¯ÿªÿ²ÿÇÿ¹ÿ¯ÿ·ÿ¸ÿ¶ÿ¿ÿ¿ÿ·ÿ½ÿ¸ÿ³ÿ»ÿ²ÿµÿ¿ÿµÿÁÿ·ÿ±ÿ²ÿ´ÿ½ÿ¹ÿµÿ·ÿ²ÿ·ÿ·ÿ³ÿ»ÿ¹ÿ·ÿÃÿ·ÿ³ÿ¶ÿ¼ÿ¸ÿ±ÿÂÿ²ÿ´ÿ±ÿ³ÿªÿ¶ÿ²ÿ·ÿÀÿ¼ÿ·ÿ´ÿµÿ®ÿ¯ÿºÿ¹ÿµÿ¶ÿ´ÿÁÿ¿ÿ¹ÿ®ÿºÿ¹ÿ±ÿ¿ÿ²ÿ¸ÿºÿÁÿ´ÿ²ÿ»ÿ¸ÿ¶ÿ¹ÿ»ÿ¾ÿºÿ´ÿ³ÿ¶ÿ¹ÿ®ÿ­ÿ½ÿ­ÿ¯ÿ²ÿ²ÿÿ®ÿµÿ±ÿ¿ÿ®ÿÿµÿºÿÂÿ²ÿ®ÿ²ÿ°ÿºÿºÿ³ÿ·ÿµÿ³ÿ¸ÿ¶ÿ·ÿ´ÿ±ÿ´ÿ²ÿ·ÿ¿ÿªÿ¼ÿºÿ¾ÿ¾ÿºÿ­ÿºÿ´ÿ¹ÿ³ÿ´ÿ·ÿ½ÿ¹ÿ¯ÿ®ÿ­ÿ±ÿ½ÿÁÿ½ÿ·ÿ¶ÿ¬ÿ³ÿ±ÿ²ÿºÿ°ÿ±ÿ¸ÿµÿ©ÿ®ÿ¶ÿ®ÿµÿ¼ÿÁÿ·ÿ³ÿ¿ÿ¸ÿªÿ³ÿµÿ³ÿ¶ÿ«ÿ«ÿ¹ÿµÿ³ÿ¹ÿ´ÿ¼ÿ¯ÿ®ÿ°ÿ³ÿ½ÿ®ÿ²ÿ¸ÿ´ÿ«ÿ½ÿ¸ÿ³ÿµÿµÿºÿ²ÿ®ÿ²ÿ¶ÿ´ÿµÿ¹ÿ¸ÿ¶ÿºÿÂÿ¾ÿ®ÿ®ÿ¯ÿ«ÿ¯ÿ´ÿ¶ÿ¼ÿ®ÿ´ÿ´ÿ¼ÿ®ÿ·ÿ¶ÿ´ÿµÿ·ÿ¸ÿ»ÿ´ÿ¶ÿ±ÿ²ÿ°ÿ²ÿ·ÿ³ÿµÿºÿ·ÿ¼ÿ¼ÿ·ÿ´ÿ®ÿ«ÿ°ÿ·ÿ»ÿ¶ÿ±ÿ«ÿµÿ³ÿªÿµÿ¯ÿ®ÿ²ÿºÿºÿ±ÿ²ÿ²ÿ³ÿ¸ÿ­ÿªÿ±ÿ²ÿ´ÿºÿµÿ®ÿ³ÿ²ÿ®ÿ¯ÿ°ÿ­ÿ¸ÿ±ÿ¸ÿ¶ÿ¿ÿ·ÿ´ÿ°ÿ¶ÿªÿºÿ©ÿ¯ÿ±ÿ­ÿÿÿ¬ÿ¯ÿ°ÿ¯ÿ®ÿ«ÿ³ÿ²ÿ®ÿ¶ÿ¶ÿ²ÿ°ÿ±ÿºÿ²ÿ±ÿ¸ÿ·ÿ¶ÿ¹ÿµÿ¯ÿ«ÿ°ÿÃÿ½ÿ®ÿÿ½ÿÿÀÿ¶ÿ¬ÿµÿ­ÿ·ÿ´ÿ¾ÿ®ÿ«ÿ®ÿ¸ÿ»ÿ¬ÿÿ¯ÿ¶ÿ³ÿ³ÿ¹ÿºÿ¶ÿ·ÿ½ÿ¸ÿ®ÿ ÿ¯ÿ¯ÿ¯ÿ³ÿ¯ÿ·ÿÆÿ´ÿ´ÿ³ÿÿ®ÿ°ÿ´ÿ®ÿ¶ÿ·ÿ±ÿ°ÿ«ÿ©ÿ³ÿµÿ±ÿ²ÿ¿ÿ¼ÿ¸ÿ¶ÿ±ÿ´ÿ³ÿ°ÿ°ÿ¹ÿ¼ÿ®ÿ«ÿ¯ÿ³ÿ¿ÿ­ÿºÿÁÿ¸ÿ¸ÿ¯ÿµÿ«ÿÀÿ±ÿ¶ÿ¸ÿ¾ÿ½ÿ­ÿÿ³ÿ·ÿ¶ÿ¹ÿ¾ÿ´ÿ©ÿÿ¸ÿ²ÿ®ÿµÿ³ÿ¯ÿ©ÿ«ÿ´ÿ·ÿ¼ÿ¶ÿ±ÿ´ÿ¿ÿ·ÿ±ÿ¬ÿ¾ÿ·ÿ»ÿ¼ÿ·ÿ°ÿ´ÿªÿ²ÿÂÿºÿÿ¯ÿ«ÿÿ«ÿ°ÿÿÿ¯ÿºÿ¸ÿ°ÿ©ÿ±ÿ­ÿ«ÿ´ÿ¶ÿ³ÿ°ÿ¶ÿ¶ÿ±ÿ±ÿÿªÿ¼ÿµÿ­ÿ­ÿ¼ÿ«ÿÿ¯ÿ½ÿ¸ÿ»ÿ­ÿ³ÿÿ´ÿµÿ²ÿ´ÿ¹ÿ®ÿ«ÿ»ÿ·ÿ²ÿ¶ÿ­ÿ®ÿ¸ÿ³ÿ¯ÿ­ÿµÿºÿ´ÿ±ÿ«ÿ¬ÿµÿºÿ·ÿ­ÿ­ÿ³ÿ´ÿºÿ»ÿ¹ÿ¶ÿ¶ÿ¶ÿ½ÿ·ÿ¾ÿ¼ÿ¶ÿ°ÿ´ÿ±ÿ´ÿ³ÿ±ÿ¸ÿ°ÿ´ÿ®ÿ²ÿ·ÿ±ÿ¬ÿ±ÿ¬ÿ¬ÿ²ÿ´ÿ´ÿ²ÿ®ÿ«ÿ®ÿ¯ÿ°ÿ¶ÿµÿ³ÿ±ÿ¬ÿ­ÿ±ÿ´ÿ¼ÿµÿ·ÿ¹ÿ´ÿ±ÿ²ÿ°ÿ®ÿÿ¿ÿºÿ·ÿ¾ÿ®ÿ©ÿ±ÿ«ÿ©ÿ¬ÿÿ­ÿ¬ÿªÿ´ÿ°ÿ«ÿ´ÿ·ÿ·ÿ¸ÿ³ÿ­ÿ°ÿ´ÿ²ÿ±ÿ³ÿ¼ÿºÿµÿ³ÿ¬ÿÿ²ÿµÿÁÿ¶ÿ¯ÿ¹ÿ³ÿ·ÿµÿ¸ÿ±ÿ¹ÿ³ÿ¶ÿ«ÿ¹ÿ¯ÿ·ÿ±ÿ±ÿ´ÿ°ÿ±ÿ³ÿ­ÿ±ÿ®ÿ±ÿ¯ÿ¯ÿ³ÿªÿ«ÿ®ÿ©ÿ­ÿ­ÿ¬ÿ·ÿ¸ÿ¯ÿ¯ÿ¶ÿ³ÿ³ÿÿ²ÿÿÿ´ÿ°ÿÂÿ©ÿ­ÿ¬ÿµÿ±ÿ²ÿ´ÿ­ÿ¸ÿ±ÿ°ÿ·ÿ¯ÿ¸ÿ´ÿ¶ÿ³ÿ¬ÿ²ÿ²ÿµÿ´ÿ¯ÿ³ÿ°ÿ¶ÿ½ÿ´ÿºÿ¿ÿ·ÿ³ÿ½ÿ­ÿ¶ÿÿ¬ÿ­ÿ¾ÿ¶ÿ±ÿºÿÁÿ²ÿ±ÿ·ÿ¹ÿºÿ³ÿ°ÿ®ÿÿ°ÿ¯ÿ´ÿ°ÿ­ÿ¸ÿ´ÿ°ÿ°ÿ²ÿ¸ÿ¸ÿ®ÿ¯ÿ¼ÿ·ÿ®ÿ²ÿ®ÿ¯ÿ¯ÿ«ÿ®ÿ®ÿ±ÿ¯ÿÿ³ÿ±ÿ°ÿ·ÿºÿ¬ÿ°ÿºÿ¯ÿ¸ÿÀÿ´ÿ©ÿÿ¹ÿµÿ±ÿ¸ÿ´ÿ±ÿ·ÿµÿºÿ¾ÿ½ÿ·ÿ¸ÿ·ÿ²ÿ¬ÿ®ÿ¹ÿ½ÿ·ÿ¯ÿ°ÿ´ÿ­ÿ¸ÿºÿ­ÿµÿ°ÿ»ÿ·ÿ¹ÿÆÿ·ÿÁÿ²ÿ¼ÿÿ±ÿÂÿ²ÿ·ÿºÿ¸ÿÿ»ÿ¼ÿ·ÿ¶ÿ¶ÿ¿ÿ»ÿ«ÿ´ÿ¶ÿ­ÿÿÿ¯ÿ¶ÿ¶ÿ¹ÿ»ÿ¿ÿºÿ¹ÿ·ÿ¹ÿ¸ÿµÿ²ÿ­ÿ²ÿ³ÿ¼ÿ¬ÿ®ÿÀÿ²ÿ¬ÿ¹ÿµÿ¼ÿ½ÿµÿ®ÿ¹ÿ²ÿ¶ÿ°ÿ´ÿ°ÿ«ÿ¬ÿ°ÿ¹ÿ¾ÿµÿ±ÿ³ÿ¶ÿ¸ÿ¶ÿ¶ÿ´ÿ°ÿ½ÿ·ÿ¸ÿ³ÿ´ÿ«ÿ¬ÿºÿ®ÿ¹ÿ¸ÿ¼ÿ½ÿ»ÿ½ÿ´ÿ¯ÿ°ÿ³ÿ®ÿ¶ÿÿ«ÿ´ÿªÿ·ÿ²ÿ®ÿ¯ÿ¸ÿ²ÿ²ÿ½ÿ·ÿ¶ÿ«ÿÿÿ³ÿ·ÿ²ÿ½ÿ¹ÿ¸ÿºÿ¶ÿ¹ÿÿÁÿ½ÿÆÿ®ÿ½ÿ¬ÿ»ÿ­ÿ·ÿ´ÿ°ÿ®ÿÅÿÀÿ´ÿ¬ÿ²ÿ¿ÿ¶ÿ±ÿ¹ÿ³ÿ±ÿ½ÿ¸ÿ²ÿ»ÿ¸ÿ²ÿÿ±ÿ¸ÿµÿ¹ÿÁÿªÿµÿ·ÿ¼ÿÿ¸ÿµÿ²ÿ¸ÿ¼ÿ·ÿ¬ÿ­ÿ±ÿ¸ÿ½ÿ´ÿ¯ÿ´ÿ¶ÿµÿ³ÿµÿ¸ÿ´ÿ¯ÿ­ÿ²ÿ³ÿ±ÿ®ÿ»ÿ·ÿ¸ÿ·ÿÃÿ»ÿµÿ¸ÿ¾ÿ½ÿ´ÿ´ÿ»ÿ·ÿ°ÿºÿ°ÿµÿ¶ÿ²ÿ¸ÿ½ÿ·ÿ°ÿ®ÿ°ÿ¯ÿ±ÿ·ÿµÿ·ÿÀÿ´ÿ®ÿÆÿ¶ÿ¯ÿ¶ÿ±ÿ°ÿ¯ÿ·ÿ¶ÿµÿºÿ¹ÿ¾ÿ­ÿµÿ³ÿ²ÿ¹ÿ½ÿ¹ÿ°ÿ´ÿ¶ÿµÿ¶ÿ³ÿ³ÿµÿ¶ÿ¹ÿ¿ÿ°ÿ«ÿ³ÿ²ÿ¸ÿ¹ÿ°ÿ¾ÿ­ÿ¶ÿÈÿ¿ÿ½ÿ¾ÿ²ÿ°ÿºÿ¼ÿ°ÿ­ÿÿ¯ÿ·ÿ´ÿ²ÿ±ÿ±ÿ·ÿºÿ·ÿµÿ«ÿ¯ÿ·ÿ»ÿ¼ÿÅÿ¼ÿ¸ÿÊÿ³ÿ¯ÿ±ÿ¸ÿ·ÿµÿ±ÿ©ÿµÿ½ÿµÿ²ÿ·ÿµÿ³ÿ·ÿ¹ÿ½ÿ¼ÿ¿ÿÄÿ¸ÿ¹ÿ°ÿ²ÿ²ÿ¸ÿ¾ÿ½ÿ¹ÿ¹ÿÂÿ·ÿµÿ¸ÿÊÿÄÿ¿ÿ¶ÿ«ÿ°ÿ´ÿ¯ÿ®ÿ¯ÿ­ÿ´ÿÀÿ¶ÿªÿ«ÿ³ÿ±ÿ°ÿ¸ÿ·ÿ»ÿ´ÿ·ÿ«ÿ·ÿ¹ÿ´ÿ·ÿ»ÿ½ÿ¯ÿÁÿ½ÿ¹ÿÃÿÄÿ´ÿ°ÿ·ÿ¶ÿ·ÿ·ÿ¶ÿºÿºÿ±ÿ¼ÿºÿÃÿ±ÿ®ÿ¸ÿ¸ÿºÿ´ÿ­ÿ¸ÿ¸ÿ¾ÿ¿ÿ¸ÿ»ÿ¾ÿÂÿÀÿ¶ÿ´ÿ²ÿ±ÿ¿ÿ°ÿ¶ÿ¶ÿ½ÿ¯ÿÄÿ¹ÿÈÿÀÿÁÿºÿµÿ¶ÿ»ÿ¯ÿ»ÿÁÿ·ÿ¸ÿ·ÿµÿ¹ÿ·ÿ¹ÿºÿºÿ¯ÿ¶ÿ¿ÿ¾ÿ¹ÿÆÿ¸ÿÃÿ¹ÿ¾ÿ´ÿ¬ÿ¸ÿºÿ³ÿ»ÿ¹ÿ·ÿ·ÿ¯ÿ°ÿ¶ÿµÿ¼ÿ´ÿ®ÿ·ÿÃÿ°ÿ´ÿ·ÿÿÿÆÿ´ÿ°ÿ¹ÿ¾ÿÃÿÁÿ·ÿ°ÿ³ÿ¼ÿÀÿºÿ®ÿ²ÿÁÿÁÿÁÿµÿ¹ÿÄÿ²ÿ¸ÿ¼ÿ»ÿµÿ¯ÿ¬ÿ±ÿµÿ¹ÿ¿ÿ¿ÿ¹ÿ´ÿ®ÿ¯ÿ¹ÿ¯ÿ®ÿ­ÿ·ÿÿ³ÿÈÿ·ÿµÿ½ÿÁÿ½ÿµÿµÿ¼ÿ¿ÿÁÿ¾ÿ¶ÿµÿ½ÿ¾ÿºÿÃÿ¿ÿ»ÿ³ÿ®ÿÀÿ¸ÿ¶ÿÇÿ¼ÿ½ÿµÿ·ÿ·ÿ·ÿ¸ÿÀÿ½ÿ·ÿÈÿÈÿ¿ÿÅÿÆÿÇÿ¼ÿ«ÿ«ÿ´ÿ´ÿÁÿ¹ÿ¼ÿºÿºÿ»ÿ¹ÿ·ÿ¹ÿºÿ¸ÿ¹ÿ´ÿºÿ»ÿÂÿ¿ÿ½ÿµÿµÿÄÿ¸ÿÃÿ¿ÿºÿ¶ÿ¹ÿ¼ÿ»ÿ¼ÿ¿ÿ¾ÿ«ÿ³ÿÁÿÀÿ¿ÿ¼ÿ±ÿ°ÿ°ÿ¶ÿºÿ¸ÿ¼ÿ·ÿ±ÿ±ÿµÿ·ÿ²ÿ²ÿ½ÿ¶ÿ¯ÿ³ÿ¶ÿÇÿÀÿ±ÿ·ÿºÿ¾ÿ½ÿ·ÿ¸ÿ»ÿÂÿÀÿºÿ¾ÿ»ÿ¼ÿÀÿ´ÿ¹ÿ¹ÿ´ÿ´ÿ¿ÿÀÿÅÿÃÿÄÿÂÿ¹ÿ¼ÿÆÿ¾ÿ²ÿºÿ¿ÿ¼ÿÄÿ¾ÿ½ÿÀÿ½ÿ¾ÿ½ÿ¸ÿ¿ÿ·ÿ¹ÿ¼ÿºÿºÿ¹ÿÁÿºÿ´ÿªÿ¹ÿÅÿÄÿ½ÿ¶ÿ»ÿÀÿÅÿÀÿÂÿ¾ÿ»ÿÁÿ¾ÿ¹ÿÁÿÂÿ¸ÿ¹ÿ·ÿ¾ÿÀÿ¶ÿ·ÿµÿºÿÈÿÅÿ¿ÿÀÿÂÿÇÿ¶ÿÿÄÿ·ÿµÿ½ÿ½ÿ¿ÿºÿ¸ÿ¼ÿ»ÿ¾ÿ½ÿµÿºÿ¿ÿ·ÿÃÿÁÿ¾ÿ»ÿµÿÂÿºÿ¾ÿÇÿ¿ÿ½ÿ½ÿ´ÿ³ÿ¼ÿ»ÿ»ÿ¹ÿ°ÿÌÿ¼ÿ½ÿÄÿÊÿÉÿ¼ÿ¸ÿ´ÿ¶ÿ½ÿÀÿÄÿÂÿ¸ÿ·ÿÅÿ¸ÿ¼ÿ½ÿ½ÿ·ÿÃÿÇÿ¿ÿºÿºÿ¸ÿ´ÿ¹ÿµÿÿÀÿÅÿ»ÿ¼ÿ³ÿ¶ÿ¶ÿ½ÿ½ÿ»ÿ¾ÿ¸ÿ¼ÿÇÿ¼ÿÂÿÄÿ¿ÿÃÿ¸ÿ½ÿÀÿ¾ÿ¾ÿ¾ÿºÿÀÿËÿ¼ÿ¹ÿ¼ÿÒÿ·ÿºÿºÿ½ÿÀÿÁÿÂÿÁÿ¼ÿ¼ÿÅÿ¾ÿÀÿÀÿÈÿËÿ¼ÿµÿÀÿÁÿÂÿÂÿÀÿ¿ÿ·ÿ¸ÿÃÿÇÿÑÿÀÿÃÿÅÿÃÿÇÿ¾ÿ¶ÿ¸ÿ¼ÿ¿ÿ½ÿ¿ÿÅÿºÿÀÿÃÿ¿ÿÈÿÆÿÀÿ¼ÿ¼ÿ½ÿ·ÿ¹ÿÇÿ¹ÿÅÿ¾ÿ¿ÿÀÿÅÿ¾ÿºÿÂÿÇÿÃÿÈÿÌÿ½ÿÈÿ¸ÿ¼ÿÃÿÂÿ¹ÿºÿºÿ¿ÿÃÿ¼ÿÅÿÄÿÁÿÀÿÎÿÇÿÌÿÀÿ¼ÿ»ÿ¹ÿ·ÿ¿ÿÉÿÂÿ·ÿÉÿ¿ÿÃÿÆÿ¹ÿºÿÁÿ¿ÿ½ÿ¿ÿºÿËÿ¾ÿ»ÿ³ÿ¼ÿÅÿÄÿ¿ÿÁÿÂÿÃÿÊÿÇÿÅÿÅÿÆÿËÿÄÿ¹ÿÀÿ¿ÿ¸ÿ¶ÿ»ÿ¿ÿºÿºÿ¾ÿÁÿÂÿÄÿÆÿÁÿ¹ÿ¼ÿÅÿÅÿ·ÿ»ÿÃÿÂÿÂÿÅÿ¾ÿÃÿÃÿ¿ÿ¾ÿ¾ÿºÿ¿ÿÃÿ¸ÿÆÿÂÿ¿ÿ·ÿ¾ÿÀÿºÿÀÿÆÿ¹ÿÃÿÃÿÀÿµÿ¹ÿºÿ½ÿ¾ÿÀÿÂÿ¼ÿ¾ÿÇÿ½ÿÂÿÂÿÃÿÄÿ¾ÿ¹ÿ½ÿÅÿÉÿÉÿ¾ÿ³ÿÈÿ¿ÿ¶ÿ»ÿ¼ÿ»ÿÀÿ¾ÿÃÿÁÿ¯ÿÈÿÅÿÃÿÂÿÀÿ¾ÿ¿ÿÄÿÌÿÏÿÉÿ¸ÿ¹ÿ»ÿ·ÿ·ÿ¸ÿ¶ÿºÿ½ÿÄÿÂÿÆÿÀÿÉÿÁÿÁÿ¾ÿ¸ÿÀÿÁÿ´ÿÆÿÉÿÂÿºÿ¼ÿÄÿÂÿ¾ÿÆÿÀÿ½ÿ»ÿÀÿ¼ÿÂÿÁÿ»ÿ½ÿÂÿÀÿÂÿ¾ÿ¼ÿÂÿÁÿÁÿ¸ÿ¶ÿ»ÿµÿ»ÿÂÿ·ÿÅÿºÿ·ÿ¹ÿ·ÿºÿÁÿ¿ÿ»ÿ»ÿ¹ÿÃÿ¼ÿ¹ÿÁÿÃÿÁÿÆÿ¶ÿÅÿ¿ÿ¿ÿÂÿÃÿÍÿÍÿ½ÿ´ÿºÿÉÿÁÿÇÿ·ÿ¼ÿ¿ÿ¾ÿÂÿ»ÿ®ÿ±ÿ¯ÿ»ÿ¾ÿ¹ÿ·ÿ¸ÿ¹ÿ·ÿ¹ÿ¿ÿÆÿÄÿÄÿÄÿÀÿ¿ÿÁÿ½ÿ¸ÿÌÿÂÿ·ÿ¶ÿ°ÿ±ÿºÿ¾ÿ¿ÿÆÿÀÿÀÿ¸ÿºÿÃÿÄÿ¾ÿ¼ÿ¿ÿ¹ÿ´ÿ¹ÿÈÿÇÿÃÿÆÿÂÿ¼ÿ·ÿ°ÿ¼ÿ¼ÿ°ÿµÿÀÿÃÿÈÿ¿ÿÉÿ¿ÿÁÿ»ÿÁÿÃÿ¿ÿÂÿÀÿÃÿºÿÇÿÄÿ½ÿ¿ÿÆÿÉÿÁÿÇÿÊÿÉÿÅÿÂÿÈÿÍÿÈÿ¼ÿ¶ÿÆÿÉÿ¿ÿÁÿÃÿ¿ÿ¿ÿµÿµÿÅÿÉÿ¾ÿ¼ÿ¾ÿÀÿÆÿ»ÿ¶ÿ³ÿ±ÿ³ÿ·ÿ¹ÿÃÿ½ÿ´ÿ·ÿ¹ÿ·ÿµÿ²ÿ´ÿµÿ³ÿ­ÿµÿ¸ÿ·ÿ¿ÿ¾ÿºÿÀÿ»ÿ¾ÿ¼ÿ¼ÿºÿ±ÿ¬ÿ±ÿ·ÿ·ÿ°ÿ³ÿ±ÿ±ÿ·ÿ¸ÿ¼ÿÁÿ´ÿ¯ÿ¹ÿ´ÿ±ÿ²ÿ£ÿ¬ÿ»ÿ¼ÿ¹ÿ°ÿ½ÿ¾ÿ³ÿµÿ¶ÿ½ÿ·ÿÅÿ¾ÿ¯ÿ¬ÿ°ÿ³ÿµÿ«ÿ¹ÿÿ¶ÿ¶ÿ¸ÿ·ÿ´ÿµÿ»ÿÁÿ³ÿºÿ»ÿÀÿ¿ÿ»ÿ¸ÿ¶ÿ·ÿ¸ÿ³ÿ¶ÿ¾ÿ¹ÿ³ÿ°ÿµÿÂÿµÿ»ÿ·ÿ¸ÿ¸ÿ´ÿ¬ÿ±ÿ¾ÿºÿÃÿ»ÿ¹ÿ±ÿ¸ÿ¼ÿ¿ÿÄÿÄÿ¼ÿ´ÿ¹ÿ¹ÿ»ÿ½ÿ¾ÿ·ÿ±ÿ´ÿ¹ÿÄÿ½ÿ¹ÿµÿ²ÿ·ÿ¸ÿ¾ÿ½ÿ­ÿ¯ÿÀÿ³ÿ³ÿ³ÿ»ÿ¿ÿÃÿÂÿ»ÿ·ÿ·ÿÀÿ´ÿ²ÿ°ÿ¸ÿÁÿ½ÿ±ÿ®ÿºÿ»ÿ½ÿÈÿºÿ´ÿ¶ÿ¹ÿ»ÿ¹ÿµÿ·ÿ·ÿ¿ÿ¹ÿÄÿµÿ·ÿ¿ÿ¼ÿ¸ÿ½ÿ±ÿ»ÿÁÿ¾ÿ´ÿ´ÿ¯ÿ¸ÿ¹ÿ­ÿ²ÿ»ÿµÿµÿ¸ÿ¼ÿ·ÿ¸ÿ¸ÿ»ÿ¹ÿ­ÿ´ÿÇÿªÿ³ÿ«ÿ«ÿºÿ´ÿ±ÿ½ÿÀÿ±ÿ´ÿ¶ÿÀÿºÿ½ÿ³ÿ¸ÿ¼ÿ¸ÿ¹ÿ¾ÿ¹ÿ»ÿ½ÿ¸ÿ¼ÿÆÿ¹ÿ´ÿºÿ¸ÿµÿÂÿ·ÿ¸ÿ¬ÿÊÿµÿ·ÿºÿ³ÿ½ÿÆÿ»ÿ¹ÿ¼ÿ½ÿ³ÿ½ÿ°ÿ¸ÿ¿ÿÀÿ¿ÿ¼ÿ½ÿÁÿ¼ÿ±ÿ®ÿÅÿÀÿµÿµÿ¹ÿ½ÿ¼ÿ·ÿµÿ²ÿ±ÿ¼ÿÆÿ·ÿ²ÿ¶ÿºÿºÿ¶ÿ·ÿ¿ÿ¹ÿ¹ÿ»ÿÁÿ¹ÿ¹ÿ¶ÿ·ÿºÿ¸ÿ¶ÿ¶ÿ³ÿ²ÿ¿ÿ»ÿÃÿ½ÿ·ÿÁÿ½ÿ·ÿºÿ¿ÿ»ÿ³ÿ·ÿÄÿ·ÿ¶ÿºÿ´ÿµÿ³ÿ¶ÿÃÿÄÿ»ÿ½ÿ¶ÿ»ÿ½ÿ¾ÿ¶ÿ¬ÿ»ÿ¼ÿ¶ÿµÿ¸ÿ¶ÿ¹ÿ¼ÿ°ÿ½ÿÁÿ¸ÿ°ÿ°ÿÀÿÃÿÁÿ½ÿµÿ·ÿ¾ÿ¯ÿ·ÿ®ÿ»ÿ´ÿ±ÿ»ÿºÿ²ÿ¼ÿÀÿ¹ÿ·ÿ°ÿ·ÿ»ÿµÿ¡ÿµÿ¸ÿ»ÿ¹ÿ¶ÿ¾ÿÁÿ¼ÿ¼ÿ½ÿÅÿÂÿ±ÿ¼ÿ°ÿ·ÿ½ÿ¸ÿºÿ¸ÿ¶ÿ½ÿÁÿ¸ÿµÿºÿ·ÿ¾ÿºÿ¹ÿ½ÿºÿ°ÿ´ÿ¼ÿ½ÿ¹ÿ·ÿ¿ÿÁÿÁÿ¿ÿ¹ÿ¸ÿ¯ÿ²ÿ­ÿ·ÿ¼ÿºÿÀÿÇÿ¿ÿ³ÿ±ÿ¼ÿµÿ´ÿ¼ÿ¹ÿµÿ¸ÿ¹ÿ¼ÿºÿµÿ´ÿ¸ÿ½ÿ¸ÿ·ÿ²ÿ·ÿÁÿÃÿ¾ÿ»ÿ¼ÿ¼ÿ¿ÿ¾ÿ»ÿ½ÿ»ÿ¶ÿ½ÿ¼ÿÀÿÀÿ¿ÿ¼ÿ·ÿ®ÿ»ÿ¹ÿ·ÿ¸ÿ½ÿ¾ÿµÿ·ÿ°ÿÁÿÄÿÁÿÁÿÆÿºÿ´ÿ¶ÿ¹ÿÁÿ¿ÿ´ÿ²ÿ±ÿ¯ÿ¼ÿ¹ÿµÿÀÿ¹ÿ¼ÿµÿ¾ÿ»ÿÀÿ¿ÿ·ÿ²ÿºÿ¿ÿ¸ÿÀÿÓÿÅÿ³ÿ¯ÿºÿ²ÿ ÿ ÿºÿ³ÿµÿ½ÿÀÿ½ÿ¸ÿ¶ÿ¸ÿ¸ÿ·ÿµÿ¾ÿ½ÿ±ÿ°ÿµÿ¹ÿ´ÿ´ÿ¶ÿºÿ¼ÿ¾ÿ¾ÿ¹ÿ±ÿ½ÿºÿ²ÿ¢ÿ®ÿÄÿÅÿ¹ÿµÿ¹ÿ¶ÿ¹ÿ¼ÿºÿ¸ÿ´ÿ³ÿ¼ÿÆÿÀÿ½ÿ¯ÿ¹ÿÂÿ¹ÿ¸ÿ¼ÿ¹ÿ¼ÿºÿ»ÿÂÿÄÿ¸ÿ²ÿÁÿÁÿ¸ÿ¼ÿ½ÿ¬ÿÐÿ¶ÿ´ÿ¹ÿ²ÿ¸ÿÇÿÁÿ´ÿ´ÿ¾ÿ¾ÿ¹ÿ»ÿºÿ¬ÿ°ÿÄÿ²ÿÁÿ·ÿºÿ¶ÿ·ÿ½ÿ·ÿ¸ÿ·ÿºÿÄÿÃÿ¼ÿ¾ÿ¸ÿ­ÿ®ÿ³ÿ¿ÿ²ÿ»ÿ¹ÿ½ÿ«ÿ¹ÿ¼ÿµÿ¶ÿ¼ÿÂÿ»ÿ¼ÿÅÿ´ÿ¹ÿÆÿ·ÿ´ÿºÿ¸ÿºÿ¿ÿ´ÿ«ÿ·ÿ¹ÿ¹ÿµÿµÿ»ÿ¼ÿºÿ½ÿ¿ÿ´ÿ½ÿÄÿ®ÿºÿ²ÿ¸ÿªÿ¯ÿ¾ÿªÿ­ÿÅÿ¿ÿ·ÿºÿ·ÿµÿºÿºÿ¶ÿµÿµÿ¼ÿ¼ÿ¸ÿ´ÿ¹ÿ»ÿ¼ÿ³ÿ³ÿ³ÿ½ÿ·ÿ´ÿ²ÿ·ÿ¹ÿ²ÿ­ÿ³ÿ½ÿ¾ÿ½ÿ¯ÿÿ³ÿ´ÿ´ÿ¡ÿ·ÿºÿ²ÿºÿ¯ÿÁÿ¸ÿºÿ¶ÿ²ÿ³ÿ¶ÿ¹ÿ¸ÿ·ÿ¶ÿ¼ÿ¸ÿ¹ÿ´ÿÁÿÆÿ¸ÿ­ÿ²ÿ­ÿ·ÿ·ÿ¹ÿ±ÿ³ÿ·ÿ»ÿ¹ÿµÿ·ÿ´ÿ²ÿ»ÿÁÿ´ÿ»ÿ­ÿÅÿ·ÿ´ÿ¸ÿ³ÿ¸ÿ¼ÿ¶ÿºÿ½ÿ©ÿÿ°ÿ´ÿµÿºÿºÿ¼ÿ¿ÿ¸ÿºÿ¼ÿ¼ÿ»ÿ¾ÿÿµÿ½ÿ²ÿ½ÿ´ÿ°ÿ¸ÿ¶ÿ¸ÿ±ÿ³ÿ¸ÿµÿ²ÿ³ÿ°ÿ­ÿ¬ÿ ÿ²ÿ¹ÿ·ÿ¾ÿ±ÿºÿÀÿ·ÿ¾ÿ¸ÿÁÿ°ÿ¾ÿ¸ÿ±ÿ®ÿ·ÿ·ÿ¹ÿºÿ¼ÿ³ÿ«ÿ³ÿ¼ÿ¹ÿ²ÿ³ÿ·ÿ½ÿ½ÿ¶ÿ»ÿ·ÿ·ÿ²ÿªÿ·ÿÀÿÀÿºÿ»ÿµÿ±ÿ¶ÿ¹ÿ·ÿ¶ÿ¸ÿ¸ÿµÿ·ÿ¿ÿ¸ÿ¯ÿ½ÿ»ÿ²ÿ¯ÿ¾ÿÿ¹ÿÀÿ¯ÿ»ÿ©ÿ´ÿ¹ÿºÿ·ÿ´ÿ°ÿ±ÿ¶ÿ¹ÿ·ÿ¯ÿ²ÿ³ÿ ÿ¡ÿªÿ¹ÿ¸ÿ±ÿ°ÿµÿ¯ÿ¸ÿ«ÿ¯ÿ¾ÿ¿ÿ¸ÿ¿ÿ¯ÿ°ÿ»ÿ¸ÿ´ÿ°ÿ´ÿ·ÿ¸ÿ­ÿ®ÿ¹ÿ¹ÿ¼ÿ¼ÿ·ÿ´ÿ»ÿ´ÿ·ÿ´ÿ´ÿºÿ»ÿ°ÿ«ÿ·ÿ³ÿ¹ÿ²ÿµÿ»ÿÃÿÌÿÂÿ©ÿÿ°ÿ¶ÿ­ÿ¬ÿ°ÿ´ÿ»ÿ¼ÿºÿ¶ÿ´ÿºÿÿ°ÿ±ÿµÿ·ÿ³ÿ¼ÿ­ÿ¾ÿ¸ÿ¬ÿ®ÿÁÿ·ÿ­ÿµÿ¹ÿ¾ÿ·ÿ¶ÿ¹ÿ³ÿ°ÿ¶ÿºÿ·ÿ¸ÿ¸ÿ³ÿ¶ÿ´ÿ¯ÿ±ÿ²ÿ³ÿ»ÿ¶ÿ´ÿ¯ÿ·ÿ¯ÿ³ÿ½ÿºÿ·ÿ¶ÿ®ÿ¯ÿ¯ÿ¾ÿÄÿ»ÿµÿ½ÿ¾ÿµÿºÿ¹ÿ®ÿ¯ÿ´ÿ³ÿ¸ÿ¼ÿ·ÿ³ÿ¹ÿ´ÿ³ÿ¸ÿ·ÿ´ÿ°ÿµÿÿ²ÿ¶ÿ±ÿ³ÿ³ÿ®ÿ°ÿ°ÿ²ÿµÿ´ÿ¸ÿµÿ³ÿ´ÿ¶ÿºÿ¿ÿ¼ÿ¯ÿ­ÿ²ÿ´ÿ³ÿ´ÿ·ÿ¶ÿ»ÿ¹ÿ¸ÿºÿ¹ÿ¼ÿ¬ÿ¹ÿ»ÿ³ÿ´ÿ³ÿ«ÿ¶ÿ¹ÿ¶ÿ­ÿªÿ±ÿ³ÿ¸ÿ²ÿ°ÿ­ÿ¯ÿ·ÿ¬ÿÿ¯ÿ°ÿ¯ÿÿ°ÿ·ÿ·ÿ©ÿ¬ÿ©ÿ¬ÿ°ÿ­ÿ´ÿ¼ÿ¿ÿ¼ÿÿÿ¶ÿ·ÿ¹ÿ°ÿ®ÿ­ÿ½ÿµÿ´ÿ´ÿ²ÿ°ÿ¬ÿªÿ°ÿ·ÿ­ÿÿ°ÿ¼ÿ·ÿ´ÿ³ÿ»ÿ¼ÿ³ÿ¯ÿ²ÿ¾ÿ©ÿ¸ÿ¯ÿ¶ÿÀÿ¹ÿ®ÿ¼ÿ¯ÿ¬ÿ±ÿ´ÿ²ÿ¹ÿ½ÿ´ÿ³ÿ°ÿªÿ´ÿ¶ÿ²ÿµÿ»ÿ¸ÿ¹ÿ¶ÿ±ÿ¶ÿ±ÿªÿ°ÿ´ÿ¶ÿ­ÿ²ÿ®ÿ±ÿ¿ÿ·ÿ»ÿ½ÿµÿ¶ÿ®ÿ±ÿ­ÿ·ÿµÿ³ÿ²ÿ½ÿ³ÿ¶ÿ«ÿ¶ÿ¯ÿ´ÿ®ÿ±ÿµÿºÿ¬ÿÿ¬ÿµÿ®ÿ©ÿ±ÿ±ÿ±ÿ´ÿ°ÿªÿ­ÿªÿ·ÿ¯ÿ¶ÿ´ÿªÿ°ÿ½ÿ±ÿµÿµÿÂÿ½ÿ®ÿÿÿ¿ÿªÿªÿ­ÿ®ÿÿªÿ±ÿ³ÿ°ÿ´ÿºÿ¸ÿ²ÿ²ÿ¸ÿµÿ´ÿµÿ¯ÿ¯ÿ³ÿ´ÿ®ÿ²ÿ³ÿ°ÿ«ÿ´ÿ¶ÿ»ÿ³ÿ¯ÿ°ÿªÿ¬ÿ¼ÿÄÿ¶ÿ¯ÿ«ÿµÿ¸ÿ±ÿ±ÿ¶ÿÀÿ¶ÿ·ÿ´ÿ±ÿµÿ®ÿ±ÿ·ÿ¯ÿªÿ¬ÿ·ÿºÿ²ÿ°ÿ®ÿÿ®ÿ»ÿ¶ÿ±ÿ¶ÿµÿµÿ´ÿ¸ÿ¸ÿ¹ÿ²ÿ¼ÿ¶ÿ·ÿÀÿ³ÿ­ÿ¾ÿ°ÿÿ®ÿ·ÿ³ÿ´ÿ³ÿºÿ©ÿ¬ÿ±ÿ®ÿ®ÿ±ÿ®ÿ²ÿ²ÿ¬ÿ­ÿ´ÿµÿ±ÿ±ÿ°ÿ±ÿºÿ¹ÿ±ÿ®ÿ±ÿ²ÿ¸ÿºÿµÿ²ÿ¸ÿ±ÿ¬ÿ¯ÿºÿ«ÿ»ÿ­ÿ¹ÿ·ÿ²ÿ¼ÿ·ÿ²ÿ³ÿ®ÿ­ÿ²ÿ³ÿ»ÿ®ÿ­ÿ­ÿ¬ÿ¬ÿ¯ÿ¬ÿ¯ÿ»ÿ´ÿ©ÿ±ÿ²ÿ¯ÿ°ÿ®ÿ´ÿ®ÿµÿ®ÿ­ÿ±ÿ°ÿ¯ÿ»ÿ±ÿ®ÿ¶ÿ·ÿ½ÿ­ÿ²ÿ·ÿ¹ÿµÿ´ÿ³ÿ¶ÿ®ÿ¸ÿ³ÿ­ÿ²ÿ°ÿ¯ÿ¾ÿ´ÿ¯ÿ¬ÿ²ÿ²ÿ±ÿ³ÿ°ÿ¬ÿ«ÿ¯ÿ¯ÿ¯ÿ³ÿ·ÿ²ÿ®ÿÿ»ÿ¯ÿ³ÿ°ÿ¯ÿÿÿ»ÿ©ÿÆÿ¬ÿ±ÿ²ÿ²ÿ·ÿ¸ÿ¯ÿ³ÿ´ÿ°ÿ®ÿ¶ÿ²ÿ¶ÿ­ÿ²ÿ±ÿ©ÿ°ÿ¶ÿ¹ÿ¶ÿ·ÿ²ÿ¯ÿºÿ¸ÿ±ÿ²ÿ¼ÿ¸ÿ®ÿ¬ÿÿ·ÿ°ÿ®ÿªÿ¹ÿ¸ÿ´ÿ¾ÿ¼ÿ·ÿµÿ°ÿ¸ÿ±ÿ´ÿµÿ²ÿÿ©ÿµÿ°ÿ´ÿ¹ÿµÿ­ÿ­ÿ¾ÿÄÿÂÿºÿ²ÿ­ÿ²ÿºÿ²ÿÿÿ­ÿ¯ÿ¯ÿ¯ÿ°ÿ²ÿ¯ÿ®ÿ¹ÿ²ÿ¹ÿ¸ÿ¹ÿ¯ÿ«ÿ¬ÿÿ­ÿ±ÿ³ÿÿ®ÿ³ÿ¬ÿ²ÿ³ÿµÿ¼ÿ½ÿ¯ÿ±ÿ«ÿ¬ÿµÿ¶ÿ¸ÿ¸ÿ³ÿ¸ÿ¸ÿ¯ÿ°ÿ³ÿ³ÿªÿ­ÿ·ÿ¯ÿ¸ÿµÿ¸ÿ©ÿ·ÿÀÿ®ÿ²ÿÂÿ³ÿ«ÿ°ÿ±ÿ»ÿ°ÿ¸ÿ¼ÿÃÿ»ÿ¼ÿ³ÿµÿµÿµÿ¸ÿµÿ¶ÿ½ÿ½ÿ¶ÿ³ÿ²ÿ»ÿÀÿ²ÿ©ÿ²ÿ¹ÿ³ÿ´ÿ®ÿ±ÿ³ÿ·ÿ²ÿ®ÿºÿ²ÿ¶ÿ­ÿ°ÿÁÿ²ÿ²ÿ½ÿµÿ¹ÿÁÿ¿ÿµÿ´ÿ°ÿµÿ°ÿ¬ÿ°ÿ²ÿ¹ÿ»ÿ½ÿ¶ÿ®ÿ°ÿ°ÿ±ÿ¸ÿ¹ÿ³ÿ°ÿ¬ÿ¸ÿ±ÿ¸ÿ°ÿ¶ÿµÿ²ÿ»ÿ±ÿ¯ÿºÿ²ÿ»ÿ³ÿ³ÿ´ÿ´ÿ°ÿ±ÿ­ÿ­ÿ©ÿÿ¶ÿ¶ÿ³ÿ°ÿ°ÿµÿ¶ÿ¯ÿ°ÿµÿ±ÿ®ÿ­ÿ²ÿ·ÿµÿ®ÿ°ÿ¸ÿ«ÿ²ÿ¸ÿºÿ¯ÿ²ÿµÿ¶ÿ²ÿ»ÿ³ÿ¾ÿÿ©ÿ¬ÿ±ÿ­ÿ·ÿÀÿ»ÿÂÿ»ÿ²ÿ´ÿµÿ²ÿ³ÿªÿ©ÿ·ÿ°ÿ¯ÿ·ÿ²ÿ·ÿ¶ÿ©ÿºÿ¶ÿºÿ±ÿÿ²ÿ¶ÿ¼ÿ¬ÿºÿ°ÿ³ÿ¶ÿ¶ÿºÿ±ÿ²ÿ®ÿ¹ÿ»ÿµÿµÿ¶ÿ¯ÿ±ÿµÿ¶ÿºÿ·ÿ·ÿ¹ÿ¶ÿ³ÿ²ÿ¯ÿ´ÿ¶ÿºÿ±ÿ»ÿºÿ¸ÿ´ÿ»ÿÿªÿ±ÿ¬ÿµÿ³ÿ¯ÿ±ÿ¬ÿªÿ¯ÿ­ÿ±ÿ¹ÿ³ÿ«ÿ²ÿ½ÿºÿ°ÿ²ÿ±ÿ¯ÿ¼ÿ±ÿ°ÿ­ÿ³ÿ³ÿ²ÿµÿ­ÿÁÿ¿ÿ­ÿ±ÿ²ÿ´ÿ´ÿ°ÿ²ÿ²ÿ¸ÿ¼ÿºÿ¶ÿ¸ÿ¸ÿ³ÿ²ÿ¶ÿ¶ÿ±ÿ³ÿ¹ÿ¶ÿ«ÿ¯ÿ¶ÿ®ÿ°ÿ¼ÿ´ÿ»ÿºÿ¯ÿÃÿ²ÿ³ÿÁÿ®ÿ°ÿµÿ²ÿ²ÿ²ÿ®ÿ²ÿ®ÿ®ÿ¹ÿ»ÿ·ÿ¶ÿ¶ÿ¯ÿÿ¯ÿ²ÿ³ÿ³ÿµÿ¬ÿ¯ÿ¿ÿÃÿ²ÿ¶ÿ´ÿ¼ÿ´ÿ³ÿ¹ÿ±ÿ·ÿ¸ÿ½ÿºÿµÿµÿ¶ÿ³ÿ¸ÿ»ÿ¸ÿ¿ÿ¾ÿ´ÿ¸ÿ·ÿ¼ÿ·ÿºÿ¿ÿ¼ÿ·ÿ·ÿ»ÿÂÿ±ÿ¿ÿÈÿ»ÿ¸ÿ·ÿ°ÿ²ÿºÿ¸ÿ´ÿ·ÿ¹ÿ·ÿ¹ÿÀÿÇÿ¹ÿ±ÿ¾ÿ¸ÿ·ÿ¿ÿÂÿÃÿÿªÿ»ÿ¯ÿ¸ÿºÿ¶ÿµÿ»ÿ»ÿ¸ÿ¹ÿ»ÿ¼ÿ²ÿ«ÿµÿ¼ÿ·ÿ¶ÿ½ÿ¾ÿ´ÿ´ÿ¸ÿ¹ÿ¾ÿ¼ÿ·ÿ¶ÿ¾ÿ¹ÿ»ÿ°ÿ¶ÿµÿ¼ÿÀÿ½ÿ¸ÿ·ÿ¶ÿ±ÿ®ÿ·ÿºÿ©ÿ²ÿ´ÿºÿÃÿ´ÿ½ÿÇÿªÿªÿ«ÿ¾ÿ²ÿÃÿÁÿÀÿºÿ¾ÿ¼ÿ»ÿ¼ÿ»ÿ¾ÿ»ÿ·ÿ¸ÿ·ÿ¼ÿ®ÿ®ÿÀÿ¿ÿ¹ÿ´ÿ³ÿ¾ÿ¿ÿ½ÿ¼ÿ¶ÿ¸ÿºÿ´ÿ¶ÿµÿ¯ÿ³ÿºÿ¼ÿ¸ÿµÿ·ÿ±ÿ³ÿ¹ÿ³ÿºÿ´ÿ¾ÿÿ®ÿÅÿ»ÿ²ÿ¹ÿ¿ÿ¿ÿ¹ÿ²ÿ³ÿ¾ÿÃÿ½ÿ¾ÿ¾ÿ·ÿ³ÿ³ÿ·ÿµÿ¶ÿÅÿ¶ÿµÿ·ÿµÿ»ÿºÿºÿ¶ÿ¸ÿ·ÿ¼ÿ¾ÿ»ÿ¾ÿµÿ®ÿ·ÿ°ÿ²ÿ¹ÿ¯ÿ»ÿ¬ÿÿÿ¿ÿ¯ÿ¾ÿ´ÿ¶ÿ½ÿ¼ÿºÿ¿ÿÁÿºÿ¹ÿ½ÿ·ÿ¸ÿÁÿºÿÂÿ¾ÿ¶ÿ½ÿ¹ÿµÿÁÿ²ÿºÿÄÿ¿ÿ¾ÿ¸ÿ·ÿ¼ÿºÿ·ÿ·ÿ¼ÿÄÿÊÿ¸ÿÂÿÁÿ¹ÿ­ÿ°ÿÃÿÂÿ¿ÿ¿ÿ·ÿ´ÿ¶ÿ»ÿÁÿ¿ÿµÿ´ÿ¼ÿºÿ°ÿ¾ÿ¾ÿ¼ÿ¼ÿ¿ÿ¼ÿ´ÿµÿ¸ÿ¹ÿÄÿ¼ÿ¾ÿºÿµÿºÿ½ÿ¹ÿ²ÿ½ÿÀÿÄÿµÿÌÿ·ÿ¯ÿÃÿÉÿ²ÿ´ÿºÿ¶ÿ·ÿ²ÿ²ÿ¸ÿ¹ÿ½ÿÁÿ¹ÿµÿ´ÿ¸ÿ½ÿ¿ÿ«ÿ¶ÿ»ÿºÿÂÿ¿ÿ´ÿ¹ÿÁÿ¿ÿ»ÿ¹ÿ¹ÿ»ÿ¶ÿ±ÿ¿ÿ»ÿ½ÿ¹ÿÇÿ¾ÿ¿ÿºÿ³ÿÀÿ¿ÿºÿÀÿ¾ÿ·ÿ¿ÿÁÿ¿ÿ¾ÿ»ÿ¿ÿÆÿ¿ÿ¾ÿÃÿÂÿÀÿ½ÿ¾ÿºÿ¸ÿ¹ÿ½ÿÅÿ¿ÿ¾ÿºÿÀÿ½ÿ¹ÿµÿÁÿ¹ÿºÿÃÿÁÿÀÿ½ÿÂÿÅÿ½ÿ¸ÿ¼ÿÇÿºÿÂÿ¾ÿÁÿÁÿ»ÿ»ÿ·ÿ¹ÿÀÿÆÿÆÿÀÿ¿ÿÀÿ¾ÿ³ÿ½ÿÇÿÄÿºÿºÿÆÿ¼ÿÄÿÆÿ¾ÿÄÿ¿ÿ·ÿ»ÿ´ÿ¯ÿÂÿ¿ÿ½ÿÂÿµÿÁÿ½ÿ¸ÿ¿ÿÀÿ¹ÿ®ÿ°ÿ½ÿÂÿ¾ÿ½ÿ·ÿÃÿÂÿ¹ÿºÿÇÿËÿ¾ÿ»ÿ¹ÿ¸ÿºÿ½ÿ¾ÿ¾ÿ¿ÿÁÿ³ÿ¾ÿ±ÿ½ÿ¼ÿ¶ÿ¹ÿÉÿÍÿÅÿ»ÿ¹ÿÀÿÀÿµÿ°ÿµÿ¾ÿÃÿÂÿ¯ÿ·ÿÄÿ½ÿ¼ÿ¸ÿµÿ¹ÿ¸ÿºÿ¿ÿ·ÿ¼ÿ´ÿ¿ÿ¾ÿ²ÿÁÿÄÿÂÿ¿ÿ¿ÿ»ÿµÿ¼ÿ´ÿ¿ÿÁÿ½ÿÂÿµÿºÿ¾ÿÆÿÊÿÀÿ»ÿ¼ÿ»ÿ¼ÿ¶ÿ¹ÿ½ÿÀÿÄÿ»ÿÁÿÄÿÄÿÀÿ»ÿ»ÿ·ÿ´ÿÂÿÌÿÈÿ»ÿÅÿ¼ÿ¹ÿÁÿºÿ¾ÿ¿ÿºÿ¾ÿÅÿÃÿ·ÿ»ÿ½ÿÅÿ½ÿÀÿÊÿÂÿ¾ÿÁÿÁÿºÿ¸ÿ½ÿÀÿ¾ÿÍÿ¿ÿµÿ¼ÿ¸ÿÁÿ½ÿºÿ¾ÿÇÿÏÿÄÿÇÿÀÿ¹ÿµÿÇÿÃÿ¼ÿÂÿÁÿÂÿÁÿ¸ÿµÿ³ÿÆÿ¶ÿ»ÿ´ÿ»ÿ½ÿºÿÇÿÄÿ·ÿ¾ÿÆÿ¿ÿÂÿ½ÿ»ÿÅÿÄÿÅÿÅÿÄÿ¿ÿ¼ÿ½ÿÁÿÐÿ¼ÿ¹ÿ½ÿ·ÿÃÿÆÿÃÿÅÿÅÿÃÿÂÿÁÿÃÿÅÿ¾ÿ½ÿÊÿÈÿÁÿ¿ÿ¼ÿ¾ÿ½ÿ´ÿ»ÿÁÿÃÿ¿ÿÆÿÁÿÂÿÁÿÀÿÂÿÅÿÀÿ·ÿÇÿ½ÿÈÿ½ÿ»ÿ½ÿÁÿÀÿ¹ÿ¼ÿÁÿ¹ÿÁÿÂÿ·ÿÀÿÀÿÀÿ¼ÿ¾ÿ¼ÿ¼ÿÂÿ»ÿ¯ÿ½ÿºÿËÿÃÿ¼ÿ¶ÿ±ÿ¹ÿ¾ÿºÿ¼ÿ¼ÿÂÿ¿ÿÃÿÂÿÂÿÄÿÅÿÂÿ»ÿºÿÄÿ½ÿÀÿ¸ÿÅÿÅÿ¾ÿÁÿÀÿ»ÿÀÿÃÿ·ÿ¿ÿ·ÿÆÿÉÿÄÿÀÿ¾ÿ¼ÿ½ÿÂÿÀÿ¼ÿ¼ÿ¼ÿ³ÿ½ÿÃÿÆÿÁÿºÿ¼ÿ¼ÿÆÿÃÿÈÿ¸ÿ¼ÿ¾ÿÀÿ¾ÿ½ÿÄÿÀÿºÿÂÿ¿ÿÃÿ¿ÿÃÿÈÿÁÿ¼ÿÀÿ¸ÿÈÿÃÿÈÿÀÿÌÿÇÿÂÿÄÿÃÿ¾ÿ»ÿÄÿÈÿÄÿÄÿÂÿ¾ÿÀÿÂÿÁÿÂÿ·ÿÀÿÃÿ¼ÿ¾ÿºÿ¿ÿÆÿÅÿÃÿºÿ½ÿ¾ÿ½ÿ»ÿºÿ»ÿ¼ÿ¿ÿÀÿ¼ÿ½ÿ¼ÿ·ÿ½ÿ½ÿ¼ÿ¿ÿÂÿ½ÿ½ÿÀÿÇÿÇÿ¹ÿÄÿÂÿ½ÿ»ÿ·ÿ´ÿ²ÿ¯ÿµÿ½ÿ¿ÿÀÿÃÿÀÿ¹ÿ¸ÿ·ÿ¶ÿÅÿÌÿÄÿ¼ÿºÿ¼ÿ¼ÿºÿÈÿ¿ÿ¾ÿ¶ÿµÿ¼ÿÂÿÈÿÏÿÁÿÄÿÄÿ²ÿ²ÿ»ÿ¿ÿ¿ÿÁÿÅÿ»ÿ¶ÿ¿ÿÉÿÃÿÄÿÆÿÁÿ¿ÿ´ÿÁÿÂÿ¾ÿ½ÿÁÿ¼ÿ·ÿÀÿÆÿ¸ÿ·ÿÄÿÉÿÃÿ¼ÿ½ÿÂÿÁÿ¿ÿ¿ÿÂÿÈÿ¾ÿ¸ÿ½ÿÁÿ»ÿ¹ÿ¯ÿÀÿÁÿÈÿÈÿÂÿÃÿ¿ÿ¶ÿÅÿÊÿÃÿÃÿÆÿÁÿ·ÿ¾ÿ¹ÿÅÿ¼ÿºÿ¼ÿ¸ÿºÿÆÿÀÿÁÿ»ÿ³ÿ°ÿ½ÿµÿ¾ÿ»ÿ¸ÿ¸ÿ¶ÿ¶ÿºÿ³ÿ¼ÿµÿ²ÿ¹ÿ²ÿ®ÿ¼ÿÅÿ¿ÿµÿÁÿ¾ÿ¿ÿÀÿ½ÿ»ÿ»ÿ°ÿ¶ÿ´ÿ¯ÿ²ÿ¶ÿ³ÿ¬ÿ³ÿÀÿ°ÿ®ÿ¾ÿ¿ÿ½ÿµÿ©ÿªÿ¯ÿªÿµÿ½ÿ·ÿ³ÿ¼ÿÀÿ²ÿ«ÿ²ÿ»ÿ´ÿ¼ÿ¾ÿ²ÿ®ÿºÿ¼ÿ´ÿ­ÿ¶ÿ¸ÿ¶ÿ«ÿ­ÿ²ÿ±ÿ´ÿ¼ÿ¾ÿºÿ¸ÿ´ÿ±ÿ°ÿ²ÿ¶ÿÂÿÊÿ°ÿªÿÃÿ·ÿ°ÿµÿ¹ÿ¾ÿÆÿ¶ÿ¸ÿ»ÿ¸ÿ´ÿ¹ÿ¼ÿ¹ÿ¶ÿµÿ·ÿÿ¬ÿ·ÿºÿ»ÿ¸ÿ¹ÿÁÿÀÿ±ÿ´ÿÄÿ»ÿ¹ÿ¹ÿ·ÿ·ÿ¹ÿ²ÿ·ÿ¹ÿ»ÿ¾ÿ°ÿ´ÿ¼ÿ½ÿ·ÿ¯ÿÄÿÅÿ²ÿªÿµÿ½ÿ¼ÿ¾ÿÀÿºÿ¶ÿ¹ÿ´ÿµÿ¶ÿµÿ´ÿ¹ÿ¼ÿ¶ÿ´ÿÂÿ¿ÿ·ÿ±ÿ¶ÿ®ÿµÿ¶ÿ³ÿ·ÿ¹ÿºÿ½ÿÄÿ¹ÿ¾ÿ¸ÿ¸ÿ¿ÿ¿ÿ³ÿ«ÿ½ÿ®ÿÁÿÀÿÂÿÅÿÁÿ¿ÿ¿ÿ»ÿ»ÿ¼ÿ¹ÿ»ÿºÿ¸ÿ¶ÿµÿµÿºÿ¿ÿ¶ÿ·ÿÆÿ¯ÿ¶ÿ¿ÿÀÿÀÿ¶ÿ®ÿ¯ÿµÿ¿ÿÅÿ·ÿ¾ÿ²ÿ¼ÿ¿ÿ»ÿ·ÿ²ÿ³ÿ·ÿ°ÿ½ÿÀÿ±ÿ¹ÿÁÿ¸ÿ»ÿ¹ÿªÿ±ÿ½ÿ¹ÿÆÿºÿºÿ³ÿµÿ¸ÿµÿ»ÿÁÿµÿ·ÿ¼ÿÂÿ·ÿ½ÿ¯ÿ·ÿÂÿ»ÿ¹ÿ¿ÿºÿ¾ÿ»ÿ¼ÿÃÿÏÿ½ÿ»ÿ¿ÿÁÿ¾ÿ¼ÿÂÿÀÿ¶ÿÿ¹ÿ½ÿµÿ¸ÿ»ÿ¹ÿºÿºÿµÿ·ÿ¸ÿ¯ÿ¹ÿÉÿ³ÿ°ÿ¸ÿ¸ÿ·ÿ¶ÿ°ÿ¬ÿ°ÿ¸ÿ¹ÿ»ÿÀÿÁÿ¹ÿ¿ÿ½ÿ¶ÿ¸ÿ¾ÿ¼ÿ´ÿªÿ¾ÿÄÿÀÿ¹ÿ°ÿ¼ÿ¼ÿºÿµÿ¬ÿ¯ÿ»ÿ³ÿ½ÿ³ÿÀÿ¯ÿ­ÿ¸ÿ·ÿ¶ÿ»ÿ½ÿ½ÿ½ÿÂÿ¹ÿ½ÿ½ÿ¶ÿµÿµÿÀÿ¸ÿ¯ÿ»ÿÂÿ¶ÿ´ÿ³ÿ¸ÿ¹ÿ¾ÿ½ÿ¶ÿ¹ÿ»ÿ±ÿµÿ¹ÿ²ÿ·ÿ·ÿ¬ÿ»ÿ·ÿ´ÿ»ÿ»ÿ¼ÿÂÿ´ÿ³ÿ¿ÿºÿ²ÿµÿ·ÿÊÿºÿºÿ±ÿ½ÿ¼ÿ¶ÿ»ÿ¾ÿ¼ÿ¿ÿÀÿ¶ÿ·ÿ·ÿ»ÿ½ÿÀÿºÿÃÿ¼ÿºÿ¿ÿÀÿºÿ¸ÿ·ÿ¶ÿµÿ­ÿµÿÁÿ²ÿ°ÿ´ÿ®ÿ¼ÿÄÿÀÿ¼ÿÂÿÇÿ´ÿ°ÿ´ÿ«ÿ¼ÿÇÿ¹ÿ¼ÿ¯ÿºÿ½ÿºÿ¼ÿ»ÿµÿ´ÿ·ÿ½ÿ¶ÿ°ÿ·ÿ½ÿ¿ÿÀÿ»ÿµÿ¸ÿ¸ÿ·ÿ¹ÿ¶ÿºÿ»ÿ¶ÿÀÿ¼ÿ¿ÿ¸ÿ»ÿ·ÿ½ÿ¾ÿ¾ÿ¹ÿ·ÿÀÿÁÿ¾ÿÅÿ¿ÿÁÿ®ÿ®ÿ½ÿ·ÿ¼ÿÀÿ¾ÿÁÿÅÿÀÿ»ÿ¼ÿ¶ÿºÿ¸ÿ¹ÿ¾ÿ¸ÿ»ÿµÿÁÿ»ÿ¾ÿ·ÿ·ÿ½ÿ¾ÿ¼ÿ»ÿÀÿ¿ÿÉÿ½ÿ³ÿÀÿ¹ÿ¾ÿ¸ÿ±ÿ´ÿ¸ÿºÿ¸ÿºÿÀÿÀÿÂÿ¿ÿ¸ÿ²ÿÂÿÂÿ¾ÿ»ÿ²ÿ¸ÿ®ÿµÿÀÿÄÿ½ÿ¶ÿ¿ÿ½ÿ·ÿ°ÿ½ÿ¸ÿ³ÿ²ÿ±ÿ»ÿ«ÿ¯ÿ¶ÿ¸ÿ¾ÿÇÿÀÿ·ÿºÿ¶ÿ½ÿÂÿÀÿÀÿ²ÿ¸ÿÃÿ¹ÿ´ÿºÿºÿ¹ÿ»ÿÅÿÅÿ¹ÿµÿ´ÿµÿ·ÿ³ÿ·ÿÃÿÄÿºÿºÿ´ÿµÿ½ÿºÿ½ÿ¼ÿ´ÿ³ÿ½ÿÀÿºÿ¾ÿ¸ÿ·ÿ±ÿÉÿ¶ÿ¿ÿºÿÁÿÀÿ¶ÿ¸ÿ´ÿ¸ÿ½ÿ¸ÿ·ÿ¼ÿ»ÿ¸ÿ¸ÿÂÿÇÿºÿ»ÿ¼ÿ¸ÿ±ÿµÿ±ÿ°ÿ³ÿ­ÿ·ÿ¼ÿ·ÿ¶ÿµÿ¸ÿµÿ·ÿÅÿ»ÿ»ÿ¼ÿ²ÿ´ÿ½ÿ¹ÿ°ÿµÿ¶ÿ´ÿ¹ÿ·ÿ»ÿ»ÿµÿºÿ¸ÿ¾ÿµÿÀÿÁÿ¼ÿ¯ÿÉÿ¹ÿÂÿ´ÿ¼ÿ¶ÿµÿ»ÿ´ÿ²ÿ¹ÿºÿ¶ÿ´ÿ²ÿ±ÿ¸ÿÁÿ¸ÿ­ÿ»ÿ±ÿ½ÿÀÿ­ÿµÿ²ÿ¼ÿµÿ¶ÿ»ÿºÿ³ÿ®ÿ±ÿ´ÿ·ÿ¼ÿÅÿ¹ÿµÿ»ÿ«ÿ´ÿ­ÿ®ÿÿÿ¸ÿ®ÿºÿ¼ÿºÿ²ÿ±ÿ¹ÿ»ÿ·ÿ¸ÿÁÿºÿ½ÿµÿ»ÿ¸ÿÇÿÃÿ¸ÿ¬ÿ°ÿ®ÿ»ÿ¶ÿºÿ±ÿµÿ¶ÿ´ÿºÿºÿ°ÿ«ÿµÿÆÿÃÿ·ÿ´ÿºÿµÿ²ÿ´ÿ¾ÿ¶ÿ¹ÿ¹ÿÀÿÄÿºÿ²ÿ´ÿ»ÿ¸ÿµÿ¸ÿ¼ÿ¾ÿ»ÿµÿ¸ÿ¹ÿ¹ÿ¿ÿµÿªÿ´ÿ¬ÿ°ÿ²ÿµÿ»ÿ¼ÿ¸ÿµÿ²ÿ³ÿ·ÿ»ÿ¾ÿ½ÿ¸ÿ·ÿ·ÿ¯ÿ±ÿ³ÿ¬ÿ°ÿÇÿÃÿ¾ÿ³ÿ¯ÿ²ÿ½ÿ¸ÿ½ÿ»ÿºÿ»ÿ®ÿ«ÿ³ÿ¸ÿ¸ÿ±ÿ©ÿªÿ¶ÿ¾ÿ·ÿ·ÿ²ÿ»ÿ¹ÿµÿ´ÿ®ÿµÿ³ÿ­ÿ±ÿÁÿ¯ÿ»ÿ¾ÿ²ÿ²ÿ¶ÿ¶ÿ¶ÿ³ÿ³ÿ´ÿ±ÿ±ÿ´ÿ¿ÿ´ÿ´ÿ·ÿ«ÿ²ÿ·ÿÆÿªÿ¬ÿ¸ÿ»ÿ³ÿ·ÿ¹ÿ·ÿ±ÿ·ÿ´ÿ·ÿ¸ÿ·ÿºÿ»ÿ¹ÿ¸ÿ³ÿ¬ÿ®ÿ¸ÿ°ÿ©ÿµÿ¼ÿ³ÿªÿ¬ÿ­ÿ¿ÿ½ÿ·ÿ¼ÿ®ÿ®ÿµÿ´ÿ·ÿ»ÿ¹ÿ±ÿ¶ÿ´ÿ´ÿ¹ÿ¶ÿ¸ÿ¼ÿ¿ÿºÿ¶ÿ®ÿ¼ÿ¶ÿÂÿ©ÿ°ÿ¯ÿ¬ÿ¶ÿ¼ÿ´ÿ¹ÿ½ÿ·ÿ´ÿ±ÿ·ÿµÿµÿ¸ÿ¹ÿ¸ÿ¹ÿ²ÿ°ÿºÿºÿµÿ¯ÿ¶ÿ¼ÿ«ÿ³ÿ²ÿ½ÿ¼ÿ²ÿ»ÿ¯ÿºÿ¸ÿ²ÿ¸ÿ·ÿ¹ÿ®ÿ¶ÿ¹ÿ½ÿ¾ÿ¸ÿ»ÿµÿ¯ÿ³ÿ·ÿ¶ÿ¶ÿºÿ®ÿÿ³ÿ°ÿ®ÿ°ÿ²ÿ¬ÿ©ÿ¶ÿ¶ÿ·ÿºÿ«ÿ¯ÿµÿÃÿ¾ÿ¿ÿ°ÿ²ÿ­ÿµÿ¾ÿºÿ¸ÿ³ÿÿÿ¸ÿ½ÿ·ÿ°ÿ´ÿ¸ÿ´ÿ´ÿ´ÿ²ÿ³ÿ·ÿ¼ÿ¾ÿ´ÿ²ÿ³ÿ®ÿÿ¶ÿ¶ÿ±ÿ²ÿ¬ÿ°ÿ®ÿ¯ÿ¸ÿ¹ÿ·ÿ¼ÿ¿ÿºÿ³ÿ²ÿ»ÿ¼ÿ²ÿ°ÿ³ÿ·ÿºÿ¸ÿ¼ÿµÿ¼ÿ¯ÿ²ÿ¸ÿµÿµÿ±ÿ¾ÿ¶ÿ³ÿ¼ÿ»ÿ©ÿ·ÿ±ÿ±ÿ«ÿ¶ÿ¼ÿ¹ÿ¼ÿ½ÿ¶ÿºÿ»ÿ´ÿ°ÿ®ÿ³ÿ¹ÿ²ÿÿ­ÿÃÿ¸ÿ¸ÿ¯ÿ½ÿ¾ÿ²ÿ­ÿ«ÿªÿ­ÿ¿ÿÂÿºÿºÿ·ÿ¹ÿ«ÿ¶ÿ»ÿ¾ÿ¸ÿ¿ÿ®ÿ®ÿ´ÿ¬ÿ­ÿ½ÿÀÿ­ÿÿ´ÿºÿºÿ·ÿ²ÿ¸ÿ»ÿ·ÿ¯ÿ³ÿ»ÿ®ÿÂÿ±ÿ²ÿ³ÿ®ÿ©ÿºÿ·ÿ°ÿ¸ÿ³ÿ»ÿ»ÿ¹ÿ³ÿ±ÿ´ÿ­ÿ³ÿ·ÿ±ÿ¶ÿ´ÿ¯ÿ¶ÿ²ÿ®ÿ³ÿ®ÿªÿ°ÿ¶ÿ®ÿ«ÿ½ÿ¾ÿ»ÿ»ÿ¸ÿ´ÿ²ÿºÿ¶ÿ¹ÿ¬ÿ½ÿ½ÿ¸ÿªÿ°ÿ»ÿ¶ÿ¶ÿÀÿ¸ÿ­ÿ©ÿ©ÿ«ÿ²ÿ±ÿ·ÿºÿªÿÿ¬ÿÿ®ÿ¹ÿ¶ÿ©ÿÿ¯ÿ¼ÿ¿ÿ²ÿ©ÿÿ´ÿ­ÿ»ÿµÿµÿÿ¼ÿ¹ÿ±ÿÄÿ³ÿµÿºÿ³ÿ´ÿ®ÿÿÿ­ÿµÿ°ÿ­ÿ®ÿ¬ÿ·ÿ¸ÿ¶ÿ´ÿ²ÿ²ÿ°ÿ¯ÿ¶ÿºÿ±ÿ´ÿ¶ÿ°ÿ¶ÿ¬ÿ¼ÿ¹ÿ³ÿ´ÿ¶ÿ²ÿ·ÿ¯ÿ¹ÿ«ÿ­ÿÿ©ÿ°ÿ¼ÿ¿ÿ¶ÿ´ÿ®ÿµÿ´ÿªÿ¬ÿ­ÿÿµÿ¿ÿ²ÿªÿ®ÿ³ÿ¶ÿ±ÿ²ÿ·ÿ¯ÿ¯ÿ´ÿ´ÿ³ÿ²ÿ³ÿ±ÿ°ÿºÿÅÿ¾ÿ»ÿ¸ÿ¯ÿ®ÿ¹ÿªÿ©ÿ¶ÿ®ÿ´ÿ®ÿ³ÿ»ÿ¶ÿ¼ÿºÿ«ÿ´ÿ¯ÿ­ÿ³ÿ°ÿ²ÿ¶ÿ³ÿ©ÿÿ´ÿ¸ÿµÿ¶ÿ³ÿ²ÿ¶ÿ´ÿ®ÿ®ÿ²ÿ¸ÿ»ÿÁÿ³ÿ´ÿµÿ®ÿ´ÿ¯ÿ¶ÿªÿ¿ÿ®ÿ¹ÿ±ÿ¯ÿºÿºÿµÿ¶ÿ¯ÿ±ÿ³ÿ¹ÿ¿ÿµÿ³ÿ¯ÿ±ÿ³ÿ±ÿ©ÿªÿºÿ·ÿ°ÿ³ÿ³ÿ²ÿ´ÿ·ÿ±ÿªÿ·ÿ­ÿ±ÿ´ÿ²ÿªÿ³ÿ±ÿªÿ¶ÿ·ÿÁÿ©ÿÿ¿ÿ±ÿ´ÿ«ÿ·ÿ²ÿ®ÿµÿ²ÿÿ²ÿ²ÿ±ÿ¿ÿ»ÿ·ÿµÿµÿ¹ÿ¶ÿ²ÿ¶ÿ¯ÿÿ¸ÿºÿ²ÿ½ÿµÿ¬ÿ¯ÿ©ÿ´ÿ¬ÿ³ÿ»ÿ²ÿÿ¸ÿ¾ÿ«ÿ¿ÿ²ÿ­ÿ·ÿ²ÿ°ÿ±ÿ·ÿ¶ÿ²ÿ¯ÿ¯ÿµÿ®ÿ±ÿ­ÿ±ÿ¬ÿÿ°ÿ·ÿºÿ½ÿ¾ÿ·ÿ¶ÿ¶ÿ°ÿ°ÿ«ÿ·ÿ¹ÿ²ÿ­ÿ«ÿ²ÿ¶ÿ³ÿ®ÿ¬ÿªÿµÿÂÿ±ÿ¾ÿµÿµÿ·ÿ²ÿ¶ÿ´ÿ¾ÿ¯ÿ¬ÿ·ÿ¯ÿ¶ÿ¾ÿ°ÿÿ«ÿ¸ÿÂÿ¹ÿ±ÿ´ÿ²ÿ³ÿ¼ÿ¼ÿ²ÿ©ÿÿ±ÿµÿµÿ®ÿ²ÿ±ÿÿ·ÿ»ÿ±ÿ´ÿ³ÿ¬ÿ©ÿªÿÿ©ÿ½ÿ»ÿ¸ÿ·ÿ³ÿ«ÿ»ÿ®ÿ«ÿ´ÿ¶ÿªÿªÿ­ÿ¬ÿ²ÿ¸ÿºÿ·ÿ³ÿºÿ·ÿ©ÿ¬ÿ´ÿ³ÿ±ÿ¶ÿ·ÿ­ÿ®ÿ´ÿÿ®ÿÆÿ½ÿÿ¬ÿ¶ÿ»ÿ¯ÿÿ¹ÿªÿ¿ÿ¯ÿ«ÿÃÿµÿÁÿ¸ÿ±ÿÁÿÆÿ¶ÿ¸ÿ¬ÿ³ÿ¾ÿºÿµÿ±ÿ·ÿºÿ³ÿ°ÿ´ÿ·ÿ¯ÿ´ÿ¼ÿ®ÿ½ÿ·ÿ¸ÿºÿ³ÿºÿºÿÿ±ÿ²ÿ«ÿµÿ·ÿ±ÿ³ÿ¾ÿÃÿ»ÿ·ÿ²ÿ±ÿ®ÿ±ÿ²ÿ³ÿµÿ¹ÿ³ÿªÿ«ÿ®ÿ®ÿ±ÿ´ÿ¯ÿ±ÿ´ÿ¬ÿ´ÿ²ÿ±ÿ¯ÿ´ÿ½ÿ¾ÿ·ÿ´ÿÿ¹ÿ®ÿ·ÿ²ÿ°ÿ¹ÿ´ÿ­ÿ¸ÿ¯ÿ´ÿ±ÿ±ÿ¹ÿ»ÿ·ÿ¾ÿ·ÿ´ÿºÿ»ÿ·ÿ±ÿ³ÿ·ÿ´ÿ·ÿ·ÿ²ÿ°ÿ¹ÿµÿ®ÿµÿµÿ²ÿ¸ÿ´ÿ´ÿ¸ÿ¶ÿ¶ÿ¶ÿÿ»ÿ¶ÿÿ´ÿ®ÿ±ÿ±ÿ·ÿ±ÿ´ÿ¶ÿ¼ÿÂÿ²ÿ®ÿ¶ÿ´ÿ²ÿ®ÿ¬ÿµÿºÿ¸ÿ»ÿ³ÿ¼ÿ®ÿ«ÿ³ÿ±ÿ¶ÿ¯ÿ·ÿ²ÿ¼ÿ¹ÿ²ÿ¿ÿ®ÿ¸ÿ·ÿ³ÿÿ¾ÿ¼ÿ´ÿ¸ÿ´ÿ­ÿ¯ÿ¼ÿ½ÿ¶ÿ·ÿ¶ÿ¸ÿ·ÿµÿ³ÿ­ÿ«ÿ¹ÿ¾ÿ·ÿµÿ¶ÿ¼ÿ±ÿ¹ÿ¶ÿ¸ÿ»ÿ«ÿ·ÿ¯ÿºÿºÿ±ÿ²ÿ³ÿ¬ÿ°ÿ·ÿ¶ÿ¶ÿ¸ÿ¹ÿ±ÿ¬ÿ¸ÿ¸ÿ°ÿ°ÿ²ÿ«ÿ©ÿ°ÿ¯ÿºÿ½ÿ­ÿ¶ÿ±ÿºÿ®ÿ«ÿ±ÿ°ÿ¼ÿ»ÿ³ÿ¼ÿ»ÿ´ÿ¶ÿ¸ÿºÿ¹ÿ¸ÿ´ÿ°ÿ³ÿ´ÿ´ÿ°ÿ²ÿµÿ·ÿ¯ÿ®ÿ¼ÿµÿ²ÿÀÿ°ÿ³ÿ¯ÿ­ÿ³ÿ¯ÿ½ÿ·ÿ²ÿ¶ÿ±ÿ¶ÿ¹ÿ°ÿ¯ÿ³ÿ¸ÿ¶ÿ¶ÿ½ÿ²ÿ²ÿ²ÿªÿ´ÿ°ÿÿµÿ©ÿ²ÿ´ÿ¿ÿ¾ÿ¸ÿ¼ÿ°ÿ»ÿ¶ÿ°ÿ¬ÿ³ÿ¹ÿÃÿ»ÿ¶ÿ¼ÿ½ÿ¸ÿ¸ÿ¸ÿ³ÿ³ÿ±ÿ¬ÿºÿ»ÿµÿ±ÿ¿ÿ¸ÿ¯ÿ¯ÿ´ÿ¿ÿ²ÿºÿ¼ÿ¬ÿ¬ÿµÿµÿµÿ¬ÿªÿ±ÿ½ÿºÿ´ÿ»ÿ¹ÿ´ÿªÿªÿ½ÿ½ÿ¿ÿºÿ³ÿ¿ÿ±ÿºÿ­ÿ²ÿÆÿºÿ¶ÿ³ÿ»ÿ´ÿ¾ÿ¶ÿ°ÿ²ÿ­ÿªÿ¸ÿÀÿ»ÿ»ÿ»ÿ½ÿ®ÿ´ÿ¿ÿ¹ÿµÿÁÿÁÿ¶ÿ¾ÿ¹ÿ»ÿ·ÿ¶ÿ²ÿ¼ÿÂÿ·ÿ´ÿ¼ÿ¹ÿ³ÿ´ÿ»ÿ¸ÿ³ÿ½ÿµÿ³ÿ¯ÿ°ÿÅÿ¾ÿ´ÿ¯ÿ°ÿÆÿÉÿ¸ÿ¹ÿ·ÿ»ÿÄÿ¼ÿ¹ÿÂÿÄÿÁÿ¾ÿ¼ÿ»ÿ¹ÿ·ÿ¯ÿ±ÿµÿÀÿ¾ÿ¿ÿ²ÿ»ÿ·ÿ¹ÿÈÿ¿ÿºÿ¸ÿ¶ÿ»ÿºÿ³ÿ´ÿ¸ÿ²ÿ±ÿ»ÿ´ÿµÿ¸ÿ²ÿ¼ÿÈÿºÿºÿµÿ³ÿ¾ÿ½ÿ¼ÿ¶ÿ²ÿ±ÿ®ÿ»ÿºÿºÿ¹ÿ¹ÿÄÿÃÿ¸ÿ°ÿ±ÿµÿ¿ÿÄÿÁÿ¶ÿ´ÿÁÿ·ÿ¿ÿºÿÀÿ¸ÿºÿ¶ÿºÿ¸ÿ®ÿ²ÿ³ÿ°ÿºÿ»ÿ¿ÿ¿ÿÅÿ¼ÿÂÿÄÿºÿºÿ±ÿºÿÃÿ¯ÿ³ÿ·ÿ½ÿÃÿÄÿÀÿ¼ÿ»ÿ¸ÿºÿÂÿ»ÿÂÿ½ÿ½ÿ¶ÿºÿ¸ÿ¹ÿ½ÿºÿ¿ÿÄÿ¼ÿ¸ÿ¸ÿ¸ÿ¹ÿ¹ÿ¼ÿÀÿÄÿÃÿµÿ¹ÿ¾ÿÈÿ¬ÿÇÿÀÿÁÿ·ÿ»ÿ·ÿ¸ÿ¼ÿÇÿÇÿ»ÿ²ÿµÿ¹ÿ³ÿ®ÿºÿÀÿÃÿ»ÿÅÿºÿ¯ÿµÿ»ÿÆÿÂÿ½ÿÀÿ»ÿ¾ÿ¿ÿ¾ÿ¿ÿ·ÿµÿ´ÿ®ÿ¾ÿ´ÿÁÿ¾ÿÃÿÁÿ¾ÿµÿ¯ÿ±ÿºÿ¿ÿ¼ÿ¼ÿ»ÿ»ÿ¾ÿ¸ÿ·ÿ·ÿºÿ¹ÿÂÿ°ÿºÿ¿ÿ¹ÿ¾ÿ¹ÿ²ÿ½ÿ½ÿ·ÿ´ÿ³ÿ·ÿ¶ÿ·ÿ·ÿ´ÿ±ÿ¼ÿ¼ÿºÿ¿ÿÀÿ²ÿµÿÁÿÃÿ¾ÿ¾ÿ¼ÿ»ÿÀÿ¿ÿ¼ÿ½ÿÀÿ¾ÿÃÿÃÿ´ÿ¿ÿÅÿ¹ÿ¼ÿ¿ÿÀÿ½ÿºÿÃÿÆÿ¸ÿ¹ÿµÿ¹ÿ¹ÿµÿ¼ÿ¸ÿÇÿ¾ÿ¹ÿÁÿ·ÿ³ÿºÿ»ÿ¹ÿ¹ÿ»ÿ¿ÿÀÿ¾ÿ¾ÿÆÿ¾ÿ¸ÿ¾ÿ¾ÿÆÿ½ÿÀÿ¿ÿ¸ÿ¶ÿ±ÿ²ÿ¸ÿ´ÿ¸ÿ¾ÿÀÿ­ÿ¸ÿºÿ¾ÿ¿ÿÈÿÆÿÁÿ¿ÿ¼ÿ·ÿ´ÿÁÿ¿ÿ¼ÿÊÿºÿ½ÿ¶ÿ½ÿºÿÁÿ¾ÿºÿ¹ÿ¼ÿÀÿ¼ÿ½ÿ²ÿ¸ÿÄÿÊÿ°ÿÄÿ·ÿÄÿ¿ÿºÿ¾ÿÀÿÂÿÀÿºÿ¼ÿÁÿ¶ÿºÿ¸ÿ¾ÿ¾ÿÁÿÃÿÈÿÆÿÁÿºÿ¹ÿÂÿÅÿÀÿ¹ÿªÿºÿºÿÃÿÌÿ»ÿÁÿÁÿÂÿÂÿ¾ÿ·ÿ·ÿ¿ÿ¸ÿ²ÿ»ÿ¶ÿÃÿ»ÿ¿ÿÀÿ¼ÿ¸ÿ¾ÿÃÿ¿ÿ»ÿ¶ÿ´ÿ»ÿÀÿ¹ÿ½ÿÂÿµÿÁÿ¼ÿ¿ÿ¿ÿ¿ÿÉÿÉÿ¼ÿ¾ÿ¸ÿ·ÿ±ÿ¾ÿµÿÇÿÄÿ¾ÿÀÿ¾ÿ¶ÿ´ÿºÿÁÿÂÿÁÿ¼ÿ¸ÿ±ÿ´ÿ¾ÿÀÿÆÿÅÿÀÿ¸ÿ¹ÿÅÿ»ÿ¼ÿ¾ÿÆÿ½ÿ¶ÿÃÿ¿ÿ½ÿÂÿÅÿÃÿ½ÿÀÿÃÿ½ÿÁÿ¹ÿ³ÿ¾ÿÅÿ½ÿ·ÿ¹ÿÃÿÊÿÀÿ¶ÿÇÿÆÿÅÿ¼ÿ¹ÿºÿ¼ÿ¿ÿÃÿÄÿ¿ÿ¶ÿ²ÿ¸ÿ¿ÿ½ÿ»ÿÀÿ»ÿ¾ÿÃÿÊÿÅÿÀÿ¾ÿ´ÿ°ÿ¼ÿÉÿÁÿ·ÿÂÿÃÿÈÿÉÿÃÿ¾ÿ¾ÿÀÿÃÿÃÿ¸ÿÆÿµÿÉÿÀÿ·ÿºÿ»ÿ¼ÿ¿ÿ¼ÿ¿ÿÁÿ¼ÿÂÿÄÿÅÿºÿ¾ÿ¿ÿÃÿ¾ÿ³ÿ»ÿ¾ÿ¿ÿ¸ÿºÿ½ÿ»ÿÆÿÄÿÀÿ½ÿ¿ÿÈÿ¾ÿÇÿÆÿ®ÿÇÿºÿ½ÿ¹ÿ¿ÿÇÿÂÿ»ÿ¾ÿ»ÿÁÿ¿ÿÀÿÃÿ¼ÿ¿ÿÅÿÆÿÃÿ¾ÿ¿ÿÀÿ°ÿÅÿÁÿºÿÉÿÉÿÁÿ¾ÿÁÿÂÿÀÿ»ÿÀÿ½ÿ¹ÿÁÿÂÿÅÿÂÿ½ÿ¾ÿ¿ÿºÿ¼ÿ»ÿ¶ÿÆÿºÿ½ÿ¹ÿ¸ÿÃÿÅÿ·ÿ¼ÿÀÿ¿ÿÄÿÆÿ¿ÿ¼ÿ¼ÿ¼ÿ¼ÿ¾ÿÄÿÊÿÉÿÅÿÆÿÃÿÀÿ¿ÿÄÿÉÿÅÿÈÿØÿÍÿÁÿ¶ÿ¸ÿ½ÿ»ÿ½ÿÄÿÂÿ»ÿ¸ÿÆÿ¿ÿÉÿÃÿÂÿÇÿÅÿ¾ÿ¾ÿ¸ÿºÿºÿ¸ÿÂÿ½ÿºÿ»ÿ¾ÿ¿ÿ¹ÿÈÿÉÿ¾ÿ»ÿÂÿ¾ÿ»ÿ»ÿ¿ÿÊÿºÿ¿ÿÁÿÅÿÁÿ»ÿ¼ÿ¸ÿ¾ÿÍÿÂÿ»ÿÀÿÂÿ¿ÿ¹ÿ¹ÿ½ÿ¿ÿÂÿËÿ¿ÿ»ÿ·ÿÂÿ¼ÿ¸ÿÀÿ¿ÿµÿºÿ±ÿ¾ÿÃÿ¼ÿ¾ÿÀÿ¿ÿ½ÿ¼ÿÁÿÀÿ¹ÿ½ÿÂÿÁÿÆÿ½ÿ±ÿµÿ¸ÿ­ÿÆÿÁÿÃÿ¿ÿ¹ÿ·ÿ»ÿ¿ÿ¾ÿÀÿ¶ÿÆÿ¹ÿÀÿÂÿÀÿÄÿÂÿ¿ÿÅÿ¾ÿÀÿºÿ°ÿ´ÿ¾ÿÀÿ¾ÿÂÿµÿºÿÂÿÃÿÃÿÀÿ¾ÿ¾ÿ¼ÿÉÿÄÿÄÿÀÿ¾ÿ»ÿ¾ÿÇÿÃÿ¿ÿ®ÿÆÿÌÿÀÿ¼ÿÁÿÄÿ¾ÿ¿ÿÂÿ¿ÿ¿ÿ¼ÿÀÿ¿ÿ¸ÿºÿºÿÁÿÂÿºÿÂÿÃÿÄÿÁÿ´ÿ»ÿÇÿÆÿÃÿ¾ÿÀÿÁÿÁÿÁÿ½ÿ¸ÿÃÿÁÿ¾ÿ¾ÿ»ÿ¼ÿ·ÿ¹ÿ¹ÿ¸ÿ³ÿ¹ÿ¾ÿ¶ÿ¹ÿ¹ÿ·ÿ°ÿ­ÿµÿ¹ÿÁÿÂÿºÿ»ÿÃÿ¸ÿÿ±ÿ»ÿ«ÿ¶ÿ·ÿ½ÿ½ÿ¸ÿµÿ¹ÿ¸ÿ¹ÿ´ÿ®ÿ²ÿ¶ÿºÿºÿ¬ÿ¬ÿ°ÿ½ÿ¾ÿÁÿ¿ÿ´ÿ©ÿ­ÿ¼ÿ¸ÿ©ÿºÿ³ÿ¶ÿ½ÿ¼ÿµÿ®ÿ­ÿ¬ÿ´ÿ¬ÿ­ÿ¾ÿ¼ÿ³ÿ»ÿ¯ÿ°ÿ¾ÿÀÿ½ÿ·ÿ²ÿ°ÿ³ÿ»ÿ·ÿ²ÿÁÿ»ÿ·ÿ®ÿ£ÿ®ÿ»ÿµÿ¼ÿ¼ÿ´ÿ½ÿ¹ÿ¹ÿµÿ°ÿ·ÿ½ÿ¼ÿ³ÿºÿ·ÿ°ÿ³ÿ¼ÿ½ÿ·ÿ·ÿµÿ³ÿ¿ÿÁÿ»ÿ¸ÿµÿ²ÿ¹ÿÀÿ®ÿ¼ÿ¼ÿ¼ÿµÿµÿ¸ÿ»ÿ½ÿ³ÿ³ÿ²ÿ²ÿÁÿ»ÿ¯ÿ¶ÿÁÿ¹ÿ¬ÿ®ÿ¸ÿµÿ°ÿ¼ÿ¼ÿ¼ÿÀÿÃÿ½ÿ³ÿºÿ±ÿ·ÿ½ÿ°ÿ±ÿ½ÿ¼ÿµÿ¾ÿµÿÄÿ·ÿ­ÿ³ÿµÿ·ÿ¸ÿºÿÁÿ¼ÿ·ÿ®ÿ¸ÿ¼ÿ¹ÿ·ÿ»ÿ½ÿ¾ÿºÿ«ÿ¿ÿ²ÿºÿÀÿ¾ÿ¶ÿ°ÿ°ÿ³ÿµÿ¿ÿ¹ÿ­ÿ¼ÿµÿ¿ÿ»ÿ±ÿ°ÿ³ÿ²ÿµÿµÿÄÿ»ÿµÿ»ÿ½ÿ¼ÿ¯ÿ£ÿ¶ÿÁÿ¿ÿÁÿÁÿ²ÿ¸ÿ¼ÿ½ÿ¸ÿ³ÿ´ÿ³ÿ°ÿ²ÿ¼ÿ½ÿ¸ÿ¯ÿ°ÿ¶ÿºÿ¼ÿ½ÿ¿ÿ¾ÿ³ÿ·ÿ³ÿ²ÿ¬ÿ²ÿºÿ¿ÿ½ÿ¸ÿ¸ÿµÿ¹ÿ»ÿºÿÀÿ±ÿ±ÿ¸ÿ¿ÿÅÿ¿ÿ«ÿ´ÿ¸ÿ¼ÿ·ÿ½ÿÇÿÂÿÁÿ¿ÿ»ÿ¼ÿÀÿÁÿºÿ¯ÿ¯ÿ·ÿ´ÿ½ÿ¾ÿ·ÿ´ÿ¹ÿºÿµÿ¿ÿ¶ÿ´ÿÃÿÃÿ¹ÿ¸ÿ·ÿ¿ÿ»ÿ®ÿ²ÿ³ÿ¾ÿ½ÿÁÿÅÿ¼ÿ¶ÿ¼ÿ¿ÿ¹ÿ´ÿ½ÿ¾ÿ¯ÿ³ÿ¯ÿÇÿµÿ³ÿ´ÿ¼ÿÄÿÃÿ»ÿµÿ´ÿ´ÿ½ÿ¹ÿ¸ÿºÿ¶ÿ¶ÿ·ÿ´ÿ¶ÿºÿ¾ÿÀÿ»ÿ¸ÿ»ÿÂÿÁÿ¾ÿ¹ÿ»ÿ¾ÿ½ÿ¸ÿ½ÿÁÿ´ÿ»ÿ¼ÿ±ÿ³ÿ»ÿ¾ÿ¶ÿ¼ÿºÿ³ÿ³ÿµÿ³ÿ¹ÿÂÿ¹ÿÀÿ¾ÿ¯ÿ¿ÿ·ÿÄÿÃÿ¾ÿ¼ÿ¶ÿ±ÿµÿ¼ÿ¾ÿ½ÿ³ÿ´ÿ·ÿÁÿÇÿ½ÿ¼ÿÀÿÁÿÁÿ»ÿ¸ÿ¼ÿ¬ÿÅÿÇÿ½ÿ¸ÿÀÿ¶ÿ¸ÿ¶ÿ»ÿÁÿ¶ÿ»ÿ¾ÿ¯ÿ®ÿ²ÿÂÿ´ÿÁÿ¾ÿ·ÿ»ÿÃÿÃÿ¾ÿ¼ÿÀÿ¹ÿ°ÿµÿ­ÿÁÿ¿ÿ¼ÿ¶ÿ³ÿºÿ½ÿ¼ÿµÿ­ÿ·ÿ¸ÿ¼ÿ´ÿÃÿ»ÿ¶ÿ¸ÿ¹ÿµÿ»ÿ¶ÿ³ÿ²ÿ·ÿ¿ÿ´ÿ½ÿ¸ÿºÿ»ÿ­ÿ»ÿ¹ÿ¼ÿ¾ÿ¾ÿ»ÿ¿ÿ¼ÿ±ÿµÿµÿªÿÇÿÇÿÅÿ¼ÿ­ÿ¼ÿ·ÿµÿºÿºÿ¾ÿÄÿÂÿ¿ÿÀÿÀÿ¸ÿ³ÿÁÿ·ÿµÿ¹ÿ»ÿ¼ÿ¸ÿºÿ±ÿ°ÿ»ÿÃÿÂÿ¸ÿ®ÿ°ÿ²ÿºÿÁÿ¸ÿ²ÿªÿµÿ¸ÿºÿ»ÿºÿµÿ·ÿ¾ÿºÿÂÿÁÿ°ÿ»ÿ½ÿÄÿ¸ÿ¾ÿ±ÿ¶ÿ´ÿµÿÁÿÇÿ½ÿºÿÃÿ½ÿÈÿ»ÿ³ÿÂÿ´ÿ­ÿºÿ·ÿ¸ÿ¸ÿÁÿÇÿÃÿ¿ÿ»ÿ·ÿ»ÿºÿ·ÿ¾ÿ¼ÿÁÿ¸ÿ´ÿ¿ÿ¿ÿ³ÿ·ÿ¹ÿ¸ÿÂÿÉÿÁÿ²ÿ­ÿºÿºÿ¶ÿ¼ÿ¾ÿ¯ÿÆÿºÿºÿ´ÿ³ÿ»ÿÀÿºÿ¶ÿ·ÿºÿ»ÿÁÿÉÿ¼ÿ±ÿµÿ¼ÿÂÿÂÿ¹ÿ¸ÿÆÿºÿ¹ÿºÿ´ÿ³ÿ½ÿºÿ¯ÿµÿ¹ÿ­ÿ¡ÿ¶ÿ¹ÿ¸ÿÁÿ®ÿ»ÿ¸ÿ¯ÿ¸ÿÅÿ¶ÿ¾ÿÄÿ¶ÿ±ÿ±ÿ®ÿ³ÿ¸ÿ¿ÿÅÿÁÿ»ÿÁÿ¸ÿ·ÿ´ÿ½ÿ¶ÿ¹ÿ¿ÿ¾ÿ½ÿ´ÿ«ÿ¬ÿ´ÿ»ÿµÿ¸ÿ¸ÿ·ÿ½ÿµÿ²ÿ¿ÿ°ÿ·ÿµÿ³ÿÄÿÆÿ¼ÿ¸ÿ¶ÿ±ÿ°ÿ¸ÿ»ÿ´ÿ¶ÿ¸ÿ³ÿµÿ¬ÿÀÿ³ÿ¼ÿ¹ÿ­ÿ°ÿ«ÿ²ÿ¹ÿ¸ÿºÿ¸ÿ´ÿ±ÿ³ÿºÿ´ÿ¶ÿÅÿ¡ÿ«ÿ±ÿ°ÿÃÿ¿ÿ¼ÿºÿ´ÿ·ÿ²ÿ®ÿ³ÿ³ÿ¯ÿ³ÿ·ÿ´ÿ´ÿºÿ¼ÿ¾ÿ¶ÿ¯ÿ»ÿºÿÆÿµÿ¶ÿµÿ¸ÿ±ÿÂÿ»ÿ¶ÿ²ÿºÿ¸ÿ±ÿ®ÿ³ÿ´ÿ­ÿ­ÿ­ÿªÿ²ÿÂÿ»ÿ¾ÿ¯ÿ·ÿ½ÿ®ÿ°ÿ²ÿ¿ÿÃÿ¼ÿ»ÿ»ÿ»ÿ¸ÿ·ÿ¶ÿ¼ÿÂÿ»ÿ¾ÿ¶ÿ¸ÿ¶ÿµÿ©ÿ²ÿ´ÿ¯ÿµÿ«ÿ´ÿ·ÿ°ÿ»ÿ´ÿ¸ÿ¼ÿ¼ÿ¹ÿ¯ÿ®ÿ»ÿ¿ÿ¾ÿ¿ÿ®ÿ°ÿ·ÿ¾ÿ¸ÿÂÿ®ÿ³ÿ¸ÿ°ÿºÿ¹ÿ´ÿ¶ÿ¸ÿ±ÿ¬ÿ¬ÿ³ÿºÿµÿ²ÿ¶ÿµÿ·ÿ¹ÿ¶ÿ·ÿ³ÿºÿ³ÿ·ÿ®ÿ®ÿ¸ÿ¾ÿ³ÿ»ÿ¼ÿ ÿ´ÿ¹ÿµÿ¶ÿ·ÿ¶ÿ´ÿ±ÿ°ÿ¶ÿ³ÿ ÿ¯ÿ¯ÿ°ÿ½ÿ²ÿ¸ÿ²ÿ·ÿÁÿªÿ¶ÿ®ÿ¸ÿ³ÿµÿ±ÿ±ÿ´ÿ¶ÿ´ÿµÿ»ÿ¼ÿ¾ÿ¶ÿ¯ÿ·ÿ¹ÿ¹ÿ½ÿ¶ÿ¯ÿ°ÿ®ÿ¹ÿÀÿ²ÿ²ÿ±ÿ·ÿ´ÿ¹ÿ´ÿ´ÿ»ÿ¯ÿ­ÿ±ÿÂÿ½ÿ½ÿ¼ÿ²ÿ³ÿ¸ÿ»ÿ¿ÿ·ÿ³ÿ»ÿ¼ÿ¿ÿ´ÿÃÿÁÿ¾ÿ®ÿ·ÿµÿ¿ÿÁÿ¿ÿ°ÿ°ÿÄÿÇÿ±ÿµÿ·ÿ²ÿ±ÿ·ÿ¹ÿ·ÿ±ÿ­ÿ´ÿ·ÿµÿ¹ÿ¼ÿ¹ÿµÿ¯ÿ©ÿºÿ¹ÿ¶ÿ½ÿªÿ·ÿ»ÿÁÿ½ÿ­ÿ¹ÿµÿ³ÿ³ÿµÿ¾ÿ¸ÿ¹ÿ½ÿµÿ®ÿ¶ÿ´ÿ ÿ¶ÿµÿÿ ÿ¯ÿ®ÿ»ÿ¿ÿ°ÿºÿ¹ÿ»ÿ¹ÿ°ÿ¸ÿ¿ÿÀÿ°ÿºÿ¯ÿ©ÿ³ÿ·ÿ´ÿµÿ¸ÿ½ÿ°ÿ±ÿ¸ÿ²ÿ¯ÿ®ÿ·ÿ¾ÿ¼ÿ¶ÿµÿ¸ÿ¸ÿ·ÿ²ÿ·ÿ¶ÿ¶ÿÁÿ®ÿµÿ«ÿ²ÿºÿ¬ÿ¶ÿ´ÿ·ÿªÿ¬ÿ²ÿ¼ÿµÿ¸ÿ¿ÿºÿ°ÿ­ÿ²ÿ´ÿ®ÿ°ÿ±ÿ´ÿ¶ÿ·ÿ²ÿ¿ÿ¹ÿ«ÿ·ÿµÿ³ÿ·ÿ»ÿÿ ÿ«ÿ¯ÿ®ÿ²ÿ´ÿºÿÿªÿ¹ÿÀÿºÿ·ÿ·ÿ·ÿ¬ÿÿ®ÿ«ÿ¬ÿ±ÿ°ÿ¼ÿ»ÿ´ÿÂÿ·ÿºÿ³ÿ±ÿ°ÿ¸ÿ­ÿ°ÿ¸ÿµÿ¹ÿ¿ÿªÿ´ÿ²ÿ³ÿ®ÿ¶ÿÁÿ»ÿ¹ÿ»ÿ·ÿ³ÿ²ÿ­ÿ«ÿ·ÿ½ÿµÿ³ÿºÿ½ÿ¶ÿ±ÿ°ÿ³ÿ¼ÿ±ÿ©ÿ¯ÿ°ÿ­ÿ¿ÿ¶ÿµÿ®ÿ¯ÿ°ÿ­ÿ¹ÿ¶ÿ½ÿ¯ÿ½ÿºÿ³ÿ©ÿ®ÿ±ÿ°ÿ­ÿ´ÿ´ÿ²ÿ¯ÿ®ÿ¹ÿ¸ÿ°ÿ´ÿ±ÿ­ÿ±ÿºÿ­ÿ«ÿ¹ÿ¶ÿ¯ÿ¸ÿ¯ÿ­ÿ´ÿ´ÿ±ÿ¸ÿ®ÿµÿºÿ½ÿÿÿµÿÿ½ÿ¾ÿ´ÿ´ÿ¶ÿ³ÿ²ÿ±ÿ¯ÿ·ÿÁÿ¶ÿ°ÿ¸ÿ³ÿ¯ÿªÿÿ¯ÿ±ÿ²ÿ³ÿ¼ÿÅÿ¿ÿ¹ÿ´ÿ»ÿ°ÿ²ÿ±ÿ¹ÿÀÿ±ÿ¹ÿ½ÿÿ¯ÿ±ÿ¬ÿ½ÿÿÿ¯ÿ²ÿ±ÿ°ÿ²ÿ³ÿ¯ÿ´ÿ»ÿ¶ÿ¶ÿ¶ÿµÿ°ÿ­ÿ¶ÿ³ÿ°ÿ²ÿ¶ÿ®ÿµÿ¹ÿ¿ÿ©ÿÿ®ÿ³ÿ¼ÿ»ÿµÿ¶ÿ¬ÿ©ÿ¬ÿ®ÿ¶ÿ¾ÿ¶ÿ¶ÿ¶ÿÿ¶ÿµÿ°ÿ³ÿ°ÿ²ÿ¶ÿ¸ÿ´ÿ­ÿ­ÿ°ÿ±ÿ®ÿ°ÿ¹ÿºÿ´ÿ­ÿ°ÿ²ÿ¶ÿªÿ®ÿ´ÿºÿ¾ÿ¹ÿÁÿ«ÿ­ÿ±ÿ²ÿ«ÿ©ÿ²ÿ¬ÿ¿ÿºÿ¯ÿºÿ¹ÿ¸ÿ²ÿ¸ÿ¿ÿ¯ÿ«ÿ³ÿ­ÿµÿ³ÿ²ÿ®ÿ­ÿ²ÿ°ÿ²ÿ´ÿ³ÿ¸ÿ±ÿªÿ¬ÿµÿµÿ¹ÿ´ÿ¼ÿ³ÿ¶ÿ­ÿ³ÿ·ÿ±ÿÿ«ÿ¬ÿ±ÿ¶ÿ°ÿ«ÿ¬ÿ±ÿ³ÿµÿ¬ÿ­ÿ±ÿ¶ÿµÿ·ÿ±ÿ«ÿµÿµÿ·ÿ³ÿ¯ÿµÿ¸ÿ¶ÿ±ÿ²ÿ¶ÿ·ÿ»ÿ²ÿ®ÿ¸ÿµÿ³ÿµÿ¸ÿ¶ÿ³ÿ´ÿ©ÿ¸ÿ®ÿÀÿ¸ÿ©ÿ¼ÿ«ÿ¯ÿ©ÿ®ÿ¸ÿ®ÿ±ÿµÿ©ÿ²ÿ°ÿ³ÿ¶ÿ¶ÿ»ÿ¹ÿ´ÿ¼ÿ¼ÿ²ÿ³ÿ±ÿ®ÿ»ÿ»ÿ±ÿ¸ÿµÿ²ÿ´ÿµÿ´ÿ´ÿµÿºÿ±ÿ«ÿ·ÿµÿ®ÿ²ÿ²ÿ®ÿ°ÿ²ÿ¯ÿªÿ¸ÿ°ÿ°ÿ²ÿ°ÿ¯ÿ­ÿ«ÿ³ÿµÿ­ÿ­ÿµÿ¹ÿµÿ¶ÿ¸ÿºÿ¹ÿµÿ´ÿ¯ÿ­ÿ±ÿ³ÿ­ÿ·ÿ¸ÿ´ÿ³ÿ®ÿ«ÿÿ©ÿ´ÿÁÿ³ÿ»ÿ´ÿ½ÿ»ÿºÿ²ÿµÿµÿ¶ÿ¸ÿ³ÿ¯ÿ±ÿ²ÿ­ÿ©ÿ¬ÿµÿ·ÿ¶ÿ¶ÿ³ÿ³ÿ³ÿ¶ÿ¶ÿ°ÿ²ÿ´ÿµÿ·ÿµÿ¸ÿºÿ²ÿªÿ¹ÿ²ÿªÿ¸ÿ¯ÿ¶ÿªÿ®ÿÿÿµÿ¹ÿ¶ÿ°ÿ®ÿ®ÿ´ÿ³ÿÿ´ÿ½ÿ´ÿµÿ»ÿºÿ¸ÿ·ÿµÿ¶ÿµÿµÿ¼ÿ»ÿ·ÿºÿ´ÿ±ÿ±ÿ°ÿ³ÿ»ÿ´ÿ½ÿ½ÿ³ÿ°ÿ¬ÿ¸ÿ¹ÿ´ÿ¸ÿÿÀÿ®ÿÁÿ®ÿ­ÿ©ÿ»ÿ°ÿ«ÿ¯ÿ­ÿ°ÿ°ÿ²ÿ³ÿ³ÿ¹ÿ³ÿªÿ«ÿ±ÿ´ÿ´ÿµÿ²ÿ®ÿ¬ÿµÿ½ÿ±ÿ´ÿ±ÿÿ¸ÿÿ¶ÿ²ÿ¯ÿÿ¶ÿ¿ÿ°ÿ½ÿ°ÿÀÿ´ÿµÿºÿµÿ®ÿ²ÿ¯ÿ²ÿ²ÿµÿµÿ¶ÿ¬ÿªÿ®ÿ²ÿ¯ÿ®ÿ³ÿ«ÿ¬ÿ³ÿµÿ±ÿµÿ¬ÿ·ÿ¹ÿµÿ¶ÿ²ÿ³ÿÿµÿ´ÿ¸ÿ®ÿ³ÿÀÿ¼ÿ­ÿ³ÿ³ÿµÿ°ÿ³ÿ¶ÿ±ÿ±ÿµÿ¯ÿ¹ÿ¹ÿºÿÁÿ¹ÿµÿ·ÿ¶ÿ´ÿ³ÿµÿ²ÿµÿºÿ¯ÿ¬ÿ¸ÿ¸ÿ¯ÿ¸ÿÆÿ½ÿµÿ¿ÿÿÿ·ÿ´ÿ¸ÿ»ÿ´ÿºÿ­ÿ³ÿ¶ÿ°ÿ¬ÿ«ÿ¶ÿ¹ÿ±ÿ±ÿ´ÿ®ÿ«ÿ±ÿ´ÿ¬ÿ°ÿ²ÿ²ÿ¼ÿ®ÿ©ÿ´ÿ±ÿ´ÿ«ÿ½ÿ¸ÿ²ÿ»ÿ¶ÿÁÿ¾ÿºÿ¹ÿ²ÿ­ÿ¿ÿ»ÿ´ÿ²ÿµÿ³ÿ°ÿ½ÿ·ÿ«ÿ±ÿ´ÿ·ÿµÿµÿ¸ÿªÿ¬ÿ¯ÿ¸ÿÃÿ¸ÿ±ÿ½ÿµÿ³ÿÉÿ¹ÿ»ÿÿ³ÿ°ÿÿ´ÿ³ÿ»ÿ¸ÿ¹ÿ¸ÿºÿ½ÿ¸ÿ³ÿ°ÿ¯ÿ°ÿ³ÿ¶ÿ¯ÿ±ÿ³ÿÀÿ¹ÿÂÿ³ÿ¶ÿÀÿ®ÿ½ÿ¶ÿ¼ÿ´ÿ°ÿ«ÿ¿ÿ¿ÿ¾ÿ»ÿ¶ÿºÿ¼ÿ¹ÿ¯ÿ®ÿ¸ÿ·ÿ¯ÿ±ÿ´ÿ°ÿ²ÿ¶ÿ²ÿ°ÿ²ÿ²ÿ¹ÿºÿ»ÿ¹ÿ¸ÿºÿ¹ÿ°ÿ¶ÿ°ÿ´ÿ¾ÿ½ÿ½ÿºÿ³ÿ»ÿºÿ±ÿ³ÿ´ÿ³ÿ°ÿ°ÿ²ÿ°ÿ¹ÿ¼ÿ±ÿ±ÿ·ÿÿÿ³ÿµÿ±ÿ·ÿ·ÿ®ÿ¶ÿ¹ÿÂÿ³ÿ¾ÿµÿ¼ÿÁÿ¶ÿ²ÿ°ÿµÿ¼ÿ»ÿ¶ÿ¸ÿ¾ÿ¼ÿ±ÿªÿ³ÿ³ÿµÿ¬ÿÀÿ¼ÿ³ÿ­ÿ¶ÿ¸ÿ³ÿÿ«ÿ¬ÿ¬ÿ±ÿ¯ÿ³ÿ­ÿ­ÿµÿ»ÿ¶ÿ²ÿ·ÿ¼ÿ¾ÿ³ÿªÿ·ÿ¶ÿÂÿ¸ÿÄÿ·ÿ¹ÿ»ÿ¼ÿÎÿÂÿ¿ÿ¸ÿ¼ÿ±ÿ¸ÿ¸ÿ²ÿ¸ÿ·ÿ±ÿ°ÿ»ÿÃÿ³ÿ­ÿ¶ÿ°ÿ±ÿ¸ÿÁÿµÿ»ÿ»ÿ¾ÿ½ÿ¸ÿµÿ²ÿ¸ÿ³ÿ³ÿµÿ¾ÿºÿ·ÿ¿ÿ¸ÿ´ÿ½ÿÂÿÂÿ¿ÿ»ÿ´ÿ¸ÿ²ÿ³ÿ¸ÿ¾ÿ¶ÿ¼ÿ¼ÿ½ÿÌÿÀÿÀÿ¹ÿ¸ÿ½ÿ¼ÿ¿ÿ¸ÿ´ÿ¹ÿ¾ÿ»ÿ¸ÿ¿ÿ±ÿÿ­ÿ°ÿºÿºÿÄÿ´ÿ¿ÿ³ÿºÿÉÿ¼ÿ½ÿ·ÿ¶ÿ¹ÿ¾ÿ»ÿ³ÿ²ÿ³ÿ¸ÿ¼ÿµÿ´ÿºÿ¹ÿ«ÿ»ÿ»ÿ¶ÿÿ±ÿ¬ÿ³ÿ·ÿ«ÿ·ÿ½ÿ¶ÿ»ÿ¾ÿ»ÿ¼ÿ¾ÿµÿ°ÿ¸ÿ¾ÿÂÿÁÿÂÿÉÿ¶ÿ¸ÿ·ÿÊÿ¿ÿ·ÿ¹ÿºÿ¶ÿ·ÿ¸ÿ»ÿ»ÿ¹ÿ¸ÿ´ÿ¶ÿ¹ÿµÿµÿÇÿ¾ÿ³ÿ´ÿÆÿ±ÿ´ÿ¶ÿ´ÿ¸ÿ¬ÿ»ÿ´ÿ¾ÿÈÿÂÿ¹ÿ·ÿ¹ÿ·ÿ¼ÿÅÿ¾ÿ¾ÿ¼ÿ¹ÿºÿ»ÿ¾ÿ·ÿ¼ÿ¼ÿ¶ÿÃÿµÿ¼ÿ¿ÿÀÿÄÿ¾ÿ¸ÿÁÿÉÿÂÿ»ÿ«ÿ¯ÿ¿ÿ¯ÿ½ÿ½ÿµÿÂÿ¶ÿ´ÿ¿ÿ¼ÿ»ÿµÿ¯ÿ·ÿ»ÿ²ÿ±ÿ¸ÿ»ÿ¿ÿÆÿ»ÿÀÿºÿ·ÿ½ÿ¾ÿÅÿ½ÿ½ÿ·ÿ·ÿ¾ÿ½ÿ¸ÿ´ÿµÿ½ÿ¹ÿµÿÀÿºÿ²ÿ¯ÿÿÂÿºÿ³ÿ¶ÿ±ÿ¸ÿ¼ÿ¹ÿ¼ÿ»ÿ·ÿ¹ÿ¶ÿ²ÿÀÿ¹ÿ½ÿÀÿ»ÿºÿ¾ÿ¹ÿ®ÿ­ÿ²ÿ¶ÿ·ÿ¹ÿºÿ·ÿ´ÿ¸ÿ½ÿ½ÿ´ÿºÿ¾ÿºÿÊÿÄÿÀÿµÿ±ÿ¸ÿ»ÿ¼ÿºÿ´ÿ³ÿ¼ÿÄÿ½ÿ¾ÿÅÿ¾ÿÃÿÀÿµÿ¼ÿ¾ÿ»ÿ¾ÿ¼ÿ¼ÿ¹ÿ·ÿ¹ÿ¸ÿµÿ±ÿ±ÿ»ÿ½ÿ¹ÿÃÿÀÿÆÿ¼ÿ¾ÿ½ÿ½ÿ¸ÿ¸ÿ»ÿ¼ÿ¿ÿÂÿ¼ÿ¿ÿºÿ½ÿÀÿ¹ÿ½ÿÀÿÃÿÇÿÄÿ¾ÿ³ÿ·ÿ½ÿ¹ÿºÿ½ÿ½ÿ½ÿ²ÿËÿÅÿÀÿÀÿ»ÿÀÿ»ÿ¿ÿÈÿÈÿÇÿÂÿ¸ÿ½ÿ¿ÿºÿÉÿÂÿºÿ·ÿÂÿ¿ÿÃÿÃÿÈÿ¿ÿ¸ÿºÿ»ÿ¿ÿ±ÿºÿÌÿÇÿ¾ÿÁÿºÿ°ÿ¾ÿ¾ÿ·ÿ¸ÿÅÿÄÿ»ÿÁÿÁÿ·ÿ½ÿ½ÿ¸ÿÃÿÂÿÀÿÀÿ»ÿ¾ÿ½ÿºÿÀÿÃÿ¸ÿ¬ÿ²ÿ±ÿÄÿµÿ¼ÿ¼ÿÁÿ»ÿ¹ÿ¿ÿ»ÿ¸ÿ¼ÿ½ÿ¼ÿºÿ¸ÿ·ÿ¾ÿ·ÿÄÿÀÿ¼ÿ½ÿ¿ÿÀÿ½ÿ¼ÿÀÿÀÿÈÿÄÿ¹ÿÁÿÌÿÄÿÈÿ¿ÿ½ÿ¹ÿÀÿÍÿÊÿÀÿÁÿ¼ÿ½ÿ³ÿÀÿ³ÿÃÿ¿ÿ¹ÿ¿ÿÁÿºÿ¶ÿºÿ¾ÿ»ÿ¼ÿ¿ÿµÿ´ÿ»ÿÃÿÃÿÅÿÁÿµÿ°ÿ¸ÿÁÿÀÿÃÿÆÿ¹ÿ³ÿ±ÿ·ÿÀÿÁÿ¹ÿ¾ÿÅÿÁÿÁÿÂÿ¿ÿºÿºÿ¹ÿÃÿÃÿ½ÿ¼ÿ¼ÿÀÿ½ÿ¹ÿÀÿÇÿÉÿÄÿÈÿÁÿÁÿ»ÿ¸ÿ¾ÿ¿ÿ½ÿ¼ÿ¼ÿÂÿ¿ÿÉÿÄÿ·ÿ³ÿ¶ÿ¿ÿÊÿ¿ÿµÿ±ÿ³ÿÀÿ¾ÿÌÿ¸ÿ½ÿ¼ÿ¿ÿ¾ÿÁÿ¾ÿ¿ÿ¿ÿ»ÿ¿ÿÅÿÁÿ¿ÿ¶ÿÄÿÀÿ®ÿºÿ½ÿ¹ÿÀÿÁÿ¹ÿ¾ÿÈÿ½ÿ¸ÿÂÿÂÿ¸ÿµÿ¸ÿºÿ¸ÿ·ÿ½ÿÀÿ·ÿ¸ÿÀÿÂÿÄÿÀÿÃÿ¿ÿ¾ÿÁÿ°ÿ¹ÿÁÿ»ÿÈÿ¼ÿºÿ·ÿ½ÿÂÿ»ÿ¶ÿ»ÿÀÿÊÿ¾ÿºÿÀÿ·ÿ¹ÿÁÿÁÿÂÿÉÿÅÿ¼ÿºÿ¼ÿÂÿÏÿËÿÉÿÆÿÉÿËÿÆÿÂÿ»ÿ»ÿ½ÿ²ÿ¾ÿ¿ÿÄÿÅÿÁÿ¿ÿÆÿÃÿÃÿÈÿÆÿÉÿ¾ÿ¶ÿÁÿÁÿ¶ÿ¾ÿÇÿÁÿÅÿÆÿÅÿÂÿÃÿÃÿ½ÿ¶ÿ·ÿ¾ÿ¾ÿÄÿËÿÁÿºÿ¾ÿ¿ÿ»ÿÁÿËÿÅÿµÿ½ÿ¼ÿÂÿÂÿ¾ÿ¹ÿ»ÿ¿ÿ¾ÿ½ÿ¼ÿºÿÅÿÇÿÃÿ½ÿ¿ÿÅÿÁÿºÿ¾ÿÁÿÍÿºÿºÿÃÿ½ÿºÿ¾ÿÀÿ¾ÿÂÿÃÿ¿ÿÀÿ¸ÿÃÿ¿ÿÀÿ¼ÿ»ÿÄÿ½ÿ¶ÿÊÿ¼ÿºÿÉÿÎÿÄÿ·ÿ±ÿ¸ÿ½ÿÁÿÂÿ½ÿ»ÿ»ÿ¾ÿÀÿÅÿÑÿÅÿ¿ÿ¹ÿÃÿÃÿÃÿÅÿÃÿ½ÿ»ÿ¿ÿ»ÿ¾ÿºÿ¼ÿ¿ÿ¾ÿºÿ»ÿÅÿÊÿÉÿÅÿÄÿ½ÿ¼ÿ»ÿºÿ·ÿ³ÿµÿÓÿ¿ÿ¶ÿÂÿ¾ÿÀÿÄÿ¾ÿ¼ÿÃÿ°ÿ¿ÿ¸ÿÀÿÅÿÃÿÀÿÃÿÄÿÂÿ¾ÿÅÿ¶ÿ¾ÿËÿÏÿÆÿ»ÿÇÿ³ÿºÿ»ÿÆÿ¿ÿ·ÿ¸ÿ»ÿ½ÿÃÿÀÿ»ÿ¾ÿ»ÿÀÿÅÿÀÿ½ÿÃÿÄÿÃÿÈÿÂÿ¾ÿÅÿÇÿ½ÿÆÿÃÿ¸ÿ·ÿ¹ÿÁÿ¿ÿ¶ÿ¶ÿÂÿµÿÊÿÁÿÆÿÌÿÊÿÀÿ½ÿÊÿÃÿÄÿ¼ÿ½ÿºÿÀÿÈÿÇÿÊÿ¹ÿÄÿÂÿ¿ÿÁÿÂÿ¿ÿ»ÿ¾ÿ»ÿ°ÿ¸ÿ²ÿ¹ÿ¶ÿ¶ÿ¸ÿµÿ°ÿ±ÿºÿ¹ÿÂÿÃÿÅÿµÿ«ÿ²ÿ¹ÿ»ÿÁÿ³ÿ¾ÿ¹ÿ¹ÿ»ÿ·ÿ´ÿºÿÀÿ´ÿ¾ÿ¿ÿ´ÿ´ÿ½ÿ»ÿ­ÿ¾ÿÈÿµÿ³ÿ¾ÿºÿ²ÿ¯ÿ°ÿ»ÿ±ÿ­ÿÁÿ²ÿ¯ÿºÿºÿ±ÿ¼ÿ°ÿ¼ÿ¾ÿ¶ÿ´ÿ¯ÿ«ÿ­ÿ¯ÿªÿ­ÿ²ÿ¼ÿ¿ÿÃÿ¾ÿ°ÿ®ÿ½ÿ®ÿ¸ÿ½ÿ¶ÿ»ÿ¸ÿ»ÿÁÿ¶ÿÂÿµÿ´ÿ´ÿ·ÿ·ÿ½ÿ¹ÿ«ÿ³ÿ´ÿ±ÿ»ÿ¹ÿ¿ÿºÿ±ÿ¶ÿ¿ÿºÿ¼ÿ¢ÿºÿ¹ÿºÿ¼ÿºÿ¹ÿºÿ¸ÿºÿ¯ÿÅÿ»ÿºÿ²ÿ·ÿ»ÿ´ÿ¶ÿ»ÿªÿ¶ÿÄÿ¶ÿ±ÿ·ÿ±ÿ¯ÿºÿ°ÿÇÿ½ÿ¶ÿµÿ¿ÿ¼ÿºÿ¿ÿÀÿ¼ÿ²ÿ³ÿ®ÿ¼ÿÂÿ»ÿ¸ÿ¸ÿ·ÿ¼ÿ¼ÿÿÃÿÀÿ¹ÿÂÿ¾ÿ½ÿ¼ÿ¶ÿ¸ÿ»ÿ¶ÿªÿ®ÿ½ÿ½ÿ»ÿ¹ÿµÿ´ÿ¸ÿ·ÿºÿ»ÿ³ÿ©ÿ¬ÿ±ÿ¬ÿ°ÿºÿ²ÿ¸ÿµÿ«ÿ»ÿ±ÿ»ÿ¼ÿµÿ°ÿ´ÿ¶ÿ¬ÿ¯ÿÄÿ»ÿ¼ÿ¿ÿ¶ÿµÿ¿ÿÃÿÃÿÇÿ»ÿ³ÿ½ÿ±ÿµÿ¶ÿ¸ÿ¶ÿµÿ¹ÿ·ÿ®ÿµÿ´ÿÀÿÁÿ¸ÿ¼ÿÁÿ¾ÿÃÿÈÿ·ÿ´ÿ¼ÿ¿ÿ¬ÿ¶ÿµÿ°ÿ´ÿ»ÿ½ÿ¹ÿ¼ÿ¸ÿ¼ÿ¶ÿ¶ÿ¹ÿ·ÿ¼ÿµÿ­ÿ·ÿÁÿ¸ÿ¶ÿ²ÿ½ÿ¿ÿ´ÿ¸ÿ¹ÿ»ÿ½ÿ»ÿ¶ÿ¶ÿ¿ÿ´ÿÂÿ½ÿ¶ÿ·ÿ»ÿ¹ÿ¾ÿ¾ÿ¶ÿºÿÀÿ¼ÿ»ÿ¹ÿ¸ÿ¶ÿÀÿ¶ÿ¸ÿÁÿ½ÿ³ÿ¹ÿ¶ÿ½ÿÅÿ¾ÿ¿ÿ¹ÿ¸ÿÀÿÃÿÀÿ¸ÿ±ÿºÿ²ÿ¹ÿ¸ÿ¼ÿ¿ÿ¿ÿÂÿ»ÿ³ÿ¼ÿÂÿ¹ÿ´ÿ¶ÿÀÿ³ÿÀÿ»ÿ¸ÿÀÿ»ÿ»ÿ¾ÿ¹ÿ´ÿ¹ÿ¯ÿ¼ÿ½ÿ»ÿÆÿ·ÿÅÿÃÿ½ÿ¹ÿ·ÿ½ÿ¾ÿ±ÿ¹ÿÂÿ½ÿ»ÿÁÿÄÿ½ÿ»ÿ»ÿ¸ÿºÿ»ÿ·ÿµÿ·ÿ·ÿ¹ÿÂÿºÿ±ÿ¬ÿ°ÿ±ÿ¶ÿºÿ»ÿ¾ÿ·ÿ½ÿºÿÆÿ½ÿ±ÿ²ÿ´ÿ¹ÿ»ÿ»ÿºÿ¹ÿ»ÿ¼ÿ¿ÿ¾ÿ²ÿ¾ÿ¿ÿÀÿ½ÿÂÿºÿ½ÿ³ÿÿ±ÿ½ÿÁÿÁÿ½ÿ¹ÿ¿ÿ¿ÿÆÿ¼ÿ½ÿ½ÿ¾ÿ¼ÿ»ÿ¼ÿ»ÿ¹ÿ·ÿ´ÿ´ÿ±ÿ¹ÿ¸ÿÅÿ·ÿ¾ÿÀÿ»ÿ¼ÿÀÿÃÿ¾ÿ¯ÿ®ÿ¾ÿ¼ÿ»ÿ¼ÿ·ÿ²ÿ®ÿ³ÿ´ÿµÿ·ÿ»ÿ¾ÿ³ÿÄÿºÿºÿ¯ÿ¶ÿÀÿ¾ÿ»ÿºÿµÿ²ÿ±ÿ´ÿ¾ÿÁÿ»ÿÉÿ­ÿ¹ÿ±ÿ¾ÿ»ÿ³ÿ±ÿ®ÿ´ÿµÿµÿ¾ÿÁÿºÿ¼ÿ»ÿ´ÿ¾ÿÀÿ»ÿ¿ÿ¶ÿºÿ·ÿ±ÿ³ÿ¸ÿ¿ÿÀÿ¾ÿÃÿ½ÿÁÿÁÿºÿªÿÅÿ»ÿ´ÿ®ÿµÿÀÿÃÿÀÿ½ÿ»ÿ»ÿºÿ°ÿ¶ÿ¸ÿ±ÿ¿ÿµÿ±ÿ¸ÿÁÿµÿ±ÿ´ÿ¯ÿ±ÿ¸ÿºÿºÿ´ÿ·ÿ°ÿ·ÿ³ÿ¯ÿ³ÿºÿ·ÿ¿ÿ´ÿ¶ÿÀÿÄÿÀÿ¼ÿ¼ÿ¸ÿ´ÿ¸ÿ¶ÿ¾ÿµÿ¼ÿ½ÿ¸ÿÀÿ½ÿ¶ÿ¸ÿºÿ±ÿ³ÿ½ÿÀÿ¿ÿ±ÿÿ´ÿ¾ÿÁÿ¾ÿ½ÿÇÿµÿ³ÿ´ÿ¶ÿ½ÿ¹ÿ¶ÿ¶ÿ¸ÿ¿ÿ¾ÿ¹ÿÆÿµÿ²ÿ²ÿ³ÿ¹ÿÁÿ¸ÿ´ÿ´ÿ´ÿ¼ÿÀÿ½ÿµÿµÿ´ÿ«ÿ±ÿ½ÿ´ÿ³ÿ´ÿ»ÿ»ÿ¹ÿ²ÿÀÿ³ÿ¸ÿµÿÀÿÀÿÃÿÃÿ¼ÿ·ÿ³ÿ®ÿ´ÿÁÿÅÿÃÿ¾ÿ´ÿÀÿ¿ÿ¼ÿ¸ÿ´ÿ¹ÿ²ÿ¸ÿ·ÿµÿµÿ²ÿµÿºÿºÿµÿªÿ·ÿÀÿÀÿµÿ½ÿ¸ÿ°ÿµÿÀÿ³ÿ¹ÿÁÿÁÿ¾ÿµÿ±ÿ±ÿ´ÿ·ÿ²ÿºÿ´ÿ©ÿ°ÿ»ÿÀÿ¸ÿ´ÿ®ÿ±ÿµÿ±ÿ¹ÿºÿ ÿªÿºÿ½ÿºÿ¼ÿ»ÿ±ÿ±ÿµÿ¿ÿÂÿ¹ÿ²ÿÀÿ¯ÿ­ÿ±ÿ¹ÿ¶ÿ´ÿµÿ¸ÿ¾ÿºÿ¶ÿ³ÿ­ÿ´ÿ¾ÿ´ÿ½ÿ³ÿ¡ÿµÿ¸ÿ¼ÿ·ÿ¬ÿ¯ÿ¶ÿ¶ÿ·ÿ¸ÿ°ÿ®ÿµÿ´ÿÅÿÁÿ±ÿ»ÿ°ÿºÿ¼ÿ¸ÿ®ÿÿ·ÿ¸ÿ½ÿ½ÿ·ÿ¾ÿ¸ÿ¸ÿ¸ÿ¸ÿºÿµÿ¶ÿ¸ÿ¸ÿ¶ÿ²ÿ¸ÿ¾ÿ¸ÿ¾ÿ¼ÿ¸ÿ³ÿ ÿ±ÿ²ÿ³ÿ¸ÿ³ÿ©ÿ½ÿ®ÿ ÿ¹ÿÀÿºÿ´ÿ¸ÿ¶ÿ¯ÿ¹ÿ¿ÿ¶ÿºÿ·ÿ·ÿ®ÿ±ÿ¾ÿ½ÿÂÿ¿ÿ¼ÿÃÿ¸ÿÀÿÂÿ¼ÿÅÿÂÿ·ÿ´ÿÀÿ½ÿ¸ÿ¸ÿ¶ÿ»ÿ»ÿ³ÿ´ÿ¶ÿ¸ÿ´ÿ°ÿ±ÿÀÿ°ÿ»ÿ¸ÿ±ÿ«ÿ¹ÿ½ÿºÿ¶ÿ´ÿºÿ°ÿ²ÿÀÿ¸ÿ²ÿ¾ÿ¼ÿ³ÿ³ÿªÿ¶ÿ²ÿ¿ÿ­ÿ²ÿºÿ¹ÿ²ÿ·ÿ«ÿ¬ÿ¶ÿ±ÿºÿ±ÿ°ÿ¸ÿ²ÿ²ÿ¶ÿ¹ÿ¼ÿºÿ³ÿ°ÿ´ÿ¸ÿÂÿ¿ÿ´ÿ¶ÿºÿ­ÿ³ÿ¾ÿ¾ÿ³ÿ®ÿºÿ°ÿµÿ°ÿ¯ÿºÿ´ÿ¬ÿ«ÿºÿ¸ÿ¹ÿ¼ÿ¹ÿ¹ÿ»ÿºÿ±ÿÿ«ÿ´ÿ·ÿ»ÿ¹ÿ¿ÿÈÿ«ÿ«ÿ²ÿ·ÿ³ÿ·ÿ»ÿ³ÿ´ÿÂÿÅÿ¸ÿ±ÿ´ÿ¯ÿ°ÿ¹ÿºÿ·ÿ²ÿ¯ÿ°ÿ³ÿ¶ÿ¹ÿ¾ÿµÿ¹ÿ®ÿªÿ³ÿ´ÿ»ÿ¹ÿ®ÿÀÿ¼ÿÃÿ¼ÿ¬ÿ¸ÿ»ÿ¶ÿ±ÿ´ÿ·ÿ¸ÿ·ÿ¼ÿºÿµÿ¸ÿ´ÿ²ÿ»ÿ½ÿ¹ÿ´ÿ¶ÿ¾ÿ¼ÿ´ÿÀÿ¶ÿÿ¸ÿ¹ÿ²ÿ°ÿ©ÿ­ÿ¯ÿºÿ­ÿ´ÿ¹ÿºÿ¶ÿ½ÿ½ÿºÿ¹ÿ¹ÿ»ÿ¸ÿ¹ÿ·ÿ±ÿ¸ÿ±ÿ¶ÿ±ÿÀÿ¸ÿ¹ÿ²ÿ²ÿ³ÿµÿÁÿ­ÿ´ÿ´ÿ²ÿ°ÿ«ÿºÿ¸ÿ¹ÿ³ÿ³ÿ¬ÿ·ÿ¶ÿ°ÿ¹ÿ¸ÿ³ÿ¸ÿµÿ²ÿ³ÿ°ÿ¹ÿ¸ÿ³ÿ»ÿ°ÿ¹ÿ·ÿ¹ÿ¶ÿ¸ÿ©ÿµÿ°ÿ´ÿ¸ÿ­ÿ«ÿ¯ÿ®ÿµÿ·ÿ¹ÿ ÿµÿ½ÿ¹ÿ¹ÿ±ÿ°ÿ±ÿ´ÿ¸ÿµÿ²ÿ®ÿ¯ÿµÿ²ÿ±ÿ¯ÿµÿ¸ÿ·ÿ·ÿ»ÿµÿ·ÿ±ÿ´ÿ½ÿ³ÿ¸ÿ¬ÿÿ·ÿ¼ÿ·ÿ·ÿÀÿ¼ÿµÿ·ÿ°ÿ±ÿ®ÿ¯ÿ¯ÿ¯ÿ·ÿ·ÿµÿ¼ÿÁÿ¸ÿ±ÿ´ÿ°ÿ¶ÿ³ÿ©ÿÿ±ÿ¯ÿºÿ·ÿ¶ÿ¯ÿ³ÿ³ÿ­ÿ´ÿ´ÿ·ÿ¯ÿ·ÿ´ÿ´ÿÿ®ÿ­ÿ­ÿªÿ«ÿ¯ÿ«ÿ´ÿ½ÿ½ÿ·ÿ¯ÿµÿ¶ÿ³ÿ°ÿ²ÿ­ÿ­ÿ¹ÿ©ÿ±ÿ²ÿ¹ÿ²ÿºÿ½ÿ°ÿ²ÿ³ÿµÿ³ÿ¶ÿ°ÿ«ÿ¸ÿºÿ´ÿ²ÿ³ÿµÿ´ÿ´ÿ±ÿ±ÿ¹ÿ¸ÿ´ÿ³ÿ±ÿ©ÿ­ÿºÿ»ÿ¶ÿ®ÿ¯ÿ¯ÿ¶ÿ­ÿ³ÿµÿµÿ´ÿ¹ÿÊÿµÿ»ÿ¬ÿ«ÿµÿ°ÿ²ÿ´ÿµÿ¾ÿ·ÿ±ÿÿÿ¶ÿ³ÿ·ÿ·ÿ¾ÿ»ÿ¶ÿ¸ÿ¹ÿ·ÿ¶ÿ´ÿªÿÿ°ÿ»ÿ·ÿ·ÿ´ÿ¹ÿ·ÿ³ÿ¹ÿµÿÿ«ÿ¬ÿ­ÿ¸ÿµÿ¸ÿ¬ÿ¶ÿ©ÿ¼ÿ®ÿ¶ÿ´ÿ©ÿ²ÿ±ÿ±ÿ¶ÿ»ÿ°ÿ­ÿ·ÿ³ÿ³ÿ²ÿµÿ·ÿ³ÿ±ÿ²ÿ­ÿ¯ÿ¸ÿ¹ÿ´ÿ­ÿ®ÿ³ÿ¹ÿÿ¯ÿ°ÿ±ÿ³ÿ²ÿ¹ÿ¯ÿ«ÿ¶ÿ®ÿµÿ­ÿ¸ÿ±ÿ¼ÿ·ÿ²ÿ¯ÿ³ÿ®ÿ®ÿ»ÿ¿ÿ²ÿ²ÿ³ÿ°ÿµÿ²ÿ´ÿ³ÿ±ÿ²ÿ¬ÿ¯ÿ­ÿªÿ´ÿ«ÿÿ«ÿµÿ·ÿ½ÿ³ÿ´ÿ­ÿ³ÿ«ÿ¼ÿ¶ÿ³ÿÿªÿÿ¼ÿ±ÿ¯ÿÿÿµÿ±ÿ­ÿ±ÿªÿ¯ÿ¸ÿ°ÿ¶ÿ¬ÿÿ³ÿ°ÿ¶ÿ»ÿ¸ÿ´ÿ³ÿ³ÿ«ÿªÿ´ÿ¹ÿ¸ÿ¶ÿ¯ÿ®ÿ¸ÿ²ÿ¬ÿ±ÿ²ÿµÿ²ÿ¬ÿ¼ÿ¯ÿ»ÿ¼ÿ³ÿºÿ°ÿªÿ­ÿ®ÿ¾ÿ²ÿ²ÿ®ÿÿ³ÿ´ÿ²ÿ¯ÿ®ÿ¶ÿ·ÿ´ÿ·ÿ¶ÿ³ÿµÿµÿ·ÿ½ÿ»ÿ²ÿ¬ÿ²ÿ´ÿ²ÿ²ÿ¸ÿ»ÿ°ÿ©ÿ¯ÿ²ÿ­ÿ°ÿ­ÿ·ÿ­ÿ·ÿ²ÿÿµÿ°ÿ­ÿµÿ°ÿ¹ÿµÿ¬ÿ³ÿªÿ´ÿ»ÿ´ÿ³ÿ°ÿ·ÿ³ÿ­ÿ²ÿºÿ¸ÿ·ÿ¹ÿ²ÿ±ÿ±ÿ²ÿ©ÿ¶ÿ°ÿ´ÿ´ÿ«ÿÿ¯ÿ»ÿ°ÿ¹ÿ°ÿ³ÿºÿ¶ÿ¶ÿºÿ´ÿ¾ÿÿ·ÿ¶ÿ­ÿ¯ÿ¶ÿ«ÿ°ÿµÿ±ÿ¯ÿ²ÿ¸ÿ¶ÿ°ÿ®ÿ¬ÿ®ÿ³ÿ´ÿ²ÿ²ÿ¶ÿ²ÿ®ÿ¶ÿ°ÿ©ÿ°ÿ²ÿºÿµÿ±ÿ»ÿ¸ÿ©ÿ®ÿ¶ÿ©ÿ´ÿ·ÿµÿ´ÿ¹ÿ·ÿ´ÿ©ÿÿ³ÿ±ÿ¶ÿ®ÿ·ÿµÿªÿ­ÿ­ÿÿ«ÿ°ÿºÿ¾ÿºÿ»ÿ¹ÿ¸ÿ´ÿ±ÿ´ÿ²ÿ«ÿ²ÿ¿ÿ±ÿ¼ÿ¼ÿ³ÿ¸ÿ·ÿºÿ¯ÿ´ÿ­ÿºÿºÿ¸ÿ¸ÿ½ÿ³ÿ¶ÿ·ÿ¹ÿ¶ÿ·ÿºÿ·ÿ°ÿ°ÿµÿ¶ÿµÿ²ÿ°ÿ¶ÿ¹ÿ°ÿ±ÿ¹ÿ´ÿ·ÿ³ÿ¬ÿµÿÿ­ÿ±ÿªÿ½ÿ¿ÿ«ÿÀÿÀÿ±ÿ±ÿ´ÿ±ÿ¬ÿÀÿ¸ÿ­ÿ¯ÿªÿ´ÿ´ÿ·ÿ¶ÿ¹ÿ»ÿ®ÿÿ¬ÿ°ÿ­ÿ¯ÿ²ÿªÿ«ÿµÿ¸ÿÿ²ÿ±ÿ»ÿ·ÿµÿªÿ®ÿ²ÿªÿ®ÿ¹ÿ³ÿ­ÿ·ÿ¹ÿ¼ÿµÿ²ÿ°ÿ²ÿªÿ¬ÿ®ÿ±ÿ±ÿ®ÿ¯ÿ³ÿ±ÿ´ÿ¹ÿ·ÿ»ÿºÿ·ÿ»ÿ¶ÿ¯ÿ©ÿ±ÿ´ÿ³ÿ°ÿÿ´ÿ·ÿ´ÿ°ÿ¹ÿ®ÿ¸ÿ¯ÿ®ÿ¬ÿÿªÿµÿºÿ®ÿ©ÿµÿ²ÿ¸ÿ®ÿÿÀÿºÿ¬ÿ¹ÿ¾ÿ¶ÿµÿ²ÿ¬ÿ³ÿºÿ·ÿªÿ´ÿµÿ©ÿªÿ©ÿ¿ÿÀÿ¿ÿ½ÿÿ®ÿ­ÿ¸ÿ¼ÿÇÿ¼ÿ°ÿ®ÿ¿ÿºÿ½ÿ®ÿ´ÿ¸ÿ¯ÿ²ÿ±ÿ¯ÿµÿºÿ¼ÿ²ÿµÿ¹ÿ¬ÿ±ÿªÿ®ÿ¾ÿ°ÿÿ·ÿºÿ³ÿÄÿ²ÿ°ÿ¯ÿ¯ÿ³ÿ°ÿ±ÿ¹ÿ¶ÿ¹ÿ¹ÿºÿ¸ÿµÿ¬ÿ¬ÿ¯ÿ±ÿ¶ÿ³ÿ²ÿ¼ÿ¼ÿ¶ÿ³ÿ²ÿºÿ¸ÿ®ÿ¿ÿ»ÿ»ÿ³ÿ¯ÿ¯ÿ¶ÿ³ÿ¯ÿ¸ÿºÿ°ÿ·ÿ³ÿ¹ÿ¸ÿ²ÿ¸ÿ¿ÿ·ÿ²ÿ¼ÿ¸ÿÿ­ÿ±ÿªÿ°ÿ°ÿ²ÿ¼ÿºÿ¿ÿÁÿ´ÿ·ÿÂÿ¹ÿÀÿ°ÿ¸ÿ½ÿ¿ÿ¿ÿ»ÿ³ÿ¶ÿ·ÿ°ÿ¯ÿ²ÿ²ÿ±ÿµÿ³ÿ±ÿ¼ÿ½ÿ¸ÿ²ÿ¬ÿÿ©ÿ·ÿµÿÿ¿ÿ²ÿ®ÿÁÿ½ÿÆÿ¹ÿ¸ÿºÿÃÿ´ÿ¹ÿ®ÿ»ÿÅÿÀÿÀÿ·ÿ´ÿÂÿÂÿ¸ÿ¶ÿ¶ÿ²ÿ¹ÿ³ÿ½ÿ¸ÿ»ÿ±ÿ¹ÿºÿ±ÿ©ÿ¯ÿ·ÿ¯ÿ¸ÿ·ÿ¼ÿ¸ÿ¶ÿ¹ÿºÿ¼ÿ»ÿ»ÿºÿ³ÿ¯ÿ«ÿ±ÿ·ÿÃÿ³ÿµÿ´ÿ¿ÿºÿ¼ÿ¾ÿ®ÿµÿ½ÿ¸ÿµÿ´ÿ¹ÿ²ÿ¶ÿ·ÿ³ÿ´ÿ¸ÿ½ÿ¸ÿ®ÿ®ÿµÿ¼ÿ·ÿµÿµÿÁÿ·ÿ¹ÿÃÿ·ÿ²ÿ³ÿ·ÿ¶ÿºÿ·ÿÁÿ½ÿ·ÿ¹ÿ¸ÿ¸ÿ½ÿ¿ÿ¾ÿ¹ÿ°ÿ¶ÿºÿ¶ÿ´ÿ®ÿ°ÿ´ÿ¶ÿ¿ÿ¿ÿÂÿ¹ÿÃÿ»ÿµÿ¹ÿºÿ¸ÿ³ÿºÿÁÿ¸ÿªÿ«ÿ¸ÿ·ÿ°ÿ¶ÿ½ÿ¸ÿµÿ½ÿÀÿÂÿ½ÿ¹ÿÀÿ³ÿ´ÿ¶ÿ·ÿ»ÿ¼ÿ½ÿµÿ±ÿ¸ÿ»ÿ¾ÿÁÿ¸ÿ¹ÿ³ÿ·ÿ¸ÿ¿ÿ±ÿ²ÿ¿ÿ¾ÿ¶ÿÀÿ¹ÿµÿ­ÿ·ÿ¾ÿ¸ÿ¹ÿ¿ÿºÿ·ÿ»ÿ½ÿ¾ÿ·ÿ´ÿ¾ÿ¸ÿ¹ÿ¸ÿ¹ÿÅÿÉÿ´ÿÅÿ·ÿ²ÿ¹ÿ¾ÿ¹ÿºÿÀÿ¼ÿµÿ¹ÿ¼ÿºÿºÿÄÿ¾ÿµÿ´ÿ¹ÿ²ÿ¿ÿ½ÿ¸ÿ±ÿÉÿÍÿÃÿÁÿÀÿ¿ÿ¿ÿÁÿ·ÿ²ÿ¾ÿÁÿ¼ÿÁÿ¿ÿºÿÁÿ¿ÿ¼ÿ»ÿµÿ¿ÿ¶ÿºÿ´ÿ½ÿ¾ÿ¿ÿÅÿ½ÿ´ÿ¾ÿÂÿ»ÿ¹ÿ°ÿ¶ÿºÿ¶ÿ¹ÿ¸ÿÂÿÂÿ¼ÿ¹ÿ»ÿÄÿ»ÿ³ÿ³ÿ³ÿ³ÿ°ÿ±ÿ¹ÿ´ÿ»ÿÂÿ»ÿ·ÿ¼ÿ»ÿÁÿºÿÁÿÃÿ·ÿ­ÿ²ÿ¼ÿºÿ³ÿ²ÿ¸ÿ¹ÿ±ÿ»ÿ»ÿ·ÿ¸ÿ¸ÿ¹ÿ»ÿ·ÿÿ®ÿÃÿ¹ÿ´ÿ³ÿ²ÿ¼ÿÁÿ³ÿ­ÿµÿ¹ÿµÿºÿ¸ÿ»ÿºÿ½ÿºÿ®ÿ®ÿ¯ÿ±ÿºÿºÿ»ÿºÿ´ÿµÿ³ÿ«ÿ¶ÿ¾ÿ¾ÿ¹ÿ·ÿ»ÿ½ÿ»ÿÁÿËÿÅÿÈÿÀÿ²ÿ­ÿ´ÿ¹ÿ·ÿ¸ÿ¾ÿ¼ÿÃÿ¹ÿ»ÿÁÿ»ÿ¿ÿÂÿ»ÿ·ÿ¸ÿ¹ÿ¹ÿ¸ÿºÿºÿ»ÿ¿ÿ±ÿ¹ÿÀÿ¿ÿºÿÿ¶ÿÎÿÁÿºÿºÿ»ÿÀÿ¼ÿµÿÀÿÂÿÁÿÅÿ¶ÿ¶ÿÇÿÀÿÅÿÀÿÆÿ¾ÿ¹ÿ½ÿ¹ÿ¸ÿÁÿÂÿ¼ÿÄÿÉÿÂÿ°ÿ»ÿ¬ÿµÿ¾ÿ¿ÿÅÿ¾ÿÄÿËÿÂÿ¹ÿ·ÿºÿºÿÄÿ½ÿ»ÿ¿ÿ¾ÿÀÿÁÿÂÿÉÿ¾ÿ¸ÿ¸ÿ²ÿºÿÁÿÃÿ·ÿÀÿ·ÿ¾ÿÊÿ¸ÿ·ÿ¹ÿÂÿÊÿÇÿÂÿ¾ÿ½ÿ¿ÿºÿ¼ÿ°ÿºÿÇÿ¿ÿºÿ¾ÿ¹ÿÃÿÃÿ½ÿÀÿÁÿ¹ÿ¸ÿÃÿ½ÿÄÿÁÿ·ÿ´ÿ¿ÿÆÿÀÿÃÿÁÿ»ÿ½ÿÄÿÄÿÂÿ¿ÿ²ÿµÿ¶ÿ·ÿÀÿ¾ÿÄÿ¼ÿ¸ÿ»ÿÁÿÃÿÂÿÀÿ½ÿ¼ÿÅÿÄÿÇÿ»ÿÈÿÈÿÀÿÄÿÃÿ¾ÿ½ÿ»ÿÀÿ½ÿ»ÿÄÿÈÿ¿ÿ¶ÿºÿ¿ÿ¾ÿ½ÿ½ÿ¿ÿÃÿ¾ÿ¿ÿÅÿÁÿÂÿ¾ÿ»ÿ¸ÿ·ÿ¸ÿÀÿÄÿ¿ÿÀÿÄÿ¾ÿËÿ½ÿ²ÿÀÿÁÿÀÿÂÿ´ÿ·ÿÁÿÂÿÁÿ¼ÿºÿµÿ»ÿ·ÿÀÿÂÿÅÿ¿ÿ¼ÿÂÿÆÿÂÿ¼ÿºÿ·ÿËÿºÿÅÿ¼ÿ»ÿºÿ¼ÿ¹ÿ¼ÿÂÿÄÿÁÿºÿÁÿÀÿ½ÿ´ÿ»ÿºÿ½ÿÇÿÃÿÁÿÃÿ¿ÿÆÿÄÿ¾ÿÁÿ¼ÿÅÿ¿ÿ½ÿ¿ÿÁÿÀÿÁÿÁÿ¼ÿÃÿ¿ÿ¼ÿÀÿÆÿ´ÿºÿ·ÿ¿ÿÄÿ½ÿÂÿÉÿØÿÇÿµÿÄÿËÿ»ÿºÿ¸ÿ¶ÿµÿ¹ÿÇÿÇÿ¾ÿ½ÿ¿ÿÆÿÀÿ»ÿÂÿÁÿ»ÿ¸ÿ´ÿÁÿÇÿÈÿ»ÿ¹ÿ°ÿ®ÿ´ÿ»ÿ½ÿ½ÿÃÿÈÿÈÿ¼ÿµÿ½ÿºÿ¶ÿ¸ÿ½ÿÄÿÈÿÄÿµÿ»ÿÆÿÃÿ¸ÿÂÿÁÿ¼ÿ½ÿ¾ÿÂÿÊÿÃÿ¸ÿ¹ÿ´ÿºÿ¿ÿÃÿÆÿÄÿÀÿÀÿÊÿ¾ÿÂÿÀÿÎÿÂÿ²ÿºÿ½ÿ¾ÿÆÿÇÿÆÿÎÿ¾ÿÃÿÇÿÆÿ¿ÿ¶ÿ²ÿ¶ÿºÿ¸ÿÃÿËÿ¼ÿ¸ÿ¼ÿ¿ÿ½ÿ¼ÿ¿ÿÁÿÂÿÁÿ·ÿ¼ÿÆÿÊÿ¿ÿÃÿÅÿ½ÿ¹ÿÅÿ¿ÿºÿÊÿ¼ÿ¼ÿÀÿÃÿÁÿ½ÿ¾ÿÅÿ½ÿºÿ·ÿÇÿÇÿÁÿ¾ÿÁÿÁÿ¾ÿÃÿÄÿÁÿËÿ¿ÿÄÿÍÿÇÿÁÿÂÿ½ÿ½ÿÂÿÎÿ»ÿÀÿ¾ÿ¾ÿ»ÿºÿÅÿÈÿ³ÿ¸ÿÀÿ¼ÿ¶ÿ¿ÿÄÿÇÿËÿÆÿ¿ÿ¹ÿÅÿÀÿÀÿÀÿ¼ÿ¼ÿÁÿ¿ÿÂÿÇÿ¾ÿÄÿÁÿ¸ÿ±ÿ´ÿ½ÿÄÿÇÿÈÿÄÿ½ÿ½ÿ¾ÿ»ÿ»ÿÁÿÂÿÁÿ¹ÿµÿ´ÿ¸ÿÃÿÅÿÂÿÅÿÆÿ¸ÿÂÿ½ÿ¹ÿÂÿ½ÿ¾ÿÄÿ¼ÿÄÿÁÿ¾ÿ¹ÿ¼ÿ¾ÿºÿ®ÿ®ÿÅÿ³ÿ¼ÿÅÿÅÿÀÿ»ÿ¸ÿ·ÿºÿÀÿ¾ÿ½ÿ¾ÿ¹ÿ½ÿÆÿÈÿÄÿÅÿÁÿÀÿ½ÿÇÿÂÿÀÿ¿ÿ¾ÿÆÿ½ÿ±ÿ¶ÿ¶ÿºÿÁÿ¿ÿºÿÄÿÅÿÂÿ³ÿ²ÿ¼ÿÁÿÈÿÐÿÆÿ³ÿºÿÄÿÇÿ¿ÿ¾ÿÃÿÅÿÆÿÃÿÂÿÈÿÄÿÀÿ½ÿ½ÿ»ÿ¹ÿÀÿ·ÿµÿ´ÿ·ÿ·ÿ¯ÿ´ÿºÿ´ÿ²ÿ¿ÿ¼ÿ¯ÿ ÿ©ÿ³ÿºÿ¹ÿ´ÿ³ÿ¸ÿ¶ÿ·ÿ³ÿ¸ÿ¾ÿ»ÿ¶ÿÀÿ¾ÿ¶ÿ¸ÿÀÿºÿ¯ÿ­ÿ¯ÿ·ÿ¶ÿ¶ÿ¹ÿ¶ÿ³ÿ´ÿµÿµÿ³ÿ¯ÿÿ´ÿÃÿ´ÿ©ÿ°ÿºÿ¶ÿªÿ¹ÿ¯ÿÂÿ²ÿ¯ÿ±ÿ°ÿµÿ­ÿ®ÿ¯ÿ®ÿ´ÿ»ÿÁÿ½ÿ°ÿ«ÿ²ÿ±ÿ¾ÿºÿºÿ½ÿ»ÿ´ÿ±ÿ±ÿ»ÿÇÿ¼ÿ²ÿ¿ÿ»ÿ·ÿ¹ÿµÿ³ÿ¶ÿ¡ÿ´ÿ¹ÿ¿ÿ¼ÿ³ÿ³ÿ¹ÿ¸ÿ´ÿ·ÿ±ÿºÿÃÿ¼ÿ¹ÿ¿ÿ¾ÿ»ÿ¿ÿ¶ÿÀÿ¹ÿ¶ÿ³ÿ¹ÿ¾ÿ¸ÿ¶ÿ®ÿ±ÿ³ÿ¿ÿ±ÿ©ÿ´ÿ¼ÿ¸ÿ¾ÿ¼ÿ·ÿÅÿºÿ±ÿ¶ÿºÿ¹ÿ¹ÿ»ÿºÿ£ÿ«ÿ¯ÿ½ÿ´ÿ³ÿ¶ÿ³ÿ·ÿ½ÿ©ÿ®ÿ´ÿ¹ÿºÿ¾ÿ¹ÿ¹ÿ¹ÿ®ÿ¯ÿ¶ÿ°ÿºÿ¸ÿ¼ÿÁÿÃÿÀÿ»ÿ¸ÿ¸ÿ®ÿ¼ÿµÿ­ÿ³ÿ³ÿ¶ÿ¹ÿºÿ»ÿ±ÿ­ÿµÿ¬ÿÁÿ·ÿ±ÿ·ÿ·ÿ¯ÿ´ÿËÿ¸ÿ­ÿ½ÿ½ÿÀÿºÿ²ÿ¬ÿ³ÿÁÿÅÿÄÿºÿ¶ÿ½ÿ°ÿ´ÿ²ÿ¸ÿºÿ´ÿ¶ÿ¸ÿºÿ¿ÿ»ÿÂÿ¿ÿÂÿ½ÿ¸ÿ¹ÿ¿ÿÄÿ¼ÿ·ÿ¿ÿºÿ±ÿ»ÿ½ÿ¶ÿ³ÿµÿ¸ÿ½ÿ¸ÿ¹ÿÂÿÀÿÀÿ¹ÿ¾ÿµÿ³ÿ½ÿ»ÿ³ÿ¼ÿ¹ÿ½ÿ¿ÿ¿ÿ½ÿµÿ²ÿ·ÿ»ÿ½ÿºÿ±ÿºÿ¯ÿÃÿÉÿ´ÿ·ÿ¸ÿ³ÿ¸ÿ½ÿ¼ÿÃÿÅÿµÿªÿ®ÿÇÿºÿ·ÿºÿ¿ÿ¿ÿµÿ³ÿ»ÿ»ÿ»ÿÃÿ¼ÿ¹ÿºÿ¿ÿ¼ÿÂÿÈÿÁÿ¶ÿ³ÿ¹ÿ¾ÿ¿ÿ¶ÿ¾ÿÁÿÂÿÃÿÁÿ¶ÿ´ÿ¼ÿ¶ÿ¼ÿ¼ÿ±ÿ¹ÿ¼ÿºÿÀÿ»ÿ½ÿÃÿÀÿ¿ÿ¿ÿÉÿÀÿºÿ±ÿ«ÿÉÿÆÿÉÿÂÿ¸ÿ¹ÿ¸ÿ´ÿ¹ÿ²ÿ¿ÿ½ÿ¿ÿÄÿÅÿÁÿºÿ¾ÿÁÿ½ÿ½ÿ¼ÿ¾ÿ»ÿºÿ²ÿ·ÿ¿ÿÁÿ¿ÿµÿ¯ÿ·ÿ½ÿ¹ÿ·ÿºÿ»ÿ±ÿÅÿÂÿºÿ´ÿ²ÿ±ÿ²ÿ³ÿ²ÿ³ÿ¶ÿ¾ÿ¼ÿ´ÿ±ÿ²ÿ½ÿ¸ÿ°ÿ°ÿ²ÿ·ÿ¸ÿºÿ¼ÿ¶ÿ¾ÿ»ÿ¶ÿ¾ÿÉÿµÿÀÿµÿ¼ÿ¹ÿ¸ÿ¸ÿµÿ¹ÿºÿºÿ´ÿ¶ÿ²ÿ°ÿ¸ÿºÿ¿ÿ¹ÿ¼ÿÀÿ¼ÿºÿ¾ÿ½ÿºÿ¾ÿ´ÿµÿ¼ÿ³ÿ¹ÿÀÿ²ÿ·ÿ¹ÿºÿ½ÿºÿ·ÿ·ÿ²ÿÅÿ»ÿ¶ÿ°ÿÁÿÆÿÄÿ¿ÿ½ÿ½ÿ´ÿªÿ±ÿ¿ÿÄÿÃÿ¿ÿÆÿ´ÿ¸ÿ»ÿ¼ÿ¾ÿ·ÿ±ÿ¬ÿ³ÿ·ÿ»ÿÁÿ·ÿ¹ÿ·ÿµÿÅÿ¿ÿ¾ÿÄÿ½ÿÂÿ³ÿ ÿ©ÿ³ÿ»ÿ¾ÿºÿ¼ÿºÿ¿ÿ½ÿ·ÿµÿÀÿ¼ÿ·ÿ¹ÿ¹ÿÂÿÁÿ¼ÿ¿ÿÃÿÁÿ¹ÿ­ÿ±ÿ·ÿ½ÿ»ÿ´ÿ°ÿ¼ÿ¹ÿ½ÿ½ÿ¿ÿµÿ´ÿ½ÿ¼ÿÂÿÃÿºÿ¹ÿ½ÿ¬ÿµÿ¾ÿ¶ÿºÿºÿ¹ÿ½ÿ¹ÿ¸ÿ¸ÿºÿ¾ÿºÿ¹ÿ½ÿ¶ÿ¹ÿ°ÿ¹ÿÆÿ¾ÿÀÿ´ÿ¸ÿµÿ´ÿ±ÿ¯ÿ²ÿ»ÿ¿ÿ²ÿ±ÿÀÿ»ÿÇÿ½ÿ±ÿ¿ÿÀÿ¸ÿ¸ÿ³ÿ»ÿ´ÿ°ÿ±ÿ³ÿ¾ÿ¾ÿ·ÿ¼ÿ¯ÿ·ÿ¹ÿ«ÿ»ÿ´ÿµÿºÿ°ÿ¶ÿ¿ÿÁÿ»ÿµÿ·ÿ»ÿ»ÿÄÿÊÿ¾ÿ¾ÿ¼ÿªÿ¹ÿ­ÿ¾ÿÀÿºÿ¹ÿºÿ½ÿ½ÿ¿ÿÀÿÂÿÂÿ¹ÿ°ÿ°ÿÁÿ»ÿ»ÿ·ÿ¯ÿ»ÿ½ÿ½ÿ¹ÿ³ÿ¹ÿ¹ÿ²ÿ¬ÿµÿÂÿÈÿÇÿ¿ÿÁÿµÿ¸ÿµÿªÿµÿ·ÿ½ÿÅÿºÿ±ÿ¹ÿ¶ÿ¶ÿ´ÿµÿµÿ°ÿ²ÿµÿ±ÿ³ÿ·ÿ»ÿ³ÿ¸ÿ­ÿ¸ÿ¾ÿ¹ÿ¯ÿ¾ÿ«ÿ³ÿ¾ÿ½ÿ³ÿ¬ÿ´ÿ¹ÿ¸ÿµÿ®ÿ¼ÿ¾ÿ³ÿ²ÿ»ÿ ÿ½ÿ¼ÿ­ÿ¶ÿ°ÿ¹ÿ¶ÿ±ÿµÿ·ÿ·ÿ¼ÿ»ÿ¶ÿ³ÿ²ÿ¸ÿ¸ÿ´ÿºÿ²ÿÿ¶ÿ²ÿ°ÿ³ÿ±ÿ´ÿºÿ¼ÿºÿ·ÿ­ÿªÿ®ÿ°ÿ¶ÿ½ÿ¹ÿ´ÿ´ÿ°ÿ¹ÿ¸ÿ±ÿ¾ÿµÿµÿ½ÿ¼ÿ¶ÿ¬ÿ»ÿ¹ÿ»ÿ»ÿ»ÿ²ÿ°ÿ¹ÿ¹ÿ¯ÿ²ÿ¼ÿ¶ÿ®ÿ¹ÿ»ÿ±ÿ²ÿªÿ¿ÿÁÿ°ÿ·ÿ»ÿ¶ÿ½ÿ¿ÿºÿ³ÿ±ÿ¹ÿÀÿÃÿ¿ÿ¹ÿ¼ÿÂÿ¹ÿ¬ÿ®ÿ´ÿ²ÿºÿ®ÿ¼ÿÀÿ¾ÿ¿ÿ¸ÿ½ÿ±ÿÁÿ½ÿÉÿÀÿ¶ÿ±ÿ»ÿ¿ÿ»ÿ¶ÿ³ÿ¶ÿµÿ´ÿ¶ÿµÿ½ÿºÿ¬ÿ¸ÿ»ÿ»ÿ³ÿ¸ÿ®ÿ«ÿ¶ÿ´ÿ¼ÿÄÿ¹ÿ­ÿ¯ÿ±ÿ·ÿµÿ´ÿ¸ÿ¹ÿÂÿ»ÿ¹ÿ¿ÿÃÿÄÿ«ÿ­ÿµÿ®ÿ°ÿ¶ÿ³ÿ°ÿ¼ÿ¸ÿ»ÿ²ÿ±ÿ¶ÿ³ÿ°ÿµÿµÿ¶ÿ¸ÿ¹ÿ¹ÿ²ÿ¹ÿÅÿ¸ÿ¸ÿºÿ·ÿ¶ÿ¹ÿ¹ÿ´ÿµÿ¯ÿ¾ÿ·ÿ¬ÿ±ÿÿ°ÿ´ÿ·ÿ´ÿ·ÿ¹ÿ¸ÿ¹ÿ·ÿ½ÿÂÿ¹ÿ¶ÿ¸ÿ°ÿµÿ±ÿ·ÿ¿ÿµÿ¹ÿ°ÿ¸ÿ³ÿ¹ÿ¶ÿ¬ÿ³ÿ­ÿ¾ÿ¼ÿºÿ¶ÿ°ÿ´ÿ¯ÿ¶ÿ¹ÿ´ÿµÿ³ÿ¸ÿ»ÿµÿ·ÿºÿ¶ÿ·ÿ¼ÿµÿ³ÿ¯ÿ°ÿºÿ³ÿ¸ÿÆÿ¹ÿµÿ¿ÿ¯ÿ²ÿ¹ÿ¸ÿ·ÿ²ÿ¶ÿ»ÿ»ÿ»ÿ½ÿ¹ÿ´ÿ¹ÿ¹ÿµÿ»ÿ¶ÿ¶ÿ²ÿ¹ÿ¶ÿ­ÿ±ÿ®ÿ®ÿÈÿµÿÿ·ÿ·ÿ³ÿ¶ÿ¾ÿ·ÿ¿ÿÃÿ¼ÿ½ÿ»ÿ»ÿ·ÿ±ÿ±ÿ²ÿ²ÿ¸ÿ³ÿ ÿ²ÿªÿ²ÿµÿ¸ÿ°ÿ¾ÿ®ÿ­ÿºÿ¹ÿºÿµÿ°ÿ´ÿ±ÿ²ÿ²ÿ¹ÿºÿ·ÿºÿ»ÿ´ÿ°ÿ°ÿªÿ®ÿµÿ¶ÿºÿ·ÿ±ÿ²ÿµÿ¸ÿ³ÿ ÿÿ¸ÿ¹ÿ¸ÿºÿºÿ·ÿ³ÿÃÿÖÿ¬ÿ²ÿ°ÿ¬ÿ°ÿÿ°ÿ¾ÿ¶ÿ²ÿÂÿºÿ³ÿµÿ¶ÿ¶ÿ³ÿºÿÀÿ¶ÿ³ÿ²ÿÿ«ÿµÿ¹ÿºÿ¯ÿµÿ°ÿ±ÿÃÿ¯ÿ·ÿ±ÿÀÿ¸ÿµÿ·ÿ´ÿÿºÿ»ÿºÿµÿ¸ÿ¸ÿµÿ¯ÿ¬ÿ®ÿ¯ÿ²ÿ²ÿ´ÿ·ÿ¸ÿ¸ÿ·ÿ¼ÿ½ÿ´ÿµÿ³ÿ¯ÿ¸ÿ²ÿÿ®ÿ¹ÿ¼ÿ±ÿ°ÿ°ÿ©ÿ¯ÿ«ÿ½ÿ¼ÿ²ÿªÿ±ÿ³ÿºÿ®ÿ©ÿ¯ÿµÿ·ÿ®ÿ¯ÿ´ÿ±ÿ±ÿ³ÿ¸ÿºÿ¶ÿ¹ÿ·ÿ®ÿ´ÿ»ÿ©ÿ­ÿ²ÿºÿ±ÿ±ÿ¯ÿ»ÿ»ÿ³ÿ²ÿÿ¶ÿ´ÿ°ÿµÿ¸ÿ±ÿ¯ÿ³ÿÉÿ¹ÿ¸ÿ·ÿ­ÿ¯ÿ´ÿ²ÿ¶ÿ°ÿ®ÿ²ÿ²ÿ±ÿÿ¯ÿÂÿ·ÿ«ÿ©ÿ°ÿ¸ÿ³ÿ«ÿ³ÿ²ÿ»ÿ¾ÿ¼ÿ¼ÿ¯ÿ¯ÿºÿ´ÿ®ÿµÿ»ÿ¶ÿ½ÿ²ÿ³ÿÿ´ÿ·ÿ³ÿµÿ¾ÿ¶ÿ³ÿµÿ³ÿ·ÿ·ÿ°ÿ­ÿÿ¯ÿ³ÿ«ÿ²ÿºÿ¶ÿµÿ³ÿºÿ¹ÿÿ®ÿ­ÿ±ÿ©ÿ»ÿ±ÿÿºÿ­ÿ½ÿ­ÿ­ÿ¯ÿ®ÿ»ÿ´ÿ³ÿ¶ÿ¼ÿ°ÿ®ÿ·ÿ±ÿ´ÿ®ÿ°ÿ¶ÿ·ÿ¶ÿ²ÿ°ÿµÿ·ÿ±ÿ´ÿ²ÿ²ÿ¶ÿ¹ÿ¯ÿ²ÿªÿ¯ÿ¹ÿ³ÿ´ÿ²ÿ©ÿ·ÿ³ÿ»ÿ°ÿ¯ÿ»ÿ¸ÿ¬ÿ±ÿ¬ÿ­ÿ¯ÿ¬ÿ²ÿ³ÿ¶ÿºÿ¶ÿ¹ÿ±ÿµÿ»ÿ·ÿµÿ¶ÿ²ÿ°ÿ¯ÿ©ÿÿÿÿ®ÿ³ÿ¸ÿÄÿ»ÿ¹ÿÿ­ÿ®ÿ¹ÿÀÿ¹ÿÿ³ÿªÿ¾ÿ½ÿ¯ÿ©ÿ¹ÿÅÿ¯ÿªÿ¹ÿ±ÿ´ÿµÿ´ÿ·ÿµÿµÿ´ÿ±ÿ°ÿ¸ÿ½ÿ»ÿ¶ÿ±ÿ¯ÿ©ÿ­ÿ¾ÿºÿ¹ÿ°ÿ­ÿ³ÿ®ÿ®ÿ«ÿºÿ¬ÿ°ÿ«ÿ·ÿ¾ÿµÿ³ÿÿ¿ÿ¿ÿ«ÿµÿ²ÿ¹ÿ¹ÿ³ÿ©ÿÿ±ÿ¶ÿ¯ÿÿÿ°ÿºÿ½ÿ¸ÿÿ©ÿ´ÿ´ÿµÿ¶ÿµÿ®ÿ©ÿ¯ÿ°ÿ«ÿÿ­ÿ»ÿ¯ÿ©ÿ±ÿ·ÿ³ÿ²ÿÿºÿ´ÿ¶ÿ¸ÿªÿ³ÿµÿ¹ÿºÿ°ÿºÿ½ÿ±ÿµÿ¶ÿ·ÿ·ÿ±ÿ²ÿÿ¯ÿµÿ¶ÿ¸ÿ¶ÿ´ÿ¶ÿ¹ÿµÿ³ÿ¹ÿ¹ÿ®ÿ±ÿÿ¯ÿ¶ÿ²ÿ­ÿ¯ÿÄÿ´ÿ´ÿÿªÿºÿµÿ­ÿ±ÿ¸ÿÄÿ°ÿµÿ­ÿ©ÿ³ÿºÿ±ÿ·ÿ·ÿ°ÿªÿ²ÿºÿ´ÿ´ÿ¯ÿ­ÿ²ÿ·ÿ¸ÿ°ÿ¯ÿ¶ÿ®ÿÿ°ÿ­ÿ©ÿµÿ®ÿ¸ÿ³ÿ²ÿ»ÿ´ÿ±ÿ®ÿ¹ÿ²ÿ¯ÿ±ÿ²ÿ³ÿ·ÿ±ÿ²ÿ®ÿ®ÿ¯ÿÿ®ÿ´ÿ·ÿµÿ­ÿ°ÿ±ÿ­ÿ°ÿ¯ÿ´ÿ¹ÿ¶ÿ¶ÿ¯ÿ¯ÿ¹ÿ¸ÿ¶ÿ±ÿ®ÿ°ÿ«ÿ´ÿÀÿ´ÿ¼ÿ­ÿ¼ÿ¸ÿ²ÿ«ÿ·ÿ½ÿ¶ÿ¸ÿ´ÿ¼ÿµÿÿ¯ÿµÿ³ÿ·ÿ²ÿ¬ÿ°ÿ»ÿ¼ÿ¶ÿ±ÿ´ÿ³ÿªÿªÿ¯ÿ®ÿ­ÿ´ÿ´ÿµÿÀÿ¿ÿ´ÿ½ÿÀÿ¯ÿ±ÿ·ÿªÿ½ÿ«ÿ­ÿ«ÿ±ÿ·ÿ´ÿ·ÿµÿ°ÿ²ÿ´ÿ°ÿ­ÿ²ÿ¶ÿ¶ÿ±ÿ±ÿ±ÿ±ÿ¶ÿ°ÿ³ÿ¸ÿ¯ÿ³ÿ²ÿ°ÿ­ÿ±ÿ±ÿ¶ÿ±ÿ´ÿ°ÿ°ÿ¸ÿ®ÿ«ÿ¹ÿªÿ¸ÿ´ÿ¯ÿ¶ÿ·ÿ½ÿ²ÿµÿªÿªÿ¬ÿ¶ÿÀÿºÿ²ÿ­ÿ°ÿ­ÿ­ÿµÿºÿ¶ÿ´ÿºÿ»ÿ³ÿ«ÿ´ÿ­ÿ¯ÿµÿ«ÿ®ÿ³ÿ´ÿ¹ÿ¶ÿÿ·ÿ¹ÿ¶ÿÿÿ±ÿ¹ÿÆÿ¶ÿ­ÿªÿÿªÿ¬ÿ¬ÿ´ÿºÿ³ÿ·ÿ¾ÿ¹ÿ¯ÿ¬ÿ¶ÿ³ÿ°ÿ±ÿ°ÿ«ÿ°ÿ´ÿ¬ÿ»ÿ²ÿ¶ÿ¶ÿµÿºÿ½ÿ²ÿºÿ°ÿºÿ¼ÿ¸ÿµÿµÿ®ÿ©ÿ±ÿ»ÿ¼ÿ«ÿ¬ÿ¶ÿ¸ÿ¸ÿ¸ÿ¶ÿ±ÿ´ÿ´ÿ®ÿ±ÿ­ÿ±ÿµÿ­ÿÿ±ÿµÿ¶ÿ¾ÿ½ÿÿ¯ÿ²ÿ¹ÿ¹ÿ¶ÿ°ÿªÿ¬ÿ³ÿ¼ÿ»ÿ³ÿ³ÿ¹ÿ´ÿ¯ÿ·ÿºÿµÿ±ÿ°ÿ²ÿµÿ°ÿºÿºÿ·ÿÁÿ³ÿËÿºÿÿ³ÿ°ÿ·ÿ¹ÿ²ÿµÿµÿ¶ÿ«ÿ²ÿ³ÿ¸ÿ½ÿ¸ÿµÿ³ÿ¹ÿÀÿµÿ®ÿ²ÿ³ÿ·ÿ´ÿ³ÿ®ÿµÿ·ÿ»ÿ³ÿ¬ÿ¼ÿ¾ÿ¼ÿ°ÿ´ÿ¹ÿ²ÿ°ÿ¶ÿ´ÿ³ÿ°ÿ¬ÿ¯ÿ¸ÿ¶ÿ³ÿ·ÿµÿ±ÿ¶ÿ¼ÿºÿ¶ÿ«ÿÿ«ÿ¼ÿ¸ÿ»ÿ±ÿ°ÿ¯ÿ¼ÿ¹ÿ­ÿ¹ÿ²ÿ¿ÿ»ÿ´ÿ¼ÿ¸ÿµÿ³ÿ¹ÿ¹ÿ´ÿ°ÿ²ÿ¹ÿµÿ¸ÿÃÿ½ÿ¬ÿ¯ÿ²ÿ²ÿµÿµÿ¬ÿ·ÿºÿ¿ÿÀÿ¸ÿ°ÿºÿ¾ÿ¾ÿ¸ÿ¹ÿ¸ÿ¼ÿ½ÿºÿºÿ³ÿ«ÿ®ÿ²ÿ¸ÿ¹ÿ¼ÿ¼ÿ·ÿªÿ´ÿ·ÿ°ÿ¿ÿ»ÿ³ÿºÿ¬ÿµÿ½ÿµÿ´ÿºÿ¼ÿ¹ÿºÿ·ÿºÿÁÿ¿ÿ¿ÿ¾ÿ¸ÿ¬ÿ±ÿÀÿ»ÿÀÿ½ÿ°ÿ±ÿ¸ÿ¹ÿ¶ÿ²ÿ¹ÿ¼ÿÆÿ»ÿ´ÿ·ÿ¶ÿ¶ÿ¸ÿ¶ÿ°ÿ®ÿ´ÿ³ÿ¶ÿ¹ÿ½ÿ¾ÿ®ÿ®ÿÿ¶ÿ¾ÿ±ÿ¸ÿÂÿµÿ³ÿ­ÿ´ÿ·ÿ®ÿ¸ÿºÿ´ÿ¸ÿµÿ´ÿ¸ÿ°ÿ·ÿ·ÿ¬ÿ³ÿÀÿÅÿ½ÿ¼ÿ²ÿºÿ¹ÿ¯ÿ¸ÿºÿÁÿ½ÿ¹ÿ·ÿ¹ÿ»ÿ¶ÿ·ÿ»ÿ´ÿµÿ¹ÿ»ÿºÿ»ÿ®ÿ®ÿÁÿÄÿ¼ÿ»ÿ»ÿ¹ÿ¾ÿ»ÿ·ÿºÿÄÿ·ÿ¯ÿ´ÿ¶ÿ·ÿ¶ÿ¹ÿ·ÿ´ÿºÿÀÿ´ÿ¸ÿ½ÿÇÿ¸ÿÉÿ»ÿ¹ÿ»ÿ½ÿ¸ÿ¾ÿÄÿ¹ÿ¶ÿ¼ÿ¼ÿºÿµÿÀÿ¿ÿ¸ÿ¾ÿ¿ÿºÿÃÿ¾ÿ¶ÿ¯ÿÁÿ³ÿ¹ÿ½ÿµÿ½ÿÅÿ¾ÿ³ÿ¶ÿºÿ¸ÿ»ÿ»ÿÇÿ½ÿ¼ÿ¹ÿ·ÿ»ÿ¼ÿÂÿ¸ÿ²ÿ·ÿ½ÿºÿ¸ÿ»ÿ»ÿ»ÿÄÿÄÿ·ÿ·ÿ·ÿÿ¯ÿ·ÿ¼ÿÄÿ½ÿÃÿ»ÿ¯ÿ´ÿ¹ÿ³ÿ¶ÿ¾ÿ¿ÿ¹ÿ¶ÿ½ÿ½ÿ«ÿ°ÿ¹ÿ»ÿµÿ´ÿÂÿ·ÿ¼ÿÃÿÂÿ¶ÿ²ÿ¸ÿÃÿÃÿ²ÿ°ÿ½ÿ¸ÿ¶ÿ¸ÿ»ÿ¿ÿ·ÿ¼ÿ¾ÿ»ÿ¸ÿ»ÿ­ÿºÿ¾ÿµÿ½ÿÁÿ¿ÿ¾ÿºÿ¸ÿºÿ»ÿ·ÿ³ÿ°ÿ½ÿ¿ÿ¼ÿ¼ÿ¼ÿ»ÿ´ÿµÿºÿºÿ»ÿ¸ÿ´ÿ´ÿ³ÿ¹ÿºÿµÿ¾ÿºÿ¿ÿÂÿÂÿÏÿÆÿ³ÿ»ÿ»ÿÀÿ½ÿ·ÿ¶ÿµÿÀÿ»ÿµÿ¸ÿ½ÿÂÿ¹ÿÁÿÁÿ¾ÿÂÿ¾ÿºÿ»ÿ¶ÿ´ÿ·ÿ¹ÿ¾ÿ½ÿ¿ÿ¿ÿ¸ÿ¼ÿÁÿÄÿ¿ÿ¹ÿÅÿ¿ÿÁÿËÿÅÿ¾ÿ½ÿ½ÿÁÿÅÿÀÿÅÿµÿ½ÿÁÿ¿ÿÄÿ½ÿÁÿ¾ÿ¿ÿ½ÿ¹ÿ½ÿÄÿÃÿ¶ÿµÿÅÿ·ÿ±ÿ¸ÿ½ÿÁÿµÿµÿµÿÄÿÄÿ¿ÿÄÿÂÿÁÿÆÿ¶ÿ¿ÿ¶ÿ¹ÿ»ÿºÿ¸ÿ½ÿÀÿÇÿ¾ÿ¼ÿºÿ¸ÿÂÿÆÿÁÿ½ÿ½ÿ»ÿÀÿÃÿ¸ÿ¼ÿ»ÿÀÿµÿ³ÿ¹ÿ¹ÿ¼ÿ»ÿ²ÿ¹ÿ´ÿÃÿÃÿÇÿ¾ÿ¿ÿ¼ÿ¿ÿ¹ÿ½ÿÆÿÀÿºÿ»ÿ¼ÿ»ÿÃÿÄÿ¿ÿÁÿÄÿÇÿ¿ÿÀÿÄÿÁÿ½ÿÀÿÀÿºÿ¾ÿÁÿ¾ÿÂÿ±ÿ¹ÿ¾ÿ¼ÿºÿ¹ÿÀÿÀÿºÿ½ÿÀÿÁÿÃÿÀÿ¿ÿ¹ÿ»ÿ¸ÿ¶ÿ»ÿÈÿ½ÿ²ÿ¾ÿÂÿ¹ÿ¶ÿ¼ÿÁÿÍÿÁÿ´ÿ¾ÿÂÿºÿ¾ÿÃÿÃÿÁÿ¾ÿ»ÿºÿÁÿ¸ÿÃÿºÿ»ÿÅÿÄÿ¿ÿÀÿÉÿËÿÁÿ¿ÿÆÿÇÿºÿÊÿÆÿ¹ÿ¼ÿ¼ÿ¾ÿ½ÿ¾ÿÁÿ»ÿ¹ÿ¸ÿ¾ÿ¿ÿÈÿ·ÿ¾ÿ¾ÿÂÿ¼ÿ·ÿÄÿÒÿËÿÃÿÉÿÈÿ¼ÿ½ÿÂÿÆÿ¿ÿ»ÿºÿ¿ÿÄÿ¾ÿºÿ¹ÿºÿÂÿ¸ÿÆÿÄÿ¿ÿÃÿÃÿÀÿ¼ÿ½ÿÃÿ¾ÿÂÿÀÿÅÿ¹ÿÈÿÉÿËÿÂÿÁÿÃÿ¹ÿµÿÃÿÃÿ¼ÿµÿ¾ÿ¹ÿ¶ÿ¿ÿÃÿºÿ¼ÿÅÿÁÿÊÿ¾ÿÀÿÎÿÅÿºÿÄÿ¸ÿ²ÿ¸ÿ½ÿÄÿÁÿÀÿ¾ÿ½ÿºÿ½ÿ¼ÿÄÿÆÿÁÿ¼ÿ·ÿ¸ÿÀÿ¼ÿÂÿ½ÿºÿÄÿ¾ÿ½ÿºÿµÿµÿ»ÿÈÿÁÿ»ÿ¼ÿÀÿ·ÿµÿ¿ÿÈÿÉÿÂÿ»ÿÄÿ»ÿÁÿÁÿ¼ÿÅÿÂÿ»ÿ»ÿ¸ÿ¸ÿÊÿÃÿ·ÿ¸ÿ·ÿ¼ÿ»ÿÁÿÌÿÅÿ¾ÿÆÿ¿ÿ¸ÿ½ÿÏÿ¿ÿÂÿÆÿ¿ÿ¼ÿ¾ÿ¾ÿ¿ÿÆÿÊÿ¾ÿÇÿµÿ¶ÿ¾ÿ¼ÿ¸ÿ¹ÿ¾ÿÆÿÆÿ¼ÿ½ÿÂÿ¿ÿÂÿÁÿ¾ÿÃÿËÿÇÿÀÿ»ÿºÿÈÿÉÿ¿ÿÂÿÂÿ¾ÿÅÿ¿ÿ¸ÿ¸ÿ¹ÿ½ÿÃÿÊÿÊÿÄÿÃÿÂÿ´ÿ¶ÿ»ÿ¼ÿÄÿÁÿ¾ÿ¿ÿºÿ·ÿÄÿÅÿºÿÎÿ½ÿÈÿÎÿÊÿÂÿ¼ÿ½ÿ¶ÿ·ÿÁÿºÿ¸ÿ¼ÿÂÿÊÿÐÿÌÿÀÿ¾ÿºÿºÿºÿÀÿÆÿÉÿÉÿÆÿ¿ÿ¼ÿ¶ÿÃÿÂÿÁÿÃÿ¿ÿ¼ÿÀÿÆÿÎÿ¿ÿÄÿ¹ÿ¿ÿ½ÿ¹ÿ¹ÿ¸ÿ¶ÿºÿÆÿÀÿÀÿÂÿ½ÿ¿ÿÃÿÀÿ½ÿ¿ÿÌÿ¼ÿ³ÿ»ÿÊÿÈÿÃÿÆÿ¿ÿ»ÿÊÿÄÿ¹ÿ·ÿ·ÿ½ÿ¿ÿ½ÿÃÿÀÿ¾ÿÅÿ¼ÿÅÿÊÿ¿ÿºÿÁÿ³ÿÄÿÄÿ»ÿÄÿÃÿºÿºÿÀÿ¿ÿÅÿ¼ÿÅÿ»ÿ½ÿÄÿÄÿÀÿ¿ÿ»ÿ·ÿµÿÁÿÃÿÁÿÁÿÀÿ¹ÿ¶ÿ½ÿ´ÿºÿ¼ÿÂÿÄÿÄÿÅÿÇÿÀÿ®ÿ¿ÿÁÿ»ÿÅÿÐÿÈÿÈÿÇÿÍÿËÿ¾ÿ¾ÿ½ÿ¹ÿ¾ÿ¿ÿÀÿÄÿÅÿ¾ÿ¼ÿÃÿºÿµÿ¸ÿ¸ÿ°ÿºÿ¼ÿ³ÿ«ÿ­ÿµÿ¶ÿ­ÿ»ÿ¹ÿ¹ÿÂÿ¿ÿ¸ÿ³ÿ²ÿ·ÿ²ÿ²ÿ²ÿ°ÿ¯ÿ¸ÿÀÿ¿ÿ¾ÿ²ÿ ÿµÿÀÿ¸ÿ¹ÿºÿ²ÿµÿµÿ³ÿ³ÿ¾ÿºÿ²ÿ¸ÿÁÿ¸ÿ±ÿªÿªÿ¶ÿ·ÿ²ÿ¯ÿ¯ÿ®ÿ¶ÿ¸ÿ»ÿ²ÿµÿ ÿ©ÿ¶ÿ·ÿºÿªÿ©ÿµÿ·ÿ¶ÿ·ÿ·ÿ´ÿ³ÿ¸ÿ¸ÿ¶ÿÅÿÂÿ¶ÿ£ÿ³ÿ¿ÿ³ÿ·ÿ¹ÿÌÿÂÿ¶ÿÀÿ¾ÿµÿ¹ÿ¾ÿ±ÿ¶ÿ¬ÿ®ÿ¶ÿ¯ÿ°ÿ·ÿ·ÿ´ÿ¾ÿ½ÿ¿ÿ¿ÿ¶ÿ´ÿ·ÿºÿÀÿ¿ÿ³ÿ»ÿ¶ÿ³ÿ°ÿ¶ÿ½ÿ»ÿ²ÿ²ÿÁÿºÿÄÿ½ÿºÿÀÿ¶ÿ¶ÿ¾ÿ¹ÿ½ÿ¸ÿµÿÂÿ¼ÿ±ÿ­ÿµÿºÿ¹ÿ¼ÿ·ÿ±ÿ¶ÿ³ÿ´ÿ³ÿ¯ÿ¹ÿ¼ÿ­ÿ¹ÿ¯ÿ´ÿºÿÄÿºÿ½ÿ¹ÿ²ÿ²ÿ¯ÿµÿ¸ÿ¯ÿ¼ÿ·ÿ¼ÿ¼ÿ¹ÿ·ÿ¹ÿ½ÿ¶ÿ¶ÿ¸ÿ£ÿ«ÿ¸ÿÁÿµÿ²ÿ¹ÿ±ÿ±ÿ®ÿµÿ¶ÿÃÿ¸ÿ²ÿ´ÿ±ÿ­ÿ»ÿÂÿ´ÿ¯ÿ±ÿÿ¼ÿ¿ÿµÿ©ÿ¬ÿ¼ÿ»ÿ¼ÿºÿ½ÿ¶ÿ¬ÿµÿ¶ÿ·ÿ¹ÿ°ÿ©ÿºÿÇÿ«ÿÀÿ¶ÿ»ÿ¿ÿ»ÿ·ÿºÿ¹ÿ´ÿºÿ¹ÿ±ÿºÿ³ÿ·ÿ½ÿ¾ÿ½ÿ¹ÿ¸ÿ¿ÿµÿ¸ÿÄÿ½ÿ¾ÿºÿÆÿÅÿ·ÿ¯ÿ°ÿ·ÿ¿ÿÀÿ»ÿ¿ÿ¾ÿÂÿ¶ÿ³ÿ»ÿ¼ÿ¼ÿÀÿ³ÿ¶ÿµÿÀÿ¾ÿ®ÿ¹ÿ¾ÿ¼ÿÃÿÄÿ½ÿÊÿ¾ÿµÿÀÿ±ÿ¼ÿÀÿ·ÿ·ÿ¼ÿ»ÿ¶ÿµÿµÿ»ÿ¼ÿ¹ÿ¼ÿ¼ÿ·ÿ¼ÿ»ÿ½ÿÄÿºÿ²ÿºÿ·ÿ¼ÿ´ÿ¹ÿÅÿ»ÿ½ÿ¼ÿ¹ÿ´ÿ®ÿµÿ»ÿ»ÿ¾ÿ»ÿ´ÿ»ÿÀÿ»ÿ·ÿ¹ÿ¼ÿ¾ÿ¼ÿºÿÃÿµÿÀÿ«ÿ¹ÿºÿºÿºÿ¹ÿ´ÿµÿÀÿÁÿÃÿ»ÿ¿ÿ¯ÿ³ÿ½ÿÂÿ¿ÿ¼ÿ¿ÿÂÿÀÿ»ÿ¸ÿ½ÿÀÿªÿÄÿ³ÿ·ÿÇÿ¿ÿ·ÿµÿºÿ½ÿ¹ÿºÿ¼ÿÃÿ°ÿ»ÿ»ÿ»ÿºÿµÿ¶ÿ·ÿµÿ¸ÿ½ÿ¿ÿÀÿ®ÿ´ÿ·ÿ¯ÿºÿ¶ÿ±ÿ´ÿ­ÿµÿÃÿ½ÿ·ÿ¼ÿ·ÿ¿ÿ¹ÿ±ÿÂÿ»ÿ¹ÿºÿ»ÿ¹ÿ¸ÿ¹ÿºÿ¿ÿºÿºÿ³ÿ¸ÿ±ÿ»ÿÆÿÅÿºÿºÿ¸ÿ½ÿÁÿÀÿ¿ÿ²ÿ³ÿ¸ÿ¢ÿ²ÿ°ÿ²ÿµÿºÿ¶ÿºÿ·ÿ¹ÿÁÿ»ÿ¶ÿÀÿ¸ÿ¼ÿ¹ÿ¿ÿ³ÿ¹ÿ¬ÿºÿ¶ÿ´ÿ¹ÿºÿ¸ÿºÿ¿ÿÃÿ¯ÿ¶ÿ¿ÿ·ÿ¼ÿÀÿ¸ÿ¼ÿ¼ÿ»ÿµÿ¶ÿ¼ÿ¼ÿÀÿ¿ÿÀÿ»ÿÃÿ°ÿÅÿ¹ÿ¼ÿ¹ÿ½ÿµÿ­ÿ·ÿÂÿÄÿ¼ÿ±ÿ¿ÿ¿ÿ¶ÿµÿºÿ½ÿÁÿ¾ÿ½ÿÂÿ½ÿÅÿÁÿµÿºÿÃÿ½ÿºÿ¸ÿµÿ¾ÿÄÿ¾ÿ°ÿÂÿ¶ÿ·ÿ¼ÿ³ÿ°ÿ¾ÿÂÿ½ÿ»ÿ±ÿ¶ÿ²ÿ²ÿ³ÿºÿ¶ÿÄÿ±ÿ´ÿ¼ÿ´ÿ¶ÿ·ÿ³ÿ³ÿ·ÿ¼ÿ¼ÿÃÿÃÿµÿ»ÿµÿÀÿ¿ÿ¶ÿ¸ÿÀÿ¾ÿµÿ·ÿºÿµÿ±ÿ·ÿ½ÿ¶ÿ±ÿ±ÿÆÿÁÿ¹ÿºÿ¼ÿ¶ÿÁÿÀÿ¼ÿÃÿ¼ÿ±ÿ­ÿ«ÿ³ÿ¼ÿÁÿ¾ÿ°ÿ¶ÿ³ÿ²ÿ¸ÿ½ÿ»ÿ¹ÿ·ÿÁÿÇÿÈÿ½ÿºÿ¹ÿ´ÿ»ÿ¶ÿ«ÿ¬ÿ¸ÿÃÿ¯ÿ³ÿ¹ÿÁÿ¹ÿµÿµÿ·ÿ¶ÿ¶ÿ»ÿ¿ÿ¿ÿ¿ÿ¹ÿ²ÿ·ÿ¸ÿ´ÿ¸ÿÁÿµÿµÿ¾ÿ¾ÿ­ÿ´ÿ»ÿ¼ÿ½ÿ»ÿºÿºÿ¸ÿ¶ÿ¹ÿºÿ­ÿÂÿÅÿ½ÿ¸ÿ¹ÿ°ÿÄÿ·ÿ¹ÿ¸ÿ·ÿµÿµÿµÿ²ÿ´ÿºÿ»ÿ¸ÿ»ÿÀÿ»ÿµÿÁÿºÿ¯ÿ·ÿ¹ÿ®ÿ·ÿ±ÿ«ÿ¡ÿµÿ³ÿ¶ÿ¹ÿ¶ÿµÿ­ÿªÿµÿ¿ÿ·ÿ±ÿ²ÿªÿºÿÀÿ°ÿ¸ÿ¸ÿÃÿ±ÿ°ÿ¸ÿ¸ÿ±ÿ²ÿ¶ÿ·ÿ´ÿ¶ÿ»ÿ±ÿ´ÿ»ÿ²ÿ¡ÿºÿ´ÿ¹ÿ´ÿ²ÿ¶ÿºÿ¬ÿÀÿ¼ÿ¶ÿ¶ÿ´ÿ°ÿ³ÿ¶ÿµÿ¸ÿ½ÿ·ÿ¸ÿ´ÿ¸ÿµÿ¾ÿ¬ÿºÿ³ÿ³ÿ­ÿ®ÿ¶ÿ»ÿ¿ÿÁÿ¾ÿ·ÿµÿ²ÿ®ÿ³ÿ½ÿ·ÿªÿ»ÿ±ÿ¬ÿ¼ÿµÿ¼ÿÉÿ¸ÿ¶ÿÂÿ²ÿ­ÿºÿºÿ¼ÿ¶ÿ·ÿ¹ÿ¼ÿºÿµÿµÿ¸ÿ¼ÿ¶ÿµÿ¯ÿ°ÿ½ÿ¹ÿ¹ÿ¶ÿ´ÿÂÿ¾ÿ¹ÿ²ÿ¸ÿ¸ÿÂÿ¿ÿ°ÿ°ÿµÿ»ÿ¼ÿ²ÿ¯ÿ³ÿ´ÿ»ÿ¸ÿ«ÿ·ÿ·ÿ³ÿ¸ÿ¯ÿÁÿµÿ¾ÿ³ÿµÿ²ÿ´ÿªÿ ÿ´ÿ·ÿ½ÿµÿ°ÿ¹ÿ¾ÿ¼ÿ±ÿ­ÿ·ÿ¾ÿÆÿ¼ÿµÿ°ÿ¼ÿ±ÿ´ÿ ÿ¾ÿ¹ÿ¿ÿºÿ­ÿ²ÿ´ÿ¶ÿµÿ¹ÿ±ÿ°ÿ¹ÿ¹ÿ´ÿ¶ÿ¹ÿ´ÿ»ÿÃÿ·ÿÁÿ¼ÿ¼ÿ®ÿ²ÿ¿ÿ¯ÿµÿ±ÿ¼ÿ¹ÿ°ÿÈÿ³ÿ·ÿÁÿ·ÿ²ÿ¯ÿµÿ²ÿ¶ÿ»ÿ³ÿ»ÿµÿÿ«ÿ·ÿ´ÿµÿ·ÿ·ÿÿ±ÿÿ½ÿ¹ÿ±ÿ¶ÿ¶ÿ²ÿ³ÿ¹ÿ³ÿ³ÿ»ÿ·ÿ±ÿ´ÿºÿ·ÿ°ÿ±ÿ³ÿ»ÿÁÿºÿ·ÿ¼ÿ¶ÿ¸ÿ·ÿ±ÿ¶ÿ¯ÿ¶ÿ·ÿ³ÿ²ÿ¸ÿ»ÿÿ³ÿµÿ¶ÿºÿ·ÿ·ÿ¶ÿ´ÿµÿ¯ÿ±ÿ²ÿ¯ÿ·ÿ·ÿ³ÿ»ÿ«ÿªÿ¹ÿ¾ÿ±ÿ·ÿ·ÿÿ³ÿ´ÿ±ÿ¼ÿ»ÿ¶ÿÿ±ÿ¸ÿÁÿ³ÿ®ÿ³ÿºÿ´ÿ­ÿ²ÿ³ÿ³ÿ¶ÿ²ÿ¯ÿ¸ÿ¸ÿ¯ÿ´ÿ­ÿ´ÿ¼ÿ±ÿ²ÿ»ÿ±ÿ³ÿ·ÿ¹ÿ´ÿ³ÿ°ÿºÿ±ÿ¿ÿ¹ÿ·ÿ¶ÿ¹ÿ²ÿ¶ÿ¾ÿµÿ«ÿ©ÿ³ÿ¹ÿ¶ÿ´ÿ·ÿ¼ÿ´ÿ·ÿ¹ÿ¼ÿ°ÿ¬ÿ´ÿ¿ÿÂÿ·ÿ´ÿ´ÿ¹ÿ´ÿ¸ÿÿºÿ¼ÿ¸ÿ®ÿ ÿ¬ÿÀÿ¿ÿ¶ÿºÿ¹ÿ·ÿ³ÿ¹ÿ·ÿ²ÿ®ÿ®ÿ³ÿ­ÿªÿ±ÿ«ÿ®ÿ±ÿ¿ÿ¸ÿ·ÿ¯ÿ®ÿÂÿ°ÿ±ÿ­ÿ¶ÿ­ÿ´ÿ¯ÿÿ¬ÿ²ÿ¹ÿ·ÿ­ÿ°ÿ²ÿ³ÿ²ÿ®ÿ¬ÿ´ÿ¶ÿ³ÿ´ÿ´ÿ·ÿ¼ÿ¸ÿ´ÿµÿ°ÿ¯ÿ¶ÿ³ÿ·ÿ¸ÿ°ÿ©ÿ´ÿµÿ´ÿ°ÿ±ÿ¯ÿ¶ÿÿ¿ÿºÿ³ÿ´ÿ´ÿ²ÿ¯ÿ³ÿ¼ÿ¶ÿ²ÿ­ÿ±ÿºÿµÿ¶ÿºÿ¹ÿ»ÿºÿ¶ÿµÿ¸ÿ­ÿ°ÿµÿ­ÿÿªÿ·ÿ¸ÿ¿ÿÇÿ½ÿ­ÿ¸ÿÀÿ¾ÿ´ÿ¶ÿ®ÿ¬ÿ«ÿªÿ®ÿÿ²ÿÿ¹ÿ¯ÿ°ÿ®ÿ¬ÿ®ÿ®ÿ¯ÿ·ÿÀÿ¾ÿ²ÿ­ÿ¯ÿ³ÿ¹ÿ³ÿ¶ÿ¯ÿ«ÿ¯ÿ³ÿ®ÿ·ÿ»ÿ³ÿ¹ÿ¸ÿ³ÿ±ÿÄÿ®ÿ²ÿ³ÿºÿ®ÿ¼ÿ©ÿ¶ÿ²ÿ¯ÿµÿµÿ´ÿ´ÿ´ÿµÿ®ÿ©ÿ¯ÿ°ÿ°ÿ¶ÿ±ÿ«ÿ¬ÿªÿ´ÿ¸ÿ®ÿ¯ÿ¯ÿºÿ»ÿ³ÿ¶ÿ³ÿ³ÿ¯ÿÀÿªÿ·ÿ·ÿ·ÿ´ÿ²ÿÿ­ÿµÿ¹ÿ¼ÿ¹ÿ¹ÿ¾ÿ»ÿºÿ²ÿ±ÿ±ÿ­ÿ¬ÿ¬ÿ²ÿ¸ÿ²ÿ²ÿ·ÿ³ÿ²ÿ¸ÿ³ÿ±ÿ´ÿ¸ÿ´ÿ´ÿ¬ÿ²ÿ·ÿ´ÿµÿ©ÿ¯ÿºÿÁÿ¶ÿ«ÿ°ÿ¶ÿ°ÿ·ÿ¬ÿ«ÿ±ÿ®ÿÿ²ÿ«ÿ®ÿ¯ÿ¹ÿ»ÿ²ÿµÿ¹ÿµÿµÿ±ÿ°ÿ³ÿ·ÿ³ÿÿ¬ÿ¯ÿ±ÿ´ÿ´ÿÀÿ¼ÿ½ÿÿ®ÿÿ­ÿ®ÿ¯ÿ«ÿÂÿ²ÿÇÿ´ÿªÿ¹ÿ°ÿ²ÿ­ÿ¸ÿ·ÿ¶ÿ±ÿ°ÿ·ÿ²ÿ·ÿ¾ÿ·ÿ²ÿ¬ÿ°ÿ®ÿ¯ÿ³ÿ°ÿ¶ÿ±ÿ«ÿ¶ÿ°ÿÿªÿ°ÿ¯ÿ·ÿ´ÿ³ÿÀÿ»ÿ·ÿµÿ¼ÿÿ»ÿªÿÿ°ÿ®ÿÿÇÿ°ÿ°ÿ­ÿ·ÿ·ÿ¯ÿ­ÿ®ÿ¬ÿ¯ÿ­ÿÿÿ¶ÿµÿÿ¯ÿ·ÿ¶ÿ´ÿ°ÿ¶ÿ±ÿ²ÿ´ÿ²ÿ·ÿ±ÿ·ÿ²ÿ­ÿ¶ÿ³ÿ¹ÿ°ÿªÿÿÿµÿÂÿ·ÿºÿ·ÿ¶ÿ»ÿ±ÿÿªÿ¾ÿµÿ»ÿ½ÿ²ÿ®ÿ²ÿ·ÿ³ÿ¸ÿµÿ²ÿ±ÿÿªÿµÿ¶ÿ²ÿ³ÿ´ÿ´ÿ²ÿ²ÿ³ÿ²ÿ¬ÿ¹ÿ²ÿ¬ÿ¼ÿ¼ÿ¬ÿÿÿ´ÿÀÿ¬ÿªÿ¶ÿ»ÿºÿ²ÿ¯ÿ«ÿ²ÿ¯ÿ³ÿ¹ÿ·ÿ®ÿ²ÿ´ÿ³ÿ¸ÿ¹ÿ±ÿ®ÿ³ÿ³ÿ³ÿ²ÿ±ÿ·ÿ´ÿ­ÿ±ÿ°ÿ®ÿ³ÿ°ÿ±ÿ±ÿ·ÿ¸ÿ³ÿ±ÿ°ÿ¹ÿ¶ÿ­ÿ°ÿ¬ÿ­ÿ©ÿ´ÿ´ÿ±ÿ«ÿ°ÿ­ÿ®ÿ²ÿ»ÿ¸ÿ³ÿ´ÿºÿ·ÿ·ÿ¹ÿ´ÿ±ÿ±ÿ­ÿÿÿ±ÿ¸ÿ´ÿ²ÿ±ÿ²ÿªÿµÿ½ÿ´ÿ³ÿ±ÿµÿÿºÿ¯ÿ³ÿÁÿ½ÿ¯ÿªÿ¬ÿ·ÿ­ÿ¯ÿ¼ÿ¸ÿÿªÿ¼ÿ¹ÿ¹ÿ´ÿ²ÿ¹ÿÀÿ½ÿµÿ¬ÿÿµÿ¼ÿ½ÿ¶ÿ³ÿ³ÿªÿ³ÿ¹ÿ·ÿ«ÿÿ®ÿ«ÿ±ÿªÿ®ÿÂÿ¸ÿ¸ÿÿ´ÿ¸ÿÁÿ°ÿ«ÿ­ÿ·ÿ¬ÿ¶ÿ´ÿ²ÿ¿ÿ¹ÿ±ÿ­ÿ°ÿ¯ÿ­ÿ·ÿ²ÿªÿ©ÿ²ÿ¸ÿ®ÿ·ÿºÿ©ÿ¶ÿ¹ÿ¯ÿ´ÿ·ÿ¶ÿµÿ´ÿ©ÿ´ÿ¾ÿ®ÿ´ÿ·ÿ´ÿ±ÿ¯ÿ±ÿ¯ÿ¼ÿ¿ÿ³ÿ°ÿ²ÿ¬ÿ®ÿ¹ÿ¹ÿ´ÿ±ÿ¯ÿ½ÿÁÿ²ÿ³ÿ«ÿ©ÿ°ÿ®ÿ°ÿ®ÿ´ÿµÿ·ÿ¬ÿªÿÿ³ÿ­ÿ³ÿ»ÿªÿµÿ½ÿ¶ÿªÿ­ÿ«ÿ²ÿ­ÿ­ÿ±ÿ®ÿ²ÿ´ÿ³ÿ¯ÿ¬ÿ®ÿÿ«ÿ­ÿ´ÿ­ÿ³ÿ©ÿªÿÿ¶ÿ¿ÿ¼ÿ±ÿ¿ÿÄÿ´ÿ·ÿ°ÿÿ«ÿ·ÿ¹ÿ«ÿµÿ¸ÿ²ÿºÿ¿ÿ¿ÿ·ÿµÿµÿ³ÿ·ÿ²ÿ®ÿ¶ÿ³ÿ¬ÿ±ÿªÿ»ÿ»ÿ±ÿ·ÿ¹ÿ¯ÿ»ÿ½ÿ¼ÿ¬ÿ­ÿ°ÿ¼ÿ²ÿ·ÿ°ÿ­ÿ´ÿºÿºÿ¹ÿ»ÿ¹ÿµÿ²ÿ±ÿ´ÿµÿ±ÿ¯ÿ¶ÿµÿ¹ÿ·ÿ°ÿ­ÿ·ÿ«ÿ¬ÿÅÿÿ¹ÿÿ¶ÿÂÿÄÿ°ÿ³ÿÂÿ²ÿ´ÿÿ¸ÿ½ÿ¹ÿ´ÿµÿ·ÿ³ÿ´ÿ³ÿ«ÿ±ÿ¼ÿ¾ÿ´ÿ¾ÿ°ÿ·ÿ½ÿ¸ÿ±ÿ¯ÿ·ÿ³ÿ¹ÿ·ÿ¬ÿ´ÿ«ÿ©ÿ¶ÿ¶ÿ¶ÿ®ÿ­ÿ³ÿ¹ÿ»ÿ·ÿµÿ¶ÿ·ÿ¶ÿ¶ÿ·ÿ²ÿ®ÿ®ÿºÿÃÿºÿ¾ÿ´ÿÂÿ¯ÿ¸ÿµÿµÿ«ÿ¼ÿ±ÿ­ÿ²ÿ­ÿ³ÿ»ÿ·ÿ²ÿ²ÿ´ÿ®ÿ­ÿ¹ÿ¼ÿ¿ÿÁÿµÿÿ³ÿ«ÿ¶ÿ·ÿºÿ²ÿ½ÿ¾ÿÀÿ½ÿµÿ²ÿ²ÿ¹ÿ´ÿ³ÿ³ÿµÿ½ÿ·ÿ²ÿµÿ²ÿ³ÿ³ÿµÿ¾ÿ»ÿ¹ÿµÿºÿµÿÂÿ¹ÿ®ÿµÿ¿ÿ»ÿ»ÿ¸ÿ¸ÿ·ÿºÿ½ÿ¾ÿÆÿ¿ÿ»ÿ½ÿ´ÿ¯ÿ¾ÿÅÿºÿ¾ÿ¶ÿ·ÿ´ÿ±ÿÀÿ´ÿÿÿÃÿ¶ÿ±ÿÿ³ÿ´ÿ¾ÿ¹ÿ·ÿºÿ±ÿ´ÿµÿ²ÿ²ÿ²ÿ·ÿ¶ÿ»ÿ½ÿ¼ÿÂÿÿ²ÿ°ÿ³ÿ´ÿ±ÿ¿ÿ¹ÿ¶ÿÀÿÀÿÂÿ³ÿ®ÿ¯ÿ¶ÿ¶ÿµÿ¾ÿÂÿÀÿ¼ÿµÿ¶ÿ¶ÿ¹ÿ·ÿµÿ¶ÿ³ÿ¸ÿ¯ÿÇÿ´ÿ¿ÿ¸ÿ½ÿ»ÿ±ÿµÿ¼ÿ¸ÿ´ÿµÿ·ÿ¶ÿ²ÿµÿµÿ¾ÿ¼ÿ¸ÿºÿ±ÿ¶ÿ»ÿ¶ÿ¸ÿ¼ÿ¹ÿµÿµÿ¼ÿ»ÿµÿºÿÅÿÃÿ·ÿ¶ÿÄÿÀÿºÿÁÿÃÿ¸ÿ¼ÿ¹ÿ½ÿ¾ÿÀÿ¾ÿ¿ÿ´ÿ¸ÿ»ÿ¿ÿÀÿ¶ÿ»ÿÁÿ¼ÿ¾ÿ¼ÿ¸ÿ²ÿµÿÁÿÁÿÌÿÄÿµÿ±ÿ°ÿ½ÿ½ÿ·ÿ¾ÿ¹ÿ¸ÿ¿ÿÉÿÏÿÃÿ¹ÿ½ÿµÿ±ÿÂÿÄÿ½ÿµÿ·ÿ¶ÿºÿÂÿºÿ±ÿ´ÿºÿºÿ¹ÿ·ÿºÿ¼ÿ¾ÿÀÿºÿ·ÿ¼ÿ°ÿ²ÿ¸ÿÅÿ³ÿ°ÿ»ÿÄÿ»ÿ±ÿ®ÿ¶ÿ¶ÿ¹ÿºÿ¾ÿÃÿ½ÿ·ÿ·ÿ¶ÿºÿ¼ÿ´ÿ¯ÿ¹ÿ·ÿ½ÿ¼ÿ´ÿºÿ¹ÿ¾ÿÅÿÃÿ°ÿ´ÿ¼ÿ³ÿ½ÿ¿ÿ¶ÿ¹ÿ±ÿ½ÿ¸ÿ¹ÿ¸ÿ¶ÿ¼ÿ½ÿ¿ÿ¶ÿ­ÿ¶ÿ»ÿ·ÿ¶ÿµÿ²ÿ²ÿ´ÿ²ÿ¼ÿÆÿ¿ÿµÿ¾ÿÂÿÀÿºÿ»ÿ»ÿ½ÿ¼ÿ¶ÿµÿ±ÿ¯ÿ»ÿ¼ÿºÿ·ÿ²ÿ·ÿÃÿ»ÿÆÿºÿµÿºÿ´ÿ´ÿµÿºÿ¼ÿÂÿÊÿ¸ÿ·ÿºÿ»ÿÍÿ¿ÿ¾ÿÂÿ½ÿ¿ÿÂÿ¾ÿÀÿ¸ÿ°ÿ¯ÿ°ÿ¹ÿ¿ÿ»ÿ²ÿ±ÿ»ÿÀÿÆÿÂÿ½ÿ°ÿ²ÿ¹ÿ´ÿ¾ÿÄÿ½ÿÀÿÆÿÄÿÀÿÁÿ½ÿÃÿ¹ÿ»ÿºÿºÿÃÿÃÿ¿ÿ·ÿºÿ¾ÿ¼ÿ¼ÿ»ÿºÿÆÿµÿºÿ·ÿÀÿ¾ÿ·ÿ¶ÿ¾ÿÀÿ¸ÿ¶ÿ¸ÿ½ÿÈÿÊÿºÿ±ÿ¾ÿ¸ÿ³ÿÂÿ·ÿ¼ÿ¼ÿ¿ÿÄÿÁÿ¸ÿ·ÿ½ÿÁÿ½ÿÅÿ»ÿ¸ÿÅÿÓÿ¾ÿ¼ÿ¾ÿ¾ÿ°ÿºÿ½ÿºÿ½ÿ¹ÿ¹ÿ¹ÿºÿÀÿ¹ÿÃÿÀÿºÿ¾ÿ»ÿ¹ÿ¿ÿÀÿºÿ·ÿºÿÀÿÄÿÃÿÂÿµÿ¸ÿÊÿÆÿ¾ÿÄÿÍÿÇÿ½ÿµÿ´ÿÀÿÂÿ¹ÿ¹ÿÂÿÂÿºÿÄÿºÿºÿ½ÿÀÿ½ÿ¸ÿºÿÀÿÀÿºÿ»ÿ½ÿ¬ÿ¾ÿÁÿÁÿÁÿ»ÿ»ÿ¼ÿ»ÿ¾ÿÄÿÈÿ¶ÿ¹ÿ¶ÿ±ÿ·ÿÀÿÁÿ½ÿ¼ÿÂÿÀÿºÿ¾ÿ¾ÿ¹ÿ¹ÿÃÿÇÿ¿ÿ¸ÿ¸ÿ¼ÿ»ÿÁÿÇÿ»ÿ¯ÿ»ÿÃÿÅÿ½ÿÐÿ¼ÿ´ÿµÿÆÿÁÿ¸ÿ»ÿÁÿÂÿ¿ÿ¾ÿÀÿÃÿ¾ÿºÿÁÿ½ÿÀÿÃÿ¿ÿ¾ÿÂÿÂÿÀÿÃÿÀÿÃÿÁÿËÿÏÿ¾ÿ¹ÿ´ÿ¹ÿÄÿÆÿÅÿ»ÿ¼ÿ¿ÿ³ÿÀÿÅÿÃÿ¿ÿÃÿÃÿÃÿÆÿÀÿÀÿÁÿ¹ÿÓÿÃÿÇÿÀÿÀÿÂÿÀÿ¿ÿ¾ÿ¿ÿÈÿ¿ÿºÿ¹ÿºÿ¿ÿ¹ÿÇÿÁÿ¶ÿ¸ÿºÿ»ÿÃÿ¹ÿ¿ÿÀÿ¸ÿ¼ÿËÿÂÿÁÿ¿ÿÀÿÅÿ¶ÿ¸ÿÀÿ¼ÿ´ÿ¾ÿÁÿ¿ÿÃÿÅÿ¾ÿ·ÿ½ÿÉÿ¿ÿÇÿ½ÿ¿ÿ·ÿÆÿ¶ÿ°ÿ½ÿ¾ÿºÿ¼ÿ¿ÿ¿ÿ¾ÿ¾ÿ¹ÿ·ÿ¿ÿÇÿÇÿÀÿºÿÆÿÅÿ¼ÿ·ÿ¸ÿºÿ¿ÿºÿºÿÀÿÀÿ½ÿ¿ÿ¹ÿÃÿ·ÿÁÿ¼ÿÈÿËÿÈÿÇÿÆÿÆÿ»ÿµÿÊÿ¼ÿÃÿÇÿÄÿ¿ÿ¾ÿÀÿÄÿÁÿºÿ®ÿ¼ÿ¾ÿÈÿÄÿÁÿºÿ¶ÿ¼ÿ¿ÿ½ÿ¼ÿ½ÿÅÿÆÿÇÿÆÿÂÿÄÿÊÿÈÿÃÿÉÿÄÿÀÿÏÿÅÿÀÿÁÿ¾ÿ¿ÿÁÿ¹ÿ¯ÿ¶ÿ¾ÿÅÿÌÿÈÿ¿ÿÁÿÉÿ¼ÿ¸ÿ¸ÿ¸ÿ¼ÿÃÿÇÿÃÿ¹ÿ¸ÿ½ÿ´ÿ»ÿÁÿÆÿÇÿÅÿÄÿ»ÿºÿÂÿ¹ÿ·ÿ¼ÿ¼ÿ¼ÿ¿ÿÇÿÆÿÄÿÇÿÅÿ¹ÿºÿ·ÿÇÿÁÿÄÿÄÿÅÿÄÿ¼ÿ¾ÿµÿÀÿÆÿÁÿÀÿ¼ÿ¾ÿ¿ÿ¹ÿ¹ÿÄÿÀÿÄÿ¶ÿµÿÂÿÀÿ¶ÿºÿÄÿ¾ÿ½ÿÂÿÁÿ¼ÿÃÿÃÿ¹ÿ¶ÿ¸ÿÃÿÅÿ¾ÿ¾ÿ»ÿÁÿÂÿºÿ¸ÿ¶ÿÃÿÀÿ¼ÿ·ÿ½ÿ½ÿ¿ÿÄÿÀÿ¿ÿÇÿÆÿÂÿÃÿÀÿ»ÿ¸ÿ·ÿ»ÿÁÿ¿ÿ·ÿÉÿÃÿ¾ÿÄÿÄÿ»ÿÂÿ¶ÿÅÿ¼ÿ¼ÿÀÿ¿ÿ»ÿ½ÿÉÿÃÿ½ÿ°ÿÃÿÄÿ¾ÿ¼ÿ¹ÿºÿ´ÿºÿÃÿÃÿ¾ÿÁÿÀÿ¸ÿ¾ÿÂÿ½ÿÈÿ¾ÿ¼ÿ¿ÿÀÿÁÿ¿ÿÆÿ¿ÿÃÿÄÿÃÿ¼ÿ½ÿÄÿ¾ÿ»ÿ¹ÿ¿ÿ¾ÿÃÿÇÿÀÿ¹ÿ¹ÿ±ÿ¶ÿ»ÿ¶ÿ²ÿ²ÿ·ÿ½ÿ¸ÿ®ÿºÿ«ÿªÿ¹ÿÁÿ¾ÿµÿ¯ÿ¼ÿ·ÿ¹ÿ´ÿ·ÿ¸ÿ¸ÿ¼ÿÂÿÁÿ¸ÿ¼ÿ¶ÿ±ÿµÿ·ÿ»ÿ¿ÿµÿÀÿ¶ÿ²ÿµÿ¶ÿ³ÿ·ÿ¾ÿ¸ÿ¢ÿ±ÿµÿÃÿ½ÿ±ÿ©ÿ°ÿÀÿ¸ÿ´ÿ­ÿ¯ÿ¡ÿ¡ÿ«ÿ±ÿ´ÿ¶ÿ¯ÿ±ÿ·ÿºÿ¾ÿ¶ÿªÿ©ÿ¸ÿÃÿ¶ÿªÿ°ÿ±ÿ²ÿ¹ÿ»ÿ¸ÿ·ÿ½ÿ·ÿÏÿÀÿ¼ÿ¹ÿ¹ÿ¹ÿ¹ÿ¿ÿ¸ÿ°ÿ®ÿºÿµÿ¯ÿ¯ÿ¶ÿ¹ÿ´ÿÄÿ¾ÿ³ÿ¹ÿºÿ·ÿ³ÿ´ÿ½ÿÁÿ²ÿµÿ´ÿ³ÿµÿ¸ÿ¼ÿ¿ÿ¾ÿ¼ÿ¾ÿ¿ÿµÿµÿÆÿÃÿºÿ¸ÿ¹ÿ´ÿ½ÿ¹ÿµÿ¼ÿ¸ÿ²ÿ¯ÿ¶ÿ»ÿµÿ»ÿ¶ÿ´ÿ¿ÿ³ÿ»ÿÂÿ»ÿµÿ¶ÿ´ÿ¸ÿ¼ÿ®ÿ´ÿÂÿ»ÿ»ÿºÿ°ÿ­ÿ´ÿµÿÀÿ»ÿºÿ¶ÿ¹ÿ¹ÿ´ÿ°ÿ²ÿ³ÿ®ÿ½ÿÂÿ«ÿ´ÿÀÿ¾ÿ¹ÿµÿµÿ²ÿ³ÿ·ÿ¯ÿ¾ÿºÿ±ÿ´ÿ´ÿ¹ÿÉÿÆÿ»ÿ¿ÿºÿºÿ­ÿ»ÿ¸ÿ´ÿ³ÿ³ÿ¼ÿ¶ÿ¸ÿ¹ÿµÿ¬ÿ«ÿµÿ¸ÿ¸ÿ»ÿ¸ÿ°ÿºÿ±ÿ¹ÿ¹ÿ¸ÿ°ÿ½ÿÃÿ¾ÿ»ÿ·ÿ³ÿ¶ÿ¶ÿ³ÿ¾ÿ»ÿµÿºÿ¾ÿÁÿ½ÿµÿÁÿ¸ÿ¹ÿ¾ÿ¼ÿÂÿÁÿ¸ÿ¼ÿÃÿÃÿÃÿ»ÿ¶ÿ¯ÿ³ÿºÿµÿ¸ÿºÿ¶ÿºÿ¾ÿ¼ÿ¾ÿ´ÿ½ÿÀÿ½ÿ¸ÿµÿ¹ÿ¶ÿ°ÿ°ÿºÿÂÿÂÿ²ÿÀÿ¸ÿ´ÿ¼ÿ¸ÿ²ÿ³ÿºÿÁÿ¿ÿ±ÿ±ÿ¬ÿ»ÿ³ÿ¶ÿ¶ÿ¾ÿ½ÿºÿ¾ÿ½ÿ¹ÿ¸ÿ½ÿÀÿ¿ÿªÿ¾ÿ½ÿ·ÿ½ÿÄÿ»ÿ¯ÿ²ÿµÿ¹ÿ·ÿ¼ÿÀÿÀÿ¿ÿ¿ÿÀÿ¼ÿ¶ÿ¶ÿ¸ÿ·ÿµÿ­ÿ²ÿÂÿÀÿ¹ÿ¹ÿÂÿÄÿ¿ÿ¶ÿ¶ÿÀÿºÿ½ÿÀÿ¾ÿ´ÿ²ÿµÿ¿ÿ¿ÿ¸ÿ¸ÿ¸ÿ·ÿ¼ÿ¼ÿ»ÿ¾ÿ¾ÿ¾ÿÂÿÂÿ¶ÿºÿ¾ÿºÿ¹ÿ¹ÿ³ÿ¶ÿ±ÿÄÿ³ÿ·ÿ¶ÿ¶ÿ¸ÿ´ÿ·ÿÂÿÄÿÃÿÆÿ¿ÿµÿ¾ÿ³ÿ°ÿÃÿ¹ÿ½ÿ»ÿ¸ÿ»ÿÀÿ½ÿ¶ÿ·ÿ¸ÿ»ÿ·ÿ¶ÿºÿºÿÄÿ½ÿ½ÿ¸ÿºÿÂÿÀÿ¾ÿÁÿ¹ÿ¹ÿ°ÿ¾ÿ¿ÿÄÿ·ÿ¶ÿ¼ÿ½ÿÀÿÂÿºÿ·ÿÁÿ¸ÿ¶ÿÀÿ°ÿ·ÿ¼ÿ®ÿ²ÿÀÿ¹ÿ²ÿ¬ÿ³ÿÀÿÀÿÅÿÃÿ»ÿ½ÿÂÿ¾ÿ¼ÿ¶ÿ¶ÿµÿºÿÁÿÆÿÆÿÂÿ½ÿºÿÀÿ¹ÿÀÿ·ÿ¾ÿ®ÿºÿ·ÿ¼ÿ¿ÿ¾ÿ¼ÿ¹ÿºÿ½ÿºÿÃÿÌÿ½ÿÀÿ¿ÿÄÿÀÿ´ÿ¬ÿ´ÿÀÿÃÿ¹ÿ·ÿÁÿÁÿ¹ÿ»ÿµÿ³ÿ¾ÿÀÿÃÿÃÿ¸ÿ¹ÿÃÿ¼ÿ»ÿºÿ±ÿ¶ÿ¿ÿ»ÿºÿÃÿ¼ÿ¼ÿµÿµÿºÿºÿ¸ÿ½ÿ¿ÿ¼ÿ½ÿºÿ²ÿ¶ÿÁÿ½ÿÅÿµÿ«ÿ±ÿÍÿ¼ÿ½ÿ·ÿ­ÿ·ÿ´ÿ²ÿ¹ÿ·ÿµÿ¼ÿºÿ»ÿÀÿ¹ÿÂÿÅÿ½ÿ¼ÿªÿÇÿ¼ÿ¸ÿ¼ÿ¼ÿ¸ÿ·ÿ·ÿ¿ÿÊÿÀÿ¿ÿ²ÿ¶ÿºÿ¯ÿ·ÿ³ÿ¸ÿ¸ÿ¹ÿ¼ÿ¿ÿÆÿÄÿ½ÿ¹ÿ¯ÿ«ÿ¼ÿÄÿ»ÿ¸ÿ³ÿ¶ÿ³ÿ«ÿµÿºÿ±ÿÆÿ½ÿ½ÿÁÿ»ÿ½ÿ¿ÿ¸ÿ¼ÿ¿ÿµÿÁÿ´ÿ·ÿ¶ÿ¸ÿ³ÿºÿµÿ´ÿ·ÿ¶ÿªÿ¬ÿ¶ÿ¼ÿ¾ÿ»ÿ´ÿµÿ¾ÿµÿÀÿÀÿ¹ÿ¯ÿ³ÿ¾ÿÈÿ¼ÿ´ÿÁÿºÿªÿ­ÿ½ÿÂÿ¼ÿºÿ»ÿ»ÿ®ÿ¹ÿ±ÿÂÿºÿÁÿ¬ÿ´ÿ¯ÿ³ÿ²ÿ®ÿ³ÿ·ÿ¸ÿ¸ÿ¹ÿ½ÿ¼ÿ¼ÿ¿ÿ¹ÿ¸ÿ¶ÿ·ÿ¸ÿ°ÿ¾ÿ³ÿµÿºÿ·ÿ±ÿµÿºÿ³ÿ®ÿ²ÿµÿ¹ÿÂÿÅÿÈÿ½ÿ·ÿ´ÿ»ÿ¹ÿ·ÿ²ÿ¹ÿ­ÿ´ÿ¹ÿ³ÿµÿ¸ÿ¸ÿ²ÿ²ÿ¹ÿ¹ÿ³ÿ°ÿ±ÿ±ÿ¹ÿºÿ¶ÿ®ÿ¿ÿÇÿ±ÿ¸ÿ·ÿ»ÿ¾ÿ®ÿ²ÿ²ÿ¶ÿ±ÿ·ÿ¿ÿºÿºÿ¾ÿ¿ÿµÿ®ÿ±ÿ´ÿºÿÆÿ¿ÿ¹ÿ±ÿ¬ÿµÿµÿ²ÿ·ÿ¸ÿ»ÿ»ÿ¿ÿ½ÿ´ÿ²ÿ´ÿ¶ÿºÿ½ÿ´ÿ·ÿ·ÿ¸ÿ´ÿÂÿ®ÿ¾ÿ¼ÿ»ÿµÿ¸ÿ±ÿ°ÿµÿÃÿÅÿ¿ÿ»ÿµÿ³ÿ°ÿªÿ´ÿ¿ÿ±ÿ®ÿ²ÿ´ÿ·ÿºÿ«ÿ´ÿ²ÿÁÿ¶ÿ¸ÿ»ÿ¶ÿ¹ÿ´ÿºÿ¶ÿ¶ÿ¹ÿµÿ´ÿ¶ÿ´ÿ³ÿ¶ÿ¶ÿ¶ÿ±ÿ¯ÿ¬ÿ´ÿ·ÿ´ÿ¶ÿ¹ÿ¼ÿµÿ±ÿ´ÿ¸ÿ«ÿ«ÿ²ÿ¹ÿµÿ²ÿ¹ÿÃÿÄÿÂÿ¸ÿ­ÿ°ÿ²ÿ¯ÿ±ÿ¼ÿÿªÿ´ÿ¸ÿ¼ÿ¿ÿ¯ÿºÿ¸ÿ¬ÿ°ÿºÿ·ÿµÿ¸ÿ±ÿ­ÿ¶ÿ¸ÿ²ÿ²ÿ²ÿ´ÿ¸ÿ¹ÿ¹ÿ¾ÿÂÿÁÿ¹ÿ¬ÿ¼ÿ­ÿÁÿ¸ÿ¶ÿ¶ÿ¿ÿÊÿÇÿÂÿ·ÿ®ÿ¸ÿ±ÿºÿ½ÿ®ÿµÿ»ÿ·ÿºÿºÿ¶ÿ¬ÿ¶ÿ¶ÿ´ÿ¯ÿ®ÿ°ÿÿ³ÿ½ÿºÿ³ÿ¾ÿ¹ÿ¹ÿ´ÿ·ÿºÿºÿ¹ÿ¸ÿµÿ²ÿ´ÿµÿ°ÿ³ÿ¼ÿºÿ·ÿ¶ÿ·ÿÀÿ³ÿ«ÿ¬ÿ¸ÿ°ÿÂÿ®ÿ²ÿ¹ÿªÿ«ÿ¯ÿÀÿ¸ÿ¶ÿÁÿ·ÿ ÿ­ÿ¯ÿ¶ÿ¼ÿ¼ÿ¾ÿºÿ²ÿ´ÿ¸ÿµÿ·ÿµÿ­ÿ±ÿ±ÿ·ÿÂÿ°ÿ·ÿÀÿ©ÿ±ÿ¹ÿÿ¹ÿ°ÿ´ÿ¶ÿ«ÿ±ÿ²ÿ¸ÿ±ÿ°ÿ±ÿªÿ¬ÿµÿ·ÿ·ÿ¹ÿ¾ÿ¹ÿ³ÿ±ÿºÿ¸ÿµÿ½ÿ¸ÿ·ÿ¼ÿ²ÿ´ÿ©ÿ¬ÿ´ÿºÿµÿµÿ·ÿ²ÿ²ÿ¾ÿ¸ÿ«ÿ¸ÿ¾ÿ±ÿ«ÿ¸ÿ½ÿ·ÿ»ÿ¾ÿºÿ´ÿ°ÿ¯ÿºÿ²ÿ¯ÿ¯ÿ¿ÿ»ÿ±ÿµÿ¸ÿ¬ÿ°ÿ ÿªÿµÿµÿ¼ÿ³ÿ²ÿ±ÿ­ÿÿ¶ÿ³ÿºÿ¹ÿªÿ¯ÿ´ÿ¬ÿ©ÿ«ÿ°ÿ¬ÿÿ­ÿµÿ¶ÿ´ÿÀÿ³ÿ±ÿ®ÿ«ÿºÿ±ÿ²ÿ­ÿ°ÿ°ÿºÿ­ÿÿ²ÿ­ÿ¶ÿ·ÿ²ÿ°ÿ¯ÿµÿ²ÿ«ÿ¬ÿ±ÿ²ÿ´ÿ¯ÿ®ÿ·ÿ¹ÿ¹ÿµÿ¬ÿ­ÿ¯ÿ³ÿ·ÿ¼ÿ³ÿ¯ÿ®ÿ®ÿ®ÿºÿ³ÿ¶ÿ¹ÿ¸ÿºÿ»ÿµÿ¸ÿ¶ÿºÿ¶ÿ°ÿ³ÿ¹ÿ´ÿ«ÿ¯ÿ¬ÿ¬ÿ®ÿ´ÿ¶ÿ°ÿµÿ¼ÿ·ÿ®ÿ­ÿ«ÿ­ÿ´ÿÁÿºÿÿºÿ­ÿ­ÿ·ÿÿ¯ÿ±ÿ±ÿºÿ³ÿ´ÿ­ÿ´ÿ°ÿ¯ÿ°ÿ¾ÿ´ÿµÿ³ÿ²ÿµÿ³ÿ¯ÿ²ÿ´ÿ·ÿ´ÿ¬ÿ°ÿ³ÿ¶ÿ¸ÿ¯ÿ«ÿ­ÿ±ÿ®ÿªÿ¸ÿºÿ¯ÿ¯ÿ½ÿµÿ²ÿ»ÿ¹ÿ±ÿ·ÿ­ÿ³ÿ¹ÿ½ÿ¯ÿ³ÿ«ÿµÿ´ÿ±ÿ¶ÿ¯ÿ²ÿµÿ±ÿ±ÿ®ÿÿªÿ¯ÿ¶ÿ»ÿ´ÿ¬ÿ¬ÿ±ÿ¹ÿ²ÿ­ÿ´ÿ¯ÿ¹ÿ·ÿ¹ÿ¼ÿ·ÿ°ÿ¸ÿºÿ¶ÿ»ÿ¸ÿ·ÿ¬ÿµÿÿ©ÿ±ÿ«ÿ·ÿÀÿ·ÿºÿºÿ·ÿ°ÿ²ÿ®ÿ¯ÿ«ÿªÿ°ÿ³ÿ±ÿ³ÿ´ÿ¯ÿ´ÿµÿ°ÿ­ÿ­ÿ­ÿµÿ³ÿ­ÿ³ÿ®ÿ°ÿ¶ÿ«ÿ±ÿ±ÿÇÿ®ÿÿ¹ÿÿÿ·ÿ¬ÿÿ±ÿ¬ÿ­ÿ¶ÿ¬ÿ®ÿ°ÿ¸ÿ¶ÿ¶ÿ¼ÿµÿªÿ°ÿ¶ÿ¯ÿ¬ÿ®ÿ±ÿ®ÿ©ÿ¸ÿ¼ÿ¯ÿÿ©ÿ³ÿÂÿ¹ÿµÿ®ÿ®ÿÿ­ÿ®ÿ»ÿ°ÿ·ÿ«ÿ¸ÿ·ÿ¬ÿ³ÿ­ÿ²ÿºÿ«ÿµÿµÿ·ÿ·ÿ¸ÿ¾ÿ²ÿ°ÿ¶ÿ±ÿ®ÿ²ÿ´ÿ´ÿµÿ®ÿ®ÿ·ÿ²ÿ­ÿ©ÿ¯ÿ²ÿ¼ÿ²ÿºÿ«ÿ¬ÿªÿ©ÿ»ÿÿ±ÿÿ¿ÿ¾ÿ¯ÿ¿ÿ·ÿ¸ÿ¸ÿ¸ÿ¶ÿ¬ÿ¸ÿµÿÿ®ÿ¹ÿ¯ÿÿÿ²ÿµÿ¯ÿÿÿÿ°ÿµÿ³ÿ³ÿ¶ÿµÿ°ÿ¼ÿºÿ®ÿÿÿ¶ÿ¶ÿ­ÿ«ÿÿÿ²ÿªÿÂÿ¹ÿºÿ³ÿÿÿ­ÿ°ÿ°ÿ½ÿ·ÿ¸ÿ¿ÿ²ÿªÿ´ÿ»ÿ·ÿ·ÿ´ÿ²ÿ±ÿ­ÿ¯ÿ·ÿ»ÿ¶ÿ²ÿ³ÿµÿ¸ÿ·ÿ³ÿ¯ÿ®ÿ·ÿªÿ²ÿ³ÿ±ÿ«ÿªÿªÿµÿ»ÿ±ÿ¯ÿ·ÿÿ²ÿµÿ²ÿ«ÿ²ÿªÿ¯ÿ³ÿÀÿ³ÿ¯ÿ±ÿÿµÿ¶ÿ«ÿ«ÿ®ÿ²ÿ´ÿ¯ÿ©ÿ°ÿ·ÿ¸ÿ²ÿ­ÿªÿªÿ­ÿµÿ·ÿ³ÿ»ÿ·ÿ®ÿ²ÿ¿ÿ±ÿ°ÿ¬ÿµÿ²ÿÿµÿ·ÿ¬ÿ­ÿ·ÿ²ÿ¶ÿ´ÿ¸ÿ¶ÿ¶ÿ¸ÿ¹ÿµÿ´ÿ´ÿ´ÿ¸ÿµÿ­ÿ®ÿ´ÿºÿ¶ÿ³ÿ°ÿ®ÿ±ÿ²ÿ¶ÿ±ÿ¬ÿ¹ÿ¹ÿ¯ÿ²ÿ¶ÿ²ÿ³ÿ´ÿµÿ¹ÿ±ÿ°ÿ»ÿµÿ°ÿ³ÿ¶ÿ±ÿÿ»ÿ¶ÿ²ÿ´ÿµÿµÿµÿ¹ÿ»ÿµÿ°ÿ³ÿ¸ÿ¶ÿµÿ¶ÿ¹ÿ¶ÿ¶ÿ±ÿµÿ¯ÿÿ³ÿÿ±ÿªÿ¸ÿºÿ·ÿµÿ±ÿÀÿÄÿ²ÿ¬ÿ¸ÿ©ÿ°ÿ°ÿ°ÿ¬ÿ·ÿ·ÿÿªÿ²ÿ¹ÿµÿ­ÿ¯ÿ¯ÿ´ÿ´ÿ¶ÿ¸ÿºÿ»ÿ¯ÿÿµÿ¶ÿ´ÿ¸ÿ²ÿ³ÿ¾ÿÿÿ³ÿ´ÿ´ÿ«ÿ­ÿ´ÿºÿ²ÿ³ÿ±ÿ¯ÿºÿ¸ÿ¯ÿ±ÿµÿ³ÿ·ÿ·ÿ¸ÿ·ÿ¯ÿ¹ÿ¾ÿ²ÿ²ÿ°ÿ¯ÿ¯ÿ¬ÿ·ÿ±ÿ·ÿ¯ÿ²ÿ¿ÿ¯ÿÿ®ÿ±ÿ­ÿºÿÿ«ÿ´ÿ¸ÿ¸ÿ³ÿ®ÿ±ÿ´ÿµÿ¸ÿµÿÿªÿ²ÿ²ÿ¶ÿ²ÿµÿ¼ÿ¶ÿµÿ°ÿ¸ÿ¶ÿ·ÿ°ÿÿºÿµÿ·ÿ´ÿ½ÿÿµÿ¸ÿ¶ÿ¸ÿ´ÿ´ÿ»ÿ´ÿ¸ÿ±ÿµÿ¹ÿ¶ÿ·ÿ»ÿ¹ÿ·ÿ¶ÿ³ÿ³ÿ¶ÿ±ÿ¯ÿµÿ®ÿ»ÿ¾ÿ­ÿ½ÿÁÿ³ÿ½ÿ·ÿ²ÿ·ÿ±ÿ¬ÿ·ÿ±ÿ²ÿ¹ÿ¶ÿ¼ÿ¸ÿµÿ´ÿ¹ÿ¶ÿ¬ÿ¯ÿµÿ¶ÿ·ÿ¶ÿµÿµÿ´ÿµÿ²ÿ±ÿ³ÿ´ÿ±ÿÃÿ´ÿÿ¶ÿ­ÿÿ¹ÿ¶ÿ¼ÿºÿ³ÿ­ÿ­ÿÿ³ÿ¶ÿ¯ÿ¶ÿ¹ÿ´ÿ¾ÿÃÿ¸ÿ¬ÿ¯ÿ¸ÿ±ÿµÿºÿ°ÿ¼ÿ¶ÿ´ÿªÿ³ÿ¸ÿ½ÿ¾ÿ½ÿ°ÿ¼ÿ¶ÿ±ÿ¸ÿ³ÿ¶ÿ°ÿ·ÿ¸ÿ¹ÿÀÿ¹ÿ¶ÿ¸ÿ²ÿ°ÿ´ÿ´ÿªÿ±ÿ¬ÿ¾ÿºÿ°ÿ»ÿ±ÿ¸ÿ®ÿ·ÿ¸ÿ»ÿ²ÿ²ÿ¶ÿ·ÿ¹ÿ¶ÿ±ÿ»ÿÀÿ¼ÿ°ÿ¯ÿ¶ÿ¸ÿ¸ÿ¿ÿÄÿ¾ÿÀÿ¼ÿ±ÿ¬ÿÿ´ÿ°ÿµÿ·ÿ¶ÿ²ÿ»ÿ½ÿ®ÿ¸ÿ¹ÿ·ÿ³ÿ´ÿ³ÿ·ÿ´ÿ±ÿ¸ÿ¼ÿ¹ÿ·ÿ·ÿ¼ÿºÿ¹ÿ±ÿ¸ÿ²ÿ½ÿµÿ¹ÿ·ÿ¾ÿ¿ÿ±ÿ»ÿ·ÿ²ÿ¾ÿÂÿºÿ¾ÿ¿ÿ¸ÿ´ÿ´ÿ±ÿ¹ÿÁÿ¼ÿÆÿºÿµÿ³ÿ¯ÿ»ÿ¯ÿ¹ÿ´ÿ»ÿ¹ÿ±ÿ¸ÿ³ÿ´ÿ±ÿ¹ÿ½ÿ¸ÿ±ÿµÿµÿ¹ÿ¾ÿ¸ÿ³ÿµÿ·ÿ·ÿ¾ÿ¹ÿ¯ÿ³ÿ¹ÿ¬ÿ¹ÿ­ÿ­ÿ¸ÿµÿ¹ÿ´ÿ²ÿªÿ¯ÿºÿ¹ÿ¹ÿºÿºÿ¿ÿÇÿÅÿ²ÿ­ÿ¾ÿ¾ÿÂÿ´ÿ¾ÿºÿÂÿ­ÿºÿ±ÿ¾ÿ¸ÿ½ÿ²ÿ­ÿ±ÿ·ÿ³ÿ·ÿ½ÿ»ÿºÿ¸ÿ´ÿ°ÿ½ÿ¼ÿ·ÿ¹ÿ°ÿÁÿ³ÿ²ÿ¹ÿ¾ÿÃÿ»ÿ»ÿºÿ·ÿ·ÿ¹ÿ¾ÿ¾ÿ¶ÿ´ÿ»ÿ²ÿªÿºÿ¯ÿ°ÿÃÿµÿ¿ÿÂÿºÿ½ÿ±ÿµÿ¾ÿ¼ÿ¶ÿ±ÿµÿ»ÿ¸ÿ¶ÿ»ÿÀÿ½ÿ·ÿºÿÁÿ±ÿºÿ¼ÿ¸ÿ´ÿ­ÿ¸ÿÃÿ»ÿ®ÿ«ÿ±ÿÀÿÀÿ¹ÿ°ÿ²ÿ¾ÿ´ÿ¯ÿÁÿÃÿÄÿ¹ÿ·ÿ¬ÿ¸ÿÈÿ¸ÿ¶ÿ­ÿ±ÿ·ÿÀÿ¿ÿ¾ÿºÿ¸ÿ»ÿµÿ²ÿ»ÿ¹ÿ¼ÿ¼ÿ¼ÿ·ÿÂÿ¸ÿ¼ÿµÿ¾ÿ´ÿ¯ÿ¿ÿÃÿ¸ÿ¯ÿ·ÿ¿ÿ·ÿºÿºÿºÿÆÿ·ÿ¶ÿ¶ÿµÿºÿ¼ÿ³ÿ·ÿ¸ÿ¼ÿ½ÿµÿ°ÿ¸ÿ¹ÿ¶ÿºÿ»ÿ³ÿ´ÿµÿ¾ÿ½ÿ¼ÿ·ÿµÿ½ÿµÿ±ÿ¹ÿ¶ÿ¹ÿ¹ÿ²ÿ­ÿ°ÿ·ÿ¼ÿ¼ÿÅÿÄÿ¿ÿ·ÿºÿ¿ÿ¿ÿ»ÿ¸ÿ½ÿ¾ÿ¿ÿ¼ÿºÿ¹ÿ³ÿ¯ÿ°ÿ·ÿ¹ÿ¶ÿªÿ´ÿ½ÿÌÿÁÿ½ÿ¹ÿ±ÿ¹ÿ¼ÿ¾ÿÂÿ¿ÿ´ÿ¶ÿÁÿ³ÿÇÿ¸ÿÈÿÁÿºÿµÿÁÿÂÿÂÿ½ÿÁÿ½ÿºÿµÿ°ÿ¹ÿÁÿ¶ÿ²ÿ·ÿ¾ÿ·ÿµÿ¾ÿ¼ÿµÿÁÿÁÿÀÿÀÿÁÿ»ÿ´ÿ¿ÿÆÿ¹ÿºÿÂÿ¸ÿ¼ÿºÿ³ÿºÿÁÿÉÿÂÿ»ÿ¼ÿ»ÿ¸ÿ¸ÿ¼ÿÃÿ½ÿµÿ¾ÿ½ÿ¿ÿ¼ÿ°ÿ´ÿ¼ÿ¼ÿ¼ÿ»ÿ¼ÿ»ÿ¸ÿ»ÿ»ÿºÿ½ÿ¿ÿ¾ÿÈÿ¿ÿ·ÿ°ÿ¶ÿÇÿ¾ÿ¶ÿ¸ÿºÿ½ÿ¿ÿ¾ÿ¶ÿ¿ÿÂÿÇÿ¾ÿ¸ÿÀÿÂÿ·ÿºÿºÿ½ÿÈÿÄÿµÿ¼ÿ¹ÿ·ÿÊÿÀÿ½ÿ½ÿ¿ÿÁÿÉÿ¿ÿµÿ·ÿ¸ÿ»ÿÂÿÃÿÈÿ¿ÿ½ÿ¸ÿ¿ÿ´ÿ¾ÿÊÿÓÿÃÿ¹ÿ·ÿ³ÿ·ÿ¼ÿ¿ÿ¾ÿ±ÿÄÿÀÿÈÿÀÿºÿ½ÿ»ÿ»ÿ¹ÿºÿÂÿÀÿ¹ÿµÿ¼ÿ¹ÿ¾ÿËÿÈÿÄÿ¿ÿ¿ÿ¶ÿ¶ÿÂÿÄÿ¼ÿ±ÿÂÿ·ÿÃÿÅÿ¿ÿÐÿ½ÿ¸ÿ¼ÿ»ÿ»ÿÀÿÄÿ½ÿ·ÿÆÿ½ÿÆÿ¶ÿÁÿ¹ÿÀÿÅÿ¿ÿµÿµÿÄÿÁÿ¹ÿ»ÿ½ÿ¸ÿªÿ¿ÿÂÿ½ÿÂÿ½ÿ¼ÿÆÿÆÿÄÿÀÿ¹ÿ½ÿÊÿÄÿÅÿ¼ÿÁÿ½ÿ½ÿÇÿÈÿÁÿºÿÃÿºÿÈÿËÿÇÿÅÿ¼ÿ½ÿ¿ÿÃÿÊÿÆÿ»ÿÄÿÂÿ¹ÿ¹ÿÄÿÁÿ»ÿºÿ¿ÿÃÿÄÿÂÿ·ÿºÿ»ÿÂÿÇÿ»ÿ½ÿÀÿ¿ÿÀÿ¾ÿ¾ÿÄÿÄÿ¼ÿ½ÿÊÿ½ÿ¼ÿ¶ÿ´ÿµÿ¶ÿ·ÿ´ÿ±ÿ¾ÿÂÿ¼ÿ¸ÿÀÿÇÿµÿ´ÿÃÿÉÿÌÿÎÿÇÿÂÿ°ÿ¶ÿ¾ÿ¿ÿ½ÿ¼ÿ½ÿÃÿÆÿÁÿÀÿÂÿÁÿ¿ÿÅÿ·ÿ¶ÿ½ÿ½ÿµÿºÿÁÿ¸ÿµÿ¿ÿÂÿÉÿÄÿÁÿ¼ÿ½ÿ¾ÿÀÿ½ÿºÿÆÿÏÿËÿ¸ÿÈÿ¿ÿÅÿÁÿ»ÿ¾ÿÂÿ¿ÿ¼ÿºÿÆÿÐÿ¸ÿÃÿÆÿ¾ÿÄÿÉÿÂÿÃÿ¾ÿ¶ÿ»ÿÂÿÂÿÉÿÑÿÌÿÃÿ¿ÿ¾ÿÃÿÃÿÐÿÆÿ¼ÿÁÿÁÿ¾ÿ¸ÿ¸ÿ½ÿ½ÿ¾ÿ¹ÿ¼ÿ¿ÿÅÿÌÿÈÿÁÿ¼ÿ¶ÿ·ÿ´ÿ¾ÿÉÿ¾ÿ¿ÿ¿ÿ»ÿºÿÆÿÌÿÃÿÄÿÃÿ¾ÿºÿÀÿÇÿÃÿ½ÿÃÿÌÿÆÿ¼ÿ¾ÿÂÿ·ÿ½ÿ¸ÿ½ÿ¼ÿ»ÿÃÿ¶ÿÀÿÆÿºÿÂÿÆÿÀÿ¼ÿÀÿÅÿÆÿ»ÿ·ÿ¿ÿ»ÿÁÿÃÿ¿ÿ¿ÿ¾ÿºÿ¿ÿÅÿÂÿÁÿÅÿÇÿ½ÿ¼ÿ¿ÿ½ÿ¾ÿ¶ÿ¾ÿÅÿÃÿÂÿÁÿÂÿÂÿÂÿÀÿ¼ÿ¿ÿ¼ÿ±ÿ¶ÿ½ÿÆÿÅÿÂÿËÿÄÿÆÿÂÿÃÿ¼ÿ¾ÿ¼ÿ·ÿ·ÿ¹ÿÈÿÃÿ¼ÿÉÿ¿ÿÄÿÅÿ½ÿºÿÀÿÀÿ´ÿÆÿ¸ÿ»ÿ¸ÿ½ÿÆÿÃÿ¿ÿÉÿ¾ÿÂÿÂÿÁÿÀÿ»ÿ¶ÿ¿ÿÆÿÁÿÑÿ½ÿ¶ÿÃÿÇÿÁÿ¿ÿ´ÿÁÿ¿ÿ»ÿ¼ÿ¾ÿ½ÿÁÿÅÿÁÿ¼ÿºÿ¹ÿ¼ÿ½ÿÃÿÉÿÃÿ·ÿ´ÿÁÿÁÿÁÿ¾ÿ½ÿ¸ÿ¶ÿ¼ÿÁÿÃÿÃÿ»ÿ¼ÿ¸ÿ¹ÿÁÿÁÿ·ÿµÿÐÿÁÿÂÿÇÿÅÿÄÿÇÿºÿ·ÿ¹ÿ¼ÿÆÿÈÿ¾ÿ½ÿ¾ÿ·ÿ¿ÿ¹ÿµÿ¹ÿÁÿ¼ÿµÿÂÿ­ÿ·ÿ²ÿ¬ÿ°ÿ·ÿ¾ÿ»ÿ¬ÿ²ÿÁÿ¶ÿ¸ÿ¿ÿ¾ÿ¹ÿ½ÿÆÿ¸ÿ¶ÿ»ÿÁÿÀÿµÿ²ÿ½ÿÂÿ±ÿ²ÿ¯ÿ­ÿ¶ÿºÿºÿ´ÿ­ÿ·ÿÿ¸ÿµÿ¶ÿ¸ÿ»ÿ´ÿ­ÿ½ÿ¼ÿ·ÿ­ÿ²ÿ¯ÿ¯ÿ´ÿµÿ²ÿ³ÿ³ÿ¼ÿ¸ÿ¶ÿ»ÿ´ÿ«ÿµÿÀÿ¾ÿ¹ÿ¸ÿ·ÿ³ÿ·ÿºÿ¸ÿ·ÿ¹ÿÇÿ»ÿ¾ÿ¸ÿ¹ÿ¶ÿµÿ¹ÿ´ÿ»ÿÂÿ³ÿ³ÿ¿ÿ°ÿ¬ÿ´ÿºÿÀÿ¿ÿ¼ÿ±ÿ±ÿµÿºÿ¾ÿ¸ÿ±ÿ¸ÿ¶ÿ²ÿ¼ÿ¿ÿÆÿ¿ÿ¸ÿ°ÿ«ÿµÿ¶ÿ¯ÿ¾ÿ¹ÿ²ÿÁÿÃÿ¸ÿ´ÿ¶ÿ²ÿºÿ»ÿ¯ÿ·ÿ¸ÿ´ÿµÿºÿ·ÿ°ÿ¶ÿ¿ÿ³ÿ¸ÿ·ÿ¶ÿ´ÿ±ÿ°ÿµÿ¾ÿ»ÿÉÿ²ÿ°ÿµÿ·ÿ¼ÿ¼ÿ´ÿ¯ÿ³ÿºÿ¿ÿ¹ÿ³ÿ´ÿºÿ·ÿ°ÿ°ÿ²ÿµÿ¿ÿ¸ÿÆÿÁÿ¶ÿ¾ÿ»ÿºÿ¾ÿ¶ÿ¼ÿµÿ¸ÿ²ÿ®ÿ´ÿ²ÿ³ÿ·ÿ·ÿ¸ÿ¼ÿ¯ÿ´ÿ²ÿÅÿ¹ÿ½ÿÁÿ¿ÿ½ÿºÿ¼ÿºÿ´ÿ»ÿ®ÿ®ÿ²ÿ¸ÿ»ÿ»ÿ½ÿ½ÿ¼ÿ²ÿ±ÿÅÿÂÿÂÿ¹ÿ¾ÿÁÿ½ÿ½ÿºÿ½ÿ³ÿµÿ¶ÿ»ÿ¿ÿ¸ÿ¸ÿºÿ¸ÿ·ÿ±ÿ¶ÿ¾ÿ¿ÿ¾ÿ´ÿ¸ÿ»ÿ»ÿ¼ÿ·ÿ°ÿ¸ÿµÿ­ÿ¶ÿ»ÿ´ÿµÿ±ÿºÿ¼ÿºÿÀÿ¾ÿ»ÿºÿ¹ÿ¹ÿÇÿÀÿ¶ÿ¶ÿ´ÿ®ÿ±ÿ»ÿºÿ¼ÿ³ÿ³ÿ·ÿ¿ÿÀÿºÿ·ÿ³ÿ¸ÿÆÿÂÿ£ÿ¶ÿÿ²ÿ´ÿ·ÿ»ÿºÿÅÿÀÿºÿÉÿÅÿ½ÿ½ÿºÿ­ÿ¹ÿ¿ÿÀÿ¾ÿ¼ÿÁÿÀÿ³ÿ´ÿ»ÿ·ÿ¸ÿ´ÿ·ÿÆÿÁÿ·ÿ³ÿ·ÿ²ÿ«ÿ¹ÿ¾ÿÉÿ®ÿÀÿÀÿ»ÿ¸ÿ»ÿºÿºÿ¾ÿ¼ÿ¸ÿ¿ÿ³ÿ¸ÿÀÿ·ÿ½ÿ½ÿ¸ÿ»ÿ¾ÿºÿºÿ½ÿºÿµÿÀÿÁÿ­ÿ«ÿ¹ÿÆÿÀÿ¹ÿ±ÿ¸ÿ¾ÿ¼ÿ½ÿ¸ÿºÿ¯ÿ¸ÿ¶ÿÁÿ»ÿ»ÿ¶ÿ¶ÿ¹ÿÀÿ¿ÿ¶ÿ»ÿ¿ÿ¹ÿ¸ÿÀÿÄÿ¿ÿ¶ÿµÿ¾ÿÀÿºÿºÿºÿµÿµÿ²ÿ»ÿ­ÿºÿ¿ÿ¾ÿÀÿ½ÿºÿ¸ÿ¸ÿ¿ÿÅÿÂÿ·ÿ°ÿ·ÿµÿÆÿÃÿ¹ÿ¶ÿ½ÿÅÿÄÿÇÿÇÿ»ÿ¸ÿÀÿ½ÿÃÿÃÿÆÿ¼ÿ¼ÿ³ÿ³ÿÂÿ»ÿ®ÿ°ÿºÿ¿ÿ¾ÿ¿ÿµÿÆÿÂÿ¶ÿ¶ÿºÿÀÿºÿÄÿÄÿÀÿºÿºÿÀÿ¼ÿ¼ÿ¿ÿ»ÿ»ÿ½ÿ½ÿ³ÿºÿ¼ÿÂÿ¼ÿ½ÿ¼ÿ·ÿ¹ÿ»ÿ³ÿ¯ÿ·ÿ¼ÿµÿ½ÿ½ÿºÿ´ÿÅÿÇÿ½ÿºÿ¶ÿ¯ÿ´ÿ¾ÿÁÿµÿ±ÿ½ÿµÿÈÿÃÿÀÿ·ÿ±ÿ³ÿµÿµÿ²ÿ­ÿ²ÿ»ÿ¹ÿ·ÿ¹ÿ½ÿ¿ÿ¼ÿÑÿÀÿ¿ÿ¾ÿÀÿ½ÿºÿ»ÿºÿµÿ¶ÿ¿ÿ¸ÿ·ÿ±ÿªÿµÿÃÿ¼ÿ¸ÿ´ÿ°ÿ²ÿ»ÿ»ÿ¾ÿ½ÿ¸ÿ½ÿ¹ÿ¹ÿ·ÿ´ÿÀÿÇÿÃÿµÿºÿ¶ÿ¶ÿºÿ¾ÿºÿ¹ÿµÿ´ÿ¾ÿ¾ÿ¼ÿ¹ÿ·ÿ²ÿ¹ÿ²ÿ·ÿ´ÿ«ÿ±ÿ°ÿ¸ÿ½ÿÂÿÃÿÄÿÆÿ»ÿ³ÿ½ÿ¾ÿ¹ÿ±ÿ¯ÿÆÿ¾ÿºÿµÿ¼ÿµÿµÿÊÿÇÿºÿ·ÿ¾ÿÃÿ¼ÿ¾ÿ¹ÿºÿ»ÿ¶ÿ±ÿºÿºÿ¾ÿ¿ÿ¹ÿºÿ»ÿ½ÿ¯ÿ­ÿ¶ÿ¹ÿ½ÿ¹ÿ³ÿ·ÿ²ÿ±ÿ¾ÿµÿ²ÿ¼ÿµÿ¹ÿÁÿ²ÿ¹ÿÂÿ±ÿ¯ÿ·ÿ·ÿ±ÿ¯ÿ»ÿºÿÀÿ¼ÿ¸ÿ¹ÿÄÿ³ÿ¸ÿºÿ¶ÿ´ÿ²ÿ°ÿªÿµÿ¸ÿ´ÿµÿµÿµÿ²ÿ¹ÿÁÿ°ÿ±ÿ²ÿªÿ¡ÿ¬ÿ®ÿÿ·ÿ¹ÿ·ÿÀÿµÿ·ÿºÿ²ÿ³ÿ±ÿªÿ³ÿÅÿÂÿ¶ÿ·ÿ³ÿ¶ÿ±ÿ®ÿ°ÿ¼ÿ²ÿ´ÿ´ÿ·ÿ¸ÿ°ÿ¯ÿ±ÿ´ÿºÿ·ÿ±ÿµÿ®ÿªÿ¬ÿ³ÿÀÿ°ÿÁÿ¬ÿ¿ÿ¯ÿ¶ÿµÿºÿÄÿ¼ÿ½ÿ·ÿ²ÿÁÿ¿ÿ±ÿ¶ÿ·ÿ¸ÿµÿ¼ÿ´ÿ¾ÿºÿÂÿ·ÿÃÿ«ÿ­ÿ·ÿ½ÿ·ÿ¶ÿºÿºÿµÿ·ÿ¹ÿ¸ÿ»ÿ¹ÿ»ÿÃÿÀÿ½ÿºÿ¾ÿ¿ÿ¯ÿ¼ÿ­ÿ¸ÿ¸ÿ²ÿ½ÿ±ÿÃÿ¹ÿ¾ÿÄÿ¶ÿ®ÿ²ÿ³ÿ²ÿ³ÿ¶ÿ¸ÿµÿ»ÿµÿ®ÿ°ÿ¼ÿ¼ÿ²ÿÅÿ³ÿ¶ÿ¬ÿ½ÿÁÿ¹ÿ¸ÿ±ÿµÿ·ÿ´ÿ¶ÿ²ÿ³ÿ½ÿ¼ÿ¸ÿ·ÿ±ÿ³ÿºÿµÿºÿ¸ÿ¹ÿ¸ÿ»ÿ¶ÿºÿ®ÿ°ÿ¿ÿ®ÿºÿ«ÿ±ÿºÿµÿ±ÿµÿ·ÿ¹ÿÁÿÂÿ»ÿ©ÿ¬ÿ±ÿ³ÿ¶ÿÿ¯ÿ°ÿ¶ÿ½ÿµÿ³ÿ¬ÿ¶ÿµÿ²ÿ¹ÿ»ÿµÿ±ÿ³ÿ´ÿ²ÿ­ÿ³ÿ»ÿ®ÿ¯ÿ°ÿ²ÿ¹ÿ²ÿÁÿºÿ¸ÿ»ÿ¾ÿ²ÿÇÿ¸ÿ ÿºÿ¾ÿ³ÿ°ÿÅÿÆÿÂÿÃÿ½ÿ½ÿ¹ÿ®ÿ´ÿ»ÿ¶ÿµÿ¹ÿµÿµÿ¸ÿ ÿ·ÿ±ÿºÿ·ÿ¬ÿ½ÿ²ÿ»ÿ°ÿ½ÿºÿ»ÿ³ÿ´ÿ¸ÿµÿ¶ÿºÿ³ÿ«ÿ²ÿ·ÿµÿ·ÿºÿ´ÿ°ÿ´ÿ¶ÿ½ÿ³ÿ¶ÿ³ÿ¾ÿ¯ÿ·ÿ¶ÿ¾ÿ¸ÿ¼ÿ¶ÿ½ÿºÿ»ÿ¸ÿÁÿ¶ÿµÿ´ÿ³ÿ´ÿ¸ÿºÿ¼ÿ½ÿ¸ÿ»ÿºÿ­ÿ³ÿ¶ÿ±ÿºÿ¼ÿ·ÿ±ÿÿ»ÿ½ÿ¹ÿ³ÿ»ÿ·ÿ·ÿ¼ÿ°ÿ´ÿºÿ³ÿ¯ÿ´ÿ³ÿ¹ÿºÿ±ÿ¯ÿ³ÿ¹ÿ¸ÿ²ÿ¸ÿºÿ°ÿ·ÿ¸ÿ±ÿµÿ¹ÿ½ÿ´ÿºÿ³ÿ¼ÿ¬ÿ»ÿµÿ´ÿ´ÿ±ÿ°ÿ¹ÿÀÿ¹ÿ¬ÿ°ÿ³ÿ²ÿ±ÿ³ÿ¸ÿ®ÿÿÿ·ÿºÿ«ÿ±ÿ¸ÿ»ÿ°ÿÂÿ±ÿ ÿºÿ¹ÿÿ±ÿ°ÿ³ÿ¯ÿÆÿ³ÿ´ÿ¿ÿ¯ÿ´ÿ³ÿ±ÿ·ÿ·ÿ¬ÿ·ÿµÿ¶ÿ·ÿ²ÿ®ÿ©ÿ­ÿ°ÿ±ÿ¶ÿ³ÿ¸ÿºÿ´ÿºÿ°ÿ¬ÿ­ÿ®ÿ³ÿ¼ÿ¼ÿºÿ´ÿµÿ¹ÿ²ÿ¬ÿµÿ°ÿ´ÿµÿ¶ÿ²ÿ´ÿ¶ÿ­ÿ«ÿ²ÿ°ÿ¬ÿ±ÿ´ÿ²ÿ¸ÿ¶ÿ®ÿµÿ±ÿ°ÿ±ÿ³ÿµÿ½ÿ¶ÿ¹ÿ©ÿªÿÿ½ÿ±ÿ¯ÿ·ÿ´ÿÁÿ¸ÿ±ÿºÿ¹ÿ¾ÿµÿ½ÿ´ÿ¼ÿ·ÿ±ÿ¸ÿ·ÿ²ÿ³ÿ±ÿ®ÿ®ÿÿÿÿ¶ÿ¹ÿ®ÿ­ÿ®ÿ¾ÿ¶ÿ­ÿÈÿ¸ÿªÿ±ÿ½ÿ­ÿ¸ÿ´ÿ¸ÿ´ÿ·ÿ¬ÿ°ÿ¶ÿ·ÿ¾ÿ®ÿªÿ¶ÿ·ÿ³ÿ·ÿ»ÿ·ÿ³ÿµÿ·ÿ±ÿªÿ¯ÿ´ÿ°ÿ¬ÿ¬ÿµÿ¶ÿ°ÿ°ÿµÿ·ÿ¸ÿ±ÿµÿ¸ÿ¸ÿ³ÿ¹ÿ¹ÿ°ÿ¯ÿ±ÿ¼ÿ³ÿ½ÿ´ÿ³ÿ²ÿµÿµÿ°ÿ·ÿ´ÿµÿºÿ²ÿ±ÿµÿ¬ÿªÿ´ÿ¶ÿ¶ÿ¹ÿ´ÿ¯ÿ´ÿ³ÿ¯ÿ³ÿ·ÿ°ÿ¶ÿ¶ÿ·ÿ¶ÿ¸ÿ±ÿ­ÿ´ÿ¾ÿ²ÿ»ÿ³ÿ¬ÿ³ÿ¬ÿ®ÿ¯ÿ­ÿ¬ÿ½ÿ®ÿ¬ÿ¬ÿ­ÿ³ÿ¶ÿ³ÿ«ÿÿ¬ÿ³ÿ±ÿ³ÿ·ÿ³ÿ«ÿ«ÿ®ÿ°ÿ°ÿ±ÿ±ÿ¸ÿ¸ÿµÿ»ÿ¶ÿ¯ÿ¸ÿ¬ÿªÿ²ÿ¶ÿ®ÿ´ÿÿÿ³ÿÿ°ÿ«ÿÿ°ÿ±ÿ«ÿ²ÿ³ÿ´ÿµÿ°ÿ©ÿ°ÿ«ÿÿ²ÿ´ÿ±ÿ°ÿ¯ÿ·ÿ²ÿ©ÿ¯ÿºÿ¾ÿºÿ®ÿ·ÿ·ÿÿ®ÿ³ÿÿ­ÿ²ÿ¶ÿµÿ½ÿ¯ÿ»ÿ¹ÿ¶ÿÿ²ÿ¹ÿ´ÿºÿ¹ÿ¶ÿ°ÿ¬ÿ­ÿ³ÿµÿ¶ÿ®ÿ©ÿ°ÿ¶ÿ²ÿ¬ÿÿÿÿ«ÿ·ÿ»ÿ½ÿµÿ®ÿ©ÿ³ÿ¹ÿ½ÿÿ©ÿ°ÿ­ÿ´ÿªÿÿÁÿ·ÿ¶ÿÿµÿ­ÿ®ÿ¼ÿ»ÿ³ÿ¹ÿÿÿ°ÿ¯ÿ·ÿ¸ÿ¬ÿ±ÿ¶ÿµÿ·ÿµÿ±ÿ°ÿ±ÿµÿ·ÿ³ÿ¬ÿ±ÿ²ÿµÿ®ÿÿÿ¶ÿ¸ÿ¿ÿµÿµÿ¹ÿ²ÿ°ÿµÿ±ÿºÿ®ÿ²ÿ­ÿ°ÿ®ÿ±ÿ±ÿ´ÿ¾ÿ¿ÿ¾ÿ°ÿÿÿ«ÿ°ÿ¶ÿ»ÿ¼ÿ¹ÿ±ÿ¬ÿ²ÿ³ÿ­ÿ­ÿ°ÿºÿ¼ÿ³ÿ´ÿ©ÿ¯ÿ¯ÿ³ÿ±ÿ¸ÿ°ÿ¶ÿ¶ÿ´ÿ³ÿ¹ÿ¾ÿ¯ÿ¶ÿÿ°ÿ´ÿ±ÿÿ¸ÿµÿµÿ³ÿ¸ÿ´ÿªÿ¬ÿ±ÿ·ÿ²ÿ­ÿ®ÿ°ÿ¶ÿ³ÿ®ÿ«ÿÿ²ÿ¸ÿ¹ÿ²ÿ°ÿªÿ©ÿ²ÿ²ÿ­ÿ²ÿ´ÿ±ÿ³ÿ¾ÿ°ÿ°ÿÿÄÿ»ÿ®ÿ®ÿ±ÿ­ÿ¹ÿ¶ÿ³ÿ±ÿºÿ¸ÿ³ÿµÿ¯ÿ«ÿ±ÿ¯ÿ«ÿ³ÿ¿ÿ¹ÿ­ÿ´ÿ¿ÿ¿ÿ¶ÿ·ÿ·ÿ³ÿ³ÿ¹ÿ³ÿ²ÿ»ÿ¶ÿ¬ÿ±ÿ¼ÿ²ÿ®ÿ²ÿ¶ÿ¶ÿºÿ¸ÿ°ÿ²ÿ´ÿ²ÿ¸ÿ³ÿµÿ°ÿ¸ÿ°ÿ¯ÿºÿ´ÿ´ÿ¶ÿ²ÿ´ÿµÿ´ÿ¶ÿ¶ÿ®ÿ­ÿ·ÿ°ÿ¼ÿ¾ÿ²ÿ¸ÿ²ÿªÿ²ÿ³ÿ¾ÿ·ÿÂÿ²ÿµÿ¯ÿµÿ¯ÿµÿªÿªÿµÿ´ÿ¾ÿ»ÿ·ÿ¯ÿ´ÿ°ÿÿ­ÿ´ÿ³ÿ°ÿ°ÿ³ÿ³ÿ¯ÿ¶ÿ½ÿ´ÿ»ÿ½ÿ³ÿ±ÿ´ÿÂÿ°ÿ°ÿºÿºÿ·ÿÿ±ÿ½ÿ­ÿºÿ¹ÿ³ÿ¸ÿ¾ÿ¬ÿ®ÿ¿ÿ¸ÿ·ÿ²ÿµÿ¶ÿ¶ÿ¶ÿ¹ÿ¸ÿ·ÿ»ÿ·ÿ°ÿ¯ÿ±ÿ¶ÿ¹ÿ¹ÿ·ÿ­ÿ·ÿ²ÿ¼ÿ¶ÿ´ÿ²ÿ´ÿ¸ÿ¬ÿ²ÿ­ÿµÿ¯ÿ¬ÿÿ·ÿºÿ»ÿ±ÿ¬ÿ³ÿ¶ÿ¸ÿ¸ÿ«ÿÿ®ÿ·ÿ¼ÿºÿ·ÿ¹ÿ³ÿ±ÿ¬ÿ¼ÿ±ÿÿ¯ÿ±ÿ²ÿµÿ¯ÿ´ÿÀÿ®ÿ­ÿ­ÿ±ÿµÿ³ÿ¾ÿÃÿ¼ÿÃÿºÿµÿ¹ÿ­ÿ±ÿÀÿºÿ®ÿ±ÿµÿ°ÿ«ÿ®ÿ»ÿ¶ÿµÿ´ÿµÿ¶ÿ­ÿ¸ÿµÿµÿ¯ÿ½ÿ¸ÿ¬ÿ°ÿ¯ÿ·ÿ³ÿ¹ÿ¶ÿ´ÿ±ÿ±ÿ´ÿ±ÿ±ÿ®ÿ¯ÿ·ÿ¼ÿ¹ÿ¶ÿ·ÿ¸ÿ½ÿ¹ÿ®ÿ¯ÿ¬ÿ®ÿ½ÿ½ÿ³ÿ¬ÿªÿ©ÿÿÿ¿ÿ¹ÿ¸ÿ¼ÿ±ÿ¹ÿ³ÿ³ÿ­ÿ°ÿµÿ²ÿ±ÿ¯ÿµÿ´ÿ«ÿ­ÿ´ÿÃÿ½ÿ¼ÿ¹ÿ¶ÿ¾ÿ´ÿ®ÿ©ÿºÿÇÿ»ÿÁÿ¸ÿºÿ´ÿ°ÿµÿ¶ÿ·ÿ²ÿ¿ÿ½ÿ¹ÿ¿ÿ·ÿ¹ÿ¹ÿªÿ«ÿµÿµÿ²ÿ¸ÿ¯ÿ¼ÿ´ÿ·ÿ½ÿ¹ÿ®ÿ´ÿ¸ÿ²ÿ²ÿ±ÿ³ÿ³ÿ´ÿ°ÿ°ÿ®ÿ½ÿÁÿ»ÿ´ÿ·ÿ·ÿµÿ¹ÿ·ÿ·ÿ¾ÿÄÿ¹ÿ®ÿÂÿ´ÿ³ÿ¶ÿªÿÄÿ°ÿ»ÿ´ÿºÿ·ÿ´ÿ³ÿ·ÿ¶ÿÂÿ¶ÿ²ÿºÿµÿ¸ÿ¼ÿ¸ÿ¹ÿ·ÿ´ÿµÿ¸ÿ²ÿ´ÿ¬ÿ¶ÿµÿ²ÿºÿ·ÿ»ÿ¿ÿ¹ÿºÿµÿºÿ¾ÿ¼ÿ¸ÿ¾ÿÀÿµÿ¯ÿ·ÿ¼ÿ¼ÿ¿ÿ»ÿ¶ÿ·ÿºÿÇÿ½ÿ«ÿ´ÿ«ÿ¯ÿ´ÿ¹ÿÀÿ´ÿ·ÿµÿÄÿ¼ÿ¶ÿ²ÿ°ÿºÿÁÿ½ÿ·ÿ´ÿ²ÿ±ÿ¶ÿÃÿ¹ÿ¶ÿµÿºÿªÿÂÿ°ÿµÿ±ÿ¶ÿ¼ÿ´ÿ¶ÿ¶ÿ¾ÿ½ÿ¿ÿ½ÿ¶ÿ¼ÿ¹ÿ¬ÿ·ÿÄÿ±ÿªÿ³ÿÁÿ«ÿ°ÿ´ÿ°ÿµÿ¹ÿºÿ¾ÿ½ÿÀÿ±ÿ³ÿµÿ»ÿ´ÿ¸ÿÄÿÁÿ¸ÿ´ÿ¸ÿ·ÿ¼ÿ¼ÿ¶ÿ¼ÿ·ÿÂÿ¹ÿ±ÿ¸ÿÁÿµÿ¹ÿµÿ´ÿ·ÿ¼ÿ½ÿ¾ÿ¹ÿ¸ÿ½ÿºÿ²ÿ¬ÿ¼ÿÂÿ¼ÿ¸ÿµÿªÿÀÿ»ÿ¼ÿ±ÿ¾ÿ¿ÿºÿºÿ²ÿ¸ÿ¹ÿµÿ³ÿ´ÿ»ÿ¿ÿ¼ÿÀÿÇÿ´ÿÿ¯ÿ½ÿ½ÿ¿ÿ¹ÿÇÿ±ÿµÿ±ÿ·ÿ»ÿ½ÿÀÿÂÿ»ÿ­ÿ®ÿºÿ¿ÿ¼ÿ³ÿ¸ÿÆÿ¸ÿ·ÿ¼ÿµÿºÿ±ÿ±ÿ³ÿÀÿÄÿ¿ÿ¼ÿÁÿÀÿ·ÿ¸ÿºÿ»ÿ¸ÿÁÿ³ÿ¹ÿÁÿ³ÿ¶ÿ»ÿ¸ÿ±ÿ²ÿ¿ÿ»ÿ»ÿÅÿÂÿ¹ÿÁÿÂÿ¯ÿ´ÿÅÿ³ÿ¾ÿ­ÿ·ÿ·ÿ½ÿ¼ÿ»ÿ¼ÿ¾ÿ¹ÿ³ÿ³ÿ³ÿ·ÿ¸ÿ¸ÿ»ÿ·ÿ¶ÿºÿ¹ÿºÿ´ÿ®ÿ¹ÿ½ÿ¸ÿ±ÿ²ÿ±ÿ³ÿ¸ÿ¹ÿ¹ÿ¹ÿµÿºÿÃÿ¸ÿ¸ÿ´ÿÂÿ¬ÿÆÿ¹ÿ²ÿ½ÿ¹ÿ¾ÿ½ÿ¹ÿ¹ÿ¸ÿ·ÿ´ÿ³ÿ¶ÿºÿºÿºÿ¸ÿºÿÈÿÂÿ¾ÿÁÿ¾ÿÆÿÆÿÂÿ´ÿ³ÿ¾ÿºÿ¶ÿ¼ÿÂÿËÿºÿÆÿ¼ÿ°ÿËÿÃÿ¾ÿ¹ÿ»ÿ¼ÿ¿ÿ»ÿ¶ÿ¼ÿ¾ÿ·ÿ½ÿ½ÿ¾ÿ¬ÿ­ÿÀÿÅÿ¼ÿ¾ÿ»ÿÄÿÂÿ¾ÿ¶ÿ·ÿ¿ÿ¼ÿ¿ÿ¹ÿµÿ¯ÿ±ÿÀÿÊÿµÿ°ÿÄÿÅÿÅÿÂÿ¾ÿ¾ÿ½ÿ»ÿ¹ÿ¶ÿ½ÿ¸ÿÀÿ¸ÿ¾ÿÂÿ¶ÿºÿ¼ÿ¸ÿ¹ÿ¼ÿ¾ÿ¹ÿ¶ÿÁÿ·ÿÀÿÇÿ¼ÿ¾ÿºÿ¶ÿ°ÿ¹ÿÁÿºÿ¾ÿÆÿÄÿÁÿÀÿ¸ÿºÿÏÿ¿ÿÃÿÃÿ½ÿ½ÿÀÿºÿ¼ÿÂÿºÿ»ÿ¿ÿµÿ¸ÿµÿÀÿÄÿÉÿ»ÿÅÿ¿ÿ¼ÿ¿ÿ¼ÿ¸ÿ¼ÿ¿ÿ»ÿ¸ÿ¼ÿÂÿºÿÂÿÀÿ¼ÿ½ÿ·ÿÀÿ¾ÿ¸ÿ¹ÿ¸ÿ¹ÿ¼ÿ½ÿÄÿ¼ÿ»ÿ³ÿ¬ÿ¿ÿ¼ÿÃÿÃÿ¼ÿ»ÿºÿ¿ÿÆÿÅÿ½ÿ´ÿÂÿÊÿÁÿÄÿ¿ÿ½ÿ¼ÿºÿ²ÿ±ÿºÿÀÿ¿ÿÂÿÄÿºÿ®ÿ¬ÿºÿÀÿ¼ÿÁÿ»ÿ·ÿ½ÿÂÿ¿ÿ¾ÿ¹ÿ¸ÿÂÿÃÿ·ÿ¼ÿ¹ÿÂÿÃÿÃÿ¾ÿ¾ÿÇÿÂÿÀÿÊÿ¾ÿªÿÀÿÉÿ¸ÿ»ÿÃÿ½ÿºÿÂÿÆÿÄÿ¿ÿºÿÆÿÈÿ»ÿÀÿ·ÿ¼ÿ½ÿÃÿÊÿÅÿ½ÿ¸ÿ¸ÿÄÿºÿÂÿ°ÿÅÿ»ÿ±ÿ¹ÿ¿ÿÄÿÃÿ»ÿÈÿÃÿÇÿ¼ÿ¾ÿÃÿÄÿµÿ¸ÿ¼ÿÁÿÅÿ¼ÿÂÿÈÿÁÿÅÿÀÿ¾ÿÂÿÁÿ¿ÿ¹ÿµÿ»ÿÁÿ½ÿ²ÿÿyÿÿÿÿ¯ÿ·ÿ¸ÿµÿµÿ½ÿ¾ÿ·ÿ¸ÿ¾ÿÅÿÃÿ»ÿ¾ÿÊÿÍÿÀÿ¸ÿÂÿ½ÿ¼ÿ¿ÿ¾ÿ¼ÿÉÿ¿ÿÂÿÇÿÃÿ¼ÿ»ÿÁÿ»ÿ½ÿµÿ´ÿºÿ¾ÿ¿ÿÄÿ¾ÿ³ÿ¶ÿÃÿ¾ÿ·ÿËÿ¼ÿ¾ÿ¼ÿ»ÿ½ÿ¿ÿ¿ÿÄÿÉÿÇÿÁÿÉÿ»ÿÃÿÁÿºÿ»ÿÁÿ¿ÿ¸ÿÂÿÎÿÁÿ¸ÿÁÿ¹ÿ¸ÿÁÿ¼ÿ¸ÿ½ÿ¼ÿÁÿ°ÿÉÿËÿÈÿÌÿÅÿÀÿ¾ÿ½ÿÀÿÉÿÀÿµÿ¹ÿÂÿÐÿ¼ÿ¸ÿÃÿÅÿÀÿÀÿ´ÿ¾ÿ¹ÿ¾ÿÉÿÃÿ¾ÿ¹ÿ¸ÿ¾ÿ¼ÿÈÿÅÿ¸ÿ»ÿ¾ÿÂÿÁÿ½ÿ¼ÿÃÿÎÿÂÿ¸ÿ¹ÿ¹ÿÅÿÃÿÄÿÆÿÄÿÂÿ¾ÿ¹ÿÃÿ¼ÿÄÿºÿÃÿÇÿÁÿÃÿÆÿªÿ¸ÿÄÿÇÿÌÿÀÿÁÿÀÿÂÿÉÿ¾ÿ¾ÿ½ÿ½ÿÅÿ¼ÿ½ÿ¾ÿ·ÿ±ÿ¹ÿÉÿÂÿÎÿÄÿÂÿÄÿÀÿ¸ÿ³ÿµÿ¶ÿ¾ÿÉÿÂÿ¼ÿ»ÿÁÿÆÿÄÿÃÿÁÿ¿ÿÂÿÉÿ¾ÿÃÿÂÿ¸ÿ¹ÿÅÿÉÿÇÿ¸ÿÅÿ¿ÿºÿºÿ½ÿ»ÿ¹ÿÄÿ¾ÿºÿÅÿÀÿÅÿÍÿÈÿÁÿÈÿ½ÿÀÿÁÿµÿºÿ´ÿºÿÇÿÅÿ½ÿÃÿÀÿÃÿÄÿ¿ÿ¹ÿ·ÿ½ÿÀÿ·ÿÂÿ¼ÿºÿ½ÿ½ÿ¸ÿ¾ÿÇÿÀÿÅÿÄÿ¹ÿ¿ÿ»ÿ¿ÿÇÿÆÿÂÿ¾ÿ¶ÿ¹ÿ»ÿÊÿÍÿÆÿÀÿ¼ÿµÿÂÿ³ÿ¼ÿ¿ÿ¼ÿ¾ÿ¿ÿºÿ¼ÿ½ÿ½ÿÀÿ¾ÿ¼ÿ·ÿ»ÿÉÿ¾ÿ»ÿ¾ÿ³ÿÁÿÅÿÂÿ¾ÿ»ÿ½ÿ¿ÿ¹ÿ¼ÿÅÿÄÿµÿ¾ÿ¶ÿ¿ÿ·ÿ³ÿ±ÿ°ÿ·ÿÅÿÇÿÄÿ¾ÿ¹ÿ¶ÿ³ÿµÿ¸ÿ¸ÿ¶ÿ±ÿ«ÿ¾ÿ®ÿ´ÿ¿ÿ»ÿ²ÿ¶ÿµÿ³ÿ¼ÿ·ÿºÿ¹ÿºÿ¸ÿµÿ¾ÿ·ÿ³ÿ°ÿ±ÿºÿ½ÿ»ÿ´ÿ¡ÿ¿ÿ²ÿ¹ÿ°ÿ¼ÿÁÿ½ÿ·ÿ°ÿ½ÿ¹ÿ¯ÿ¯ÿ«ÿ°ÿºÿ¼ÿ¸ÿ´ÿ¹ÿ²ÿ°ÿ¸ÿ¶ÿ±ÿ­ÿ­ÿ±ÿ¢ÿ³ÿ¼ÿÁÿ¼ÿ¼ÿÁÿÂÿ¸ÿ±ÿÃÿËÿ¾ÿ´ÿµÿ²ÿ³ÿ¶ÿ³ÿ³ÿ¾ÿ»ÿ²ÿ¶ÿ³ÿ¢ÿ©ÿ°ÿ¬ÿ±ÿ³ÿ¼ÿ³ÿ¯ÿ±ÿ¹ÿ½ÿºÿ¸ÿ¹ÿ£ÿ ÿ½ÿÂÿÁÿ¸ÿ±ÿ¬ÿªÿ°ÿªÿ°ÿ¯ÿ¸ÿ±ÿ°ÿ»ÿÀÿ»ÿ¹ÿ»ÿ»ÿºÿ¯ÿ³ÿ¿ÿÁÿ¿ÿ½ÿ¼ÿÃÿºÿ¿ÿ«ÿ¾ÿ¯ÿ³ÿµÿ²ÿ³ÿµÿ¿ÿ¼ÿÀÿ¿ÿµÿ°ÿ¶ÿÂÿÃÿ¹ÿ·ÿ±ÿ®ÿºÿµÿ²ÿ«ÿ¯ÿºÿ¿ÿ¿ÿ¾ÿ¿ÿÃÿ²ÿ¾ÿÅÿºÿºÿ»ÿ¸ÿ¹ÿ¸ÿºÿ¯ÿ²ÿÁÿºÿ¿ÿ½ÿºÿµÿ¢ÿÿ¶ÿ²ÿ·ÿ°ÿ¶ÿ·ÿºÿ¿ÿÂÿÁÿ¿ÿÄÿºÿ±ÿºÿ¸ÿ¶ÿµÿ´ÿ¾ÿÅÿ¿ÿÁÿ¾ÿ´ÿ¸ÿ¹ÿ¿ÿ½ÿ°ÿ¹ÿ¾ÿ·ÿºÿ¼ÿ¶ÿºÿ¶ÿµÿ¶ÿ¾ÿ¸ÿ¹ÿ¼ÿ·ÿ¸ÿºÿ°ÿÇÿµÿ·ÿ¶ÿ²ÿ´ÿ·ÿ·ÿ´ÿ¶ÿÀÿÁÿ³ÿ´ÿ¿ÿ·ÿ¸ÿ·ÿ´ÿ¸ÿ¾ÿÂÿ¼ÿ¾ÿ¹ÿºÿ«ÿ¾ÿÆÿ¿ÿÄÿ¼ÿµÿÁÿ¿ÿµÿ­ÿ±ÿ±ÿ¶ÿÂÿÁÿ¼ÿ¼ÿ¹ÿ·ÿ¾ÿ»ÿ¯ÿµÿ±ÿ£ÿ°ÿ»ÿÊÿÈÿ¾ÿ¹ÿ»ÿ½ÿ³ÿ²ÿÂÿ½ÿ¿ÿ¼ÿÀÿ¸ÿ¼ÿ»ÿ¹ÿ¾ÿ¸ÿ±ÿºÿ´ÿ·ÿ·ÿÀÿÁÿ½ÿ½ÿºÿ²ÿ¯ÿ³ÿ½ÿÅÿÂÿ¼ÿ·ÿ´ÿ­ÿ´ÿ»ÿ¾ÿ¾ÿ¾ÿ¼ÿºÿ½ÿºÿ»ÿ½ÿµÿµÿ¹ÿ»ÿ½ÿ¼ÿµÿ³ÿ»ÿ¸ÿ»ÿÀÿ´ÿ½ÿ°ÿ­ÿÅÿ¿ÿ½ÿ¸ÿ·ÿ¸ÿ·ÿÀÿ¹ÿ¶ÿ±ÿµÿ¼ÿÉÿÃÿ¿ÿ¼ÿºÿ¹ÿ±ÿ®ÿ¼ÿÁÿ½ÿ ÿºÿ·ÿ¹ÿºÿ±ÿºÿ¿ÿÁÿ¾ÿºÿ¼ÿ½ÿµÿ·ÿ¼ÿ«ÿ½ÿ¾ÿÂÿºÿ¼ÿ¿ÿ¸ÿºÿÁÿ½ÿ»ÿ²ÿ³ÿ«ÿ±ÿºÿÂÿÃÿ¿ÿ¿ÿ¾ÿ±ÿ´ÿÀÿ¹ÿµÿÀÿ¸ÿÀÿ´ÿÈÿÃÿ·ÿ½ÿ·ÿ¶ÿ´ÿ°ÿ·ÿ»ÿ²ÿ¶ÿ»ÿ·ÿÀÿ´ÿ·ÿ«ÿ¼ÿÆÿ¿ÿ½ÿ¸ÿ¾ÿÁÿ¸ÿ»ÿ½ÿ¸ÿÀÿ¾ÿ¿ÿ¹ÿ·ÿÃÿ¾ÿ¿ÿÀÿ¹ÿ»ÿ¿ÿ¸ÿ¶ÿ¿ÿÈÿ°ÿ¯ÿ¶ÿ»ÿµÿ²ÿ¶ÿ ÿ¸ÿÀÿºÿ·ÿºÿ»ÿ¹ÿ¸ÿ·ÿ¹ÿ±ÿÀÿµÿÃÿ¿ÿ¿ÿ·ÿ´ÿ°ÿ³ÿ¹ÿ¸ÿ³ÿ³ÿµÿ­ÿ²ÿ®ÿ±ÿÂÿ¾ÿÊÿ¼ÿ¹ÿÇÿÈÿ¾ÿ¿ÿÁÿ¼ÿ¼ÿÂÿ¼ÿ¶ÿ²ÿ³ÿ¯ÿ°ÿ¿ÿ¿ÿ¸ÿ³ÿ½ÿ¼ÿ¿ÿ¼ÿ»ÿ¿ÿ·ÿ´ÿ¹ÿ¶ÿ³ÿ¶ÿªÿÀÿÅÿ»ÿºÿ½ÿ¼ÿ¸ÿ¹ÿÃÿÃÿ»ÿ¸ÿ¸ÿ·ÿ½ÿ¾ÿ½ÿ´ÿ·ÿ±ÿ·ÿ¶ÿ«ÿ±ÿ²ÿ¹ÿ½ÿÀÿ¾ÿ½ÿ¿ÿ·ÿ¹ÿ¿ÿÆÿ¶ÿ·ÿ³ÿµÿÂÿ¾ÿºÿ³ÿ´ÿ¶ÿ´ÿ½ÿ¿ÿ¶ÿ¹ÿ¸ÿ¬ÿ¿ÿ¼ÿ²ÿµÿ»ÿ°ÿ¿ÿ¼ÿÅÿÂÿºÿ¾ÿ¼ÿÀÿºÿµÿ»ÿ»ÿµÿ¬ÿ®ÿ·ÿºÿ½ÿ¾ÿ¸ÿÿ«ÿ»ÿ¹ÿ»ÿ´ÿÁÿ¹ÿºÿÀÿ¿ÿ»ÿ´ÿ°ÿµÿºÿÁÿ½ÿ¶ÿ¹ÿµÿ²ÿ­ÿ¸ÿ³ÿ¹ÿ¾ÿ·ÿ²ÿ¸ÿ¹ÿµÿ´ÿ´ÿ¸ÿ¼ÿÂÿ³ÿ¢ÿ°ÿ¯ÿ±ÿ±ÿËÿ­ÿ°ÿ¯ÿÿ°ÿÁÿ¹ÿ¶ÿ³ÿ±ÿ´ÿ±ÿ²ÿ³ÿµÿ¹ÿµÿ­ÿµÿ´ÿ³ÿ´ÿºÿ¼ÿºÿ¼ÿ¶ÿ¯ÿ³ÿ¬ÿ­ÿ´ÿ¹ÿ»ÿµÿµÿ½ÿ¼ÿ«ÿ¹ÿ½ÿ½ÿ¸ÿ·ÿ´ÿÇÿ¼ÿ»ÿ¹ÿ¬ÿ©ÿ·ÿÁÿÁÿ·ÿ³ÿ°ÿ«ÿ´ÿºÿ»ÿ¶ÿÁÿ¿ÿ¹ÿµÿ³ÿ±ÿ»ÿ³ÿ®ÿ½ÿºÿ¸ÿ³ÿ¼ÿ½ÿ¹ÿºÿ¹ÿ¶ÿ·ÿ¸ÿ·ÿ»ÿÁÿÅÿºÿÂÿÃÿ¬ÿºÿ¿ÿ·ÿ´ÿ²ÿ¼ÿ¶ÿµÿ´ÿÀÿÃÿÀÿ´ÿ°ÿ¶ÿ´ÿ»ÿÇÿ½ÿ¯ÿ²ÿ²ÿ²ÿ±ÿÂÿ¸ÿ¼ÿ¹ÿ¯ÿ»ÿ³ÿÁÿ»ÿ·ÿ³ÿ³ÿµÿ±ÿ²ÿ¸ÿµÿ³ÿ¹ÿºÿ»ÿºÿ¶ÿ®ÿ»ÿ¼ÿ·ÿÂÿ»ÿ¿ÿ³ÿ±ÿ²ÿ¯ÿ¾ÿ¼ÿ·ÿ¸ÿµÿ²ÿ½ÿ·ÿ«ÿ®ÿ³ÿ²ÿ±ÿ·ÿ®ÿ³ÿ³ÿ¬ÿÿ²ÿ¯ÿ¾ÿ±ÿ°ÿ®ÿ¶ÿ¼ÿªÿ°ÿ¹ÿ·ÿ·ÿ¾ÿ³ÿ®ÿµÿ¾ÿ¼ÿ³ÿ´ÿ·ÿ³ÿ´ÿµÿµÿ»ÿ·ÿ½ÿ¸ÿ³ÿ½ÿ²ÿ®ÿºÿ¼ÿ®ÿ­ÿ²ÿ¶ÿ³ÿ´ÿ¶ÿ¹ÿ¼ÿµÿ·ÿ¸ÿ±ÿ¯ÿµÿ»ÿ³ÿ¹ÿ»ÿ·ÿ²ÿ²ÿ¹ÿ´ÿ´ÿµÿ±ÿ¿ÿ«ÿ³ÿ³ÿ¶ÿºÿ·ÿ¶ÿ²ÿ²ÿ²ÿ³ÿ´ÿµÿ³ÿµÿ¸ÿ¸ÿ¹ÿ²ÿ¯ÿ ÿ²ÿ±ÿ´ÿ¿ÿÄÿ´ÿ¼ÿ¾ÿ±ÿ²ÿ±ÿ»ÿ¸ÿ¿ÿ¼ÿ¹ÿ¹ÿ°ÿ®ÿ³ÿ²ÿ¶ÿ·ÿ¾ÿÀÿ±ÿ³ÿÀÿ¼ÿ·ÿ²ÿ±ÿ¯ÿ´ÿ±ÿ²ÿ·ÿ·ÿ²ÿ©ÿ³ÿ«ÿ·ÿÁÿ¶ÿºÿ²ÿ¸ÿ³ÿ³ÿ»ÿ³ÿ±ÿ³ÿ¹ÿ¼ÿÀÿ¼ÿ·ÿ¸ÿµÿ²ÿ¯ÿ³ÿ¸ÿ³ÿºÿ¶ÿµÿ²ÿ­ÿºÿµÿ½ÿ´ÿ¿ÿ´ÿ¸ÿ²ÿµÿµÿ²ÿµÿ¼ÿºÿ³ÿ±ÿ´ÿ·ÿ¶ÿ·ÿ¸ÿ¶ÿ¯ÿ¯ÿ±ÿ±ÿ»ÿ³ÿÿ®ÿµÿ¹ÿ¸ÿ»ÿ³ÿ¹ÿ·ÿÿ¯ÿÿÿ³ÿ°ÿµÿ¶ÿ¸ÿÃÿ¸ÿ°ÿ·ÿ½ÿ¹ÿ°ÿ®ÿ«ÿ©ÿ¶ÿ¾ÿ¸ÿ°ÿªÿªÿ­ÿ³ÿ·ÿ³ÿ±ÿ¯ÿ°ÿµÿ¸ÿ°ÿ´ÿ¯ÿ¹ÿ¾ÿ»ÿ´ÿ®ÿ´ÿ¶ÿ±ÿ´ÿ´ÿ¶ÿ¯ÿ­ÿ±ÿ³ÿ¯ÿ²ÿ´ÿ·ÿ¶ÿ¯ÿ°ÿ´ÿ´ÿ³ÿ±ÿ­ÿ¬ÿ²ÿºÿ±ÿ½ÿµÿ©ÿ±ÿ¶ÿ¼ÿªÿÿÉÿ®ÿµÿ¾ÿ¼ÿ½ÿ¯ÿ¸ÿ¯ÿ¯ÿ¶ÿ¹ÿÿ¬ÿ´ÿ°ÿ®ÿ°ÿ¶ÿºÿºÿÁÿºÿ¬ÿ²ÿ·ÿ®ÿ­ÿ°ÿÿ®ÿ®ÿ¶ÿ­ÿ·ÿ®ÿ©ÿ¶ÿÿµÿªÿ©ÿ·ÿ³ÿ¶ÿ¿ÿ©ÿ½ÿ³ÿÿ±ÿÿ©ÿ²ÿ³ÿ´ÿ´ÿ·ÿ¸ÿ®ÿ­ÿ²ÿ°ÿ¬ÿÿ«ÿ²ÿ­ÿ­ÿ²ÿ®ÿ³ÿ´ÿ·ÿµÿ®ÿ¯ÿ³ÿ½ÿµÿ·ÿ´ÿ´ÿ²ÿ¶ÿ³ÿ¹ÿ­ÿ·ÿ¹ÿ¶ÿ³ÿ­ÿ¸ÿ²ÿ·ÿ·ÿ¸ÿ¹ÿ¶ÿ¹ÿ¶ÿ±ÿ²ÿ¸ÿ·ÿ´ÿ¶ÿ±ÿ°ÿ²ÿ°ÿ®ÿ¶ÿ¶ÿ°ÿ²ÿ¹ÿ»ÿ±ÿ³ÿ±ÿÿ°ÿ´ÿ»ÿ¸ÿ¹ÿªÿ«ÿ®ÿ±ÿ¶ÿ¯ÿµÿ·ÿ²ÿµÿ²ÿ®ÿ«ÿ«ÿ¬ÿ°ÿ¬ÿ«ÿ±ÿ·ÿ½ÿºÿ±ÿ¯ÿ®ÿ±ÿ´ÿ±ÿ¸ÿ¹ÿ¿ÿºÿ¸ÿ¼ÿ¾ÿ²ÿ±ÿ¸ÿ®ÿ´ÿ­ÿ³ÿ¸ÿ´ÿ¹ÿ¬ÿ­ÿ­ÿÿ´ÿ¯ÿ³ÿ°ÿ´ÿ³ÿ¬ÿ¬ÿµÿ®ÿªÿ®ÿ¬ÿÿ³ÿºÿ­ÿ®ÿ³ÿ¸ÿ»ÿ¼ÿ¶ÿ»ÿ½ÿµÿ³ÿ¼ÿ«ÿÿ¬ÿ®ÿ¹ÿ©ÿÿ®ÿ®ÿ¯ÿÂÿ¶ÿ¸ÿ­ÿ·ÿ¬ÿÿ²ÿ¯ÿ¹ÿ¼ÿ¶ÿÁÿºÿ°ÿ®ÿ¸ÿ¶ÿ¶ÿ¾ÿ¼ÿ³ÿ®ÿ­ÿÿÿ°ÿ½ÿÄÿ¶ÿ¬ÿ°ÿ¸ÿ¹ÿ°ÿ®ÿ³ÿ°ÿ¸ÿ·ÿÿ«ÿ­ÿÆÿ²ÿªÿÿ¬ÿ°ÿÿ¶ÿµÿ¸ÿ³ÿ·ÿ®ÿÿ²ÿ¹ÿ¶ÿ¯ÿ¶ÿ´ÿ®ÿ²ÿ¶ÿ·ÿµÿ³ÿµÿ¯ÿ­ÿ²ÿ±ÿ½ÿµÿªÿ«ÿÿ±ÿÿ¹ÿ³ÿ°ÿ¶ÿ¼ÿÿ¯ÿ¿ÿµÿ±ÿ¬ÿ¯ÿ´ÿ±ÿ´ÿ·ÿ­ÿµÿ¿ÿ­ÿ´ÿ¶ÿ¯ÿ«ÿ­ÿ«ÿ­ÿ´ÿ­ÿªÿ°ÿ¬ÿÿ©ÿ«ÿ¬ÿ¶ÿªÿ¹ÿªÿ´ÿ¹ÿºÿºÿ±ÿÿ±ÿ»ÿ¯ÿ¸ÿ·ÿ¾ÿ®ÿ¶ÿ¸ÿ°ÿ³ÿ¸ÿ­ÿ¸ÿµÿ²ÿºÿ»ÿ³ÿ´ÿ²ÿ³ÿ­ÿ°ÿµÿ²ÿ®ÿ±ÿ³ÿ°ÿ²ÿ²ÿ¯ÿ¯ÿ¹ÿ±ÿ»ÿ²ÿ°ÿ¯ÿ­ÿ©ÿ­ÿ«ÿ®ÿ¶ÿºÿµÿ²ÿÿÁÿ³ÿ¸ÿ´ÿ³ÿ´ÿ¾ÿ°ÿµÿªÿ·ÿ·ÿ¯ÿ²ÿÿÿ³ÿ³ÿ²ÿ³ÿ·ÿ²ÿ¬ÿ±ÿ¶ÿ´ÿ®ÿµÿ¹ÿ¶ÿ²ÿ¸ÿ¶ÿ´ÿ½ÿ¯ÿªÿ¼ÿ¾ÿ´ÿ³ÿªÿ¿ÿ¸ÿ´ÿ¶ÿªÿ®ÿ¯ÿ®ÿ»ÿµÿ¹ÿ»ÿ·ÿ®ÿ¬ÿ±ÿµÿ¸ÿ»ÿ¶ÿ±ÿ±ÿ±ÿ¬ÿÿ¯ÿªÿ²ÿ¶ÿºÿ®ÿ±ÿ±ÿ©ÿÿ¼ÿ´ÿ·ÿ®ÿ®ÿ»ÿ³ÿÁÿÀÿ©ÿ¸ÿ¼ÿ³ÿ¿ÿ³ÿ²ÿÿ²ÿ³ÿ³ÿ¯ÿ¾ÿÁÿ±ÿ¯ÿ®ÿ®ÿ´ÿ´ÿ·ÿ·ÿ¸ÿºÿ´ÿ³ÿ°ÿ»ÿ²ÿµÿÿ¸ÿ­ÿ°ÿ¿ÿÿ¯ÿ°ÿÄÿ¹ÿÿ­ÿºÿ¸ÿ°ÿ³ÿ²ÿ±ÿ¶ÿ®ÿ¿ÿ»ÿ´ÿ¼ÿÃÿ¿ÿµÿµÿµÿªÿ©ÿ®ÿ´ÿ¼ÿ»ÿÀÿ¸ÿ¸ÿ´ÿ¿ÿÂÿ¶ÿ®ÿ±ÿ¿ÿ¬ÿ¸ÿ¸ÿ¯ÿ°ÿ°ÿ­ÿ·ÿ¸ÿºÿ´ÿ²ÿ´ÿ¶ÿ¹ÿ»ÿ¶ÿ´ÿ½ÿ·ÿ­ÿ®ÿÿ®ÿ²ÿ¶ÿ¹ÿ¾ÿ¯ÿÿªÿµÿ°ÿ»ÿ°ÿ¶ÿ½ÿ­ÿ¶ÿ±ÿÿµÿÀÿ¼ÿ»ÿºÿµÿ³ÿ²ÿ´ÿ·ÿÃÿÈÿ°ÿ¯ÿ¹ÿ±ÿ¶ÿÃÿÃÿµÿ°ÿ³ÿ¶ÿ±ÿ¾ÿ¸ÿ³ÿ¹ÿ¾ÿ°ÿºÿºÿ²ÿ³ÿ°ÿ·ÿ¶ÿ·ÿ·ÿ´ÿ³ÿ±ÿ³ÿ³ÿ°ÿ¯ÿ±ÿ·ÿ·ÿ´ÿµÿ¶ÿ¶ÿ·ÿ»ÿµÿ¸ÿ·ÿ®ÿºÿµÿ·ÿ¸ÿ²ÿ®ÿÿÿ»ÿ·ÿ¾ÿ¼ÿ¶ÿ±ÿºÿ·ÿ·ÿ·ÿ¶ÿ¹ÿÀÿ¸ÿ¶ÿµÿµÿ½ÿ¶ÿ¸ÿÂÿ¶ÿ©ÿ·ÿµÿ¯ÿ¹ÿ¶ÿ»ÿ¹ÿ°ÿ³ÿ´ÿ·ÿ·ÿ´ÿ¹ÿ»ÿ½ÿ´ÿµÿµÿ¶ÿ¼ÿ¸ÿ¸ÿµÿ¯ÿµÿ¹ÿ´ÿ´ÿ¹ÿ¹ÿ·ÿµÿ®ÿ´ÿ»ÿ¼ÿ¶ÿ¶ÿ¸ÿ¬ÿ»ÿ©ÿ´ÿ®ÿªÿ®ÿ­ÿºÿ·ÿ¸ÿ·ÿ´ÿ±ÿ±ÿ¼ÿ¹ÿ°ÿ¸ÿ»ÿ¹ÿ«ÿ¯ÿ´ÿ¿ÿ·ÿ¹ÿºÿ¼ÿ»ÿ»ÿ®ÿÀÿµÿ·ÿ±ÿ±ÿ¼ÿ¹ÿ»ÿÀÿ¸ÿ°ÿ´ÿ¹ÿ¶ÿ±ÿ³ÿ¶ÿ²ÿ²ÿºÿ°ÿºÿµÿ¸ÿ¹ÿµÿµÿ¼ÿ¼ÿ¿ÿ¶ÿºÿ·ÿºÿ¿ÿÀÿ¹ÿ±ÿ¶ÿÁÿ½ÿ¹ÿ¿ÿ»ÿºÿ¶ÿ²ÿ»ÿÅÿ¿ÿ¸ÿ´ÿ²ÿ¹ÿÂÿ³ÿ³ÿµÿ¼ÿÆÿ½ÿ°ÿ¬ÿ¯ÿºÿ¾ÿºÿºÿ»ÿ¶ÿµÿ»ÿ½ÿ½ÿ·ÿ·ÿ³ÿ¹ÿÀÿºÿµÿ°ÿ´ÿ½ÿ·ÿ¸ÿ¼ÿ·ÿ»ÿÂÿ¼ÿ¹ÿ¿ÿ¶ÿ­ÿºÿ¾ÿ»ÿÁÿºÿ²ÿ¯ÿÄÿÂÿ²ÿ²ÿÂÿ»ÿÀÿµÿ´ÿ²ÿ¶ÿ¾ÿ¿ÿ¸ÿ»ÿÂÿÁÿµÿ®ÿ¸ÿÀÿºÿ¹ÿ¼ÿ½ÿºÿ¹ÿ»ÿ»ÿ³ÿ½ÿµÿ³ÿºÿºÿ·ÿ¶ÿ·ÿ¹ÿ²ÿ»ÿÁÿµÿºÿ´ÿ´ÿÁÿÀÿÿ³ÿ´ÿºÿ¬ÿ¾ÿ·ÿ½ÿ·ÿ¶ÿÁÿ¿ÿ»ÿ¿ÿ¿ÿ»ÿ·ÿ¹ÿ»ÿ»ÿ¿ÿÁÿ¼ÿ°ÿ»ÿ¾ÿºÿÅÿ½ÿ¹ÿ°ÿ½ÿ¸ÿ¸ÿÂÿÇÿµÿ¬ÿ³ÿ¹ÿºÿµÿ¾ÿ¼ÿÿ¸ÿÇÿ³ÿ¶ÿ¶ÿ¬ÿ¼ÿµÿ·ÿ¹ÿ½ÿ¼ÿ·ÿ½ÿÄÿ¾ÿ¿ÿÅÿ¼ÿ»ÿ¹ÿ¹ÿ°ÿ¾ÿ¸ÿ·ÿºÿ´ÿÄÿºÿ¼ÿ·ÿ»ÿ¿ÿÁÿÀÿ¿ÿ¿ÿÂÿÆÿ¿ÿ½ÿ¼ÿµÿ°ÿ¶ÿºÿ·ÿÃÿ½ÿ½ÿÄÿ¼ÿ¾ÿ·ÿ²ÿ´ÿ¶ÿ¼ÿ¿ÿ¹ÿ¹ÿ»ÿ²ÿ·ÿ²ÿºÿ½ÿºÿ¸ÿºÿ®ÿ´ÿ¿ÿ±ÿ±ÿ¼ÿ¹ÿµÿ¿ÿÄÿ±ÿ´ÿ­ÿ¾ÿ¬ÿ»ÿ¿ÿÿ»ÿ¶ÿÀÿ¹ÿ¹ÿ´ÿ´ÿ´ÿ¸ÿ¾ÿ¸ÿºÿ´ÿ·ÿ¸ÿ²ÿ½ÿ¯ÿ¿ÿÂÿºÿ²ÿ¶ÿ¸ÿ¼ÿ¹ÿ¸ÿ½ÿ¹ÿ¸ÿÁÿÂÿ®ÿÇÿÆÿ¼ÿÎÿ·ÿºÿ³ÿ¸ÿ»ÿ·ÿ·ÿºÿ½ÿ¾ÿºÿ¿ÿ¶ÿ¾ÿ²ÿ³ÿÇÿÆÿºÿ´ÿ·ÿ´ÿÂÿÂÿ¾ÿÅÿÃÿÄÿÈÿµÿºÿÀÿ·ÿÁÿÀÿÀÿ¹ÿ¾ÿÄÿÄÿÀÿÁÿ¿ÿ¼ÿºÿ²ÿ¹ÿÂÿ¹ÿÀÿ¼ÿ³ÿ¹ÿµÿ·ÿ·ÿ´ÿ½ÿÀÿÁÿÂÿºÿ³ÿÀÿÉÿÄÿ¿ÿÁÿ¸ÿ·ÿ¾ÿºÿ¾ÿÂÿÈÿÊÿÄÿ¿ÿ½ÿ¼ÿÂÿÊÿ¼ÿ»ÿ¶ÿ¸ÿ»ÿ¾ÿ½ÿ»ÿºÿµÿ¹ÿÁÿÃÿÂÿÆÿÀÿÂÿ»ÿ»ÿ¿ÿÁÿÂÿÁÿ¼ÿ¼ÿÂÿÅÿ½ÿ´ÿ·ÿ¾ÿÀÿÁÿ¾ÿ»ÿÄÿ»ÿ·ÿ¼ÿºÿ¶ÿ¸ÿ¹ÿ½ÿÂÿ¿ÿÀÿ¬ÿºÿ¾ÿ±ÿ¼ÿÅÿ¹ÿ¼ÿÇÿÈÿÂÿÀÿ¿ÿ½ÿ¾ÿÅÿÃÿ½ÿÀÿ¼ÿÀÿ»ÿ·ÿ¶ÿ¸ÿ¹ÿ¼ÿÁÿ»ÿ¼ÿºÿ¾ÿ®ÿÅÿ¶ÿµÿÀÿÃÿ½ÿÁÿÂÿºÿ¼ÿ´ÿ¶ÿÃÿ¸ÿ¿ÿ´ÿ¹ÿÅÿËÿËÿÇÿÈÿÊÿÅÿÅÿÊÿÃÿÃÿÃÿÌÿ¸ÿºÿ¾ÿ¾ÿÁÿ¿ÿ¸ÿ·ÿ¼ÿÂÿÃÿÅÿ¸ÿ¹ÿ»ÿ·ÿ¹ÿ¿ÿÂÿÁÿ¼ÿ·ÿ·ÿÄÿÁÿºÿ¾ÿÀÿµÿÀÿÊÿÄÿ¾ÿ¿ÿÂÿÆÿ¼ÿÅÿ»ÿ½ÿÅÿÆÿ·ÿ³ÿµÿ¾ÿÃÿÀÿÅÿÎÿÀÿ¾ÿ¾ÿÃÿÀÿ¿ÿÂÿ¾ÿ¹ÿ¶ÿ¸ÿÀÿÿ*ÿ¡þ2ÿÿ­ÿ³ÿ·ÿ¼ÿÀÿ¼ÿ¹ÿÀÿ¶ÿ»ÿËÿ¼ÿ¼ÿºÿÇÿÎÿÌÿÇÿÃÿÁÿºÿÃÿÈÿÐÿËÿÇÿÅÿ¿ÿ¹ÿ»ÿ¾ÿ½ÿÂÿ¶ÿ®ÿÿ±ÿ³ÿ¿ÿÄÿ¿ÿ½ÿÀÿÀÿ¿ÿ´ÿ¹ÿÌÿ»ÿÀÿ¹ÿ»ÿÁÿÀÿ¿ÿÁÿ½ÿ¸ÿÀÿÅÿ¼ÿºÿºÿÁÿÂÿÃÿÁÿ½ÿÈÿ¿ÿ»ÿÀÿÿ»ÿÄÿ¹ÿ¾ÿÄÿÀÿÄÿÃÿ¹ÿËÿÎÿÅÿ¾ÿ·ÿÀÿÇÿÂÿÁÿÇÿ»ÿµÿÅÿÂÿ¿ÿ»ÿÁÿ¾ÿ»ÿ¾ÿ¼ÿ¹ÿÄÿ¹ÿ¿ÿÁÿ¾ÿ¼ÿ½ÿÁÿÅÿÆÿÅÿÂÿÈÿÅÿÇÿÇÿÃÿ»ÿ¸ÿÀÿÈÿÄÿÎÿÂÿºÿÀÿºÿ¾ÿÂÿ½ÿ¹ÿºÿµÿÈÿÁÿÅÿÂÿÀÿÄÿÀÿ½ÿÂÿ¾ÿÉÿ¶ÿÎÿÔÿÈÿ½ÿ·ÿ½ÿÄÿÁÿÊÿ·ÿÄÿÂÿµÿ´ÿ¹ÿµÿ´ÿÆÿÄÿºÿ¸ÿÉÿÐÿ¾ÿ¶ÿ¸ÿ¾ÿÄÿÀÿÈÿÏÿ¼ÿ³ÿ¯ÿÃÿÍÿÆÿ¿ÿ»ÿÁÿÉÿ¾ÿ½ÿ¹ÿ½ÿ¾ÿ·ÿ·ÿÁÿ¿ÿ®ÿÈÿ¼ÿ¿ÿÀÿ¿ÿ¼ÿ¸ÿ»ÿ´ÿ±ÿÂÿ½ÿÄÿÆÿÂÿÈÿÍÿ»ÿÀÿÃÿ³ÿÂÿÁÿÆÿÅÿ½ÿ¿ÿÁÿÂÿÂÿÃÿ¿ÿ¸ÿ»ÿÀÿ½ÿ»ÿÁÿºÿ¾ÿÃÿºÿÀÿÈÿÃÿÂÿÁÿºÿ½ÿ½ÿ»ÿÅÿÆÿ¿ÿ½ÿ¿ÿ¶ÿ¸ÿ¿ÿÅÿÃÿÁÿºÿ³ÿ¹ÿ²ÿµÿ»ÿ»ÿ½ÿ¼ÿ¶ÿµÿ»ÿÁÿÃÿÃÿ¿ÿÀÿ¾ÿÅÿÌÿÃÿ¿ÿºÿ¼ÿ½ÿ¾ÿ¾ÿ¾ÿ¼ÿ¹ÿ¿ÿ¹ÿÁÿ¿ÿ¼ÿµÿ½ÿ»ÿºÿÁÿµÿ¶ÿ¼ÿ¿ÿ¿ÿºÿ´ÿ¼ÿµÿ²ÿ¶ÿ¸ÿµÿ²ÿ³ÿ¹ÿ´ÿµÿ¹ÿ¸ÿ±ÿ²ÿ»ÿ´ÿ³ÿ¹ÿµÿ¼ÿºÿ°ÿ²ÿ»ÿ·ÿ½ÿ»ÿ¸ÿ¶ÿ¸ÿ·ÿ²ÿªÿÿÿÀÿ¼ÿ±ÿ­ÿ©ÿ®ÿ¹ÿ½ÿ¶ÿ´ÿÃÿ´ÿ¶ÿ³ÿ¯ÿµÿ¼ÿ¹ÿ·ÿ¼ÿ·ÿªÿ²ÿ¶ÿ´ÿ±ÿ¯ÿ±ÿ¾ÿ»ÿÀÿ½ÿºÿºÿ¹ÿµÿ³ÿ°ÿÀÿÆÿ»ÿ¸ÿ¹ÿ³ÿ®ÿ°ÿµÿ±ÿ·ÿ¶ÿ¹ÿ½ÿ²ÿ¶ÿ¶ÿ²ÿºÿ¼ÿ®ÿµÿ´ÿ¸ÿ¹ÿ¼ÿ½ÿ¹ÿºÿ¹ÿ±ÿ´ÿÂÿ½ÿ¸ÿ³ÿµÿ¾ÿÂÿÁÿÁÿ¹ÿ­ÿ¸ÿ²ÿ®ÿµÿ¾ÿ¾ÿ»ÿÀÿ¹ÿ½ÿ´ÿ³ÿºÿ¼ÿ¾ÿ»ÿ­ÿ¹ÿºÿÁÿ»ÿºÿ°ÿ°ÿ¹ÿ½ÿ¸ÿ¯ÿ¯ÿ¶ÿ¹ÿÃÿ¼ÿ·ÿ»ÿÂÿ¿ÿµÿ¹ÿºÿ¸ÿ®ÿ´ÿ­ÿ±ÿ«ÿ®ÿ¶ÿ±ÿ»ÿÀÿÇÿ¹ÿ»ÿ¾ÿ¼ÿ¸ÿ»ÿ¼ÿ¶ÿµÿ¶ÿÿ«ÿ²ÿ¹ÿ¶ÿ´ÿ¶ÿ¶ÿ±ÿ®ÿ»ÿºÿ·ÿ¬ÿµÿ´ÿ¶ÿ»ÿ»ÿ¹ÿ¼ÿÇÿ°ÿ¹ÿ¶ÿ¼ÿÃÿ¸ÿ³ÿºÿ¿ÿÁÿ½ÿÆÿ½ÿ¿ÿ¸ÿ¿ÿ¹ÿµÿ¸ÿ¸ÿ³ÿ¹ÿÁÿ³ÿÂÿ½ÿ·ÿ·ÿÂÿ¿ÿ½ÿ½ÿµÿ´ÿ¹ÿÁÿÅÿÉÿ³ÿ¶ÿ»ÿ·ÿ¹ÿ¹ÿ´ÿ¹ÿ¿ÿÂÿÄÿµÿ»ÿ¾ÿ¿ÿ¿ÿµÿ­ÿ³ÿ¹ÿÁÿÃÿ½ÿ³ÿ°ÿ²ÿËÿÃÿ¾ÿ¾ÿ¸ÿ¸ÿ¶ÿ½ÿ¹ÿ¶ÿ´ÿ·ÿ·ÿµÿ¼ÿ¿ÿ»ÿ¶ÿ´ÿ·ÿ»ÿ°ÿ¸ÿ½ÿ¾ÿ±ÿ³ÿ¸ÿÀÿÄÿ¾ÿ¹ÿ²ÿ°ÿÏÿÃÿ¿ÿ¼ÿ»ÿ´ÿ·ÿ»ÿ·ÿ¸ÿ¹ÿ®ÿºÿ³ÿ·ÿ¾ÿÇÿÁÿÁÿ¹ÿ¾ÿ¾ÿ®ÿ°ÿ»ÿÁÿÁÿ­ÿµÿ»ÿºÿ¹ÿ¹ÿ¸ÿ¶ÿ¹ÿ¾ÿ¼ÿ¸ÿÁÿ»ÿ¯ÿ·ÿ³ÿµÿ³ÿ±ÿ­ÿ¬ÿ²ÿ¶ÿ»ÿ¿ÿ´ÿ¾ÿÆÿ®ÿ½ÿ¾ÿ¿ÿ¿ÿ·ÿ¶ÿ¼ÿ½ÿÂÿ»ÿ¹ÿ±ÿ·ÿÁÿÃÿÃÿ¼ÿ½ÿ½ÿ¿ÿ¼ÿ²ÿ·ÿÂÿºÿ¼ÿÇÿ´ÿ±ÿ¿ÿÀÿ½ÿ¼ÿºÿºÿ·ÿ¶ÿ»ÿ°ÿ¶ÿ¿ÿ²ÿ»ÿÂÿÂÿ½ÿ¿ÿÅÿÂÿ¶ÿ°ÿ³ÿ¸ÿ·ÿ®ÿ´ÿ¹ÿ±ÿ¿ÿ¸ÿ¹ÿ¾ÿ¸ÿºÿÀÿ¶ÿ¯ÿ¾ÿÀÿ¹ÿ³ÿ©ÿ¾ÿÁÿÀÿÀÿºÿ·ÿ¯ÿ­ÿ¶ÿ»ÿµÿ¼ÿÊÿ³ÿ½ÿ¶ÿ±ÿÀÿÅÿÁÿ¸ÿ½ÿÂÿ¿ÿ¼ÿ¼ÿ¹ÿ°ÿ·ÿ¼ÿ¶ÿÀÿ·ÿ·ÿÈÿ¹ÿºÿ½ÿ¾ÿºÿ¸ÿ¼ÿ»ÿÀÿÉÿ´ÿ´ÿ¶ÿ¶ÿµÿºÿ¼ÿ²ÿÀÿÄÿÁÿÀÿ½ÿ»ÿ»ÿ¶ÿ­ÿºÿ¹ÿÁÿ¿ÿ»ÿ·ÿ¸ÿ²ÿ¶ÿ¾ÿºÿ¶ÿ¸ÿ¼ÿÀÿºÿ¼ÿ¼ÿµÿ¿ÿÁÿ´ÿµÿ»ÿ¸ÿ¾ÿ·ÿµÿ»ÿ¹ÿ¼ÿÀÿ´ÿ²ÿ´ÿ®ÿ¶ÿ³ÿ«ÿ¾ÿ¾ÿ¸ÿ¼ÿÅÿÇÿÀÿµÿ´ÿ½ÿ¾ÿ¼ÿ¹ÿ½ÿ¾ÿ¶ÿ¼ÿ¿ÿ­ÿ¼ÿÂÿºÿ»ÿ¼ÿµÿ¼ÿÁÿ¿ÿÁÿ¶ÿ±ÿ·ÿ¿ÿ»ÿ±ÿ¿ÿ°ÿ´ÿµÿ¶ÿ¶ÿ¶ÿ¸ÿ¼ÿÀÿ¾ÿ»ÿ¸ÿ±ÿ¹ÿÂÿÁÿ·ÿ¾ÿ´ÿ¡ÿªÿ¼ÿ·ÿºÿ¹ÿ¹ÿ¸ÿ¹ÿºÿ¿ÿÉÿÃÿ´ÿ»ÿ´ÿ¸ÿ°ÿ³ÿ±ÿ»ÿ¹ÿÁÿ¿ÿ¶ÿ»ÿ»ÿºÿ¶ÿ¯ÿ³ÿ»ÿ·ÿ¹ÿ¶ÿºÿ¹ÿÁÿ²ÿ¾ÿ²ÿÄÿ¿ÿ·ÿªÿ¶ÿÁÿ³ÿ¶ÿ»ÿ·ÿ¹ÿºÿ¼ÿ·ÿ¶ÿÄÿºÿ¼ÿ¹ÿ·ÿºÿµÿ¯ÿ¬ÿ¹ÿ¾ÿ¼ÿºÿ¸ÿ¸ÿ»ÿ¾ÿ¾ÿ¼ÿ¿ÿÀÿ·ÿ°ÿ³ÿÿÀÿ½ÿ®ÿ¯ÿºÿ»ÿ¼ÿ½ÿµÿ¹ÿ¶ÿ®ÿ³ÿ¶ÿ±ÿ¸ÿ·ÿ´ÿ¶ÿ³ÿ°ÿ²ÿ²ÿ´ÿ³ÿ¸ÿ¶ÿ¸ÿ»ÿ²ÿ¬ÿ°ÿ³ÿ·ÿ½ÿ¿ÿ½ÿ¸ÿ¸ÿ¶ÿ¹ÿ¹ÿ´ÿ¬ÿÿÀÿ²ÿ´ÿ®ÿÂÿ·ÿ²ÿµÿºÿ´ÿ°ÿ°ÿ¯ÿ´ÿºÿ·ÿ´ÿµÿºÿºÿ·ÿ»ÿ´ÿ¸ÿ±ÿ²ÿ´ÿ»ÿ¹ÿ¿ÿ·ÿ½ÿ´ÿ»ÿ»ÿ´ÿ¶ÿºÿ·ÿ³ÿ¶ÿ·ÿ¼ÿºÿ»ÿ´ÿÃÿ®ÿÿÀÿµÿ·ÿÁÿ¹ÿ·ÿµÿ¾ÿÂÿ¿ÿ¸ÿ»ÿ¼ÿ±ÿ°ÿ¶ÿºÿÃÿ»ÿ°ÿ²ÿ°ÿ¯ÿµÿÄÿÀÿ¾ÿ±ÿ­ÿ»ÿ»ÿÁÿ²ÿ°ÿ°ÿ¯ÿ³ÿ±ÿ¼ÿ½ÿ¬ÿªÿ±ÿ·ÿµÿµÿ¸ÿ¶ÿ²ÿ·ÿÃÿ¿ÿÿºÿ°ÿÂÿ·ÿ²ÿÀÿ»ÿºÿ¼ÿ¿ÿ¹ÿ°ÿ¬ÿ ÿ­ÿºÿ¸ÿ®ÿ°ÿ°ÿ¹ÿ¹ÿ²ÿ°ÿ¶ÿ³ÿ¶ÿ·ÿµÿ¬ÿ¸ÿ»ÿ²ÿ«ÿ´ÿµÿ¹ÿ¹ÿ±ÿ°ÿ°ÿ¶ÿ¾ÿ½ÿ»ÿ´ÿ®ÿµÿÀÿÂÿµÿ©ÿÂÿÈÿ´ÿ¹ÿªÿ·ÿ¶ÿ¾ÿ±ÿ¹ÿµÿ¼ÿºÿ·ÿ¸ÿ½ÿ»ÿµÿ¼ÿºÿ°ÿ±ÿµÿºÿ±ÿ³ÿµÿ¶ÿ ÿ´ÿ¾ÿ¹ÿµÿ³ÿªÿ·ÿ´ÿ´ÿºÿµÿ¸ÿ¼ÿ¶ÿ¸ÿ´ÿ²ÿ´ÿ²ÿ¶ÿ¹ÿ¸ÿºÿµÿ³ÿ¶ÿ´ÿ«ÿ°ÿ¯ÿ²ÿ¶ÿ¸ÿÀÿ¼ÿÂÿÿ®ÿ¹ÿÿ²ÿ¸ÿ½ÿÆÿ°ÿ¯ÿ­ÿ²ÿ¾ÿÂÿ»ÿ³ÿ°ÿ¯ÿ°ÿ´ÿºÿºÿµÿ»ÿ¸ÿ·ÿ²ÿ¯ÿ­ÿ¶ÿ±ÿ®ÿ¶ÿÿ°ÿ»ÿ¶ÿ»ÿ°ÿ­ÿ«ÿ­ÿµÿ´ÿ´ÿµÿ·ÿ¶ÿºÿ»ÿ¶ÿ¯ÿ­ÿµÿ¶ÿ¶ÿºÿ¹ÿ´ÿ¹ÿ¹ÿµÿ»ÿ¶ÿ·ÿÀÿ¾ÿ³ÿµÿ«ÿ¹ÿ°ÿ»ÿ¼ÿ¶ÿ°ÿ²ÿµÿ¸ÿ¶ÿ°ÿµÿ½ÿ¼ÿ¸ÿ«ÿÿ³ÿ±ÿ´ÿ¯ÿ¯ÿÀÿµÿ«ÿµÿ¶ÿ¹ÿÄÿ¹ÿÀÿ·ÿ¸ÿ«ÿ¸ÿ®ÿÃÿºÿ°ÿ¿ÿ®ÿ®ÿ±ÿµÿ¸ÿ­ÿ³ÿ³ÿªÿ­ÿµÿºÿ¼ÿ´ÿ°ÿ°ÿ²ÿ¹ÿ·ÿ¯ÿ¯ÿ­ÿºÿ¸ÿ¼ÿ±ÿ®ÿ°ÿ·ÿ´ÿ³ÿ©ÿ±ÿ¸ÿ²ÿ³ÿ¸ÿ¶ÿ³ÿ«ÿ¯ÿ¬ÿ¯ÿ¸ÿ¹ÿ³ÿ±ÿ²ÿ¯ÿªÿ®ÿ³ÿ²ÿ³ÿ©ÿ­ÿ¬ÿÿ®ÿ´ÿ¬ÿ´ÿ«ÿ²ÿÁÿºÿÁÿ¹ÿºÿºÿ¿ÿ°ÿ°ÿ­ÿºÿ¿ÿ´ÿ°ÿ²ÿ¼ÿÁÿ¸ÿ°ÿ´ÿ³ÿ°ÿ³ÿ´ÿ·ÿ·ÿ³ÿ³ÿ°ÿµÿµÿÿ¹ÿºÿ·ÿªÿ³ÿ°ÿ²ÿ²ÿ¬ÿ¹ÿÿ¸ÿ·ÿ¾ÿ¿ÿ½ÿ³ÿºÿ¯ÿ±ÿ­ÿ®ÿ­ÿ®ÿ­ÿ±ÿ­ÿªÿ³ÿ´ÿ¹ÿ¸ÿ²ÿ±ÿ±ÿ´ÿ·ÿ·ÿ¶ÿ¶ÿ°ÿ°ÿ¯ÿÿµÿµÿÿ¯ÿ½ÿ¬ÿ¹ÿµÿ¯ÿ²ÿ¸ÿµÿ³ÿ¯ÿ®ÿ±ÿ´ÿµÿ­ÿ³ÿ·ÿºÿ´ÿ¹ÿ·ÿµÿ¶ÿ²ÿ¸ÿ»ÿ¶ÿ¸ÿ¼ÿµÿ¬ÿ±ÿ­ÿ²ÿ²ÿºÿ¹ÿ±ÿ·ÿ½ÿµÿ±ÿ­ÿ´ÿ°ÿ¬ÿ¸ÿ½ÿ´ÿºÿÿ«ÿ´ÿ«ÿÀÿ­ÿÀÿ¯ÿºÿ½ÿ¹ÿ¶ÿ­ÿ®ÿ±ÿ¯ÿªÿ¬ÿ²ÿ¯ÿ´ÿ¼ÿ·ÿ´ÿ³ÿ²ÿ¯ÿ¶ÿ¶ÿºÿ¶ÿ¼ÿÃÿ½ÿ¯ÿ®ÿ¿ÿ¯ÿ¸ÿ´ÿ³ÿ·ÿ®ÿ­ÿºÿ¸ÿ¾ÿµÿ²ÿ®ÿªÿÿµÿ¹ÿ°ÿ½ÿ¯ÿÿ±ÿ¶ÿ¼ÿ¹ÿ«ÿ®ÿ³ÿªÿ¬ÿ®ÿ±ÿ½ÿ·ÿ¬ÿ°ÿ«ÿ­ÿªÿ¹ÿ±ÿ©ÿºÿ¿ÿ»ÿ°ÿ½ÿ°ÿ¸ÿ°ÿ¬ÿ¼ÿÃÿ²ÿÿ¶ÿÿµÿ³ÿ¶ÿ´ÿ«ÿ©ÿ³ÿ±ÿ¶ÿ·ÿ¸ÿ¹ÿ²ÿ¬ÿÿ­ÿ·ÿ­ÿ°ÿ±ÿÿ¯ÿ°ÿ­ÿ±ÿ­ÿ±ÿ°ÿ´ÿ¯ÿ³ÿ¬ÿ·ÿÄÿ¸ÿ¶ÿ©ÿ¸ÿ«ÿµÿ¶ÿ­ÿ°ÿµÿµÿºÿ¹ÿ´ÿ°ÿ®ÿ´ÿ²ÿ¸ÿ¹ÿµÿ²ÿ®ÿ±ÿ²ÿµÿ¶ÿ¶ÿ»ÿµÿ­ÿÿÿ­ÿ«ÿ°ÿ²ÿ´ÿºÿ¸ÿ²ÿ¯ÿ®ÿ½ÿ­ÿ³ÿ±ÿ¬ÿ²ÿ³ÿ¾ÿÿ¬ÿ°ÿ·ÿÿ°ÿºÿ³ÿ®ÿ°ÿ®ÿÿÿ¸ÿ¾ÿ¶ÿ­ÿ­ÿ³ÿ®ÿÿ©ÿ­ÿ±ÿ¶ÿ¼ÿ³ÿ·ÿ±ÿ³ÿ´ÿ¶ÿ¼ÿ¶ÿÂÿÁÿ³ÿ¶ÿ½ÿºÿ±ÿ³ÿ¬ÿºÿ³ÿ·ÿµÿ±ÿ¼ÿ¸ÿ¹ÿ°ÿ®ÿ¬ÿµÿ±ÿªÿ³ÿ·ÿ´ÿ³ÿ¬ÿªÿ³ÿ²ÿ°ÿ´ÿ°ÿÿÿªÿ«ÿ«ÿ»ÿ·ÿ¬ÿÿ´ÿ±ÿ´ÿÁÿ¼ÿ­ÿ¶ÿµÿ¸ÿÿ¸ÿ³ÿ¹ÿ¸ÿ¼ÿ±ÿ¸ÿ¯ÿ²ÿ°ÿ°ÿ°ÿ¬ÿ´ÿºÿ»ÿ·ÿ³ÿ¯ÿ«ÿ°ÿ³ÿ°ÿ®ÿ«ÿ¯ÿ«ÿ°ÿ²ÿ¸ÿµÿµÿ¸ÿ®ÿµÿ¾ÿµÿ¬ÿÀÿ®ÿ»ÿ°ÿ¶ÿ´ÿªÿ½ÿ·ÿ³ÿ¸ÿ´ÿ»ÿ´ÿ±ÿ¬ÿ°ÿ°ÿ®ÿ³ÿ¾ÿÀÿºÿ±ÿ²ÿ¶ÿ²ÿµÿ¶ÿµÿ¸ÿ·ÿ±ÿ´ÿ«ÿ°ÿ¯ÿ²ÿ¯ÿ¯ÿ¯ÿ¼ÿ°ÿ²ÿ·ÿ­ÿ©ÿ±ÿ­ÿºÿµÿ²ÿ­ÿÿ«ÿ±ÿ¹ÿ·ÿ¹ÿ°ÿ®ÿªÿ´ÿ»ÿ¸ÿ¶ÿªÿ±ÿ³ÿ´ÿ¼ÿ»ÿÃÿÂÿ·ÿ±ÿºÿ®ÿ²ÿªÿ²ÿ¶ÿ¶ÿ®ÿ·ÿ»ÿ«ÿ®ÿ¾ÿ´ÿÁÿ³ÿ¯ÿµÿ°ÿ±ÿºÿ·ÿµÿ¶ÿ¶ÿµÿµÿ¸ÿ´ÿ¬ÿªÿªÿµÿ¹ÿ¾ÿÁÿÁÿ¶ÿ³ÿ¼ÿÀÿ³ÿ¼ÿÿºÿ²ÿµÿ³ÿ­ÿ²ÿ¹ÿµÿ³ÿ¸ÿ¸ÿ´ÿ³ÿ¶ÿ¶ÿ³ÿ²ÿ¸ÿºÿ¹ÿµÿ°ÿ³ÿ³ÿ°ÿ³ÿµÿ¶ÿ»ÿ½ÿ¼ÿ®ÿ»ÿ·ÿ­ÿ²ÿ®ÿ°ÿ¾ÿ·ÿ¶ÿ»ÿ·ÿ´ÿ²ÿ¶ÿ¼ÿ½ÿ²ÿ°ÿ«ÿ³ÿ¶ÿ¹ÿ»ÿ·ÿ¶ÿ¹ÿ¶ÿ³ÿ·ÿ¶ÿ±ÿ³ÿ¿ÿ¼ÿ¹ÿ²ÿ¯ÿ¾ÿÈÿ¼ÿ²ÿ»ÿ¿ÿ¶ÿµÿ²ÿ¯ÿ·ÿºÿ´ÿ°ÿ±ÿ´ÿºÿ³ÿ­ÿ´ÿ³ÿ®ÿ³ÿ¶ÿ´ÿ³ÿ´ÿ¸ÿ¸ÿ·ÿ¹ÿ±ÿ³ÿ¯ÿ°ÿ¶ÿÿºÿ³ÿ®ÿ¹ÿ¹ÿ¯ÿµÿ¼ÿ¾ÿ¼ÿ²ÿ¹ÿ³ÿ²ÿ³ÿºÿ¼ÿ¶ÿ¸ÿ¼ÿµÿ´ÿ»ÿ½ÿ¸ÿ·ÿ¾ÿ¼ÿ½ÿºÿ°ÿ½ÿ¿ÿªÿµÿÀÿ½ÿ»ÿ¿ÿ¯ÿ¿ÿºÿ±ÿ­ÿ²ÿ¸ÿ´ÿµÿ³ÿ°ÿµÿÀÿÁÿ³ÿ³ÿÀÿ¾ÿµÿ¶ÿ±ÿ±ÿ¹ÿÀÿ«ÿ®ÿ´ÿ®ÿ¹ÿ¶ÿµÿ±ÿÿ³ÿµÿµÿ¯ÿ±ÿ³ÿ´ÿ·ÿ³ÿ°ÿµÿµÿ²ÿµÿ´ÿ¹ÿ²ÿ»ÿÃÿÃÿ³ÿ¸ÿÀÿ¶ÿÂÿ²ÿªÿ¯ÿ¹ÿ®ÿ¶ÿ¶ÿºÿ¶ÿ¹ÿ¹ÿ¶ÿ¸ÿ¹ÿ¯ÿ«ÿ·ÿ¹ÿ±ÿ¶ÿÀÿ¹ÿÅÿ¹ÿÀÿ²ÿºÿ¹ÿ¸ÿºÿ¾ÿ²ÿ¾ÿ¹ÿºÿÁÿ¹ÿºÿ¶ÿ´ÿµÿ²ÿ·ÿ¾ÿ½ÿ·ÿ¹ÿÄÿ³ÿ»ÿ´ÿ²ÿ¿ÿ·ÿÄÿ¾ÿ°ÿ­ÿÿ³ÿ¿ÿ¸ÿ©ÿ«ÿ¯ÿ°ÿ»ÿ½ÿºÿºÿ¶ÿ¸ÿ¼ÿºÿ¸ÿ²ÿ´ÿ°ÿ½ÿ»ÿ»ÿµÿ²ÿ®ÿÂÿ¸ÿ¶ÿ¸ÿºÿ·ÿºÿ»ÿÁÿ¿ÿ¶ÿ·ÿ¶ÿ·ÿÃÿ»ÿµÿ­ÿ·ÿµÿÂÿÿÂÿ¹ÿ¸ÿ½ÿ¸ÿ²ÿµÿºÿ¼ÿ¼ÿ»ÿ¸ÿ¶ÿ´ÿ¶ÿ»ÿ¼ÿ½ÿ¸ÿ·ÿÆÿºÿ»ÿ¼ÿ¸ÿ¼ÿ«ÿ²ÿÄÿ¶ÿºÿ¾ÿ»ÿ²ÿ¶ÿ²ÿ·ÿ½ÿºÿÀÿÁÿ¼ÿ¸ÿ¹ÿ¸ÿ·ÿ¼ÿ¿ÿÀÿÿµÿÅÿ»ÿºÿ·ÿ¸ÿ¸ÿÂÿ»ÿ¸ÿ¹ÿ¶ÿ·ÿ¸ÿºÿ½ÿ¹ÿºÿ¾ÿÀÿ¼ÿ¿ÿÀÿ¼ÿ»ÿ²ÿ»ÿÈÿÂÿ¼ÿ¹ÿºÿ·ÿ³ÿ­ÿ³ÿÄÿ½ÿ·ÿ¶ÿ½ÿ¿ÿ¶ÿµÿÁÿºÿ¸ÿ´ÿºÿ½ÿÀÿ¹ÿ¸ÿ¾ÿÁÿ¹ÿ»ÿÂÿ¸ÿ»ÿÁÿ´ÿ³ÿÀÿ¶ÿ·ÿÄÿ­ÿÅÿ»ÿ¼ÿ½ÿÀÿ¼ÿÀÿÁÿ»ÿ½ÿ¼ÿµÿµÿ¹ÿÀÿ®ÿ®ÿ°ÿÌÿ»ÿ´ÿÂÿÇÿ¿ÿ¹ÿ½ÿ¿ÿ¹ÿ¶ÿ¶ÿºÿ¾ÿ»ÿºÿ¶ÿ³ÿºÿµÿÄÿ¿ÿÄÿÁÿ¿ÿ·ÿ·ÿ¸ÿ½ÿ¼ÿ¼ÿ»ÿ·ÿ¾ÿÄÿ¾ÿ¸ÿ°ÿ®ÿ³ÿ°ÿ·ÿÿÄÿ²ÿ´ÿºÿ¹ÿ¸ÿ¹ÿ·ÿ»ÿ½ÿµÿ¹ÿµÿ²ÿºÿ­ÿ¶ÿ³ÿ³ÿÂÿ¸ÿµÿ¹ÿ¸ÿ»ÿ»ÿ·ÿµÿ¼ÿÇÿÆÿÅÿºÿ½ÿ¶ÿÀÿ·ÿÁÿÁÿ·ÿ¶ÿºÿ»ÿ½ÿºÿ½ÿÁÿºÿ·ÿ¸ÿ»ÿ»ÿ¼ÿÅÿÉÿ¸ÿ·ÿ·ÿ°ÿÃÿÂÿ³ÿ¸ÿÀÿ»ÿ¹ÿ¸ÿ¶ÿÃÿÌÿÉÿ¾ÿÃÿÃÿ¾ÿÎÿÅÿºÿÀÿºÿ´ÿºÿ¼ÿ½ÿ½ÿºÿÁÿÁÿ²ÿ±ÿ¼ÿ¹ÿ¼ÿ¸ÿ¸ÿ¼ÿ½ÿÅÿÅÿ³ÿ»ÿÄÿ²ÿÆÿ´ÿ½ÿ¿ÿ¿ÿÄÿ¿ÿ¿ÿÄÿÁÿ¸ÿ·ÿ½ÿÁÿÄÿ¾ÿ¹ÿ¸ÿµÿ¸ÿ½ÿ´ÿ¾ÿ¾ÿºÿ¹ÿ»ÿ¿ÿ¾ÿ¹ÿ¸ÿÁÿ´ÿ¬ÿ½ÿÆÿÁÿ»ÿÁÿ´ÿ¹ÿÀÿÄÿÂÿºÿ¹ÿÀÿÂÿÀÿÂÿºÿÉÿ¿ÿ±ÿ»ÿ¿ÿ¿ÿ¼ÿ¸ÿ¼ÿÄÿÄÿ½ÿÅÿÂÿ»ÿ¶ÿºÿ½ÿÄÿÃÿÃÿÀÿ½ÿ¹ÿ¸ÿ¾ÿÂÿÄÿºÿºÿÅÿÀÿÄÿ¿ÿ¶ÿ¶ÿºÿ¿ÿ¾ÿ»ÿÀÿ½ÿÆÿÓÿ¿ÿÁÿÄÿÁÿ¸ÿÀÿÀÿ¼ÿ¹ÿ¹ÿ¸ÿ±ÿ¾ÿ¼ÿ¸ÿÅÿºÿ¸ÿÀÿÃÿÇÿÈÿÆÿÅÿÅÿÄÿ¼ÿÅÿ¸ÿÊÿÀÿ¼ÿÄÿ¾ÿÀÿºÿ´ÿ¶ÿ·ÿ¹ÿ¼ÿÂÿÉÿÀÿºÿ¾ÿºÿ»ÿ¾ÿ½ÿ»ÿ½ÿ½ÿ·ÿ¾ÿ¹ÿÂÿÀÿºÿÅÿ¸ÿ·ÿ¾ÿÄÿÈÿËÿÉÿ¿ÿÆÿÂÿÊÿ½ÿ·ÿ¹ÿ¸ÿ¸ÿ¼ÿÁÿÁÿÃÿÆÿ·ÿÀÿÆÿÂÿ¸ÿ¸ÿ¿ÿ½ÿÂÿÇÿÂÿ¶ÿyÿËþ¨ýeþÿ¼ÿ¹ÿ·ÿÀÿÄÿ½ÿ»ÿÅÿ¼ÿÂÿÊÿ¼ÿºÿÂÿÅÿÀÿ¸ÿ¹ÿÂÿÄÿÀÿÅÿ¾ÿÐÿ¼ÿ¹ÿÀÿ½ÿ·ÿÁÿÄÿ»ÿÀÿ½ÿ°ÿÿ«ÿ¶ÿ¾ÿ¾ÿÄÿÃÿÁÿÂÿ¹ÿ¾ÿ¿ÿÆÿÆÿ¹ÿ¹ÿ½ÿ¿ÿ¿ÿÃÿÄÿºÿ´ÿ½ÿÄÿÅÿ½ÿ¼ÿÇÿ¼ÿ»ÿÂÿ¿ÿ¼ÿ¹ÿ»ÿÌÿÀÿµÿÁÿÄÿ¾ÿ¾ÿÄÿÆÿÂÿÅÿÊÿÃÿÃÿºÿ¹ÿÂÿÄÿ¿ÿ½ÿÅÿÁÿ¶ÿ¼ÿµÿ¼ÿ¾ÿÂÿÄÿ¿ÿºÿ¿ÿÂÿÃÿÇÿ½ÿÅÿ¾ÿ½ÿ¾ÿÀÿÂÿ¿ÿÃÿÂÿÆÿÉÿÆÿÂÿ¿ÿ»ÿ¼ÿ¼ÿµÿ½ÿÇÿ½ÿ¾ÿÁÿ¹ÿ´ÿ»ÿ¾ÿºÿ»ÿ½ÿÇÿ¼ÿÃÿÃÿÃÿÂÿÂÿ¾ÿ¼ÿÅÿÂÿÁÿÇÿ¾ÿ¿ÿÅÿÀÿ¿ÿÂÿ¾ÿ¾ÿ¼ÿÀÿ´ÿ´ÿ³ÿ¿ÿºÿ²ÿ½ÿÅÿ½ÿ¿ÿÀÿÍÿÂÿÍÿÌÿÄÿÉÿÌÿÉÿÈÿÁÿ»ÿ¶ÿÇÿÐÿÌÿÃÿºÿ¿ÿÊÿÁÿÆÿ»ÿÄÿÄÿÂÿÂÿ¹ÿÆÿ¿ÿ«ÿ¬ÿÂÿ¿ÿ½ÿÀÿÀÿ¸ÿÿ²ÿÂÿ¹ÿ»ÿ»ÿ·ÿºÿ½ÿ´ÿºÿÂÿ½ÿ½ÿÁÿÃÿÂÿÀÿ¿ÿÀÿ»ÿ»ÿÈÿÂÿ¹ÿ½ÿ¾ÿºÿ½ÿÀÿµÿ·ÿÁÿÄÿÅÿÇÿÃÿ½ÿÀÿÀÿ¼ÿÅÿÆÿÇÿÅÿ½ÿ·ÿºÿ¶ÿÀÿµÿ¿ÿÁÿÀÿ½ÿ¿ÿÇÿ¿ÿÇÿÉÿ¿ÿ¿ÿ»ÿºÿ¿ÿÀÿÅÿÆÿ¶ÿ¿ÿÂÿ¿ÿ»ÿ½ÿÄÿÂÿÂÿÁÿÃÿÀÿÂÿ¿ÿ·ÿ¹ÿ¾ÿºÿ½ÿµÿºÿ®ÿ³ÿ½ÿÿ²ÿ¶ÿ»ÿ´ÿ«ÿ¯ÿ´ÿ³ÿ¹ÿ¹ÿ¹ÿºÿ»ÿ»ÿºÿºÿ¶ÿ±ÿ¼ÿÀÿÀÿÄÿÀÿ´ÿµÿµÿ ÿºÿºÿºÿ³ÿ¯ÿ´ÿ³ÿºÿ¹ÿ¹ÿ»ÿ·ÿ²ÿ­ÿ©ÿªÿªÿ¬ÿ¶ÿ³ÿµÿ·ÿ®ÿ©ÿ³ÿ·ÿµÿ¿ÿµÿ³ÿ³ÿ¯ÿ®ÿ´ÿºÿ¹ÿºÿ±ÿ³ÿ¾ÿºÿ±ÿ¯ÿ¯ÿµÿÄÿ­ÿºÿ¹ÿ°ÿ±ÿ·ÿµÿ¯ÿ²ÿ²ÿÀÿ¼ÿ¶ÿ»ÿ¶ÿ°ÿ¸ÿ¿ÿ³ÿ´ÿÅÿ´ÿ£ÿ«ÿ»ÿ¼ÿ¯ÿ·ÿ½ÿ®ÿ»ÿ¹ÿºÿ½ÿ¼ÿ¼ÿÀÿ»ÿ ÿ±ÿ·ÿ³ÿ»ÿ¸ÿ´ÿ´ÿ¶ÿºÿ½ÿÁÿÀÿ´ÿ±ÿ²ÿ´ÿ·ÿ¸ÿ¸ÿ»ÿ¶ÿ±ÿ¶ÿ¸ÿ´ÿ±ÿ¸ÿ´ÿ£ÿ¶ÿºÿ°ÿ°ÿ¸ÿºÿ³ÿ´ÿ¹ÿ¸ÿ¶ÿµÿªÿ¶ÿ¸ÿ¸ÿ¼ÿ½ÿ»ÿ»ÿ½ÿ¾ÿµÿ¶ÿ¯ÿ¹ÿÁÿ·ÿ³ÿ³ÿ·ÿ¼ÿ¶ÿ½ÿ¼ÿÅÿ¼ÿ·ÿ·ÿºÿ¹ÿ»ÿÂÿ¾ÿ²ÿ´ÿ£ÿÂÿÀÿÁÿ½ÿ·ÿµÿ¶ÿ·ÿ´ÿºÿ¾ÿ¶ÿ³ÿºÿ¸ÿ¸ÿ¹ÿµÿ±ÿ´ÿ»ÿ¢ÿÀÿ¸ÿ¼ÿÅÿ¹ÿ´ÿÁÿÂÿ»ÿÉÿ¾ÿ¸ÿ·ÿºÿÃÿ½ÿ·ÿ¸ÿ¶ÿ±ÿ¸ÿÁÿ·ÿ¾ÿÄÿ½ÿ¶ÿ¶ÿ¹ÿ»ÿºÿ¸ÿ¹ÿ®ÿÂÿ¸ÿ°ÿ¼ÿºÿ½ÿ¶ÿ³ÿ¸ÿ¹ÿ½ÿºÿ·ÿÇÿ»ÿºÿ»ÿÅÿÂÿ¼ÿÀÿÁÿºÿ¿ÿ·ÿÁÿ³ÿ¬ÿµÿºÿÁÿ¿ÿ¼ÿ¾ÿ·ÿºÿ¾ÿÇÿ»ÿ·ÿ·ÿ³ÿ°ÿ½ÿÈÿ¼ÿ°ÿ´ÿ´ÿ³ÿ¾ÿ¿ÿ·ÿ ÿ²ÿÂÿ¾ÿ¶ÿ¸ÿ¹ÿ»ÿÁÿ±ÿÂÿ¼ÿ¯ÿ¸ÿ¹ÿ¶ÿ¹ÿ¿ÿ·ÿ®ÿ¸ÿ²ÿ¿ÿÌÿ½ÿÅÿ¼ÿ½ÿÂÿÆÿÄÿÀÿ¹ÿ¯ÿ±ÿ·ÿ¸ÿ¸ÿ»ÿ¿ÿ½ÿ¾ÿºÿ°ÿ­ÿ´ÿ¼ÿ½ÿµÿÀÿºÿ¯ÿ¹ÿ¶ÿ¸ÿ¹ÿ¯ÿ²ÿ¹ÿµÿ¹ÿ±ÿÁÿ­ÿ¶ÿ¸ÿ¶ÿ¹ÿ´ÿ·ÿºÿ»ÿ¸ÿ¸ÿÂÿÃÿ¸ÿÁÿ¶ÿ¬ÿ¸ÿºÿ¸ÿÀÿÆÿ¾ÿÁÿÊÿ¾ÿµÿ®ÿ«ÿ³ÿÅÿ¾ÿ±ÿ²ÿ¸ÿ·ÿ»ÿ¹ÿ¶ÿ¶ÿ±ÿ¸ÿ¯ÿµÿ¾ÿ¾ÿÀÿÆÿ¾ÿ»ÿºÿ¼ÿÀÿÁÿ·ÿÿ¬ÿ¸ÿ»ÿ¿ÿ°ÿ°ÿ»ÿ»ÿÃÿ¼ÿ³ÿ¹ÿÁÿºÿµÿÂÿºÿºÿ´ÿ±ÿ³ÿ·ÿÂÿ¼ÿºÿ¿ÿ»ÿºÿ»ÿ·ÿ¿ÿµÿ¸ÿ»ÿ¿ÿÈÿÄÿ½ÿ±ÿ·ÿ·ÿÃÿÅÿ¶ÿ°ÿ·ÿµÿ¬ÿÁÿ»ÿ¯ÿÅÿ¹ÿ·ÿÁÿ²ÿ¹ÿ¿ÿ¿ÿ¿ÿÃÿÃÿ¹ÿ¹ÿ¼ÿ°ÿ³ÿ·ÿ´ÿÆÿÄÿ¶ÿ¿ÿ¸ÿ¹ÿ¾ÿ¾ÿºÿ´ÿºÿ·ÿ­ÿ³ÿ»ÿ»ÿ¿ÿ¹ÿ·ÿ±ÿ³ÿ³ÿ¹ÿ¿ÿ¿ÿ½ÿ½ÿ½ÿ¯ÿºÿ»ÿ²ÿ³ÿÆÿ¿ÿ¯ÿµÿ·ÿµÿ¶ÿ·ÿºÿ¶ÿ¶ÿÂÿ³ÿ²ÿ®ÿ³ÿ¼ÿ¸ÿ²ÿ»ÿ¾ÿ·ÿ¼ÿÀÿ¾ÿÀÿ¼ÿ·ÿ½ÿÁÿ¿ÿÀÿ»ÿ´ÿªÿ¾ÿ·ÿÃÿÁÿ·ÿ½ÿµÿ»ÿ¿ÿ¸ÿ¶ÿ¶ÿ³ÿ³ÿ¶ÿ¶ÿ´ÿ»ÿ­ÿ»ÿ·ÿ°ÿ¶ÿÀÿ¶ÿ´ÿ·ÿ·ÿ½ÿÃÿÂÿÀÿ¼ÿ¼ÿ·ÿÆÿªÿ ÿ«ÿºÿ³ÿ´ÿ¶ÿ¼ÿ¸ÿµÿµÿ¸ÿ¹ÿ¿ÿÇÿºÿ·ÿ°ÿ¬ÿÂÿ®ÿ¹ÿºÿ»ÿµÿºÿ¼ÿ¶ÿ¸ÿ»ÿºÿ·ÿ¶ÿµÿ³ÿºÿÅÿ²ÿ­ÿ¬ÿ­ÿ½ÿ´ÿ«ÿ½ÿ¼ÿ¶ÿµÿ®ÿ¿ÿ¾ÿ¸ÿ¶ÿ³ÿ¶ÿ¸ÿ»ÿ´ÿ¶ÿÄÿ·ÿ½ÿ¾ÿÁÿÈÿÀÿ»ÿ±ÿ¶ÿ²ÿºÿºÿ·ÿ½ÿÁÿ½ÿ¸ÿµÿµÿ±ÿ·ÿºÿ´ÿ¾ÿºÿµÿ½ÿ³ÿ¶ÿ¹ÿ¶ÿ±ÿ³ÿ¶ÿ·ÿ¸ÿ¶ÿ³ÿ¶ÿºÿ¸ÿ»ÿ¸ÿµÿºÿ­ÿ¶ÿ³ÿ«ÿ´ÿµÿ¹ÿµÿ²ÿ¸ÿ¸ÿºÿ»ÿµÿ¯ÿ¬ÿ®ÿ°ÿ®ÿµÿµÿ¿ÿ³ÿ¸ÿ³ÿ±ÿ­ÿ¯ÿ»ÿ¶ÿ´ÿ©ÿ«ÿ´ÿ¯ÿ±ÿ³ÿ³ÿ½ÿ¶ÿ¡ÿ³ÿ¸ÿ¾ÿ·ÿµÿ±ÿ¼ÿ³ÿºÿ³ÿ¾ÿÀÿ·ÿ¾ÿ½ÿ¸ÿ¼ÿ·ÿ®ÿ³ÿ¸ÿ²ÿ­ÿ¸ÿÃÿ·ÿ½ÿµÿ¯ÿ¹ÿ­ÿ³ÿ¼ÿ³ÿµÿ±ÿ®ÿ½ÿ½ÿ¼ÿ¹ÿ±ÿ®ÿ®ÿ´ÿ´ÿµÿÀÿ¸ÿ²ÿ·ÿ³ÿ²ÿ²ÿ²ÿ±ÿ¿ÿÁÿºÿ»ÿ·ÿ±ÿºÿºÿ´ÿ³ÿ¬ÿ³ÿºÿ¯ÿ±ÿ½ÿ¹ÿ´ÿ´ÿ¼ÿ¹ÿªÿ½ÿ«ÿ±ÿ´ÿµÿ»ÿ±ÿ°ÿ±ÿ²ÿ¯ÿ¾ÿ¿ÿÃÿ¾ÿ¶ÿ¬ÿ°ÿµÿ³ÿ®ÿ¶ÿÀÿ·ÿ³ÿ´ÿ´ÿ³ÿµÿ·ÿ¶ÿµÿ¯ÿ²ÿºÿ»ÿ³ÿµÿ¹ÿ·ÿ°ÿ²ÿ°ÿ´ÿ¹ÿºÿ´ÿ°ÿ®ÿ²ÿ½ÿ¼ÿ¸ÿ¶ÿ³ÿ¬ÿ²ÿ»ÿ·ÿ¯ÿªÿ±ÿ¶ÿ³ÿ´ÿ²ÿ·ÿ¹ÿ´ÿ ÿ ÿ¸ÿ»ÿÀÿ¾ÿ½ÿºÿºÿ¸ÿ¯ÿ¬ÿ¯ÿ¹ÿµÿ¯ÿ«ÿ¼ÿªÿÿ¿ÿ¯ÿ¶ÿ¶ÿ«ÿµÿ¼ÿÂÿ·ÿµÿ³ÿ¿ÿµÿ»ÿµÿµÿºÿµÿ²ÿµÿ´ÿ·ÿ·ÿµÿ½ÿ¸ÿ·ÿ·ÿ¿ÿ¹ÿÀÿ ÿ¶ÿ·ÿ±ÿ´ÿªÿ½ÿ¶ÿ½ÿ­ÿ»ÿ¾ÿµÿ¯ÿ³ÿ­ÿ°ÿºÿ¶ÿ¹ÿºÿ²ÿ­ÿªÿ¸ÿ¼ÿ·ÿ³ÿ¼ÿ¸ÿ¶ÿ°ÿ®ÿ®ÿ½ÿ·ÿ´ÿÿµÿ³ÿ»ÿ¹ÿ²ÿ¬ÿ©ÿµÿ·ÿ·ÿ¶ÿµÿ¯ÿ²ÿ¶ÿ¸ÿ·ÿ ÿ©ÿ¸ÿµÿ¸ÿ¿ÿ¿ÿµÿ²ÿ¯ÿ¸ÿ¸ÿ°ÿ¬ÿÂÿ»ÿ¯ÿ¹ÿÆÿµÿ´ÿ»ÿ­ÿ¬ÿ«ÿ¼ÿÂÿ»ÿ­ÿ°ÿ¹ÿ³ÿ¬ÿÿ°ÿºÿ³ÿ»ÿºÿ«ÿÿµÿ¯ÿÀÿ³ÿ²ÿ¯ÿÂÿ»ÿ¸ÿ®ÿÆÿ¹ÿ»ÿ®ÿ´ÿ¶ÿ¶ÿµÿ¹ÿ±ÿ²ÿ·ÿºÿ¯ÿ²ÿ²ÿ¬ÿ°ÿ°ÿ²ÿ¶ÿ³ÿ´ÿ¸ÿ»ÿ½ÿ»ÿ®ÿ°ÿ®ÿ°ÿÿ¿ÿ¯ÿ­ÿ­ÿ±ÿµÿ¹ÿ®ÿ®ÿºÿ¬ÿ±ÿºÿ¬ÿµÿÿªÿ³ÿ·ÿ¾ÿ»ÿ²ÿ³ÿ¸ÿ±ÿ«ÿ³ÿ°ÿ«ÿ²ÿ¶ÿ°ÿ¸ÿ»ÿ½ÿ·ÿ»ÿ³ÿ·ÿ¬ÿ¸ÿÿ·ÿ½ÿ¸ÿ±ÿ­ÿ¾ÿ°ÿ³ÿ·ÿ¶ÿ³ÿÿÿ±ÿ¼ÿ½ÿ·ÿ®ÿ¬ÿ­ÿ´ÿ°ÿ®ÿ¶ÿ¸ÿ·ÿ±ÿ°ÿÿ­ÿÿ¬ÿ²ÿ¬ÿ´ÿ»ÿ´ÿ²ÿ¹ÿ·ÿ²ÿ­ÿµÿ·ÿÂÿ¹ÿ´ÿ­ÿ±ÿ½ÿ¸ÿ¸ÿºÿ²ÿ±ÿ´ÿ±ÿ­ÿ·ÿ¶ÿ´ÿ·ÿ¶ÿ¶ÿ¸ÿ´ÿ²ÿ»ÿ¾ÿ½ÿ»ÿ®ÿ­ÿµÿ¼ÿ¼ÿ­ÿ°ÿ°ÿ®ÿ¸ÿ¹ÿªÿ³ÿ¶ÿ²ÿ²ÿ²ÿ®ÿ¯ÿ³ÿ¸ÿ·ÿ²ÿ²ÿºÿ¶ÿºÿ¼ÿµÿ²ÿ³ÿºÿ·ÿ°ÿ±ÿ»ÿ¿ÿ¹ÿ¸ÿ¬ÿ¬ÿ¶ÿºÿ±ÿ¯ÿ·ÿµÿ©ÿÿ°ÿÇÿ¸ÿµÿ¶ÿºÿ®ÿ®ÿ³ÿ¾ÿ²ÿ©ÿ»ÿ¯ÿ¹ÿ¶ÿ³ÿ¯ÿ³ÿ¹ÿ¸ÿ¹ÿ¸ÿ´ÿ«ÿ¬ÿ±ÿ²ÿ·ÿ¹ÿÿÿ­ÿ¯ÿ·ÿ¹ÿ·ÿ¼ÿ±ÿ¶ÿ»ÿ¸ÿ­ÿ¶ÿ´ÿÿÁÿÿ´ÿÿ´ÿ¹ÿ·ÿ¬ÿºÿÿ²ÿËÿ·ÿ³ÿ·ÿ¸ÿ®ÿ¯ÿ¬ÿ¬ÿµÿ¸ÿ¯ÿ°ÿ·ÿ¶ÿ­ÿ±ÿ¿ÿºÿ¹ÿ»ÿ¸ÿ¶ÿ®ÿ®ÿ½ÿ»ÿµÿ¬ÿ²ÿµÿ³ÿ«ÿ¶ÿ±ÿÿ©ÿªÿÊÿÿÿÿªÿ¼ÿªÿ³ÿÿ°ÿ¹ÿ±ÿ®ÿ´ÿ°ÿ²ÿ¯ÿ®ÿ½ÿ¹ÿ±ÿ°ÿ«ÿ±ÿ¸ÿ¶ÿ³ÿ´ÿ±ÿ¯ÿµÿµÿ°ÿ¾ÿ·ÿ½ÿ¶ÿªÿÿ¯ÿ®ÿ¶ÿ¬ÿ°ÿ·ÿ°ÿ«ÿ¯ÿµÿÆÿ·ÿµÿºÿ©ÿ­ÿÿ¯ÿ¯ÿÿ«ÿ®ÿ°ÿ´ÿ¹ÿ´ÿ¶ÿ½ÿ¸ÿ­ÿÿªÿ±ÿ³ÿ²ÿºÿ®ÿ­ÿ«ÿ¹ÿ±ÿ±ÿ¼ÿ»ÿ°ÿ¹ÿ­ÿ²ÿ«ÿ³ÿÿÿ¯ÿ¯ÿ´ÿ¬ÿ­ÿ®ÿÀÿ¯ÿ²ÿÂÿ½ÿ¹ÿ¹ÿ¶ÿµÿ¯ÿÿªÿ®ÿµÿ²ÿ­ÿ±ÿªÿ©ÿ²ÿ²ÿ´ÿ·ÿ¬ÿ³ÿ­ÿ©ÿ³ÿµÿ²ÿ©ÿ¬ÿ°ÿÿÄÿ±ÿÀÿÀÿ¾ÿ´ÿ³ÿ´ÿ¶ÿ¸ÿ®ÿ´ÿ«ÿ²ÿ¶ÿ¾ÿ¼ÿ«ÿ¯ÿµÿ²ÿ´ÿ±ÿ¬ÿ«ÿªÿ­ÿ¯ÿ²ÿ³ÿ°ÿ«ÿ°ÿ­ÿµÿ¿ÿ®ÿÿ±ÿ´ÿ³ÿ½ÿ¼ÿ·ÿ¸ÿ¼ÿ±ÿ¯ÿ³ÿªÿ®ÿ®ÿ¶ÿ°ÿ·ÿ­ÿ­ÿµÿ¶ÿ¬ÿ´ÿ·ÿºÿ¸ÿ±ÿ±ÿ°ÿ®ÿ³ÿ·ÿ´ÿ®ÿ¯ÿ¶ÿ©ÿ±ÿ´ÿºÿ´ÿ¹ÿÃÿµÿ·ÿ¶ÿ­ÿªÿÄÿ¸ÿ¶ÿÿ½ÿ¸ÿ¯ÿÅÿ·ÿ¸ÿºÿµÿ²ÿ±ÿ±ÿ­ÿ³ÿ²ÿ¬ÿ®ÿ¹ÿÀÿºÿ³ÿ³ÿ¸ÿºÿµÿ´ÿ·ÿµÿ¶ÿ¹ÿ³ÿºÿ´ÿ°ÿ­ÿµÿÂÿ¹ÿºÿ¹ÿ¬ÿ¸ÿÿ¬ÿªÿ±ÿ°ÿ·ÿ¸ÿÿ¯ÿ²ÿ´ÿ¿ÿ²ÿ·ÿ³ÿ¬ÿ·ÿ·ÿ°ÿ·ÿ³ÿ¬ÿ±ÿ´ÿ·ÿ·ÿºÿ²ÿ®ÿ©ÿ¶ÿ¸ÿÀÿ®ÿ³ÿµÿ¼ÿ½ÿ¶ÿ«ÿ³ÿÃÿµÿ°ÿ¾ÿ¹ÿÿ·ÿ´ÿ¯ÿ±ÿ­ÿ±ÿ®ÿ²ÿ¯ÿ«ÿ³ÿ¸ÿ³ÿ«ÿ±ÿ¼ÿ½ÿ¹ÿ¾ÿ¸ÿ·ÿ«ÿ®ÿ·ÿµÿ´ÿ´ÿÿ¸ÿ¸ÿ³ÿªÿ®ÿ¾ÿºÿ·ÿ³ÿ³ÿ²ÿµÿ°ÿ¶ÿ´ÿ±ÿ³ÿ¸ÿ·ÿ³ÿ±ÿ±ÿµÿµÿ´ÿ´ÿ¶ÿ²ÿ·ÿÃÿ³ÿ³ÿ¹ÿ²ÿµÿµÿµÿ¼ÿ·ÿÂÿµÿ¿ÿ´ÿ»ÿ³ÿªÿ±ÿ°ÿ±ÿ¶ÿ²ÿ²ÿ¬ÿ·ÿ¼ÿ´ÿ±ÿ²ÿ¹ÿÀÿ½ÿ´ÿ´ÿ³ÿ­ÿ«ÿÀÿÇÿÇÿ³ÿ±ÿ©ÿ¯ÿµÿ²ÿ¶ÿ²ÿ³ÿ²ÿ·ÿµÿ¯ÿ°ÿ°ÿ¹ÿ¾ÿ·ÿ°ÿ²ÿ±ÿ°ÿ¶ÿ·ÿ·ÿºÿ¹ÿºÿºÿ·ÿ¸ÿ«ÿ®ÿ®ÿ¶ÿ¼ÿªÿ­ÿ¯ÿ¯ÿ°ÿ¯ÿ·ÿ°ÿ»ÿ»ÿ²ÿ¹ÿ¾ÿ´ÿ¶ÿ²ÿ²ÿ¸ÿ·ÿ´ÿ²ÿ­ÿ²ÿ¹ÿ¶ÿÀÿÂÿ·ÿ¿ÿ´ÿ½ÿ¿ÿºÿÆÿ¶ÿ·ÿ¸ÿ½ÿ¶ÿ¹ÿ±ÿ¸ÿ·ÿ¹ÿ¿ÿ´ÿÿÿ®ÿµÿ¶ÿ´ÿ»ÿÀÿ¶ÿ¸ÿÂÿ¹ÿ³ÿ¶ÿ½ÿºÿ³ÿ³ÿ¯ÿ¬ÿ³ÿ´ÿµÿ½ÿµÿºÿ¬ÿ¸ÿºÿ·ÿ´ÿ¶ÿµÿ°ÿ¶ÿ¹ÿ¸ÿ·ÿ¶ÿ¾ÿ³ÿ®ÿ¸ÿ¸ÿ¿ÿÃÿµÿ±ÿ±ÿ°ÿ«ÿ¶ÿÅÿ±ÿ³ÿ¼ÿµÿ®ÿ³ÿ»ÿÁÿ·ÿ«ÿ´ÿºÿµÿ²ÿ²ÿ´ÿ¶ÿ¹ÿ»ÿ¾ÿ¹ÿÂÿ¹ÿ·ÿ°ÿ¿ÿ¸ÿµÿ¸ÿ³ÿªÿ¾ÿºÿ¹ÿÀÿ»ÿ¹ÿ¸ÿµÿ¹ÿ¹ÿ³ÿ²ÿ´ÿ»ÿ¹ÿ»ÿ½ÿ¯ÿ¬ÿ°ÿ´ÿ±ÿÿ«ÿ·ÿ»ÿ¶ÿ¼ÿ¸ÿ·ÿ¸ÿ²ÿ¸ÿ·ÿ¾ÿ¼ÿ·ÿµÿ°ÿ´ÿ¼ÿ¾ÿ²ÿ®ÿµÿ´ÿ²ÿ³ÿ»ÿ¹ÿµÿÿ½ÿµÿ´ÿ²ÿ¶ÿ¾ÿ¼ÿ²ÿºÿ¼ÿ½ÿ¹ÿ¯ÿ·ÿ¸ÿµÿ¼ÿÀÿ°ÿ´ÿ´ÿ·ÿ·ÿÈÿ½ÿ½ÿÊÿ¸ÿ³ÿ¼ÿ¸ÿ»ÿµÿ³ÿ»ÿ¼ÿ»ÿÁÿ½ÿµÿ¸ÿ¸ÿÂÿ»ÿºÿÀÿµÿºÿ°ÿ®ÿÅÿ¶ÿÀÿ¼ÿ¾ÿ¾ÿ¾ÿ¾ÿÀÿ¾ÿ¹ÿ»ÿ¿ÿ¸ÿ·ÿ³ÿ¿ÿÂÿ¼ÿÁÿÂÿ°ÿºÿ·ÿÃÿºÿ½ÿµÿ½ÿÃÿ½ÿ¹ÿµÿµÿ¶ÿ³ÿ´ÿ¼ÿ»ÿ¼ÿ¿ÿ¶ÿ¶ÿÁÿ½ÿ¹ÿÀÿ»ÿ¶ÿÂÿÁÿ»ÿ¿ÿÈÿ¾ÿ»ÿ¼ÿºÿ¿ÿÁÿ¿ÿ»ÿ«ÿ¹ÿ¾ÿ¶ÿÿ½ÿÃÿ½ÿÃÿ¹ÿ¾ÿÃÿ¹ÿ·ÿ¿ÿ¿ÿ¹ÿµÿ´ÿ½ÿÂÿºÿ¶ÿ¸ÿµÿºÿÃÿ´ÿ·ÿ¾ÿÀÿÀÿ¼ÿ´ÿ¼ÿÅÿÁÿÁÿÀÿ¹ÿ¶ÿ®ÿºÿºÿ°ÿ­ÿ·ÿ±ÿ¬ÿ´ÿµÿÃÿ¸ÿÃÿÃÿºÿ·ÿ³ÿ´ÿ¾ÿÂÿ»ÿ´ÿ´ÿÀÿ»ÿ¼ÿ¹ÿÇÿ¿ÿ·ÿ½ÿ»ÿ½ÿÅÿÄÿ½ÿ»ÿ¼ÿ»ÿµÿ°ÿ±ÿ·ÿºÿ°ÿ½ÿ­ÿ·ÿÉÿ²ÿ´ÿ»ÿ®ÿ±ÿ¾ÿ»ÿ¸ÿ¸ÿ¶ÿ¼ÿ¹ÿªÿ¬ÿ®ÿ²ÿ»ÿ°ÿÃÿ¶ÿ¼ÿÅÿ»ÿ¼ÿ»ÿºÿ¶ÿ·ÿ¼ÿ³ÿÂÿ»ÿ½ÿÐÿºÿ¾ÿ±ÿ¸ÿ·ÿ·ÿ¹ÿ½ÿ½ÿ¼ÿÁÿÆÿ¿ÿ¼ÿÃÿµÿ¹ÿ»ÿÀÿÄÿ³ÿ½ÿÀÿ»ÿ¼ÿ¿ÿ´ÿµÿ»ÿ½ÿÂÿ¾ÿ¿ÿºÿ¾ÿ¶ÿ·ÿÌÿ¼ÿÃÿ·ÿ¹ÿ¸ÿ¾ÿÃÿ¾ÿ¾ÿÃÿ½ÿ¼ÿ»ÿÄÿÃÿ»ÿ·ÿÃÿ¾ÿÂÿ½ÿ´ÿ¶ÿ¿ÿÃÿ¾ÿ»ÿºÿ¸ÿ»ÿ¸ÿ¸ÿ·ÿ¶ÿºÿÀÿÁÿ¾ÿÂÿÃÿ¾ÿ¼ÿ¿ÿÃÿ¾ÿ¼ÿ³ÿÀÿ¿ÿ¸ÿ¹ÿ»ÿ»ÿºÿ½ÿÆÿ¾ÿ´ÿ·ÿºÿ¿ÿÁÿÀÿÎÿ½ÿ¶ÿ½ÿÄÿ´ÿ½ÿ¹ÿ¼ÿÀÿÀÿÄÿÄÿ»ÿ»ÿ½ÿÌÿÀÿÂÿ¿ÿµÿµÿÀÿÆÿÄÿ¿ÿ¾ÿÀÿ¶ÿ¬ÿ¸ÿºÿÂÿÉÿ°ÿÊÿÃÿÎÿÃÿ½ÿºÿ·ÿ·ÿ¸ÿ·ÿÉÿ¾ÿ¾ÿÁÿ¾ÿÁÿÃÿ¶ÿºÿ½ÿ¿ÿ¿ÿºÿ¾ÿÌÿËÿÇÿÁÿÉÿÎÿÂÿ»ÿ¾ÿÀÿ¾ÿ¿ÿÃÿÅÿÁÿÂÿÈÿ»ÿÁÿ¾ÿ·ÿ¼ÿ¼ÿ¿ÿ¿ÿÀÿÂÿÂÿÅÿÀÿ½ÿ¹ÿµÿ¹ÿÅÿÇÿ½ÿ¾ÿ¾ÿºÿ½ÿÂÿÂÿ¾ÿºÿ¶ÿÃÿ¼ÿ½ÿÆÿÂÿÄÿÁÿ»ÿ½ÿÀÿ¾ÿÇÿÂÿÂÿ¸ÿ¾ÿÄÿ½ÿ¼ÿµÿ¸ÿÄÿÈÿ¾ÿ°ÿ´ÿËÿÄÿ¼ÿºÿºÿÀÿ¼ÿºÿÁÿÅÿÅÿÄÿ½ÿ¼ÿ·ÿÀÿ¾ÿ½ÿ½ÿ¸ÿ½ÿÂÿ½ÿ¯ÿxÿéþþuþÿ¾ÿ¾ÿ½ÿ½ÿ¿ÿ¿ÿÃÿÇÿÀÿÀÿÁÿÄÿÉÿÂÿ½ÿÀÿÀÿÁÿÉÿÅÿ¹ÿÃÿ»ÿÂÿ°ÿ¸ÿºÿÄÿÉÿÌÿÄÿ¸ÿ¹ÿÃÿÀÿ¶ÿ®ÿ»ÿ»ÿÀÿÍÿËÿÃÿ¼ÿ¶ÿ½ÿÌÿÆÿ·ÿÂÿ¾ÿÇÿÎÿÃÿÁÿÉÿÁÿ²ÿ¿ÿ»ÿÈÿÀÿºÿÁÿ´ÿ·ÿÂÿÇÿÃÿ¶ÿ¼ÿ¿ÿ¸ÿ½ÿÈÿÏÿÅÿ»ÿ¼ÿ¿ÿ½ÿ¿ÿÃÿ¼ÿÅÿ½ÿÁÿÀÿÂÿ¼ÿºÿÃÿ¾ÿÃÿ»ÿ»ÿ±ÿ¶ÿºÿÁÿ½ÿ¿ÿÊÿ¼ÿ¸ÿÇÿ­ÿ¾ÿÁÿÀÿºÿÁÿÁÿ·ÿÃÿÀÿ¿ÿÆÿÁÿ¼ÿ½ÿÄÿÈÿ½ÿµÿÉÿÃÿÇÿ¾ÿÉÿÈÿ¹ÿ¼ÿÅÿÂÿ¼ÿÃÿ½ÿ²ÿÃÿºÿÁÿ¾ÿ¸ÿ¼ÿÃÿ¿ÿÀÿÅÿ¾ÿÉÿ¾ÿºÿºÿÅÿËÿ¾ÿ¸ÿÆÿ´ÿ­ÿ»ÿºÿÄÿ¿ÿ¹ÿ¾ÿ¿ÿ½ÿ¼ÿ»ÿÅÿÀÿÄÿ¾ÿ¾ÿÃÿÁÿÄÿ½ÿ¼ÿ¼ÿÃÿÄÿÇÿËÿÆÿ¾ÿÃÿÂÿÅÿ½ÿ½ÿÂÿÀÿ¿ÿÁÿÄÿ¿ÿ¹ÿ±ÿ¹ÿ²ÿÆÿÊÿÆÿÂÿ¶ÿ¬ÿ¼ÿ¼ÿ¼ÿ½ÿ¹ÿ¹ÿ¿ÿ¾ÿµÿÁÿËÿ¿ÿ³ÿÁÿÄÿÁÿ¿ÿÀÿÁÿ¾ÿÃÿÑÿÀÿºÿ¿ÿ½ÿ¼ÿÁÿ¼ÿ¿ÿÇÿ»ÿ·ÿÀÿÂÿ¼ÿ¹ÿ¾ÿ¿ÿ½ÿÉÿÆÿÁÿÃÿÂÿ½ÿ»ÿ»ÿÌÿ³ÿÀÿÄÿÃÿÀÿ¾ÿ¿ÿÃÿÂÿ¿ÿ¼ÿ¾ÿºÿ¼ÿ¿ÿºÿ·ÿºÿ®ÿÆÿ¿ÿ¶ÿ²ÿµÿ½ÿÁÿËÿ¿ÿ½ÿºÿ¾ÿÀÿÁÿÄÿÆÿÀÿ¾ÿÅÿ¿ÿ²ÿ®ÿªÿ­ÿ°ÿ¹ÿºÿ´ÿ°ÿ±ÿ®ÿ¼ÿµÿºÿ½ÿ»ÿ½ÿÃÿÅÿºÿ´ÿ£ÿ­ÿ·ÿ¸ÿºÿ¾ÿ·ÿ¯ÿ·ÿ­ÿºÿÃÿÁÿºÿ´ÿ®ÿ¬ÿ·ÿµÿ¹ÿ¿ÿ»ÿ¯ÿ­ÿ¶ÿ±ÿÀÿÅÿ¼ÿ·ÿºÿ·ÿ­ÿ©ÿ¯ÿ°ÿ¶ÿ·ÿ¶ÿ­ÿ°ÿ°ÿ°ÿ¶ÿ°ÿ³ÿ»ÿ°ÿ¶ÿ´ÿ¼ÿºÿªÿ£ÿ«ÿ¿ÿ¯ÿµÿ¯ÿ«ÿ­ÿ·ÿ»ÿ±ÿ²ÿ°ÿ½ÿ»ÿ¸ÿ¿ÿµÿ¢ÿ¯ÿ¯ÿÀÿ¬ÿ¿ÿÁÿ³ÿ²ÿ»ÿ»ÿ·ÿÁÿ·ÿ°ÿ¼ÿ½ÿ¶ÿ´ÿ¶ÿ¹ÿ½ÿ¼ÿ©ÿ¬ÿ«ÿ¯ÿÀÿÂÿ¿ÿ¹ÿ±ÿµÿ»ÿ¿ÿ½ÿ¹ÿ°ÿ¯ÿ¶ÿ¸ÿµÿ´ÿ·ÿ¯ÿ¸ÿ²ÿµÿ¹ÿ·ÿ¹ÿ¾ÿµÿ­ÿ»ÿµÿ³ÿ·ÿ¸ÿ¶ÿ¹ÿºÿ¸ÿ½ÿÀÿ³ÿºÿ¶ÿ«ÿ°ÿ¶ÿ´ÿ¯ÿ°ÿºÿÃÿ³ÿ±ÿÈÿ¶ÿ³ÿ°ÿ´ÿ»ÿºÿ½ÿ»ÿ¹ÿ½ÿ·ÿ°ÿµÿºÿºÿ¸ÿ¶ÿµÿÂÿ²ÿ¸ÿ·ÿ¼ÿµÿ³ÿ¹ÿ¹ÿ²ÿ²ÿµÿ¸ÿ»ÿ¹ÿºÿºÿºÿ¸ÿ¶ÿ¸ÿ»ÿ±ÿµÿµÿºÿ®ÿ®ÿ¬ÿ¬ÿ²ÿ½ÿ»ÿ¯ÿÅÿ¼ÿÅÿ¾ÿ¸ÿ¿ÿÁÿ¿ÿ»ÿ¶ÿ°ÿ³ÿ·ÿµÿ¹ÿÀÿÇÿÁÿ¶ÿ²ÿ¸ÿ»ÿ´ÿ°ÿ©ÿ¸ÿ·ÿ·ÿ½ÿ¼ÿºÿ´ÿ³ÿ½ÿÁÿÂÿ¼ÿºÿ¾ÿ¸ÿ¸ÿ¶ÿ·ÿµÿºÿÂÿ»ÿµÿ½ÿÇÿ½ÿºÿºÿ¹ÿ¸ÿÀÿÄÿ¿ÿ¾ÿ¸ÿ·ÿ»ÿÂÿ·ÿºÿ·ÿ»ÿ»ÿ¼ÿÂÿ½ÿ³ÿ¼ÿ¾ÿ·ÿ°ÿÂÿ¸ÿµÿ·ÿ³ÿ°ÿµÿ¹ÿ·ÿÃÿ¼ÿ¼ÿÂÿ¸ÿ²ÿ¾ÿ½ÿ»ÿÀÿÂÿ¸ÿªÿ°ÿ½ÿÀÿ¾ÿ¸ÿ½ÿ°ÿºÿ·ÿ¸ÿÃÿÆÿÆÿ¾ÿ²ÿ¶ÿ²ÿµÿµÿ¹ÿÁÿÁÿ»ÿ°ÿ¬ÿµÿ¸ÿºÿ·ÿ¹ÿºÿ·ÿ¸ÿ¸ÿ©ÿ¯ÿ²ÿ³ÿ¹ÿºÿ¿ÿ»ÿ»ÿ¬ÿ¿ÿ°ÿ¼ÿµÿ±ÿ²ÿ¸ÿ¾ÿ»ÿ¶ÿ¼ÿ½ÿµÿ¼ÿ¶ÿ²ÿªÿ¬ÿµÿÃÿÉÿ¾ÿµÿ³ÿ«ÿ¹ÿ¹ÿ­ÿ¸ÿÁÿºÿ²ÿ¶ÿ³ÿ¶ÿ¼ÿºÿ±ÿ±ÿ¶ÿºÿ²ÿ½ÿ¼ÿÁÿÁÿÊÿ»ÿ·ÿ¼ÿÁÿÀÿ·ÿ¶ÿÅÿËÿ¶ÿ¸ÿ³ÿµÿ¹ÿ¹ÿ¿ÿ½ÿµÿ²ÿ¸ÿ»ÿºÿ»ÿ»ÿµÿ³ÿ·ÿ¼ÿ¬ÿ¶ÿ¶ÿ·ÿ·ÿÀÿÄÿ¼ÿ¹ÿºÿ²ÿ²ÿ¿ÿ¾ÿÀÿÂÿ¹ÿ©ÿ­ÿºÿ¸ÿ¹ÿ¾ÿ·ÿ³ÿ»ÿ¸ÿ®ÿ¿ÿ»ÿ®ÿÇÿ¶ÿ³ÿ¸ÿ²ÿ¸ÿ¿ÿ½ÿ³ÿ¯ÿ»ÿ»ÿ¹ÿ½ÿ¼ÿ¯ÿ½ÿ¹ÿÂÿÃÿ¾ÿÀÿ¸ÿ±ÿ·ÿ¾ÿ¾ÿ¼ÿÁÿµÿ´ÿ³ÿ³ÿ¸ÿ·ÿ¸ÿ¼ÿ¸ÿ¼ÿ¼ÿ¸ÿ¼ÿÄÿÁÿ´ÿ³ÿ¬ÿ³ÿ¶ÿ·ÿ½ÿ±ÿ¼ÿ½ÿ¾ÿ¾ÿ¸ÿ³ÿ·ÿ¾ÿ¼ÿµÿ·ÿµÿµÿ²ÿºÿ»ÿ¾ÿ¾ÿÁÿÅÿ¿ÿºÿ¸ÿµÿ¹ÿ¼ÿ½ÿÂÿ¾ÿ¿ÿºÿµÿ¼ÿÄÿ¶ÿ¿ÿ»ÿ¸ÿ´ÿ°ÿ´ÿ»ÿ»ÿ¶ÿ¶ÿ¶ÿ²ÿÀÿ¾ÿ¶ÿµÿºÿ³ÿ¹ÿ¹ÿ¯ÿ¹ÿÃÿ¼ÿ³ÿ´ÿ³ÿ´ÿ¾ÿ¾ÿ¯ÿ¬ÿ©ÿÿ¯ÿµÿÁÿ¶ÿ½ÿÃÿ½ÿ»ÿºÿ¼ÿ½ÿ¾ÿ¹ÿ¸ÿÀÿ»ÿ®ÿ±ÿ®ÿ·ÿÄÿ³ÿºÿºÿÀÿ»ÿµÿ´ÿ·ÿ½ÿ¼ÿ¼ÿ¹ÿ¸ÿ¾ÿ¹ÿ¼ÿ¿ÿ¶ÿÀÿ½ÿÁÿ­ÿ¶ÿ¾ÿ²ÿÃÿÀÿ¿ÿ»ÿ½ÿºÿ¸ÿºÿ¹ÿ·ÿ±ÿ»ÿ¾ÿ¾ÿ¿ÿ¹ÿ°ÿ·ÿÂÿÈÿÂÿÆÿ³ÿ°ÿµÿ¸ÿ´ÿµÿ·ÿ´ÿ²ÿ¶ÿ½ÿÁÿ±ÿ·ÿ±ÿµÿ¿ÿ¹ÿ¾ÿËÿÄÿ«ÿ¡ÿ·ÿ­ÿ¢ÿ®ÿµÿ¼ÿ·ÿ¬ÿ²ÿ·ÿ°ÿ¹ÿ¹ÿ·ÿ¼ÿ°ÿºÿ¹ÿ³ÿ¶ÿ»ÿ·ÿ²ÿµÿ´ÿ¸ÿ½ÿ»ÿ²ÿ¯ÿ´ÿ«ÿ¬ÿ«ÿ¼ÿ´ÿ¿ÿÀÿ±ÿºÿ¼ÿµÿÆÿ²ÿºÿ¿ÿ²ÿ¬ÿ²ÿ·ÿ·ÿ³ÿ³ÿ»ÿ¸ÿ­ÿ¹ÿÃÿºÿ»ÿ«ÿ­ÿ·ÿµÿºÿ²ÿ¾ÿ²ÿ¶ÿ¾ÿµÿ¿ÿÂÿ¹ÿ·ÿ·ÿ¯ÿ ÿÿ­ÿ·ÿ±ÿ­ÿ±ÿ´ÿËÿªÿÄÿ¹ÿ³ÿ´ÿ³ÿ·ÿ»ÿ³ÿ¸ÿ½ÿ·ÿ³ÿµÿ³ÿ²ÿ»ÿÂÿºÿ²ÿ·ÿ¯ÿ°ÿ·ÿ²ÿ«ÿ²ÿµÿºÿ»ÿ¾ÿµÿ·ÿ³ÿ³ÿºÿ²ÿ®ÿ´ÿµÿµÿµÿ³ÿ³ÿ±ÿ¯ÿ²ÿ¶ÿ²ÿ´ÿ·ÿ±ÿµÿ¿ÿÀÿ­ÿ¯ÿ·ÿ·ÿµÿ³ÿ¸ÿ¼ÿ¶ÿ°ÿ´ÿ¹ÿ±ÿ±ÿ¿ÿÂÿ¹ÿ´ÿµÿ¶ÿ¯ÿ¬ÿ´ÿ±ÿ°ÿ­ÿµÿ½ÿ²ÿ²ÿºÿ¼ÿ¸ÿ¶ÿ¾ÿºÿ´ÿ²ÿ¹ÿ·ÿ³ÿµÿ¸ÿ¿ÿ»ÿ¸ÿ¹ÿ­ÿ¬ÿ³ÿ´ÿ¯ÿ­ÿ¹ÿÂÿ¬ÿ­ÿÁÿ³ÿ·ÿ¸ÿ¹ÿ¹ÿ´ÿ»ÿ·ÿ¶ÿ³ÿ¶ÿ¼ÿ¼ÿ¹ÿ±ÿªÿ°ÿºÿ¸ÿ®ÿ±ÿ½ÿ³ÿÿ¸ÿ¬ÿµÿÅÿ°ÿ¼ÿ¶ÿÈÿ¸ÿ³ÿ²ÿµÿ¸ÿ¾ÿ¸ÿ¸ÿ¹ÿºÿºÿµÿ³ÿ³ÿ·ÿ¸ÿ¯ÿ¹ÿ½ÿ¹ÿ»ÿµÿ¯ÿÀÿ²ÿ¿ÿ²ÿ¿ÿ¾ÿ¯ÿ²ÿ¸ÿ±ÿ®ÿ·ÿ¹ÿºÿµÿ¯ÿ¯ÿ¯ÿ³ÿ¹ÿ»ÿ¹ÿ±ÿ³ÿ¾ÿÀÿ¸ÿ±ÿ¼ÿ´ÿ¯ÿ°ÿ¬ÿ ÿÈÿ¶ÿµÿ°ÿ¹ÿ·ÿºÿ²ÿ´ÿ°ÿ°ÿ¹ÿ¶ÿ»ÿ¹ÿ¸ÿ²ÿ³ÿ·ÿ¶ÿºÿµÿ«ÿ¯ÿ«ÿ·ÿ±ÿµÿ¸ÿºÿ½ÿ¹ÿ´ÿÿ¶ÿÀÿÁÿ²ÿ°ÿ¸ÿ´ÿ®ÿ²ÿ¼ÿ¹ÿ®ÿºÿµÿ²ÿ·ÿ·ÿµÿ°ÿ³ÿ¹ÿ³ÿ³ÿ¶ÿµÿ½ÿºÿ¯ÿ²ÿ³ÿ¹ÿ¶ÿ¶ÿ¯ÿ·ÿ²ÿ³ÿµÿ±ÿ¿ÿ¸ÿ¸ÿµÿ¸ÿ¹ÿ´ÿÀÿµÿ²ÿµÿ»ÿ·ÿ²ÿ¬ÿÿ³ÿ¹ÿ²ÿ±ÿ­ÿ³ÿºÿºÿ·ÿ¸ÿ°ÿ´ÿ±ÿÿ©ÿµÿ·ÿ¬ÿ©ÿ°ÿ³ÿ¼ÿ±ÿµÿ¸ÿ¶ÿ¯ÿ®ÿÿÿ ÿªÿ¬ÿ¹ÿ»ÿ»ÿ¹ÿºÿ¹ÿ³ÿ²ÿµÿ»ÿ²ÿ®ÿ´ÿ²ÿµÿ¹ÿÉÿ½ÿªÿ­ÿ¹ÿ«ÿ¬ÿ±ÿÆÿ«ÿ·ÿ´ÿÿ³ÿ­ÿªÿ«ÿ­ÿ±ÿ©ÿ¬ÿ±ÿ´ÿµÿ¸ÿ´ÿ­ÿ²ÿ¶ÿ²ÿ±ÿ²ÿ°ÿ´ÿ»ÿºÿ¬ÿªÿÿ±ÿ½ÿ¶ÿ»ÿ½ÿ´ÿ©ÿÀÿ­ÿ±ÿµÿ¿ÿ¯ÿÃÿ¸ÿ³ÿÿ´ÿ¸ÿ¾ÿ¶ÿÂÿ·ÿµÿ·ÿµÿµÿ¶ÿ´ÿ²ÿµÿ·ÿ¸ÿ¹ÿ³ÿ´ÿºÿ¹ÿ¸ÿºÿµÿ±ÿ¿ÿÁÿµÿ¶ÿ¶ÿÿ´ÿ²ÿ¯ÿ¬ÿ¶ÿ·ÿªÿ°ÿµÿ³ÿºÿ¸ÿºÿºÿ»ÿ®ÿ¯ÿ¯ÿ²ÿ»ÿ¹ÿ¶ÿ´ÿ²ÿ°ÿ°ÿ­ÿ®ÿºÿ¹ÿ°ÿ­ÿªÿ¯ÿ²ÿªÿ±ÿ·ÿ¾ÿ°ÿªÿ¬ÿ»ÿ­ÿ¼ÿ¬ÿ­ÿ­ÿ¸ÿ³ÿ®ÿ»ÿ«ÿ­ÿ¬ÿ¶ÿ´ÿ¸ÿ¼ÿ¯ÿ­ÿ±ÿ±ÿ­ÿªÿ¯ÿ¯ÿ©ÿÿ«ÿ½ÿ¾ÿ·ÿºÿ¬ÿ«ÿµÿ­ÿ¯ÿ¯ÿ±ÿ´ÿ´ÿ¶ÿ¶ÿ¸ÿ¾ÿÿ±ÿÿ®ÿ¿ÿºÿ°ÿ«ÿ³ÿ³ÿ²ÿ¼ÿ¾ÿ³ÿ±ÿ°ÿ¼ÿ¸ÿ®ÿÿ®ÿÂÿ»ÿÿµÿ¿ÿºÿ¾ÿ·ÿ­ÿ«ÿ­ÿªÿ´ÿ°ÿ±ÿ´ÿ¶ÿ¬ÿ¶ÿ©ÿ¯ÿ²ÿÉÿ¸ÿ·ÿºÿ²ÿ½ÿ³ÿ°ÿ®ÿ´ÿ¶ÿµÿ¾ÿ¿ÿÄÿµÿ°ÿ¹ÿ®ÿ¯ÿ¶ÿ´ÿ±ÿ®ÿªÿ¯ÿ¯ÿ¯ÿ¶ÿ²ÿ®ÿ³ÿ³ÿ³ÿ®ÿ³ÿ¿ÿ¸ÿ³ÿ³ÿ­ÿ²ÿªÿ·ÿ¿ÿ®ÿ°ÿ¸ÿ¶ÿ·ÿÄÿºÿ¶ÿ¯ÿ³ÿ¬ÿ¯ÿÁÿÀÿ½ÿÁÿ²ÿ²ÿ¬ÿ±ÿ³ÿ«ÿ²ÿ¶ÿ´ÿ²ÿ³ÿ·ÿ·ÿ²ÿ¯ÿ¶ÿ¸ÿ¶ÿ¹ÿµÿ¯ÿ´ÿ®ÿ»ÿ±ÿ²ÿªÿ¼ÿÀÿ±ÿ¸ÿ´ÿÿÿÿÿ¯ÿµÿ±ÿÿÿ°ÿ¬ÿ¯ÿ²ÿµÿ´ÿ¶ÿ¹ÿ«ÿ±ÿ¯ÿ±ÿ´ÿ¶ÿ·ÿ´ÿ³ÿ®ÿ­ÿ®ÿ·ÿÁÿ¸ÿ±ÿ³ÿ·ÿÿ«ÿ²ÿ¯ÿ±ÿ±ÿ¬ÿÿÿ©ÿ®ÿ´ÿ¿ÿ±ÿµÿÀÿ¼ÿ¼ÿ®ÿ¯ÿµÿ²ÿ»ÿ·ÿ¹ÿ¼ÿ«ÿ»ÿ·ÿ©ÿ¯ÿ´ÿ¶ÿ±ÿ¬ÿ¶ÿ·ÿ«ÿ¬ÿ¹ÿ´ÿ¬ÿ©ÿ¯ÿ²ÿÿ­ÿºÿ«ÿ·ÿ¾ÿÀÿ»ÿ°ÿ¾ÿ¯ÿ³ÿ°ÿ´ÿÀÿ°ÿ·ÿ­ÿ´ÿ±ÿ«ÿµÿ´ÿ²ÿÂÿ½ÿ¯ÿ®ÿ¬ÿ«ÿ´ÿ·ÿ±ÿ±ÿ±ÿ«ÿªÿ·ÿ²ÿ¶ÿ­ÿ³ÿ½ÿ±ÿ½ÿºÿ±ÿ±ÿ¬ÿ³ÿÃÿºÿ¶ÿ«ÿ¿ÿ¼ÿ·ÿ¹ÿ¯ÿ´ÿ³ÿµÿ´ÿµÿ·ÿ´ÿ¹ÿ²ÿÿ­ÿ¶ÿ·ÿµÿ´ÿ´ÿ¶ÿ¸ÿµÿ±ÿ·ÿ³ÿ°ÿ·ÿ¶ÿ·ÿ²ÿ°ÿªÿ¶ÿ¸ÿ¸ÿ¶ÿ«ÿ°ÿ±ÿ±ÿ¶ÿ´ÿµÿ¯ÿºÿ±ÿ®ÿ®ÿ±ÿ®ÿ«ÿ®ÿ¹ÿ¼ÿµÿ´ÿµÿºÿ¹ÿµÿºÿ»ÿ·ÿ·ÿºÿ·ÿ®ÿ·ÿ¸ÿ´ÿ±ÿÂÿ´ÿ¹ÿµÿ¹ÿÿ­ÿÿµÿ±ÿ¸ÿ¼ÿµÿµÿ¹ÿ»ÿ²ÿ·ÿµÿ­ÿÿ²ÿ²ÿ·ÿ·ÿ±ÿ´ÿ¶ÿºÿ¿ÿ¸ÿ°ÿ®ÿ°ÿ´ÿ³ÿ·ÿ¶ÿ¶ÿ¼ÿ¸ÿ¶ÿ»ÿºÿ¹ÿ¸ÿ¯ÿ±ÿºÿµÿ¾ÿ¶ÿ±ÿªÿ´ÿ³ÿ¯ÿ¶ÿºÿ»ÿ»ÿ¶ÿ²ÿ³ÿ°ÿ«ÿ±ÿ¸ÿ´ÿ·ÿ³ÿ·ÿ¹ÿ°ÿ³ÿµÿ¬ÿ±ÿµÿ¾ÿÅÿ·ÿµÿ±ÿ­ÿ®ÿ«ÿ¼ÿ±ÿ²ÿ«ÿµÿ¯ÿµÿ±ÿ³ÿµÿ¹ÿ²ÿÿ«ÿ´ÿ¼ÿ¹ÿªÿÿ¯ÿÿ³ÿ³ÿºÿ¾ÿ²ÿ·ÿ¿ÿ¶ÿ½ÿ·ÿ¬ÿ¯ÿ¿ÿÁÿ­ÿ®ÿ½ÿ¸ÿ½ÿ½ÿ¹ÿ²ÿ±ÿ²ÿ´ÿ¸ÿºÿ·ÿ·ÿ¸ÿ»ÿÁÿ¹ÿ»ÿ¾ÿ·ÿµÿ²ÿ»ÿ¾ÿºÿ°ÿÿ¯ÿªÿ°ÿ¸ÿºÿ¼ÿÀÿµÿ»ÿ¶ÿ¬ÿ²ÿ»ÿ¸ÿ¸ÿ¸ÿµÿ®ÿ¬ÿ²ÿ®ÿ¹ÿÂÿµÿ»ÿ³ÿ³ÿÀÿ»ÿ¹ÿ·ÿ¶ÿ¬ÿ«ÿÁÿ¿ÿ¼ÿºÿ½ÿ·ÿ¿ÿ¾ÿ¬ÿ´ÿ¼ÿ¼ÿ¶ÿ³ÿ´ÿ³ÿµÿ¹ÿ±ÿ°ÿ²ÿ°ÿ¯ÿ·ÿ¿ÿ²ÿµÿ½ÿ¹ÿ¶ÿ¸ÿ·ÿ¯ÿ´ÿ»ÿ²ÿ°ÿ¸ÿ¿ÿ¼ÿ²ÿ¬ÿ­ÿ°ÿµÿ·ÿ·ÿºÿ¼ÿ¿ÿºÿ´ÿ¯ÿ°ÿ¬ÿÿ´ÿÿ°ÿ¾ÿªÿÂÿ±ÿ»ÿ¾ÿÁÿ½ÿÄÿÇÿÁÿ¶ÿ«ÿ´ÿ»ÿ¸ÿ»ÿ¾ÿºÿºÿ»ÿ¸ÿ¹ÿ´ÿ¶ÿ¹ÿ´ÿ®ÿÂÿ»ÿ¬ÿ¶ÿ°ÿ­ÿ¹ÿ¸ÿ±ÿºÿ½ÿ´ÿ»ÿ¿ÿµÿ³ÿ·ÿ²ÿ³ÿ¹ÿ¸ÿµÿ²ÿ¸ÿ¼ÿ·ÿ¿ÿ¬ÿµÿ¬ÿ²ÿ²ÿ³ÿÂÿ½ÿ¸ÿµÿ®ÿ±ÿ¶ÿ¹ÿµÿ¶ÿ·ÿ´ÿ±ÿ²ÿ¹ÿ¶ÿ·ÿ¹ÿ¸ÿ¹ÿ²ÿ½ÿµÿ¶ÿÿ¬ÿ´ÿ¸ÿ¬ÿ´ÿÀÿÃÿ¹ÿµÿ·ÿ¼ÿ»ÿ³ÿ°ÿ³ÿ¹ÿ»ÿ¸ÿ±ÿ·ÿ´ÿ¹ÿ¿ÿÄÿÀÿ¯ÿ¼ÿ»ÿ³ÿºÿ¹ÿÁÿ¼ÿºÿ¿ÿ¾ÿ¼ÿ»ÿµÿ±ÿµÿ¶ÿ¯ÿ¹ÿ»ÿ¸ÿ°ÿÃÿ¹ÿ°ÿ¼ÿ³ÿºÿ´ÿ¸ÿºÿÂÿ¼ÿ¸ÿ½ÿµÿ³ÿ¹ÿ·ÿ¿ÿ¼ÿ²ÿµÿµÿµÿÈÿ²ÿ¼ÿ¼ÿ¯ÿ¶ÿÅÿ±ÿ²ÿ»ÿ·ÿ´ÿ±ÿ³ÿ¸ÿ¼ÿ¿ÿ»ÿ¸ÿÃÿ½ÿ»ÿ³ÿ¹ÿºÿ·ÿ¿ÿ»ÿºÿ¸ÿ·ÿ¼ÿ¿ÿ¹ÿ´ÿºÿ»ÿ¹ÿ¹ÿ¼ÿÄÿ½ÿ«ÿ²ÿ¸ÿÁÿµÿÎÿ¸ÿ»ÿÂÿÆÿ¼ÿ²ÿ¹ÿ­ÿ®ÿ¶ÿµÿ¶ÿºÿÀÿ¾ÿ»ÿ¸ÿ±ÿ¸ÿ¾ÿ¾ÿ¸ÿ±ÿÄÿ¼ÿÀÿÂÿ¶ÿ·ÿ½ÿ¹ÿ¼ÿÃÿÂÿ¼ÿ´ÿÁÿºÿ¶ÿ²ÿ»ÿ²ÿ¿ÿµÿ²ÿ°ÿºÿÁÿºÿ±ÿµÿºÿºÿ»ÿ¼ÿ¼ÿ¹ÿµÿ¿ÿ»ÿ·ÿ´ÿÁÿ¹ÿ±ÿ´ÿ¸ÿ¾ÿ»ÿ½ÿ½ÿ´ÿ±ÿ¶ÿ¸ÿ¶ÿ¶ÿ»ÿ´ÿ¿ÿºÿÉÿ»ÿ¿ÿ­ÿ¯ÿ¸ÿ²ÿ³ÿ´ÿµÿºÿ¼ÿºÿ·ÿ­ÿÿÿ±ÿµÿ°ÿ±ÿ¿ÿ¾ÿ¼ÿÁÿÀÿÁÿ¹ÿ¶ÿ¹ÿºÿ¼ÿÀÿ¿ÿ·ÿ»ÿÁÿ½ÿ»ÿ²ÿÈÿÇÿ¾ÿ¾ÿºÿÃÿÆÿÃÿÀÿÆÿÍÿÀÿµÿ¸ÿ³ÿ¸ÿ»ÿ±ÿÃÿÁÿÃÿµÿºÿ¸ÿºÿÃÿÂÿ¼ÿ»ÿ¹ÿÂÿÀÿÅÿÁÿ½ÿ¿ÿ¾ÿ½ÿ¾ÿ¼ÿÆÿÆÿ¿ÿÂÿÃÿÀÿÄÿÁÿÃÿÄÿ¸ÿ¸ÿ½ÿ¾ÿÂÿÂÿºÿ¶ÿ»ÿ¸ÿ¹ÿ¾ÿ¸ÿ¼ÿ¿ÿ®ÿÄÿ¿ÿ·ÿ¯ÿ³ÿ´ÿÃÿÐÿÂÿ¹ÿ¶ÿ¹ÿ»ÿ´ÿµÿ©ÿ»ÿÂÿºÿ·ÿÁÿÄÿÀÿÅÿÈÿ¿ÿ¸ÿ¸ÿ¿ÿÆÿÀÿÂÿ¿ÿºÿËÿÆÿÃÿ»ÿ´ÿ¹ÿ²ÿ°ÿ»ÿÄÿÁÿ¿ÿÃÿ¼ÿÅÿÈÿ¶ÿÀÿºÿ±ÿ»ÿÂÿÄÿÁÿ»ÿºÿ½ÿ»ÿ»ÿÆÿÇÿÀÿÃÿÂÿ°ÿÉÿÎÿÁÿÂÿÁÿ¿ÿ¾ÿµÿÄÿ¼ÿ¹ÿ¿ÿ¾ÿ¾ÿ¿ÿ¸ÿÄÿÀÿ½ÿ½ÿ·ÿ¼ÿÆÿÂÿÅÿÀÿÊÿ«ÿµÿ¼ÿ¶ÿ®ÿ¹ÿÈÿÅÿ¾ÿ¿ÿÂÿÂÿºÿ¿ÿ¾ÿ´ÿ¿ÿÆÿ¿ÿÀÿÆÿÆÿÃÿ¿ÿ¿ÿ¿ÿ·ÿ²ÿ¿ÿºÿÁÿ»ÿ¾ÿ¾ÿÅÿÅÿºÿ»ÿÂÿ½ÿ¹ÿÅÿÂÿÆÿÄÿÀÿÇÿÇÿÀÿ¾ÿ»ÿ»ÿÆÿ¾ÿ²ÿ½ÿ±ÿÄÿÃÿÄÿÅÿÁÿ¿ÿºÿ³ÿ¹ÿ¿ÿ²ÿÑÿ¶ÿÀÿ¿ÿ¿ÿºÿ»ÿ¿ÿÃÿÅÿ¿ÿÄÿ½ÿ°ÿÅÿÁÿÁÿ¸ÿ¹ÿÅÿÃÿÀÿ¿ÿÿEÿ&ÿ>ÿ¿ÿ¾ÿÈÿ¿ÿÁÿÄÿÁÿÀÿÁÿ¿ÿ¿ÿÅÿÊÿÆÿ½ÿÃÿÁÿÂÿÆÿÇÿÆÿÃÿÀÿºÿºÿ½ÿ©ÿÀÿÈÿÇÿÄÿÄÿÀÿ¸ÿ½ÿÅÿÄÿ¶ÿ¸ÿÀÿÆÿÆÿÆÿÂÿ¹ÿºÿÆÿÂÿ¾ÿ¼ÿ·ÿ¸ÿÆÿÈÿÁÿ»ÿ¾ÿÂÿ¿ÿÃÿ·ÿÉÿºÿ¹ÿºÿ³ÿ¸ÿÁÿÇÿÃÿºÿÆÿÍÿ¾ÿ¸ÿ»ÿ½ÿ»ÿºÿÂÿÂÿ·ÿÃÿÇÿºÿÎÿÁÿ·ÿ¾ÿÂÿ¿ÿ¾ÿ¾ÿÃÿËÿÀÿÇÿÃÿÂÿ»ÿÆÿËÿÄÿ½ÿ¶ÿµÿ¼ÿ¸ÿ³ÿ¿ÿ¾ÿºÿÃÿÁÿ¸ÿ¼ÿ¼ÿ¿ÿ¿ÿ¸ÿºÿÃÿÊÿÉÿ¾ÿ¹ÿ½ÿµÿÆÿÈÿÔÿÂÿÂÿÄÿÉÿÀÿ³ÿ¼ÿ¹ÿ´ÿÀÿ·ÿÄÿÁÿ¸ÿ¾ÿÈÿÅÿ¾ÿÁÿ¿ÿÀÿ¹ÿµÿ¸ÿÂÿÀÿºÿÂÿ¿ÿµÿÀÿÁÿÀÿÂÿ¿ÿÆÿÇÿ¹ÿºÿµÿ»ÿ½ÿÃÿÈÿÈÿÀÿ³ÿ²ÿ¿ÿ¶ÿÍÿ½ÿÅÿ¾ÿ¿ÿ½ÿºÿÀÿÄÿ¹ÿÂÿ·ÿÆÿ¿ÿºÿºÿ¼ÿ¼ÿ¼ÿ¾ÿÊÿ¹ÿÀÿÁÿÀÿ¿ÿ¿ÿÀÿ¿ÿ½ÿ¸ÿ¼ÿÅÿ¾ÿÁÿÄÿ¿ÿºÿ¹ÿÆÿ½ÿºÿ½ÿµÿªÿ°ÿºÿ¹ÿ¾ÿÀÿÄÿ½ÿÄÿÇÿ¿ÿ½ÿÃÿ»ÿÀÿÈÿºÿºÿ¿ÿÀÿ¼ÿºÿÀÿ½ÿ¯ÿ³ÿÅÿ´ÿ¹ÿ»ÿ¼ÿÃÿÃÿÐÿ½ÿÁÿÃÿ½ÿ¼ÿ¿ÿÀÿ¿ÿ¶ÿ¹ÿÇÿÇÿ½ÿ¼ÿ·ÿ±ÿ»ÿÀÿ¿ÿÎÿ¸ÿ³ÿ¸ÿ»ÿ¸ÿ¹ÿÅÿ½ÿÁÿ»ÿÀÿÂÿ¿ÿ¿ÿ½ÿ­ÿ¸ÿ¿ÿ¾ÿ¹ÿ»ÿ³ÿ·ÿ¶ÿµÿ´ÿ·ÿ·ÿ±ÿ¹ÿ·ÿ±ÿ³ÿ·ÿ·ÿ¸ÿ¹ÿ²ÿ·ÿ¿ÿ´ÿ¶ÿ¹ÿ¶ÿ»ÿÀÿµÿ½ÿ»ÿ´ÿ³ÿºÿºÿ³ÿ°ÿ¯ÿ±ÿ»ÿ²ÿ±ÿ®ÿ±ÿ³ÿ³ÿ·ÿ¹ÿ®ÿÿµÿ¼ÿ»ÿ¸ÿµÿ³ÿ°ÿ®ÿµÿ³ÿ³ÿ®ÿµÿ¸ÿ®ÿµÿ»ÿ¼ÿ°ÿ·ÿ¶ÿÁÿÁÿºÿ·ÿ³ÿ­ÿµÿ¾ÿ¸ÿ­ÿ®ÿ°ÿ¯ÿ³ÿ³ÿ»ÿ´ÿ¹ÿ¯ÿ¸ÿºÿ¶ÿ´ÿ²ÿ¹ÿ·ÿ²ÿ£ÿ»ÿ¹ÿµÿºÿºÿ¶ÿ½ÿ»ÿ´ÿ²ÿ³ÿµÿ¶ÿ¸ÿ¶ÿ¯ÿ½ÿ±ÿ¶ÿ±ÿ´ÿ¶ÿ³ÿ³ÿ¸ÿ¹ÿ½ÿ¶ÿºÿ³ÿ¸ÿ´ÿ±ÿ´ÿ¸ÿ·ÿ±ÿ¸ÿ¼ÿµÿ¹ÿ³ÿ¶ÿ·ÿ½ÿÁÿ±ÿ³ÿ·ÿÄÿ¶ÿ´ÿ´ÿ±ÿ·ÿÁÿÃÿÆÿÅÿ¶ÿ·ÿ¹ÿ´ÿ·ÿ¹ÿ³ÿ²ÿ·ÿ¯ÿ¹ÿ´ÿ¯ÿ³ÿ±ÿ¶ÿ¸ÿ½ÿÁÿ´ÿºÿ´ÿºÿ¼ÿ³ÿ®ÿ¹ÿ¾ÿ·ÿ³ÿ·ÿÁÿ¶ÿ½ÿ´ÿ²ÿ½ÿ»ÿ¶ÿµÿ³ÿ±ÿ±ÿ³ÿÁÿºÿ¼ÿºÿ¶ÿ´ÿ³ÿ·ÿÁÿÈÿ±ÿ±ÿ³ÿ·ÿºÿ¾ÿ¹ÿ®ÿ­ÿ¶ÿ¹ÿ³ÿ¸ÿ¶ÿºÿ¼ÿ¹ÿµÿ¶ÿºÿºÿ³ÿ®ÿ±ÿ³ÿÂÿ´ÿ¼ÿ¾ÿ¼ÿ»ÿ¼ÿ½ÿºÿ°ÿ°ÿ¹ÿ±ÿ½ÿ¾ÿÁÿÀÿ¾ÿ»ÿ¹ÿ½ÿÁÿ¿ÿ½ÿÃÿºÿµÿ±ÿ»ÿ½ÿ²ÿ¬ÿ³ÿ³ÿ´ÿ¿ÿ´ÿ¾ÿÁÿ¹ÿ³ÿ¸ÿ¼ÿ¼ÿ¿ÿÀÿºÿ¹ÿ¸ÿÂÿ»ÿ¼ÿºÿ¾ÿ»ÿ·ÿÀÿÄÿ´ÿ¸ÿÃÿ»ÿ½ÿÀÿÅÿÁÿºÿ¼ÿºÿ¹ÿÀÿ»ÿÃÿÁÿÁÿ¿ÿ¾ÿ¿ÿÀÿ½ÿ»ÿ¾ÿ¼ÿ¹ÿ¼ÿ´ÿÁÿ¼ÿ ÿ²ÿ¶ÿ´ÿ¯ÿ¼ÿÁÿ¿ÿÆÿ¿ÿ³ÿ¹ÿ±ÿ¯ÿ²ÿ³ÿ´ÿÁÿÅÿ»ÿ³ÿ°ÿµÿÃÿ¿ÿºÿÁÿÁÿ¶ÿ³ÿ¾ÿ·ÿ·ÿ»ÿ¾ÿÆÿÁÿµÿ¹ÿ¶ÿ²ÿ¿ÿ¬ÿ·ÿ·ÿµÿ´ÿºÿ¼ÿ¹ÿ¾ÿ¹ÿºÿ½ÿÊÿ¬ÿÁÿ²ÿÀÿ¾ÿ·ÿ°ÿ°ÿ·ÿ¶ÿ®ÿ¯ÿ·ÿ¸ÿÅÿ¹ÿ¼ÿ´ÿ³ÿ±ÿµÿºÿ¸ÿ°ÿ¯ÿ¾ÿ»ÿ´ÿ¿ÿ»ÿ»ÿ¼ÿÄÿÅÿÉÿ¿ÿ´ÿ³ÿ²ÿµÿ³ÿ´ÿ¶ÿ¹ÿ¶ÿ»ÿ¶ÿÁÿÀÿ¾ÿ»ÿ³ÿ¸ÿ¿ÿ¶ÿºÿ¼ÿ¶ÿ²ÿ²ÿ½ÿ²ÿµÿ°ÿ¸ÿÂÿÀÿ½ÿ¿ÿÀÿ¶ÿ®ÿÇÿÊÿºÿÃÿºÿ½ÿ´ÿµÿ»ÿºÿµÿ¶ÿ¸ÿ¶ÿ¸ÿºÿ¶ÿ·ÿ¶ÿ«ÿ¸ÿ±ÿ½ÿºÿ³ÿ¶ÿºÿÃÿÃÿ´ÿ³ÿÀÿÆÿÅÿ¾ÿ±ÿ´ÿ¯ÿ¶ÿ·ÿÁÿ¿ÿºÿµÿ¹ÿ½ÿµÿµÿ¿ÿ¼ÿºÿ¹ÿ³ÿ¿ÿ·ÿ·ÿ¶ÿ¸ÿºÿ´ÿ´ÿ¼ÿ¼ÿ¶ÿ²ÿ²ÿ®ÿÿ¬ÿ¶ÿ¾ÿ­ÿ¸ÿ´ÿ³ÿ·ÿÀÿÁÿ»ÿ¾ÿÁÿ·ÿ¯ÿ¹ÿºÿ¼ÿ¹ÿ¸ÿ¾ÿ¼ÿÈÿÄÿÇÿÃÿµÿ¯ÿºÿ¿ÿ´ÿ³ÿ·ÿºÿÀÿ½ÿ²ÿ±ÿ®ÿºÿÇÿ¸ÿ·ÿºÿ¸ÿ¼ÿ»ÿ¶ÿÀÿÃÿµÿÅÿ¾ÿ»ÿ¹ÿ½ÿ¹ÿÄÿ·ÿ­ÿ¾ÿ½ÿ²ÿ±ÿ¶ÿ»ÿ½ÿ¹ÿ´ÿ­ÿ®ÿ¶ÿµÿ¸ÿ¹ÿ±ÿ²ÿ¸ÿ¾ÿÄÿ¿ÿ´ÿ¹ÿ¼ÿ»ÿ½ÿºÿµÿ·ÿ²ÿ¶ÿ²ÿ¿ÿÂÿ¹ÿ¯ÿ³ÿ·ÿ»ÿ»ÿ´ÿ»ÿÂÿ»ÿ¸ÿ¹ÿ½ÿÁÿ¯ÿ­ÿ¹ÿ½ÿÅÿ³ÿªÿ ÿ¶ÿºÿ·ÿ¼ÿÆÿÂÿÁÿºÿ´ÿ¶ÿ¸ÿºÿ¶ÿ®ÿºÿ¾ÿÁÿ¾ÿµÿÿ³ÿÀÿ¶ÿÂÿ½ÿ³ÿ·ÿÀÿ¶ÿ±ÿºÿ´ÿªÿ´ÿºÿ¸ÿÍÿ¼ÿ²ÿ»ÿ´ÿ´ÿ²ÿ¹ÿ±ÿ°ÿªÿ´ÿ¿ÿ»ÿ´ÿ¯ÿ­ÿµÿºÿµÿ²ÿ¶ÿ´ÿ±ÿ±ÿ²ÿ½ÿ±ÿ´ÿ¶ÿ¾ÿ´ÿ´ÿ¯ÿ¯ÿ«ÿ¬ÿ²ÿ²ÿ°ÿ´ÿ¸ÿ´ÿ«ÿ¯ÿ©ÿ¯ÿºÿ¸ÿÀÿ¼ÿ´ÿ¸ÿ¬ÿµÿ°ÿ¶ÿµÿ³ÿ´ÿµÿ·ÿ·ÿ»ÿ»ÿ³ÿ´ÿ³ÿ¼ÿ½ÿ°ÿ¼ÿ©ÿ²ÿµÿ´ÿ³ÿµÿ¸ÿ®ÿ¿ÿ¿ÿ³ÿ¾ÿ¿ÿ±ÿ°ÿµÿ¸ÿµÿ¬ÿ°ÿ©ÿ²ÿ¶ÿ¿ÿºÿ³ÿ©ÿ±ÿ»ÿ±ÿ¼ÿ»ÿ¼ÿ¶ÿ°ÿµÿ¼ÿ¼ÿ·ÿ¶ÿ¶ÿ³ÿ¶ÿºÿ³ÿ´ÿ¶ÿ³ÿ²ÿ¸ÿ­ÿ²ÿ ÿ´ÿÀÿ½ÿ¶ÿ´ÿ±ÿ¶ÿµÿ·ÿºÿ¶ÿ¯ÿ¯ÿµÿ¹ÿ¼ÿºÿ°ÿ±ÿ²ÿ»ÿºÿ®ÿÂÿ·ÿ±ÿ¼ÿ«ÿËÿ³ÿ¼ÿ¹ÿ´ÿ´ÿ³ÿ»ÿµÿµÿ¼ÿµÿ³ÿºÿ¸ÿ·ÿ¾ÿµÿ²ÿ³ÿ´ÿ®ÿ·ÿºÿ²ÿ©ÿ²ÿ½ÿ¯ÿ´ÿ¸ÿ»ÿºÿ¶ÿ¾ÿºÿ´ÿµÿ°ÿ²ÿ¹ÿµÿ´ÿ¸ÿ¿ÿ¼ÿ´ÿ´ÿÿ²ÿ¿ÿ½ÿ­ÿÂÿ°ÿ¹ÿµÿ°ÿ²ÿ°ÿ¬ÿ·ÿ´ÿ¶ÿ»ÿ»ÿ¼ÿºÿ´ÿµÿ¶ÿ¶ÿ¸ÿ¶ÿ»ÿ¹ÿ²ÿ²ÿ¼ÿµÿ®ÿ®ÿµÿ¼ÿ±ÿÄÿ¯ÿ¸ÿ¶ÿ½ÿ¾ÿ¸ÿ±ÿµÿºÿ¶ÿ¹ÿ¾ÿ½ÿ¸ÿ´ÿ³ÿ³ÿ³ÿ²ÿ²ÿ¶ÿ¸ÿ¸ÿ¸ÿ·ÿ³ÿ¯ÿÿ®ÿ»ÿ²ÿÅÿºÿ¿ÿ¾ÿ­ÿ®ÿ¶ÿµÿ®ÿ°ÿ­ÿ´ÿ·ÿ¡ÿÿ³ÿºÿºÿ¶ÿ´ÿ¶ÿ·ÿ¯ÿ¸ÿ¸ÿ­ÿ·ÿ©ÿ¬ÿ¬ÿ½ÿ·ÿ·ÿ®ÿ¹ÿ»ÿ±ÿ²ÿ³ÿ³ÿ´ÿ²ÿ±ÿ»ÿ¸ÿ»ÿ¸ÿ´ÿ¶ÿ±ÿ­ÿ¯ÿ´ÿµÿªÿ®ÿ«ÿ³ÿÁÿ¼ÿ¹ÿºÿ´ÿµÿ³ÿ»ÿµÿ·ÿ±ÿ¸ÿ²ÿ°ÿ°ÿ°ÿ³ÿ¯ÿ¿ÿÅÿ±ÿ±ÿ±ÿ¯ÿ®ÿ­ÿ±ÿ´ÿºÿ¾ÿÀÿ¸ÿµÿ¸ÿ·ÿ¯ÿ¹ÿ»ÿ´ÿ·ÿ¸ÿ½ÿ·ÿ¶ÿ«ÿ«ÿ­ÿµÿ»ÿµÿ±ÿ»ÿºÿ±ÿ±ÿ¶ÿ¶ÿ³ÿ±ÿ®ÿ­ÿ¶ÿ¿ÿ¸ÿ±ÿ±ÿ³ÿµÿ³ÿ®ÿ´ÿµÿµÿ·ÿ«ÿºÿ´ÿ¸ÿ±ÿ±ÿ½ÿ²ÿ³ÿ¶ÿµÿ±ÿ¼ÿ´ÿ«ÿ·ÿ¸ÿ·ÿ®ÿªÿ«ÿ¹ÿ¿ÿÅÿÃÿ·ÿ²ÿ´ÿ¸ÿµÿ·ÿµÿµÿºÿ²ÿ´ÿ·ÿ½ÿ¿ÿ©ÿ±ÿºÿ¯ÿ¼ÿ¸ÿÿ±ÿ´ÿ­ÿµÿ°ÿ¬ÿÀÿ´ÿ¶ÿµÿµÿ«ÿ¯ÿ¸ÿ»ÿ±ÿ±ÿ²ÿ°ÿ¸ÿºÿµÿ¸ÿ¹ÿµÿ·ÿµÿ²ÿ®ÿ¶ÿ½ÿ¶ÿ±ÿµÿ°ÿÿ¶ÿ©ÿ©ÿºÿ¾ÿ¯ÿ¾ÿ³ÿ­ÿ¬ÿºÿºÿ¸ÿ¸ÿ»ÿ²ÿ¶ÿ²ÿ´ÿºÿµÿ²ÿ´ÿµÿ´ÿ¸ÿºÿ¸ÿ¼ÿ¶ÿ²ÿµÿ°ÿ¸ÿ±ÿ¯ÿ¶ÿ´ÿ±ÿ½ÿ¬ÿ¬ÿ´ÿÿ°ÿ®ÿ³ÿ®ÿµÿ·ÿµÿ³ÿ¼ÿ¾ÿ»ÿ»ÿ®ÿ©ÿªÿ¯ÿ­ÿ°ÿ°ÿ°ÿ°ÿ°ÿ²ÿ«ÿ¬ÿ¶ÿ±ÿ°ÿ°ÿµÿ¸ÿ³ÿ¬ÿ¯ÿ±ÿµÿºÿ»ÿ·ÿ³ÿ©ÿ¯ÿ¶ÿ°ÿ¾ÿ½ÿ´ÿ«ÿ­ÿ±ÿªÿ²ÿ¾ÿ²ÿ¼ÿÄÿ®ÿªÿ®ÿµÿ¶ÿ©ÿÿÿ²ÿ´ÿ´ÿ±ÿªÿ¯ÿ·ÿ¾ÿ®ÿÿ¸ÿ¼ÿ±ÿ³ÿ¸ÿ¯ÿÿÄÿ¹ÿµÿ©ÿ³ÿ­ÿµÿ¶ÿ²ÿ¶ÿ´ÿ°ÿ²ÿ¾ÿ»ÿ°ÿ­ÿµÿ°ÿ»ÿµÿ·ÿ²ÿ°ÿ³ÿ¯ÿ¬ÿ¬ÿ±ÿ¸ÿ»ÿ·ÿ°ÿ±ÿ®ÿ±ÿ¯ÿµÿºÿ±ÿ·ÿ«ÿµÿ¹ÿ´ÿ¬ÿ¶ÿ´ÿ¶ÿÿ¼ÿ¸ÿ¸ÿµÿ²ÿ³ÿ²ÿÿ»ÿ¹ÿ°ÿÿÿ­ÿ³ÿ¶ÿ¶ÿ²ÿ±ÿ´ÿ¬ÿÿ®ÿ·ÿ´ÿ®ÿ´ÿ·ÿ³ÿµÿ¯ÿ­ÿ²ÿ¹ÿ·ÿµÿ³ÿ¹ÿ­ÿ­ÿ«ÿµÿ®ÿ°ÿ°ÿÿ¶ÿ¸ÿ¯ÿ¬ÿ±ÿ¿ÿ°ÿ³ÿ¼ÿ¼ÿ¯ÿÿ¯ÿ¿ÿ¿ÿ±ÿÿÿÿ¬ÿºÿ¼ÿ²ÿµÿ¹ÿ®ÿ­ÿºÿ¼ÿ²ÿ°ÿ¬ÿ¸ÿ¶ÿ²ÿ³ÿ¶ÿºÿ²ÿ¬ÿÿÿ´ÿ°ÿ³ÿÿÿ±ÿÿºÿµÿ¬ÿ¬ÿ¬ÿ®ÿµÿ³ÿ»ÿ¸ÿ¬ÿÿ©ÿ¯ÿ¶ÿ¹ÿ²ÿ«ÿ²ÿ¸ÿ¹ÿ¹ÿµÿ±ÿ¯ÿ¯ÿ±ÿ·ÿºÿ´ÿ»ÿ¼ÿ°ÿ±ÿ¿ÿ¯ÿ¯ÿ·ÿÿµÿ²ÿÈÿ¯ÿ©ÿ¼ÿÿ®ÿ¹ÿ«ÿ«ÿ°ÿ»ÿ·ÿ¯ÿ¹ÿ¾ÿ»ÿÿ¯ÿºÿ®ÿ®ÿ±ÿ¬ÿ¯ÿ®ÿ«ÿ³ÿ²ÿ®ÿ¶ÿ¾ÿ¹ÿ¶ÿ®ÿ¯ÿ»ÿ´ÿ´ÿ¼ÿ³ÿ°ÿ¶ÿ­ÿ¼ÿµÿ®ÿ­ÿ¹ÿºÿ·ÿ®ÿµÿ¸ÿ°ÿ«ÿ®ÿ®ÿ»ÿ¿ÿµÿ±ÿ³ÿ±ÿµÿ·ÿµÿ¹ÿ¹ÿ²ÿ©ÿ«ÿ­ÿ³ÿ¬ÿÿ³ÿ¯ÿ­ÿ®ÿ¬ÿ°ÿ¯ÿ­ÿÁÿ¹ÿ³ÿ³ÿ³ÿ¼ÿºÿ²ÿ°ÿ¶ÿªÿ®ÿ»ÿ³ÿµÿ²ÿ¾ÿ¸ÿÿ®ÿ·ÿºÿ¼ÿºÿ¹ÿ³ÿ°ÿ¸ÿµÿ´ÿ³ÿ°ÿ®ÿ¶ÿ´ÿ´ÿ°ÿ«ÿ»ÿ²ÿ³ÿºÿ¬ÿ¶ÿµÿ±ÿ±ÿµÿ´ÿ³ÿ±ÿ²ÿ¬ÿ­ÿ½ÿ°ÿªÿ®ÿ½ÿºÿ²ÿ±ÿ¹ÿ¶ÿ±ÿ¹ÿ¸ÿµÿ²ÿ³ÿºÿ²ÿ»ÿ·ÿ¸ÿµÿ«ÿ¯ÿ­ÿµÿ¬ÿºÿ¾ÿ®ÿ·ÿ¾ÿµÿ«ÿ«ÿ¹ÿ±ÿÿªÿ°ÿ±ÿ©ÿ±ÿ±ÿ¯ÿ²ÿ¹ÿ¼ÿ¶ÿªÿ¯ÿºÿµÿ±ÿ³ÿ¶ÿ²ÿ¶ÿ¶ÿ¹ÿ²ÿªÿÅÿ¾ÿ¸ÿÃÿ½ÿµÿ«ÿ¬ÿµÿ®ÿ±ÿ·ÿ±ÿ±ÿ®ÿ­ÿ±ÿ±ÿºÿºÿ¸ÿ»ÿ¼ÿ·ÿºÿ¸ÿ¬ÿ®ÿ²ÿ­ÿ°ÿ´ÿ³ÿ±ÿ²ÿ±ÿ¶ÿ³ÿ°ÿ°ÿºÿ¿ÿ¶ÿµÿ³ÿ¶ÿ·ÿ¬ÿ¸ÿµÿ°ÿ²ÿ¶ÿ®ÿ±ÿ³ÿ²ÿ¬ÿ°ÿ³ÿ¬ÿ¬ÿ¸ÿ¹ÿµÿ¹ÿ°ÿ©ÿ¯ÿ¶ÿ´ÿ²ÿ½ÿ¼ÿ®ÿ¯ÿ²ÿ¶ÿ·ÿ¹ÿºÿ»ÿ®ÿÿ­ÿÅÿ±ÿ¿ÿ¸ÿ®ÿ¬ÿ·ÿ¸ÿ¸ÿÂÿ¿ÿµÿ³ÿ²ÿ½ÿÃÿ¶ÿ»ÿ¾ÿÄÿ¸ÿ­ÿ¶ÿºÿºÿ¯ÿ«ÿªÿ«ÿ·ÿ°ÿ½ÿÅÿ¼ÿ´ÿ»ÿ¹ÿ³ÿµÿ¸ÿµÿ±ÿ¶ÿ¸ÿ®ÿªÿ­ÿ°ÿ´ÿºÿ»ÿºÿ©ÿµÿ·ÿ³ÿ³ÿµÿ¬ÿÁÿ©ÿ±ÿ°ÿµÿ²ÿ»ÿ·ÿÁÿ°ÿµÿ·ÿ²ÿ²ÿµÿ°ÿ²ÿ²ÿ³ÿ·ÿ´ÿ´ÿ°ÿ²ÿ«ÿ¶ÿ»ÿ»ÿÁÿ¹ÿÁÿ·ÿ¶ÿ·ÿ©ÿºÿ³ÿºÿ±ÿ¶ÿ¶ÿ¹ÿ°ÿ­ÿ´ÿ¸ÿ¶ÿ¯ÿ¶ÿ½ÿ¼ÿ¿ÿ¸ÿ¬ÿ°ÿ¶ÿ¶ÿ²ÿ»ÿ´ÿ¼ÿºÿÅÿ·ÿ¶ÿ¿ÿºÿ°ÿ»ÿ¶ÿ¾ÿµÿ¯ÿ¸ÿ¿ÿÁÿ»ÿµÿ¸ÿ¼ÿºÿ¹ÿ¶ÿµÿºÿ¾ÿÃÿ¹ÿ«ÿ¿ÿÄÿ®ÿ¸ÿ´ÿ´ÿ¸ÿ±ÿ±ÿ¸ÿ¼ÿ·ÿºÿ»ÿ¯ÿ®ÿ¶ÿ»ÿ¼ÿ¹ÿºÿ³ÿ³ÿ½ÿ³ÿ¶ÿ³ÿ­ÿ¶ÿ²ÿ¾ÿ´ÿ»ÿ¼ÿÁÿ±ÿ°ÿ«ÿ±ÿ´ÿ¸ÿ½ÿ¹ÿ¾ÿÇÿÂÿ¿ÿÂÿÁÿ½ÿ¸ÿ»ÿ¾ÿ½ÿ¾ÿ´ÿµÿ·ÿ¬ÿµÿ·ÿ­ÿ¶ÿ¸ÿ½ÿ¾ÿ´ÿµÿ¶ÿ³ÿ¶ÿµÿ±ÿ´ÿ¯ÿ½ÿ½ÿ¶ÿ³ÿ¹ÿ¾ÿ»ÿºÿ»ÿªÿÿµÿÀÿÅÿ½ÿ»ÿ·ÿ¸ÿ·ÿ´ÿ²ÿ¶ÿ¶ÿ°ÿµÿ±ÿµÿ½ÿ³ÿ­ÿÄÿ¹ÿ°ÿ»ÿ¶ÿ¸ÿºÿºÿ²ÿ¼ÿ¼ÿ¼ÿ»ÿµÿ¶ÿµÿ¶ÿÀÿ½ÿ¶ÿ¶ÿ»ÿ¸ÿÉÿ»ÿ¹ÿÃÿºÿ­ÿ¬ÿ¹ÿÂÿ»ÿ¹ÿ¹ÿ¼ÿºÿ¹ÿ¾ÿÀÿÁÿÆÿÆÿ¼ÿ¿ÿ·ÿ·ÿµÿ¶ÿÂÿ¾ÿ»ÿµÿ½ÿ½ÿ»ÿ¹ÿ¼ÿ¼ÿ¹ÿ½ÿÀÿ½ÿ»ÿ´ÿºÿ¶ÿ·ÿ´ÿ¯ÿÎÿºÿ¶ÿÂÿ»ÿ¿ÿ±ÿ³ÿºÿÃÿ¼ÿµÿ´ÿ¶ÿ½ÿ»ÿ»ÿ½ÿ¶ÿ½ÿ¼ÿ½ÿ¶ÿ³ÿÁÿµÿ¹ÿÃÿ¿ÿºÿ¸ÿ²ÿ±ÿ¶ÿ·ÿ¶ÿ¼ÿ·ÿ²ÿ»ÿ¼ÿ·ÿÇÿ²ÿ¼ÿ·ÿ¶ÿ·ÿºÿ¼ÿ°ÿ±ÿ¾ÿÅÿ¾ÿ¶ÿ¸ÿ¹ÿ¼ÿ¸ÿ´ÿ¿ÿ·ÿ·ÿ³ÿ³ÿ±ÿ¸ÿÂÿºÿ±ÿ³ÿ±ÿ®ÿ¶ÿÁÿ¿ÿ´ÿ¹ÿ·ÿºÿ´ÿ¹ÿÄÿ­ÿ´ÿ¸ÿºÿ¼ÿ¶ÿ¹ÿ¿ÿ¼ÿ¶ÿ±ÿ±ÿ¶ÿ²ÿÿ¹ÿ¾ÿ¯ÿ¸ÿ·ÿÃÿ¸ÿ´ÿ½ÿºÿ·ÿ½ÿÁÿ¼ÿ¸ÿ¼ÿ¿ÿÃÿ½ÿ·ÿÀÿºÿµÿ»ÿÀÿ¾ÿ¾ÿÀÿÃÿÅÿ»ÿ¯ÿ¹ÿÄÿ¸ÿºÿ½ÿ¶ÿµÿ½ÿ¸ÿÂÿ½ÿÆÿºÿ¸ÿµÿ¿ÿ¿ÿ·ÿ·ÿ»ÿ¿ÿ¼ÿ´ÿÀÿ¸ÿ¾ÿ±ÿµÿÄÿºÿ»ÿÇÿÃÿÀÿ¾ÿ½ÿÂÿÁÿ¾ÿ»ÿÄÿ¯ÿµÿµÿ¾ÿÀÿÃÿÃÿ»ÿ»ÿ»ÿÁÿ½ÿ´ÿ½ÿ¼ÿ¾ÿÍÿÉÿ¹ÿ´ÿÂÿºÿ»ÿ»ÿ·ÿÂÿ¿ÿ¸ÿºÿ¸ÿ¶ÿ°ÿ´ÿÆÿÄÿ·ÿ¼ÿÉÿÆÿÈÿÀÿ¹ÿ¹ÿ¾ÿÃÿÅÿÉÿÅÿ²ÿ´ÿÁÿºÿÁÿ¹ÿÂÿ¿ÿ¹ÿ¼ÿÀÿÂÿ¼ÿ¹ÿÂÿ½ÿ¼ÿÄÿÂÿÀÿ¿ÿ¶ÿ¼ÿ¿ÿ¿ÿÀÿºÿ¼ÿÁÿ¶ÿ¹ÿÀÿÁÿ¾ÿ¾ÿÃÿÆÿÁÿÄÿÂÿÂÿÈÿÉÿÄÿÁÿ»ÿºÿ³ÿÊÿÁÿÃÿ½ÿ¼ÿÂÿÃÿÀÿºÿºÿ¿ÿ¼ÿºÿ»ÿºÿ¿ÿÿ¾ÿÄÿ¯ÿ«ÿµÿ¸ÿ¹ÿ´ÿ®ÿ»ÿÃÿ»ÿ¿ÿ½ÿµÿ¼ÿÆÿ¾ÿÅÿÆÿÄÿ¿ÿ¸ÿºÿÂÿÁÿ¬ÿÁÿ¶ÿ»ÿ¿ÿÂÿÂÿÄÿËÿÈÿ»ÿ·ÿ´ÿÀÿÇÿ¿ÿ¾ÿ¹ÿ¾ÿÅÿÆÿÅÿÁÿ»ÿ¹ÿºÿ»ÿºÿ½ÿºÿÃÿÀÿ¼ÿÃÿ½ÿÁÿÄÿÁÿÆÿ¿ÿ¼ÿ¶ÿ¾ÿ½ÿÄÿÅÿÂÿÁÿ»ÿ½ÿ¿ÿ»ÿ¿ÿ¼ÿ¶ÿÁÿ½ÿ¼ÿ¸ÿ¼ÿ¾ÿ¿ÿÁÿÄÿ½ÿÿÿÿ±ÿËÿ¿ÿÄÿ¾ÿÆÿ½ÿµÿ¼ÿÀÿÇÿÊÿ¿ÿ¿ÿÄÿÈÿÅÿÃÿÂÿ¿ÿ»ÿ¾ÿÃÿÁÿÆÿÂÿ·ÿÆÿ°ÿ¹ÿÀÿÁÿÇÿËÿÆÿÁÿ½ÿ»ÿ·ÿÉÿÆÿºÿºÿ¹ÿ·ÿ½ÿÃÿ¾ÿ¿ÿ¼ÿÂÿÈÿÃÿ¾ÿÀÿÀÿ¿ÿ¾ÿ¿ÿÁÿ½ÿÌÿÂÿÅÿ¾ÿ¸ÿ¼ÿÂÿ¿ÿ¹ÿ½ÿÆÿÃÿ±ÿ½ÿ»ÿ¼ÿ½ÿ¿ÿÅÿÈÿÊÿÏÿÆÿ¾ÿÁÿÅÿ³ÿ¹ÿ¼ÿÁÿ¾ÿ½ÿËÿËÿ½ÿÅÿÃÿÂÿ¿ÿ¿ÿÀÿ½ÿºÿ¼ÿÂÿÄÿ½ÿÁÿ¹ÿ·ÿºÿ¹ÿ»ÿ»ÿ·ÿµÿ¾ÿ¾ÿ·ÿ¼ÿÁÿÇÿÃÿ¿ÿ½ÿ¹ÿÄÿÍÿÀÿ»ÿÌÿÂÿ·ÿÁÿ½ÿ¯ÿ¸ÿ¿ÿÄÿ¹ÿ¿ÿÄÿÊÿÂÿ½ÿÁÿÀÿ»ÿ½ÿ¾ÿ½ÿ¿ÿ½ÿÄÿËÿÄÿºÿ½ÿÄÿ¹ÿÀÿÅÿÊÿÄÿÂÿÍÿÊÿ½ÿ¿ÿÁÿÀÿ¶ÿÀÿÄÿÃÿÂÿ½ÿ¸ÿ¹ÿºÿ¾ÿ´ÿ¾ÿÀÿ¹ÿ²ÿ¶ÿÁÿÄÿ¿ÿÀÿÁÿÊÿÅÿ¼ÿÀÿÆÿÀÿ¸ÿ¾ÿ´ÿÂÿ½ÿÁÿ¸ÿ¾ÿÅÿ¾ÿ¶ÿ¼ÿ¸ÿ·ÿ¿ÿÁÿÂÿ¿ÿ¾ÿ¾ÿ»ÿ¹ÿ½ÿÃÿÅÿÅÿ¸ÿ´ÿµÿ·ÿÁÿºÿ»ÿ¯ÿ»ÿËÿÂÿ¾ÿÀÿ½ÿºÿµÿ¹ÿÄÿ¸ÿ½ÿÁÿ¼ÿ¼ÿÃÿ·ÿ¹ÿ»ÿ¾ÿÀÿ»ÿ¿ÿÆÿÃÿÇÿÀÿÄÿÀÿ¹ÿÂÿÉÿÅÿ¿ÿ¹ÿ¹ÿÇÿÀÿºÿ¸ÿ¶ÿ¸ÿ¼ÿ³ÿ­ÿÅÿÀÿ¹ÿ¿ÿÀÿ¹ÿºÿÀÿÅÿÊÿÈÿÄÿÁÿÀÿ¾ÿ»ÿ½ÿ¼ÿ¼ÿ¿ÿ²ÿ²ÿ±ÿ»ÿ¹ÿ¸ÿ·ÿµÿ±ÿªÿ¹ÿ´ÿ´ÿ²ÿ¸ÿ¶ÿ°ÿµÿ»ÿÇÿÁÿ¶ÿ£ÿ¸ÿÁÿ¾ÿÂÿ¹ÿ°ÿ¶ÿ´ÿ¯ÿ³ÿ³ÿ¯ÿ±ÿ´ÿ³ÿÀÿ¹ÿ¯ÿªÿ³ÿ»ÿºÿÂÿºÿ´ÿ£ÿ¹ÿ¼ÿ¹ÿºÿ¼ÿ¼ÿ¶ÿ¶ÿ´ÿ³ÿ¯ÿ¯ÿ³ÿ³ÿ±ÿ³ÿ²ÿµÿ¾ÿ´ÿ²ÿ¸ÿ¼ÿºÿ¶ÿ²ÿ°ÿ³ÿÂÿ¶ÿ°ÿ´ÿ³ÿ¬ÿ¯ÿºÿ¾ÿ±ÿ³ÿ·ÿ¼ÿ¼ÿ¼ÿ¾ÿ·ÿ¹ÿ¸ÿ¿ÿºÿ¿ÿ¸ÿ²ÿ¶ÿµÿ®ÿ°ÿÁÿ·ÿµÿ±ÿ³ÿ±ÿ³ÿ»ÿ³ÿÀÿ»ÿ«ÿ´ÿ¸ÿ»ÿÂÿÁÿ·ÿ´ÿÀÿ·ÿºÿ±ÿµÿ³ÿ¶ÿ»ÿ»ÿÀÿ½ÿÃÿ´ÿÂÿºÿ¸ÿÁÿÆÿÀÿºÿ³ÿ¸ÿ±ÿ¸ÿ¶ÿ·ÿ´ÿ¯ÿ´ÿ¿ÿ¿ÿ¸ÿÇÿºÿ»ÿ°ÿ¹ÿ´ÿ¶ÿ¸ÿ®ÿµÿ³ÿ²ÿµÿ­ÿ«ÿ´ÿ½ÿÀÿ¾ÿ¼ÿµÿ¹ÿ«ÿ·ÿ¼ÿ¯ÿ¬ÿ«ÿ³ÿ¸ÿ³ÿ¿ÿ¶ÿ¹ÿ¬ÿ°ÿ·ÿ½ÿ¸ÿ³ÿ°ÿ®ÿ¶ÿ¸ÿ·ÿËÿ¸ÿ·ÿ³ÿ±ÿ¯ÿ³ÿ»ÿ»ÿ½ÿ·ÿ°ÿ²ÿ·ÿ¾ÿ¿ÿ¹ÿ¸ÿ¹ÿ³ÿ´ÿ¼ÿ¶ÿ¹ÿ´ÿ¶ÿ´ÿ²ÿ´ÿ´ÿ³ÿ²ÿ¯ÿ°ÿÁÿÀÿºÿ¿ÿÇÿÐÿÆÿ³ÿ°ÿ¹ÿ¶ÿ¾ÿÃÿ¸ÿ¿ÿ½ÿ»ÿ»ÿ½ÿÀÿ¿ÿºÿ¹ÿ¿ÿºÿ»ÿ¶ÿ·ÿ¯ÿ·ÿ¼ÿ¼ÿÇÿÉÿ¼ÿ¹ÿÁÿ·ÿ»ÿÀÿ¶ÿ±ÿ³ÿ¼ÿ¼ÿµÿºÿ¸ÿÁÿ¹ÿÃÿÂÿ¾ÿ¾ÿÂÿ¾ÿÀÿÎÿÐÿÃÿÇÿ¿ÿ¶ÿ¿ÿ³ÿ¸ÿ¸ÿ»ÿ¾ÿ¿ÿ¾ÿ½ÿ½ÿ¶ÿ¿ÿ½ÿ¹ÿ¿ÿ¾ÿ´ÿ²ÿ´ÿ¶ÿ¹ÿ¸ÿ¿ÿÀÿÁÿµÿ²ÿÁÿ¿ÿ¹ÿ»ÿ½ÿ»ÿºÿ¾ÿ½ÿ·ÿÀÿ¸ÿ°ÿ²ÿ´ÿ·ÿ¼ÿÂÿ½ÿ·ÿ¾ÿ¿ÿ¾ÿÉÿ¬ÿÆÿÈÿ·ÿ²ÿ®ÿµÿ¶ÿÂÿÈÿ¸ÿ¼ÿÃÿ½ÿ¼ÿ³ÿ½ÿ¶ÿ³ÿ¹ÿºÿ»ÿ¼ÿ»ÿ»ÿ½ÿ¼ÿÅÿ¶ÿ¼ÿÈÿ½ÿÿ²ÿÅÿ»ÿ²ÿ´ÿ·ÿºÿºÿ²ÿ°ÿ¿ÿÈÿ¶ÿ¿ÿµÿ²ÿ¹ÿ»ÿºÿ¹ÿµÿµÿÀÿ½ÿÃÿ¿ÿ¹ÿ¼ÿ¼ÿ¼ÿÁÿ»ÿ¿ÿºÿ°ÿºÿ¼ÿ³ÿ¶ÿ¶ÿ»ÿ½ÿÃÿ¿ÿ¾ÿ¼ÿÁÿÄÿºÿ´ÿºÿµÿ»ÿ½ÿ·ÿ¾ÿµÿ¹ÿ²ÿ³ÿ®ÿ¶ÿºÿ´ÿ·ÿÁÿ¾ÿµÿµÿ¹ÿ¹ÿ»ÿ·ÿ¾ÿÄÿ¹ÿ·ÿ»ÿ¶ÿºÿ¼ÿµÿ·ÿ·ÿ¸ÿ¹ÿ¼ÿ³ÿ°ÿ»ÿ¬ÿºÿ½ÿ¹ÿ¾ÿ¼ÿÀÿÉÿ»ÿ¹ÿÈÿÂÿ²ÿ´ÿ¿ÿ³ÿ®ÿ¶ÿ³ÿ¿ÿÀÿ¶ÿ³ÿ»ÿ¾ÿ±ÿ¯ÿ³ÿÃÿ½ÿ½ÿ»ÿ¿ÿÃÿ½ÿ¶ÿ¹ÿ¿ÿ¾ÿÀÿ»ÿ°ÿ¸ÿ»ÿ·ÿ³ÿµÿ¾ÿ¸ÿÄÿÀÿµÿ¯ÿªÿ±ÿ¹ÿÃÿÈÿÂÿ¿ÿ¸ÿ¬ÿºÿ¸ÿ¶ÿ´ÿ¼ÿ¼ÿ´ÿÁÿÅÿ¼ÿ·ÿ¸ÿÀÿÁÿ¼ÿÀÿÀÿÀÿÀÿ¡ÿ³ÿÅÿ»ÿ¾ÿÀÿ·ÿ¶ÿÃÿºÿ´ÿ¹ÿ·ÿ´ÿ¿ÿÄÿ´ÿ¹ÿ»ÿ½ÿµÿÁÿ»ÿ¾ÿ´ÿ±ÿ¾ÿÁÿ¹ÿ¹ÿ´ÿ±ÿ´ÿ´ÿÁÿ½ÿ¾ÿÁÿ®ÿÃÿÃÿ¹ÿ¯ÿ»ÿ»ÿ¿ÿ¾ÿ°ÿ¶ÿ»ÿ¼ÿÂÿ¼ÿ²ÿ¹ÿ¸ÿºÿ³ÿ»ÿ¼ÿ¸ÿ·ÿºÿ¯ÿ®ÿ¾ÿÅÿÀÿ¹ÿ¼ÿÇÿ¼ÿ°ÿ¸ÿ°ÿ·ÿ¸ÿÃÿÄÿÄÿ±ÿ¸ÿ¶ÿ¾ÿ¿ÿ¾ÿ¼ÿºÿºÿ¶ÿ´ÿ´ÿ²ÿ¶ÿ¶ÿ±ÿ¹ÿ¹ÿºÿ½ÿ®ÿ®ÿ»ÿ¸ÿ¬ÿºÿ¼ÿ¹ÿ¶ÿ»ÿÂÿ¾ÿÀÿ¼ÿ©ÿ­ÿ·ÿ·ÿÂÿ·ÿ«ÿ²ÿ ÿ°ÿ³ÿ±ÿ°ÿ²ÿ
[truncated: 11,402,464 more chars]
