# Supplementary material for: Insects evolved a monomeric histone-fold domain in the CENP-T protein family
Source: EMBO Rep. 2025 Oct 29;26(23):5799–825. doi: 10.1038/s44319-025-00603-5 (PMC12678787; doi:10.1038/s44319-025-00603-5)
Supplement: Supplementary file 5 — Source data Fig. 2 [file 44319_2025_603_MOESM5_ESM.zip › Figure 2/Figure 2G/Figure 2G_CM-leu-trp-his-ade.scn]

MIME-Version: 1.0 (Generated by Image Lab 5.2.1)
Content-Type: multipart/mixed; boundary="20230912-103203-0x4518140"
Content-Description: Image Lab Image File
X-EntityRank: middle
X-LastSaveDate: 2023.09.12.10.32.03.322

--20230912-103203-0x4518140
Content-Type: text/xml; charset="utf8"
Content-Length: 1866
Content-Description: ItemHeaderTag
X-EntityRank: first
X-LastSaveDate: 2023.09.12.10.32.03.322

<!DOCTYPE XML>
<root version="2">
 <FileAuthoringInfo>
  <applicationName>Image Lab Touch</applicationName>
  <applicationSchema>3</applicationSchema>
  <majorVer>2</majorVer>
  <minorVer>4</minorVer>
  <subMinorVer>0</subMinorVer>
  <buildNumber>3</buildNumber>
  <changeList>212709</changeList>
  <buildType></buildType>
  <version>2.4.0.03</version>
 </FileAuthoringInfo>
 <name>sundar_ram 2023-09-12 10h32m03s</name>
 <scan_id>55525622519132457</scan_id>
 <description></description>
 <user>sundar_ram</user>
 <document_control_sign>0</document_control_sign>
 <document_controlled>0</document_controlled>
 <frame_sync_type>sync_frames_and_lanes</frame_sync_type>
 <normalization_channel>-1</normalization_channel>
 <normalization_use_bands>0</normalization_use_bands>
 <DisplaySettings>
  <showAnnotations>true</showAnnotations>
  <showLaneFrame>true</showLaneFrame>
  <showLanes>true</showLanes>
  <showBands>true</showBands>
  <showLaneLabels>true</showLaneLabels>
  <showBandsAttributes>true</showBandsAttributes>
  <bandsAttributes>1</bandsAttributes>
  <selectedLaneAttr>true</selectedLaneAttr>
  <showMWLegend>true</showMWLegend>
  <showVolumes>true</showVolumes>
  <showVolumesLabel>true</showVolumesLabel>
  <showBandEdges>false</showBandEdges>
 </DisplaySettings>
 <channel_count>1</channel_count>
 <rgb_composite>true</rgb_composite>
 <RGBDisplaySettings>
  <Red>
   <Channel>-1</Channel>
   <Enable>false</Enable>
  </Red>
  <Green>
   <Channel>-1</Channel>
   <Enable>false</Enable>
  </Green>
  <Blue>
   <Channel>-1</Channel>
   <Enable>false</Enable>
  </Blue>
 </RGBDisplaySettings>
 <scan_0>
  <transform high_frac="0.999344" invert="false" gamma="1" low_frac="0.913863" highlight_saturate="true"/>
  <colormap>Gray</colormap>
  <zoom>-1.0000000000000000</zoom>
  <image_anchor y="0.0000000000000000" x="0.0000000000000000"/>
 </scan_0>
</root>
--20230912-103203-0x4518140
Content-Type: multipart/mixed; boundary="20230912-103203-0x38b7aa0"
Content-Description: ScanImageTag0
X-EntityRank: first
X-LastSaveDate: 2023.09.12.10.32.03.322

--20230912-103203-0x38b7aa0
Content-Type: application/octet-stream
Content-Length: 12100000
Content-Description: ImageData
X-EntityRank: first
X-LastSaveDate: 2023.09.12.10.32.03.322

ÄÿÇÿÁÿ¾ÿÇÿÂÿ·ÿ¹ÿ¸ÿ»ÿÄÿÅÿ¹ÿÅÿÂÿÁÿÁÿÂÿÉÿÎÿÇÿ¹ÿ¹ÿ²ÿ»ÿÁÿÂÿÂÿÇÿËÿ¿ÿ·ÿ·ÿÂÿ¹ÿÀÿÀÿ·ÿ¿ÿÈÿÒÿÆÿ½ÿÁÿÃÿÀÿ½ÿ¼ÿÂÿ¿ÿËÿÂÿÁÿÁÿÃÿÇÿÅÿ»ÿÃÿÁÿËÿÀÿ¾ÿ¿ÿ½ÿ¾ÿÉÿ¿ÿÉÿÆÿÃÿºÿ·ÿÁÿÄÿ¸ÿ¼ÿ¹ÿ¹ÿÁÿÈÿ¼ÿ»ÿÅÿÂÿÃÿÅÿÄÿ¿ÿ¿ÿ·ÿ¸ÿ»ÿ¿ÿÊÿÀÿÌÿÇÿÆÿÈÿÆÿÃÿÀÿÀÿÁÿ·ÿÉÿÃÿÃÿÀÿÆÿÌÿÇÿ¿ÿÀÿ»ÿÅÿÆÿ¾ÿÀÿÅÿÁÿ¼ÿÄÿÊÿ¹ÿ´ÿ¾ÿËÿÇÿÂÿºÿµÿºÿ»ÿÀÿ¾ÿ¾ÿÄÿÅÿÃÿ¹ÿ¹ÿÃÿÄÿÄÿÆÿÄÿÅÿÂÿÅÿ¾ÿ¶ÿ¼ÿÃÿ¾ÿÆÿÌÿ¹ÿÄÿÊÿÆÿ½ÿ¼ÿÃÿÄÿÇÿµÿ¼ÿÀÿ¿ÿÂÿÂÿ¾ÿÄÿÌÿÄÿÊÿ·ÿ¿ÿÊÿÉÿ¾ÿ»ÿ¾ÿÂÿÆÿÃÿÁÿÆÿ¶ÿ½ÿÂÿÂÿÂÿÃÿÅÿÈÿÀÿºÿÊÿÂÿºÿÀÿÊÿÆÿ½ÿ¾ÿÄÿÆÿÀÿ¹ÿÀÿÂÿ¿ÿÂÿ½ÿ¹ÿ¾ÿÀÿÃÿ·ÿÇÿÌÿÃÿ¾ÿÀÿÅÿÄÿÁÿÁÿ·ÿºÿ½ÿÄÿÃÿÅÿÅÿÇÿÊÿÅÿ¼ÿÁÿÈÿÅÿËÿÄÿÅÿÁÿÄÿÁÿÀÿÆÿÂÿ¼ÿÀÿ¿ÿµÿ¼ÿÀÿÂÿÂÿÂÿÃÿÂÿÁÿÇÿ¿ÿÎÿÅÿÅÿ¼ÿ¼ÿºÿ¼ÿÃÿÅÿ¾ÿ»ÿÄÿÄÿÅÿ¼ÿÈÿÊÿËÿËÿÍÿÌÿÅÿÆÿÀÿÀÿÄÿÉÿÆÿÇÿÄÿÃÿÂÿÃÿÇÿÄÿÊÿÊÿÍÿÔÿÇÿ½ÿ¼ÿÂÿÈÿÈÿÂÿÁÿÆÿÄÿ»ÿÆÿ¼ÿ·ÿÂÿÂÿÂÿËÿÌÿÂÿ¿ÿ¼ÿÏÿ¾ÿ²ÿÉÿ¹ÿ¿ÿÅÿÍÿÍÿÉÿÉÿÆÿÍÿÃÿ³ÿÎÿÂÿ¾ÿÈÿÆÿÄÿ½ÿ»ÿÈÿËÿÇÿÁÿ½ÿÁÿÃÿÊÿÍÿÀÿÈÿÇÿÀÿÍÿÛÿÒÿ¼ÿÄÿ½ÿÁÿÄÿ¿ÿÅÿÄÿÂÿ¿ÿ¼ÿÂÿÌÿÅÿÄÿ¹ÿÁÿÃÿÄÿÆÿÁÿÊÿÉÿÄÿ¾ÿ¸ÿ¿ÿÃÿ½ÿÃÿÊÿÊÿÂÿÂÿÅÿÇÿÁÿ¹ÿ¼ÿÅÿÊÿÍÿÇÿºÿ»ÿÃÿÈÿ½ÿÀÿÁÿÀÿ¿ÿÀÿÂÿÀÿÁÿÍÿÎÿÃÿ¹ÿ¹ÿÆÿºÿÁÿ¿ÿÁÿÈÿÆÿÄÿÆÿ¿ÿÀÿÅÿÅÿ¼ÿÄÿÃÿ¿ÿ½ÿÃÿÃÿÃÿÆÿÆÿÄÿ¼ÿ¿ÿÆÿÃÿÉÿËÿ¾ÿÃÿ¼ÿ¿ÿÁÿÀÿÄÿÆÿÃÿÉÿÊÿ¸ÿÂÿ¿ÿ»ÿÆÿ¿ÿÏÿÌÿÆÿ¾ÿ»ÿ¾ÿÀÿÁÿ¿ÿ¿ÿÌÿÍÿ´ÿÆÿÆÿÅÿÇÿÅÿÃÿ¾ÿ¿ÿÁÿ½ÿ½ÿÇÿÈÿ¾ÿÈÿÂÿÃÿÉÿÆÿÆÿÆÿÃÿÂÿÆÿÇÿÇÿËÿÈÿ¿ÿÊÿÅÿ±ÿµÿ¶ÿ¾ÿÁÿÌÿÆÿÊÿËÿ¼ÿ»ÿÅÿÇÿÅÿ¾ÿÁÿ½ÿÂÿ¹ÿÀÿ¼ÿºÿÆÿ¼ÿÀÿÄÿÀÿ¿ÿ¿ÿ½ÿºÿ´ÿ¼ÿÈÿÃÿ¹ÿÊÿÊÿÎÿÈÿ¾ÿ¼ÿÁÿÀÿÀÿÇÿÇÿÀÿÁÿ¼ÿ¼ÿÇÿ¿ÿÂÿÄÿ¹ÿÁÿÊÿÃÿÅÿµÿ®ÿ»ÿÇÿÇÿÈÿÉÿºÿÀÿ¾ÿÊÿÊÿÄÿ½ÿÂÿÇÿÆÿÁÿÁÿÈÿÂÿ½ÿÃÿÁÿÀÿÍÿÃÿÃÿÆÿ´ÿÈÿ½ÿÁÿÈÿÃÿÅÿ»ÿÂÿÈÿÁÿ¼ÿ¸ÿµÿ½ÿÀÿÆÿËÿÊÿÉÿ¾ÿºÿÇÿµÿ¹ÿÊÿÄÿºÿ¼ÿ½ÿ¼ÿÀÿÄÿÁÿÂÿÂÿÆÿÇÿ¼ÿºÿ½ÿÀÿ¿ÿÇÿÇÿÅÿÂÿÃÿ·ÿ·ÿ»ÿ¹ÿ¼ÿ¾ÿ¹ÿ¹ÿÈÿ½ÿ½ÿÁÿ¼ÿ¼ÿ¾ÿÃÿÄÿ¾ÿÄÿ¼ÿÃÿÂÿÄÿÄÿ½ÿÃÿÅÿºÿÄÿÃÿÃÿ»ÿÁÿ½ÿÃÿÇÿÄÿÂÿÆÿÃÿ¾ÿ½ÿÃÿÇÿ¿ÿ½ÿÂÿ·ÿ¹ÿÀÿ½ÿÃÿ½ÿÀÿ»ÿÃÿÂÿÉÿÇÿ¿ÿÂÿÄÿ¿ÿÁÿÃÿ½ÿ»ÿ»ÿ¼ÿÂÿÂÿÁÿÄÿ½ÿÀÿÃÿ¾ÿ½ÿºÿ·ÿ½ÿÂÿÅÿÁÿ¿ÿ¿ÿÁÿ»ÿ¶ÿ¹ÿÂÿÌÿÏÿÎÿÀÿ¿ÿÅÿÉÿÅÿ¹ÿÊÿ»ÿ·ÿ¿ÿÂÿµÿ·ÿºÿÂÿÆÿÂÿÂÿÊÿÈÿ¿ÿ¿ÿÁÿ¿ÿÁÿÅÿÃÿÂÿÂÿÀÿ»ÿ¿ÿÇÿÂÿºÿÀÿ¾ÿ¿ÿ¾ÿÇÿÆÿ½ÿÃÿÂÿ¹ÿÂÿÉÿÒÿÆÿÉÿÊÿ¾ÿ¿ÿÇÿÈÿ¿ÿÄÿ¶ÿÀÿÂÿ»ÿ¶ÿºÿ·ÿµÿÃÿÆÿ½ÿ»ÿ¾ÿÁÿÄÿÃÿ½ÿ¿ÿÂÿÄÿ»ÿ¹ÿÆÿ½ÿÀÿÆÿÏÿÆÿ¹ÿ·ÿÅÿÅÿºÿ¶ÿ¾ÿ½ÿµÿÁÿÉÿ¿ÿÄÿÄÿÂÿÆÿÅÿÆÿ¿ÿ·ÿÁÿ½ÿ¾ÿºÿµÿ´ÿ»ÿÄÿ¿ÿ½ÿ¾ÿÁÿÀÿ»ÿºÿ¼ÿ¿ÿÃÿÂÿÄÿÄÿÃÿ¾ÿ¾ÿ¾ÿÄÿÅÿ¶ÿÁÿ»ÿÁÿÂÿÂÿ´ÿ»ÿ¿ÿÁÿÄÿÊÿÎÿÁÿ´ÿºÿ¼ÿ¸ÿÆÿÊÿ·ÿÁÿ¿ÿ»ÿÄÿÊÿ¼ÿ¿ÿÄÿ¾ÿ¾ÿÇÿ¾ÿ·ÿÀÿÁÿ¿ÿÀÿÈÿÁÿ¼ÿ¾ÿÁÿÂÿ»ÿ²ÿ´ÿ¿ÿÁÿÂÿ¿ÿ¾ÿ¾ÿÈÿÀÿÅÿÌÿÀÿ¸ÿºÿºÿ½ÿ»ÿ¸ÿÂÿÁÿÉÿ¿ÿÀÿ¾ÿ¼ÿ»ÿ·ÿ»ÿ½ÿÁÿÈÿ½ÿÂÿÀÿÊÿ·ÿÆÿ¿ÿÅÿ¾ÿ×ÿÃÿËÿÈÿÂÿÅÿºÿ½ÿºÿ¶ÿÂÿÄÿÇÿ½ÿ¹ÿ¸ÿ¹ÿÆÿÎÿÄÿÁÿÌÿÅÿ¼ÿÄÿÃÿÄÿÀÿ¿ÿ¯ÿ¿ÿÄÿÀÿ¶ÿ¼ÿÂÿ½ÿ´ÿÉÿÅÿÃÿ»ÿ¼ÿÃÿÂÿÁÿÂÿÄÿÈÿÅÿÁÿ¿ÿÀÿ½ÿºÿÂÿ¾ÿ·ÿ·ÿ»ÿÈÿ½ÿÄÿÐÿ½ÿ¿ÿ¹ÿÁÿÁÿÈÿ¼ÿ³ÿÂÿ½ÿÇÿºÿºÿ¿ÿÂÿÁÿ½ÿ»ÿ»ÿ»ÿ¾ÿÆÿËÿÊÿÅÿÀÿ½ÿ½ÿÅÿ»ÿ²ÿ½ÿ±ÿ¿ÿ½ÿÀÿºÿ·ÿ¹ÿÈÿÃÿ»ÿµÿ¿ÿ»ÿÀÿÁÿÃÿ¾ÿÁÿ»ÿ·ÿ·ÿ¶ÿ¸ÿ¿ÿ½ÿ¸ÿÂÿÂÿÁÿ¶ÿ±ÿ»ÿËÿÀÿÄÿ²ÿ¾ÿÀÿÁÿ¾ÿ¿ÿ¸ÿ¹ÿºÿÄÿ¼ÿÃÿÁÿ¼ÿ¶ÿ»ÿÄÿÆÿ¼ÿ¼ÿÆÿËÿÊÿÃÿ¿ÿÀÿ½ÿÂÿÂÿºÿ»ÿÁÿºÿÄÿÅÿÇÿÅÿºÿ¹ÿ·ÿÅÿºÿ¾ÿÇÿÇÿÃÿÂÿÄÿ¿ÿ·ÿÄÿºÿÁÿÃÿ¸ÿ¸ÿ»ÿÂÿÆÿ»ÿ½ÿÄÿ½ÿÃÿÄÿµÿ¹ÿ¼ÿÀÿÅÿ·ÿ¿ÿ¾ÿ¯ÿ»ÿÁÿ¼ÿ¸ÿÀÿ·ÿ»ÿ¸ÿÉÿÆÿ¾ÿ¿ÿ¾ÿ»ÿÀÿ»ÿÀÿÁÿ¿ÿ»ÿºÿ½ÿ¼ÿ¾ÿÀÿÀÿÆÿ¼ÿ³ÿÄÿÃÿ¾ÿ¸ÿ¶ÿ¾ÿ½ÿ¼ÿÁÿ¶ÿªÿ´ÿ´ÿÇÿÂÿºÿ¿ÿÃÿ³ÿ¶ÿ¹ÿ¶ÿºÿ¿ÿÆÿ¹ÿºÿµÿ»ÿÁÿÁÿÀÿºÿ¼ÿÂÿÆÿÆÿ¼ÿºÿÀÿ¼ÿ¿ÿÃÿËÿÁÿ»ÿ¼ÿ¾ÿ¾ÿ¼ÿ¹ÿµÿ¼ÿ½ÿÂÿÄÿµÿ½ÿ¾ÿÂÿ¸ÿºÿÆÿ¸ÿ½ÿ¾ÿ¾ÿ¼ÿ¼ÿÅÿÆÿ¿ÿºÿ¹ÿ¶ÿ±ÿ¼ÿÈÿÁÿ»ÿ¾ÿ¿ÿ¾ÿ¼ÿ½ÿ½ÿ¾ÿ¾ÿÃÿ½ÿÂÿÓÿ¸ÿÃÿµÿ»ÿ²ÿÁÿ½ÿÀÿ¿ÿÁÿºÿ´ÿ½ÿ¾ÿ»ÿÄÿÃÿºÿ¼ÿÀÿÄÿÉÿÇÿ¿ÿ½ÿÁÿÃÿ¾ÿ±ÿ¹ÿ»ÿÂÿ¼ÿÅÿ¶ÿÔÿÁÿ¶ÿ²ÿÌÿ¹ÿÐÿÃÿÃÿÉÿ¿ÿ»ÿ¹ÿÃÿ´ÿºÿÁÿ¼ÿ½ÿ¼ÿÁÿÁÿÁÿÄÿ¿ÿÁÿ¾ÿºÿÀÿºÿºÿ½ÿÆÿ»ÿÂÿ¼ÿ»ÿ»ÿ¼ÿ¼ÿ³ÿ¾ÿËÿ®ÿ¸ÿÀÿ»ÿ®ÿ³ÿ³ÿ³ÿ¹ÿËÿÃÿ¾ÿÂÿ¿ÿÅÿÇÿ¶ÿ³ÿ·ÿ¾ÿÇÿÇÿÂÿ¼ÿ¹ÿ·ÿ¶ÿÃÿÅÿ¹ÿ»ÿÃÿÇÿÁÿËÿ¿ÿÉÿ»ÿÀÿºÿÏÿÌÿ¿ÿ¼ÿ¸ÿÅÿ¸ÿÇÿÄÿ¿ÿ¾ÿ¼ÿ¼ÿÀÿ½ÿ¼ÿÂÿÉÿÀÿ±ÿ·ÿ¹ÿ¿ÿÌÿÅÿÄÿÉÿÀÿ¾ÿ°ÿµÿ½ÿ¿ÿÁÿÁÿ·ÿµÿºÿ¾ÿ¸ÿÆÿÉÿºÿ·ÿ½ÿ­ÿÁÿ»ÿÃÿÈÿ¾ÿºÿÂÿ¿ÿ¿ÿ½ÿ¼ÿÁÿÄÿºÿ¾ÿÆÿ¼ÿ¸ÿ·ÿ¬ÿ¶ÿÄÿ½ÿ¿ÿºÿ½ÿÂÿ»ÿ¿ÿÆÿµÿ·ÿ¶ÿ·ÿÀÿ¾ÿ³ÿ¸ÿ¾ÿ·ÿ»ÿ»ÿ½ÿÁÿ¼ÿ¿ÿÆÿÃÿÃÿºÿ¼ÿ¾ÿ¿ÿÂÿÁÿ½ÿ½ÿ½ÿÀÿÂÿ¶ÿ·ÿÀÿÄÿ¿ÿ½ÿ¼ÿÁÿÁÿ¶ÿ·ÿºÿÄÿºÿ¹ÿºÿ¼ÿÅÿ½ÿ¾ÿºÿ½ÿ¿ÿÃÿ¿ÿÃÿÂÿ½ÿ»ÿ¿ÿÀÿ½ÿÀÿÂÿÃÿÄÿ½ÿ´ÿ¹ÿÂÿ¿ÿÂÿÁÿ½ÿ¾ÿ½ÿÁÿ¼ÿÆÿÉÿ¸ÿ»ÿ¾ÿÃÿÉÿÃÿ¶ÿ·ÿ¯ÿÁÿ½ÿºÿ¿ÿ»ÿ¾ÿ¾ÿºÿÀÿÂÿÀÿÅÿÃÿ»ÿ½ÿÂÿÃÿÄÿ¾ÿ³ÿ´ÿ»ÿÅÿÄÿÆÿÁÿ³ÿ¾ÿ´ÿ¹ÿÆÿÅÿ´ÿ¾ÿÂÿ°ÿ½ÿ¾ÿÌÿÀÿ½ÿ»ÿ¼ÿ¶ÿ¹ÿ¾ÿÆÿÁÿÃÿÁÿ¸ÿ¿ÿ¾ÿ¶ÿºÿ¹ÿÀÿÆÿºÿ½ÿºÿ¼ÿ¾ÿ¼ÿ¹ÿ»ÿÁÿÀÿÆÿ½ÿ¬ÿ¼ÿÁÿÉÿÁÿ¸ÿ¶ÿÇÿÀÿ»ÿ¾ÿ»ÿ¹ÿ¹ÿ¾ÿÃÿÅÿ¿ÿµÿ¸ÿ½ÿºÿºÿÁÿ¹ÿ³ÿ»ÿ»ÿ¿ÿ¹ÿÈÿÁÿÃÿ¿ÿÀÿÈÿÂÿÂÿ¾ÿ¹ÿÁÿ³ÿ¹ÿÆÿ¼ÿ¹ÿÃÿÃÿÀÿÇÿÇÿÇÿÇÿ»ÿ¼ÿ¾ÿ»ÿ¹ÿµÿ·ÿ¹ÿ°ÿÁÿºÿÆÿºÿ¿ÿÉÿÅÿÌÿÈÿµÿ¾ÿºÿºÿ¿ÿÆÿÂÿÇÿÇÿÃÿ¿ÿËÿÊÿ»ÿ»ÿ½ÿ¾ÿÂÿÀÿ½ÿ»ÿ»ÿ¾ÿ¾ÿÃÿ¹ÿ´ÿ¹ÿ½ÿ½ÿÆÿ´ÿ±ÿ»ÿÀÿ¾ÿ·ÿ¿ÿÂÿ¼ÿ¼ÿ¾ÿ¿ÿ»ÿ·ÿ¿ÿÄÿ½ÿºÿ½ÿ¾ÿµÿ¸ÿÈÿÄÿ½ÿ¹ÿÀÿÀÿÁÿ½ÿÂÿÅÿÉÿ¸ÿÀÿÈÿÃÿÁÿÍÿÐÿËÿÇÿÇÿÄÿÁÿÊÿÎÿÉÿÅÿ»ÿ½ÿ»ÿ¸ÿÀÿ¼ÿÅÿÂÿÁÿ¹ÿÂÿÁÿ·ÿÁÿÆÿÄÿÀÿ¿ÿ¼ÿÄÿºÿ¿ÿÆÿ¼ÿ¼ÿ¾ÿÁÿÃÿ½ÿ¿ÿ¿ÿÀÿÁÿÅÿÄÿÅÿ¼ÿµÿ¾ÿ¿ÿÒÿÍÿÅÿÀÿÂÿ¿ÿºÿ¾ÿÄÿÎÿÎÿ¿ÿÃÿÀÿ»ÿÄÿÀÿÀÿ¸ÿ¿ÿÊÿÇÿÅÿÁÿºÿ½ÿ°ÿµÿÂÿÉÿ½ÿÃÿÆÿÆÿ½ÿ¸ÿÀÿÅÿÂÿ¾ÿ½ÿÃÿÅÿ¿ÿ¿ÿÁÿ¿ÿ¹ÿ·ÿºÿÀÿÆÿÄÿËÿÊÿ¾ÿ³ÿÂÿ¸ÿÁÿÅÿÄÿÉÿÑÿÂÿÃÿ¿ÿ¼ÿÆÿÃÿ¿ÿ¿ÿ¸ÿÂÿÅÿ¾ÿÂÿ¼ÿËÿÁÿÐÿÄÿ¶ÿÆÿ¿ÿ½ÿÅÿÁÿÇÿÃÿÀÿ¾ÿÂÿÊÿÉÿÈÿÄÿ»ÿ¿ÿÇÿÂÿÅÿ½ÿÅÿ¾ÿ¶ÿ¼ÿÏÿÃÿ¼ÿÉÿÀÿÎÿÉÿÌÿËÿÈÿÂÿÀÿÆÿÈÿÅÿÄÿÀÿÄÿ¸ÿ¹ÿÆÿÀÿÀÿÆÿ¹ÿÉÿÊÿÃÿ¿ÿÃÿÁÿÀÿÊÿÌÿÉÿÇÿÁÿ¼ÿ·ÿ»ÿÃÿ½ÿÀÿÇÿÍÿÅÿ¹ÿÈÿËÿÃÿÊÿ·ÿÀÿËÿÊÿÈÿÄÿ¾ÿ·ÿ»ÿÆÿÂÿ¾ÿÀÿ¹ÿ¿ÿÂÿÉÿÂÿºÿÉÿÅÿÅÿÏÿ¿ÿ¿ÿÀÿ¾ÿÄÿÂÿÃÿÅÿÅÿÊÿÃÿ»ÿ¿ÿÉÿ¿ÿÏÿÅÿ¿ÿÌÿÊÿ¾ÿÔÿÉÿ¾ÿÁÿÊÿÎÿÀÿÁÿÈÿ¼ÿ·ÿ¾ÿ¿ÿÁÿÀÿÄÿÉÿÀÿ¿ÿ¾ÿÂÿ·ÿ¹ÿÂÿÁÿÄÿÆÿÅÿÅÿÃÿÃÿÇÿÁÿÂÿÀÿ¾ÿºÿÂÿµÿÂÿ¸ÿ½ÿÌÿÎÿÇÿÌÿÂÿ¿ÿÃÿÁÿ¿ÿÃÿÆÿÂÿÆÿÈÿÅÿÄÿ»ÿ¿ÿ¾ÿÃÿÂÿ¼ÿ¾ÿÄÿÅÿ¾ÿ»ÿ½ÿÂÿÆÿÁÿ¼ÿ»ÿÇÿÄÿ¿ÿÅÿÌÿÁÿÊÿÂÿÂÿÌÿÅÿÅÿÌÿÊÿÂÿÄÿÇÿÁÿ¾ÿÄÿÃÿÄÿÄÿÅÿÃÿÃÿÀÿÂÿÃÿÃÿÇÿÄÿÂÿÂÿÂÿÆÿÅÿÃÿÄÿÀÿ¿ÿÆÿÕÿÁÿ¶ÿ¹ÿÁÿÂÿÇÿÈÿÉÿÆÿÁÿÇÿËÿÄÿÈÿÉÿÁÿ»ÿÎÿÂÿÈÿÅÿ¾ÿ¾ÿÆÿÈÿÅÿÀÿ¿ÿÆÿÌÿËÿÉÿÅÿÆÿ¼ÿÁÿÈÿÂÿÑÿÊÿÂÿ¿ÿÄÿÆÿÀÿ»ÿ¾ÿÆÿÈÿÊÿÊÿ¿ÿ½ÿÈÿÉÿÏÿÃÿÂÿ¾ÿÅÿÇÿÂÿÆÿËÿÉÿÂÿÁÿÆÿÇÿÇÿºÿÊÿÍÿ¾ÿ¼ÿ½ÿÂÿÆÿÉÿËÿÇÿÆÿÎÿÅÿÈÿÍÿÄÿÅÿÈÿÈÿÆÿÊÿÆÿÀÿ¾ÿÁÿÊÿÈÿÇÿËÿÈÿ¿ÿºÿÈÿÐÿÂÿ¾ÿÊÿÌÿÆÿÈÿÈÿÃÿÂÿÅÿÄÿ¾ÿÄÿÈÿÀÿÇÿÌÿÉÿÉÿÇÿÆÿ¿ÿ¹ÿÁÿËÿÂÿÂÿÒÿ¸ÿ¹ÿÈÿ¾ÿ¼ÿ½ÿÅÿÅÿÇÿÊÿÈÿÇÿ¼ÿºÿÂÿ¿ÿÅÿ¿ÿÇÿÊÿÎÿÑÿÇÿ½ÿºÿÁÿÍÿÈÿÇÿÆÿÆÿÉÿÊÿÁÿÊÿÊÿÈÿ¼ÿÁÿÐÿÉÿÇÿÏÿÄÿÀÿÇÿÉÿÊÿÃÿÀÿÆÿÇÿÃÿÅÿÈÿÄÿÀÿÈÿ¾ÿÁÿ¾ÿËÿ×ÿÈÿÐÿÐÿÍÿÅÿ¾ÿÃÿÈÿÒÿÇÿÃÿÂÿÊÿÆÿÇÿÆÿÈÿÇÿÀÿÁÿÉÿÌÿÎÿËÿ¹ÿ¾ÿÄÿÂÿ¿ÿÎÿ×ÿÑÿÉÿÈÿÌÿÊÿËÿÁÿÈÿÂÿÉÿÊÿÆÿÈÿÉÿÈÿÍÿÒÿÊÿÉÿÁÿ½ÿÈÿÒÿÏÿÐÿÓÿÓÿÐÿÉÿÃÿÅÿ¾ÿÃÿÄÿÆÿÅÿÄÿÁÿÁÿËÿÏÿÆÿÀÿÄÿ¿ÿÌÿÈÿ¾ÿÂÿËÿÄÿÁÿ½ÿ¼ÿÄÿÈÿÅÿÊÿÍÿÉÿÊÿÇÿËÿÆÿÇÿÊÿÈÿÅÿÈÿÑÿÏÿ¾ÿÂÿÎÿËÿÂÿÅÿÏÿÒÿËÿÁÿ­ÿÄÿÆÿÈÿÅÿÊÿÌÿÌÿÇÿÃÿÈÿËÿÄÿÁÿÇÿ¿ÿËÿÇÿÀÿÅÿÈÿÇÿÂÿ¹ÿÇÿÇÿÄÿÉÿËÿÉÿÇÿÌÿÊÿÃÿÈÿÊÿÄÿÂÿËÿÁÿÊÿËÿÅÿÃÿÌÿÚÿ×ÿËÿÄÿ¼ÿÈÿÎÿÌÿÅÿÇÿÊÿÇÿÃÿÂÿÊÿÑÿÉÿËÿÎÿËÿÍÿÊÿÇÿÈÿÄÿÇÿÏÿ»ÿÍÿ¾ÿÇÿËÿËÿÉÿÄÿÅÿÌÿÌÿÅÿÈÿÅÿÆÿÂÿÇÿÍÿÊÿÊÿÔÿÂÿÉÿÎÿÆÿÃÿÂÿÅÿÄÿÀÿÄÿÌÿÎÿÏÿÁÿ»ÿÁÿÆÿÉÿËÿÆÿºÿºÿÇÿÃÿ½ÿ½ÿÅÿÆÿÇÿÌÿÊÿÂÿÈÿÇÿÀÿÍÿÆÿÂÿÁÿ¿ÿ¿ÿÂÿÅÿ¿ÿÊÿÎÿÆÿÈÿÊÿÃÿºÿ»ÿÂÿÍÿ¿ÿÄÿÇÿÃÿÉÿÏÿÉÿÄÿÍÿÂÿÁÿÂÿÂÿ¿ÿÄÿÇÿÂÿÃÿ¼ÿ¸ÿÇÿÏÿÆÿÉÿÇÿÃÿÆÿÊÿÈÿ¼ÿÃÿÃÿÆÿÄÿÁÿÁÿÄÿÊÿÊÿÈÿÇÿËÿÆÿÂÿÆÿÇÿ¿ÿ»ÿ¼ÿ¼ÿÆÿÊÿÁÿ¼ÿ½ÿÄÿÎÿÃÿÄÿÇÿ¼ÿÅÿ¿ÿ¾ÿÇÿÅÿÈÿÏÿÌÿÊÿÈÿÅÿÄÿÆÿÉÿÌÿ¿ÿÅÿÑÿËÿÇÿÃÿÄÿÆÿÂÿÉÿÊÿ¼ÿ¿ÿÉÿËÿÇÿÆÿÅÿ»ÿÍÿÃÿ¿ÿ½ÿ¸ÿ½ÿÉÿÉÿÍÿÑÿÌÿÅÿÄÿÅÿÈÿËÿÌÿÐÿÄÿÈÿÅÿÄÿÊÿÊÿÆÿÅÿ½ÿ²ÿ¼ÿºÿ»ÿÂÿÆÿÄÿ¿ÿÃÿÈÿ¿ÿÀÿÁÿÆÿ½ÿÁÿºÿÁÿÎÿÄÿ¼ÿÄÿÆÿ¿ÿ¹ÿ½ÿÄÿÆÿÂÿÁÿÂÿÄÿÌÿÐÿÄÿºÿ·ÿ»ÿ¼ÿÁÿÄÿ¿ÿ¾ÿÅÿ¶ÿ¸ÿÂÿÀÿ¶ÿ¹ÿ¾ÿ¹ÿÀÿÈÿÔÿÍÿÄÿÁÿÁÿÀÿÄÿÈÿ½ÿ¹ÿ½ÿÁÿÈÿÉÿÂÿÁÿÇÿ¼ÿ¿ÿÄÿÅÿÃÿÄÿÆÿÂÿ¹ÿ¸ÿ¹ÿ¼ÿ½ÿÄÿÈÿÄÿ¾ÿ¼ÿ¾ÿ²ÿ·ÿ¼ÿÃÿÂÿ½ÿ¾ÿÈÿËÿÊÿÇÿ¾ÿÄÿÂÿ¿ÿ¿ÿÁÿ¾ÿ½ÿÅÿÍÿÆÿÁÿÂÿÂÿÃÿÁÿ¼ÿÅÿºÿÆÿÊÿÃÿ¿ÿ¿ÿÄÿÅÿ¼ÿ¿ÿ·ÿÀÿÂÿ¼ÿÆÿÄÿÀÿÃÿÅÿÆÿ¹ÿ¹ÿ¹ÿÀÿÂÿÉÿÇÿ¿ÿÀÿ¶ÿ¼ÿ¾ÿ°ÿµÿÂÿÊÿÊÿÂÿ¼ÿ¿ÿÄÿ»ÿÈÿÃÿÂÿÅÿÅÿÁÿ½ÿ½ÿËÿ¿ÿÅÿÆÿÊÿÎÿÉÿÃÿÀÿ»ÿÃÿ¼ÿÆÿ¿ÿÄÿ´ÿ±ÿ¹ÿ²ÿ±ÿÎÿÁÿËÿ¹ÿ¹ÿÅÿÌÿÇÿÄÿÈÿÈÿÁÿÊÿÀÿÃÿÂÿÉÿÁÿ½ÿÂÿÃÿÁÿÌÿÆÿÂÿÂÿ¸ÿ¿ÿÄÿÉÿÆÿ¿ÿÅÿÅÿËÿÉÿ³ÿ¿ÿËÿÊÿÉÿÉÿÆÿÂÿ½ÿ¾ÿ¹ÿÇÿÏÿ¹ÿ¹ÿÅÿÍÿÈÿ¾ÿÅÿ¿ÿ½ÿÂÿÀÿ¿ÿ¸ÿ¿ÿÅÿÅÿÉÿÎÿÄÿÄÿÍÿÈÿ¹ÿÀÿÁÿÃÿÅÿÉÿÉÿ»ÿ¾ÿ¶ÿÖÿ¿ÿ¶ÿÆÿÅÿÆÿÆÿÅÿÇÿ¿ÿÉÿ·ÿÐÿÊÿÄÿÂÿ½ÿµÿ¸ÿÆÿÌÿÈÿËÿ¾ÿÄÿ¾ÿºÿÇÿÆÿÃÿÈÿÈÿÅÿÇÿ½ÿÀÿÉÿÊÿ¾ÿÃÿÇÿÄÿÁÿÂÿÃÿÄÿ¾ÿ¼ÿÇÿÌÿÒÿÌÿ½ÿ¸ÿÀÿÈÿÈÿÆÿÈÿÃÿÂÿ¿ÿÄÿÊÿÁÿÂÿÈÿÂÿÁÿÈÿÄÿÁÿ»ÿÊÿºÿ¼ÿÉÿÀÿÃÿÃÿ¿ÿ¸ÿºÿÅÿÆÿÈÿ¿ÿºÿÄÿ¹ÿ¾ÿÅÿÅÿÂÿ¿ÿ¿ÿÅÿÉÿÃÿÂÿºÿÄÿËÿÌÿ¿ÿ¼ÿ¼ÿÂÿÉÿÇÿÄÿÀÿ·ÿÉÿÏÿÈÿÂÿ¼ÿÁÿÆÿÃÿ¾ÿ¿ÿÅÿÇÿ½ÿÀÿ¼ÿ½ÿÆÿÀÿÆÿºÿÁÿÊÿÈÿÆÿ½ÿ¸ÿÃÿÃÿ°ÿÂÿÄÿÇÿÅÿÄÿÄÿÄÿÁÿ¾ÿ¿ÿÆÿËÿÈÿ¾ÿ·ÿÀÿÅÿÃÿ¿ÿ¿ÿÁÿÀÿºÿ´ÿ¾ÿÇÿÁÿ¿ÿÄÿ³ÿ½ÿ¿ÿ½ÿÈÿÅÿ¿ÿÆÿÎÿÈÿÁÿÃÿÆÿÈÿÆÿ¿ÿÁÿ¿ÿÁÿÈÿÇÿÉÿÇÿÄÿÅÿ¾ÿ½ÿ¸ÿÂÿÆÿÆÿÌÿÆÿÂÿÁÿÊÿÆÿºÿºÿÃÿÅÿÅÿÎÿÀÿÅÿÆÿ¹ÿÇÿ¿ÿÂÿÌÿÍÿÀÿ¸ÿ¿ÿÄÿºÿ¿ÿÆÿÍÿ¿ÿÉÿÀÿÑÿÇÿÆÿÁÿÆÿÃÿÃÿÇÿ¾ÿµÿÀÿÇÿ¾ÿ¼ÿÂÿÀÿÎÿÑÿÊÿËÿºÿ¸ÿÁÿÈÿËÿÅÿ½ÿÄÿÇÿ»ÿÁÿ´ÿÈÿÀÿ¾ÿ»ÿ»ÿ¿ÿÆÿÂÿ»ÿ¾ÿ¿ÿÂÿÃÿÆÿ¼ÿ¾ÿ¶ÿ¼ÿ¾ÿÁÿÃÿÇÿ¾ÿ´ÿ·ÿ¾ÿ¼ÿ´ÿ¼ÿÆÿÊÿÃÿÀÿÁÿ¶ÿ¶ÿÇÿÆÿºÿºÿÃÿÄÿÆÿËÿÇÿ¾ÿ¾ÿÁÿÁÿÀÿ¾ÿÂÿÄÿ»ÿÁÿÄÿ¼ÿÆÿÆÿÆÿÃÿ½ÿ¾ÿµÿµÿºÿÆÿÂÿÊÿ»ÿÆÿÆÿ½ÿÄÿÆÿÇÿÈÿÊÿÁÿ¿ÿÃÿ¾ÿÀÿÅÿÂÿ½ÿÍÿÀÿÄÿºÿ½ÿ¸ÿÆÿÉÿÄÿÄÿÁÿÁÿºÿ²ÿºÿ·ÿ¹ÿÆÿÒÿÄÿÅÿ³ÿÄÿ¼ÿºÿºÿ¾ÿÂÿ¿ÿ¹ÿ¼ÿÁÿÂÿÀÿÀÿÇÿ¾ÿÀÿËÿºÿ¼ÿÆÿ·ÿÄÿÅÿÄÿÌÿÁÿ¿ÿ»ÿ»ÿÂÿ¿ÿ¾ÿÈÿËÿÆÿÁÿÈÿÄÿ·ÿÁÿ¹ÿ¹ÿÂÿÄÿ¹ÿ»ÿÁÿ¾ÿ¶ÿ¼ÿÃÿ¿ÿÃÿÄÿ¹ÿÁÿÊÿÄÿ·ÿÂÿ»ÿÀÿÅÿÇÿ½ÿ¸ÿÅÿÎÿÅÿÅÿÉÿÁÿ³ÿ®ÿºÿÆÿÄÿÁÿºÿÀÿ²ÿ¼ÿ¼ÿ¹ÿÂÿºÿ»ÿ¼ÿÂÿÁÿ¾ÿÀÿ½ÿ¹ÿ¹ÿ¼ÿÇÿÈÿÉÿÃÿÇÿÆÿÄÿ¿ÿ¾ÿ¾ÿ½ÿ¼ÿËÿÄÿÂÿ¿ÿ½ÿÅÿÈÿÃÿ¾ÿ¾ÿÇÿÌÿÀÿ»ÿÅÿÄÿÂÿÃÿºÿÉÿÃÿÀÿÊÿÂÿºÿ»ÿÆÿÇÿÅÿ¾ÿ½ÿÂÿ¿ÿ»ÿ½ÿ¿ÿ¾ÿÄÿÄÿÂÿÂÿÉÿÂÿ¸ÿ»ÿÄÿ¿ÿºÿºÿÀÿÇÿÁÿ¾ÿÄÿÌÿÈÿÂÿÈÿÇÿÀÿ¾ÿ¸ÿÃÿÄÿÃÿÃÿÉÿµÿÃÿÅÿ¾ÿ»ÿÄÿÀÿ¹ÿ»ÿ½ÿ¾ÿÁÿÁÿ¼ÿ¿ÿÁÿ¿ÿ¾ÿ¿ÿÃÿÆÿÁÿÈÿ¹ÿÅÿÂÿ¼ÿÁÿºÿ¾ÿÇÿ¾ÿÇÿÍÿÆÿ¿ÿ»ÿ¿ÿÇÿ¿ÿ¸ÿÅÿÈÿÃÿ¹ÿ¸ÿÃÿ»ÿ¯ÿÄÿ²ÿÇÿ¼ÿ¼ÿÄÿ¾ÿµÿ¹ÿÅÿÀÿ¹ÿºÿÃÿÀÿ»ÿ¾ÿ¼ÿ»ÿÁÿÅÿÃÿÄÿ¿ÿ»ÿÁÿÆÿÌÿÂÿ¸ÿÆÿ¿ÿÆÿÆÿÈÿÁÿ¾ÿ¾ÿÑÿÃÿ·ÿ¿ÿºÿ¼ÿÄÿÁÿÂÿÇÿËÿÀÿ¼ÿÄÿÎÿÇÿÈÿ¿ÿÈÿ¸ÿÇÿÃÿÂÿ¼ÿ¿ÿ¿ÿÇÿÃÿ¹ÿ¾ÿÅÿÂÿÂÿÁÿÃÿÂÿ·ÿ¸ÿÀÿÂÿÄÿÅÿÅÿÇÿÂÿÃÿÊÿÍÿÆÿ»ÿ¼ÿ»ÿÁÿ¶ÿ°ÿ°ÿ²ÿÃÿÊÿÇÿÅÿÉÿÇÿÂÿºÿ½ÿÊÿÍÿÎÿÂÿÀÿ»ÿ¹ÿÃÿÀÿ»ÿ½ÿÎÿÀÿÈÿÇÿ¹ÿ½ÿ³ÿÂÿÂÿµÿÄÿÄÿ¾ÿ¼ÿ¸ÿ·ÿÀÿÂÿÀÿ¾ÿÁÿÊÿÁÿÀÿÃÿ¾ÿÁÿÆÿÂÿ³ÿºÿ½ÿÁÿ¶ÿÁÿ¿ÿÃÿ¸ÿ½ÿÄÿÁÿÅÿÀÿÆÿÆÿÇÿÊÿÀÿ¾ÿÃÿÄÿ»ÿ»ÿÁÿ³ÿÃÿÇÿÆÿÇÿÆÿºÿ²ÿÈÿ¹ÿ½ÿ´ÿ¶ÿ¼ÿ¶ÿ½ÿ»ÿÆÿÇÿÄÿ¾ÿ½ÿ¶ÿ¿ÿÇÿÈÿÀÿ¼ÿ´ÿ®ÿ»ÿÅÿÊÿÉÿ½ÿÅÿÉÿÁÿ¼ÿÄÿÁÿ¹ÿ´ÿ¸ÿ»ÿÀÿ¿ÿ°ÿ¹ÿºÿÁÿÃÿÂÿÀÿ¼ÿ½ÿ¼ÿ¾ÿ¿ÿÀÿ¼ÿ¹ÿ¹ÿ¸ÿ½ÿÂÿ¹ÿµÿÄÿÃÿ¿ÿ¹ÿ¶ÿ¾ÿÄÿ¸ÿÁÿ¿ÿ¿ÿ»ÿÅÿÂÿÆÿ¼ÿ¸ÿ±ÿÂÿ½ÿÁÿ¸ÿ»ÿ¹ÿÃÿÄÿÁÿÄÿÂÿÀÿ¾ÿ¿ÿÂÿÁÿÆÿËÿ¿ÿ¼ÿºÿÀÿÈÿÈÿÀÿÂÿÈÿ³ÿÎÿ¶ÿ½ÿ»ÿµÿ¾ÿÀÿÉÿ¾ÿÁÿÉÿÅÿºÿ¼ÿ¾ÿ¼ÿÀÿÈÿ¿ÿ½ÿÅÿÁÿ¿ÿÀÿ½ÿ¾ÿ¾ÿ»ÿ·ÿ¿ÿÃÿ¹ÿ¹ÿ²ÿ·ÿºÿ¿ÿ¹ÿÆÿ¸ÿ¼ÿÇÿ¹ÿ»ÿºÿÆÿ¾ÿ¾ÿÀÿÂÿÊÿÄÿ½ÿÁÿÁÿ»ÿ´ÿ±ÿ³ÿºÿ¾ÿ½ÿÀÿÂÿ¾ÿºÿºÿÁÿ¾ÿ±ÿ­ÿ¶ÿÅÿ¼ÿÂÿµÿµÿ³ÿºÿÎÿÀÿÂÿÁÿÃÿ·ÿºÿ»ÿ»ÿ¹ÿÂÿ¾ÿºÿ¾ÿ¼ÿ»ÿÂÿÅÿ¿ÿ¾ÿÅÿÂÿ½ÿ¹ÿ´ÿ¼ÿÂÿÂÿ¿ÿ½ÿÁÿ¹ÿ»ÿÁÿºÿ¸ÿ½ÿ³ÿ»ÿÂÿ¸ÿ¹ÿÁÿ¿ÿÂÿ¹ÿÇÿÁÿ·ÿÉÿÀÿ»ÿºÿ·ÿ¼ÿºÿºÿ¹ÿ¼ÿ¿ÿ½ÿ¿ÿºÿ½ÿÄÿÂÿÈÿÄÿµÿºÿ½ÿÌÿÈÿÃÿÅÿ¾ÿ¹ÿÁÿÀÿ¼ÿÃÿ½ÿÁÿ·ÿ¶ÿÅÿÈÿ¸ÿ·ÿÅÿ¿ÿÁÿ¼ÿ¼ÿÊÿÄÿ¶ÿ´ÿµÿ»ÿÄÿ¾ÿµÿ²ÿ¶ÿÃÿ½ÿ¹ÿ·ÿ³ÿ·ÿ·ÿ²ÿ»ÿÄÿÂÿ²ÿºÿ¿ÿÄÿÑÿÊÿºÿÊÿÊÿ¼ÿÀÿÈÿ¿ÿ¶ÿºÿ½ÿÉÿÊÿ¿ÿ¾ÿÅÿÂÿÀÿÄÿÂÿÃÿÁÿ¼ÿÈÿÀÿ¹ÿ³ÿµÿ»ÿ¹ÿÀÿºÿ·ÿ¶ÿÁÿÄÿ¶ÿ·ÿÀÿ²ÿ½ÿ·ÿ½ÿÈÿ¶ÿµÿºÿÁÿ¹ÿÁÿÑÿÊÿÃÿÍÿ½ÿ³ÿ¶ÿ»ÿÀÿÁÿÆÿÍÿÊÿ¼ÿ¶ÿºÿ¶ÿºÿÅÿÄÿÇÿ´ÿ½ÿÀÿÍÿÁÿÀÿÁÿÁÿ»ÿÉÿÈÿ¾ÿÊÿÐÿÇÿ´ÿ¶ÿÀÿºÿÁÿ¿ÿ½ÿÅÿ»ÿ¸ÿÂÿÀÿºÿ¸ÿ¹ÿÂÿÈÿ½ÿ·ÿ¿ÿÃÿ¿ÿ¾ÿ´ÿµÿ±ÿ¸ÿ»ÿÂÿ«ÿ½ÿÁÿÂÿ²ÿÇÿÉÿÔÿµÿ±ÿ¿ÿ¹ÿ²ÿ»ÿÅÿÊÿ½ÿÀÿ¾ÿ´ÿ¶ÿºÿ¿ÿ¸ÿ¯ÿ²ÿ»ÿÄÿÃÿ½ÿÂÿ½ÿ¹ÿºÿºÿ¸ÿÀÿ»ÿ·ÿ·ÿ¾ÿÅÿÁÿºÿÇÿ¾ÿ½ÿ»ÿºÿ½ÿÂÿ¹ÿ²ÿÅÿÄÿËÿ½ÿ¸ÿÀÿÅÿ¿ÿ»ÿºÿ½ÿ»ÿºÿ¿ÿ»ÿ»ÿ¾ÿ¼ÿ²ÿ¿ÿÄÿ¼ÿ´ÿ¬ÿ¹ÿÄÿ»ÿÉÿµÿ·ÿ¿ÿÃÿ¼ÿÊÿ¾ÿ´ÿµÿ¿ÿ¿ÿÆÿ¾ÿ¼ÿ½ÿ¼ÿÂÿ¾ÿ¼ÿ½ÿÀÿÂÿ½ÿºÿ¼ÿÂÿÆÿÂÿ¹ÿ¿ÿ¿ÿÅÿ·ÿ¿ÿÄÿÃÿ¾ÿ¸ÿ¿ÿ»ÿÉÿÈÿ»ÿ±ÿÀÿÃÿÃÿ¾ÿ½ÿÆÿ¼ÿ·ÿºÿ¼ÿ½ÿ½ÿ¼ÿ¿ÿÄÿÆÿÃÿÁÿÅÿÆÿÆÿ¼ÿ¼ÿÁÿÃÿÆÿÀÿ¿ÿ¸ÿ½ÿÀÿºÿÅÿ±ÿÄÿ¸ÿÐÿÂÿ¼ÿÅÿ»ÿ»ÿ¹ÿÁÿÁÿÌÿÍÿËÿÃÿÀÿÃÿ¼ÿ»ÿ½ÿ¿ÿÀÿ·ÿÂÿÁÿ¼ÿ¿ÿÀÿÆÿ¼ÿ¼ÿ½ÿÀÿÃÿÃÿÀÿ¹ÿ¼ÿÀÿ¿ÿÄÿ¹ÿ½ÿ¾ÿÇÿ¼ÿ¹ÿ»ÿ¼ÿ¼ÿ¿ÿÃÿÇÿÆÿ½ÿ·ÿ¾ÿ¿ÿºÿÀÿ¾ÿºÿºÿºÿ»ÿÂÿ®ÿÈÿÉÿÁÿ¼ÿ»ÿ»ÿÀÿÃÿÁÿ·ÿ»ÿÂÿ¼ÿÌÿÆÿÄÿ¸ÿ¹ÿÄÿ¼ÿÀÿÅÿ¶ÿ·ÿ¶ÿµÿÍÿËÿ»ÿ»ÿÃÿ¸ÿ¯ÿÂÿÎÿÏÿ¶ÿÈÿÁÿÉÿ¸ÿ¸ÿ½ÿ¾ÿ¸ÿÍÿÉÿ´ÿ¾ÿÀÿ¼ÿÄÿÈÿÁÿ¼ÿ¿ÿÆÿÅÿ¿ÿÁÿÆÿÂÿ¶ÿ¾ÿÃÿ·ÿÁÿ¶ÿ¹ÿÁÿ½ÿÉÿ»ÿ¸ÿÄÿÃÿÀÿºÿÃÿÄÿÀÿ½ÿÁÿÅÿ¾ÿºÿÃÿÈÿ¿ÿ¼ÿÂÿÃÿ·ÿ¹ÿÁÿÁÿ¾ÿÄÿ¼ÿµÿÆÿ¹ÿÀÿÍÿ®ÿµÿ½ÿ¿ÿÅÿÏÿÊÿÈÿÄÿÁÿÀÿÉÿÆÿÂÿÈÿÆÿÈÿÂÿ¼ÿ´ÿ³ÿ¶ÿ¸ÿÃÿ¿ÿÇÿ·ÿÃÿ¾ÿ·ÿÁÿÅÿÂÿ¼ÿ¹ÿ¿ÿÊÿ¼ÿ¿ÿÅÿÀÿ¾ÿÀÿÀÿ¾ÿ»ÿ¿ÿÁÿÁÿ½ÿÂÿÈÿÂÿÁÿ½ÿ½ÿ¾ÿ´ÿÁÿÉÿÃÿÏÿ½ÿµÿ¶ÿ¾ÿÅÿÉÿÅÿÈÿÀÿ¹ÿÂÿÃÿ½ÿÀÿÇÿÉÿÆÿ¿ÿ¿ÿ·ÿ¿ÿ½ÿ²ÿÉÿÂÿ¾ÿÃÿ¿ÿÉÿ¾ÿ¼ÿÈÿÉÿ½ÿ¸ÿ½ÿÅÿ¿ÿ»ÿÃÿÀÿ¾ÿ½ÿ½ÿ¸ÿÀÿÁÿÄÿÇÿµÿÁÿÃÿÆÿÃÿÃÿ¿ÿÆÿÅÿÁÿ¿ÿºÿµÿ·ÿ¸ÿÁÿÆÿ½ÿ½ÿÃÿÃÿ¿ÿÅÿÈÿ¾ÿ¿ÿÆÿ¼ÿÂÿÌÿ¿ÿ·ÿ½ÿ¿ÿÈÿÅÿ¾ÿ¾ÿÂÿÈÿÊÿÈÿÄÿ»ÿ·ÿÂÿÀÿ¾ÿÆÿÅÿËÿ¿ÿÇÿºÿÂÿ¸ÿÅÿÂÿÆÿÅÿ¿ÿÅÿ½ÿ¸ÿ½ÿÃÿ½ÿ·ÿÃÿÃÿÅÿÁÿ¼ÿÄÿÊÿ½ÿÆÿ·ÿÅÿÈÿÃÿ½ÿ¿ÿÄÿÁÿÈÿÅÿÅÿÄÿ¼ÿ»ÿ¾ÿÂÿÇÿÄÿÈÿ¾ÿ¾ÿÇÿÀÿÃÿÂÿÃÿ»ÿÂÿÂÿÆÿÈÿËÿÊÿÊÿÈÿÅÿÆÿÄÿÅÿÊÿ¼ÿÁÿÃÿÂÿºÿ¿ÿÏÿÅÿÅÿÆÿ¿ÿÀÿÃÿÁÿÂÿÇÿÈÿÃÿÉÿÏÿÄÿÆÿÌÿÄÿ¾ÿÐÿÂÿÄÿ»ÿ¾ÿÀÿ¿ÿÂÿÆÿÀÿÉÿÁÿÀÿËÿÍÿËÿÉÿÁÿÂÿÌÿ¼ÿ¼ÿ¹ÿ½ÿµÿ½ÿÃÿÀÿ¾ÿ¾ÿ¾ÿÁÿÀÿÀÿÂÿ¿ÿÄÿÊÿÃÿÄÿ¿ÿ·ÿ¿ÿÀÿ·ÿÈÿËÿÄÿÁÿºÿÁÿÃÿÍÿËÿÄÿÁÿ½ÿ¿ÿËÿÑÿÍÿÆÿÉÿÇÿÃÿÊÿ½ÿÃÿ»ÿÄÿÀÿÀÿÂÿ¼ÿºÿ¾ÿÆÿÄÿ¼ÿ¼ÿ¾ÿÃÿ½ÿÅÿÌÿÁÿÂÿÒÿÆÿ³ÿ¿ÿÌÿÂÿ¿ÿ»ÿ¸ÿºÿºÿ»ÿ½ÿ»ÿºÿ¿ÿÅÿÇÿÈÿÉÿÀÿÅÿÀÿÅÿÆÿÀÿÂÿÆÿÇÿÅÿÄÿËÿÈÿºÿÀÿÁÿ°ÿÐÿÁÿÁÿÅÿÁÿÉÿÅÿÇÿÁÿ½ÿÂÿÃÿÉÿÈÿÃÿÀÿÀÿÒÿÈÿÅÿÅÿ½ÿ»ÿÂÿÃÿÀÿ¶ÿ·ÿÆÿÎÿÉÿÄÿÎÿÀÿ¿ÿ½ÿÅÿÇÿÍÿÃÿ¿ÿ¾ÿÃÿºÿ·ÿ¾ÿºÿ¹ÿÆÿÎÿÃÿÃÿ¾ÿÐÿÊÿÓÿÅÿ½ÿ¾ÿÅÿÈÿÄÿÀÿÁÿÃÿÅÿÊÿ¿ÿÉÿÀÿËÿ¾ÿºÿÃÿ½ÿÃÿÀÿÄÿÍÿÉÿÂÿÃÿÅÿÆÿËÿÈÿÂÿÀÿÀÿÈÿÃÿÉÿÇÿÁÿ»ÿ¾ÿÂÿ»ÿ½ÿ½ÿÃÿÃÿÄÿÊÿÇÿ¾ÿÊÿÊÿÊÿÎÿÅÿÁÿÅÿÂÿÂÿ¼ÿºÿÀÿÃÿÂÿÄÿÊÿÎÿÉÿÂÿ¾ÿ¹ÿ¸ÿ¹ÿ¹ÿÁÿÄÿÍÿÁÿ¾ÿÉÿ½ÿÇÿÈÿÂÿÂÿÈÿÉÿÈÿÇÿÀÿÁÿºÿÅÿºÿ¿ÿÆÿÑÿÌÿÈÿÂÿÀÿÂÿÂÿÂÿÂÿÇÿÍÿÇÿÂÿÌÿÌÿÛÿÐÿÓÿÌÿÈÿÌÿËÿËÿÑÿÊÿ»ÿÆÿÅÿÅÿÀÿÄÿÄÿ¼ÿÀÿÎÿÍÿ¿ÿºÿ¹ÿÈÿÂÿ¾ÿÄÿËÿÄÿºÿÈÿÆÿÂÿÂÿ¾ÿÈÿËÿÐÿÃÿÄÿÇÿÇÿÈÿÉÿÎÿÏÿÉÿÇÿÌÿÌÿÉÿÆÿÁÿÄÿ¿ÿÁÿÃÿÆÿÌÿÊÿÇÿÇÿËÿÏÿÇÿ»ÿÉÿÂÿÎÿÄÿÇÿËÿÅÿÀÿÄÿÃÿ¼ÿÆÿÆÿ×ÿÎÿÎÿÇÿÄÿÁÿÃÿÄÿÄÿÐÿÙÿÀÿÅÿºÿÆÿÇÿÂÿºÿ¿ÿÆÿÉÿÇÿÈÿÎÿÊÿÇÿÌÿ¾ÿÈÿÆÿÊÿÈÿÃÿËÿÏÿÃÿÀÿÍÿËÿÍÿÌÿÈÿÃÿÈÿÉÿÊÿÈÿÆÿÍÿÉÿÉÿºÿÁÿ¿ÿÊÿÌÿÃÿÅÿÉÿÄÿÀÿ½ÿ¿ÿÂÿËÿÄÿÏÿÈÿÉÿËÿÇÿÈÿÍÿÊÿÀÿÑÿ¾ÿÏÿÊÿÈÿÉÿÉÿÈÿÈÿËÿÑÿ×ÿÎÿÌÿÌÿÖÿÅÿÈÿÅÿÃÿÉÿÊÿËÿÆÿÌÿ¿ÿÅÿÆÿ½ÿÃÿËÿÍÿÐÿÅÿÀÿÇÿÅÿÍÿÈÿÄÿÌÿÈÿÅÿÇÿ¾ÿÃÿÊÿÍÿÉÿÌÿÏÿÎÿÆÿÆÿÈÿÁÿÇÿÈÿÃÿÍÿÅÿ»ÿÂÿÃÿÂÿÊÿÏÿËÿÈÿÅÿÎÿÈÿÅÿÂÿ¾ÿÃÿÉÿËÿÓÿÊÿÀÿÇÿÆÿÉÿÅÿÃÿÆÿÅÿÆÿÊÿÂÿÉÿÉÿÃÿÇÿÉÿÇÿÆÿÃÿ¹ÿ¾ÿËÿÎÿÄÿÅÿÄÿÀÿÆÿÍÿÉÿÅÿÂÿÄÿÍÿÇÿÄÿÄÿÂÿÂÿÂÿÂÿÂÿÆÿÄÿÆÿÃÿÊÿÒÿÒÿÐÿÌÿ¸ÿºÿºÿÅÿÊÿÆÿÍÿÐÿÆÿÁÿÉÿºÿÅÿÄÿÅÿÂÿÉÿÊÿÁÿ¼ÿ¼ÿÇÿ¹ÿÈÿÑÿÉÿÂÿÆÿËÿÈÿÆÿÂÿÅÿÃÿÆÿÄÿ¿ÿ½ÿÂÿÌÿÇÿÅÿÊÿÃÿÈÿÌÿÎÿÍÿÃÿ¸ÿÆÿ½ÿÂÿÄÿÃÿ½ÿ¾ÿÉÿÑÿÆÿÇÿÀÿ»ÿ¾ÿ¹ÿ»ÿÂÿÆÿÊÿÇÿÃÿÅÿÈÿÆÿÈÿÌÿÏÿÌÿÄÿÌÿÃÿÉÿËÿËÿÍÿÉÿÃÿÅÿÂÿÉÿÏÿÌÿËÿÌÿÍÿÉÿÂÿÌÿÊÿÉÿÂÿ¾ÿÀÿÄÿÅÿ½ÿÉÿÃÿÀÿÌÿÔÿÑÿÊÿËÿÑÿËÿÄÿÀÿÅÿÊÿÈÿÆÿÇÿÄÿÃÿÏÿÌÿÅÿ¿ÿÁÿÈÿÆÿÈÿÄÿÄÿ½ÿÆÿÇÿ¹ÿ¼ÿ¿ÿÍÿÇÿÈÿÀÿÇÿÇÿÁÿÀÿºÿÂÿÂÿÉÿÇÿ¿ÿÀÿÇÿÇÿ½ÿÌÿÃÿÀÿºÿ¸ÿºÿ¿ÿÀÿ¼ÿ·ÿÁÿºÿºÿ»ÿ¿ÿÁÿ½ÿÂÿÆÿÍÿÄÿÅÿÆÿÈÿÌÿËÿÁÿÃÿ½ÿÍÿ¿ÿ¿ÿÃÿÀÿ¿ÿÂÿ»ÿÂÿÃÿ½ÿÈÿÈÿÂÿÀÿ¶ÿ´ÿ¾ÿÌÿÈÿÂÿ»ÿ»ÿ¿ÿÀÿÅÿ±ÿ¼ÿ¾ÿÃÿÀÿÂÿÅÿÅÿÇÿÉÿÇÿºÿ¹ÿºÿÅÿËÿÆÿ¿ÿ·ÿËÿÊÿÇÿ¿ÿ¿ÿÃÿÅÿÄÿÃÿÊÿÃÿÄÿÎÿÀÿ´ÿ»ÿÁÿ»ÿ¼ÿ¬ÿ´ÿ½ÿ¼ÿ¿ÿÂÿ¿ÿ»ÿ¿ÿ¾ÿÆÿÈÿ¿ÿÄÿ¿ÿ¹ÿ¼ÿ¿ÿ¾ÿÂÿ¹ÿÍÿÃÿ¹ÿÂÿ½ÿ¶ÿÂÿÍÿ¾ÿ¿ÿ¿ÿÁÿ¾ÿÃÿÂÿÄÿÄÿÁÿ¼ÿ´ÿÇÿºÿÄÿ»ÿ½ÿÆÿÈÿÉÿËÿ¾ÿÅÿºÿÎÿÃÿÁÿÀÿ¹ÿ¸ÿ¶ÿ°ÿÈÿÊÿÄÿ¼ÿÃÿÃÿÄÿÌÿÓÿÏÿÇÿÁÿÁÿ¿ÿÃÿÈÿÍÿÂÿ¼ÿÅÿÈÿ»ÿÅÿÇÿÅÿ»ÿ¸ÿ¿ÿÀÿÀÿÂÿÉÿÏÿÃÿÉÿÏÿÃÿÄÿ¿ÿÈÿÌÿÌÿÍÿÂÿÁÿ½ÿÉÿÉÿÄÿºÿºÿÃÿÅÿÇÿÑÿÂÿÄÿÆÿÇÿ¿ÿÀÿ¿ÿÁÿÂÿÀÿÄÿÊÿÄÿÁÿÆÿÊÿÁÿÂÿÃÿÃÿÂÿÂÿÄÿ·ÿÇÿÊÿÇÿÇÿÄÿÁÿÇÿËÿÈÿÄÿÃÿÀÿÁÿ¼ÿÈÿÇÿÇÿÃÿÂÿºÿ³ÿ¼ÿÉÿÆÿÂÿÎÿÏÿÍÿÅÿ¿ÿÁÿÄÿÄÿÂÿÀÿ¿ÿÅÿÊÿÌÿÉÿÁÿÀÿÁÿÂÿÀÿÃÿÌÿÉÿÄÿ±ÿ¼ÿÂÿÍÿ»ÿ¿ÿ¿ÿ¾ÿÂÿÁÿ¾ÿÁÿ¿ÿ¶ÿËÿ¾ÿÊÿÃÿ¾ÿÃÿÃÿ¾ÿÁÿÄÿÄÿ¼ÿ¸ÿ±ÿÈÿÂÿÁÿ·ÿ¼ÿÂÿÂÿÄÿ¾ÿÂÿÇÿÁÿ½ÿ¾ÿ¼ÿÀÿÆÿÅÿ¿ÿ»ÿ¼ÿÂÿÁÿ¿ÿ½ÿ½ÿ»ÿÂÿÍÿÌÿÌÿÄÿ¾ÿÁÿ½ÿ¿ÿÆÿÄÿÂÿÈÿÐÿÄÿ¼ÿÂÿÅÿÀÿ¼ÿ¿ÿÄÿÁÿºÿÂÿÇÿÆÿ½ÿÁÿºÿ´ÿ´ÿ´ÿ¸ÿÀÿÃÿÌÿÕÿÃÿ¿ÿ¼ÿ¶ÿÁÿÅÿÈÿÄÿÁÿÃÿÀÿ»ÿÄÿÅÿÈÿÏÿÂÿ»ÿ¿ÿÀÿÉÿÄÿÊÿÅÿÁÿÒÿÃÿÀÿÈÿÂÿÎÿÅÿÊÿ¿ÿÂÿÈÿÈÿ¿ÿ¿ÿÇÿÅÿÂÿÄÿËÿÈÿ¾ÿ¾ÿÂÿ¾ÿ»ÿ½ÿ¾ÿÅÿÈÿÃÿÅÿÆÿÄÿÁÿÃÿÈÿ¹ÿÄÿÊÿºÿ¾ÿÉÿÈÿ¿ÿ»ÿÂÿÇÿ¿ÿÆÿÀÿÃÿÃÿ¿ÿÇÿ´ÿ¾ÿÄÿÃÿ¿ÿÆÿÉÿÄÿÏÿÂÿÉÿÉÿÅÿÈÿÂÿÊÿÃÿÅÿÀÿÁÿÅÿÆÿÇÿÅÿ¾ÿ»ÿ¿ÿ»ÿ¹ÿËÿÁÿÄÿÆÿÉÿÇÿÁÿÀÿ¿ÿÅÿÇÿ¶ÿ»ÿÊÿÅÿµÿÆÿµÿÎÿÆÿ½ÿ½ÿ½ÿÆÿÉÿÆÿÄÿ¿ÿ½ÿ¿ÿÂÿ¾ÿ¼ÿ¶ÿ½ÿ·ÿÂÿÇÿÈÿÄÿÄÿÀÿ¼ÿÁÿÅÿÃÿ½ÿÆÿÈÿÀÿÅÿÆÿ¹ÿ¼ÿÄÿ¾ÿ¼ÿÅÿÃÿÃÿÆÿÄÿÁÿÁÿÃÿÂÿÊÿ»ÿ³ÿ¼ÿ¶ÿÅÿÄÿÂÿÄÿÊÿÇÿÁÿÃÿÈÿÆÿÅÿÄÿÊÿÆÿÒÿ¿ÿÂÿÇÿÃÿ¾ÿÇÿÍÿÂÿÃÿÄÿÁÿÃÿÁÿºÿ¿ÿ¿ÿÀÿÄÿÁÿÌÿÆÿÀÿÄÿÉÿÄÿ¿ÿºÿÀÿÂÿÀÿ¿ÿ¼ÿÁÿÇÿÅÿÆÿ¾ÿÂÿ»ÿÁÿÆÿÈÿÂÿÇÿ¼ÿ¼ÿ¿ÿ¼ÿºÿ¾ÿÁÿÀÿÀÿÈÿ¾ÿ¿ÿÄÿ¹ÿ½ÿÉÿÁÿÈÿÁÿµÿ¹ÿÅÿÀÿ¼ÿÆÿÉÿÂÿÂÿÈÿÃÿ´ÿ³ÿÂÿÍÿÃÿ¼ÿÀÿÄÿÁÿÃÿÃÿ¿ÿÅÿÂÿ¶ÿ¸ÿÀÿÄÿÅÿ¿ÿ¼ÿ»ÿÅÿ½ÿ¾ÿ´ÿÇÿ®ÿ»ÿÀÿ¾ÿ¿ÿ¹ÿ¾ÿÅÿÈÿÁÿ¿ÿÇÿÂÿ¾ÿÌÿ¿ÿÊÿÁÿÀÿ²ÿ¸ÿÂÿÀÿÄÿºÿ»ÿ¼ÿ¾ÿÃÿ¿ÿ¼ÿÂÿÄÿ¿ÿ¿ÿÄÿÈÿÊÿ»ÿ¾ÿÁÿÏÿ¼ÿÃÿ¼ÿÀÿ½ÿÇÿ¾ÿºÿÀÿÂÿÊÿËÿÂÿÀÿÉÿÏÿÃÿÅÿ»ÿ¿ÿÀÿ½ÿ¸ÿºÿÉÿ¿ÿÉÿÉÿ¾ÿÂÿ¿ÿÆÿÆÿÁÿÀÿ¿ÿ½ÿºÿ¼ÿ¿ÿ½ÿÃÿÃÿ¸ÿ»ÿÈÿËÿÀÿÀÿ¿ÿ»ÿÃÿÅÿ¸ÿ»ÿ»ÿÁÿÆÿÈÿÆÿÅÿÂÿ¹ÿ¿ÿÁÿ¸ÿ»ÿÁÿÊÿÄÿ¿ÿ¼ÿ¼ÿ»ÿÈÿÁÿ·ÿ¾ÿ¾ÿÀÿÁÿÀÿÆÿÆÿ¾ÿÀÿÇÿÄÿ¾ÿ¿ÿ¾ÿÄÿ¼ÿ³ÿºÿÀÿÁÿÆÿºÿ½ÿÁÿÁÿÈÿÍÿÊÿÆÿÉÿ¿ÿ¸ÿ¹ÿºÿ½ÿºÿºÿÈÿÄÿÀÿ»ÿÂÿÉÿÄÿÂÿ¸ÿÄÿÄÿÁÿÆÿÆÿÅÿ¶ÿ¼ÿ¼ÿ»ÿ¶ÿ¼ÿÂÿÂÿÃÿ¼ÿµÿ¼ÿÇÿÊÿÇÿ¸ÿ½ÿÈÿ¾ÿÍÿ¶ÿÀÿ¾ÿ¿ÿÂÿºÿ»ÿÁÿÃÿ¿ÿÈÿÁÿ¹ÿ½ÿ»ÿ¹ÿ½ÿ¹ÿ³ÿ½ÿÇÿÀÿÁÿÇÿÇÿËÿÀÿÁÿÁÿ²ÿ½ÿ¿ÿÂÿ¸ÿÀÿ¹ÿÂÿÀÿ¼ÿ¹ÿ»ÿ¼ÿÂÿÆÿÆÿÃÿºÿ»ÿÀÿÃÿÇÿÇÿÃÿ½ÿ½ÿÁÿÆÿÈÿÈÿºÿÈÿÀÿÃÿ½ÿ»ÿ±ÿ³ÿÊÿ½ÿ¾ÿÃÿ·ÿ¹ÿÉÿÎÿÆÿÀÿ½ÿ³ÿ¸ÿ½ÿ¿ÿ¼ÿÁÿ´ÿ³ÿ¸ÿ¸ÿ»ÿÀÿÄÿ´ÿ»ÿ·ÿ¸ÿÁÿ½ÿÇÿÈÿÂÿ»ÿ¼ÿ¾ÿÄÿÅÿ¶ÿ±ÿ½ÿÀÿ½ÿÂÿ½ÿ½ÿ½ÿÀÿÄÿ½ÿ½ÿ¼ÿËÿ»ÿÉÿ»ÿÄÿ½ÿ¿ÿ½ÿ¶ÿÄÿ¿ÿ¿ÿÁÿÌÿÈÿºÿ¹ÿÃÿÃÿ·ÿ¶ÿ¹ÿ®ÿ¸ÿÎÿÄÿ²ÿ¿ÿËÿ¶ÿÁÿ½ÿÈÿ¶ÿÎÿ¼ÿ¸ÿÌÿÓÿÇÿÂÿÅÿÂÿÀÿ¾ÿÆÿÅÿÈÿÅÿ»ÿµÿ½ÿÁÿ½ÿÅÿÂÿ¾ÿÀÿÄÿÀÿ»ÿÄÿÎÿ³ÿ²ÿºÿºÿ½ÿÂÿ³ÿ¹ÿºÿÁÿÅÿÁÿ¹ÿÁÿ·ÿ»ÿÃÿÃÿÀÿÂÿ½ÿ·ÿºÿ½ÿÀÿ¼ÿ¶ÿ¿ÿÅÿÃÿ¼ÿÄÿÅÿ¹ÿ¶ÿÂÿ¸ÿÈÿÆÿ¹ÿÄÿ¿ÿÆÿ¶ÿµÿ¿ÿÌÿ½ÿ½ÿÁÿ¿ÿÁÿ¾ÿ»ÿ·ÿ´ÿ¼ÿÆÿÂÿÁÿ¿ÿ·ÿÁÿ½ÿ¼ÿµÿÀÿ¿ÿ²ÿËÿ¼ÿ¸ÿ©ÿ³ÿ»ÿÄÿ±ÿËÿÊÿËÿÃÿ¸ÿ½ÿ½ÿ¾ÿ¾ÿµÿÁÿÆÿÀÿ½ÿÄÿÈÿÅÿ¾ÿ·ÿºÿÃÿ¿ÿ´ÿ²ÿ·ÿÊÿÄÿ²ÿ½ÿºÿ¹ÿ»ÿÃÿ¾ÿÃÿ¶ÿÆÿÆÿ¹ÿ¾ÿ¹ÿÂÿÂÿ¾ÿÂÿÂÿÊÿÄÿ¼ÿÀÿÄÿ½ÿ¸ÿ¸ÿµÿºÿ¿ÿ¼ÿºÿ¸ÿ¾ÿÃÿ½ÿ¾ÿ¼ÿ¼ÿ°ÿ¸ÿÉÿ½ÿ½ÿ¶ÿÁÿ¹ÿÁÿÉÿÄÿ½ÿ±ÿ»ÿ½ÿ¾ÿÅÿÁÿ»ÿÂÿ»ÿ¼ÿ»ÿÂÿÃÿÃÿÃÿ»ÿ¹ÿÀÿÁÿ½ÿ¼ÿ¾ÿ»ÿÄÿÇÿÃÿ»ÿºÿ¼ÿÆÿÁÿÀÿÂÿµÿ¼ÿ½ÿÂÿ¿ÿ¹ÿ¹ÿ»ÿ¸ÿÀÿÄÿ¿ÿ¿ÿÉÿÀÿºÿÈÿÂÿÉÿÀÿ¸ÿ¶ÿºÿÁÿºÿ·ÿºÿÀÿÆÿÃÿÆÿÄÿºÿ¯ÿÅÿÆÿ»ÿ»ÿÈÿ¾ÿ·ÿ¾ÿ´ÿ´ÿ¾ÿ½ÿ¿ÿ¿ÿ¼ÿ¿ÿÃÿ¿ÿÁÿÀÿÁÿÇÿÁÿÁÿÍÿÉÿÅÿÃÿÃÿÁÿ¸ÿ¼ÿÅÿÅÿºÿ«ÿÿ»ÿÁÿ¾ÿ¾ÿ¸ÿÊÿÍÿÃÿÄÿÀÿ½ÿÉÿÌÿÃÿÁÿÁÿ²ÿÎÿÄÿÀÿÉÿÍÿÇÿÇÿ¿ÿ¿ÿ»ÿÂÿÁÿÀÿ¿ÿÂÿÀÿ¿ÿÁÿ¹ÿ¼ÿ¿ÿÀÿ»ÿ¶ÿ²ÿ´ÿÀÿ¿ÿµÿ¬ÿÇÿÀÿÿ°ÿ¼ÿ­ÿ¬ÿ´ÿºÿµÿ¸ÿ´ÿÀÿ»ÿÈÿ¿ÿÂÿÂÿÀÿ»ÿÂÿÆÿÉÿÈÿÀÿ¾ÿ½ÿ¼ÿÀÿºÿ´ÿ´ÿ·ÿ¸ÿ¿ÿÂÿÂÿÀÿ½ÿÀÿ¾ÿ¸ÿÄÿ´ÿ­ÿÆÿ³ÿËÿºÿÇÿ»ÿ¸ÿ¼ÿÄÿ®ÿ·ÿÂÿ¸ÿ¸ÿÀÿÂÿ¶ÿ¶ÿ¿ÿÄÿÃÿ¸ÿ¬ÿ³ÿÂÿÀÿ¶ÿºÿ·ÿ¸ÿ¸ÿ·ÿ»ÿÆÿÄÿÇÿÂÿÀÿ´ÿ¾ÿÎÿÂÿµÿÉÿµÿ½ÿ®ÿ¼ÿ¿ÿÁÿ¸ÿªÿ±ÿ¶ÿ»ÿ¸ÿ¸ÿÀÿÄÿÄÿÁÿ¿ÿ½ÿ·ÿµÿ¶ÿµÿ³ÿ½ÿµÿ·ÿ¾ÿ¾ÿ¶ÿÂÿÇÿ´ÿÀÿ³ÿ·ÿÎÿËÿ½ÿÈÿ¶ÿ¹ÿµÿ¯ÿ´ÿ´ÿ»ÿÆÿÉÿÅÿÃÿÂÿÇÿ¿ÿ¸ÿ¼ÿÁÿÀÿºÿ¾ÿÃÿÂÿÄÿ»ÿ±ÿ½ÿÊÿ»ÿµÿ²ÿÂÿÃÿ®ÿÃÿ¹ÿ¾ÿÀÿÃÿÇÿÇÿ¿ÿ¸ÿ¸ÿ»ÿ¾ÿÃÿ¸ÿ¶ÿÀÿÁÿÃÿ¾ÿºÿ¿ÿÅÿ¾ÿºÿ¾ÿ»ÿÀÿËÿÀÿ·ÿÁÿ¾ÿÃÿÀÿ¹ÿ¶ÿµÿ¾ÿ½ÿÂÿ·ÿ¿ÿ¿ÿºÿ¶ÿÃÿ¿ÿ¿ÿ»ÿÅÿÇÿµÿ±ÿ¹ÿ¿ÿÁÿÃÿÀÿ·ÿºÿ¾ÿ»ÿÂÿÄÿ·ÿ¸ÿ¿ÿ·ÿ¼ÿÄÿ½ÿ¹ÿ¶ÿ³ÿ·ÿÁÿ¼ÿÇÿ¿ÿ°ÿ½ÿÎÿÂÿ»ÿ½ÿÅÿÄÿºÿÃÿÄÿÉÿ¾ÿºÿÄÿ¿ÿµÿ¼ÿ¾ÿºÿ¾ÿºÿ½ÿÃÿÄÿÅÿºÿºÿÇÿ½ÿ½ÿ¿ÿÌÿ¾ÿ¿ÿÂÿ¼ÿÃÿÂÿ¶ÿÀÿÁÿÅÿ»ÿ»ÿ½ÿºÿºÿÃÿ¾ÿÁÿÈÿÆÿÁÿ¼ÿ¾ÿÅÿÄÿ¿ÿÆÿÆÿÂÿÄÿÀÿºÿÁÿ¶ÿÁÿËÿ¿ÿÅÿÈÿ·ÿ½ÿËÿ¿ÿµÿ¾ÿÊÿÁÿÆÿÁÿÃÿ¿ÿ¾ÿÃÿÀÿÃÿÃÿ»ÿÀÿÅÿÄÿÃÿÄÿÌÿ¿ÿ´ÿ¿ÿ¼ÿÄÿ³ÿ¸ÿ»ÿ¸ÿ³ÿ½ÿÂÿÁÿ±ÿ°ÿÃÿ¶ÿÆÿÆÿÅÿÃÿ¼ÿÂÿÁÿÂÿÅÿÄÿÆÿÁÿ¼ÿ¾ÿ¿ÿ½ÿÀÿÁÿÆÿ¿ÿ¿ÿºÿ»ÿÇÿÁÿÉÿ½ÿÄÿÃÿºÿÄÿ¾ÿÈÿÆÿ¿ÿÃÿÆÿÄÿÀÿÁÿÅÿÅÿÄÿÂÿÃÿÅÿÅÿ¿ÿºÿ½ÿ¿ÿÂÿ¼ÿÂÿÎÿÄÿ·ÿÃÿ¶ÿ¾ÿÌÿÊÿÆÿÈÿÁÿÂÿÁÿÄÿÀÿ»ÿ¿ÿÅÿÇÿÅÿÃÿÂÿ¾ÿ¼ÿ¶ÿµÿ½ÿÆÿ½ÿÊÿÃÿ¾ÿÉÿ»ÿÂÿÀÿÃÿÄÿ¾ÿ¼ÿÆÿ¿ÿ¿ÿÆÿÂÿ¾ÿÀÿÁÿ¾ÿºÿ¾ÿÁÿ¿ÿ¼ÿÃÿÈÿÊÿÄÿÀÿÇÿÂÿÀÿÍÿÁÿ½ÿÇÿ½ÿÄÿÊÿºÿ½ÿÆÿÊÿÂÿ½ÿÀÿ½ÿºÿÃÿÎÿÈÿÆÿ¿ÿÇÿÂÿÀÿÈÿ¿ÿÀÿÆÿ¿ÿÆÿÅÿÃÿÆÿ¼ÿÈÿÌÿÈÿ¼ÿ·ÿ¿ÿÃÿ¾ÿ¿ÿÄÿÁÿ¾ÿÇÿÆÿÁÿ¿ÿ½ÿÀÿÇÿ¾ÿÅÿÌÿÅÿÆÿ¿ÿ¾ÿ¾ÿÄÿÂÿÄÿÆÿÂÿÆÿÇÿÇÿÄÿ¸ÿÂÿÅÿÀÿÍÿÁÿµÿ±ÿÅÿÎÿÆÿÃÿÉÿ¾ÿ¹ÿÄÿÌÿÊÿÉÿ¿ÿÄÿ½ÿ¼ÿÆÿÄÿÄÿÂÿ¶ÿ¼ÿÀÿÂÿÂÿÄÿÎÿÍÿÉÿ»ÿ¸ÿÂÿÊÿ½ÿ¼ÿÆÿÅÿ¿ÿºÿÄÿÉÿÅÿÄÿ¾ÿºÿÀÿ¼ÿÆÿÀÿ»ÿÁÿÁÿÂÿÁÿ·ÿÃÿÇÿ¿ÿÆÿÉÿ»ÿÄÿÃÿÈÿËÿÀÿ»ÿÁÿÉÿÌÿÆÿÅÿÆÿºÿ¿ÿ¼ÿÂÿÈÿÆÿÁÿÆÿÆÿ¶ÿ¹ÿÌÿÎÿÁÿÁÿÍÿÍÿ¿ÿ¼ÿÀÿ¾ÿÊÿÕÿÄÿÊÿÈÿËÿÇÿ»ÿ¾ÿÂÿÇÿÅÿÃÿ¼ÿÄÿÇÿÄÿÉÿËÿÈÿËÿÍÿÆÿÁÿÆÿ¸ÿ¼ÿ¼ÿÀÿÈÿÂÿ·ÿ¸ÿ¹ÿ¼ÿÀÿÄÿÇÿÃÿ¹ÿ¾ÿÈÿÆÿÊÿÈÿÊÿÂÿ»ÿ¸ÿÐÿÊÿÇÿÁÿÃÿÀÿ¼ÿºÿ¾ÿÅÿÁÿ¿ÿÆÿÉÿÆÿÀÿµÿ½ÿºÿ¸ÿÃÿÇÿÁÿ½ÿÂÿ¿ÿ¿ÿÈÿ»ÿÀÿÇÿÅÿÄÿÂÿÇÿÈÿ»ÿÇÿ½ÿÅÿÈÿ¼ÿÉÿÄÿÇÿ¼ÿÁÿÄÿ½ÿÁÿÇÿÆÿÀÿºÿ½ÿÄÿÊÿÀÿÁÿÁÿÂÿ¿ÿÆÿÁÿ¿ÿÃÿÈÿÉÿÅÿÆÿÅÿÀÿ¾ÿÀÿÁÿÀÿ¿ÿ¼ÿÂÿÃÿÊÿÈÿ¼ÿÄÿ½ÿÉÿÃÿÁÿÂÿÇÿÈÿ¾ÿÂÿÏÿÆÿ½ÿµÿÀÿÀÿÂÿºÿÄÿÉÿÄÿÆÿ¾ÿÄÿ¼ÿ´ÿ½ÿÉÿÐÿÉÿÅÿËÿÆÿÎÿÇÿÀÿÅÿ¾ÿ¾ÿÂÿÄÿ¿ÿºÿÁÿÇÿÃÿÂÿÁÿÄÿÈÿÈÿÄÿÃÿÜÿÈÿÁÿÍÿÀÿÁÿÀÿ¿ÿÇÿËÿÃÿ¼ÿ¿ÿÁÿËÿÂÿÎÿÇÿËÿÈÿÂÿÀÿÁÿÂÿÅÿÂÿ¿ÿÂÿÃÿÆÿÊÿÅÿÉÿÃÿÃÿ¿ÿÂÿ¶ÿ½ÿÂÿÄÿÉÿÌÿÊÿÆÿÃÿÇÿÆÿÇÿÃÿÇÿ½ÿÌÿÈÿÈÿÇÿÂÿ¼ÿ»ÿ¿ÿ¿ÿ¼ÿÄÿÆÿÌÿÄÿËÿÀÿÆÿÊÿÂÿÁÿÌÿÌÿËÿÍÿÊÿÇÿÇÿ¿ÿ¼ÿÅÿÐÿÈÿÆÿÇÿÇÿ¼ÿºÿ»ÿºÿ¾ÿÄÿÄÿ¾ÿÍÿÌÿ¸ÿÅÿÄÿËÿÆÿÑÿÈÿÇÿÏÿÅÿ¿ÿÉÿÈÿÄÿÃÿ´ÿÂÿÂÿÈÿÄÿÂÿ¿ÿÄÿÊÿÄÿ¿ÿÅÿÃÿËÿ¶ÿÆÿÈÿÏÿÊÿËÿÎÿÑÿÌÿÃÿÂÿÆÿÅÿ¾ÿ¾ÿÀÿÉÿÇÿÂÿÆÿÄÿ¾ÿÇÿÔÿÐÿÇÿÄÿÁÿÊÿÈÿÊÿÈÿÅÿÇÿÆÿÃÿÄÿÒÿÔÿÄÿ¾ÿÅÿ¿ÿÈÿÆÿÇÿÊÿÌÿÈÿÊÿÌÿÉÿÉÿÌÿÍÿÍÿÇÿÂÿÁÿÇÿ½ÿ¿ÿ½ÿÃÿËÿÉÿÄÿÈÿÏÿÉÿºÿÉÿÐÿÎÿÀÿÌÿÌÿÃÿÀÿÁÿ¾ÿÃÿÎÿÆÿÓÿÕÿÆÿÅÿÇÿÂÿÂÿÇÿÉÿÏÿÔÿÆÿ¿ÿÈÿÅÿËÿ¿ÿÊÿËÿÅÿÈÿÊÿÈÿÍÿÉÿºÿÊÿÎÿÁÿÍÿÂÿÈÿÍÿÇÿÁÿÄÿÍÿÇÿÄÿÒÿÌÿÆÿÃÿÉÿÊÿÈÿÅÿÈÿÌÿÆÿÄÿ¼ÿÇÿ»ÿÅÿÏÿÈÿÀÿÁÿÃÿÁÿÈÿÍÿÉÿÃÿ¼ÿÉÿÅÿÌÿÏÿÏÿÍÿÌÿÌÿÈÿÒÿÁÿÆÿÊÿÀÿ¾ÿÅÿÆÿ¿ÿ¾ÿÈÿÌÿÊÿÃÿÁÿÐÿËÿÀÿÁÿÅÿÆÿÇÿÆÿÄÿÇÿÇÿÊÿÇÿÀÿÊÿÉÿÇÿËÿÆÿÊÿÖÿÔÿÎÿÉÿ»ÿÃÿÂÿÃÿÄÿ»ÿ½ÿÆÿÈÿÊÿÊÿËÿÍÿÆÿÅÿÆÿÅÿÈÿºÿÄÿÏÿËÿ»ÿÈÿÆÿÃÿÂÿÁÿÌÿÐÿÌÿÍÿÄÿÀÿÀÿ»ÿ¾ÿÃÿÉÿÒÿÈÿÉÿÁÿÇÿÃÿ¿ÿÇÿÉÿÅÿÅÿÈÿÃÿÅÿÔÿÈÿÇÿÉÿÇÿÇÿÇÿÇÿÍÿÍÿÎÿÇÿ·ÿÆÿÆÿÉÿÎÿÊÿÃÿÉÿÅÿÊÿÂÿÅÿÆÿÃÿÀÿÁÿÄÿÄÿÂÿÂÿÑÿÇÿÈÿËÿÊÿÐÿÐÿ¾ÿÆÿÅÿÃÿÆÿÄÿÊÿÉÿÃÿÅÿÊÿÁÿÂÿÈÿÒÿÌÿÆÿÆÿÊÿÉÿÂÿÅÿËÿÎÿÌÿÊÿÓÿÔÿÌÿÃÿÂÿÆÿÈÿÉÿÉÿÂÿ½ÿÀÿÃÿ¼ÿ¹ÿÂÿÅÿ½ÿÎÿÍÿÁÿ½ÿ½ÿ»ÿÈÿ½ÿ¿ÿËÿÊÿÂÿÄÿÌÿÊÿÂÿÆÿ»ÿºÿ¿ÿ¾ÿ¼ÿÀÿÆÿÄÿÆÿÄÿÆÿÅÿÂÿÇÿÎÿÏÿÉÿÅÿÍÿÁÿ¿ÿÇÿÇÿÊÿÎÿÉÿÀÿÉÿÌÿÍÿÎÿÎÿÆÿÁÿÁÿ¼ÿÅÿÉÿÏÿÇÿÇÿÇÿÅÿÁÿ¸ÿÁÿ¿ÿ¸ÿ¼ÿ¿ÿ¿ÿÆÿÍÿÅÿÃÿÄÿÉÿÊÿÊÿÉÿÅÿÄÿÍÿÑÿÍÿÊÿ¾ÿÅÿÆÿ¿ÿÁÿÀÿËÿËÿ½ÿ»ÿÁÿ»ÿÌÿÍÿÍÿÓÿÉÿ¸ÿ¶ÿÁÿÆÿÂÿÂÿ¿ÿ¾ÿÈÿÆÿ½ÿ¼ÿÃÿÄÿÈÿÂÿÉÿÆÿ¹ÿ¾ÿÄÿÁÿÄÿ¿ÿµÿÁÿ¼ÿ¾ÿÀÿÀÿ¿ÿ¾ÿÀÿÃÿÆÿÈÿ¼ÿ·ÿ¹ÿºÿ¾ÿ½ÿÆÿÀÿ¾ÿÂÿÂÿÂÿÃÿÄÿ¿ÿ¼ÿÄÿÃÿ¿ÿÈÿÊÿÀÿ»ÿ¼ÿ·ÿÏÿÉÿÄÿÁÿÅÿÉÿÆÿÄÿÁÿºÿºÿ¹ÿ¿ÿ¿ÿÂÿÆÿ¿ÿÅÿ¸ÿÀÿ¿ÿÆÿÇÿÇÿÉÿËÿÈÿÀÿÇÿ¾ÿÂÿÅÿ½ÿ¼ÿÂÿÃÿÄÿÆÿÀÿÆÿÀÿÁÿµÿ²ÿÁÿËÿÂÿºÿÉÿ¿ÿÀÿ¸ÿ¸ÿ»ÿ¹ÿ·ÿ»ÿÌÿÐÿÆÿÊÿÈÿÀÿ»ÿ½ÿ¿ÿÀÿ¶ÿªÿ¾ÿ»ÿÀÿ½ÿ·ÿ»ÿÃÿ¾ÿ¿ÿ¾ÿÈÿ¸ÿÁÿÀÿ¿ÿÁÿºÿµÿÄÿÊÿÆÿÈÿ¿ÿÀÿÄÿÀÿ»ÿÁÿÁÿÈÿÆÿÌÿÈÿÄÿÉÿÆÿ¿ÿÁÿÂÿÅÿÉÿÊÿ¸ÿÈÿÌÿÊÿÅÿ½ÿºÿÀÿ»ÿ¸ÿºÿ¸ÿÉÿÏÿÄÿ¾ÿÇÿËÿ¾ÿÂÿËÿÆÿ¹ÿ°ÿ»ÿÅÿÌÿÒÿËÿÀÿÑÿ¾ÿÉÿÃÿÀÿÀÿÅÿÈÿÈÿÉÿÂÿÅÿÃÿÇÿÂÿ¾ÿÄÿÆÿÃÿ½ÿ¸ÿ½ÿÃÿÁÿÄÿÊÿÃÿÂÿËÿÉÿÃÿÃÿ¾ÿ»ÿÄÿÅÿ¿ÿÄÿÅÿÄÿÄÿ¾ÿºÿÁÿÅÿÆÿ»ÿÛÿÅÿÁÿÅÿÅÿÅÿÉÿÄÿ¾ÿÆÿÃÿ¾ÿ¼ÿÇÿ½ÿÅÿÀÿÄÿÃÿ²ÿ¬ÿºÿ¸ÿÍÿÑÿ»ÿÊÿÊÿÄÿÄÿÆÿÉÿÊÿÃÿÃÿÏÿËÿ½ÿÅÿÂÿÀÿÀÿÁÿÆÿÉÿÇÿÇÿÇÿÇÿ·ÿ»ÿ¼ÿÆÿÆÿÂÿÄÿÆÿÃÿÆÿÄÿÅÿ·ÿÇÿ»ÿÁÿÃÿÂÿ½ÿ½ÿÄÿÆÿ½ÿ¿ÿÊÿ»ÿ³ÿÂÿÀÿÅÿÅÿ¾ÿ¾ÿÂÿÂÿ¾ÿ¿ÿÈÿ¾ÿ½ÿ¼ÿ¾ÿ¿ÿÄÿÄÿÀÿ¾ÿ¿ÿÄÿÇÿÉÿÉÿ½ÿ¿ÿ¼ÿ»ÿÃÿÇÿÅÿ¾ÿ¼ÿÃÿÁÿÑÿÉÿ½ÿÅÿÆÿÆÿÄÿ¿ÿÀÿÁÿ¾ÿ¿ÿÁÿ¿ÿ¾ÿÎÿÏÿÇÿ¾ÿ¿ÿ½ÿ¹ÿ·ÿ¸ÿÁÿÊÿÆÿÅÿÂÿÁÿÃÿÂÿ´ÿ½ÿÆÿÉÿÈÿÁÿÁÿÄÿ¾ÿÃÿÄÿÏÿÄÿÂÿÆÿÒÿÇÿ¿ÿÁÿºÿ¿ÿËÿÆÿÄÿÂÿÅÿ¿ÿÎÿËÿÊÿÄÿÅÿÅÿÂÿÃÿÃÿÀÿ¾ÿÆÿÉÿÛÿ¹ÿÆÿÀÿÂÿ¿ÿÂÿ¾ÿÃÿÅÿÅÿÆÿ½ÿÈÿÇÿÂÿ½ÿÉÿ»ÿ¼ÿÅÿ¼ÿ¸ÿÂÿÆÿÄÿÀÿ¿ÿÄÿ½ÿÂÿ¿ÿÉÿÃÿ½ÿÃÿ»ÿÅÿÎÿÂÿ½ÿÀÿ»ÿºÿÀÿÆÿÄÿÆÿ¶ÿÂÿÉÿÇÿ¿ÿÃÿÁÿ½ÿÁÿÆÿÇÿËÿÇÿ½ÿÁÿ¿ÿ­ÿÌÿ¼ÿÄÿ½ÿ¼ÿ¿ÿ¹ÿ¿ÿÒÿÌÿºÿ¿ÿ½ÿÄÿ¸ÿ¸ÿ¹ÿ»ÿÈÿÄÿÀÿÃÿÁÿÅÿÆÿÁÿÂÿÃÿ¾ÿ¿ÿ¹ÿºÿÉÿ¾ÿÐÿ½ÿÊÿÅÿÁÿºÿ»ÿÀÿ¾ÿÁÿÄÿ¿ÿÅÿ¼ÿ¹ÿ¼ÿÊÿÉÿ¾ÿÊÿÉÿÀÿÂÿÉÿÁÿ¾ÿÁÿºÿÀÿÂÿÁÿÅÿÇÿÅÿÆÿÅÿ¹ÿ·ÿ½ÿÊÿÉÿÇÿ¾ÿ»ÿÈÿÏÿÆÿ¿ÿÊÿÆÿÒÿËÿ¼ÿÂÿ¿ÿÀÿÄÿÉÿÌÿÅÿÃÿÂÿÂÿÃÿ¾ÿ¾ÿ»ÿ¿ÿ¹ÿÄÿÇÿ»ÿÎÿÏÿÈÿÆÿÈÿÂÿÁÿºÿ·ÿ¹ÿ¼ÿ¿ÿ¿ÿÇÿ¹ÿÈÿÇÿ¾ÿ½ÿÃÿÀÿÀÿÀÿÆÿÄÿÀÿÂÿ¾ÿ»ÿ¿ÿÄÿÄÿÀÿÀÿÃÿ½ÿ½ÿÂÿºÿ·ÿ¼ÿ¶ÿ»ÿ»ÿ»ÿÇÿÆÿÂÿ½ÿºÿÃÿÆÿ¾ÿÀÿ¾ÿ½ÿ¼ÿ½ÿÆÿ¼ÿÄÿÂÿ¾ÿÃÿÇÿÂÿÄÿÅÿ¿ÿ¹ÿ¹ÿ¿ÿÀÿ»ÿ»ÿÇÿ¹ÿ¸ÿÁÿ¿ÿÈÿ²ÿ¬ÿ±ÿ±ÿºÿ¾ÿÃÿÉÿÈÿÃÿÀÿºÿ»ÿÉÿÎÿÀÿÇÿÆÿ½ÿ¿ÿ¿ÿÄÿÃÿÁÿ½ÿÀÿÃÿ¼ÿ¼ÿ½ÿÀÿÉÿÊÿÄÿÅÿÀÿÁÿÃÿ¿ÿÄÿÄÿ¾ÿÁÿÂÿÅÿ½ÿºÿ¹ÿ´ÿÁÿÁÿ½ÿ·ÿ³ÿ¶ÿ½ÿÅÿÉÿÆÿÌÿÀÿ¼ÿ½ÿÂÿ¼ÿ»ÿÂÿÇÿËÿ¿ÿ½ÿÂÿÀÿÂÿÄÿÅÿÂÿÀÿÁÿ¿ÿ¼ÿ¼ÿ»ÿ¿ÿ¿ÿµÿµÿ¶ÿÄÿ½ÿ½ÿ½ÿÄÿÂÿÁÿ½ÿÂÿÄÿ½ÿÂÿÆÿÂÿÁÿ¾ÿ¾ÿ¿ÿÂÿÇÿÆÿ¿ÿ¹ÿÀÿÈÿÁÿÃÿ¹ÿÉÿÀÿ¼ÿÆÿÃÿÂÿÄÿÂÿÅÿÅÿ¼ÿ¼ÿÁÿÀÿ½ÿÂÿÃÿÁÿ½ÿ¼ÿºÿÂÿÄÿÅÿÈÿ¿ÿÈÿÍÿÀÿÉÿÀÿ¶ÿ·ÿ¸ÿ¿ÿÉÿÇÿÅÿÄÿ½ÿ¾ÿÂÿÃÿºÿ¾ÿÅÿÁÿºÿÍÿ½ÿ³ÿ½ÿÁÿÇÿËÿ¿ÿ¾ÿ¾ÿÀÿ¹ÿ¼ÿÂÿÂÿÂÿ¿ÿ»ÿ½ÿÉÿÈÿÀÿ¸ÿÄÿ¿ÿÅÿÃÿµÿÃÿ¾ÿÅÿ»ÿ»ÿÄÿ¾ÿ¼ÿµÿ·ÿ¼ÿ¶ÿ¸ÿ¾ÿ»ÿ¹ÿ»ÿÀÿÀÿÁÿÅÿÃÿµÿÁÿ·ÿ·ÿÆÿ¼ÿÂÿÄÿÆÿÈÿºÿÁÿ½ÿÁÿ¼ÿ½ÿ»ÿ²ÿ´ÿ¼ÿÅÿËÿÇÿ¿ÿ¿ÿÅÿÂÿ¼ÿ¹ÿ¿ÿ®ÿ¾ÿ»ÿºÿÁÿÂÿÁÿÅÿ¼ÿÇÿÇÿÇÿ¿ÿÀÿ¼ÿ®ÿ´ÿ»ÿ¼ÿ½ÿ¿ÿÇÿÏÿÌÿÇÿÊÿÃÿ¾ÿ¸ÿ¼ÿ¼ÿ¶ÿºÿ±ÿ¼ÿ¼ÿËÿÇÿÀÿ¿ÿÂÿ¸ÿÇÿ¾ÿÀÿÊÿËÿÄÿ¿ÿ¾ÿÃÿÃÿ¶ÿ·ÿÂÿ½ÿ¼ÿ»ÿºÿ¿ÿ¾ÿ¿ÿÀÿ»ÿÆÿÄÿÉÿÄÿÆÿºÿ¾ÿºÿÈÿºÿºÿ¹ÿºÿ¾ÿ¹ÿÄÿÉÿÄÿÃÿ¿ÿ°ÿªÿ»ÿÃÿ¹ÿ¿ÿÇÿÊÿÑÿÊÿÂÿºÿÁÿ²ÿÂÿªÿËÿÂÿ»ÿÆÿ»ÿ½ÿ¹ÿ¼ÿÉÿ¾ÿ¼ÿÀÿÀÿÉÿÆÿÀÿÃÿ¿ÿ¿ÿÄÿÀÿ¹ÿÂÿ¿ÿÂÿÀÿÃÿÀÿÇÿ»ÿ·ÿºÿ¹ÿ¸ÿÀÿ¸ÿ¹ÿ¼ÿ»ÿ»ÿÀÿ»ÿÄÿ¹ÿ½ÿÌÿÇÿ¿ÿ¼ÿ»ÿ·ÿ¾ÿÈÿÅÿÀÿ¼ÿÀÿÃÿÀÿ¼ÿÆÿÉÿÀÿ»ÿ¸ÿ³ÿ»ÿÀÿÄÿÎÿÉÿÅÿÁÿ¹ÿ¶ÿÃÿºÿ½ÿ¹ÿ¿ÿ¹ÿ¼ÿÂÿÁÿÃÿ¾ÿÁÿÃÿÆÿÎÿÂÿÃÿÂÿ½ÿ»ÿ»ÿ¸ÿ½ÿ¾ÿÀÿÏÿ»ÿ½ÿ¾ÿÃÿÆÿÌÿÃÿ½ÿÂÿÄÿ¾ÿÁÿ¸ÿ·ÿ¾ÿÀÿÀÿ½ÿÁÿÃÿÂÿÁÿÂÿÂÿ¼ÿ·ÿ¶ÿ¹ÿ¼ÿ·ÿÆÿÁÿ·ÿÊÿ¿ÿ¸ÿ¿ÿ¾ÿÀÿ¸ÿ¿ÿÃÿÂÿ¹ÿÆÿ¼ÿÃÿÊÿÄÿÅÿ¿ÿÆÿÄÿ¹ÿ¿ÿ¿ÿ¼ÿ¾ÿÂÿ½ÿ»ÿÀÿ¾ÿ¸ÿ´ÿ½ÿÉÿÃÿÂÿÁÿÅÿ¶ÿ¼ÿºÿ¸ÿºÿ´ÿ¾ÿÅÿÂÿÁÿÄÿºÿ²ÿµÿµÿ³ÿ½ÿ»ÿÀÿÂÿÁÿ¿ÿ»ÿÂÿÃÿÂÿÃÿ³ÿ©ÿ³ÿºÿ¸ÿÀÿÌÿÁÿÊÿËÿÈÿ¸ÿ³ÿ­ÿºÿ½ÿÄÿÍÿ¸ÿ¾ÿ¸ÿÂÿÁÿºÿµÿ¿ÿ±ÿ¹ÿ½ÿ½ÿ¸ÿÅÿÃÿÂÿÃÿ¿ÿ¾ÿ¼ÿ³ÿ·ÿºÿ½ÿÁÿ¼ÿÁÿÀÿÅÿÔÿÍÿÂÿ¸ÿ¾ÿÀÿ¿ÿ»ÿÇÿÁÿ¼ÿÅÿÍÿÍÿ»ÿÄÿÁÿÂÿÍÿÆÿÃÿ»ÿ·ÿ´ÿÁÿÃÿ¹ÿ»ÿ´ÿ¹ÿ¼ÿÇÿÉÿÆÿÓÿÆÿ²ÿ¹ÿÁÿËÿÈÿ¸ÿ¸ÿÌÿÁÿÂÿÅÿ»ÿ¾ÿ´ÿÆÿÃÿ¾ÿ¼ÿÃÿÃÿ¶ÿ¯ÿ¿ÿÊÿÅÿ½ÿºÿ¼ÿ¹ÿºÿÃÿÁÿ¼ÿ»ÿ½ÿ¾ÿÀÿÆÿÄÿÀÿÀÿ»ÿ¹ÿ¼ÿ¸ÿ³ÿµÿ¼ÿÈÿ¾ÿ¿ÿ¿ÿ·ÿÀÿ»ÿ¸ÿËÿÀÿ¿ÿÄÿºÿÄÿ¿ÿ²ÿ­ÿºÿ½ÿ²ÿ´ÿ¶ÿ²ÿ¸ÿ¹ÿ»ÿ¾ÿÂÿÁÿÀÿ»ÿºÿ¼ÿ±ÿµÿÂÿÁÿ½ÿÀÿ¾ÿ¿ÿ¿ÿ¾ÿ³ÿÁÿ¿ÿ¶ÿÆÿÆÿÁÿÁÿ«ÿºÿ¼ÿ¿ÿÂÿÇÿÆÿºÿÅÿ½ÿÉÿÈÿ¾ÿ¾ÿÀÿÃÿ¿ÿ¶ÿÀÿÉÿ½ÿ¾ÿÉÿ½ÿ´ÿ¸ÿ¹ÿ·ÿ±ÿÈÿ¾ÿ®ÿ¿ÿ¼ÿÈÿÃÿ³ÿµÿÆÿÆÿ¶ÿ»ÿ¾ÿÇÿÆÿÌÿ¼ÿÃÿÆÿ²ÿ¼ÿ²ÿÿ´ÿÅÿÃÿ¼ÿ½ÿÇÿÎÿÌÿÆÿÂÿÃÿ¸ÿ¬ÿ³ÿ½ÿ¾ÿÁÿÃÿÊÿÅÿÁÿÆÿÁÿ¿ÿ±ÿ¶ÿÃÿÌÿÃÿ¾ÿÁÿ¾ÿ»ÿ»ÿ©ÿ¬ÿ²ÿ¸ÿºÿ»ÿÄÿ¿ÿ¿ÿ¹ÿ¸ÿÄÿÅÿÀÿÂÿÁÿ½ÿ»ÿ¾ÿ¼ÿ¾ÿ¾ÿÂÿ¼ÿ¹ÿÀÿ½ÿ¶ÿ©ÿ»ÿ¼ÿ»ÿÃÿÁÿÈÿ½ÿ²ÿºÿ¹ÿ¼ÿ½ÿÇÿ¸ÿµÿÁÿÇÿ¿ÿ¼ÿ¿ÿÂÿÂÿ»ÿ¼ÿÀÿ¸ÿºÿÆÿÀÿ¶ÿ¹ÿ¿ÿÁÿÉÿºÿ»ÿ°ÿ¾ÿÄÿÃÿ½ÿÁÿ¹ÿ¿ÿ¾ÿÄÿ¶ÿ¾ÿÃÿÏÿÅÿ¸ÿµÿ¿ÿÁÿ¾ÿ¼ÿÁÿÃÿÀÿÃÿÃÿ»ÿºÿ¾ÿÁÿÈÿ½ÿ·ÿ»ÿ¸ÿ¸ÿ»ÿ¾ÿ·ÿºÿÂÿÂÿ¼ÿÆÿÇÿÄÿÄÿÀÿ¼ÿÆÿ½ÿ²ÿ±ÿÊÿÅÿ»ÿ¸ÿ¶ÿµÿºÿ»ÿ»ÿ¼ÿ¸ÿ¼ÿÅÿÂÿ¼ÿ¼ÿºÿÂÿÇÿÈÿÇÿÈÿÅÿ¾ÿÇÿÈÿÄÿÍÿ¾ÿºÿµÿ¾ÿ¼ÿ´ÿ¿ÿ¾ÿ¹ÿ¸ÿÃÿ¾ÿ¼ÿÂÿÁÿ¾ÿ¾ÿ¾ÿÂÿÉÿÃÿÁÿÏÿÉÿÆÿÁÿ½ÿÄÿÄÿ¿ÿºÿºÿÉÿÍÿºÿ¹ÿÇÿ¶ÿºÿÂÿÁÿ¹ÿ¿ÿ¼ÿÀÿÅÿÄÿÁÿ¿ÿÅÿÅÿÆÿÀÿ¸ÿÅÿÆÿÁÿ¾ÿÀÿ¸ÿ¿ÿ¹ÿ¹ÿºÿÁÿÀÿÆÿ·ÿ¿ÿ½ÿ·ÿµÿÇÿÄÿ¼ÿ¹ÿ¸ÿ¿ÿÆÿÆÿ¿ÿ¹ÿ½ÿÁÿ¿ÿÀÿÁÿ¼ÿÁÿÂÿÁÿÎÿÂÿÀÿÀÿÃÿÃÿ¸ÿÃÿÈÿÇÿ¾ÿÁÿÂÿ¼ÿÆÿ¾ÿÈÿÄÿºÿÈÿÇÿÀÿÂÿÉÿÆÿÃÿÅÿÂÿÂÿÁÿÀÿ»ÿ½ÿÌÿËÿÂÿºÿÀÿºÿºÿ¶ÿÄÿµÿÌÿÇÿÇÿ¾ÿ½ÿ¿ÿÊÿÊÿÃÿ»ÿ¸ÿÁÿÆÿÂÿÀÿ½ÿ¹ÿ½ÿÄÿ¿ÿ¸ÿÀÿ´ÿÃÿÈÿÍÿÂÿÄÿÀÿÂÿ·ÿÁÿÅÿÅÿÁÿÉÿÃÿÀÿÂÿ¾ÿ»ÿ¾ÿÀÿ¾ÿ¼ÿºÿ¼ÿÂÿÅÿÄÿÆÿÁÿ¿ÿ¿ÿËÿÅÿÌÿÉÿ¸ÿ¼ÿÅÿÀÿÌÿÃÿ¸ÿ¾ÿÃÿÃÿÇÿ¾ÿ¶ÿ¾ÿÁÿ¾ÿ½ÿÀÿÄÿ»ÿ®ÿÀÿÄÿ»ÿ¸ÿÉÿÌÿÆÿÃÿ¿ÿÎÿ¿ÿµÿÇÿÐÿÈÿÃÿ¾ÿÃÿÃÿÁÿÁÿ¿ÿ½ÿ½ÿÂÿÂÿÃÿ¼ÿ¿ÿÁÿÏÿËÿÑÿÅÿÁÿÃÿÄÿ»ÿÁÿËÿ¿ÿºÿÀÿÃÿÉÿÇÿ¾ÿÁÿ¾ÿ²ÿ·ÿÃÿÅÿ¾ÿ´ÿ¼ÿ¾ÿÂÿºÿÎÿ½ÿÌÿÁÿËÿÇÿ½ÿ¾ÿÄÿÄÿ»ÿ»ÿÀÿÀÿÄÿÇÿÀÿ¼ÿÀÿÄÿÁÿÄÿÇÿÍÿÊÿÆÿ¼ÿÉÿÅÿÀÿÈÿÈÿÃÿ¾ÿÀÿÈÿÌÿÄÿÃÿÊÿÅÿÄÿÃÿºÿÇÿÁÿ³ÿÆÿ¿ÿ¸ÿÂÿÀÿÒÿ¼ÿ¿ÿ¿ÿ´ÿÁÿÁÿÆÿÏÿÉÿÁÿ¿ÿÄÿÈÿÆÿ¿ÿÇÿ¼ÿ¿ÿ½ÿÃÿÊÿÊÿÑÿÊÿÌÿ¿ÿ¼ÿÆÿÃÿÂÿÂÿÃÿÁÿ½ÿ½ÿ¸ÿ·ÿ¾ÿÉÿ½ÿ¿ÿÆÿ¾ÿÃÿÇÿ¾ÿÂÿÊÿÂÿÄÿ»ÿºÿÆÿÊÿÄÿÅÿÆÿÅÿÇÿÂÿÂÿÀÿµÿ¼ÿÉÿÅÿÀÿÅÿ½ÿ¹ÿÀÿºÿ¼ÿÀÿËÿÈÿÀÿÈÿÌÿÁÿ½ÿÇÿÆÿ¾ÿÆÿ¾ÿÖÿÃÿÁÿÎÿ¿ÿÅÿ¹ÿºÿÅÿËÿÅÿ¾ÿÀÿÅÿÄÿ¿ÿ¿ÿÁÿ¿ÿ»ÿ½ÿÂÿ»ÿÃÿÄÿÈÿÁÿÁÿ»ÿÂÿ¿ÿ¼ÿÅÿÅÿÅÿËÿÃÿÇÿÄÿÊÿºÿ¼ÿÌÿÊÿÅÿÄÿÆÿ¿ÿºÿÃÿÈÿÈÿÂÿ½ÿ½ÿ½ÿÃÿÃÿÆÿ¿ÿËÿÊÿÆÿÄÿ½ÿ»ÿÄÿÐÿÐÿÈÿÂÿ½ÿÀÿÊÿËÿÂÿ¹ÿÂÿÅÿÅÿÇÿÆÿ¸ÿÅÿ¿ÿÅÿÆÿÃÿÀÿÃÿÃÿ¿ÿÆÿÌÿÄÿ¾ÿ»ÿÃÿÃÿÈÿÂÿ»ÿÃÿÃÿ¾ÿ¶ÿÍÿËÿ¿ÿÃÿÁÿÀÿÍÿËÿÈÿÉÿÂÿÇÿ¾ÿÂÿÆÿÊÿÅÿÆÿ½ÿÃÿËÿÂÿºÿ½ÿ¼ÿ»ÿÃÿÊÿÄÿ»ÿÇÿ¹ÿÁÿÅÿÃÿËÿËÿÄÿÈÿÊÿÄÿÈÿÎÿÍÿÉÿÄÿÆÿÆÿÃÿÂÿÈÿÁÿÃÿÂÿÇÿÆÿÅÿÆÿÁÿ¿ÿÆÿÅÿÀÿÄÿ½ÿ¸ÿÃÿÃÿÀÿÁÿÂÿÁÿºÿ½ÿÈÿÈÿÌÿËÿ·ÿ¼ÿÆÿËÿÆÿÏÿÌÿÈÿÁÿ»ÿ»ÿÂÿÀÿºÿÅÿÇÿÄÿÁÿÈÿÅÿÎÿÓÿÒÿÉÿÆÿÂÿÄÿÑÿÔÿÈÿÊÿÄÿÅÿÐÿÓÿÐÿÑÿÀÿÄÿ¿ÿÄÿÄÿÁÿÆÿÈÿÀÿÂÿÐÿÏÿÂÿ½ÿÆÿÍÿÆÿÉÿÆÿÉÿÍÿÍÿËÿÅÿÊÿÓÿÀÿ¾ÿÂÿÃÿÁÿÄÿÆÿÂÿÈÿÌÿÅÿÂÿÅÿÃÿÇÿÁÿÊÿÉÿÍÿÊÿÏÿÒÿÖÿÎÿÂÿÆÿÊÿÀÿÃÿ¿ÿ¿ÿÃÿÅÿÎÿÀÿ¾ÿÁÿÊÿÎÿÎÿÍÿÊÿÄÿ¿ÿÅÿÈÿÃÿ½ÿÀÿÐÿÉÿÃÿÁÿÍÿÕÿÆÿÄÿÇÿÄÿ½ÿÇÿÄÿÈÿÂÿÃÿÂÿÃÿÄÿÄÿÉÿËÿÇÿÉÿ¯ÿÇÿÀÿÇÿÉÿÃÿÆÿÊÿÈÿÇÿÎÿÓÿÆÿÆÿ»ÿÉÿÊÿÊÿÆÿÃÿÊÿÈÿÀÿÅÿÈÿÅÿÆÿØÿÆÿÆÿÌÿÕÿÏÿÉÿÉÿÊÿÊÿÂÿÂÿÁÿ»ÿÇÿÀÿÑÿÏÿÈÿÍÿÍÿÉÿÊÿÄÿ·ÿÎÿÊÿºÿÇÿ»ÿÄÿÎÿÅÿÃÿÅÿ»ÿÉÿÀÿÃÿËÿÄÿ¾ÿÁÿÅÿÉÿÈÿÇÿÊÿÉÿÅÿÄÿÅÿÁÿÈÿØÿÐÿÅÿÆÿÌÿÈÿ¾ÿÄÿ¿ÿ»ÿ¼ÿÂÿÕÿÐÿÊÿÏÿÏÿÈÿÇÿÍÿÑÿ¾ÿÉÿÎÿ¿ÿÁÿÃÿÃÿÆÿÅÿ¿ÿÀÿÉÿÅÿÕÿÈÿÊÿÆÿÊÿÌÿÈÿÃÿÀÿÃÿÇÿÈÿÎÿÌÿÅÿÊÿÊÿÉÿÈÿÇÿÍÿÏÿÎÿ¾ÿÇÿÈÿÆÿÁÿÁÿÀÿÂÿÍÿÆÿÆÿÈÿÈÿÏÿÊÿÆÿÆÿÅÿÉÿÏÿËÿÉÿÒÿÏÿ»ÿÅÿÅÿËÿÉÿÁÿÄÿÈÿËÿÄÿÈÿÂÿÅÿÃÿÄÿÃÿÀÿÆÿÌÿÄÿÑÿÎÿÒÿ¿ÿ¼ÿÁÿÄÿÄÿÀÿÁÿÄÿ¿ÿËÿËÿËÿÌÿÉÿÈÿÌÿÏÿËÿÌÿÆÿÃÿ¿ÿÃÿÎÿÎÿÇÿÇÿÇÿºÿÊÿ¿ÿÂÿÈÿÄÿ¼ÿ½ÿÄÿÂÿ¼ÿ¾ÿÊÿÄÿÆÿÏÿÊÿÉÿÐÿÉÿÆÿÅÿÆÿÎÿÁÿÊÿËÿÈÿËÿÍÿÉÿ¾ÿÄÿÌÿÈÿ¾ÿ¾ÿÃÿÉÿÌÿÈÿËÿÀÿÄÿÉÿ¿ÿÆÿÌÿÇÿÅÿÀÿÅÿÒÿÈÿ½ÿ¼ÿÃÿÃÿ¾ÿÀÿÃÿÀÿ½ÿÒÿËÿÎÿÈÿ¹ÿ¹ÿ¿ÿËÿÐÿËÿÎÿÆÿÂÿÃÿÁÿ½ÿ¾ÿ¼ÿÆÿÌÿÀÿ¶ÿÁÿÎÿÈÿÄÿÎÿ½ÿÈÿÂÿÅÿÅÿÆÿÇÿÁÿÆÿÈÿÀÿÃÿÄÿÆÿÅÿÅÿÉÿÀÿ½ÿÆÿÓÿÊÿÂÿÂÿÃÿÅÿÅÿÄÿÌÿÂÿÉÿÍÿÉÿÄÿÇÿÇÿ¿ÿ¼ÿÅÿÄÿÀÿÄÿÊÿÆÿ¼ÿÎÿÉÿÆÿÉÿÈÿÃÿÄÿÉÿÆÿÉÿËÿÁÿËÿÆÿ»ÿ¼ÿÃÿÌÿÇÿÈÿ¿ÿ½ÿÁÿÃÿÃÿÃÿ¿ÿÀÿÄÿÆÿÄÿÀÿ¾ÿ½ÿÀÿ¿ÿÃÿ¿ÿ»ÿÀÿÇÿÈÿÇÿ¸ÿÏÿÉÿÂÿÀÿÂÿÃÿÈÿÊÿÂÿÁÿ¾ÿÂÿÆÿÁÿºÿ¸ÿÁÿÀÿ¿ÿÇÿ»ÿ±ÿµÿ»ÿ¼ÿ¶ÿÁÿÁÿ»ÿÀÿÄÿÃÿÅÿÇÿ½ÿÂÿÁÿÁÿÄÿÃÿÄÿÆÿÃÿÁÿÅÿÆÿÎÿÌÿÃÿÄÿÇÿ¾ÿ¹ÿ¼ÿ»ÿ·ÿºÿ»ÿ½ÿ¿ÿ¾ÿ¿ÿÈÿÉÿÈÿÃÿÊÿÅÿ¿ÿÃÿÇÿÄÿÎÿÁÿ¾ÿÆÿÇÿºÿ´ÿ¼ÿÁÿ¼ÿÂÿÃÿÐÿÉÿÆÿÀÿ¹ÿ¼ÿÀÿ½ÿ½ÿÅÿÄÿÆÿ¸ÿ¸ÿÁÿ¿ÿ¼ÿÂÿÃÿÆÿÅÿÅÿºÿ¸ÿ¶ÿ¯ÿ½ÿÃÿÌÿ·ÿ±ÿÂÿÂÿÂÿÃÿÁÿ¿ÿÁÿ¹ÿ¼ÿÇÿÃÿÅÿÄÿ¿ÿ¼ÿÁÿÈÿÄÿÀÿÀÿÆÿÅÿÊÿÌÿÂÿ¶ÿºÿÄÿÃÿÂÿÈÿÃÿÅÿÁÿ¸ÿºÿÆÿÈÿÄÿÅÿÇÿ¿ÿÄÿÄÿÇÿÄÿ¹ÿ¹ÿ¿ÿÀÿ½ÿÁÿ¼ÿÇÿËÿÆÿÂÿÆÿÇÿÃÿÁÿÆÿ»ÿ¹ÿÂÿÌÿÇÿÀÿÃÿÂÿÄÿÕÿÄÿÈÿ¾ÿ¿ÿ¾ÿ¿ÿÄÿÅÿÂÿÅÿÂÿÅÿ¼ÿÂÿÆÿÀÿÃÿÇÿÈÿÎÿÇÿ¾ÿºÿ¶ÿÁÿÅÿÁÿÇÿÊÿÄÿÃÿÁÿ¼ÿÄÿÆÿÂÿ¹ÿ¿ÿ½ÿ¿ÿÅÿ¿ÿ¹ÿÉÿ¯ÿ¿ÿ¼ÿÄÿÇÿÂÿ¿ÿÁÿÄÿÁÿ¼ÿÅÿÇÿÃÿ¹ÿÅÿ½ÿÃÿÃÿÆÿÄÿ½ÿÁÿ´ÿ¯ÿÉÿ½ÿÀÿÁÿÈÿÊÿÆÿÃÿÇÿÍÿÂÿÇÿÉÿËÿºÿÇÿÀÿ¾ÿÂÿÃÿÊÿÏÿ½ÿÁÿ·ÿ°ÿÅÿÃÿÇÿËÿ¿ÿ»ÿÂÿÄÿÃÿÈÿÄÿÀÿ»ÿ¾ÿ·ÿ¾ÿÈÿÎÿÅÿ¾ÿÈÿÌÿ¿ÿºÿºÿ¾ÿÂÿÅÿÈÿÁÿÄÿËÿÄÿ¹ÿ¸ÿ½ÿÄÿÅÿ¾ÿ»ÿºÿ¼ÿ¼ÿÀÿÁÿ¾ÿÁÿÉÿÆÿÃÿÌÿÆÿÂÿÁÿ¿ÿ»ÿ³ÿ¶ÿ¼ÿ¾ÿÄÿÊÿÁÿÊÿÈÿ¿ÿÏÿÁÿÁÿÆÿ¿ÿÀÿÆÿÄÿÄÿÂÿ¿ÿÁÿÏÿÇÿ½ÿ¿ÿÆÿ¾ÿ¼ÿÄÿÄÿÁÿÀÿºÿ¼ÿ¿ÿ¹ÿÁÿÈÿ¹ÿ¹ÿÃÿÅÿÆÿÆÿÅÿÈÿÀÿÁÿÆÿÅÿÄÿÇÿÎÿÆÿ¿ÿ¿ÿÂÿÄÿÈÿÎÿÆÿ½ÿÃÿ¾ÿÁÿÂÿÁÿÈÿÀÿ¾ÿÀÿ½ÿÃÿÌÿÉÿÇÿÆÿÑÿÒÿ½ÿÂÿÃÿÇÿÃÿÄÿÃÿÁÿÂÿÆÿÉÿÀÿÃÿÉÿÇÿÂÿÂÿ·ÿ»ÿºÿ¼ÿ¼ÿÁÿÄÿ¾ÿ¾ÿÂÿÄÿÅÿ¼ÿÁÿÈÿÌÿÁÿÂÿÃÿÅÿËÿÃÿ½ÿÄÿÃÿ¾ÿÀÿ¾ÿÉÿÆÿÅÿ»ÿÄÿ¿ÿÁÿ¹ÿ¼ÿ½ÿ¿ÿÅÿÄÿÈÿÀÿ¼ÿÁÿËÿÄÿ¿ÿ´ÿ¿ÿ¹ÿ¼ÿ¼ÿÂÿÈÿÈÿÆÿ¿ÿºÿÀÿ½ÿ´ÿ¼ÿ¼ÿ¾ÿÈÿÂÿÂÿÃÿ¿ÿºÿ»ÿ¾ÿ½ÿ¼ÿÂÿÀÿ³ÿ½ÿÄÿ¹ÿ¸ÿÈÿÏÿ¼ÿ¼ÿ¾ÿÇÿÆÿ¼ÿÁÿ½ÿ·ÿÎÿÅÿ¾ÿÄÿÃÿÉÿÀÿÂÿÀÿÀÿÅÿÈÿÄÿÀÿ¿ÿ½ÿ¿ÿ¿ÿ»ÿÁÿËÿ¶ÿÃÿÇÿ¶ÿ¼ÿ¾ÿ»ÿ¹ÿÂÿÃÿ¼ÿÄÿÉÿÀÿ¿ÿÇÿÂÿÍÿÄÿ¼ÿÂÿ¿ÿÅÿ¾ÿÃÿÉÿÊÿÈÿÅÿÄÿÃÿ¾ÿÂÿ¼ÿ¼ÿ½ÿÄÿÌÿÊÿÄÿ¿ÿÃÿÃÿ»ÿ¼ÿÁÿÀÿÃÿÅÿ¾ÿÁÿÆÿÀÿºÿ¿ÿÄÿÂÿ¾ÿµÿ»ÿ¾ÿ¿ÿÇÿÆÿÃÿÉÿÂÿºÿÁÿÃÿÆÿÄÿ¾ÿ»ÿºÿÑÿ×ÿÅÿÅÿºÿ·ÿ¸ÿ·ÿÁÿÅÿÂÿÆÿÄÿÃÿÈÿ¼ÿÀÿ¯ÿ½ÿÃÿÂÿ¸ÿ¿ÿ¾ÿ¾ÿ¹ÿÂÿÄÿÂÿ¾ÿÂÿÈÿÅÿ¼ÿµÿ¶ÿºÿÄÿÆÿÆÿÆÿÁÿÁÿÁÿ¿ÿÄÿ¶ÿÂÿ¼ÿ¸ÿ½ÿ¸ÿ´ÿ½ÿÂÿ¿ÿ»ÿ¼ÿÉÿÌÿÅÿÉÿ¿ÿ»ÿÂÿ¿ÿÂÿ½ÿÀÿÂÿ»ÿÁÿºÿµÿ¾ÿÉÿÉÿÁÿÅÿËÿÁÿ½ÿÉÿÃÿ¼ÿºÿÅÿËÿÇÿÉÿ¸ÿÃÿÀÿºÿ¸ÿ½ÿÁÿ¿ÿ¼ÿ¸ÿ¼ÿÎÿÎÿÄÿÃÿºÿ¾ÿÈÿÀÿÅÿÂÿÃÿÉÿÂÿ¹ÿºÿ¾ÿÂÿÉÿÊÿÄÿ¾ÿ¿ÿÅÿÁÿ¹ÿ¶ÿ»ÿ»ÿËÿÄÿ¿ÿ²ÿ×ÿÍÿºÿÈÿÈÿÅÿÄÿ¿ÿ»ÿ¾ÿÀÿÇÿÉÿÄÿÄÿÂÿÄÿÂÿÂÿ¾ÿ¾ÿÂÿºÿ¾ÿ¸ÿÀÿÁÿºÿÁÿ½ÿÄÿÎÿÎÿÄÿÇÿÈÿÃÿ¿ÿ¼ÿºÿºÿÀÿ¸ÿÁÿÅÿ´ÿ¼ÿ½ÿÄÿÅÿÉÿÈÿÅÿ¶ÿ¸ÿºÿ½ÿÁÿÅÿºÿ½ÿ¿ÿÁÿÇÿÅÿÅÿÀÿ·ÿÆÿÅÿ¿ÿ¸ÿ°ÿ¸ÿ³ÿÀÿËÿ½ÿ«ÿ·ÿÀÿÂÿÅÿÇÿÆÿ½ÿ¿ÿ½ÿÀÿÀÿ¼ÿ½ÿÁÿÁÿ½ÿÉÿÆÿÉÿÉÿÃÿ¾ÿ¼ÿ¾ÿÂÿÀÿ¯ÿ´ÿÃÿ¯ÿ¾ÿÅÿÃÿ¿ÿÀÿ´ÿ®ÿ³ÿ»ÿÀÿ¿ÿ½ÿÀÿÄÿÅÿÂÿÆÿ¿ÿ¾ÿ¸ÿºÿÆÿµÿÍÿÉÿÅÿÇÿÀÿ½ÿÄÿÄÿ¼ÿ½ÿ»ÿ¶ÿ¹ÿ¼ÿ¿ÿÅÿÄÿÃÿÊÿÊÿÆÿ°ÿ±ÿ¸ÿ¾ÿÆÿÀÿ´ÿÁÿÄÿÔÿÕÿÀÿ¿ÿºÿ·ÿÁÿ¾ÿ¹ÿµÿ´ÿ½ÿÁÿÂÿÃÿÆÿÉÿÁÿÈÿËÿÂÿ¼ÿÂÿ¼ÿ¼ÿÄÿ·ÿµÿÂÿ¸ÿ¶ÿÅÿÁÿÃÿÁÿÀÿÈÿ¿ÿ¹ÿÄÿÇÿÄÿ»ÿ¹ÿ¾ÿ½ÿ¼ÿÂÿÂÿºÿ»ÿ½ÿºÿ»ÿÁÿÄÿºÿºÿÄÿËÿÈÿ¼ÿÂÿ¿ÿµÿ½ÿ¿ÿ½ÿ¿ÿÀÿ¿ÿÅÿ¿ÿ¿ÿÆÿ¿ÿ»ÿÉÿÅÿºÿÃÿÀÿÀÿ½ÿ¾ÿÂÿÇÿÈÿ¹ÿºÿÇÿ½ÿÑÿ¿ÿÆÿ¼ÿ»ÿ»ÿ¾ÿÆÿ½ÿ¹ÿ·ÿºÿÁÿÂÿÂÿÄÿ¿ÿÁÿÅÿ½ÿÀÿÄÿ¹ÿ¾ÿÉÿÂÿÊÿÀÿ»ÿ¹ÿ¼ÿ½ÿ¾ÿÄÿ²ÿ¸ÿ¹ÿÁÿ½ÿºÿ·ÿµÿ¹ÿ¿ÿ¿ÿ½ÿ»ÿÂÿÆÿÁÿ·ÿ¾ÿÂÿ¼ÿÀÿÃÿÄÿ»ÿ¼ÿÂÿ¿ÿÈÿÃÿÇÿÅÿ¸ÿÀÿ¶ÿ¾ÿÄÿÃÿÀÿ¾ÿÄÿÀÿ¸ÿ¸ÿ¾ÿ½ÿ¾ÿ´ÿºÿ¼ÿ¿ÿÉÿÃÿÀÿÉÿÅÿ¼ÿ»ÿÂÿÆÿ»ÿµÿ´ÿÅÿÃÿ¼ÿ»ÿ½ÿÅÿ¾ÿ¿ÿÈÿ±ÿÀÿÁÿÀÿÊÿ½ÿ¾ÿÁÿÂÿËÿ½ÿÀÿÁÿ¸ÿÀÿ½ÿÀÿ¾ÿºÿ¼ÿ¾ÿÃÿÁÿ¸ÿ»ÿÂÿÂÿ¾ÿÄÿÁÿ½ÿÈÿÂÿ¾ÿ»ÿÁÿÅÿ»ÿÍÿÃÿÃÿ¼ÿÁÿÂÿÂÿÆÿÇÿ¾ÿºÿÈÿÅÿ¹ÿ¼ÿºÿ¹ÿ¿ÿÁÿ½ÿ½ÿ¾ÿ½ÿ¿ÿ¸ÿµÿÆÿÆÿÂÿÅÿÇÿ»ÿ»ÿ´ÿÀÿ·ÿ½ÿ¿ÿÂÿ¾ÿÄÿÐÿ¾ÿ»ÿÅÿ¾ÿ·ÿ¾ÿ½ÿ¾ÿ·ÿ¼ÿÄÿÂÿÁÿÇÿÄÿ»ÿµÿ¹ÿ·ÿ³ÿ¼ÿ¸ÿÂÿÆÿÅÿÍÿÀÿ¾ÿ²ÿÿ¾ÿÂÿ¿ÿÔÿÑÿ¼ÿÉÿÐÿÂÿÁÿÁÿÂÿÃÿ¶ÿÁÿ½ÿºÿÄÿ¹ÿÁÿºÿ»ÿÀÿ½ÿÂÿÅÿ½ÿºÿ»ÿ¸ÿ½ÿÈÿ¿ÿ»ÿ¿ÿ»ÿÅÿÅÿ°ÿ¾ÿ´ÿ»ÿ¼ÿÎÿ¹ÿ¿ÿÅÿ·ÿ¼ÿ¶ÿ¾ÿ´ÿÈÿÉÿÂÿ½ÿ»ÿ¼ÿ¿ÿÁÿ»ÿ¿ÿ¿ÿ½ÿ½ÿÁÿÅÿÅÿÂÿÃÿ½ÿºÿÑÿÊÿ¹ÿ¯ÿ»ÿÃÿ¸ÿÁÿÁÿÂÿÄÿÆÿÁÿ¯ÿºÿÆÿ¹ÿÅÿÃÿ¼ÿ¶ÿÁÿÅÿ½ÿ·ÿ¾ÿ½ÿ¸ÿÀÿ¿ÿÂÿÄÿÇÿÇÿ¸ÿµÿ¾ÿ»ÿºÿ¾ÿ½ÿ»ÿ¸ÿ¾ÿÉÿÈÿ¾ÿÀÿÁÿÀÿÄÿ¾ÿºÿ¶ÿ»ÿ¸ÿ¹ÿÁÿÁÿ¾ÿ¿ÿÄÿ¹ÿ¿ÿºÿ¼ÿ¹ÿ»ÿ¸ÿºÿ»ÿ·ÿ½ÿÃÿÂÿ¾ÿÂÿÇÿ¼ÿ¼ÿÆÿ¿ÿ¼ÿ¼ÿ·ÿ´ÿ¸ÿ¾ÿ·ÿÀÿÂÿ±ÿÂÿÃÿ¼ÿÆÿµÿ²ÿ²ÿÂÿÊÿºÿµÿ¿ÿÀÿÇÿ¹ÿºÿºÿ¶ÿ¹ÿÈÿÅÿ·ÿ¾ÿÀÿ½ÿÄÿÆÿÁÿºÿ¼ÿºÿ¶ÿ¿ÿ¼ÿ»ÿ²ÿ´ÿÌÿÔÿÉÿ¸ÿÆÿÂÿÇÿÇÿµÿ¶ÿÊÿÇÿ½ÿÅÿ»ÿ«ÿÉÿ·ÿ³ÿ¾ÿÁÿ¹ÿºÿÁÿ¹ÿµÿÆÿÎÿÁÿ¿ÿÀÿºÿ¾ÿºÿ¾ÿÊÿ½ÿÃÿÇÿÊÿ¸ÿ¾ÿÀÿÆÿ¼ÿ¶ÿ±ÿºÿ¸ÿ²ÿ¿ÿÌÿÁÿÁÿ¸ÿ»ÿ¿ÿ¿ÿÅÿÂÿËÿºÿ¶ÿ¼ÿÁÿÊÿÃÿ¿ÿÁÿ¹ÿ·ÿ¹ÿ·ÿÁÿ¼ÿ¾ÿ¿ÿÃÿÀÿ·ÿ«ÿ½ÿ°ÿÂÿÁÿ·ÿÆÿ¸ÿÂÿ»ÿÀÿ±ÿ±ÿÂÿºÿÅÿ¾ÿ¹ÿÄÿÂÿ¼ÿ¿ÿÂÿºÿ·ÿºÿ¾ÿÄÿ¿ÿ¹ÿ¾ÿÀÿ·ÿºÿÁÿ¿ÿÆÿÂÿÃÿµÿÆÿÅÿ¾ÿÃÿÆÿÅÿ»ÿÂÿÀÿ¸ÿÃÿÊÿÄÿÅÿ½ÿÁÿÃÿ»ÿ¾ÿÀÿÂÿÆÿÂÿÀÿ¼ÿ¹ÿ»ÿ´ÿ·ÿÃÿÁÿÅÿ¼ÿ½ÿ¶ÿµÿ½ÿ±ÿ´ÿ¾ÿ½ÿÀÿ¾ÿ»ÿÆÿÑÿ¼ÿ¾ÿ«ÿ¹ÿÇÿ½ÿ»ÿÇÿÅÿÉÿÂÿÁÿÄÿ¿ÿ¼ÿ¿ÿ¹ÿ°ÿ³ÿ¶ÿ¸ÿÆÿÆÿ²ÿÄÿ¸ÿÂÿÈÿÆÿ²ÿÂÿµÿÅÿÊÿÁÿÉÿ¸ÿ¼ÿ»ÿÁÿ¾ÿ¿ÿ¸ÿµÿ¿ÿ¿ÿ½ÿ¸ÿ¹ÿ¾ÿ¼ÿ¸ÿ¾ÿÉÿÃÿ¿ÿÊÿÈÿÀÿºÿ¿ÿÆÿÆÿÄÿ°ÿ¸ÿÂÿÊÿ½ÿ·ÿÃÿ½ÿ¾ÿ¾ÿ¹ÿ²ÿ»ÿ»ÿÄÿÂÿÁÿÀÿ¼ÿÃÿÅÿ¾ÿ»ÿºÿºÿ»ÿ¶ÿ´ÿÁÿÁÿ¿ÿÁÿ»ÿÅÿ¼ÿ¹ÿºÿÆÿ¾ÿÃÿ»ÿÂÿÂÿ·ÿÂÿ¸ÿ¾ÿÊÿÇÿÂÿ¸ÿÁÿÅÿÄÿÅÿÃÿ¹ÿ±ÿÃÿÊÿÄÿÂÿÃÿÄÿµÿ¾ÿÈÿ¹ÿÃÿÁÿÈÿÀÿ¾ÿÄÿÀÿÉÿ¿ÿÁÿÉÿÁÿÂÿÀÿ½ÿÁÿÆÿÄÿÆÿÆÿÀÿÄÿÅÿºÿºÿÄÿÊÿÉÿÀÿ±ÿ¿ÿ¾ÿ¾ÿÂÿ½ÿµÿÅÿÀÿ½ÿºÿÅÿÆÿÄÿ¸ÿ»ÿÁÿ»ÿ¹ÿÀÿÇÿÇÿÂÿÄÿÈÿÄÿÀÿ»ÿÈÿÐÿ¾ÿÇÿÄÿµÿ¯ÿ¼ÿÁÿ²ÿ¶ÿÄÿÈÿÊÿÆÿÂÿÀÿÁÿ¼ÿºÿ¼ÿ¸ÿ¹ÿ¿ÿ¼ÿ¼ÿÀÿÀÿ¾ÿÁÿ½ÿ¾ÿÉÿÇÿÅÿÆÿËÿÇÿÅÿÂÿ½ÿÀÿ¿ÿÀÿÀÿÂÿÂÿ¿ÿÀÿÅÿÉÿÇÿÁÿÀÿ¹ÿÄÿÐÿ·ÿ³ÿ¾ÿ½ÿ¿ÿÄÿÎÿÃÿÅÿÂÿ¼ÿÆÿÈÿ¾ÿÆÿÅÿÉÿÆÿÂÿÂÿÁÿ¾ÿ¾ÿ¾ÿ½ÿ¹ÿ¸ÿ¼ÿ·ÿÂÿÅÿÊÿÎÿÆÿ½ÿÃÿ¾ÿ»ÿ¸ÿ¼ÿÄÿÄÿ¼ÿ¿ÿÅÿÇÿÂÿÁÿÄÿÁÿ¾ÿ¾ÿ¾ÿ½ÿ¹ÿ´ÿÌÿÁÿÁÿÃÿ¾ÿÁÿÅÿÄÿÇÿ¾ÿÇÿÀÿ¼ÿ½ÿÄÿ¿ÿ½ÿ¿ÿ¾ÿÃÿÃÿ½ÿ»ÿ¼ÿÅÿÅÿ¿ÿÈÿÈÿÇÿÂÿËÿÀÿÀÿÉÿÁÿÀÿ¾ÿ½ÿ¿ÿ¿ÿÃÿÈÿÍÿÐÿÇÿ¶ÿ¼ÿÄÿÁÿ¶ÿ«ÿ¿ÿÌÿÍÿÌÿÃÿ½ÿÀÿÆÿºÿºÿÁÿÆÿÁÿÆÿÊÿÁÿÀÿÄÿÂÿÀÿÇÿÁÿÄÿÀÿ¿ÿÐÿÉÿÈÿÁÿÊÿÄÿÀÿ¼ÿÀÿÆÿÂÿ·ÿ»ÿÉÿÈÿ½ÿ½ÿÉÿ¼ÿÀÿÃÿ²ÿ½ÿÀÿÈÿ½ÿÂÿ¶ÿ·ÿÄÿÉÿ¿ÿÅÿÊÿÂÿ¿ÿÁÿÅÿÇÿ¼ÿÆÿÄÿ·ÿ»ÿÇÿÄÿÃÿÈÿÃÿÁÿÅÿÀÿ¼ÿÄÿÃÿÃÿÅÿÁÿ¿ÿ¼ÿ»ÿÂÿ¾ÿÄÿÅÿÊÿÛÿÄÿ­ÿ½ÿÉÿÇÿÄÿºÿÁÿÆÿÅÿÁÿ»ÿÁÿÄÿ»ÿÅÿÄÿÀÿ¿ÿÄÿ»ÿÀÿÇÿ¿ÿÆÿÄÿÄÿÇÿËÿÃÿÁÿÆÿÄÿÁÿËÿÖÿÐÿÄÿÀÿÈÿÂÿ·ÿÎÿÇÿÆÿÀÿ½ÿºÿ¼ÿÅÿÊÿÈÿÆÿÁÿ¼ÿÄÿÈÿÃÿ¼ÿÆÿÊÿÃÿ¿ÿÄÿ¿ÿÄÿÑÿÐÿÃÿÀÿÃÿÁÿÁÿÆÿÃÿ¾ÿÈÿ»ÿ¸ÿºÿÊÿÌÿÇÿÃÿÅÿÄÿ»ÿ¿ÿÅÿÅÿÆÿÅÿÄÿÆÿÄÿÁÿ½ÿÂÿ¾ÿÉÿ»ÿºÿÈÿÆÿÁÿÆÿÁÿÃÿÏÿÌÿÊÿÏÿÂÿÉÿ½ÿ½ÿÄÿ¹ÿ¾ÿÁÿÅÿÆÿÊÿ¾ÿÆÿÇÿºÿ¹ÿ¾ÿÀÿÃÿÄÿÆÿ¼ÿÂÿÆÿ¿ÿÅÿÆÿÄÿÈÿÁÿ»ÿ½ÿÅÿÉÿÃÿÅÿÌÿÍÿÈÿÊÿ¾ÿÂÿ¹ÿÃÿÆÿÊÿËÿÉÿÆÿÇÿÉÿÅÿÀÿÃÿÆÿÂÿÀÿÇÿ¶ÿÄÿÐÿÊÿÅÿÇÿÆÿÂÿ¼ÿ½ÿËÿÓÿÍÿ·ÿÈÿ´ÿÅÿÐÿÆÿÅÿÇÿÀÿ½ÿÁÿÃÿ½ÿºÿÃÿÁÿÁÿÃÿÁÿÄÿÀÿÉÿ»ÿ½ÿÎÿÑÿÊÿÌÿÉÿ¾ÿÀÿÅÿÈÿÍÿÌÿÈÿÏÿÃÿÃÿÃÿÌÿËÿÈÿÉÿÃÿÁÿÄÿÅÿÅÿÅÿÃÿÎÿÉÿÄÿ½ÿ»ÿ¾ÿ»ÿÂÿÑÿÕÿÓÿÄÿ¾ÿÉÿÅÿÄÿÌÿÅÿÈÿÉÿÎÿÌÿÅÿÁÿÀÿÆÿÉÿÊÿÆÿÃÿÃÿÉÿÍÿÊÿËÿÌÿÊÿÊÿÄÿ½ÿÉÿÄÿÊÿÊÿÀÿÐÿ¾ÿºÿ¾ÿÃÿÆÿÉÿÉÿÄÿ¾ÿ¾ÿ¾ÿÃÿÁÿ½ÿÐÿËÿÌÿÄÿÃÿÅÿÅÿÉÿÇÿÃÿÊÿÂÿËÿÅÿÂÿËÿÀÿÁÿÃÿ¿ÿ¿ÿÃÿÄÿÊÿÑÿ·ÿ¾ÿÃÿ¿ÿÂÿ¾ÿÀÿÇÿÁÿ»ÿÂÿÆÿÌÿ¾ÿÉÿ½ÿ¾ÿ½ÿÄÿÂÿËÿÉÿÂÿÂÿÄÿÍÿÆÿÑÿ½ÿÇÿÎÿËÿÍÿÇÿ¿ÿÁÿÆÿÇÿÂÿÇÿËÿÄÿ¹ÿÁÿÏÿÌÿÊÿËÿÉÿÆÿÇÿÅÿÎÿÎÿÀÿÃÿÄÿÄÿÁÿÃÿÎÿÏÿÄÿ¿ÿÉÿÅÿÈÿÅÿ¾ÿÁÿÁÿÉÿÏÿÍÿÊÿÌÿÈÿÊÿÆÿÃÿÔÿËÿÉÿÅÿÅÿÆÿÃÿÆÿÌÿÇÿÀÿÂÿÇÿÇÿÔÿÏÿÑÿÐÿÆÿÃÿÍÿÏÿºÿÉÿËÿÄÿÊÿÍÿÑÿÐÿÈÿÆÿÊÿÈÿÁÿÀÿÊÿÆÿÅÿÃÿÈÿÈÿÄÿÇÿÊÿÈÿÆÿÈÿÌÿÉÿÌÿËÿÊÿÆÿÁÿÀÿ¼ÿÌÿÐÿÇÿÑÿÖÿËÿÆÿ¿ÿÆÿÖÿËÿÍÿÊÿÍÿÒÿËÿÉÿÇÿÄÿÆÿÊÿÊÿÅÿÑÿÁÿËÿÏÿÀÿ¾ÿ»ÿ·ÿºÿÁÿÐÿÄÿÎÿÉÿÊÿÅÿÉÿÂÿ¼ÿÆÿÈÿËÿÊÿËÿËÿ¼ÿÃÿÇÿÆÿÈÿÍÿÊÿÆÿÎÿÌÿÁÿÂÿÇÿÆÿÅÿÈÿÇÿÃÿÊÿÈÿÄÿÇÿÄÿ½ÿÃÿËÿÌÿÏÿ¾ÿÅÿÇÿÎÿÈÿÍÿÊÿÄÿÂÿ¿ÿÂÿÄÿÀÿÈÿÌÿÊÿ½ÿ¹ÿ¿ÿÈÿÊÿ¿ÿÊÿÊÿÆÿÀÿ»ÿÃÿÎÿÎÿÅÿÀÿÀÿ¼ÿ¼ÿ¼ÿ¹ÿ¼ÿÆÿËÿÈÿÆÿÃÿÆÿÑÿÌÿÆÿÉÿÏÿÐÿÏÿÁÿÊÿ¿ÿ¾ÿÂÿÆÿÇÿÈÿËÿÌÿÁÿÈÿÏÿÊÿÅÿÂÿÇÿÈÿ½ÿÂÿÜÿÆÿÆÿÁÿÁÿÂÿÁÿÀÿ¿ÿÀÿÇÿÄÿ¾ÿ¾ÿÈÿÈÿÂÿÉÿÏÿÅÿÎÿ¿ÿ¾ÿÇÿÏÿÐÿÈÿÄÿÄÿÊÿÇÿÆÿÈÿÅÿÅÿÉÿÄÿÊÿÍÿ»ÿÁÿÇÿÆÿÇÿÅÿ¹ÿÄÿÊÿ¿ÿÄÿÉÿÆÿÈÿÎÿÇÿÉÿÆÿÇÿÅÿÀÿÄÿÆÿÃÿÑÿÇÿÌÿÂÿ¿ÿ½ÿÄÿÉÿÂÿºÿÅÿÍÿ¾ÿÃÿÉÿËÿËÿËÿÉÿÃÿÇÿÀÿ½ÿºÿÀÿ½ÿÎÿ·ÿÃÿÁÿ½ÿ¿ÿ¼ÿµÿ·ÿ¿ÿÁÿÁÿÁÿ¾ÿºÿ¿ÿÈÿªÿ½ÿ¼ÿ¼ÿÀÿ½ÿ»ÿÃÿ½ÿÌÿÇÿÆÿ¼ÿ½ÿÈÿÍÿÅÿÀÿÃÿÌÿÁÿÊÿËÿÀÿ»ÿÀÿ¸ÿÂÿÆÿÁÿÅÿÃÿÀÿÂÿÄÿÁÿÁÿÆÿ¿ÿ¸ÿÃÿÄÿ½ÿÂÿÂÿÇÿ¾ÿ¶ÿÁÿÆÿÀÿ¿ÿÄÿ¾ÿ¶ÿ¹ÿ¸ÿ»ÿÀÿ¾ÿÀÿÅÿÅÿÇÿ¼ÿÍÿÄÿÈÿÂÿÃÿÃÿÂÿÊÿÀÿÉÿÀÿÈÿÊÿÇÿ»ÿ¶ÿ½ÿ¾ÿÅÿÇÿÅÿÀÿ½ÿ¹ÿ¼ÿÂÿÄÿ¾ÿ¼ÿÂÿÆÿÃÿÀÿ»ÿ¾ÿÆÿÆÿÆÿÂÿ¼ÿºÿ¹ÿÂÿÆÿÆÿÇÿÄÿÁÿ½ÿÃÿÃÿ¾ÿ¾ÿÀÿÄÿÆÿÄÿÆÿÃÿ´ÿ»ÿËÿÌÿÈÿ¾ÿ¼ÿÅÿÁÿÁÿÆÿÈÿÂÿ¾ÿÂÿËÿÉÿÂÿÅÿÄÿÂÿ¸ÿ´ÿ½ÿºÿ½ÿÂÿ½ÿ·ÿºÿ¼ÿÆÿÉÿÉÿ¾ÿÂÿÄÿÀÿÁÿÂÿºÿ¸ÿÅÿ¼ÿÂÿÄÿÆÿÅÿÆÿËÿÇÿÃÿ¿ÿ¼ÿÂÿ½ÿÃÿÈÿÀÿ½ÿÆÿÉÿÀÿÄÿÈÿÁÿÅÿÂÿÅÿ¾ÿ»ÿÅÿÆÿÁÿÄÿÃÿÄÿÁÿ½ÿÂÿÇÿÈÿÉÿÇÿÆÿÅÿÇÿ¾ÿÃÿ¿ÿÃÿÅÿÀÿÄÿÇÿ¿ÿÂÿÄÿÂÿ¿ÿ¼ÿÀÿÊÿÅÿ¾ÿ»ÿ»ÿÉÿÊÿÊÿÄÿ¿ÿÆÿÂÿÄÿÂÿÆÿÊÿÀÿÀÿÆÿÆÿÆÿÀÿ»ÿ¾ÿÃÿÀÿ¾ÿÀÿ½ÿµÿ¶ÿÇÿÂÿÀÿÅÿÆÿÀÿÄÿÄÿ¼ÿ¼ÿÂÿÀÿÀÿÃÿËÿÊÿÊÿÅÿÃÿÂÿÅÿÌÿÊÿÈÿ¿ÿÈÿÀÿÈÿÂÿÇÿÂÿÂÿÆÿÄÿ½ÿ¼ÿÄÿÂÿ¾ÿ¾ÿ¿ÿ»ÿÃÿÄÿÅÿÈÿÇÿÄÿÆÿÆÿÈÿÂÿ½ÿ·ÿºÿÁÿÃÿÀÿÆÿÊÿÀÿ¼ÿÄÿÆÿÎÿÄÿºÿ¾ÿ½ÿ¼ÿ¾ÿÂÿ¿ÿ½ÿÂÿ½ÿ¾ÿÎÿ¿ÿÀÿ¼ÿÂÿÀÿºÿ½ÿ¼ÿ¸ÿÇÿÉÿ¿ÿÃÿÁÿÃÿÈÿÁÿ¼ÿ¾ÿÃÿÈÿÈÿ¿ÿµÿ·ÿÍÿÐÿÖÿ½ÿËÿÆÿÀÿ»ÿ¹ÿ¾ÿÇÿÊÿÁÿÅÿÅÿ½ÿ½ÿÇÿËÿÄÿÁÿÄÿÁÿÃÿÉÿÄÿ¾ÿ¾ÿÂÿËÿ¾ÿÑÿÈÿ»ÿ¾ÿ¾ÿ¼ÿÁÿÆÿÅÿÂÿÁÿÂÿÀÿÅÿÔÿ¾ÿ¸ÿÁÿ¿ÿ¾ÿ½ÿ¾ÿÃÿÍÿÔÿÎÿºÿÌÿÈÿ³ÿÆÿÉÿÃÿÄÿÁÿÃÿÃÿÆÿÇÿ½ÿ¾ÿ¹ÿÆÿÉÿ¹ÿ¼ÿÀÿºÿ»ÿ½ÿÃÿÅÿÁÿ¹ÿ¼ÿÐÿÊÿÎÿ·ÿÆÿ¾ÿÄÿÎÿÊÿÌÿÅÿ¿ÿ½ÿ¾ÿÅÿÇÿÁÿÂÿ»ÿÅÿÊÿÉÿÃÿÅÿºÿÃÿ¼ÿ½ÿÁÿÀÿÃÿ½ÿÄÿ¼ÿ½ÿÈÿ½ÿ¼ÿÂÿ¾ÿ¼ÿËÿÌÿÆÿÂÿ¾ÿ¿ÿÆÿÃÿÀÿÃÿÁÿÅÿÃÿÃÿÄÿÆÿ¿ÿºÿ¾ÿÀÿ»ÿ»ÿÁÿ¿ÿ¹ÿ¾ÿÇÿµÿ¸ÿ»ÿ¼ÿ²ÿ¿ÿÂÿÃÿ¿ÿÄÿÁÿ¹ÿÂÿËÿÇÿÅÿÀÿÀÿÄÿÈÿ¿ÿÂÿÄÿÅÿÃÿÂÿÃÿÆÿÉÿÈÿÄÿÃÿÁÿÅÿ¼ÿ¯ÿÊÿ·ÿÃÿ¼ÿ»ÿ¾ÿÄÿÇÿÀÿÄÿÅÿ¹ÿ»ÿÂÿ¸ÿÆÿÅÿÅÿËÿÆÿÂÿ¹ÿ»ÿÇÿºÿ¼ÿÄÿÆÿÈÿÅÿ¿ÿ¿ÿ¿ÿÌÿÂÿÉÿÊÿÁÿ¿ÿ¶ÿ·ÿ»ÿ¸ÿµÿÀÿ¿ÿ½ÿÃÿËÿÊÿÀÿ¾ÿÇÿÊÿÁÿ¿ÿ¼ÿÊÿ¿ÿ°ÿ½ÿÆÿÂÿÊÿÅÿ¿ÿÇÿÅÿ»ÿ¹ÿ·ÿ¹ÿºÿ¼ÿÐÿÄÿÊÿ¿ÿÄÿÆÿ½ÿÒÿÎÿÄÿÃÿÅÿÈÿÆÿÃÿÇÿÊÿÃÿÂÿ´ÿ¸ÿÆÿÇÿ¹ÿÁÿÄÿ¼ÿ¼ÿÆÿ¿ÿ¾ÿ¾ÿÁÿÆÿ¿ÿ¸ÿ¹ÿ¹ÿ¼ÿÃÿÉÿÉÿÃÿÅÿÉÿ¹ÿ¿ÿÇÿÉÿ»ÿ»ÿ¾ÿÀÿ¾ÿ»ÿ»ÿºÿ»ÿ¾ÿÁÿ¿ÿÊÿÎÿÆÿ½ÿ¾ÿ»ÿÁÿÁÿ½ÿÀÿÅÿ¹ÿºÿ½ÿ¹ÿÂÿÈÿÁÿ¿ÿ¿ÿ»ÿ»ÿÊÿÀÿÆÿºÿ»ÿÐÿÍÿ¹ÿÊÿ½ÿÁÿÀÿÄÿ¿ÿºÿÂÿÉÿÁÿ¸ÿºÿÃÿÇÿÅÿÀÿ¹ÿ½ÿ¾ÿ¾ÿÂÿÀÿÂÿÁÿ»ÿ¾ÿ¼ÿ¼ÿ¿ÿÆÿÃÿ»ÿ½ÿºÿ´ÿ¸ÿ³ÿ½ÿÎÿ¾ÿ¾ÿÂÿ¬ÿÍÿ¾ÿ½ÿÊÿÎÿ¼ÿÉÿËÿÎÿÉÿ»ÿºÿÂÿÅÿÆÿÆÿÄÿÁÿÀÿ¿ÿºÿºÿ¸ÿÂÿÂÿ±ÿ¼ÿÀÿ½ÿºÿÂÿÆÿÂÿÊÿÂÿÄÿÐÿÇÿ¿ÿÀÿ¾ÿÄÿÆÿÇÿÈÿÆÿ¹ÿºÿÈÿÅÿÅÿÄÿÈÿÎÿÈÿ´ÿªÿºÿ¾ÿÁÿºÿ»ÿ¾ÿ¹ÿÁÿÆÿ¼ÿ·ÿ·ÿÇÿÃÿ¹ÿ½ÿµÿÃÿ¸ÿÄÿ½ÿ½ÿ°ÿ¸ÿ¿ÿ»ÿ»ÿÃÿÆÿ²ÿ¶ÿ¼ÿ»ÿºÿ¸ÿ»ÿÁÿÆÿ½ÿÀÿÂÿ³ÿºÿÄÿÂÿÊÿ²ÿ¾ÿÂÿÂÿ¼ÿÉÿ³ÿÃÿ»ÿÂÿÃÿÄÿÆÿÄÿºÿ¼ÿÄÿ¿ÿÄÿËÿÄÿ¾ÿÀÿ¾ÿ»ÿ»ÿÃÿÃÿ¼ÿ³ÿÆÿÄÿÁÿÄÿÅÿ¾ÿÁÿÀÿ¹ÿ¾ÿ¿ÿ½ÿ¼ÿÀÿÅÿ½ÿ·ÿÀÿÌÿÊÿÌÿ¼ÿÀÿºÿÆÿÈÿÑÿÃÿÈÿ¼ÿÅÿ¼ÿ¿ÿ»ÿÁÿ»ÿÆÿ¿ÿÀÿÁÿÂÿÇÿÁÿ¸ÿ¼ÿÀÿ¿ÿ½ÿÈÿÍÿºÿ½ÿÈÿ½ÿ¼ÿºÿ¸ÿ¿ÿ»ÿÂÿµÿ¾ÿÂÿÄÿÁÿÂÿÃÿÄÿ¿ÿ»ÿ¼ÿ»ÿ¶ÿ·ÿ¹ÿºÿÃÿÇÿ½ÿ¶ÿ¸ÿ½ÿ¶ÿ·ÿ»ÿ¾ÿ¾ÿ¾ÿÀÿ¾ÿ·ÿÍÿÁÿÁÿ¬ÿ¾ÿÉÿÈÿÍÿÌÿÆÿÄÿÆÿÂÿ¶ÿ¯ÿ­ÿ¸ÿºÿµÿÅÿÁÿ½ÿ¼ÿ»ÿ¿ÿÆÿ¸ÿ½ÿ½ÿ½ÿÎÿ¾ÿÀÿ³ÿÍÿÇÿ»ÿ½ÿ¿ÿ¾ÿ½ÿ¸ÿ¿ÿ¿ÿ»ÿ»ÿ¼ÿÃÿÈÿÈÿÂÿ¿ÿÅÿ¼ÿÆÿÈÿ¾ÿÇÿ¿ÿµÿ·ÿ¼ÿÁÿÃÿÉÿ³ÿÅÿ³ÿÅÿÃÿ»ÿ½ÿ¼ÿ°ÿ½ÿ¿ÿ½ÿ¾ÿÀÿÁÿÃÿÁÿ¾ÿÁÿ½ÿ¼ÿÈÿÈÿÂÿ¿ÿºÿ¹ÿÂÿ¿ÿÈÿºÿÈÿÉÿÀÿÎÿ°ÿ¸ÿ½ÿ·ÿ¬ÿ¶ÿÀÿ¾ÿÈÿ¾ÿ¸ÿ¿ÿÁÿÁÿÂÿÅÿ½ÿ·ÿ¸ÿ»ÿ¿ÿ¼ÿ»ÿÀÿÂÿ½ÿ»ÿ½ÿ¼ÿÄÿ½ÿ¶ÿ¶ÿ³ÿ´ÿ½ÿ¸ÿÄÿ¾ÿÉÿÂÿ·ÿ½ÿ»ÿ¼ÿÄÿÃÿ»ÿ¾ÿ¶ÿÁÿÇÿÃÿÀÿ¼ÿ»ÿÀÿÂÿ¾ÿ¼ÿ¾ÿÃÿÃÿ»ÿ¿ÿºÿ¼ÿ¾ÿ¸ÿÃÿ²ÿÂÿÅÿ´ÿËÿÆÿÀÿ»ÿ¸ÿÈÿ¾ÿ¾ÿÅÿ·ÿ¹ÿÃÿÃÿ½ÿ·ÿ´ÿ½ÿÃÿ»ÿ¼ÿÄÿ¿ÿ½ÿÅÿ¾ÿ·ÿ½ÿ¾ÿµÿ½ÿ¿ÿ¶ÿ»ÿ¼ÿÍÿ¹ÿÁÿÁÿ¹ÿ¸ÿÀÿÍÿÈÿ´ÿ¹ÿ½ÿ²ÿ¸ÿ¸ÿÆÿÉÿ»ÿºÿÀÿÂÿÁÿ¼ÿ¹ÿ¸ÿ¿ÿÊÿÍÿÃÿ°ÿ°ÿ·ÿ®ÿ»ÿ®ÿºÿ³ÿ¸ÿÆÿÍÿºÿÃÿÈÿ¿ÿÐÿÀÿ±ÿ´ÿ¹ÿ²ÿ¹ÿ¾ÿ²ÿÅÿÍÿÌÿÅÿÃÿÁÿÁÿ¾ÿÂÿÈÿÉÿÇÿÄÿ¾ÿ¹ÿ·ÿ·ÿ¾ÿºÿ¶ÿ¿ÿ¶ÿ½ÿÏÿÂÿÂÿ¿ÿÀÿ½ÿÁÿ»ÿ·ÿ³ÿ¿ÿÈÿÉÿ»ÿÉÿ¶ÿ¹ÿÊÿÃÿÃÿ»ÿ´ÿºÿ¼ÿ»ÿ»ÿ¸ÿ·ÿ¾ÿ¿ÿ½ÿÂÿÀÿ¼ÿ¾ÿ¿ÿ¾ÿ¼ÿ¶ÿÆÿÁÿµÿµÿÀÿ¸ÿ½ÿ¼ÿºÿ¼ÿ¼ÿ¹ÿÁÿºÿ¸ÿºÿÃÿ¹ÿ¹ÿÀÿÂÿÁÿ¾ÿ¼ÿ¸ÿºÿ»ÿ¿ÿÂÿ·ÿ¾ÿÂÿºÿÄÿÉÿÄÿ¾ÿ¾ÿ¾ÿ¸ÿ¹ÿ·ÿÂÿ»ÿ¿ÿÁÿ¼ÿ·ÿÿ¹ÿ·ÿ²ÿºÿÇÿÂÿ»ÿµÿ·ÿ·ÿµÿÅÿÄÿ¹ÿ¸ÿ¹ÿ½ÿÁÿ¹ÿ½ÿÆÿÀÿºÿÁÿÀÿ½ÿÊÿÆÿ¿ÿ¾ÿ¸ÿÀÿ¾ÿÀÿ½ÿ·ÿÇÿ¹ÿ·ÿ¶ÿ»ÿÅÿ·ÿµÿÀÿ»ÿ¼ÿ´ÿÂÿÅÿ¿ÿ½ÿ¾ÿÂÿÆÿÆÿÃÿ¿ÿÀÿ¹ÿ¼ÿÃÿÂÿ¿ÿºÿºÿ¿ÿ»ÿ¹ÿ¼ÿ·ÿ»ÿÁÿ¼ÿºÿÀÿÃÿ½ÿÂÿ¿ÿÀÿ½ÿ¼ÿÂÿ¼ÿ´ÿ»ÿÊÿ¾ÿ»ÿ¾ÿ¼ÿ´ÿ¾ÿÇÿÁÿÄÿÂÿÂÿ»ÿ´ÿ´ÿ¶ÿÁÿÅÿ¾ÿ»ÿ»ÿÀÿÃÿÁÿÆÿÆÿÈÿÀÿ¾ÿµÿ¸ÿÿÂÿÀÿ¿ÿÀÿ²ÿÑÿÈÿ¿ÿ¼ÿ²ÿÀÿÆÿÄÿÃÿÅÿÆÿ»ÿ½ÿÄÿÅÿÂÿ¾ÿºÿ½ÿÂÿ¼ÿºÿÁÿÃÿÌÿÃÿ·ÿºÿÇÿÆÿÆÿ³ÿ¿ÿ¹ÿºÿºÿ¼ÿÃÿ³ÿÀÿµÿÃÿ¹ÿÈÿ¾ÿÀÿÇÿÅÿ¿ÿÅÿ»ÿºÿ¿ÿ¿ÿ¸ÿ·ÿ¼ÿÃÿÆÿÁÿ¼ÿ¿ÿ½ÿ¸ÿÅÿÇÿÂÿÂÿÈÿÁÿ´ÿÁÿÆÿ¼ÿÁÿ¾ÿÍÿ´ÿÃÿ¿ÿ»ÿÄÿ¾ÿ¼ÿËÿÀÿÃÿÄÿºÿÃÿÅÿ»ÿ¸ÿ¸ÿ»ÿºÿ½ÿÀÿ´ÿ²ÿÃÿÆÿ¼ÿ½ÿ¹ÿ¸ÿ»ÿÄÿºÿ»ÿºÿ¶ÿ½ÿ²ÿÂÿÅÿÂÿ¹ÿ²ÿ¯ÿ»ÿ¼ÿ½ÿ´ÿºÿÀÿÉÿÅÿÀÿÀÿÀÿ½ÿ½ÿ¿ÿ½ÿ¿ÿÂÿµÿ±ÿ°ÿ¯ÿËÿÂÿ¸ÿÿ²ÿ»ÿµÿÈÿÇÿ¼ÿµÿÇÿ¶ÿÊÿ½ÿ¹ÿ¹ÿÍÿÇÿ»ÿÀÿ·ÿ´ÿÂÿÃÿµÿµÿ»ÿ½ÿÁÿÂÿÄÿ¿ÿ½ÿ¿ÿ½ÿ¿ÿÁÿÀÿÅÿ¹ÿ¿ÿ¾ÿÏÿÁÿÁÿÃÿÄÿ»ÿ¼ÿ¹ÿ¹ÿ¼ÿ¿ÿÂÿÂÿÂÿÃÿÁÿ¼ÿ½ÿ¿ÿÂÿÁÿ»ÿ½ÿÅÿÀÿ¾ÿ»ÿ²ÿ¼ÿ»ÿÀÿ¾ÿÁÿ¹ÿÂÿºÿ¾ÿ¹ÿÁÿÈÿÃÿ»ÿ¾ÿÁÿ¸ÿÂÿ¼ÿÀÿÀÿµÿ¸ÿÂÿ¾ÿ¿ÿÊÿÂÿ¾ÿÅÿºÿ³ÿÀÿ¸ÿ¸ÿÀÿ¿ÿÌÿÄÿÈÿ¾ÿ¹ÿ¼ÿ¼ÿ¾ÿ¿ÿÀÿÏÿÉÿ¼ÿ¿ÿ¾ÿ¹ÿ¾ÿÂÿÅÿÃÿºÿÀÿÄÿ»ÿÂÿÈÿÀÿ¿ÿ¶ÿ±ÿºÿÅÿÃÿÂÿºÿºÿ¹ÿÎÿ¿ÿÅÿ¾ÿ·ÿµÿ½ÿ»ÿ»ÿÀÿÃÿÆÿÁÿÀÿÁÿ´ÿµÿÁÿÃÿÂÿ¿ÿÅÿÉÿÁÿÀÿ­ÿÂÿËÿÆÿ¿ÿ¿ÿ»ÿÊÿÎÿÈÿÄÿÄÿÄÿÀÿ¿ÿ¾ÿºÿºÿÂÿÆÿÀÿ¾ÿ½ÿ·ÿ·ÿ¹ÿ½ÿÂÿÃÿÅÿÃÿÐÿÄÿ¿ÿÇÿÁÿÂÿÃÿÀÿ»ÿ¸ÿ¸ÿ·ÿ¶ÿ¼ÿÀÿ¾ÿÄÿÉÿÂÿÀÿ¿ÿºÿÂÿÀÿ¿ÿÕÿÌÿÆÿÇÿ»ÿ¾ÿ¯ÿ³ÿ±ÿ¹ÿ¿ÿÁÿÉÿÌÿ¾ÿ¿ÿ¿ÿ½ÿÄÿÉÿÆÿÁÿ¸ÿ¶ÿµÿÃÿÈÿÆÿÀÿÂÿÂÿÇÿ¸ÿÃÿ½ÿ½ÿÀÿÅÿÃÿ¾ÿÂÿÆÿÃÿ¿ÿ¿ÿ½ÿ½ÿÄÿ¾ÿ´ÿ¼ÿ¹ÿÍÿºÿÄÿÀÿ¼ÿÀÿ½ÿÆÿÇÿ»ÿ¶ÿºÿºÿ¼ÿ¾ÿ½ÿÂÿ¾ÿ¼ÿÁÿ¿ÿ¿ÿ»ÿ¾ÿÆÿÅÿÅÿÃÿÂÿÄÿÀÿÏÿ¿ÿÁÿÊÿÀÿ¹ÿ¹ÿÁÿÁÿ½ÿ¿ÿÃÿÅÿÃÿ¿ÿÁÿÂÿ½ÿÁÿ½ÿ¼ÿ½ÿÃÿÐÿ¾ÿÀÿÄÿÂÿÊÿÈÿÁÿËÿÉÿ¸ÿÃÿÇÿ¿ÿÅÿÃÿºÿÁÿËÿÇÿ¿ÿ¼ÿÂÿËÿÁÿÂÿÃÿÇÿÄÿÄÿÅÿÅÿÂÿÂÿÁÿÂÿ½ÿ¼ÿÃÿÃÿÊÿÇÿÆÿÂÿËÿËÿÒÿ¾ÿÀÿ¾ÿ½ÿÃÿÃÿºÿºÿÃÿÐÿËÿÀÿ¿ÿÇÿÉÿÂÿÉÿÁÿµÿ¿ÿÉÿÃÿÂÿÊÿÀÿÃÿÄÿÇÿ¿ÿÃÿÃÿÂÿ¹ÿ¼ÿÈÿÁÿ¼ÿÆÿÊÿÂÿÄÿËÿÆÿµÿÒÿÌÿÈÿ¾ÿ¿ÿÃÿÄÿÂÿÅÿÂÿ¾ÿÆÿÄÿºÿÃÿÇÿ¿ÿÇÿÁÿ¼ÿÁÿ¿ÿÀÿÊÿÃÿÂÿÌÿÉÿÈÿÂÿ¾ÿ¾ÿÀÿ¿ÿ¾ÿÉÿÐÿÑÿÌÿÍÿÄÿºÿÇÿÃÿÀÿÄÿÅÿÄÿÂÿÅÿËÿÉÿÃÿÄÿÈÿÅÿ¿ÿ½ÿÄÿÃÿËÿ½ÿÇÿ¾ÿÂÿÈÿÊÿÄÿ½ÿÁÿÉÿÆÿÃÿÈÿÈÿÆÿÂÿ¹ÿÿ®ÿ¾ÿÍÿÌÿËÿÀÿ¿ÿÂÿÆÿËÿÆÿ¿ÿÁÿÄÿÄÿÁÿÃÿ¾ÿ½ÿÂÿÁÿÁÿÇÿÍÿÄÿÃÿÆÿÄÿÄÿ¼ÿ¼ÿÅÿ¾ÿÃÿÅÿÏÿ¿ÿ»ÿ¿ÿ¿ÿÄÿÁÿÉÿÆÿÈÿÂÿ¸ÿ¹ÿÃÿÉÿËÿÅÿÃÿÇÿÆÿÂÿËÿÀÿÉÿÃÿÁÿÃÿÁÿÎÿÓÿÈÿÄÿÁÿÀÿÅÿ¿ÿÁÿÇÿËÿÃÿËÿÎÿÌÿÏÿÉÿÃÿÆÿÉÿÆÿÄÿÈÿÅÿÊÿÂÿËÿ¶ÿÅÿÅÿÀÿÂÿ¿ÿÂÿÇÿÃÿ½ÿÁÿÈÿÁÿ¿ÿÔÿÆÿÄÿÃÿÁÿÅÿÃÿ¿ÿÀÿÅÿÉÿÃÿ¿ÿÂÿ»ÿÅÿÊÿÍÿÀÿ¸ÿÇÿ¿ÿÅÿÂÿÁÿÃÿÆÿÁÿ·ÿÅÿÒÿ¼ÿÃÿÅÿ¹ÿ¹ÿÇÿÈÿÄÿÐÿËÿËÿÉÿÁÿÁÿÄÿÁÿÂÿÅÿÀÿÂÿÃÿ¾ÿÊÿÁÿÃÿÆÿÇÿÆÿÅÿÍÿÐÿÊÿÇÿÄÿ¹ÿÊÿ½ÿÆÿÆÿÍÿÌÿÈÿÂÿÂÿÈÿÅÿÅÿÁÿÈÿÉÿÈÿÉÿÇÿÄÿÊÿÒÿÌÿÇÿÌÿÅÿÀÿÑÿÔÿ¸ÿÄÿÅÿËÿÅÿÇÿÂÿÇÿÍÿÄÿ¿ÿÃÿÄÿÆÿºÿ¿ÿËÿÌÿÁÿ»ÿ¼ÿ¾ÿÄÿÌÿÑÿ×ÿØÿÍÿ½ÿÏÿ¸ÿÇÿÈÿÊÿÅÿÅÿÃÿ¼ÿ¼ÿÄÿÑÿÉÿÆÿÅÿÂÿÄÿÐÿÈÿ½ÿÁÿÂÿÁÿÌÿÃÿÀÿÅÿËÿ¾ÿ¼ÿËÿÌÿÉÿÊÿËÿÇÿÈÿÎÿÊÿÎÿ¾ÿÄÿÊÿÊÿÊÿÁÿºÿ¹ÿÀÿÌÿÎÿÃÿ®ÿÀÿÈÿÆÿÊÿÍÿÎÿÉÿÀÿ¿ÿÌÿÓÿËÿÎÿÄÿÅÿ¿ÿ¿ÿÆÿÃÿÇÿÏÿÈÿÀÿÈÿÃÿÇÿÖÿÌÿÀÿÎÿËÿÉÿÆÿÊÿÏÿÅÿÆÿÊÿÇÿÐÿ¾ÿÆÿÆÿÊÿÉÿ¿ÿ½ÿÅÿÀÿ¿ÿÈÿßÿ¼ÿÂÿÇÿÆÿËÿÇÿÅÿÎÿÄÿÃÿ¼ÿÄÿÃÿÇÿÊÿÉÿÇÿÊÿËÿÃÿÀÿÉÿÑÿÇÿÑÿËÿÑÿÍÿÈÿÇÿÈÿÊÿËÿÌÿÄÿÉÿÆÿÈÿËÿËÿÇÿÃÿ¾ÿ¼ÿÈÿÃÿÌÿÄÿÏÿÉÿÅÿÍÿÌÿÊÿØÿÌÿÕÿØÿÈÿÑÿÌÿÇÿÆÿÅÿÂÿÀÿÉÿÃÿÇÿÌÿÑÿÊÿÅÿÈÿÄÿ»ÿÃÿËÿ¾ÿÓÿÈÿÍÿÃÿÃÿ¿ÿÃÿÇÿÅÿÌÿÄÿÃÿÍÿÆÿÉÿ¾ÿÀÿÆÿÁÿÀÿÉÿÑÿÉÿÂÿÀÿÆÿÅÿÆÿÉÿÇÿÄÿÁÿÅÿÄÿÇÿÃÿ»ÿÂÿÌÿÊÿÁÿ¾ÿÄÿËÿÃÿÅÿÃÿÁÿÀÿ¼ÿ¾ÿÏÿÏÿÇÿÍÿÎÿÃÿ¿ÿ»ÿ¿ÿÃÿºÿÍÿÁÿ½ÿÈÿÇÿ¿ÿÆÿËÿÈÿÌÿÅÿÅÿ¼ÿ¾ÿÁÿ½ÿÀÿÈÿÈÿÂÿ¾ÿËÿËÿÅÿÆÿÇÿÁÿÂÿËÿÆÿÀÿµÿÅÿÇÿËÿÍÿÈÿÈÿÐÿÍÿÈÿ»ÿÉÿÎÿÀÿÁÿÈÿÆÿÄÿÃÿÂÿ½ÿÒÿÈÿÉÿÉÿÇÿÇÿÀÿÄÿÄÿÃÿÃÿÃÿÃÿÆÿÆÿÀÿÅÿÏÿ¾ÿÔÿËÿÀÿÂÿÅÿÆÿÊÿ½ÿËÿÊÿÉÿÌÿÈÿÊÿÐÿÈÿËÿÔÿÂÿÄÿÆÿÁÿÃÿÈÿÅÿÃÿÂÿÌÿÄÿ¾ÿÁÿÊÿÉÿÂÿÆÿÑÿÇÿÆÿÉÿÉÿÁÿ¼ÿÅÿÅÿÄÿÎÿÀÿÈÿÌÿÉÿÂÿ¼ÿÃÿÊÿÃÿÅÿÊÿÆÿÃÿÆÿÁÿÅÿÇÿÆÿ¿ÿÁÿ¹ÿÁÿÇÿ¿ÿ¼ÿ¿ÿ¼ÿ»ÿ¿ÿ²ÿ½ÿ¾ÿÀÿÁÿÅÿÆÿ»ÿ»ÿÇÿÁÿÀÿÊÿÆÿÁÿ¿ÿ¼ÿºÿ³ÿÁÿËÿÇÿ¾ÿ¹ÿ¿ÿÈÿÈÿÈÿÐÿÂÿºÿÅÿÆÿ¼ÿ¼ÿÊÿÄÿ¾ÿÃÿÅÿÆÿÅÿÀÿ¿ÿÂÿ¸ÿÊÿ¾ÿºÿ¼ÿ¾ÿÀÿÁÿÂÿÄÿÆÿÂÿ¼ÿ¿ÿÁÿÃÿÁÿ¼ÿ»ÿ»ÿ¹ÿ¹ÿ¿ÿÁÿÂÿÉÿÏÿÈÿ¯ÿ°ÿ½ÿ»ÿÄÿÄÿÃÿÅÿÅÿÇÿºÿ¼ÿ½ÿÆÿÆÿÇÿÃÿ¼ÿÁÿÀÿÂÿÇÿÇÿ½ÿ¼ÿ¾ÿ¿ÿÃÿÄÿ¹ÿÄÿ¾ÿÄÿÂÿ½ÿ¿ÿÁÿÀÿÄÿÅÿ¿ÿÂÿ»ÿ³ÿ´ÿ¼ÿ»ÿ¹ÿÄÿÁÿËÿÁÿºÿ½ÿÂÿÀÿÁÿÂÿÀÿÈÿ¿ÿ¹ÿÁÿÇÿÆÿÂÿ»ÿ´ÿºÿËÿÊÿÊÿÄÿÂÿ¼ÿ»ÿÄÿÇÿÂÿÈÿÇÿ½ÿ¹ÿ¶ÿ´ÿ»ÿÀÿÆÿÇÿ¾ÿÇÿ¿ÿÂÿÃÿ¾ÿÁÿÂÿ½ÿ¼ÿÂÿÅÿ»ÿ½ÿÂÿºÿ¾ÿÃÿÄÿÃÿÄÿÊÿÏÿ¾ÿ½ÿËÿÃÿ½ÿÃÿÈÿÆÿÄÿÅÿÁÿÇÿÀÿ¹ÿ¿ÿÄÿÁÿÇÿÃÿÀÿÈÿÄÿÅÿÊÿÐÿÈÿÀÿÃÿÀÿÇÿÆÿ½ÿÂÿÁÿ½ÿËÿÅÿÅÿÇÿÃÿÉÿÄÿ¼ÿÃÿ¿ÿ¸ÿÁÿÅÿ¾ÿ¼ÿ·ÿ½ÿÎÿÈÿºÿÂÿÈÿ¿ÿÂÿ¼ÿÉÿÃÿ½ÿ¾ÿÃÿËÿÏÿÄÿÃÿÌÿÀÿÅÿÃÿ½ÿ¾ÿÆÿÈÿÆÿÊÿÍÿÃÿºÿÆÿ»ÿÂÿ¿ÿÆÿÁÿÃÿÈÿÁÿ½ÿÁÿÀÿ¾ÿÃÿÀÿÄÿÅÿÁÿ¾ÿÁÿÂÿ¿ÿÅÿÌÿ¾ÿÁÿÃÿ¸ÿµÿ¾ÿÂÿÂÿÆÿÉÿÃÿ¶ÿ¿ÿÃÿÂÿÁÿÁÿÇÿËÿÅÿÂÿÂÿ½ÿ¾ÿÄÿ½ÿÄÿÆÿÀÿÃÿ¾ÿÈÿÅÿ¼ÿºÿ¾ÿÃÿÃÿÄÿÈÿÔÿÆÿ¾ÿÃÿ¿ÿÀÿÁÿ¾ÿÀÿÆÿÅÿÀÿ¼ÿ¸ÿÆÿÂÿÉÿÄÿÂÿÂÿÂÿ¾ÿ»ÿÅÿÃÿÀÿ¼ÿºÿÃÿÀÿ¾ÿ¿ÿ»ÿ½ÿÂÿ¿ÿ¾ÿÀÿÈÿÌÿÐÿÌÿÊÿÆÿ¼ÿÀÿ¼ÿºÿÀÿÅÿÉÿÇÿÅÿËÿÂÿÃÿÇÿÇÿÌÿÉÿÇÿ¾ÿ¿ÿËÿÆÿ½ÿ¹ÿ¾ÿÌÿ¼ÿ¿ÿÊÿÅÿÆÿÉÿÆÿÆÿÌÿÇÿ½ÿÄÿÄÿÂÿÊÿÏÿÂÿ¶ÿ¼ÿÀÿÁÿ¾ÿÀÿÅÿÅÿÈÿÅÿÏÿÀÿ¹ÿ¾ÿÅÿÃÿÄÿÄÿ¾ÿ¾ÿÁÿ¿ÿ»ÿ¶ÿ¼ÿºÿºÿÉÿ½ÿ¿ÿ¿ÿÃÿÅÿÂÿÃÿÁÿ¾ÿÁÿÀÿÈÿÁÿÂÿ¾ÿÄÿÅÿÄÿÄÿÁÿ»ÿÀÿÅÿÇÿÉÿËÿÌÿÅÿÑÿÆÿÂÿÄÿÃÿÇÿÇÿÂÿÃÿÅÿÆÿÆÿÁÿ»ÿ½ÿÁÿÃÿÄÿÉÿ¼ÿÇÿ¸ÿ»ÿÊÿËÿÂÿÁÿÃÿ¿ÿ¿ÿÁÿÂÿÄÿÅÿÉÿÈÿÏÿÌÿÈÿÂÿÀÿ´ÿ·ÿÄÿÆÿÆÿÄÿ½ÿÌÿ½ÿºÿ¹ÿ²ÿÍÿÅÿ¯ÿ»ÿ¸ÿ¾ÿ½ÿ¾ÿÅÿÂÿ½ÿÄÿËÿÏÿ¼ÿ»ÿÂÿÇÿ¾ÿÆÿÆÿÊÿÎÿÇÿÄÿÁÿÁÿÇÿÈÿÅÿ½ÿ¿ÿ¶ÿÂÿÀÿ¾ÿ¹ÿºÿ¼ÿÃÿÅÿÇÿÍÿÇÿ»ÿ´ÿ·ÿÂÿ¿ÿÆÿÈÿÃÿÅÿÆÿÈÿ¸ÿ¹ÿ¿ÿ¿ÿ½ÿÀÿ¿ÿÆÿÈÿ¿ÿÃÿÆÿ»ÿ¿ÿ½ÿÇÿ½ÿËÿÁÿ°ÿ¿ÿÈÿÁÿÆÿ¾ÿ»ÿ¿ÿ¾ÿÂÿÄÿÀÿÈÿÏÿÆÿÈÿ¸ÿËÿÁÿ¶ÿÀÿÅÿ¾ÿÁÿÄÿÀÿÁÿÃÿ»ÿ´ÿ¸ÿÁÿÇÿ¿ÿÂÿ½ÿ»ÿ»ÿ½ÿ½ÿ¸ÿ»ÿÆÿÅÿÁÿ»ÿ½ÿÂÿÃÿÄÿÂÿÆÿÁÿÁÿ·ÿÄÿ¾ÿºÿÉÿÄÿÀÿÆÿÀÿ·ÿ¹ÿ¼ÿ½ÿ»ÿ¼ÿ¾ÿ¼ÿÆÿºÿ¬ÿ·ÿºÿÃÿ³ÿ¾ÿÆÿ¿ÿ¾ÿ¾ÿÂÿÀÿ»ÿºÿ¾ÿÃÿÃÿÅÿÅÿÂÿÅÿ¸ÿÃÿÀÿ¼ÿ¿ÿÁÿ´ÿÇÿÂÿÅÿ·ÿºÿÄÿÂÿÃÿÄÿ½ÿ¸ÿ»ÿºÿ´ÿ¸ÿºÿÂÿÊÿÆÿµÿ»ÿºÿÁÿ¶ÿÐÿ¼ÿÇÿºÿ¼ÿ¿ÿºÿÂÿÄÿ½ÿ»ÿ¶ÿºÿÀÿÀÿ»ÿÂÿ¼ÿ°ÿ¼ÿ¿ÿ¾ÿÀÿ½ÿÀÿÈÿÅÿÂÿÀÿ½ÿ¼ÿ½ÿ¿ÿ¿ÿÀÿÁÿ¸ÿÄÿ¾ÿ¶ÿ°ÿ²ÿ·ÿÄÿ¾ÿËÿÂÿËÿÄÿºÿ¹ÿÅÿÊÿÁÿ¹ÿºÿÀÿÂÿ½ÿÀÿÂÿ¿ÿ¾ÿºÿ¿ÿ¶ÿÂÿÄÿÀÿÂÿÂÿºÿ»ÿÇÿÃÿ¼ÿÅÿÆÿÂÿÈÿÇÿ¼ÿµÿ¶ÿ¾ÿÆÿÆÿÄÿ°ÿÀÿ¾ÿ¹ÿ¸ÿ¿ÿ»ÿÅÿÂÿ·ÿÀÿ½ÿÄÿÄÿÆÿÄÿÂÿ¼ÿ¸ÿ¾ÿÄÿÁÿ½ÿ½ÿÇÿÁÿºÿ½ÿ½ÿÀÿ¼ÿÃÿ¼ÿ½ÿµÿ½ÿ»ÿ³ÿ·ÿÂÿÄÿºÿ´ÿ·ÿ½ÿÁÿÂÿÀÿ¼ÿÂÿ»ÿ¼ÿ¾ÿ½ÿÇÿÈÿ½ÿÆÿ·ÿÛÿ½ÿÁÿÃÿ¹ÿºÿ¸ÿµÿ¼ÿ¿ÿ¿ÿÉÿÈÿ»ÿ¾ÿÅÿ¿ÿ½ÿ¾ÿ¿ÿ¸ÿºÿÃÿ¸ÿ»ÿ¾ÿÃÿ»ÿÆÿÀÿ½ÿÁÿÄÿ¾ÿÄÿ¿ÿ½ÿ»ÿ¹ÿ¿ÿÀÿºÿ¼ÿÂÿÁÿÂÿÆÿÆÿÀÿÃÿÂÿÈÿºÿÁÿ¸ÿ´ÿ±ÿÂÿÅÿ»ÿ¾ÿÄÿºÿÄÿÅÿ¹ÿ¸ÿÄÿÃÿÁÿ¾ÿ¿ÿÁÿºÿ¼ÿÄÿ¿ÿ¿ÿÁÿ¾ÿºÿÂÿ¾ÿÌÿÁÿºÿÁÿÂÿÁÿ·ÿ¿ÿÆÿÅÿÁÿÀÿÂÿ¿ÿÀÿ¿ÿ½ÿ½ÿ¸ÿºÿ¿ÿºÿÀÿÎÿÇÿÀÿ½ÿ½ÿ¶ÿ½ÿÀÿ½ÿÃÿÆÿ¿ÿÂÿ¼ÿÆÿ¿ÿÉÿÄÿ»ÿÅÿ´ÿ¼ÿÈÿÄÿÌÿÄÿÂÿºÿ°ÿºÿÃÿ¿ÿ½ÿÁÿ¾ÿÇÿÅÿÂÿÄÿ¿ÿÄÿÊÿÂÿ½ÿÓÿ»ÿÂÿ­ÿÀÿÉÿÂÿ´ÿ¼ÿÆÿÆÿ½ÿÃÿ»ÿ¸ÿºÿ¿ÿÆÿÂÿÀÿÅÿÃÿÃÿÀÿÅÿÆÿ¸ÿ½ÿÄÿ¼ÿºÿÀÿÌÿÇÿÁÿ»ÿËÿ¾ÿÂÿÁÿºÿÂÿ¿ÿ¸ÿÂÿÀÿ·ÿ·ÿ¼ÿ¼ÿ¿ÿÀÿ¼ÿ¼ÿ¸ÿºÿÃÿ¼ÿ·ÿ¹ÿ¾ÿ¿ÿÎÿ¿ÿ´ÿ¿ÿÂÿÌÿÈÿÊÿ¸ÿ²ÿÄÿ²ÿÁÿÍÿÍÿÃÿ¿ÿ¸ÿ¼ÿ¾ÿ¾ÿÁÿÅÿ¿ÿ´ÿ¶ÿ¸ÿ¹ÿºÿ·ÿÂÿ½ÿ·ÿÆÿÈÿ¾ÿÁÿ¾ÿÁÿ²ÿ¸ÿ³ÿ¸ÿÉÿÀÿ»ÿÃÿÇÿ»ÿºÿÂÿ»ÿ¿ÿÁÿ¿ÿ´ÿ´ÿ¸ÿ¾ÿÄÿÉÿÇÿ½ÿ¹ÿÁÿÄÿ½ÿ½ÿÁÿÀÿÃÿ·ÿ¼ÿ·ÿºÿ¸ÿ¸ÿ¾ÿ¸ÿÂÿ´ÿ²ÿ¿ÿÃÿ¿ÿµÿ¼ÿÎÿÆÿÅÿ¾ÿ¼ÿÀÿ½ÿ½ÿ½ÿ¹ÿ±ÿºÿºÿ°ÿ´ÿ½ÿ¿ÿÄÿÐÿËÿ¾ÿ¾ÿ¸ÿµÿ¿ÿ¼ÿ³ÿ½ÿ¾ÿ¿ÿÇÿÃÿ»ÿÀÿÄÿ±ÿÄÿµÿ²ÿÈÿ¾ÿ»ÿÄÿ½ÿÁÿÅÿÇÿÉÿÄÿÄÿÂÿµÿ»ÿÁÿÀÿÃÿ¾ÿ¾ÿ¼ÿÂÿ½ÿ¶ÿ»ÿ½ÿÄÿÉÿ»ÿÀÿÊÿ¹ÿ°ÿÅÿ¿ÿ¿ÿËÿ»ÿ¿ÿ¹ÿ»ÿ»ÿ½ÿÄÿ¹ÿ»ÿÆÿÂÿ¹ÿ»ÿÂÿÃÿ¼ÿ¼ÿ½ÿ»ÿ¿ÿ¿ÿ¾ÿÀÿ»ÿ´ÿ»ÿ½ÿÀÿÂÿ¾ÿÃÿ½ÿ¾ÿ·ÿ¶ÿ»ÿÆÿÆÿ¸ÿ´ÿ²ÿÁÿÃÿ½ÿÂÿ°ÿ¿ÿÉÿÈÿÂÿ½ÿ¼ÿÀÿºÿ»ÿÀÿ¶ÿ¸ÿÃÿÀÿ¾ÿ¾ÿ»ÿ¹ÿ»ÿ»ÿ¶ÿÅÿ¾ÿµÿ¿ÿ»ÿ¿ÿÃÿ·ÿ¼ÿÂÿ¹ÿ¼ÿ¾ÿÁÿ³ÿ¶ÿºÿ¿ÿÁÿ¸ÿ¶ÿÄÿÀÿ½ÿÄÿ¾ÿ½ÿ»ÿºÿ½ÿ¼ÿºÿ½ÿÀÿÃÿÃÿÁÿÆÿÃÿÀÿ¹ÿ¿ÿ¾ÿºÿÁÿ¾ÿÅÿÄÿ¸ÿÇÿµÿÒÿ»ÿ¶ÿÃÿÄÿ½ÿ¿ÿºÿ¶ÿµÿºÿÁÿÄÿºÿ°ÿ³ÿ»ÿ½ÿ¿ÿÅÿÀÿ·ÿ»ÿÃÿÂÿÀÿÁÿ»ÿ¸ÿ½ÿ¿ÿÃÿ¾ÿ¶ÿ¾ÿ½ÿËÿµÿµÿ¹ÿ´ÿ¾ÿ¾ÿÁÿ¼ÿÇÿÃÿÀÿÁÿÃÿÂÿÁÿ»ÿ·ÿ¹ÿºÿ¼ÿÀÿ¸ÿºÿ¾ÿ½ÿ¿ÿ½ÿºÿ·ÿºÿºÿ¾ÿÇÿÀÿºÿ¾ÿ´ÿµÿ²ÿ¾ÿ¸ÿ¹ÿ¼ÿ´ÿÁÿ¾ÿ¿ÿÌÿ·ÿºÿÏÿ¼ÿºÿµÿ¸ÿµÿÁÿÄÿ¼ÿºÿÁÿ¾ÿµÿ´ÿÀÿ¾ÿ¿ÿÁÿ»ÿÃÿÁÿÀÿºÿ¶ÿºÿËÿÃÿ¿ÿ¹ÿÁÿÀÿÀÿ¼ÿºÿÁÿÊÿÈÿÈÿÁÿ»ÿÂÿÆÿ´ÿ½ÿ¾ÿºÿ±ÿ¼ÿÀÿ³ÿ¸ÿ¹ÿÀÿÃÿÁÿ¼ÿµÿ²ÿ´ÿÇÿÎÿÆÿÅÿ¾ÿÈÿÌÿ¸ÿÄÿÃÿ¹ÿ´ÿ¿ÿÁÿËÿ¿ÿ¿ÿÂÿºÿ¶ÿÂÿÆÿ¼ÿÃÿËÿÂÿ¸ÿÅÿÄÿ¼ÿ»ÿ¾ÿÅÿ¾ÿÀÿÇÿÇÿÀÿºÿÁÿ¾ÿ¸ÿÁÿÉÿÅÿÅÿÌÿÃÿ®ÿºÿÈÿÅÿºÿ½ÿÅÿºÿ»ÿ¾ÿ¼ÿÁÿ·ÿÃÿÌÿ¾ÿÃÿÃÿÂÿÊÿÃÿ¹ÿ¶ÿ¸ÿ½ÿÃÿÅÿÄÿ¿ÿºÿÀÿ¾ÿ¹ÿ¼ÿ¼ÿ»ÿÁÿÉÿ¿ÿÃÿÀÿ¹ÿ¼ÿ¶ÿÈÿ»ÿ¾ÿ¸ÿ¿ÿ¸ÿ¶ÿ»ÿÁÿ¶ÿ»ÿÂÿÆÿÄÿÃÿ¿ÿ¹ÿ·ÿ»ÿÀÿ¾ÿ¾ÿÀÿÀÿ½ÿÀÿ¼ÿÂÿÇÿ·ÿ½ÿÅÿÄÿÊÿ½ÿ¼ÿÀÿÃÿÀÿÆÿÂÿÃÿ»ÿ²ÿÆÿÎÿÇÿÂÿ¹ÿ½ÿÅÿ»ÿºÿ¾ÿµÿ¹ÿÀÿ½ÿÂÿÂÿÀÿÄÿÁÿÃÿÀÿ²ÿ¹ÿ¿ÿÍÿ·ÿÌÿÅÿÉÿ½ÿÁÿ¹ÿ½ÿºÿÃÿÄÿÃÿ¾ÿÄÿÂÿÀÿ¾ÿºÿ¼ÿÀÿÄÿÅÿ½ÿÁÿÏÿÄÿ¹ÿ´ÿ²ÿ»ÿÀÿÁÿºÿÂÿÄÿºÿºÿÁÿ¾ÿ³ÿÑÿ¼ÿÀÿÃÿ¶ÿµÿÀÿÀÿ¿ÿÇÿÃÿ¹ÿºÿµÿ¸ÿËÿÀÿµÿÅÿÆÿÌÿ½ÿÃÿÑÿ¹ÿÄÿÈÿÀÿÎÿÉÿÃÿÍÿÃÿ»ÿÁÿÈÿÎÿ¼ÿ½ÿÄÿ¾ÿ·ÿ¿ÿÁÿ½ÿºÿ¹ÿ¿ÿ¾ÿÀÿËÿÇÿ¿ÿ»ÿ½ÿ»ÿ»ÿ¾ÿ¿ÿÂÿÀÿÄÿ»ÿÇÿ½ÿÈÿÀÿ¶ÿ»ÿ¿ÿ¾ÿ»ÿÀÿÁÿ½ÿ»ÿÀÿÁÿºÿºÿ¼ÿ¼ÿÃÿÄÿÊÿÆÿ¼ÿÇÿ½ÿ´ÿÄÿÈÿÉÿ¾ÿÄÿºÿËÿÂÿ¿ÿÈÿ¼ÿÀÿÁÿÂÿÁÿ»ÿÀÿÅÿÂÿÄÿÆÿ·ÿ²ÿ±ÿ»ÿ¹ÿÄÿ¿ÿÆÿÆÿ»ÿÁÿÉÿ½ÿÂÿÅÿÀÿÀÿÃÿ¾ÿÃÿ½ÿ¶ÿ·ÿ¾ÿÇÿÂÿºÿÁÿÉÿÂÿÇÿÁÿÀÿ¾ÿ¶ÿÏÿ¾ÿ»ÿÒÿÀÿÊÿÆÿËÿ´ÿÀÿÀÿÄÿÃÿ¼ÿ¶ÿºÿÊÿÍÿÅÿÅÿÀÿ¼ÿ¿ÿÁÿÄÿÅÿ¸ÿËÿÇÿÂÿÃÿÉÿÅÿ¿ÿ¾ÿÄÿÃÿ¼ÿÄÿÄÿÃÿÀÿ»ÿ»ÿ¿ÿÂÿ¾ÿÇÿÎÿÆÿÉÿ¶ÿÊÿÊÿÁÿÏÿÏÿËÿ»ÿÈÿÆÿ°ÿ¸ÿÃÿ½ÿÁÿÆÿÅÿÊÿÈÿÀÿ¾ÿ¿ÿÈÿÇÿÇÿÎÿÂÿºÿ¿ÿÀÿÅÿÅÿÅÿÊÿÉÿÀÿÀÿÃÿÀÿÅÿÊÿÄÿÁÿÁÿ¿ÿ¼ÿºÿ¼ÿÂÿ¿ÿºÿ»ÿ½ÿÆÿ¶ÿÄÿÏÿÃÿÁÿ½ÿ¸ÿÃÿÆÿÁÿÆÿÄÿ¹ÿ¹ÿ¿ÿÁÿÂÿÇÿÅÿ»ÿÁÿÇÿ¸ÿÃÿÉÿÅÿÅÿÊÿÂÿÈÿÊÿ¾ÿ¹ÿ¿ÿÂÿÁÿÇÿÉÿÂÿÅÿÊÿÈÿËÿÄÿÈÿÍÿÊÿ»ÿ°ÿ¸ÿÂÿÐÿÇÿÁÿÀÿ¾ÿÁÿ¾ÿ½ÿ¾ÿ¿ÿÆÿÇÿºÿ¸ÿÉÿÉÿÃÿÂÿÀÿÇÿÀÿÆÿÇÿ¿ÿÈÿÇÿºÿ½ÿÄÿÂÿÂÿÁÿ¾ÿÀÿ¸ÿÂÿÈÿÅÿÂÿ»ÿÈÿÅÿ»ÿ¹ÿÊÿÈÿ¶ÿ»ÿÊÿÈÿÂÿÁÿ¿ÿÅÿÉÿÅÿÅÿ½ÿ¾ÿ½ÿ¼ÿÊÿÍÿÀÿÆÿÀÿ¾ÿÉÿÇÿÀÿÅÿÉÿÁÿ¾ÿÄÿÊÿÈÿ¼ÿÌÿ´ÿÉÿÀÿÇÿ¶ÿÅÿÊÿ¿ÿÆÿÍÿÇÿ½ÿ»ÿÂÿÁÿ½ÿÂÿÃÿÃÿ¿ÿËÿ»ÿÄÿÆÿÃÿÄÿÂÿÈÿÂÿÂÿÄÿÅÿÁÿ»ÿÄÿ¾ÿ¼ÿÉÿ¸ÿÂÿÇÿÌÿÇÿÀÿÃÿ»ÿºÿÁÿÈÿÀÿÀÿÄÿ»ÿºÿÄÿËÿÄÿÂÿºÿ½ÿÃÿÇÿÃÿ½ÿÊÿÈÿÃÿÂÿ»ÿ¼ÿÃÿÁÿÄÿÃÿÁÿ½ÿ«ÿÈÿ»ÿÎÿÃÿÀÿÈÿÈÿÆÿ½ÿ¾ÿÉÿÎÿÉÿÁÿÂÿËÿÆÿÃÿÊÿÆÿ¾ÿËÿÄÿÉÿÈÿÆÿÆÿÇÿÀÿ½ÿÄÿµÿ¿ÿ¾ÿÄÿÜÿÄÿÃÿÃÿÈÿËÿÉÿÁÿÂÿÇÿÆÿÇÿÊÿÈÿÌÿÇÿÏÿ½ÿÃÿÂÿÁÿÅÿÃÿÄÿÌÿÌÿÅÿÉÿÑÿÎÿÑÿ¹ÿÆÿ½ÿ½ÿËÿËÿÌÿ¿ÿÀÿÆÿÎÿÊÿÄÿÆÿÄÿÇÿËÿÒÿÈÿÄÿÆÿÃÿÊÿÅÿÁÿÂÿÌÿÈÿÄÿÊÿÃÿÇÿ¾ÿ¿ÿÀÿ´ÿÐÿÍÿÏÿÎÿÍÿÊÿÅÿ¾ÿÀÿÇÿÄÿÅÿÅÿ¾ÿÄÿÇÿ¿ÿÇÿ¹ÿÆÿÎÿÃÿ¾ÿ¿ÿ½ÿ¿ÿ½ÿÃÿÙÿËÿ½ÿ½ÿÄÿ·ÿ¾ÿÈÿÌÿÊÿÇÿÅÿ¿ÿÃÿÈÿÉÿÅÿÌÿÅÿÀÿ¾ÿÅÿÊÿÉÿÉÿÈÿÄÿÃÿÁÿÅÿºÿÆÿÃÿÇÿÂÿÄÿ¼ÿÈÿÓÿÎÿÆÿÅÿÌÿÏÿ¿ÿÇÿÅÿÍÿÄÿÄÿÃÿÄÿÎÿÍÿÂÿÁÿ»ÿ¸ÿ»ÿÎÿÆÿÀÿÃÿÉÿÎÿÌÿÂÿ¸ÿµÿ¼ÿÊÿÊÿÊÿËÿÆÿÅÿÌÿÈÿÁÿÂÿÄÿÅÿÆÿÆÿËÿÊÿÀÿ·ÿ¼ÿÅÿÉÿÌÿËÿÅÿÅÿÆÿÃÿÅÿÉÿÊÿÉÿÄÿÅÿÅÿÀÿ»ÿÄÿÍÿÉÿÉÿÌÿÂÿÊÿ»ÿÀÿÑÿÇÿÂÿÌÿÌÿÄÿÊÿÏÿÆÿÄÿÇÿÂÿ¾ÿÂÿÍÿÆÿÉÿÎÿÉÿÆÿÐÿÓÿÆÿÀÿ¼ÿ¾ÿÈÿËÿÉÿÄÿÀÿÁÿÄÿÂÿÇÿÏÿÄÿ¾ÿÌÿÄÿÇÿÊÿÃÿÂÿÉÿÃÿÀÿÌÿÎÿÆÿÅÿÏÿÊÿÉÿÈÿÌÿÎÿ¾ÿÊÿÂÿÅÿÅÿÅÿÅÿÀÿÃÿÊÿÌÿÇÿ¿ÿÁÿÊÿÓÿÀÿÀÿÆÿÌÿÇÿÅÿÈÿÅÿÅÿÍÿÉÿÌÿ¾ÿÁÿÈÿÉÿÆÿÄÿÂÿÃÿÊÿÉÿÉÿÌÿÉÿÉÿÊÿÇÿËÿÊÿ¸ÿ¿ÿÉÿÌÿËÿÎÿÊÿÆÿÅÿÉÿÇÿÀÿËÿÅÿÃÿÄÿÅÿÁÿÂÿÎÿÑÿÌÿÍÿÏÿ½ÿÁÿÔÿÅÿÀÿÆÿÍÿÇÿÁÿÅÿÆÿÇÿÃÿËÿÄÿÉÿÄÿÃÿÄÿÂÿÀÿÃÿÒÿÈÿÀÿÐÿÄÿÂÿÌÿÍÿËÿÍÿ»ÿÄÿÅÿÆÿÃÿÁÿÆÿÈÿÇÿÉÿÄÿ·ÿ¿ÿÃÿÖÿÐÿËÿÒÿÏÿÆÿÊÿÈÿËÿÐÿÈÿÄÿÈÿÊÿÊÿÂÿ¼ÿÀÿÀÿÃÿÂÿÆÿÄÿ¿ÿºÿ½ÿÉÿÒÿÄÿ¸ÿÈÿÅÿÅÿÇÿÉÿÉÿÃÿºÿÄÿÊÿÁÿ»ÿÆÿÊÿÌÿÌÿÇÿÆÿÀÿÒÿÌÿÎÿÈÿ½ÿÃÿËÿÄÿÅÿ³ÿÄÿÉÿÉÿÈÿÃÿÃÿÉÿÈÿºÿÃÿÉÿÈÿËÿÃÿÃÿÀÿ¸ÿÆÿÇÿÃÿÅÿÂÿÁÿÁÿ¿ÿÂÿÉÿÇÿÏÿÆÿÒÿÃÿÁÿÉÿÍÿËÿ»ÿÍÿÆÿËÿÅÿÂÿÉÿÎÿËÿÐÿÈÿÌÿÃÿËÿÃÿ¿ÿÄÿÅÿ½ÿ¸ÿÖÿÑÿ½ÿÆÿÍÿÈÿÃÿÀÿÊÿÅÿÄÿÂÿ¼ÿÀÿÇÿÂÿ¼ÿ´ÿÊÿÐÿËÿÄÿÀÿÀÿÂÿÄÿÁÿÎÿÇÿÉÿÅÿÅÿÈÿÈÿÃÿÇÿÅÿÌÿ¼ÿ¹ÿÆÿÁÿ¿ÿ½ÿÁÿÁÿºÿÂÿ¾ÿÄÿÄÿ¾ÿÄÿÃÿÀÿÆÿ»ÿËÿÀÿÉÿÈÿ¿ÿ¼ÿ¾ÿ¼ÿµÿµÿ¸ÿÍÿÇÿÃÿ»ÿµÿ¿ÿ·ÿÀÿ¬ÿ½ÿÀÿÈÿÆÿ¹ÿµÿ¿ÿÄÿ¹ÿÁÿÆÿÂÿÁÿÂÿ¿ÿÀÿºÿºÿµÿ»ÿ·ÿºÿÁÿÄÿÆÿ¿ÿÆÿ¿ÿÄÿÃÿ¾ÿÂÿÇÿ¼ÿ±ÿºÿÁÿ»ÿ´ÿ¾ÿÅÿ¿ÿ¸ÿ»ÿ³ÿ·ÿÁÿÃÿ¿ÿÅÿÇÿÃÿÃÿÃÿ¹ÿ¹ÿ»ÿ¾ÿÃÿÅÿÆÿÊÿÊÿ¿ÿÁÿÃÿÁÿÅÿÄÿÄÿÅÿÅÿÆÿÅÿÄÿÀÿ¿ÿÁÿÃÿÇÿÆÿ¼ÿ¿ÿÑÿ»ÿ¹ÿ¸ÿÀÿÌÿÇÿ»ÿºÿ¹ÿ¸ÿÂÿÅÿ¶ÿºÿÃÿÃÿ½ÿ½ÿ¾ÿ¾ÿÃÿÄÿÃÿËÿÅÿºÿ»ÿÂÿ¿ÿÀÿÅÿÆÿ¿ÿÇÿ½ÿ¼ÿÂÿÃÿ¿ÿÂÿ¼ÿ½ÿÃÿÆÿÄÿÆÿÉÿÃÿ¼ÿÁÿÈÿÀÿÄÿ»ÿÇÿÐÿÇÿÀÿÂÿÂÿÂÿÂÿÆÿÄÿ¿ÿÀÿÄÿÃÿÃÿÁÿºÿ¹ÿÃÿ¿ÿÍÿÉÿÈÿ¾ÿ»ÿ½ÿÀÿÂÿÂÿÇÿÄÿ³ÿÀÿÃÿÃÿÄÿÅÿÄÿÅÿ»ÿ½ÿ²ÿÁÿ¯ÿÃÿÊÿÈÿÊÿÌÿÅÿ½ÿºÿºÿÈÿÀÿÂÿÈÿÃÿÉÿËÿ¾ÿ¹ÿÀÿ´ÿÁÿÀÿÀÿÌÿÅÿ½ÿÃÿÈÿÂÿ¿ÿÂÿ¸ÿÆÿÅÿÄÿ¿ÿÅÿÁÿÀÿÊÿËÿÅÿÂÿÅÿÂÿÃÿÇÿÇÿ¹ÿÂÿÊÿÄÿÃÿÄÿÇÿºÿÁÿÁÿ¾ÿÅÿ¿ÿÂÿÁÿÅÿËÿÃÿÊÿÄÿÆÿÁÿºÿ¸ÿÀÿÊÿÐÿÎÿÄÿ½ÿÉÿÌÿ±ÿ¿ÿÄÿ¾ÿºÿÂÿÆÿ¿ÿÀÿÊÿÇÿ»ÿÁÿ¿ÿÀÿÀÿÁÿÉÿÈÿÈÿÃÿ·ÿºÿÈÿÇÿ¹ÿÊÿÀÿÈÿÍÿËÿÌÿÅÿ¼ÿ¹ÿºÿÀÿÈÿ¿ÿÆÿÉÿÁÿÆÿ¾ÿ¹ÿ½ÿÃÿÄÿÀÿ¿ÿÍÿÆÿ·ÿÁÿÆÿÃÿÆÿÑÿÌÿÂÿ¿ÿ¾ÿ½ÿÀÿ»ÿÁÿºÿ¸ÿÀÿÄÿÄÿÅÿÀÿ¼ÿºÿ¹ÿ¹ÿÀÿÇÿÌÿÀÿ½ÿÀÿÆÿÃÿ¹ÿ¸ÿ¼ÿ¾ÿ¿ÿÂÿÄÿ¾ÿÁÿÎÿÇÿÈÿÀÿÆÿÁÿ¾ÿ½ÿ³ÿ·ÿÌÿÄÿÈÿÆÿÀÿÆÿÊÿÃÿÇÿÄÿ¾ÿºÿÂÿÍÿÅÿ¾ÿÄÿÄÿÇÿËÿÄÿÃÿ»ÿ¿ÿ½ÿ·ÿ»ÿÄÿÃÿ¿ÿÃÿÃÿÅÿÌÿÀÿÉÿ·ÿÀÿÉÿÂÿÆÿÌÿÆÿ¾ÿºÿ»ÿ¹ÿÂÿÀÿÃÿ½ÿÂÿ¼ÿÉÿÊÿÂÿÀÿ¿ÿ¿ÿÉÿÏÿ½ÿ¼ÿØÿ·ÿÌÿ·ÿ¿ÿÃÿÇÿ¿ÿÀÿÃÿÂÿÃÿÃÿÆÿÃÿÈÿÆÿÀÿ¾ÿ¿ÿÁÿÂÿÅÿÁÿ¾ÿÁÿÇÿÄÿºÿ·ÿ¿ÿ·ÿÁÿÇÿËÿÃÿ´ÿÁÿÑÿÇÿ¾ÿ»ÿ¾ÿÇÿÆÿ½ÿ¿ÿÄÿËÿÁÿÁÿÇÿÎÿÃÿÀÿÆÿ¼ÿµÿ¿ÿÍÿÏÿÆÿÄÿÍÿÇÿ·ÿ¯ÿÅÿ·ÿÃÿ¾ÿ¿ÿÌÿÅÿÀÿÃÿÄÿ¿ÿ¼ÿÆÿÄÿÈÿÀÿ½ÿ·ÿÆÿÀÿÇÿÄÿ¼ÿÃÿÅÿÇÿÂÿ¼ÿÄÿÅÿÄÿÁÿ±ÿ·ÿÆÿ¹ÿÉÿ±ÿÄÿÅÿÄÿÀÿºÿ¿ÿÅÿÃÿÀÿ¿ÿÃÿ¹ÿÂÿÅÿÅÿ»ÿÂÿÇÿ½ÿ¾ÿ¾ÿÁÿ¿ÿÂÿ»ÿ¸ÿÃÿÅÿÈÿÄÿÁÿ·ÿ¶ÿËÿÄÿÂÿ¿ÿÆÿ¿ÿÂÿÆÿÃÿÃÿÀÿ¿ÿÂÿÁÿÀÿÀÿÄÿÄÿÆÿÌÿ¿ÿÆÿÊÿ¾ÿ½ÿ½ÿ¸ÿ¹ÿÂÿÀÿ¼ÿÂÿÃÿÁÿÇÿÂÿ»ÿÀÿÆÿÃÿÂÿÁÿÁÿºÿÂÿÈÿÍÿÌÿÀÿ¹ÿ¸ÿ¹ÿ¿ÿÁÿ¾ÿÁÿºÿÅÿ¹ÿÁÿ»ÿºÿÆÿÀÿÂÿÊÿÀÿ¼ÿµÿ±ÿ³ÿ¹ÿÁÿÇÿÅÿ»ÿÀÿÌÿÍÿÐÿºÿÃÿ½ÿÁÿÃÿÆÿ³ÿÃÿÂÿÀÿÀÿÂÿÊÿÎÿÇÿÁÿÅÿÂÿ¹ÿ»ÿ·ÿ¶ÿ¸ÿÃÿºÿÇÿÅÿÆÿ´ÿºÿÃÿ»ÿ¸ÿÀÿÂÿ»ÿ´ÿµÿ¹ÿ¶ÿÇÿÂÿ´ÿ¿ÿËÿÃÿÒÿ¿ÿ¸ÿ¹ÿ½ÿ¼ÿ¿ÿÂÿ¾ÿ¼ÿ¾ÿ¾ÿ»ÿ¸ÿ¹ÿºÿ¾ÿÄÿºÿÊÿ½ÿ´ÿ¾ÿÆÿÁÿÈÿºÿ¾ÿ¼ÿ»ÿÀÿÂÿÂÿÄÿ¾ÿºÿ»ÿ¶ÿÃÿÍÿºÿ½ÿ»ÿ¹ÿÃÿÖÿÅÿµÿÆÿ¸ÿÀÿºÿ¾ÿµÿ»ÿÄÿÃÿ¼ÿºÿ¿ÿÄÿÁÿ½ÿÂÿ¿ÿÂÿ¼ÿÁÿÁÿÌÿÄÿÇÿÇÿÂÿ´ÿ¶ÿ·ÿ»ÿ¾ÿ»ÿ½ÿºÿ¼ÿÀÿÀÿÃÿ¿ÿ½ÿ¿ÿÂÿ¸ÿ¸ÿÆÿºÿµÿ¾ÿÄÿ¹ÿÇÿÆÿ¾ÿÃÿ¾ÿÄÿºÿ»ÿÇÿÉÿÀÿ¸ÿ¾ÿÇÿÄÿÁÿ»ÿÀÿÃÿ¾ÿ¶ÿ³ÿ»ÿ¸ÿÈÿÃÿÄÿ¼ÿÂÿ¾ÿ¶ÿÀÿÁÿ¿ÿ¿ÿ¼ÿ½ÿÂÿÃÿÃÿÄÿÃÿ·ÿ»ÿ¸ÿ¿ÿºÿ¾ÿ¹ÿÅÿ¼ÿ»ÿÆÿ´ÿ¸ÿÀÿÁÿÀÿºÿ¸ÿÂÿÅÿÄÿÉÿÇÿ¿ÿ¼ÿºÿ¸ÿ¶ÿ¶ÿºÿ»ÿ¾ÿÌÿ½ÿÄÿ·ÿÁÿÇÿÒÿÂÿ¹ÿÃÿÅÿºÿÁÿÃÿÁÿÃÿ¿ÿ½ÿÁÿºÿµÿ»ÿ¾ÿ¾ÿ½ÿÂÿ®ÿ¸ÿ¾ÿ¹ÿºÿ¼ÿºÿÎÿ»ÿÂÿÅÿÇÿºÿÇÿ¿ÿÁÿ¾ÿ½ÿÃÿÑÿÊÿ¹ÿ¼ÿÄÿÂÿ¹ÿ¸ÿÃÿÀÿÂÿ¿ÿ½ÿºÿÁÿÀÿÊÿ½ÿ»ÿÇÿÀÿÁÿ·ÿÂÿÇÿÁÿ¾ÿ¾ÿÆÿÁÿ¾ÿÀÿÂÿ¿ÿ»ÿ½ÿÄÿÀÿºÿÅÿÆÿÅÿ»ÿ»ÿ°ÿÁÿÅÿÁÿÁÿ¶ÿ¸ÿÀÿ»ÿÅÿºÿÆÿÎÿÉÿ¾ÿ¶ÿÅÿÉÿ¾ÿ¾ÿ·ÿ·ÿ½ÿ·ÿ¶ÿ»ÿºÿ¾ÿÃÿÁÿÅÿ»ÿÁÿ¿ÿ¹ÿÉÿ¿ÿÎÿÃÿÉÿ¾ÿ¶ÿ²ÿ¶ÿ¾ÿ¸ÿ¿ÿÂÿÇÿÆÿÀÿ¿ÿ¾ÿÆÿÅÿÂÿ¿ÿ¶ÿµÿ¿ÿÅÿ»ÿ¾ÿÀÿÆÿ¼ÿ¿ÿÊÿÃÿ¶ÿÂÿÃÿÁÿÈÿ´ÿºÿÈÿÎÿÁÿÉÿÊÿÂÿºÿÀÿÀÿ»ÿ¼ÿ¼ÿ¾ÿ¿ÿ¸ÿºÿÁÿ½ÿ»ÿ¿ÿ¾ÿÀÿÀÿ¼ÿÃÿÆÿÀÿ»ÿ©ÿ·ÿÀÿºÿÆÿÊÿ¿ÿ±ÿºÿ¹ÿ¾ÿ¼ÿ¼ÿµÿ¿ÿÅÿ¾ÿÅÿÀÿ¼ÿ½ÿÄÿÀÿ´ÿ³ÿ´ÿ¶ÿ¿ÿÂÿ¾ÿ¿ÿ»ÿÀÿÉÿÅÿÃÿÁÿ½ÿ¶ÿ¿ÿÁÿ¾ÿºÿ¿ÿ¼ÿ¼ÿ¾ÿºÿ»ÿ¸ÿÄÿ¼ÿ´ÿ³ÿ·ÿ¼ÿ¼ÿÂÿÆÿÀÿ¼ÿ¿ÿÁÿ¾ÿ½ÿÁÿ¼ÿÂÿÀÿ¼ÿ»ÿ½ÿ³ÿÅÿÁÿÇÿÀÿ©ÿÉÿ¿ÿÂÿÃÿµÿ¿ÿÈÿÏÿÉÿ»ÿÂÿ¿ÿ½ÿ¿ÿ¸ÿ»ÿ»ÿ»ÿÄÿ»ÿ´ÿµÿ¶ÿÂÿÄÿÆÿÀÿÃÿ»ÿÁÿÀÿÂÿÄÿÀÿÅÿ½ÿ¼ÿÉÿÁÿÆÿ¿ÿ°ÿ³ÿ¹ÿÂÿ»ÿ½ÿ·ÿºÿ¾ÿÄÿÆÿ¿ÿÅÿ¼ÿ½ÿÂÿÀÿ¼ÿ·ÿ¼ÿÈÿÏÿÍÿÇÿºÿ½ÿÅÿÄÿ¼ÿ·ÿºÿÁÿÄÿÆÿÃÿ¹ÿ¹ÿÎÿÀÿ¿ÿ¶ÿÀÿ´ÿ«ÿ½ÿÁÿÃÿ·ÿ¼ÿ¿ÿÂÿÂÿÄÿÃÿÂÿÁÿ¶ÿ¾ÿ¿ÿ´ÿ½ÿÁÿ¾ÿ½ÿ¼ÿÃÿÄÿµÿ¹ÿ½ÿ¾ÿ¾ÿ½ÿµÿ²ÿ­ÿÂÿÂÿÃÿÀÿ¿ÿÆÿÈÿµÿÁÿ¼ÿÅÿ¿ÿ¼ÿ¾ÿÂÿÂÿÅÿÃÿ¼ÿºÿÀÿÁÿ½ÿ¿ÿÂÿ¾ÿºÿ½ÿ¾ÿ¹ÿ¹ÿºÿÁÿ½ÿ½ÿ¾ÿ¿ÿÅÿ¿ÿÆÿÁÿ¸ÿºÿËÿ¼ÿ¼ÿ¼ÿºÿ¹ÿÄÿÇÿ¼ÿÃÿ¼ÿ¿ÿÅÿÂÿ»ÿÀÿÁÿ½ÿºÿ»ÿ¼ÿ¿ÿÁÿºÿ¿ÿÀÿ¸ÿ»ÿºÿ¾ÿ»ÿÀÿ½ÿÄÿÂÿÄÿ´ÿÃÿ¸ÿÏÿÂÿÁÿ¸ÿ½ÿÇÿÂÿÂÿ¿ÿ³ÿ¾ÿ¼ÿÃÿ¼ÿ´ÿºÿ»ÿ¼ÿ¾ÿ¿ÿ¶ÿ²ÿ»ÿÂÿÅÿÅÿÄÿ¼ÿ½ÿ¸ÿºÿ¾ÿ»ÿ¼ÿÀÿ¶ÿÁÿ´ÿ»ÿÉÿÅÿ´ÿ¿ÿ¿ÿ¿ÿÅÿÀÿ½ÿ½ÿÄÿÍÿÃÿÈÿÁÿ¿ÿÀÿÁÿÁÿÂÿ¼ÿ¸ÿ¼ÿ½ÿ´ÿ±ÿ½ÿÅÿ¾ÿ¾ÿÇÿÆÿÄÿÊÿ¸ÿ¼ÿµÿ·ÿ»ÿ¹ÿ¸ÿÀÿºÿºÿÃÿÅÿÀÿµÿ½ÿÀÿÆÿÉÿÀÿ¼ÿ¾ÿ»ÿ³ÿ¼ÿºÿµÿ²ÿ·ÿÇÿÄÿ»ÿ½ÿÂÿÅÿÁÿ¾ÿ¾ÿ¿ÿ¸ÿ½ÿÆÿÁÿ¸ÿ¹ÿÁÿ¾ÿÂÿÊÿÅÿ¼ÿ¼ÿ¹ÿ¼ÿÊÿÆÿÁÿÃÿÂÿ¿ÿ´ÿ¸ÿÃÿºÿÀÿÇÿÄÿÁÿÄÿ¿ÿµÿ´ÿµÿ±ÿµÿ¾ÿ¿ÿÆÿÍÿÀÿÅÿÉÿ¼ÿ¶ÿÇÿ½ÿºÿÏÿ¾ÿÛÿ¶ÿ¿ÿµÿÌÿÁÿÈÿ½ÿÁÿ¿ÿ·ÿ¸ÿÂÿÆÿÆÿÁÿÄÿÄÿÁÿ¾ÿÅÿÎÿÉÿÄÿ¿ÿ¹ÿÃÿÈÿÀÿ¾ÿÊÿÁÿÃÿ´ÿÈÿÇÿÊÿ¹ÿÇÿÄÿ¾ÿ¶ÿ¸ÿ½ÿÂÿÀÿÆÿÆÿ»ÿÁÿ¾ÿÃÿÅÿÃÿ¾ÿ»ÿ¿ÿÁÿÁÿÀÿÁÿÃÿ¾ÿ»ÿ½ÿÂÿºÿ¹ÿ½ÿ»ÿÀÿ¾ÿÈÿÃÿµÿ½ÿÂÿÂÿ²ÿÂÿ¼ÿÃÿ¾ÿ¾ÿ¿ÿÃÿ¾ÿ¼ÿÅÿÃÿÇÿÉÿÂÿ»ÿÀÿ¿ÿ¹ÿ¼ÿ¿ÿÁÿ¸ÿ±ÿ¼ÿÁÿ¼ÿ¿ÿÉÿÉÿ½ÿ¿ÿÁÿ¹ÿÈÿ¹ÿ·ÿÁÿÄÿ½ÿµÿÆÿÀÿÇÿ¼ÿÂÿ»ÿ·ÿÃÿ¿ÿ´ÿÃÿÂÿ·ÿÂÿÃÿ¶ÿ´ÿ¼ÿ¼ÿ¹ÿ¶ÿ½ÿ¿ÿ³ÿÅÿÄÿÓÿµÿÆÿÊÿ½ÿ¸ÿÃÿ½ÿ»ÿ¹ÿÄÿÇÿ½ÿÁÿÂÿ¿ÿÁÿºÿ¼ÿ¾ÿ½ÿÃÿÆÿÄÿÁÿÃÿÃÿ¼ÿ¸ÿ¼ÿÈÿÎÿ¾ÿ¾ÿÀÿÀÿ¿ÿ»ÿ¿ÿÅÿ¼ÿÓÿÅÿÄÿÅÿÆÿÅÿ¼ÿ¿ÿÊÿÌÿÆÿÆÿÀÿÁÿÅÿ¸ÿ¿ÿÉÿÂÿÊÿÂÿ½ÿÅÿ¼ÿÄÿ¯ÿ±ÿ¿ÿ¼ÿÑÿÌÿÄÿÀÿÆÿÅÿÂÿÂÿ¸ÿ¶ÿ¸ÿ¾ÿ¾ÿÁÿ¹ÿ²ÿ·ÿÀÿÅÿÁÿÄÿÇÿÀÿÁÿ¿ÿÅÿÃÿÃÿ·ÿ¸ÿÂÿ¼ÿ¾ÿÀÿÅÿÃÿºÿ»ÿ¿ÿÀÿ¿ÿÀÿ¸ÿºÿ¼ÿÀÿÃÿÇÿÈÿÉÿÅÿ·ÿºÿÂÿÇÿÈÿÄÿ¾ÿ³ÿÈÿ¸ÿ·ÿÄÿÃÿ¾ÿÈÿ½ÿ»ÿÉÿÍÿÈÿÀÿ¾ÿ½ÿÂÿ¼ÿÀÿÂÿ¿ÿÂÿ½ÿ¾ÿÀÿÀÿ·ÿ¾ÿÂÿÆÿ¼ÿÄÿºÿÂÿÊÿÅÿ¸ÿ½ÿÅÿÂÿÄÿÈÿÆÿÇÿÄÿÁÿÀÿ¼ÿÀÿÃÿ½ÿÄÿÃÿ¹ÿÃÿÁÿºÿ»ÿ¼ÿÃÿ³ÿ³ÿÆÿ·ÿ´ÿ¿ÿºÿÃÿÅÿÈÿÌÿ»ÿ®ÿµÿÄÿÉÿÂÿ¾ÿÅÿÉÿÉÿÈÿÀÿ¿ÿ»ÿÁÿÄÿÂÿ¾ÿÒÿÇÿÌÿÂÿÀÿ»ÿ¶ÿ¹ÿÁÿ¿ÿÂÿÃÿÁÿ¾ÿ½ÿ»ÿ¼ÿÊÿÍÿÆÿ¿ÿ²ÿÄÿ»ÿÇÿÊÿÌÿ¼ÿ¾ÿ¶ÿÄÿ»ÿºÿÄÿÉÿÆÿ¸ÿ¼ÿÀÿ¿ÿ¿ÿ»ÿ½ÿÀÿ¿ÿÆÿ¿ÿÅÿ±ÿ»ÿÂÿ¸ÿÉÿÇÿËÿÎÿ¾ÿ»ÿÄÿÂÿÁÿËÿÊÿÆÿÌÿËÿÂÿ¿ÿ¿ÿÂÿÀÿ·ÿ¿ÿ¸ÿÂÿÉÿ·ÿÃÿÁÿËÿ¿ÿºÿ¸ÿÂÿ¹ÿÂÿËÿËÿÈÿÃÿÈÿÆÿÅÿÃÿÄÿÍÿÎÿµÿÃÿÉÿÁÿÇÿËÿ¾ÿÃÿÈÿ½ÿ½ÿÄÿÂÿ¿ÿ¾ÿ½ÿ¾ÿÀÿÂÿÅÿÆÿ¹ÿÑÿÊÿÀÿÃÿÇÿÁÿÈÿËÿÆÿÄÿÃÿÆÿ¿ÿ¾ÿÁÿ»ÿºÿÃÿÅÿÄÿÄÿÊÿÅÿÇÿÇÿÂÿËÿÀÿÇÿÄÿÁÿÈÿÄÿ¼ÿÃÿÅÿ½ÿ¿ÿÇÿÆÿÅÿÆÿÄÿÍÿÅÿ¹ÿÅÿÃÿÍÿÁÿºÿµÿÅÿ¼ÿ»ÿÃÿÀÿ¾ÿÁÿÅÿÅÿÀÿÅÿ·ÿÀÿÃÿÇÿºÿÍÿÆÿÂÿÇÿ½ÿ¿ÿÌÿÏÿÅÿ¾ÿ½ÿ¾ÿ¾ÿ½ÿÀÿ½ÿÂÿÃÿ¸ÿÍÿÌÿ®ÿÇÿÄÿÍÿÆÿÄÿ¿ÿ½ÿºÿºÿ¾ÿÁÿÄÿÆÿÆÿ¾ÿ¾ÿÅÿ»ÿÆÿÄÿÁÿÃÿ¿ÿÊÿÈÿÂÿÂÿ¿ÿ¾ÿÄÿÂÿ¼ÿ¾ÿºÿ¹ÿ½ÿÆÿÉÿ½ÿÁÿÇÿÅÿÉÿÊÿ½ÿºÿÂÿÀÿ¹ÿ¾ÿÇÿÆÿÆÿ¾ÿ¶ÿºÿÄÿÅÿ¹ÿ¹ÿ¾ÿÇÿÆÿÂÿÃÿÄÿÅÿÅÿÃÿ½ÿ¾ÿ»ÿÂÿÊÿ¼ÿáÿÎÿÀÿ½ÿÁÿÄÿÆÿÅÿËÿÎÿÅÿÁÿ½ÿÄÿÈÿÇÿÇÿÃÿ»ÿÈÿÅÿÊÿÇÿÂÿ¿ÿ¿ÿÂÿÃÿÅÿÖÿÒÿËÿ»ÿÀÿ¶ÿ¹ÿÇÿÄÿÂÿÊÿÀÿ¼ÿÅÿËÿÈÿÆÿÊÿËÿÊÿÍÿÁÿÃÿÄÿÂÿÀÿÌÿÂÿÆÿÃÿ¹ÿÅÿÐÿÌÿÏÿÅÿÂÿµÿ¹ÿÑÿÖÿÄÿÀÿÆÿÄÿÃÿÂÿÄÿÍÿÎÿÅÿÈÿÉÿÆÿÌÿÄÿÆÿÊÿÊÿÄÿÇÿÎÿÎÿÇÿ¿ÿ½ÿÃÿÔÿËÿÃÿËÿ¾ÿÅÿËÿÉÿÄÿÄÿÀÿÀÿÅÿÉÿÊÿÇÿÆÿ½ÿËÿÔÿÈÿÈÿÇÿÊÿÇÿÄÿÉÿÊÿÈÿÈÿÊÿÑÿÁÿÁÿÆÿÄÿÉÿÇÿÌÿÉÿÏÿÍÿÆÿÁÿ½ÿÄÿÈÿÍÿÈÿËÿÅÿÄÿÂÿ¿ÿÇÿÎÿËÿÉÿÌÿÊÿËÿÉÿÎÿ¶ÿ»ÿ¹ÿÅÿÁÿÆÿÆÿÈÿÎÿËÿÄÿÇÿÑÿÉÿÄÿÂÿÆÿÅÿÆÿÅÿÃÿÁÿÃÿÆÿÅÿÊÿÃÿÀÿÆÿ½ÿÏÿÁÿÊÿÃÿ¾ÿÂÿÀÿ»ÿ¿ÿÈÿÃÿÌÿÌÿÅÿ½ÿÃÿÃÿÅÿÇÿÆÿÅÿÄÿÄÿÉÿÆÿ¾ÿÇÿÐÿÂÿÌÿÑÿÊÿÆÿÉÿÈÿÃÿÂÿÀÿËÿÎÿÇÿÈÿÈÿÃÿ¾ÿÉÿÍÿÇÿËÿÎÿÍÿÎÿ×ÿºÿÂÿ¹ÿ¾ÿÄÿ¹ÿ¸ÿÁÿÂÿÄÿÈÿÎÿ¿ÿÇÿÅÿËÿÈÿÈÿÆÿÄÿÉÿÎÿËÿÊÿÃÿËÿÈÿÄÿÆÿ¿ÿÃÿÍÿÌÿÆÿÈÿÄÿÏÿÆÿ¿ÿÌÿ½ÿÆÿÍÿÎÿÍÿÇÿÃÿÄÿÇÿÊÿÅÿÈÿÉÿËÿÒÿÓÿÐÿÎÿÆÿ½ÿÈÿÇÿÎÿÌÿÌÿÉÿÊÿÄÿÁÿÆÿÇÿÀÿÍÿÌÿÄÿÇÿÈÿÎÿÎÿÌÿÍÿÎÿÐÿÒÿ¼ÿÉÿÉÿÃÿÃÿÈÿÄÿÃÿÈÿÉÿÓÿÐÿÇÿÍÿÄÿÀÿÂÿÆÿÈÿÇÿËÿÓÿÐÿÓÿÈÿÍÿÁÿ¿ÿ¾ÿÉÿÊÿÄÿÇÿÈÿÄÿ½ÿÊÿÆÿÄÿÎÿÌÿÃÿÅÿÈÿÂÿÄÿ³ÿÈÿÎÿÓÿÓÿÊÿÃÿÄÿÇÿÇÿÅÿÄÿ¿ÿÅÿÄÿÃÿÇÿÂÿ¼ÿÈÿÇÿÆÿ¾ÿ¼ÿÃÿ¾ÿ½ÿÃÿÉÿÇÿÅÿÉÿÄÿËÿÊÿÉÿÈÿÉÿÊÿÍÿÎÿ»ÿÄÿÅÿÉÿÀÿÃÿÍÿÐÿÎÿÌÿÅÿËÿØÿÅÿÈÿÊÿÏÿÌÿÂÿ¾ÿÂÿÁÿÄÿÉÿÁÿÉÿËÿÌÿÉÿÄÿÈÿÃÿÂÿÉÿÇÿËÿÇÿÇÿÊÿÃÿ¸ÿÃÿÆÿÀÿÈÿÈÿÅÿÍÿÐÿÅÿ¿ÿÀÿÃÿÔÿËÿºÿ¾ÿÄÿÁÿ¿ÿ½ÿ¼ÿÄÿÉÿÈÿÈÿÃÿÄÿÆÿ¿ÿÄÿÊÿÂÿ¿ÿÃÿÊÿÆÿÄÿÉÿÃÿÀÿ¸ÿÄÿÂÿÊÿÄÿÂÿÉÿÉÿÇÿÒÿÂÿÔÿÇÿ¼ÿÂÿÈÿÀÿÃÿÆÿÏÿÆÿ¼ÿ¿ÿÅÿÆÿÆÿÊÿÂÿÃÿÈÿÌÿÅÿÄÿÂÿÀÿÊÿÉÿÊÿÊÿÆÿÊÿÌÿËÿÈÿÁÿÁÿÊÿÁÿÂÿ¿ÿÁÿÈÿËÿÅÿÇÿÃÿÎÿÊÿÈÿÈÿÅÿÂÿÀÿ»ÿËÿÄÿÈÿÊÿÇÿÅÿÆÿÄÿÄÿÎÿÏÿ½ÿÊÿÀÿÂÿÇÿÄÿÂÿ¿ÿ¸ÿÈÿÄÿÈÿÂÿºÿ³ÿ»ÿÅÿÁÿÀÿÑÿÇÿÄÿ¼ÿ·ÿ½ÿÄÿ¾ÿ±ÿ½ÿºÿ¿ÿÄÿÇÿÇÿÁÿ»ÿ¼ÿÀÿ»ÿ·ÿÄÿÈÿÂÿ¹ÿ¶ÿÃÿÆÿÀÿÃÿÂÿ¾ÿ¾ÿÀÿ¿ÿÈÿ½ÿÈÿ¼ÿ¿ÿÆÿÃÿ¾ÿÁÿÁÿ¼ÿÁÿÄÿÇÿÂÿÀÿÁÿÄÿÉÿ¹ÿ¸ÿÇÿÂÿ¸ÿºÿÂÿÃÿ¿ÿºÿµÿºÿÀÿ¾ÿºÿÀÿÅÿÃÿÅÿ¾ÿÆÿ¼ÿ¿ÿÁÿÀÿ»ÿ¶ÿºÿÇÿÇÿÖÿ½ÿÃÿÌÿÀÿºÿÂÿÃÿÅÿÉÿÀÿÅÿ¾ÿÀÿÃÿÆÿÅÿÁÿÃÿÂÿ­ÿÁÿºÿ¸ÿ·ÿ¾ÿÇÿÇÿÅÿ¾ÿ¿ÿ¿ÿºÿ¼ÿÂÿÁÿ¼ÿ»ÿ¿ÿ¸ÿ»ÿ¾ÿÀÿÂÿÀÿÆÿÃÿ³ÿ»ÿÁÿ»ÿÃÿ¸ÿ½ÿÁÿ¾ÿÀÿÁÿ»ÿÂÿ½ÿÂÿ¼ÿÄÿÅÿÃÿÅÿÄÿ¿ÿÂÿÃÿ¿ÿÁÿ½ÿÄÿËÿÇÿÂÿÂÿ¾ÿÀÿÉÿÆÿÈÿÂÿÀÿÃÿÁÿÁÿÄÿÀÿËÿÓÿÀÿÊÿÊÿÈÿÁÿ¿ÿ¿ÿ¾ÿÁÿÅÿÉÿÅÿ¶ÿÀÿÃÿÊÿÈÿÆÿÊÿ¿ÿ½ÿ¾ÿÇÿÒÿÈÿÎÿÉÿÃÿÆÿÎÿÌÿ·ÿ¼ÿ¿ÿÅÿ¿ÿÂÿÄÿÂÿÈÿÎÿÈÿÀÿÉÿ¾ÿÈÿ·ÿÊÿÎÿÉÿÂÿÀÿÄÿÈÿÆÿÅÿÌÿÉÿÈÿÀÿÂÿÉÿÉÿ¿ÿÀÿÍÿÂÿ¼ÿËÿËÿÐÿÆÿ¿ÿ¿ÿÁÿ¿ÿ½ÿ¿ÿ½ÿÀÿ¾ÿ¿ÿÁÿ»ÿÅÿÄÿÅÿÃÿ½ÿÆÿÂÿ¿ÿÎÿÄÿÇÿÃÿÇÿÉÿ¿ÿ½ÿÃÿÂÿ¿ÿºÿÎÿ´ÿ¼ÿÁÿÆÿ¿ÿÁÿÅÿ¼ÿºÿÇÿÃÿÅÿÇÿºÿ½ÿÆÿÆÿÆÿ¾ÿÆÿÔÿÈÿ·ÿ¸ÿ»ÿ´ÿÀÿÄÿÀÿÊÿÌÿÎÿÆÿ¿ÿ¿ÿ½ÿÅÿÇÿÀÿ¿ÿÀÿ¾ÿÅÿ½ÿ¸ÿÀÿÀÿÀÿÊÿÀÿÆÿ¾ÿµÿÆÿÁÿÁÿÍÿÖÿÎÿÄÿÄÿÅÿÄÿÃÿ½ÿ¼ÿ»ÿ»ÿ½ÿÀÿÈÿÎÿÂÿÀÿÈÿÀÿÇÿÇÿÄÿÅÿÍÿÆÿÄÿÀÿ¼ÿ¾ÿÂÿÁÿÀÿÄÿÂÿÆÿ½ÿ¹ÿËÿÇÿÌÿÀÿÅÿÈÿÄÿÃÿÁÿÂÿÐÿÈÿÀÿÉÿÎÿÎÿÄÿÉÿ¿ÿ½ÿ½ÿ½ÿ¾ÿÁÿÀÿ¿ÿÄÿÃÿÉÿÇÿÁÿÃÿÃÿÃÿÂÿ¿ÿ¿ÿÂÿÂÿÀÿºÿ¶ÿÉÿËÿÂÿÂÿËÿÅÿËÿÇÿÄÿÄÿÃÿÅÿÃÿÁÿ¸ÿÄÿÈÿÄÿ³ÿ¾ÿÁÿ¾ÿÅÿÈÿËÿÉÿÀÿÃÿ¹ÿ¸ÿÉÿÉÿÃÿÉÿÁÿÆÿ»ÿºÿ¼ÿÁÿÃÿ½ÿ¿ÿÂÿ¿ÿÇÿÀÿÃÿ¾ÿÀÿºÿ¿ÿÁÿ¿ÿ¿ÿ¾ÿÁÿÍÿÐÿÂÿÆÿÌÿÆÿ¶ÿËÿ¿ÿ½ÿ°ÿ¿ÿÅÿÄÿÉÿÅÿÀÿÇÿÅÿÀÿ¹ÿÂÿÁÿ»ÿ¾ÿ¶ÿÊÿÃÿÂÿÂÿÃÿ¾ÿ½ÿÆÿÈÿÃÿÂÿÉÿÍÿ¾ÿ­ÿÀÿÅÿÅÿÄÿ½ÿÆÿÃÿ¿ÿÁÿÁÿÁÿÃÿÌÿÃÿÂÿÄÿÃÿ·ÿÄÿÄÿÁÿÂÿ¸ÿ»ÿ¾ÿÂÿÁÿÀÿÐÿÍÿÅÿÈÿÁÿÇÿ½ÿ»ÿ²ÿ¸ÿ½ÿÅÿ¼ÿÃÿÂÿ¼ÿÀÿÁÿÀÿÅÿÅÿ¹ÿÅÿ½ÿÆÿ¾ÿÆÿÄÿ¾ÿÁÿÇÿÁÿ»ÿ»ÿ¹ÿ»ÿÃÿÂÿ½ÿÀÿ¾ÿ¿ÿ¹ÿ¼ÿÄÿÐÿ½ÿ¿ÿºÿ¶ÿÃÿÉÿÄÿ¹ÿ¸ÿÂÿÆÿÇÿ½ÿ»ÿ½ÿÈÿÁÿÆÿÆÿÒÿÅÿ¼ÿµÿ¹ÿºÿ·ÿ»ÿ¾ÿÀÿÅÿÄÿÅÿ¼ÿ·ÿºÿÃÿÍÿÉÿÄÿÄÿÀÿÀÿËÿÆÿÂÿ¼ÿ¾ÿÄÿÁÿÁÿÆÿÀÿ¼ÿ³ÿÃÿ¾ÿÀÿÁÿ¸ÿ¼ÿÁÿÃÿÅÿÆÿÎÿÉÿ¿ÿºÿºÿÂÿÉÿÎÿÏÿºÿµÿ¼ÿ¿ÿ·ÿºÿ¾ÿÅÿ³ÿ½ÿ¼ÿÂÿÁÿÂÿÃÿÁÿÌÿÓÿÅÿ»ÿ¿ÿÀÿ»ÿºÿ¹ÿ¹ÿ´ÿÄÿÈÿÆÿÅÿÀÿ¾ÿ»ÿ¹ÿµÿ¸ÿÀÿÁÿÂÿÃÿÀÿÀÿÉÿÂÿÈÿ¿ÿÇÿÈÿ¿ÿËÿÇÿºÿ·ÿ¼ÿ»ÿÀÿÁÿÀÿÀÿ½ÿ¿ÿ¾ÿ¸ÿÁÿÂÿ½ÿÇÿ¾ÿÇÿ¿ÿµÿÂÿÄÿ¹ÿÂÿ·ÿ»ÿ¼ÿ·ÿ´ÿ¹ÿÅÿÆÿ¼ÿ½ÿÈÿÄÿÅÿÇÿ½ÿ´ÿÄÿ¯ÿ»ÿÔÿ»ÿÂÿÃÿÂÿÄÿ¼ÿ½ÿ»ÿ¿ÿÄÿÁÿÁÿÁÿ¿ÿÃÿÅÿÄÿÄÿºÿ¾ÿ¿ÿÄÿ¿ÿÓÿÈÿÄÿÊÿ½ÿÀÿ´ÿ´ÿÂÿÇÿÂÿ¹ÿºÿÄÿÁÿ½ÿÃÿºÿ¾ÿËÿ½ÿºÿÀÿ»ÿ´ÿÁÿÂÿÀÿ®ÿ»ÿ¿ÿ¾ÿ¾ÿ¿ÿÀÿ·ÿ¹ÿÄÿÅÿÃÿÁÿÁÿÆÿÀÿÀÿºÿ»ÿÈÿÂÿ¸ÿ¶ÿÈÿ¿ÿÌÿÄÿÈÿ¼ÿÀÿÇÿÎÿÀÿÁÿÆÿ¼ÿ¾ÿ¼ÿ¼ÿÊÿÊÿÅÿ¾ÿÂÿÅÿ¾ÿ´ÿÂÿÆÿ¾ÿÉÿ¿ÿÀÿÃÿ½ÿ¾ÿÃÿ¿ÿ·ÿ½ÿÂÿÆÿÇÿÇÿÌÿÈÿÄÿÂÿ¹ÿ»ÿ¹ÿµÿ¿ÿ¾ÿÂÿÉÿÆÿÊÿÃÿÄÿÉÿÎÿ¾ÿÀÿÃÿÆÿÃÿÂÿÀÿ¹ÿ»ÿÃÿÂÿÁÿºÿ¸ÿ¿ÿ»ÿ»ÿÄÿÊÿÇÿÐÿ¿ÿ¿ÿµÿÈÿ½ÿ·ÿÈÿ¼ÿ¼ÿºÿÄÿ»ÿ»ÿ½ÿÁÿ¼ÿºÿ¹ÿÂÿÀÿºÿ¾ÿ½ÿ¾ÿ¾ÿ¿ÿ¾ÿ¿ÿÃÿ¾ÿÁÿÂÿ¿ÿÅÿ®ÿ¹ÿÊÿ¶ÿÄÿ¼ÿ¾ÿÀÿ½ÿÂÿ¾ÿÇÿÌÿÄÿ¶ÿ¹ÿ½ÿ¾ÿ¼ÿ»ÿ¿ÿ¼ÿ½ÿÂÿÈÿ½ÿ¼ÿÀÿ¼ÿ½ÿÉÿ¾ÿ¹ÿ¼ÿÔÿÂÿ¹ÿµÿÂÿÄÿ®ÿ¾ÿÇÿÇÿ¾ÿÁÿÇÿÁÿÃÿÄÿ¼ÿ¿ÿÂÿ¹ÿ¸ÿ¼ÿ»ÿÄÿÇÿÁÿ³ÿ¹ÿÄÿ·ÿÏÿ¹ÿÊÿÈÿ»ÿ¼ÿºÿ·ÿ·ÿ»ÿÁÿÃÿ¿ÿÁÿ¿ÿ¿ÿÃÿÁÿ¹ÿ¹ÿ½ÿ¼ÿ»ÿ½ÿ»ÿÃÿÀÿ¼ÿ¼ÿ¼ÿÆÿÈÿµÿÃÿ·ÿÄÿÐÿ´ÿºÿ²ÿ¿ÿÀÿÂÿ¼ÿ½ÿÀÿÄÿÃÿÆÿ¾ÿ¶ÿ¹ÿÁÿÁÿ¾ÿ¾ÿ¿ÿÀÿ¸ÿ·ÿÀÿ»ÿÃÿ¹ÿ¶ÿºÿÈÿÉÿÁÿ´ÿ½ÿÁÿ´ÿÂÿºÿÌÿ»ÿÃÿ¿ÿ¸ÿµÿÃÿ¼ÿµÿ¼ÿÂÿÂÿÁÿÇÿ½ÿ¸ÿ¼ÿ¹ÿÁÿÀÿÁÿ¾ÿ»ÿ¹ÿ¼ÿÅÿÁÿ¼ÿÀÿÇÿÆÿ¾ÿ¸ÿÀÿ¿ÿÃÿ¶ÿÁÿÃÿºÿ»ÿ¹ÿÂÿ¾ÿ¹ÿ¼ÿ»ÿ¿ÿ¾ÿ¼ÿÃÿÇÿÁÿ½ÿ¿ÿ¿ÿ½ÿ»ÿ¾ÿ¿ÿ¿ÿ´ÿ¸ÿºÿ¯ÿ¾ÿÉÿÆÿ»ÿºÿËÿÁÿ¸ÿ¾ÿºÿÆÿ¾ÿÄÿºÿÄÿ¼ÿºÿÂÿÊÿÃÿ½ÿ·ÿ²ÿ¹ÿ¿ÿ¾ÿ½ÿ¿ÿ¼ÿ¸ÿÈÿÂÿ¾ÿÆÿÁÿ¶ÿÃÿÁÿ¿ÿÝÿÊÿ´ÿ»ÿÿËÿÀÿ¸ÿºÿÊÿÎÿÎÿÂÿ³ÿÀÿÀÿÀÿÂÿ±ÿ´ÿ½ÿÀÿ½ÿ´ÿµÿ¾ÿÃÿ½ÿ¸ÿ½ÿ¹ÿ¼ÿ»ÿÀÿ³ÿ®ÿ·ÿÀÿÀÿÕÿÌÿ½ÿ¼ÿ«ÿ»ÿÅÿÊÿ·ÿºÿ¯ÿµÿ¸ÿÆÿÅÿ·ÿ»ÿºÿ»ÿÃÿÆÿÅÿÁÿÀÿºÿ·ÿ¾ÿ»ÿ»ÿÀÿÀÿÃÿÁÿÂÿÁÿ»ÿ¼ÿ¿ÿÀÿ»ÿÀÿ¿ÿ½ÿ¶ÿ½ÿÌÿ½ÿÁÿºÿÉÿÉÿÂÿ¼ÿºÿ½ÿ¾ÿ»ÿ¼ÿÀÿÀÿ¼ÿÄÿÅÿÅÿÈÿÅÿ¾ÿ¼ÿÂÿÄÿÀÿ¼ÿ¹ÿ·ÿ½ÿ¹ÿÄÿ¿ÿ¹ÿ¶ÿ³ÿ½ÿÈÿÃÿ¾ÿ¼ÿ¹ÿ»ÿ¹ÿ±ÿ¼ÿÁÿ¾ÿÂÿÇÿµÿºÿ¹ÿÄÿÁÿÃÿÃÿÌÿÈÿ¾ÿ¼ÿ½ÿ¼ÿ¼ÿ¿ÿ¼ÿ¼ÿ»ÿ·ÿ¾ÿÆÿÀÿ´ÿ·ÿÂÿ¾ÿÉÿ½ÿ¸ÿ·ÿ·ÿÅÿÆÿÅÿ¿ÿÂÿÏÿÉÿÂÿÃÿ¹ÿÁÿ¿ÿ¾ÿ¹ÿ½ÿ¼ÿ»ÿÄÿ¿ÿºÿ¼ÿ¾ÿ¾ÿ¿ÿ¾ÿ¿ÿÄÿÀÿÂÿ¿ÿÁÿ¸ÿ¿ÿÀÿ¾ÿºÿÀÿ´ÿ½ÿÍÿÂÿ¹ÿÁÿ»ÿÀÿÁÿ»ÿ¶ÿ¸ÿ¼ÿ½ÿ¼ÿÁÿ¾ÿ¿ÿÃÿÃÿÂÿ¿ÿ»ÿºÿ¿ÿ½ÿµÿ´ÿÁÿÈÿ¹ÿ´ÿ¹ÿ¾ÿÁÿÀÿ¼ÿ·ÿÀÿ³ÿÁÿÃÿ·ÿÂÿÅÿ³ÿ³ÿ¿ÿÊÿ¹ÿ±ÿÁÿÉÿÅÿÀÿÄÿÁÿ»ÿ½ÿ¿ÿ»ÿµÿ½ÿ½ÿ¼ÿ¿ÿÁÿÄÿÃÿ¾ÿ¸ÿ·ÿ¯ÿ¹ÿÂÿÃÿºÿÁÿºÿµÿ»ÿ¿ÿÀÿµÿ¿ÿÂÿ¹ÿÁÿ¶ÿ»ÿÀÿÊÿÃÿºÿ½ÿ¾ÿ¼ÿ´ÿºÿÂÿ¿ÿÃÿ¾ÿ»ÿÀÿ¿ÿÅÿÄÿÀÿÄÿÁÿÂÿÁÿºÿ¼ÿ²ÿ¾ÿÈÿ´ÿÆÿ½ÿ¿ÿºÿÈÿ³ÿµÿ·ÿ»ÿÁÿÅÿÀÿ»ÿ±ÿ¿ÿ±ÿ·ÿ¸ÿÃÿÂÿºÿ¾ÿ¹ÿ²ÿ·ÿÂÿÅÿÈÿÊÿÂÿ¿ÿÄÿÃÿ¿ÿÆÿ¿ÿ¿ÿ½ÿÇÿÇÿÆÿÂÿÁÿ¾ÿÄÿ»ÿÀÿ»ÿ¾ÿÇÿÆÿ¾ÿÀÿ¿ÿ»ÿÁÿ½ÿ¹ÿÂÿÃÿÀÿÁÿ¿ÿºÿ½ÿÁÿÂÿ¿ÿ½ÿ¿ÿÀÿ¸ÿ·ÿ¼ÿ·ÿ½ÿ¼ÿÀÿºÿ»ÿ¾ÿÀÿ±ÿ¸ÿ¾ÿ¾ÿÅÿ¾ÿ¸ÿ¹ÿ¾ÿ¿ÿ¶ÿ½ÿ¼ÿ±ÿ½ÿÁÿºÿ¾ÿ¼ÿ´ÿ¼ÿÇÿÄÿ¿ÿÁÿÄÿÈÿ»ÿ¹ÿ³ÿ¿ÿÆÿ¾ÿ¾ÿ¾ÿÂÿÂÿÂÿÀÿÁÿÁÿ»ÿ¹ÿ¾ÿ¼ÿºÿÇÿÄÿ¼ÿ¿ÿÂÿ¼ÿÃÿÅÿÁÿÄÿÇÿÄÿ½ÿ¹ÿ³ÿºÿºÿÁÿÔÿÃÿÁÿÈÿÅÿ¼ÿÌÿÂÿ·ÿ¶ÿÂÿ¾ÿºÿºÿÁÿ»ÿ·ÿÄÿÀÿÂÿÈÿ¼ÿ¾ÿ¿ÿ¾ÿ¼ÿ»ÿÀÿ¿ÿÀÿÃÿÁÿ¹ÿÀÿÇÿÇÿµÿ¼ÿ»ÿÄÿÂÿÁÿ¿ÿÂÿÁÿÆÿ½ÿ´ÿºÿ¿ÿÇÿ½ÿ¿ÿÄÿÇÿ¿ÿ»ÿ»ÿÁÿÇÿÁÿÄÿÌÿ½ÿ¸ÿ±ÿºÿÀÿ¾ÿÂÿÅÿ»ÿ½ÿÍÿÆÿÀÿÅÿÅÿÎÿ¼ÿ¯ÿÀÿºÿ»ÿÄÿÅÿºÿ¶ÿ®ÿ®ÿºÿÀÿ½ÿÂÿÈÿÁÿ¼ÿÃÿÃÿÀÿÄÿÂÿ»ÿ¸ÿºÿ¿ÿÁÿ¾ÿÄÿÄÿ²ÿ·ÿÄÿÆÿÈÿÀÿµÿ¸ÿÀÿÆÿÆÿÁÿ»ÿ¼ÿÀÿ¿ÿÀÿÀÿ¿ÿÀÿºÿ»ÿÃÿÍÿ¼ÿ½ÿÁÿÇÿµÿµÿÍÿÆÿÆÿÃÿ¾ÿÁÿ¼ÿ¾ÿ»ÿ¸ÿ¸ÿ½ÿ½ÿ¼ÿÃÿÆÿÍÿÄÿ»ÿ¿ÿÆÿÄÿ¾ÿ¾ÿ¹ÿÁÿÅÿ¾ÿºÿºÿÁÿÇÿËÿÅÿÊÿÈÿÉÿÈÿ¿ÿ¸ÿ½ÿÂÿÂÿÃÿÄÿÀÿÄÿÃÿ¿ÿ¼ÿ½ÿÀÿÄÿÈÿÀÿ¾ÿºÿ¼ÿºÿÊÿÍÿÅÿÇÿÆÿÂÿ¿ÿ½ÿÆÿÍÿÊÿÈÿÅÿÀÿ½ÿÃÿÊÿ¿ÿÄÿ¾ÿÃÿÄÿÉÿÄÿÆÿÁÿ½ÿ²ÿ´ÿ»ÿ¿ÿ¼ÿ¿ÿÁÿ½ÿ¼ÿ¼ÿ¶ÿ¹ÿÂÿÃÿÆÿ½ÿ¾ÿÈÿÀÿÊÿÄÿÎÿÒÿ¿ÿ³ÿ¸ÿÄÿ¾ÿ½ÿ¼ÿÀÿÃÿÁÿÂÿ¼ÿÁÿÍÿÄÿÁÿ·ÿ¸ÿµÿ¿ÿ°ÿ¿ÿÁÿÁÿÁÿÍÿËÿÇÿ¹ÿ¸ÿÆÿÉÿ¾ÿÁÿÃÿÂÿÇÿÃÿ¾ÿ¿ÿ¼ÿÅÿÂÿ½ÿÈÿ¿ÿÇÿÀÿÅÿÈÿ»ÿ¿ÿÍÿÏÿÐÿÇÿ¿ÿ½ÿºÿ¿ÿ¾ÿ»ÿ¼ÿ¶ÿ¾ÿÇÿÊÿÎÿØÿ¿ÿ´ÿ¿ÿÂÿÆÿÅÿ¿ÿÄÿÃÿ½ÿÀÿÅÿÀÿ¼ÿ½ÿ»ÿ¼ÿ½ÿ¹ÿÄÿÉÿ¹ÿ»ÿÂÿÌÿ¾ÿÁÿÀÿÈÿÅÿºÿÇÿÇÿÀÿºÿ¼ÿÂÿÁÿÁÿ¾ÿºÿÅÿÈÿÅÿËÿÊÿÀÿÏÿÃÿÆÿÂÿÀÿÅÿÅÿÃÿÆÿÆÿÀÿ»ÿÃÿËÿÇÿÈÿÅÿ¿ÿÉÿÈÿÁÿÀÿÇÿÉÿ¹ÿ´ÿºÿ¿ÿµÿ¸ÿÂÿ¾ÿ½ÿÂÿÄÿÄÿÄÿÆÿ¹ÿºÿÍÿÎÿ¸ÿÈÿÂÿÅÿÌÿÁÿÁÿÄÿÌÿÆÿ¿ÿÁÿÀÿ¼ÿ½ÿÁÿÉÿÊÿÉÿÉÿÄÿÓÿ¾ÿ¸ÿÅÿÂÿÀÿÄÿÅÿÃÿÀÿ½ÿ»ÿÂÿÎÿËÿÇÿÁÿ½ÿÁÿÆÿÆÿ¼ÿÀÿÁÿÀÿÂÿÀÿÃÿÁÿÁÿÈÿÌÿÈÿÄÿÍÿÇÿÅÿ¼ÿ¿ÿ½ÿÅÿ¹ÿËÿÇÿÀÿ¾ÿ»ÿÄÿÃÿ½ÿÇÿÍÿÆÿÂÿ»ÿÁÿºÿ¼ÿÃÿÈÿÀÿÄÿ½ÿÅÿÂÿ¿ÿ½ÿ¿ÿÂÿÃÿÁÿ´ÿ¸ÿ½ÿ½ÿÜÿËÿÍÿÐÿÈÿÆÿÆÿÉÿÊÿÀÿ½ÿÁÿÂÿÂÿ¾ÿÇÿÈÿÂÿÅÿÆÿÄÿ»ÿÂÿÈÿÂÿÇÿÈÿ¿ÿÃÿÇÿÃÿÍÿÐÿ¿ÿÄÿÂÿÅÿÇÿÀÿºÿ»ÿÅÿÈÿÈÿÇÿÈÿÇÿÅÿÉÿÉÿÉÿÂÿÃÿÅÿÄÿ½ÿ¾ÿÆÿÄÿÈÿÅÿ¿ÿÄÿÐÿÑÿÈÿÊÿ¿ÿ¿ÿÂÿÆÿÂÿÇÿÉÿËÿÉÿÃÿ¾ÿÀÿÆÿÈÿÅÿÉÿÄÿ¿ÿÄÿÀÿÌÿÅÿÀÿÂÿËÿÈÿÉÿÈÿÃÿÂÿ¿ÿ¼ÿ¾ÿÅÿÍÿËÿ»ÿÃÿÂÿ¼ÿºÿÂÿÇÿÆÿËÿÒÿÉÿÆÿ»ÿÇÿ×ÿÅÿÇÿÏÿÅÿ¿ÿ¾ÿÉÿÍÿÅÿÅÿÊÿËÿÖÿÃÿÅÿ¿ÿ¾ÿ¼ÿÊÿÐÿËÿÆÿÇÿÃÿ¹ÿ¼ÿÂÿÌÿÎÿÅÿÆÿÑÿÉÿÃÿËÿÒÿÍÿÇÿÄÿÃÿÉÿÍÿÄÿÁÿÀÿ¾ÿÁÿÁÿÈÿÀÿÄÿÇÿÄÿÅÿÁÿÅÿÅÿÄÿÀÿÃÿÄÿÃÿÁÿÁÿÁÿÆÿÈÿÅÿÂÿºÿÍÿ½ÿÄÿÄÿÇÿ¿ÿ¼ÿ½ÿ¿ÿÃÿÁÿÄÿÍÿÄÿÐÿÆÿÄÿ¾ÿÃÿÇÿÌÿÊÿÄÿ¿ÿÁÿÇÿÄÿÆÿÂÿ¸ÿÏÿÁÿÃÿ¿ÿÀÿÃÿÊÿËÿÉÿÈÿÈÿÆÿÅÿÉÿÒÿÌÿÄÿÀÿÃÿÇÿÅÿÅÿÌÿÇÿÐÿ¿ÿÄÿ¿ÿÃÿÂÿ¿ÿ»ÿÀÿÈÿÉÿÈÿÆÿÑÿÌÿÄÿÁÿÈÿÁÿÁÿ¿ÿ¿ÿÅÿÇÿÅÿÇÿÎÿÂÿÎÿÃÿÂÿÈÿÍÿÊÿÆÿÊÿÌÿÇÿËÿÅÿÂÿÄÿ¾ÿÍÿÎÿÎÿÈÿÀÿÃÿÉÿÁÿÈÿÅÿÊÿÌÿÑÿÆÿÁÿÃÿÂÿÄÿÈÿÀÿÅÿÐÿÉÿÍÿÌÿÎÿÄÿ¼ÿÇÿÑÿÃÿÆÿÊÿÆÿÅÿÉÿÇÿÈÿÎÿËÿÂÿ¾ÿºÿÁÿÀÿÈÿ¿ÿÇÿËÿÈÿËÿËÿËÿÓÿÎÿÉÿÌÿÃÿÄÿ½ÿÀÿÈÿÍÿÊÿÃÿÅÿÄÿËÿÁÿ¿ÿºÿÁÿÀÿÀÿÅÿÇÿÇÿÅÿ¼ÿÐÿÉÿÊÿÏÿÊÿÄÿÆÿÎÿÏÿÈÿÉÿÃÿ¼ÿÊÿÆÿÁÿÅÿÉÿÇÿÄÿÃÿÁÿÅÿÁÿÁÿÊÿËÿÅÿÃÿÅÿÅÿÉÿÅÿ½ÿÆÿÅÿËÿÑÿÎÿÇÿÉÿÊÿÎÿÃÿÏÿÍÿÉÿÍÿÌÿÉÿÆÿ¼ÿÃÿÉÿ¿ÿ¾ÿÄÿÊÿÍÿÌÿÉÿÆÿÂÿÁÿËÿÎÿÌÿÊÿÉÿÂÿ¿ÿÆÿÃÿÇÿÊÿÈÿÊÿÌÿÄÿ¿ÿÅÿÇÿ¿ÿ¾ÿÃÿÅÿÍÿÉÿÉÿÈÿÁÿ¾ÿÅÿÃÿÁÿÊÿÃÿÅÿÇÿËÿÍÿÅÿÄÿ»ÿÂÿ¶ÿÅÿÏÿÇÿÃÿÅÿÁÿÀÿÅÿÌÿÃÿÇÿÉÿÉÿÄÿÆÿÕÿ¾ÿ¿ÿÂÿÂÿÈÿÄÿÄÿÊÿÂÿ¶ÿÇÿÄÿÅÿÑÿÇÿÄÿÈÿÃÿÁÿÉÿ¹ÿÁÿÅÿÀÿÉÿËÿÄÿÍÿÈÿÅÿÇÿËÿÊÿËÿÅÿ¿ÿÀÿÃÿ»ÿÈÿËÿÊÿÃÿÀÿÁÿÄÿÒÿÐÿÛÿËÿÊÿÅÿÅÿÆÿÁÿÂÿÐÿÂÿÅÿÃÿÄÿÊÿËÿÈÿÊÿÃÿÃÿÆÿÌÿÂÿÅÿÑÿÇÿÀÿÅÿÊÿÂÿÈÿÃÿ¾ÿÃÿÂÿÅÿÂÿËÿÂÿÉÿÀÿÁÿÌÿÄÿºÿÀÿÇÿËÿ»ÿÇÿÍÿÏÿÃÿºÿÀÿÁÿÃÿÅÿËÿÁÿ»ÿºÿÁÿÊÿÄÿ¯ÿ¿ÿ½ÿºÿÁÿ½ÿ¹ÿÃÿ¿ÿ´ÿÃÿÅÿÇÿÇÿÄÿÂÿÁÿÃÿÌÿÆÿÂÿÂÿ¾ÿ»ÿ½ÿÃÿÀÿ»ÿÀÿ½ÿ¸ÿ¿ÿ¼ÿ¼ÿÂÿ½ÿÃÿ¿ÿ¿ÿÂÿÃÿÃÿÆÿÆÿ¾ÿÉÿÉÿ±ÿÀÿ¾ÿÂÿ¾ÿ¶ÿ·ÿ¹ÿ¿ÿ¾ÿÁÿÆÿ½ÿ¹ÿ¿ÿÃÿÃÿÈÿ¸ÿÎÿ»ÿ¿ÿ¿ÿ»ÿ¼ÿ¾ÿ»ÿ¼ÿÃÿºÿ¾ÿÅÿÉÿÁÿ½ÿÅÿÁÿÅÿ¾ÿÂÿÄÿ¾ÿ»ÿ¼ÿÀÿÄÿ¾ÿÀÿÄÿ¼ÿ¾ÿÇÿ¾ÿ¸ÿÀÿÆÿÁÿÏÿ¿ÿÀÿ¿ÿ½ÿ¼ÿÁÿÂÿ¼ÿÁÿ¾ÿ¿ÿ¼ÿÄÿÒÿÈÿ¾ÿÁÿÇÿ¿ÿ¸ÿ¿ÿÁÿÄÿ²ÿµÿÄÿÆÿÀÿÃÿ¾ÿ½ÿÅÿÂÿ½ÿÃÿÂÿÁÿÀÿ¿ÿÃÿÆÿ·ÿ½ÿÂÿ»ÿÁÿÈÿÈÿÃÿÀÿ¿ÿ¿ÿÄÿÅÿ¿ÿÀÿÉÿÀÿ¿ÿÊÿÅÿÀÿËÿ¿ÿÄÿÂÿ¼ÿÅÿÆÿÅÿÈÿÄÿ¾ÿÃÿËÿ¾ÿ¿ÿ¿ÿÆÿÆÿÅÿÅÿ¾ÿ»ÿÀÿºÿÅÿÇÿ»ÿºÿÆÿËÿÉÿÈÿÅÿ¼ÿÁÿÀÿÄÿÆÿÄÿÀÿÂÿÉÿÌÿÉÿÇÿËÿ¸ÿ¸ÿªÿÆÿÎÿËÿÉÿÇÿÃÿÁÿÄÿÄÿÒÿÅÿÃÿÃÿÄÿÄÿÅÿ¼ÿ´ÿÊÿÊÿ³ÿÎÿÎÿÄÿ¿ÿÄÿÂÿÂÿÅÿÆÿÊÿÉÿºÿ¼ÿÂÿÃÿ½ÿ¼ÿÃÿÅÿÂÿÀÿ½ÿÃÿ±ÿÏÿÄÿ¾ÿÀÿÄÿÄÿ¾ÿ¸ÿ¼ÿÅÿÇÿºÿÃÿ½ÿ¸ÿ»ÿÃÿÈÿ¿ÿÁÿÁÿ·ÿÀÿÅÿËÿÀÿÉÿºÿ¼ÿÂÿÃÿÂÿÅÿÉÿÈÿÄÿÂÿÃÿµÿÈÿÃÿÂÿÃÿÅÿÉÿÉÿÄÿÁÿ»ÿÇÿºÿÂÿÅÿÄÿ¼ÿÅÿÂÿ¹ÿÃÿÉÿÂÿÉÿ¾ÿÄÿ»ÿ¾ÿ½ÿ¹ÿ¿ÿÆÿÊÿÆÿÃÿÅÿÄÿÄÿÈÿÃÿ¼ÿ·ÿ¿ÿ½ÿ½ÿ¼ÿ¿ÿÃÿÁÿ¼ÿºÿÃÿ¼ÿ½ÿÃÿÅÿÍÿÉÿÆÿÀÿÁÿÀÿ¿ÿÈÿÆÿÂÿÍÿÃÿÂÿ¾ÿÄÿÄÿÀÿÅÿÇÿÇÿÐÿÐÿ¾ÿÃÿÌÿ¿ÿ½ÿÏÿÅÿÇÿÃÿÀÿÀÿÀÿÀÿÁÿÀÿÀÿÂÿÂÿºÿÊÿÃÿ´ÿÀÿÄÿÅÿÇÿÂÿ»ÿÀÿÊÿ»ÿ¶ÿ¾ÿÉÿ¹ÿÈÿÈÿÃÿÈÿÅÿÁÿÁÿ¿ÿÀÿÉÿÃÿ¾ÿ¼ÿ¼ÿÇÿÎÿ¶ÿÀÿ¶ÿ¸ÿÌÿÐÿÊÿÉÿÃÿÁÿ¸ÿÂÿÄÿ¼ÿÅÿÁÿÎÿÅÿ¼ÿ½ÿºÿ·ÿ»ÿ¿ÿÂÿÅÿÁÿÈÿÃÿÆÿºÿÁÿ»ÿ¿ÿÀÿÀÿÅÿÀÿ½ÿÁÿ½ÿËÿÎÿÅÿÁÿÀÿÈÿ¾ÿ¿ÿ´ÿºÿ¿ÿÁÿÄÿÃÿÁÿÅÿÇÿÀÿ»ÿÁÿ¹ÿÂÿ¿ÿ¸ÿÍÿÍÿÆÿ»ÿÇÿÍÿ»ÿ³ÿ¹ÿ¾ÿÀÿÎÿÂÿÁÿÊÿºÿ½ÿ½ÿÆÿÅÿÉÿÇÿÂÿÂÿÂÿÅÿÅÿ¿ÿ½ÿÁÿÅÿÆÿÂÿÂÿÅÿÆÿÆÿ¾ÿ½ÿÀÿ½ÿ¸ÿ¿ÿÆÿ¿ÿÀÿÇÿÂÿÈÿÊÿÇÿ»ÿ½ÿ¼ÿ¿ÿÅÿÆÿ¾ÿ»ÿÁÿÂÿÀÿÇÿÅÿ½ÿÈÿ¼ÿÄÿÀÿÌÿÅÿÂÿÈÿÇÿÀÿ»ÿ¼ÿ»ÿµÿ»ÿÆÿÅÿÂÿÑÿÂÿ»ÿ¹ÿ»ÿÇÿÅÿ½ÿÂÿ·ÿ¹ÿÂÿÄÿÂÿ¿ÿÀÿÁÿÃÿ¼ÿ¸ÿÀÿÊÿ¹ÿ¿ÿÆÿÊÿÉÿÅÿ½ÿÁÿÇÿÂÿÁÿÂÿ¾ÿÂÿÅÿ¿ÿÊÿÀÿ¾ÿÄÿÎÿÍÿ½ÿ¿ÿÁÿÁÿ¿ÿ¿ÿÀÿ½ÿ½ÿÅÿÉÿÉÿÏÿÇÿÁÿºÿÃÿÀÿÂÿ¿ÿ½ÿ½ÿÁÿÄÿÃÿÃÿÅÿÃÿ¿ÿ¿ÿÃÿÁÿ¾ÿÃÿÇÿÉÿ¿ÿ»ÿ¸ÿÃÿÁÿÀÿÍÿ¼ÿÈÿÀÿÁÿÁÿºÿ»ÿ¸ÿ¿ÿÍÿÁÿ½ÿ»ÿÄÿ¾ÿ¾ÿ´ÿÀÿÀÿÀÿÃÿÂÿ»ÿ½ÿºÿ·ÿ»ÿÅÿÅÿÂÿËÿÐÿËÿ¼ÿ±ÿ¹ÿÅÿµÿ¬ÿ½ÿ»ÿµÿÁÿÀÿÂÿÄÿÃÿ¿ÿ½ÿ¹ÿ¼ÿ¿ÿ¾ÿÂÿÁÿ¿ÿÄÿÉÿ»ÿÂÿ¿ÿ»ÿ¿ÿ³ÿÀÿ¹ÿ¾ÿ·ÿ¾ÿÁÿ¹ÿ¶ÿ¿ÿÂÿÊÿËÿÁÿ¿ÿºÿÇÿÊÿÇÿÅÿ»ÿÄÿ¶ÿ´ÿ½ÿ¼ÿÁÿ½ÿÄÿ¿ÿ¼ÿ¹ÿ¿ÿ¾ÿ¿ÿ¾ÿ¾ÿÂÿ½ÿ½ÿÂÿÇÿÌÿ½ÿÁÿ¿ÿÁÿ·ÿÃÿÉÿ¸ÿÄÿ¾ÿ¾ÿ½ÿ¾ÿÅÿ¿ÿ¾ÿÂÿÉÿÂÿ·ÿ½ÿ¾ÿ¹ÿ½ÿ½ÿµÿÂÿÄÿÂÿÂÿ¾ÿËÿ¼ÿ·ÿ½ÿÁÿ¸ÿ»ÿÀÿ½ÿÁÿÂÿÁÿÁÿÃÿÈÿÆÿÂÿÂÿ¿ÿ¿ÿÂÿÈÿÅÿÄÿÅÿ¾ÿ¿ÿÄÿ½ÿÁÿÄÿ½ÿ»ÿ¼ÿ¹ÿ¼ÿÅÿÁÿ¿ÿ¼ÿ½ÿ¾ÿ½ÿÎÿÆÿ¼ÿ¶ÿ·ÿºÿ¸ÿ¼ÿ¿ÿÄÿÁÿÃÿÈÿÁÿ¾ÿÃÿÁÿ½ÿÀÿÃÿÀÿ½ÿ½ÿÂÿÅÿÄÿÂÿ¼ÿ»ÿ¿ÿ¹ÿÅÿ¾ÿ½ÿ½ÿÈÿÂÿÎÿÀÿ¾ÿÓÿ½ÿÇÿ¼ÿÆÿÂÿÂÿ¸ÿ¾ÿÄÿÀÿÁÿ»ÿ³ÿ¸ÿÂÿÁÿ·ÿ³ÿ¹ÿ»ÿ¾ÿÆÿÅÿ¶ÿ¿ÿÅÿ´ÿÂÿ´ÿ»ÿÆÿ½ÿ¿ÿÄÿÅÿÁÿ¹ÿ¶ÿµÿºÿ¿ÿºÿºÿ½ÿ¼ÿ¾ÿ¼ÿ»ÿ¿ÿÅÿÁÿÃÿÀÿÂÿÊÿ±ÿµÿÇÿ½ÿÀÿ¼ÿ»ÿ»ÿ¾ÿ¿ÿ¿ÿ¿ÿ½ÿ¾ÿ¸ÿ»ÿÆÿÈÿÅÿÃÿÃÿÅÿ¿ÿ¾ÿ¾ÿÀÿ¼ÿÁÿ·ÿ½ÿ¿ÿËÿ¸ÿ¹ÿÇÿÀÿºÿÃÿÃÿÃÿÈÿÆÿ¼ÿ²ÿ¸ÿ¾ÿÅÿÀÿÇÿÆÿ¼ÿÁÿÂÿ¿ÿ¿ÿºÿµÿ¾ÿÆÿÉÿ¶ÿÄÿÈÿÆÿÈÿ´ÿÈÿÈÿÅÿÄÿ¿ÿºÿ¸ÿºÿÄÿÃÿ½ÿ¾ÿÁÿ»ÿ´ÿ¸ÿ·ÿ»ÿÄÿÀÿ¿ÿ¼ÿ¿ÿÆÿÇÿ½ÿ³ÿµÿÃÿÀÿ¾ÿÂÿ¯ÿÐÿÉÿÍÿ½ÿÀÿÅÿ»ÿÂÿ¾ÿÅÿÄÿ¼ÿ¬ÿ¹ÿÁÿÁÿÄÿÂÿºÿ³ÿ·ÿÃÿÈÿÁÿ¾ÿÂÿ¿ÿ±ÿ½ÿ®ÿ¼ÿÊÿÉÿÅÿÁÿ¼ÿÅÿ¸ÿÃÿ¾ÿ¿ÿÆÿ¾ÿ¾ÿ»ÿ´ÿ¹ÿ¾ÿ¶ÿ·ÿÁÿ½ÿ¹ÿÀÿ»ÿ¶ÿ»ÿ¿ÿÂÿºÿ¿ÿ»ÿÁÿÀÿ²ÿ½ÿºÿ¹ÿºÿÉÿËÿÀÿ¹ÿÀÿ½ÿËÿºÿ¿ÿÂÿÂÿÀÿ¿ÿÁÿÂÿ¼ÿÀÿÀÿÄÿÃÿÃÿÈÿÊÿÁÿºÿÂÿÆÿÄÿÁÿÄÿ»ÿ·ÿºÿºÿ´ÿ¶ÿÅÿ¼ÿÀÿÃÿÆÿÎÿÍÿ°ÿ²ÿµÿ·ÿ¹ÿ¿ÿ¸ÿ²ÿ¸ÿ¸ÿÍÿÉÿ¿ÿ½ÿµÿ²ÿ¶ÿ¼ÿ¿ÿ½ÿ¸ÿ¹ÿÀÿ½ÿ½ÿ¼ÿ¼ÿºÿÄÿÈÿ½ÿ½ÿ»ÿÆÿ¸ÿ»ÿ¸ÿºÿ¿ÿ¼ÿ²ÿ¹ÿ¿ÿÀÿ¿ÿÃÿÈÿÅÿ¸ÿÆÿÄÿ²ÿ·ÿÂÿÂÿºÿ¶ÿ»ÿ»ÿ¼ÿ½ÿ³ÿ²ÿÁÿ¾ÿ³ÿ±ÿÂÿ¿ÿ¹ÿºÿÃÿ·ÿ¸ÿ³ÿ»ÿ½ÿÀÿ½ÿºÿ¶ÿ¼ÿ¶ÿ½ÿÄÿÁÿ¼ÿÄÿÄÿºÿ¼ÿ¼ÿ¹ÿ±ÿ´ÿ½ÿ½ÿÂÿÁÿ»ÿÀÿ½ÿÂÿ¾ÿºÿ·ÿ»ÿÀÿºÿµÿ¸ÿ¿ÿÄÿÀÿÃÿ¹ÿ¸ÿ´ÿ¾ÿ¼ÿÅÿ¿ÿ¾ÿ¼ÿ¼ÿºÿ¿ÿÄÿÁÿÀÿ¼ÿ¶ÿ¿ÿÆÿÊÿÆÿ»ÿ½ÿÃÿÂÿÁÿÅÿÁÿºÿÀÿ¾ÿ¿ÿÇÿÀÿ¼ÿÁÿ·ÿ¹ÿÀÿ¶ÿÃÿÂÿ´ÿ¬ÿºÿ±ÿ¾ÿ¼ÿ¾ÿ¼ÿÃÿ¶ÿ³ÿ¿ÿÁÿ½ÿÂÿÅÿÊÿÉÿÁÿ¼ÿ¼ÿ½ÿºÿ»ÿºÿ¹ÿÀÿ¹ÿ½ÿÆÿÃÿºÿ¹ÿÉÿÀÿÈÿ¹ÿ¼ÿµÿÀÿÉÿºÿÃÿÄÿÄÿÌÿÉÿ¼ÿÂÿÀÿ¿ÿºÿ»ÿ¼ÿ¿ÿ¹ÿ¾ÿÂÿ½ÿ»ÿ¾ÿÂÿÂÿ¼ÿ¶ÿµÿ¾ÿÂÿÀÿÃÿÀÿ»ÿÁÿ¾ÿ½ÿ¾ÿ¾ÿ¼ÿÀÿÃÿ²ÿÆÿ¼ÿ¿ÿ¾ÿ²ÿºÿµÿ·ÿ»ÿ»ÿ»ÿ¿ÿ½ÿ¿ÿÁÿºÿ»ÿ½ÿ¾ÿ¿ÿ½ÿ»ÿ¿ÿ¹ÿ»ÿÄÿ¶ÿºÿ»ÿ¼ÿÅÿÁÿÀÿ·ÿ¿ÿ²ÿ¿ÿÁÿ·ÿ¼ÿ¼ÿ¿ÿºÿÂÿÄÿ½ÿ­ÿÄÿÇÿÀÿ»ÿÃÿÄÿ½ÿÄÿÄÿÆÿ¼ÿ»ÿ¼ÿÁÿÃÿÀÿÃÿÁÿ½ÿºÿ¶ÿ³ÿ½ÿÅÿ¼ÿ¸ÿ²ÿ»ÿ¹ÿ¸ÿÀÿÆÿ¾ÿ¼ÿÂÿ»ÿ±ÿ·ÿ½ÿÄÿËÿ¼ÿ¾ÿ¸ÿÂÿ¹ÿ»ÿÄÿ¿ÿ¿ÿÄÿ¿ÿ½ÿÂÿÆÿÎÿÄÿ¹ÿ¼ÿ¸ÿ»ÿ½ÿ»ÿ´ÿ³ÿÀÿÅÿ½ÿ¿ÿ¼ÿºÿÌÿ»ÿºÿÆÿÉÿ¹ÿ¿ÿÁÿ¶ÿµÿ¾ÿÍÿ½ÿ¾ÿÄÿ¾ÿÍÿËÿ»ÿ³ÿ·ÿÃÿÈÿÊÿÉÿÁÿ½ÿ·ÿ¹ÿÄÿÉÿ¿ÿÂÿ¸ÿ¸ÿÂÿ¾ÿ¹ÿÃÿÃÿ¾ÿ¿ÿÄÿ½ÿ½ÿÅÿ¾ÿÂÿ»ÿÀÿÅÿËÿÎÿÀÿ»ÿ½ÿÃÿÄÿÂÿ¾ÿÀÿÇÿÃÿ»ÿ¾ÿ½ÿ¼ÿ½ÿ¸ÿ¸ÿºÿ¼ÿÃÿ¿ÿ¹ÿ»ÿÁÿ½ÿÄÿ¯ÿ¶ÿ»ÿ¼ÿ¿ÿÁÿ¼ÿ¶ÿ»ÿ¹ÿ½ÿ»ÿ¼ÿ¶ÿ»ÿºÿµÿ¼ÿ½ÿ¼ÿ¾ÿÁÿÃÿÁÿÇÿËÿÁÿ½ÿµÿ¹ÿ¿ÿ¾ÿºÿµÿ®ÿÂÿÅÿÅÿÉÿÂÿÁÿ¼ÿ»ÿÎÿÄÿÂÿÈÿËÿÅÿÍÿÇÿ»ÿµÿ¶ÿÃÿÅÿ¾ÿÃÿÄÿ»ÿ¼ÿºÿÀÿ¹ÿÄÿÃÿÉÿ¸ÿ±ÿÀÿÀÿ³ÿÁÿµÿ½ÿ°ÿ¾ÿÄÿÂÿ¹ÿ¼ÿ¾ÿÀÿÄÿ¿ÿ½ÿÃÿÅÿ½ÿµÿµÿ´ÿ¼ÿÃÿÀÿÈÿ¾ÿ¼ÿ»ÿ½ÿ¹ÿ³ÿºÿÀÿ¶ÿÃÿ¾ÿÅÿ½ÿÄÿÅÿ³ÿºÿ·ÿÁÿÁÿ¿ÿÄÿÁÿ¿ÿÁÿ¼ÿÇÿÎÿÂÿÀÿÂÿ¼ÿ±ÿ¼ÿÄÿ¼ÿÌÿÊÿÊÿ¼ÿÁÿÃÿÑÿÎÿ»ÿ¾ÿ¸ÿµÿÿÂÿºÿ¸ÿÅÿÅÿÀÿºÿ¼ÿÀÿÆÿ½ÿ´ÿÀÿÈÿÈÿÈÿÇÿ½ÿ¾ÿ¾ÿ¼ÿÅÿ½ÿ¹ÿÈÿÐÿ¿ÿ¿ÿÁÿ±ÿ½ÿËÿÉÿÅÿ¿ÿ¶ÿ¸ÿÆÿ¿ÿÀÿÂÿ¼ÿÀÿÇÿÈÿ¼ÿ¿ÿÂÿÆÿÄÿÂÿ¸ÿÒÿÊÿ½ÿ¹ÿ¿ÿ¿ÿÆÿ®ÿ»ÿÎÿ¼ÿ½ÿµÿ±ÿ´ÿ¹ÿ¸ÿ½ÿ¼ÿ¸ÿÃÿÅÿ¿ÿÀÿ¸ÿ¶ÿÃÿÅÿ¿ÿºÿ½ÿ¼ÿ¼ÿ·ÿµÿ½ÿ¾ÿÄÿÆÿËÿÆÿÈÿÊÿÈÿÄÿÁÿ½ÿ¾ÿÂÿÂÿ¿ÿ¿ÿÄÿÅÿÈÿ½ÿÆÿÂÿ¹ÿ¼ÿÌÿÂÿÃÿ­ÿÈÿÀÿÂÿ¹ÿÅÿËÿÈÿÄÿÉÿÁÿÃÿÃÿ¾ÿÌÿÏÿÅÿÅÿ¶ÿÆÿÎÿÅÿÇÿÍÿÀÿ½ÿµÿºÿÀÿ¹ÿ»ÿ¿ÿÀÿÆÿÀÿÀÿÁÿ»ÿ»ÿ»ÿ¸ÿ¼ÿ½ÿÀÿÈÿÀÿÆÿÅÿÇÿÁÿÂÿÈÿÌÿ¼ÿ¹ÿ½ÿÄÿ¿ÿÄÿÄÿÂÿ¾ÿ½ÿÄÿ¼ÿ¼ÿÇÿÆÿÁÿ¶ÿ¿ÿÅÿ¿ÿµÿ»ÿ¿ÿÈÿ¼ÿÑÿÃÿÂÿ¿ÿÄÿÆÿÇÿÄÿÀÿºÿ¾ÿÂÿ¼ÿ¿ÿÈÿÄÿÂÿ½ÿ¿ÿÀÿ»ÿÈÿÉÿÃÿÃÿÁÿÏÿÂÿÅÿ¿ÿÁÿÁÿÄÿÄÿ¾ÿÀÿËÿÅÿ¹ÿÀÿÈÿÐÿÅÿÎÿÃÿ·ÿ±ÿÀÿÁÿÈÿÆÿÊÿÂÿÁÿ¼ÿÃÿÂÿ»ÿ½ÿ¾ÿ¼ÿºÿ¹ÿÃÿÄÿ½ÿÁÿÍÿÇÿ¹ÿ¾ÿ¾ÿºÿ½ÿÄÿÂÿÂÿÃÿÊÿÌÿÃÿ·ÿºÿ¾ÿºÿÃÿ¾ÿ¼ÿ¼ÿÀÿ¿ÿÆÿ½ÿÌÿÃÿ¾ÿÆÿÄÿÀÿÃÿÃÿÂÿÀÿÆÿÈÿÀÿÇÿÉÿ¼ÿÊÿÉÿ½ÿËÿÉÿÎÿ°ÿ¿ÿÁÿÅÿÀÿÀÿ¸ÿ¸ÿÉÿÎÿËÿÍÿËÿÉÿÈÿ½ÿÃÿÃÿÄÿÃÿÇÿÅÿÑÿÄÿÃÿ¿ÿÃÿÁÿÃÿÄÿÅÿÆÿÁÿÄÿÊÿÇÿÁÿ¿ÿ»ÿÇÿ¼ÿËÿÎÿ¾ÿ¹ÿµÿ¹ÿÂÿ¾ÿ½ÿÁÿÄÿÈÿÄÿÃÿÃÿ»ÿ¹ÿÎÿ»ÿÁÿÆÿÆÿ½ÿ¹ÿºÿ¾ÿ¾ÿ¼ÿÂÿÆÿÄÿÅÿÀÿÁÿÃÿ¿ÿÇÿÈÿ¶ÿÀÿÈÿÄÿÆÿÈÿÄÿËÿÇÿÀÿÈÿÈÿ½ÿ¿ÿÀÿÎÿÂÿ½ÿ¾ÿÒÿ¾ÿÄÿÅÿÇÿÃÿÃÿÂÿÆÿÈÿÆÿÅÿÃÿ¿ÿÁÿÁÿÎÿÒÿÅÿÙÿÌÿÍÿ½ÿÅÿÑÿÅÿÂÿÄÿÂÿÆÿÉÿËÿÇÿ¾ÿÀÿÎÿËÿºÿÅÿÄÿÂÿËÿÇÿÂÿÃÿÂÿÀÿÀÿÁÿÃÿ½ÿÇÿÈÿÅÿÇÿÂÿÂÿÆÿ¿ÿÆÿÂÿÈÿÏÿÊÿÊÿÄÿÅÿ¿ÿÈÿÉÿÁÿÂÿ¼ÿ¿ÿÊÿÉÿÇÿÈÿÃÿÇÿÊÿÁÿÓÿÉÿÊÿÄÿÍÿÊÿÕÿÊÿÃÿÎÿÆÿÄÿÄÿÃÿÇÿÇÿÇÿÆÿÄÿºÿÂÿÅÿÁÿ½ÿ»ÿÅÿÇÿÆÿÃÿÃÿÆÿÂÿÀÿÅÿÂÿ¾ÿÉÿ¶ÿÊÿ»ÿÌÿÑÿÁÿ¿ÿÅÿÊÿÈÿÁÿÂÿÂÿ¾ÿÆÿ¾ÿÇÿÄÿ¼ÿÃÿÁÿÂÿÇÿÉÿÆÿÅÿÒÿÍÿÉÿÂÿÀÿ¾ÿÀÿÇÿÎÿÏÿÄÿÆÿÊÿÀÿÂÿÇÿ»ÿÈÿÅÿÆÿ×ÿÏÿÄÿÅÿÉÿÉÿÅÿÂÿÁÿ¿ÿÅÿÂÿÀÿÊÿÇÿÃÿÉÿÊÿËÿÍÿÇÿÃÿÈÿÇÿ¾ÿÅÿÎÿ¼ÿÈÿÃÿÅÿÁÿÆÿÆÿÂÿ¿ÿÂÿÅÿÄÿÇÿÈÿÎÿ¾ÿÐÿÍÿÉÿÃÿÅÿÇÿÁÿ½ÿÀÿ¾ÿÁÿÇÿÁÿÉÿÃÿÊÿÏÿÅÿÁÿ½ÿÁÿÉÿÄÿÊÿÊÿÓÿÑÿÎÿÌÿÓÿÈÿÃÿ½ÿ¾ÿÀÿÁÿÓÿÉÿÅÿÀÿÑÿÊÿÆÿÂÿ¿ÿÃÿÃÿÅÿÇÿÂÿÃÿ»ÿÄÿÈÿÈÿÁÿÃÿÂÿ½ÿ¸ÿÀÿÎÿÍÿÑÿÍÿÆÿÂÿÇÿ¾ÿ¿ÿÁÿÁÿÀÿÁÿÂÿÂÿÇÿÃÿÄÿÊÿÇÿÊÿÉÿÇÿÉÿÈÿ¿ÿ»ÿÎÿÊÿÁÿÁÿÊÿËÿÌÿËÿÈÿÆÿÇÿËÿÉÿÅÿÅÿÍÿÇÿÉÿÇÿÎÿÌÿÆÿÉÿÊÿÁÿÌÿÊÿÏÿÌÿËÿÊÿÌÿÅÿÄÿÊÿÂÿÀÿÃÿÁÿÃÿÊÿ¼ÿÈÿÑÿÆÿÄÿÎÿÃÿ¼ÿÈÿÇÿÈÿ¾ÿÈÿÑÿÐÿÉÿÊÿÎÿÈÿÈÿÆÿÇÿÇÿÁÿÃÿÈÿÆÿÂÿÂÿÄÿÂÿÔÿÏÿÂÿ¼ÿÃÿÉÿÃÿÅÿÍÿÆÿ½ÿÂÿÑÿÃÿËÿÎÿËÿÅÿÁÿÁÿÇÿÎÿÃÿÈÿÁÿÒÿÊÿÀÿÁÿÃÿÄÿÆÿÄÿÂÿÏÿÄÿÉÿÒÿÍÿÉÿÇÿÅÿÄÿÃÿÊÿ»ÿÏÿÆÿÃÿÇÿÆÿÃÿÂÿÄÿÐÿ½ÿÃÿÊÿÉÿÊÿÈÿÂÿÁÿÇÿÈÿÂÿ¸ÿÂÿÈÿÇÿÆÿÆÿÇÿÇÿÇÿÈÿ»ÿÆÿÃÿÉÿÍÿÈÿÃÿÅÿÈÿÌÿ¾ÿËÿÌÿÊÿÇÿÃÿ¾ÿ½ÿÀÿÄÿ½ÿÂÿ¼ÿÈÿÊÿÉÿÉÿÅÿ¿ÿÂÿ¿ÿ¾ÿ»ÿÌÿÍÿÉÿÊÿÊÿÀÿ½ÿÏÿÉÿÑÿÊÿÉÿÈÿÇÿÉÿÁÿ¼ÿÆÿÇÿÍÿÍÿÇÿÁÿÅÿÍÿÆÿÁÿ½ÿÉÿ¿ÿÃÿÆÿºÿ·ÿÌÿÇÿÅÿÊÿÍÿ¿ÿÀÿÆÿÃÿÀÿ½ÿ¹ÿ¾ÿ¿ÿ¼ÿÂÿÈÿÇÿÃÿÃÿ»ÿÄÿ¿ÿËÿÌÿÇÿÄÿÃÿÃÿ¾ÿÃÿËÿÉÿÄÿÆÿÆÿÂÿÉÿÍÿÌÿÉÿÊÿÄÿÂÿÃÿ¾ÿ½ÿÊÿÁÿÁÿÄÿÉÿÉÿÇÿÆÿÆÿÊÿÃÿ¾ÿ¾ÿ¾ÿ¾ÿ¼ÿ¼ÿÄÿÅÿÍÿÇÿÉÿ¿ÿ½ÿÃÿÆÿÊÿÂÿÈÿ½ÿ»ÿÂÿÀÿÀÿ»ÿ´ÿ»ÿÄÿ¿ÿ·ÿºÿºÿ»ÿ½ÿÀÿÄÿÂÿÆÿÆÿÄÿ¿ÿÀÿÀÿ¾ÿÂÿÀÿÃÿ½ÿ¾ÿ½ÿÀÿÄÿÃÿÄÿÀÿ¯ÿ»ÿ¸ÿÁÿÉÿÄÿ»ÿ½ÿÆÿÁÿ¼ÿ¼ÿÀÿÀÿÅÿÉÿ½ÿ¢ÿ²ÿ¼ÿÄÿ»ÿÀÿ¾ÿºÿÃÿÄÿÅÿÂÿ¾ÿ¼ÿ¼ÿÆÿÈÿÁÿÄÿÁÿ·ÿÄÿÂÿÁÿ¿ÿ¿ÿÃÿÃÿ¼ÿ»ÿÀÿ»ÿÄÿÀÿ¾ÿ¿ÿÀÿÁÿ¾ÿºÿËÿ½ÿºÿ¾ÿÁÿÆÿÉÿÇÿÅÿ¹ÿ¾ÿ¾ÿÃÿÃÿÀÿÀÿÅÿÂÿÄÿ½ÿÂÿÀÿ¿ÿ»ÿ»ÿÁÿÂÿ»ÿÉÿÑÿ»ÿÁÿÄÿ»ÿ»ÿ¿ÿ¹ÿ¾ÿÉÿ¾ÿ¾ÿÂÿÀÿºÿ»ÿ¿ÿÀÿÅÿÃÿÆÿºÿÆÿÆÿ½ÿ¹ÿ½ÿÂÿÂÿ½ÿÀÿ¿ÿÁÿ²ÿ¸ÿÅÿÊÿÈÿÁÿ¼ÿ¼ÿÃÿÂÿ¿ÿ¿ÿ½ÿ¿ÿÁÿ»ÿ¾ÿÈÿ¹ÿ¾ÿÃÿÁÿ¾ÿÆÿÆÿÀÿ¿ÿ½ÿ¸ÿ½ÿÆÿ¼ÿÂÿÇÿ¼ÿ¸ÿÁÿºÿ´ÿÂÿÁÿÆÿÁÿ¾ÿÅÿÈÿÄÿÄÿÅÿÁÿÃÿÄÿ»ÿÉÿÂÿÁÿÅÿÃÿ¿ÿ¾ÿ¿ÿÇÿÅÿ¾ÿ»ÿ¹ÿ½ÿ¿ÿÇÿÊÿÂÿ¿ÿÄÿÅÿºÿÆÿÊÿÄÿ½ÿ¿ÿÃÿÆÿÉÿ¾ÿÉÿ¬ÿÈÿÀÿ»ÿ½ÿÁÿÁÿ¿ÿÂÿÉÿÆÿÁÿÀÿÃÿÃÿÃÿÂÿÂÿÀÿ½ÿÀÿ¼ÿ»ÿÂÿÁÿËÿÉÿÈÿÄÿ¿ÿÀÿÄÿÁÿÀÿÈÿ¼ÿ¶ÿÄÿÀÿ¾ÿºÿ»ÿ¼ÿ¼ÿÀÿÂÿÆÿÉÿÂÿÅÿµÿ¾ÿÀÿÂÿÃÿ½ÿ½ÿÍÿÏÿ¿ÿÄÿÄÿ¼ÿ½ÿÅÿÉÿÂÿÂÿÇÿ»ÿ½ÿÃÿÇÿÁÿÇÿÃÿÁÿÅÿÂÿÀÿ¼ÿ»ÿÅÿÆÿÅÿÑÿÎÿÆÿÂÿÊÿÆÿÁÿÄÿÉÿÉÿÂÿ¼ÿ»ÿ®ÿÅÿÃÿÅÿÆÿÍÿÉÿ¼ÿºÿÃÿÃÿÄÿÄÿÀÿÉÿÌÿÃÿºÿ´ÿ½ÿÁÿÀÿÁÿÂÿ¼ÿ»ÿÂÿ»ÿÅÿÆÿÃÿ¿ÿ¿ÿ½ÿ»ÿÁÿÅÿÁÿ¿ÿÀÿÃÿ¹ÿ½ÿÄÿÄÿÈÿÈÿÄÿÂÿ¿ÿÀÿÈÿºÿ¿ÿÊÿÇÿËÿ¾ÿÊÿËÿÈÿÉÿÆÿÁÿÃÿÊÿÉÿÆÿÀÿÃÿ¾ÿ¾ÿ½ÿ¿ÿ¿ÿ¿ÿÄÿÈÿÆÿÃÿÄÿÁÿÆÿ»ÿ·ÿÈÿÊÿµÿ¼ÿÄÿÄÿ¿ÿÁÿÀÿ¼ÿÌÿ¿ÿ¾ÿÇÿºÿ¹ÿÅÿÊÿ½ÿÆÿÇÿÂÿ¼ÿ¹ÿÂÿÈÿÀÿµÿ¿ÿ¶ÿÅÿÄÿ»ÿÈÿ¿ÿ¼ÿÄÿÅÿÁÿÃÿÎÿÈÿÀÿÐÿÃÿÎÿÅÿ¿ÿÃÿÀÿ¾ÿ¸ÿ¼ÿ¿ÿ¾ÿÂÿÅÿÅÿÃÿÈÿ¿ÿÃÿºÿÀÿÁÿ´ÿÁÿ¿ÿ¿ÿÍÿÐÿÈÿÅÿËÿÐÿÊÿ¹ÿÂÿ¿ÿÂÿ¿ÿÇÿÀÿ¾ÿÂÿ¿ÿ»ÿ¿ÿÄÿÇÿÀÿÁÿ¹ÿ¿ÿÃÿÁÿÀÿÆÿÄÿ¾ÿ¼ÿ¸ÿ·ÿ¾ÿÂÿ»ÿ¸ÿÉÿ¼ÿÂÿÆÿÂÿÁÿ¼ÿÂÿ¿ÿÀÿÇÿÆÿ½ÿÂÿÉÿÂÿÀÿ´ÿ»ÿ½ÿÃÿÀÿÃÿÃÿÄÿÃÿÈÿÅÿ¿ÿ¿ÿÃÿÉÿÐÿÔÿÅÿÊÿÍÿÇÿÇÿÃÿ¿ÿÀÿ½ÿÈÿÄÿÈÿÄÿ½ÿ¼ÿÀÿÆÿÃÿÄÿÅÿÂÿÇÿ¿ÿÇÿ¹ÿÃÿÂÿÄÿ»ÿÇÿÄÿºÿºÿºÿ½ÿ½ÿ¾ÿÈÿ»ÿÂÿ½ÿ¿ÿ¼ÿÆÿ»ÿÁÿ¿ÿ¾ÿ¼ÿÁÿÇÿÆÿÉÿËÿÆÿÁÿºÿ»ÿ½ÿÁÿÅÿ¾ÿÀÿ¾ÿÅÿËÿÄÿÄÿÂÿ½ÿÀÿÆÿÂÿÁÿÅÿ»ÿÇÿºÿ¾ÿµÿËÿÃÿÄÿÀÿÂÿ¾ÿÀÿ¿ÿÁÿÉÿÅÿ¹ÿ»ÿÄÿÉÿÐÿÆÿÆÿÆÿÉÿÂÿËÿÁÿ½ÿ»ÿÈÿÃÿÁÿ¿ÿºÿÅÿÈÿÀÿÇÿÍÿÃÿ¹ÿÉÿËÿÃÿ½ÿ½ÿÄÿÀÿ³ÿÈÿ¾ÿÃÿÀÿÀÿÁÿ¶ÿ¶ÿºÿ¼ÿÄÿ¾ÿ»ÿ¿ÿÄÿÂÿÄÿÃÿ¾ÿ¿ÿÀÿÁÿ¿ÿ¸ÿÂÿÀÿÆÿÇÿ½ÿ¼ÿ¼ÿ¶ÿ·ÿ¾ÿÅÿÀÿÅÿÀÿ¸ÿ¶ÿÅÿÃÿ½ÿÀÿ¼ÿÂÿÂÿÃÿÀÿ¼ÿ·ÿ¼ÿÀÿÁÿÇÿÃÿÂÿÁÿÃÿ¸ÿÃÿÁÿÂÿ¿ÿÂÿÅÿÂÿ°ÿ¶ÿÂÿÇÿÂÿÆÿÅÿ¿ÿÁÿÉÿÃÿ¼ÿËÿÒÿÖÿ¾ÿÀÿ¼ÿÃÿÃÿ½ÿÁÿÂÿËÿ¼ÿ»ÿ½ÿ¸ÿ¿ÿÀÿ»ÿ½ÿÀÿ½ÿºÿºÿ»ÿÂÿÀÿÇÿÈÿÓÿ¿ÿµÿ½ÿÆÿÊÿ¼ÿºÿÇÿÅÿÁÿ¾ÿÃÿ½ÿ¶ÿ·ÿ¼ÿºÿºÿÀÿºÿ»ÿ·ÿºÿ¾ÿºÿÉÿ¾ÿÑÿÆÿÅÿ½ÿ·ÿ¿ÿ»ÿ»ÿÁÿÃÿ¾ÿÄÿÃÿ¿ÿÂÿÁÿÁÿÄÿÅÿÃÿ½ÿÀÿÃÿ¾ÿÄÿÉÿÿ±ÿ·ÿ¼ÿÆÿ´ÿ·ÿ¾ÿ¶ÿ·ÿÀÿ¹ÿ¸ÿµÿ²ÿ¸ÿÄÿÈÿ»ÿÂÿËÿ¿ÿ¯ÿµÿ²ÿÀÿÆÿÁÿ¿ÿÆÿ¾ÿ»ÿ¿ÿ¾ÿÉÿÃÿÂÿ¾ÿ¾ÿ½ÿ·ÿ¹ÿÀÿÂÿ¼ÿ¸ÿ¼ÿ¹ÿÃÿÃÿÅÿÀÿ¿ÿ¸ÿ»ÿ¿ÿ½ÿÀÿ¸ÿ¾ÿÂÿ½ÿ¿ÿÁÿ¼ÿÀÿ¿ÿ·ÿ³ÿ·ÿ½ÿ·ÿ²ÿ¼ÿ¿ÿÂÿÊÿÁÿ¶ÿµÿÃÿÇÿ»ÿ¾ÿÀÿÍÿ¹ÿÂÿÃÿ¸ÿÁÿ¶ÿÀÿÌÿ¾ÿ»ÿ¸ÿ·ÿ¹ÿ´ÿ³ÿ¶ÿºÿÀÿ¿ÿ¿ÿ¹ÿ¼ÿ¿ÿÄÿ¿ÿ¾ÿ¸ÿÅÿËÿÀÿ½ÿÈÿÆÿÅÿ¹ÿ¼ÿÁÿ»ÿ±ÿ¹ÿ³ÿ¾ÿÈÿ½ÿ¾ÿÃÿÄÿÈÿÁÿ¼ÿÃÿÁÿ¿ÿ¸ÿÀÿÄÿ¿ÿËÿÇÿÃÿ¾ÿºÿÄÿ·ÿÁÿÀÿ¸ÿ¹ÿ½ÿÁÿ½ÿÁÿ½ÿ»ÿ¾ÿÄÿÆÿÄÿ¿ÿÀÿÅÿÄÿÆÿ¿ÿÁÿ»ÿµÿ¼ÿÅÿ¼ÿÅÿ»ÿÈÿÄÿ¿ÿ¾ÿÂÿÄÿ»ÿ¿ÿ¿ÿ·ÿÁÿÆÿÃÿÂÿ¼ÿ¿ÿºÿ¹ÿÁÿÁÿ½ÿ¹ÿ¸ÿÀÿ¿ÿ¼ÿÃÿÌÿÐÿÆÿÉÿµÿ¶ÿºÿ¹ÿ¾ÿ½ÿ¼ÿÀÿ¾ÿ»ÿÇÿÄÿÆÿ­ÿ·ÿ·ÿ¹ÿÀÿ¾ÿ·ÿ¹ÿ»ÿ¾ÿ½ÿµÿ¶ÿ·ÿ¯ÿ¶ÿÁÿ¼ÿ¾ÿ¼ÿ¼ÿ¿ÿÀÿ¼ÿ¾ÿ±ÿ¿ÿ|ÿaÿ®ÿÄÿ¶ÿ¹ÿÃÿµÿÂÿÊÿÁÿÃÿºÿ³ÿºÿ¾ÿ»ÿ·ÿºÿ½ÿ¹ÿºÿÁÿÁÿ»ÿ¸ÿ¶ÿÄÿÂÿ¹ÿºÿ½ÿ»ÿ½ÿÎÿÂÿ¾ÿ¹ÿ»ÿºÿÅÿÁÿ»ÿ½ÿÃÿÁÿ»ÿÃÿÈÿ¾ÿÂÿ¿ÿÀÿ¾ÿ¼ÿÄÿÇÿÃÿ¾ÿ¼ÿÃÿÆÿ¿ÿÂÿ»ÿ¹ÿÆÿÂÿ¹ÿÀÿ¿ÿ·ÿ½ÿ¾ÿÅÿºÿÖÿ¼ÿ·ÿ´ÿ¯ÿ³ÿ¿ÿÃÿÇÿ¿ÿ·ÿ³ÿ·ÿ¿ÿ½ÿ·ÿ·ÿ¾ÿ¿ÿÂÿÇÿÀÿ»ÿ¶ÿ¹ÿ¿ÿÅÿÂÿ¿ÿ¾ÿ»ÿÉÿÅÿºÿÄÿºÿÆÿÂÿÊÿÂÿÄÿ¿ÿ¼ÿ°ÿ½ÿ½ÿ´ÿ¿ÿÀÿ½ÿÇÿÄÿ½ÿ¼ÿ¼ÿµÿµÿ¾ÿÀÿÁÿÁÿ¶ÿ²ÿ°ÿ·ÿÀÿ¼ÿÁÿÅÿÁÿ½ÿÃÿ»ÿ»ÿ»ÿ¬ÿËÿ·ÿ·ÿ¸ÿ¼ÿÂÿ¿ÿ¼ÿÃÿÈÿ¾ÿ½ÿÆÿÀÿÁÿ¾ÿºÿºÿ¸ÿ·ÿ¹ÿ½ÿÃÿ¾ÿ½ÿ¾ÿºÿ¾ÿµÿºÿ·ÿ¹ÿÁÿ¼ÿ¾ÿ»ÿ¾ÿ¿ÿÃÿ¼ÿÁÿ¯ÿ´ÿ¼ÿÄÿÃÿ´ÿ¾ÿÀÿ½ÿºÿ¿ÿÀÿ¾ÿºÿ»ÿ»ÿ½ÿÂÿÃÿÁÿ¾ÿ»ÿ¿ÿÁÿ¿ÿÆÿÆÿ¹ÿ½ÿ½ÿÁÿÂÿÄÿ»ÿÈÿ¾ÿºÿ·ÿ²ÿÂÿÊÿ°ÿ«ÿ¹ÿºÿ¹ÿ²ÿºÿ·ÿ¼ÿ¾ÿºÿÃÿºÿ¸ÿ½ÿºÿ½ÿÅÿÅÿ¿ÿºÿºÿ¼ÿ½ÿºÿ¾ÿÂÿ³ÿ·ÿ½ÿ¹ÿ¾ÿÇÿÈÿ¿ÿ¾ÿÀÿ¸ÿ¼ÿÅÿÃÿ´ÿ»ÿºÿ¾ÿ¾ÿÅÿ»ÿ¾ÿÅÿ»ÿºÿ¾ÿ¿ÿÁÿ¹ÿ»ÿºÿ¸ÿ»ÿ½ÿ¿ÿÂÿ¿ÿ¼ÿ¹ÿ¿ÿÄÿ»ÿÂÿµÿ½ÿÅÿÄÿ¾ÿ¹ÿ³ÿ¿ÿ½ÿÁÿ·ÿÆÿ¾ÿÀÿÀÿ³ÿ¹ÿ·ÿ³ÿ½ÿÅÿ¿ÿÂÿÁÿÁÿ¹ÿ¸ÿ¼ÿ½ÿÂÿÅÿÂÿ¼ÿ¿ÿÁÿÁÿÄÿ»ÿÀÿÂÿ¼ÿÂÿÄÿÅÿÂÿÂÿ¼ÿ¼ÿ¸ÿ´ÿ¶ÿ¸ÿÃÿ¾ÿ½ÿÀÿ½ÿ´ÿÃÿºÿºÿµÿÁÿÂÿºÿ»ÿÀÿÀÿ»ÿ½ÿ¿ÿ¿ÿ¼ÿ»ÿºÿ¼ÿÁÿ¼ÿ½ÿ¼ÿ½ÿÅÿ¹ÿ½ÿ¾ÿ³ÿµÿµÿ´ÿ³ÿÊÿ¸ÿ¼ÿÆÿµÿ»ÿ½ÿÅÿÍÿ½ÿ½ÿ¾ÿ¾ÿ½ÿÅÿ»ÿ½ÿÄÿÂÿÁÿÀÿÀÿÄÿÊÿÄÿÀÿÃÿ»ÿ»ÿ¿ÿ»ÿ´ÿ²ÿ½ÿ·ÿÂÿ¸ÿ½ÿºÿ¿ÿÀÿÂÿÒÿ¸ÿÁÿÂÿ¾ÿ¸ÿÇÿ·ÿ·ÿÌÿ¿ÿÀÿ¶ÿÀÿ¹ÿ¶ÿµÿ·ÿ¾ÿÃÿÄÿÀÿ¿ÿ¾ÿ¶ÿ·ÿ½ÿÂÿÆÿ½ÿ­ÿ´ÿ·ÿÄÿÀÿ½ÿ¶ÿÅÿËÿÄÿÀÿ»ÿ½ÿ¹ÿµÿ¸ÿÌÿ¾ÿÑÿÌÿÊÿÀÿºÿ³ÿ´ÿÃÿÆÿÅÿÄÿ¹ÿ³ÿ¸ÿ½ÿÂÿÃÿ¸ÿ»ÿ¿ÿ¿ÿÄÿÆÿ¿ÿÀÿ¼ÿ¼ÿÆÿ¹ÿ³ÿµÿ½ÿ¼ÿÀÿÇÿÂÿ¾ÿ¸ÿÂÿ½ÿ¾ÿ¿ÿ¼ÿ¶ÿ¶ÿ¶ÿ¶ÿºÿ¼ÿÁÿÄÿÃÿÊÿÄÿ¸ÿ´ÿ»ÿ¾ÿ¾ÿ¼ÿ¸ÿ·ÿ¾ÿ¾ÿÅÿÈÿ¿ÿÊÿÆÿÇÿ·ÿÂÿÀÿºÿ»ÿºÿ¾ÿÄÿÁÿ¼ÿÄÿÌÿÌÿÅÿ¼ÿ¶ÿ±ÿ¶ÿÀÿ½ÿÌÿÁÿ¹ÿÅÿ¾ÿ´ÿ¹ÿºÿºÿ»ÿÇÿ·ÿÌÿÃÿ½ÿÈÿ¼ÿÅÿ¼ÿ´ÿÀÿ¾ÿ¹ÿ¿ÿÆÿÆÿ¹ÿ¹ÿ¼ÿ¸ÿ½ÿ¾ÿÂÿÎÿÄÿ¸ÿµÿÇÿÄÿ´ÿ¿ÿ¾ÿµÿ¾ÿÀÿÀÿÁÿÅÿÃÿ»ÿ¾ÿ³ÿÄÿÃÿ¹ÿ¹ÿ»ÿÁÿ½ÿ·ÿ¿ÿÃÿ½ÿ»ÿÂÿÃÿ¿ÿÂÿÁÿ¼ÿÄÿ»ÿÄÿÈÿÆÿÈÿÃÿºÿÇÿ¸ÿ¼ÿÌÿÍÿ¹ÿÇÿ¼ÿ¼ÿÎÿÆÿÆÿÂÿÊÿÊÿ¶ÿ´ÿ½ÿºÿºÿÃÿÄÿ½ÿ½ÿºÿ½ÿÇÿ¼ÿÀÿ¾ÿÈÿÇÿÃÿÁÿ´ÿÃÿËÿÆÿ¾ÿ¼ÿºÿÀÿÆÿ¸ÿ¸ÿ¼ÿ¼ÿÂÿÂÿ¾ÿ¿ÿÀÿ½ÿÃÿÅÿÆÿ½ÿÈÿÂÿ»ÿ½ÿºÿÀÿ½ÿÁÿÊÿµÿ¶ÿÂÿÅÿ½ÿ¹ÿ»ÿÏÿËÿ¹ÿºÿ¿ÿ¿ÿ½ÿºÿ¸ÿºÿÀÿÃÿÃÿÊÿÅÿÆÿÄÿ·ÿ¶ÿ½ÿÆÿÐÿÂÿÃÿÆÿÂÿÆÿÄÿÃÿÆÿÂÿÃÿÄÿÁÿ¿ÿ¾ÿÆÿÈÿÇÿÁÿÌÿÃÿ¹ÿ½ÿÆÿÄÿ»ÿ´ÿ¿ÿÀÿÆÿ¿ÿ³ÿ½ÿÁÿÊÿÈÿÂÿÆÿÃÿ¾ÿÁÿÂÿÂÿÀÿÁÿÍÿÇÿ¾ÿÆÿÃÿÀÿÅÿÀÿ½ÿÈÿÅÿÊÿÀÿÂÿÆÿÄÿÄÿÆÿÆÿÂÿ½ÿ¿ÿÂÿÀÿÃÿËÿÅÿÃÿÁÿÅÿÅÿÏÿÈÿÎÿÀÿÆÿÀÿ¿ÿÊÿºÿÃÿÄÿ¿ÿ»ÿ½ÿÀÿ¿ÿÁÿ»ÿ±ÿ¹ÿÇÿÀÿºÿÀÿ¼ÿ¿ÿÉÿ¹ÿÀÿ¹ÿÁÿÅÿÅÿÅÿÀÿÅÿÄÿ¶ÿ¼ÿÅÿ¾ÿ¿ÿÆÿÇÿÈÿÅÿÃÿÈÿÂÿÇÿÂÿ»ÿÏÿÂÿËÿÂÿÁÿºÿÁÿÁÿÊÿ¿ÿ¾ÿÆÿÂÿ½ÿ¹ÿ½ÿÊÿÅÿ¼ÿ½ÿÃÿÃÿ³ÿ½ÿÀÿÑÿÌÿËÿÃÿÈÿÂÿÌÿÉÿ¼ÿ¾ÿÁÿ¿ÿÃÿÅÿÄÿÅÿÀÿÇÿÍÿ¼ÿÃÿ²ÿÈÿÀÿÀÿÇÿ¾ÿÇÿ¿ÿ¼ÿÂÿÂÿÂÿÃÿÅÿÉÿÉÿÊÿÆÿÅÿ¾ÿÍÿÄÿ·ÿÅÿÈÿÃÿÊÿÃÿ»ÿ¾ÿÂÿÉÿÅÿÇÿÃÿ¸ÿÂÿÇÿÈÿÉÿ¿ÿ¸ÿÇÿÇÿÌÿ¹ÿ¹ÿÇÿÒÿÃÿÆÿ¿ÿ¸ÿ¿ÿËÿ½ÿ¸ÿÌÿÈÿËÿÎÿ¹ÿËÿÌÿÃÿÊÿÅÿÈÿÃÿÂÿ¿ÿ¿ÿÂÿÃÿ½ÿÃÿÇÿÁÿÁÿÀÿÅÿÈÿÈÿ»ÿ¾ÿÃÿÈÿÈÿÂÿ½ÿ½ÿ¿ÿ¿ÿ¼ÿÂÿÄÿÁÿÇÿËÿÆÿ¾ÿÁÿ½ÿÄÿ·ÿÁÿÉÿÊÿºÿ¼ÿÂÿ¾ÿÃÿÀÿ»ÿ¾ÿÅÿÅÿ¼ÿ»ÿÁÿÆÿËÿ¿ÿ½ÿÃÿ¶ÿÅÿ½ÿÁÿÎÿÓÿÁÿ½ÿÉÿÏÿÊÿ¾ÿÂÿÇÿ¾ÿÁÿ¿ÿÐÿ°ÿ·ÿÃÿËÿÉÿÇÿÆÿÉÿÈÿÄÿÂÿÄÿ¾ÿºÿ´ÿ¼ÿÁÿÃÿÍÿÍÿÂÿÇÿ¾ÿºÿ¾ÿÄÿÇÿÅÿÃÿÊÿÌÿÇÿÊÿÄÿÃÿÓÿÈÿÈÿÁÿÁÿÆÿÅÿÅÿÇÿÇÿÅÿÃÿÁÿÅÿÈÿÇÿËÿÄÿÆÿ¾ÿ¼ÿÀÿÂÿÄÿ¾ÿÇÿÍÿÈÿÅÿ¾ÿÁÿÂÿÊÿÍÿÃÿÌÿ¸ÿÃÿÄÿÉÿÎÿÌÿÆÿËÿÍÿÄÿÊÿÇÿÁÿÀÿÉÿÄÿÕÿÃÿÇÿÅÿÅÿÁÿÂÿÅÿÁÿÀÿÁÿÁÿÄÿ»ÿÈÿºÿÃÿÂÿ»ÿ½ÿÁÿÁÿ»ÿ¾ÿÂÿÀÿÇÿÇÿÂÿÊÿ½ÿÉÿ½ÿ¿ÿ´ÿ¿ÿÌÿÆÿ¾ÿ¹ÿ¸ÿ»ÿ½ÿÆÿ¹ÿÁÿÅÿÄÿÀÿ¾ÿÎÿÉÿÂÿÅÿÈÿÃÿÅÿÒÿÉÿÄÿÂÿÇÿÃÿÄÿÉÿÂÿÊÿÇÿÆÿÃÿÁÿÊÿÌÿÂÿÉÿÇÿÅÿÒÿËÿÁÿÃÿÁÿÅÿÆÿÅÿÃÿÁÿÅÿÍÿÏÿÆÿÇÿÂÿÌÿÆÿÁÿËÿËÿÈÿÈÿÀÿ¼ÿËÿÅÿµÿÇÿ¿ÿÆÿÃÿÉÿÉÿÁÿÂÿÉÿÈÿÄÿÉÿÃÿÉÿÂÿÂÿ¸ÿÅÿÁÿÂÿÑÿËÿ½ÿÀÿÂÿÁÿÈÿ¿ÿÈÿÁÿÄÿÍÿÁÿÀÿ¿ÿ¿ÿÆÿÆÿ¿ÿÆÿÈÿÆÿÍÿÆÿÈÿÈÿËÿÄÿÀÿÇÿÐÿÑÿÈÿÑÿËÿÒÿÃÿÆÿÁÿÀÿÁÿÄÿÄÿÂÿÁÿ¼ÿ»ÿ·ÿ½ÿÂÿÎÿÆÿºÿÂÿÃÿ¾ÿÇÿÌÿÃÿÂÿÁÿÐÿËÿÄÿ½ÿÄÿÆÿÄÿÄÿÂÿ¾ÿÇÿËÿÇÿÐÿÌÿÀÿ¼ÿ¿ÿÀÿÁÿËÿØÿÐÿÀÿÁÿÆÿËÿÊÿÐÿÐÿÑÿÑÿÌÿÆÿÈÿÅÿÇÿÒÿÊÿËÿÎÿÌÿÇÿÈÿÉÿÅÿÂÿºÿÊÿÍÿÃÿÊÿÃÿÉÿ¾ÿ¶ÿÁÿÆÿ¿ÿÄÿÃÿÁÿÑÿÆÿÈÿÈÿÉÿÈÿÅÿÉÿÂÿ¾ÿºÿÑÿÅÿÍÿÑÿËÿËÿÏÿÊÿÃÿÊÿÂÿÆÿÉÿÊÿÀÿÇÿÍÿÉÿÆÿÇÿ½ÿÃÿÄÿÆÿÅÿ¼ÿ¹ÿÄÿÈÿÁÿ½ÿÀÿËÿÕÿÄÿÈÿËÿÉÿÈÿÆÿÂÿÀÿÃÿ¾ÿÂÿÕÿÃÿÅÿÌÿÎÿÈÿÆÿËÿËÿÍÿÎÿÌÿÐÿÍÿÍÿÉÿÇÿÇÿÄÿÄÿÁÿËÿÃÿÂÿÆÿÏÿÉÿÃÿÂÿ¸ÿÁÿÁÿ¼ÿÌÿÆÿÃÿÂÿ¿ÿÂÿÍÿÐÿÈÿÁÿÄÿÃÿÆÿÂÿÉÿÐÿÊÿÆÿ¼ÿÃÿ¼ÿ·ÿÈÿÑÿËÿÄÿÃÿÈÿÌÿ¼ÿÈÿÍÿËÿÏÿÊÿÀÿÀÿÉÿÍÿÆÿÈÿÄÿÈÿÉÿÌÿÉÿÂÿÀÿÅÿÂÿºÿ½ÿÏÿÓÿËÿËÿÊÿºÿ¼ÿÊÿÏÿÆÿ¾ÿÅÿÄÿÁÿÆÿÉÿ¼ÿÉÿÅÿÐÿÌÿÉÿÃÿÀÿÄÿÂÿÂÿÄÿËÿÂÿÆÿÅÿÀÿÀÿ¿ÿ¹ÿÃÿÀÿÐÿÊÿÆÿÈÿËÿÇÿ»ÿ¿ÿÇÿÃÿÀÿÇÿÉÿÂÿÀÿÄÿÂÿÎÿÆÿÓÿÅÿÄÿÊÿÉÿÄÿÂÿÃÿÌÿÅÿÇÿÈÿÉÿËÿÉÿÂÿÇÿÈÿÇÿÊÿÌÿÅÿ¾ÿÀÿ¹ÿ¸ÿÆÿÈÿÊÿÊÿËÿÉÿÃÿÉÿ¾ÿ¾ÿ½ÿ·ÿ¹ÿ¾ÿÁÿÈÿÓÿØÿÚÿÁÿ½ÿÀÿÆÿÍÿÏÿÊÿËÿ²ÿ¹ÿ¿ÿÄÿ¿ÿ¾ÿÂÿ¹ÿÆÿÇÿÃÿÆÿ»ÿ³ÿºÿÄÿÂÿ¼ÿ¿ÿÃÿÃÿÀÿÂÿÀÿ·ÿ½ÿ½ÿ½ÿÃÿÄÿÃÿÅÿÆÿÄÿ¼ÿ­ÿ½ÿÅÿ»ÿ½ÿÉÿÇÿ¸ÿ¶ÿ¼ÿ´ÿºÿÄÿÇÿ¾ÿ¹ÿÀÿÀÿ¼ÿ·ÿÉÿÁÿ»ÿ¿ÿÄÿÁÿÂÿÊÿÃÿÂÿºÿ¹ÿ½ÿÅÿÅÿ¸ÿºÿ¾ÿÉÿ»ÿ»ÿÂÿ¾ÿºÿÂÿËÿÄÿÃÿ¿ÿºÿÀÿÂÿ¿ÿ¼ÿ¸ÿ¿ÿÁÿ´ÿ¿ÿÂÿºÿºÿ»ÿ¹ÿ½ÿÁÿÀÿÉÿÄÿ¿ÿÁÿ¾ÿºÿ¾ÿÂÿÁÿÀÿÃÿ¾ÿ½ÿÁÿÀÿ¼ÿ¿ÿÇÿÂÿÁÿÆÿÁÿÃÿÁÿ¾ÿ»ÿ¹ÿ¶ÿÄÿÄÿ¾ÿ¿ÿ½ÿ¿ÿ½ÿºÿºÿ¿ÿÍÿÁÿÊÿ¿ÿÇÿÀÿ½ÿ»ÿ»ÿÂÿ¿ÿÈÿÊÿ»ÿ½ÿ¸ÿ¼ÿÂÿÁÿÀÿÀÿ½ÿÈÿÄÿ¼ÿºÿ¸ÿºÿ½ÿÀÿ»ÿ¶ÿÅÿÀÿÂÿ¿ÿÀÿºÿ»ÿ¿ÿ»ÿ¼ÿ­ÿ²ÿÃÿÉÿÀÿÈÿÅÿÄÿÂÿ¸ÿ»ÿ¾ÿÅÿÃÿÂÿºÿ¿ÿÅÿÇÿÇÿÁÿ¸ÿÉÿÃÿ¿ÿºÿÂÿ¿ÿ¿ÿÈÿÍÿÂÿ¸ÿÆÿÐÿÇÿ»ÿ¹ÿ¼ÿÄÿÂÿ¾ÿÃÿÂÿÃÿÆÿÄÿ·ÿÅÿÂÿ¿ÿÂÿÂÿ¾ÿÀÿÉÿÁÿÇÿ¶ÿÁÿÆÿ¾ÿ¿ÿÅÿ½ÿ¶ÿÀÿÆÿÄÿÁÿ»ÿÁÿÅÿÁÿÄÿÆÿÆÿÅÿ¾ÿÖÿÊÿ¼ÿÅÿÃÿ¾ÿÂÿÄÿÀÿÀÿÃÿ½ÿ¾ÿÉÿ½ÿÃÿÄÿ½ÿ¹ÿºÿ½ÿ¾ÿ¿ÿ¿ÿ¼ÿÇÿÇÿÀÿÇÿÊÿÑÿÉÿÄÿÂÿ¿ÿÅÿÉÿÍÿÇÿÀÿÆÿÉÿÆÿÆÿÃÿÅÿÈÿÄÿÅÿÅÿ¶ÿÃÿ¼ÿÎÿÉÿËÿÅÿÅÿÄÿ¿ÿÀÿÁÿÁÿÈÿÊÿÅÿÇÿÀÿÉÿËÿÅÿÄÿÆÿÄÿÅÿ¾ÿÄÿ¿ÿ¿ÿÀÿÌÿÃÿÀÿÁÿÂÿÂÿÂÿÃÿºÿÁÿ½ÿÄÿÇÿÊÿ¼ÿ·ÿ¾ÿÃÿÂÿÂÿÅÿÁÿÀÿºÿ¼ÿ¹ÿÒÿÌÿÇÿ¿ÿÀÿÁÿÀÿ¿ÿ·ÿÁÿ·ÿËÿ¾ÿÄÿ¿ÿÁÿÆÿÅÿÄÿÅÿÅÿÃÿ¿ÿ´ÿÀÿÆÿÆÿËÿÅÿºÿÃÿ¾ÿÄÿÆÿ¾ÿ¿ÿÀÿÀÿËÿ¼ÿÇÿÄÿ½ÿÇÿÅÿ¿ÿÁÿÆÿËÿËÿÆÿÇÿÂÿÆÿ»ÿÄÿÅÿÅÿÈÿÁÿÆÿÊÿÇÿÄÿÇÿÉÿÂÿ¿ÿ½ÿ¾ÿÁÿÉÿÁÿÄÿÁÿÆÿÆÿÅÿÃÿ¾ÿÄÿÅÿÄÿ¶ÿ¿ÿºÿ¹ÿ·ÿ¾ÿÆÿÔÿËÿÃÿÃÿÀÿÃÿÀÿ¾ÿÅÿÊÿ¼ÿ½ÿ½ÿÇÿÃÿ¾ÿ¿ÿÀÿÄÿÊÿÆÿÁÿÇÿÈÿÈÿÏÿ¿ÿÀÿÉÿ½ÿ¹ÿ·ÿ»ÿÉÿÕÿÎÿÂÿÅÿÄÿÁÿ¼ÿÅÿÍÿÆÿ¾ÿ¹ÿ½ÿÄÿÅÿÄÿÄÿ¿ÿºÿ¾ÿÂÿÁÿÂÿÄÿ²ÿ³ÿ¾ÿ½ÿÁÿÀÿÀÿÈÿÏÿÉÿÄÿÈÿÁÿÀÿÆÿÂÿÇÿ·ÿÉÿÊÿÃÿÁÿÃÿÃÿ¼ÿ»ÿ½ÿºÿÁÿÊÿ¾ÿ»ÿ¾ÿÈÿÀÿÀÿ¸ÿËÿÌÿ¹ÿ¿ÿÅÿÂÿÀÿÂÿÇÿÊÿÇÿÉÿÇÿÉÿ¾ÿÊÿÁÿÆÿ½ÿÇÿ¿ÿÄÿÈÿÆÿÇÿÇÿÀÿ¹ÿ½ÿ½ÿÀÿÃÿÎÿÊÿ½ÿÃÿÇÿÁÿÎÿÊÿµÿµÿÂÿ¿ÿÃÿÎÿÄÿÄÿÆÿËÿ³ÿ¿ÿ¼ÿ¹ÿ¿ÿ¾ÿ¸ÿÃÿÀÿ¿ÿÁÿÂÿÉÿÈÿÃÿÊÿÊÿËÿÇÿºÿ½ÿÄÿÂÿºÿÏÿÀÿÍÿ¿ÿ¼ÿÁÿÂÿÂÿÁÿÄÿÆÿÀÿÇÿÇÿÉÿÆÿÁÿ¿ÿÊÿÏÿÁÿ¾ÿÀÿÈÿ½ÿ¿ÿÅÿÈÿÆÿ¼ÿ¸ÿ¾ÿÃÿÌÿ½ÿÀÿ¼ÿËÿÅÿÉÿÂÿ¹ÿ¾ÿÄÿÇÿ¿ÿ¿ÿÅÿÊÿÇÿÁÿÁÿ½ÿºÿ¼ÿÀÿÆÿÆÿ´ÿÅÿ¿ÿÀÿ¸ÿÄÿÁÿÃÿ¿ÿÃÿÀÿ»ÿ¼ÿÁÿÅÿÁÿ¾ÿ¹ÿ¿ÿÂÿ¹ÿÀÿÏÿ¹ÿÂÿ¹ÿÂÿ¿ÿ»ÿÂÿÁÿÉÿÄÿ¹ÿ·ÿºÿÅÿÅÿºÿ¿ÿ¿ÿ»ÿ¾ÿÃÿÉÿÍÿÅÿ½ÿÀÿ¾ÿÀÿ¼ÿ¿ÿ»ÿ¸ÿ»ÿÂÿÆÿÆÿÈÿÄÿÂÿ¼ÿºÿ½ÿºÿµÿÉÿ¼ÿÇÿÁÿ¸ÿ¿ÿ¸ÿ·ÿÁÿÆÿÄÿÅÿÅÿÄÿÃÿ¼ÿ¹ÿÄÿÄÿÅÿ¾ÿÇÿÀÿºÿÈÿÅÿ»ÿ¼ÿÂÿ¹ÿ¶ÿ¼ÿ»ÿÄÿÄÿÀÿÂÿÅÿÂÿ¸ÿ¸ÿ½ÿÁÿÀÿ¾ÿ¸ÿ¿ÿ¼ÿÃÿÇÿÁÿËÿÌÿ¾ÿ¼ÿºÿÂÿÈÿÊÿÈÿÇÿÈÿÃÿÀÿÈÿÉÿ»ÿ·ÿ¸ÿ·ÿÀÿµÿÂÿÃÿÌÿÄÿ¾ÿºÿÇÿ½ÿ¶ÿ½ÿ½ÿ·ÿºÿÁÿ¼ÿ½ÿÇÿÃÿ·ÿ»ÿÇÿÁÿ½ÿ¾ÿ¾ÿ¶ÿÈÿÅÿ¸ÿ³ÿ³ÿÀÿ¹ÿÄÿËÿÔÿÆÿ¸ÿÈÿËÿ¾ÿ¾ÿÅÿÀÿ¾ÿÄÿ¾ÿ¼ÿ¿ÿ·ÿ¬ÿ¾ÿ¯ÿ¾ÿÃÿÄÿÄÿÌÿ»ÿ¼ÿÈÿ¶ÿÇÿÃÿÃÿºÿ»ÿ½ÿ»ÿ¿ÿÅÿÃÿ»ÿ¹ÿÀÿ¿ÿÁÿÆÿÇÿÃÿ½ÿÂÿ¹ÿÍÿ¼ÿÁÿ¶ÿ¶ÿ½ÿ³ÿ¾ÿÀÿ»ÿ½ÿÁÿÂÿ¿ÿºÿºÿºÿÂÿÈÿÁÿÃÿ¹ÿÃÿÂÿ»ÿÃÿÀÿ¾ÿ¿ÿÇÿÅÿ¿ÿÅÿ¾ÿ½ÿÇÿ·ÿÂÿÂÿÂÿÀÿ¿ÿÀÿ¼ÿ±ÿ°ÿµÿ¶ÿ¹ÿ¾ÿÆÿ»ÿ¼ÿ»ÿ½ÿ¾ÿÁÿ°ÿ¾ÿÂÿÅÿÀÿÄÿ½ÿËÿ¹ÿ¼ÿ¾ÿÂÿ½ÿÃÿÁÿ¿ÿÅÿÆÿ½ÿ¸ÿ¼ÿ»ÿ¿ÿÀÿ·ÿÂÿ¸ÿ¯ÿ¸ÿ³ÿ¸ÿ¼ÿ»ÿÄÿ¸ÿÈÿ·ÿ³ÿ·ÿ½ÿ¹ÿ­ÿºÿ½ÿÀÿÀÿÁÿ¿ÿ»ÿ¿ÿÄÿÄÿÂÿÀÿÂÿÅÿÁÿ»ÿÀÿ¾ÿ»ÿ¸ÿÃÿÄÿÁÿ¼ÿ»ÿÀÿÆÿÁÿÀÿ¾ÿ²ÿºÿ¼ÿ»ÿ¸ÿ·ÿÁÿÇÿ½ÿÁÿ½ÿºÿ¾ÿÀÿÁÿÃÿÌÿÌÿ¾ÿ·ÿ¹ÿÈÿÌÿ»ÿ¾ÿµÿºÿ¸ÿµÿÉÿ´ÿÈÿÆÿ»ÿ¶ÿÂÿÆÿÇÿ¯ÿ´ÿÁÿÆÿ½ÿ¶ÿ¶ÿÄÿÇÿÂÿ¾ÿ¼ÿ¿ÿ¹ÿ¸ÿÀÿÀÿÆÿÂÿ¼ÿ¿ÿÃÿµÿÁÿ»ÿ®ÿ°ÿÿIÿªÿ¿ÿºÿºÿÁÿ·ÿ¼ÿÇÿÉÿÃÿÀÿ­ÿ²ÿÂÿÀÿ¾ÿÁÿ¿ÿºÿ½ÿÀÿ½ÿ¹ÿµÿ¾ÿÁÿ¼ÿ¾ÿ¶ÿÃÿÀÿ¾ÿÌÿ½ÿ¸ÿ¿ÿ¼ÿ¾ÿÀÿ¿ÿÁÿ¿ÿÀÿ¿ÿÂÿÅÿÅÿÄÿÉÿÁÿºÿ´ÿ±ÿµÿ¾ÿÅÿÃÿ½ÿÀÿ¿ÿ¾ÿÅÿÆÿÀÿÁÿ¹ÿ¾ÿ¾ÿ¹ÿÃÿ¹ÿÀÿ«ÿ½ÿÒÿ·ÿ¶ÿºÿµÿ·ÿ¶ÿÂÿ¾ÿ¯ÿ²ÿ¹ÿ¼ÿ¾ÿÆÿÆÿÁÿÀÿ½ÿ»ÿÀÿÆÿÃÿ¾ÿ¾ÿÁÿ¾ÿ¼ÿ¼ÿÂÿÇÿ½ÿÆÿ¸ÿ¾ÿÆÿ¼ÿ¼ÿ»ÿÃÿ¾ÿªÿÀÿ¸ÿ¹ÿ¼ÿ¹ÿÂÿ½ÿ¹ÿ¹ÿ½ÿÆÿÅÿ¿ÿµÿ·ÿ¹ÿ¶ÿ»ÿ¼ÿ¼ÿÂÿÁÿ¿ÿ¾ÿ¸ÿ¿ÿ·ÿ¶ÿÅÿÉÿÂÿÄÿ²ÿ¿ÿ¾ÿºÿÆÿÆÿ¼ÿÇÿ¼ÿÁÿÀÿ¾ÿ·ÿÀÿÁÿ¿ÿÀÿ¼ÿ¹ÿ»ÿ¾ÿÁÿ¼ÿ¹ÿ¾ÿÄÿÇÿÀÿÁÿÆÿ»ÿ¾ÿ»ÿ¸ÿÀÿ½ÿÇÿ¼ÿÇÿ¿ÿ¼ÿ¾ÿÇÿÃÿ¾ÿ·ÿ½ÿ½ÿ·ÿÁÿÅÿ¿ÿ»ÿ¼ÿºÿºÿ·ÿ¾ÿÄÿÁÿÀÿÀÿ¾ÿÂÿ¾ÿ¸ÿ¼ÿ¾ÿ¾ÿ¿ÿ·ÿ¶ÿ¼ÿÀÿ»ÿÃÿ»ÿÀÿ¿ÿ¹ÿÁÿ¸ÿ½ÿÈÿ¸ÿºÿ¸ÿµÿ·ÿ³ÿ¾ÿ¶ÿ¸ÿÃÿ¾ÿ¸ÿµÿ·ÿ¼ÿºÿ·ÿÀÿÆÿ¾ÿ¶ÿµÿ¸ÿ½ÿ¿ÿÃÿ¿ÿ·ÿ»ÿ¹ÿ³ÿ¼ÿÆÿ½ÿ¶ÿ¹ÿºÿ°ÿÁÿ»ÿ¹ÿ»ÿ¸ÿ¼ÿÀÿµÿÈÿºÿ¶ÿÉÿ¿ÿÂÿÁÿ¿ÿÀÿ¹ÿ·ÿ¼ÿ¸ÿ»ÿÂÿÀÿÁÿÂÿÁÿÀÿ¿ÿ½ÿ¹ÿÅÿ¶ÿ¸ÿÂÿÁÿÃÿ½ÿ­ÿ½ÿµÿÁÿÀÿ½ÿÁÿ½ÿÅÿ¿ÿºÿ½ÿ²ÿºÿÀÿÁÿ¼ÿÁÿ¾ÿ³ÿ»ÿ»ÿºÿ¿ÿÃÿÃÿ¿ÿ¿ÿÅÿÆÿÂÿ¾ÿ¾ÿÇÿÂÿ¾ÿ½ÿÆÿÃÿ¾ÿÃÿ½ÿ·ÿ¿ÿ·ÿ½ÿÂÿÁÿ¼ÿ¼ÿ¸ÿºÿ¾ÿ¼ÿ¼ÿ¶ÿ¿ÿºÿ¶ÿ¶ÿ»ÿ½ÿ½ÿÀÿ¾ÿ¶ÿ¸ÿ¾ÿ½ÿ¾ÿÃÿÂÿ½ÿ¼ÿÀÿÂÿ»ÿ¼ÿÄÿ¹ÿµÿ¾ÿµÿ°ÿÁÿ¾ÿ¸ÿÌÿ¾ÿÁÿÃÿÅÿÃÿ½ÿ¼ÿ¸ÿ¿ÿ»ÿÅÿ¼ÿ»ÿ¾ÿ¿ÿÁÿ»ÿ¾ÿÇÿÇÿÁÿ¼ÿÁÿ¾ÿ³ÿ·ÿºÿÃÿ½ÿµÿ¿ÿÃÿ¹ÿÁÿ½ÿ¼ÿ¼ÿ¹ÿÇÿ¸ÿ³ÿÀÿ±ÿ±ÿ¹ÿ®ÿ¿ÿÉÿ½ÿ²ÿ»ÿ¹ÿ¸ÿ»ÿ¾ÿÅÿÉÿÈÿ¾ÿ¼ÿÃÿ¼ÿµÿ¶ÿ¯ÿ·ÿ½ÿÁÿ¹ÿ¹ÿÄÿ¿ÿÅÿÅÿ¿ÿÂÿÍÿÎÿÉÿ»ÿÃÿÄÿ·ÿ·ÿÈÿÄÿÂÿ¼ÿ»ÿÂÿ¸ÿ³ÿ¼ÿÆÿÆÿÄÿÀÿ¹ÿ½ÿÁÿÀÿÄÿ¿ÿ¼ÿÉÿÈÿÂÿÃÿÄÿÃÿ¿ÿ¿ÿÀÿºÿ¼ÿ¸ÿ³ÿÀÿÁÿ¸ÿÄÿÅÿÀÿ½ÿÀÿ½ÿºÿ·ÿ¼ÿ¿ÿÂÿ¸ÿ·ÿ¿ÿ¿ÿ¾ÿ¾ÿÀÿÀÿ¼ÿºÿ¹ÿ¹ÿ²ÿ¿ÿ¾ÿ¿ÿºÿÄÿ¶ÿÅÿÅÿ»ÿ¾ÿ¸ÿÁÿ°ÿ»ÿ»ÿ½ÿ¸ÿÅÿ¿ÿ¾ÿ»ÿºÿ¼ÿÂÿÁÿ½ÿ¿ÿ¸ÿ¯ÿ²ÿ½ÿÃÿÂÿÆÿÃÿÁÿÁÿÄÿ¬ÿ©ÿÃÿ¸ÿ¿ÿÄÿ»ÿ¿ÿÂÿÍÿÂÿ´ÿ»ÿ¼ÿ·ÿÂÿÁÿ½ÿÀÿÁÿºÿ¸ÿ¶ÿ»ÿÅÿÄÿÈÿÈÿÀÿ»ÿ¸ÿÊÿÇÿÀÿÂÿÃÿ¼ÿ¾ÿÇÿ³ÿ½ÿºÿ¹ÿ¾ÿÁÿ¶ÿ¼ÿÀÿ½ÿ¾ÿÀÿÀÿºÿ»ÿÂÿÁÿ½ÿ½ÿ»ÿÁÿÅÿ¼ÿ¼ÿ¾ÿ»ÿ½ÿºÿÁÿ´ÿÊÿËÿ¶ÿÃÿÇÿµÿ·ÿÇÿÂÿ´ÿ»ÿ³ÿ¾ÿµÿ¶ÿÃÿÃÿÁÿ¼ÿ½ÿÃÿÀÿÃÿÈÿÇÿÎÿÈÿÀÿ¾ÿ¸ÿµÿ»ÿ½ÿ·ÿÆÿÅÿ¼ÿÀÿ½ÿ¾ÿÂÿÁÿ»ÿÂÿÆÿ¾ÿ»ÿºÿ»ÿ½ÿÂÿÃÿ¾ÿÀÿ½ÿ¾ÿÆÿÁÿÀÿ¸ÿÑÿÁÿ´ÿÄÿºÿ¿ÿ½ÿ½ÿ¹ÿÁÿÃÿÄÿÈÿÂÿÂÿºÿ½ÿÉÿÂÿÁÿÎÿÉÿÂÿÄÿ»ÿ¾ÿÁÿ½ÿ¿ÿÁÿ¾ÿÀÿ´ÿÆÿ»ÿ¸ÿÃÿËÿÉÿÄÿÄÿÃÿÅÿÅÿÆÿÂÿÄÿÅÿÀÿÂÿÂÿÂÿÇÿÄÿ½ÿ¾ÿÅÿÁÿÄÿÆÿºÿÈÿÄÿ¾ÿµÿ¿ÿÆÿ¿ÿÃÿÂÿ¿ÿÃÿ»ÿ´ÿÃÿÄÿ»ÿÃÿÊÿÅÿÄÿËÿÍÿÁÿµÿ¿ÿÃÿÂÿºÿÉÿ¹ÿÀÿÆÿÍÿ»ÿ»ÿÅÿÄÿÄÿÆÿÅÿÁÿ¿ÿÀÿÃÿÅÿÅÿÈÿÅÿÇÿÃÿÇÿÄÿÈÿÁÿÀÿ¹ÿÀÿËÿÊÿ¾ÿÅÿÀÿÂÿÆÿÂÿ½ÿ¾ÿ¼ÿ½ÿ½ÿ·ÿ½ÿÄÿ½ÿ»ÿÉÿµÿ½ÿÅÿ¶ÿ½ÿ¿ÿ¶ÿÎÿÆÿÆÿÃÿÁÿÄÿ½ÿÀÿÄÿ½ÿºÿ½ÿÃÿÉÿÆÿÀÿÈÿËÿÈÿÂÿ°ÿÄÿÃÿÆÿÁÿÅÿ¿ÿÃÿÅÿÃÿÂÿ»ÿÁÿÍÿ½ÿ«ÿ¾ÿÃÿ²ÿÅÿÀÿÄÿÀÿ¿ÿÂÿ·ÿÆÿÅÿÈÿÂÿÅÿÌÿÐÿÈÿ¿ÿÂÿÂÿÀÿÈÿÌÿÆÿÁÿ½ÿÄÿÁÿ»ÿ¹ÿ¸ÿÇÿÍÿÌÿËÿÉÿÊÿ¾ÿÇÿÃÿÂÿÁÿÄÿÆÿÃÿÅÿÁÿËÿÁÿ¾ÿ»ÿºÿÀÿ¹ÿÃÿÄÿÏÿÆÿÁÿÄÿÅÿÇÿÁÿÂÿ¾ÿºÿ¾ÿÄÿÏÿÍÿÄÿ¸ÿÉÿÆÿÈÿ»ÿÃÿÈÿÎÿÃÿ¾ÿÃÿ½ÿºÿ½ÿ½ÿËÿÒÿÆÿÇÿÅÿÐÿÌÿ½ÿÄÿ¾ÿÃÿÁÿÃÿ¾ÿ¼ÿ¾ÿÃÿ¾ÿ»ÿÂÿËÿÊÿ¿ÿ¼ÿÅÿ¾ÿÃÿÀÿÅÿÎÿÉÿÎÿÆÿÃÿÄÿÎÿÍÿÈÿÃÿ¸ÿ¹ÿÆÿÂÿ¾ÿÍÿËÿÃÿÉÿ¿ÿÅÿÆÿÄÿ¿ÿÃÿÃÿÅÿÉÿÇÿÂÿÃÿÅÿÁÿºÿµÿ»ÿÈÿËÿÁÿÉÿºÿÃÿ¼ÿÇÿ¾ÿÁÿ½ÿÃÿÍÿÆÿÁÿÁÿÄÿÍÿ¿ÿÁÿÈÿÂÿÇÿ¹ÿºÿÉÿÉÿÇÿÇÿÂÿÂÿÀÿºÿ¾ÿÅÿÀÿ¸ÿ·ÿ»ÿÊÿÄÿÈÿÇÿ»ÿ¼ÿÆÿÀÿ¼ÿµÿ¾ÿÆÿÄÿÆÿÆÿÉÿÆÿÂÿ¾ÿÔÿÌÿÃÿÃÿ¿ÿÂÿÃÿ¿ÿÁÿÈÿÍÿÈÿÃÿÉÿÅÿÃÿÆÿÀÿÇÿÅÿÄÿÑÿÊÿ¿ÿÈÿÒÿÇÿ¾ÿÀÿÁÿÇÿ½ÿÇÿÎÿÈÿÉÿ»ÿÇÿ¾ÿÊÿÎÿÉÿÉÿÊÿÇÿÁÿ¼ÿÁÿÊÿÀÿÓÿËÿ¼ÿÊÿÃÿÉÿÍÿÄÿÇÿÂÿÀÿÊÿÆÿÂÿÃÿÂÿÂÿÂÿÄÿÁÿËÿ»ÿ¼ÿ¿ÿ»ÿ½ÿ¿ÿÂÿÇÿÄÿÀÿÌÿÉÿÂÿÈÿËÿÈÿÇÿÊÿÅÿÆÿÊÿÄÿ¿ÿÆÿÅÿÆÿÏÿÌÿµÿÅÿÇÿÑÿÉÿÅÿÅÿÇÿÆÿÇÿÊÿÄÿÃÿ¿ÿÌÿÂÿÉÿ¿ÿÐÿÉÿºÿ¾ÿÄÿ¿ÿ¾ÿÅÿÃÿÃÿÅÿÆÿÇÿÄÿÉÿÊÿÅÿÃÿÅÿÆÿÆÿÅÿÆÿÍÿÍÿÏÿÓÿÃÿÆÿÄÿËÿËÿÆÿÁÿ¼ÿ¿ÿÆÿÂÿÈÿÇÿÂÿ¿ÿÂÿÅÿÊÿÌÿÆÿÉÿÉÿÃÿÇÿÎÿÂÿ¹ÿÇÿÌÿ¾ÿÊÿÆÿ¾ÿÀÿÁÿÁÿÄÿÃÿ½ÿÉÿÊÿÃÿÃÿÄÿÍÿÇÿÅÿÈÿÆÿÆÿÅÿ¾ÿÅÿÉÿÈÿÉÿÇÿÂÿ½ÿ¾ÿÅÿÊÿËÿÄÿ¿ÿÇÿÄÿÊÿØÿ½ÿºÿÁÿÁÿÄÿÉÿÆÿÁÿ¿ÿ¾ÿÀÿ»ÿ¾ÿÉÿÅÿÁÿÍÿËÿÉÿÌÿËÿÇÿÅÿÍÿÁÿÅÿÂÿ¼ÿ¾ÿÂÿËÿÎÿÊÿÃÿÂÿÈÿÂÿÎÿÂÿÍÿÊÿÅÿÁÿÇÿÌÿÆÿ¿ÿÄÿÕÿÖÿÝÿËÿÎÿÈÿÊÿÉÿÍÿËÿÁÿÃÿÈÿÅÿÐÿÍÿÅÿÀÿÁÿÇÿÇÿÀÿÃÿÑÿÍÿÇÿºÿÅÿÓÿÏÿËÿ¼ÿÀÿÐÿÍÿÁÿÇÿÁÿ¿ÿÓÿÄÿÃÿÆÿÈÿÌÿÇÿ¿ÿÉÿÂÿºÿ¿ÿÈÿÆÿÐÿÓÿÓÿËÿÃÿÆÿÑÿÊÿ¿ÿÉÿËÿÀÿÉÿÏÿÈÿÄÿÅÿÃÿÃÿ¿ÿºÿÇÿ¼ÿ½ÿ¸ÿ¶ÿ¾ÿÆÿÆÿÇÿÓÿÌÿÇÿÊÿÆÿËÿÎÿÈÿÃÿÆÿÄÿºÿ×ÿÈÿÆÿÉÿÉÿÅÿÅÿÆÿÃÿÈÿÍÿÔÿÅÿÆÿÊÿÈÿÊÿÊÿÅÿÄÿÆÿÎÿÀÿÌÿÉÿÉÿÆÿÃÿÃÿÃÿ¿ÿ²ÿ¾ÿÏÿÄÿÃÿÆÿÃÿÁÿÉÿÑÿÔÿËÿÃÿÉÿÄÿ¾ÿÃÿÇÿÃÿ¿ÿ¿ÿ¼ÿÍÿÂÿÏÿÉÿÂÿ½ÿ»ÿÀÿÅÿÆÿÈÿÍÿÊÿÐÿÈÿÃÿÄÿÂÿÅÿÓÿËÿÇÿÃÿºÿ¼ÿÇÿÊÿÇÿÌÿÍÿÀÿÈÿÇÿÍÿÈÿÊÿÍÿÅÿÈÿÅÿÂÿÈÿÆÿÉÿÊÿÃÿÁÿÊÿÇÿÖÿ¼ÿÂÿÌÿÍÿÆÿÂÿÁÿÁÿÅÿÈÿÃÿÂÿÆÿËÿÍÿÅÿ¿ÿÍÿÀÿ¿ÿÌÿÇÿÂÿÈÿÐÿÊÿÂÿÇÿÇÿÇÿÁÿÀÿÀÿÄÿÆÿ¾ÿ¿ÿÂÿ¼ÿÉÿÎÿÇÿÇÿËÿÇÿÁÿÀÿÌÿÇÿÆÿÄÿÇÿÉÿÆÿÂÿÀÿËÿÄÿÄÿÆÿÄÿÄÿÅÿ¼ÿÁÿÀÿÃÿÆÿÈÿËÿÊÿÄÿÅÿ¾ÿÈÿÄÿ¾ÿÇÿÉÿÂÿÂÿÊÿËÿ¾ÿÆÿËÿÉÿÈÿÉÿÌÿËÿËÿµÿ¿ÿÁÿÍÿËÿ½ÿ»ÿ¿ÿÁÿÃÿÈÿÆÿ¾ÿ¼ÿÅÿÇÿ´ÿ¶ÿ¼ÿ¼ÿÃÿÆÿÃÿ»ÿ°ÿµÿÂÿ¿ÿÊÿÂÿÂÿÀÿÁÿÍÿÅÿºÿ¿ÿÈÿÅÿÃÿÅÿÃÿ¼ÿ¿ÿ¼ÿ¼ÿ¼ÿ½ÿÄÿÈÿÃÿ¿ÿÂÿ·ÿ¿ÿ¿ÿÀÿ´ÿ¹ÿÅÿÂÿÁÿÇÿÀÿ¿ÿ»ÿ»ÿ¿ÿÆÿÇÿÁÿÄÿ¾ÿ´ÿ»ÿ»ÿ½ÿºÿ»ÿÇÿÃÿ¿ÿÈÿÆÿÃÿÀÿÄÿ¿ÿ¶ÿ¿ÿ»ÿÅÿÆÿÄÿ¼ÿÀÿÅÿÁÿºÿ½ÿÁÿ¿ÿÍÿÃÿÀÿÁÿ¿ÿºÿ¼ÿÆÿÃÿÀÿÄÿÂÿ¿ÿ¿ÿ½ÿ¾ÿÃÿ¿ÿÊÿÅÿÆÿÃÿÂÿÀÿÀÿ¿ÿ»ÿÁÿÂÿÉÿÀÿ¿ÿÀÿ»ÿºÿ¿ÿÂÿ½ÿÀÿ¸ÿÈÿÃÿÅÿÃÿ½ÿ¹ÿºÿ¾ÿ¿ÿÂÿÌÿÂÿÀÿ¾ÿ»ÿ¿ÿ»ÿ¬ÿ¾ÿ¿ÿºÿÄÿ¾ÿ¿ÿ¿ÿ½ÿÂÿÆÿ»ÿ¹ÿÆÿÅÿÅÿ»ÿ»ÿ»ÿ·ÿ¼ÿÆÿ¿ÿ¼ÿÅÿ¸ÿ½ÿÌÿÒÿÎÿÇÿÀÿ¸ÿ²ÿÀÿÀÿÅÿÄÿÀÿÁÿÄÿÁÿÄÿÉÿµÿÄÿ½ÿÄÿ»ÿÀÿ·ÿ¶ÿ¿ÿ½ÿ¶ÿ½ÿÊÿÈÿÈÿÁÿ¹ÿ½ÿÈÿÇÿ¾ÿ¼ÿÀÿÆÿÅÿ¾ÿ½ÿ»ÿ·ÿÃÿÊÿÄÿ¼ÿ»ÿÉÿÆÿÃÿÁÿ»ÿ·ÿ·ÿÀÿÊÿÄÿ¸ÿÀÿ½ÿ¾ÿÄÿÊÿ¼ÿ¿ÿÉÿÊÿÇÿÈÿÉÿ¿ÿ²ÿ»ÿÇÿÂÿÅÿ½ÿ»ÿ¼ÿ¿ÿÂÿ½ÿ·ÿÀÿÇÿ¼ÿÐÿÆÿÁÿ¸ÿ¯ÿ·ÿÃÿÀÿÁÿÃÿÀÿÊÿÈÿÈÿÄÿÀÿÄÿÃÿ»ÿ¾ÿÈÿ¾ÿ½ÿÈÿ»ÿÆÿÊÿÊÿÃÿÁÿÉÿÈÿÃÿÌÿÃÿ·ÿ»ÿÂÿÆÿÈÿÇÿ¿ÿ¹ÿ¹ÿºÿÀÿÀÿÄÿÑÿÅÿ¹ÿËÿÄÿÁÿÄÿÄÿÁÿÀÿ¾ÿ¹ÿ»ÿ¹ÿÁÿÆÿÊÿÈÿÉÿÅÿÁÿÀÿÄÿÃÿºÿ¿ÿÉÿÈÿ¾ÿÅÿÆÿ¼ÿ¿ÿÄÿÃÿÁÿÁÿÇÿÄÿÉÿ¿ÿ»ÿÌÿÁÿÁÿÁÿÅÿÌÿÊÿÀÿ¼ÿÂÿÉÿ¸ÿËÿÃÿËÿ¿ÿ¿ÿÅÿÃÿÅÿÊÿÇÿ¾ÿºÿ¾ÿÁÿ·ÿÄÿÅÿÌÿÅÿÉÿ¼ÿºÿÂÿÂÿÃÿÀÿ¾ÿÌÿµÿÁÿ½ÿÀÿÇÿÊÿÃÿÂÿÃÿÄÿÈÿÇÿËÿÄÿÈÿÁÿÅÿÆÿÃÿÃÿºÿ¶ÿ¼ÿÁÿÀÿÀÿÆÿÈÿÇÿÆÿÅÿ¾ÿÁÿÂÿÂÿÁÿÃÿÀÿÀÿÇÿËÿÉÿÃÿÂÿÁÿÉÿ·ÿ¼ÿ»ÿ¿ÿÇÿÃÿ¾ÿ»ÿ½ÿÂÿÆÿÄÿ¼ÿÇÿ¾ÿ´ÿÃÿ½ÿÆÿÂÿ¿ÿÀÿÂÿÄÿÆÿÆÿÀÿÌÿÈÿÐÿÑÿ¾ÿµÿÅÿ³ÿÅÿÅÿÆÿÆÿ¿ÿ¾ÿÀÿÂÿÂÿÇÿÁÿÂÿÉÿÊÿ¾ÿ¸ÿ¼ÿ½ÿÄÿÉÿÄÿÁÿÂÿÂÿ¿ÿ¿ÿÁÿÍÿÀÿ¼ÿÅÿÀÿÀÿÁÿÁÿÂÿÂÿÂÿÅÿÆÿÇÿËÿÈÿÂÿ¿ÿ¿ÿÂÿÉÿÊÿÄÿ¿ÿÆÿÈÿ¾ÿ·ÿ½ÿÅÿÄÿÁÿ¾ÿÃÿÅÿÆÿ¿ÿÎÿÅÿÆÿºÿÉÿÃÿÅÿÆÿ¹ÿ¸ÿÂÿÁÿ·ÿÃÿÈÿ¾ÿËÿÀÿ¿ÿÁÿÅÿÂÿ½ÿ¿ÿÀÿÅÿËÿÇÿÀÿ·ÿ·ÿ¿ÿ¼ÿÂÿÈÿÁÿÀÿÂÿ¾ÿÎÿÒÿÊÿÄÿÂÿÀÿÄÿÈÿÃÿÅÿÃÿÉÿºÿÄÿºÿ¹ÿ½ÿ¸ÿ¿ÿÃÿÃÿÁÿÁÿ¼ÿ¾ÿÃÿ½ÿÁÿÃÿÃÿÆÿ¸ÿ¾ÿÍÿ¿ÿ¸ÿ¸ÿ¼ÿÓÿÐÿÅÿ¼ÿ¶ÿ»ÿÀÿ¼ÿºÿ½ÿÃÿ¿ÿ»ÿÉÿÊÿ¾ÿÀÿÈÿÀÿÂÿÀÿÊÿÀÿ¿ÿÇÿÄÿÃÿÃÿ½ÿ¾ÿ¾ÿÈÿÁÿËÿµÿºÿ¿ÿÎÿÆÿÂÿÂÿÂÿÅÿ¼ÿºÿ¼ÿÃÿÈÿÃÿÅÿÂÿ¾ÿÅÿÂÿ½ÿ¿ÿ¾ÿÆÿÁÿÂÿÀÿÁÿÂÿÆÿÀÿÄÿÁÿÀÿÅÿÃÿÄÿÅÿÀÿ¹ÿ½ÿ½ÿ±ÿ¬ÿ¾ÿÉÿ¶ÿÀÿºÿÍÿÈÿ¯ÿ°ÿ¼ÿ»ÿÂÿÊÿÁÿ¿ÿÆÿÄÿ½ÿ¿ÿÃÿ¶ÿÆÿÄÿÌÿ¼ÿ¹ÿ¾ÿÁÿÃÿºÿºÿ½ÿ¶ÿ¼ÿÈÿÇÿÅÿÃÿÁÿÆÿ¼ÿÀÿÅÿºÿÃÿÂÿµÿÈÿÀÿ¼ÿ­ÿ´ÿÀÿÏÿÊÿÀÿ¾ÿÃÿÆÿÁÿ¾ÿ»ÿ½ÿÃÿ½ÿ¹ÿÈÿ¶ÿ¶ÿÀÿÄÿ³ÿ¶ÿ¸ÿ¹ÿ½ÿÁÿÈÿËÿËÿÃÿ½ÿÀÿÀÿºÿ¶ÿ¼ÿ¿ÿ½ÿ¿ÿ¾ÿÌÿ¿ÿÀÿÅÿµÿºÿÈÿÈÿ½ÿÀÿ»ÿ¾ÿ»ÿ¼ÿÇÿÉÿÊÿÈÿ¾ÿÅÿÌÿÀÿÁÿ½ÿ½ÿ´ÿ¿ÿ·ÿÃÿ½ÿÃÿ»ÿÊÿÆÿºÿ½ÿ¸ÿ´ÿ¼ÿÀÿ¼ÿ½ÿÆÿÈÿ½ÿ·ÿÄÿÄÿµÿ»ÿ½ÿÄÿÎÿÃÿ¿ÿºÿÄÿ¶ÿÅÿËÿÇÿ½ÿ¿ÿ½ÿÁÿÄÿÁÿ¸ÿ´ÿ»ÿÂÿÂÿÁÿÂÿÁÿ¬ÿ¬ÿÁÿ±ÿ¼ÿ¿ÿÄÿÈÿÇÿºÿºÿÅÿ±ÿ¸ÿ¿ÿ½ÿ¹ÿ¾ÿ»ÿºÿ¾ÿÀÿÂÿÀÿÃÿÉÿÃÿ¸ÿÆÿÅÿÀÿºÿÀÿ¾ÿÁÿÀÿÇÿ´ÿÆÿÀÿÄÿÂÿÇÿÅÿÀÿÅÿÈÿ¿ÿ½ÿ¿ÿ·ÿ»ÿÊÿÆÿÁÿÇÿÂÿ¼ÿºÿ¾ÿ·ÿÄÿÉÿÊÿ¿ÿÉÿ¼ÿ¶ÿ½ÿ¾ÿ·ÿ¿ÿ¼ÿÈÿÉÿÄÿÅÿÄÿ¼ÿ»ÿ»ÿ·ÿ¸ÿ»ÿÅÿÂÿ¹ÿ½ÿ·ÿ¿ÿÆÿ¸ÿ¿ÿ³ÿ½ÿ«ÿ´ÿ½ÿÈÿÃÿÁÿ¿ÿÆÿ¼ÿ´ÿ½ÿ´ÿ³ÿ»ÿÇÿÇÿÂÿÆÿºÿ·ÿ¾ÿ½ÿÃÿ²ÿ¸ÿ¼ÿ¸ÿÁÿ¾ÿ»ÿµÿ¸ÿÇÿÁÿÉÿ¸ÿ¶ÿ¶ÿÃÿÇÿ³ÿ·ÿÁÿºÿºÿÃÿÁÿ»ÿ¼ÿ»ÿ¸ÿ¹ÿ¾ÿ¿ÿ½ÿ¾ÿÀÿÂÿÀÿÄÿÃÿÇÿ·ÿ¹ÿ¿ÿÄÿ¼ÿ»ÿ¸ÿ¹ÿ·ÿ½ÿ·ÿ±ÿ½ÿÊÿÅÿÁÿ¿ÿÂÿÆÿÆÿÇÿÂÿÅÿÉÿ¿ÿ¾ÿÁÿÆÿ¿ÿ¹ÿ½ÿºÿ½ÿ½ÿÀÿÅÿÈÿºÿ´ÿ¼ÿ½ÿÀÿ¶ÿ½ÿÃÿÌÿ¾ÿ¹ÿ¹ÿ¾ÿÂÿÅÿÉÿ¿ÿ´ÿ»ÿÀÿ¹ÿ¼ÿÂÿÅÿÅÿÃÿ»ÿ¾ÿ¶ÿ¹ÿºÿ°ÿºÿ|ÿ
ÿsÿ±ÿ¹ÿ¹ÿºÿµÿ¿ÿÁÿÃÿÀÿ¸ÿ¾ÿ¯ÿ¯ÿÁÿÀÿÀÿÇÿÄÿ»ÿ¹ÿ¼ÿºÿ¶ÿ¹ÿÊÿ¿ÿ·ÿ´ÿ¶ÿÀÿÂÿ¾ÿ»ÿÁÿ»ÿÅÿÁÿÄÿÅÿºÿ¿ÿ¼ÿ¾ÿÆÿÅÿÁÿ¿ÿÀÿ¾ÿ¿ÿÃÿ¹ÿ¸ÿÃÿÈÿÊÿÇÿÁÿ·ÿ¼ÿÆÿÆÿÀÿÆÿËÿÃÿÀÿ¸ÿ»ÿ½ÿ°ÿÏÿµÿÀÿ¼ÿÀÿ¾ÿÄÿºÿ¿ÿºÿ¾ÿÂÿÍÿÀÿÂÿÉÿÁÿÅÿÁÿ½ÿ¹ÿ¶ÿ¼ÿ½ÿÂÿÁÿ¹ÿ¿ÿÇÿ¿ÿÀÿÀÿÆÿÄÿÅÿ½ÿ¼ÿÃÿ¾ÿ¶ÿÀÿ¸ÿ¼ÿÁÿ½ÿÈÿ¾ÿ½ÿ·ÿ·ÿ¹ÿ¹ÿÂÿ½ÿ²ÿºÿ»ÿ¶ÿ´ÿÄÿÇÿ¿ÿÄÿÂÿÀÿÀÿÂÿÆÿÆÿ¾ÿ¸ÿ»ÿ²ÿÇÿÇÿ½ÿÅÿ¸ÿÉÿµÿ¹ÿÄÿÇÿ»ÿÈÿ»ÿÁÿ½ÿ¸ÿºÿ¼ÿºÿ¸ÿ¾ÿ¸ÿ¶ÿ·ÿµÿ½ÿ¿ÿ¾ÿÀÿÅÿÉÿÀÿÂÿÅÿÄÿÄÿ¹ÿ¹ÿ¿ÿÀÿÀÿ¿ÿÉÿÄÿ³ÿÄÿÃÿÉÿÄÿ³ÿ·ÿ¹ÿ¿ÿºÿÉÿÀÿ¼ÿ¹ÿ¿ÿ¼ÿ¼ÿÁÿÃÿÂÿÀÿÃÿÁÿºÿ¼ÿ¾ÿ½ÿºÿºÿ½ÿÀÿºÿ»ÿ½ÿ¼ÿÂÿÅÿ¾ÿÁÿ»ÿÉÿºÿ¿ÿ½ÿÀÿÒÿ»ÿ·ÿÁÿ¶ÿ»ÿºÿÂÿÊÿ¸ÿ¯ÿµÿ»ÿÁÿÃÿ¼ÿÀÿÄÿ·ÿ´ÿ¼ÿ·ÿ´ÿ¾ÿÁÿÁÿÂÿÀÿ¼ÿºÿÁÿ½ÿµÿ¼ÿ¹ÿ«ÿ®ÿ½ÿµÿÁÿµÿÁÿÁÿÂÿÂÿÈÿµÿ±ÿÃÿÃÿÀÿÀÿÄÿ½ÿ»ÿÁÿÁÿ¾ÿ¾ÿÀÿ¾ÿ¿ÿÂÿ½ÿºÿ·ÿ¶ÿ¿ÿÈÿ¾ÿºÿ¸ÿ¶ÿÅÿÁÿ³ÿ½ÿ¶ÿ»ÿ»ÿÀÿ¸ÿ¿ÿÏÿ¸ÿ¸ÿÅÿ¸ÿ¼ÿÀÿÇÿÀÿÆÿ¿ÿºÿºÿ¶ÿºÿ·ÿ»ÿ½ÿ½ÿ¿ÿ¾ÿÂÿÀÿ½ÿ¿ÿÉÿÇÿÁÿ¹ÿÀÿ¸ÿ°ÿÁÿÁÿ¿ÿÇÿ»ÿÃÿÇÿÄÿ¼ÿ´ÿ·ÿ½ÿ½ÿÁÿÁÿºÿºÿ¿ÿ»ÿ¼ÿ¶ÿºÿ¾ÿ¾ÿ¿ÿ·ÿºÿ¿ÿ½ÿÄÿÈÿÁÿºÿ¸ÿ¼ÿÀÿ¿ÿ½ÿ¹ÿÀÿ½ÿ¿ÿÂÿ·ÿ¸ÿ½ÿºÿÈÿ½ÿ¿ÿ¿ÿÃÿ»ÿÃÿ¾ÿºÿ¸ÿ¹ÿ¾ÿÀÿ¾ÿ¸ÿ½ÿÃÿ¼ÿ¼ÿÄÿÅÿÃÿÀÿ¾ÿºÿµÿ¹ÿ¶ÿÁÿÊÿ¼ÿºÿ¼ÿ¹ÿ¹ÿ¸ÿ´ÿÂÿÁÿÀÿ¸ÿ»ÿÆÿ¹ÿ¸ÿÃÿ¸ÿ¹ÿ¿ÿ¾ÿÂÿÂÿ¾ÿÀÿÅÿ»ÿ¸ÿ½ÿÅÿÀÿ»ÿÅÿÄÿ¹ÿ¶ÿ¿ÿ»ÿµÿ¼ÿÁÿÈÿ¾ÿ¬ÿÃÿ¾ÿ·ÿ¶ÿÂÿ¾ÿ¶ÿÓÿ¿ÿÐÿÂÿ»ÿÁÿ¿ÿ¸ÿ´ÿ¹ÿ½ÿ½ÿ¶ÿ¿ÿ¹ÿµÿ¹ÿ¯ÿµÿÈÿÆÿ¿ÿ½ÿºÿÃÿÂÿÆÿÄÿÁÿ¶ÿÀÿÇÿÆÿÂÿ¼ÿºÿµÿ½ÿÂÿÀÿµÿÀÿ¹ÿ¿ÿÄÿ¾ÿ¼ÿ¶ÿºÿÂÿÄÿÀÿ¼ÿÅÿÉÿÇÿÂÿ½ÿ¼ÿµÿ¶ÿ¾ÿ¿ÿ»ÿ·ÿ¿ÿÁÿºÿ¼ÿ¿ÿ»ÿÉÿÆÿÃÿ³ÿ­ÿÂÿ²ÿ¼ÿ¾ÿÅÿ¿ÿ¾ÿÄÿÈÿ¾ÿÂÿÂÿ¹ÿ¸ÿÁÿ¾ÿ·ÿ½ÿÁÿÃÿÂÿ¾ÿ½ÿ³ÿ½ÿ¾ÿ¶ÿÆÿ¼ÿÂÿ¿ÿµÿ´ÿ¯ÿÃÿÍÿÀÿ¹ÿ´ÿÆÿ³ÿÊÿÄÿ¶ÿÀÿÀÿÀÿÂÿ¼ÿ¹ÿÁÿÉÿÃÿ»ÿ¾ÿÀÿÁÿ¿ÿ½ÿÃÿÂÿ¾ÿÂÿÀÿÅÿÉÿ°ÿ²ÿ±ÿ·ÿÃÿÊÿºÿ¶ÿ¾ÿ½ÿÅÿÆÿÇÿÂÿ½ÿÁÿÄÿÃÿ¾ÿ»ÿÁÿÀÿºÿ¼ÿÀÿ²ÿ¿ÿÈÿÃÿ±ÿÁÿÃÿºÿÆÿËÿÌÿ¿ÿÁÿÃÿ²ÿµÿºÿËÿÆÿ¼ÿ¹ÿ½ÿ¹ÿ·ÿ´ÿ·ÿ¼ÿ¾ÿÄÿÁÿÈÿÅÿÆÿ½ÿ·ÿ¹ÿÃÿÇÿµÿ¶ÿÂÿ²ÿÈÿ¼ÿºÿÆÿÁÿ¼ÿÅÿ¼ÿ½ÿ¿ÿ¿ÿ¼ÿ¹ÿÂÿÆÿÁÿÂÿ¿ÿÀÿÐÿÊÿ¾ÿ»ÿËÿ¾ÿ¼ÿÃÿ½ÿÀÿ¾ÿÁÿÃÿÎÿÄÿÅÿÊÿ»ÿ²ÿ°ÿ¸ÿ¿ÿÂÿÁÿÅÿÇÿÆÿÈÿÄÿÄÿ¿ÿºÿÂÿ¾ÿÂÿÁÿ»ÿÂÿÄÿÂÿ»ÿÌÿÄÿ¿ÿÇÿÅÿÆÿÄÿÃÿ¼ÿÀÿ¾ÿ¸ÿ»ÿ½ÿÂÿÅÿ¿ÿ¼ÿ½ÿ¿ÿ¼ÿÀÿ¾ÿ¸ÿÃÿÃÿÆÿµÿÀÿ¼ÿÇÿÅÿÂÿÀÿÂÿÈÿ¿ÿ¿ÿÀÿ»ÿ¾ÿÃÿÃÿÂÿÂÿ½ÿ½ÿ¶ÿÄÿÆÿÅÿÆÿ¾ÿÕÿ¼ÿÍÿÖÿ¸ÿ·ÿÌÿÅÿÁÿÁÿ¸ÿºÿ¾ÿ¾ÿÂÿÄÿÅÿÄÿÃÿÂÿÂÿÌÿ¿ÿ¶ÿ¼ÿÁÿ¼ÿÆÿÈÿÁÿ¿ÿÁÿÀÿÂÿÀÿ¼ÿ·ÿ½ÿÅÿÂÿ¾ÿÊÿÒÿÃÿºÿÁÿÂÿÌÿ»ÿ½ÿÅÿ³ÿÍÿºÿÆÿÌÿÄÿÂÿÂÿÊÿÍÿÈÿ¿ÿ¼ÿ¼ÿºÿ½ÿÄÿÁÿÂÿÄÿÅÿÇÿÄÿÀÿ¿ÿÃÿ±ÿºÿÂÿ¿ÿÅÿÊÿÊÿ¿ÿ¾ÿ¾ÿÂÿÆÿ¾ÿ»ÿÉÿÑÿÁÿÆÿÍÿÅÿ»ÿÇÿµÿ©ÿ¯ÿÇÿºÿÂÿÆÿÂÿÀÿÀÿ½ÿÂÿÅÿÆÿÉÿÄÿÁÿÅÿÂÿÀÿ¾ÿ¿ÿ¿ÿÈÿÅÿÇÿÉÿ½ÿ»ÿÄÿÇÿÂÿÃÿÊÿËÿÆÿÂÿ¼ÿ¹ÿ»ÿÁÿÀÿºÿÅÿÇÿÌÿÈÿÅÿÅÿÆÿÇÿÂÿÆÿ¿ÿ¸ÿ¹ÿ½ÿ¿ÿ¾ÿ¿ÿÈÿÓÿÊÿÀÿÎÿÃÿÆÿÄÿÁÿÇÿÂÿÅÿ¿ÿ¿ÿÈÿÊÿÌÿÐÿÌÿÂÿÄÿÇÿ¾ÿÄÿÂÿÂÿ¸ÿºÿ¿ÿ½ÿËÿÇÿÂÿÁÿ½ÿ½ÿÇÿÌÿÍÿÊÿÂÿÄÿÈÿÀÿÇÿÉÿÅÿÉÿÉÿÀÿ¹ÿÄÿËÿÆÿÀÿÃÿÃÿÈÿÁÿ¹ÿ»ÿ»ÿÂÿ½ÿµÿÉÿÅÿÀÿÏÿÅÿÇÿÅÿ¸ÿÃÿÆÿÄÿÇÿÉÿÄÿ¿ÿ¿ÿ¾ÿºÿÅÿËÿÀÿÄÿÄÿÁÿ²ÿÇÿÂÿÄÿÂÿÁÿÃÿÆÿÄÿ¿ÿ¿ÿ¿ÿÀÿ¿ÿÇÿ¸ÿËÿÅÿ½ÿÒÿÇÿÂÿÆÿÃÿÁÿ¿ÿ¼ÿÀÿÈÿÄÿÁÿÈÿÇÿÈÿÁÿÀÿÀÿ¼ÿ¹ÿÈÿ¾ÿ¶ÿ¼ÿ¾ÿ½ÿÂÿÆÿÄÿÃÿÇÿ½ÿ»ÿ½ÿÃÿÉÿÇÿÉÿÆÿÂÿ½ÿ½ÿÃÿÊÿÅÿ½ÿÂÿÁÿ¿ÿÍÿÅÿÊÿ¸ÿÄÿÂÿÄÿÈÿÁÿÃÿÄÿÅÿÃÿ¾ÿÃÿÆÿÈÿÌÿ¾ÿÂÿÀÿÇÿÈÿÉÿÇÿÆÿÅÿ¿ÿ¿ÿÃÿÃÿÈÿÉÿÅÿÇÿÇÿ¿ÿÁÿÂÿ¹ÿÄÿËÿ¼ÿºÿÆÿÊÿÊÿÄÿÄÿÁÿÇÿÂÿÀÿÆÿÔÿ¼ÿÀÿÀÿÀÿÁÿÄÿÇÿÄÿÂÿ¾ÿ½ÿÆÿÁÿÇÿÀÿÒÿÍÿÆÿÉÿÅÿÉÿÊÿÇÿÏÿÏÿÊÿÅÿÎÿ·ÿÃÿËÿÊÿÁÿÃÿÇÿÊÿÇÿÄÿÅÿÅÿÅÿÊÿÎÿÑÿÇÿÀÿÅÿÄÿ·ÿ¿ÿÈÿÇÿÅÿ¿ÿºÿÁÿ¾ÿÅÿÄÿÍÿÎÿÉÿÆÿÃÿÃÿÄÿÆÿÈÿÈÿÉÿÃÿÈÿÌÿÀÿÅÿ»ÿÁÿÀÿ¼ÿ»ÿÁÿÆÿÆÿÆÿ¿ÿ¿ÿÂÿÂÿÁÿÆÿÌÿÈÿÇÿÉÿÇÿÃÿÉÿÎÿÁÿ¿ÿÐÿÈÿÂÿÅÿ½ÿ½ÿÁÿÄÿËÿÌÿÄÿÁÿÀÿÉÿ¿ÿÊÿÀÿÍÿÐÿÌÿÔÿÑÿÉÿÉÿÇÿÁÿÄÿÁÿÅÿÈÿÈÿ¹ÿÊÿÎÿÇÿÆÿÆÿÅÿÇÿÈÿÃÿÖÿÏÿÄÿÈÿÄÿÆÿÊÿÌÿÇÿÂÿÃÿÆÿËÿÈÿÍÿ¹ÿ»ÿÈÿÊÿËÿÉÿÈÿÊÿËÿÌÿ¾ÿÔÿÈÿ¿ÿÅÿÉÿÐÿÏÿÇÿÅÿÉÿÅÿ¼ÿÌÿ¼ÿÎÿÎÿÈÿÆÿÍÿÍÿËÿÎÿÐÿÔÿÑÿÁÿÏÿÄÿÉÿÍÿÆÿÆÿÅÿÅÿÊÿÉÿÂÿÇÿÊÿÀÿ½ÿÉÿÊÿÅÿÅÿÌÿÎÿÅÿÄÿ»ÿÀÿÅÿÃÿÌÿÈÿÌÿÐÿËÿÈÿÄÿ¼ÿÆÿÌÿÄÿÇÿÁÿÄÿÈÿÂÿÂÿÇÿÅÿÆÿÀÿÆÿÍÿÉÿÅÿÅÿÉÿËÿÌÿÒÿÓÿ¾ÿÄÿËÿÇÿÈÿÊÿËÿÏÿÎÿÃÿÄÿÄÿÄÿÏÿÃÿ¼ÿÁÿÁÿÃÿÁÿ¶ÿ¼ÿÊÿÇÿÈÿÍÿÆÿÈÿËÿËÿÊÿÅÿ½ÿÇÿÐÿÊÿÓÿÐÿÊÿÌÿËÿÀÿ¶ÿ¾ÿÌÿÓÿ¿ÿËÿÈÿÇÿÏÿÏÿÅÿÀÿÈÿËÿ¾ÿÌÿÆÿÍÿÈÿ¿ÿ¼ÿ¾ÿÄÿÇÿ»ÿ¼ÿ¼ÿÇÿÑÿÊÿÄÿÈÿÏÿÒÿÎÿ¿ÿÉÿËÿÆÿÀÿÇÿËÿÅÿÅÿ¹ÿÁÿÍÿÄÿ»ÿÅÿÅÿÀÿÀÿ¿ÿÈÿÆÿËÿÈÿÎÿÆÿÇÿÄÿ¸ÿ»ÿÇÿÉÿÏÿÄÿÀÿ½ÿ¹ÿ¾ÿÈÿÈÿËÿÄÿÎÿ¾ÿÀÿÁÿÅÿÈÿËÿÐÿËÿ¼ÿÃÿÍÿÏÿÊÿÆÿËÿÍÿÁÿÐÿÑÿÂÿÆÿÄÿÅÿÂÿÂÿÌÿÍÿÁÿÂÿÄÿÃÿÎÿÐÿÅÿÀÿÅÿµÿÈÿ¼ÿÓÿÃÿÎÿÕÿÌÿÉÿËÿÂÿÄÿ¾ÿ¸ÿÀÿÊÿÉÿÅÿÃÿ¼ÿÆÿÀÿÆÿÉÿÎÿËÿÅÿÃÿ·ÿÎÿÇÿÅÿÁÿÅÿÆÿ¿ÿ½ÿÇÿÏÿÀÿÐÿÏÿÉÿÉÿÉÿÂÿÀÿÏÿ¿ÿÀÿ¾ÿÀÿÅÿÇÿÃÿÄÿÄÿÅÿÆÿÅÿÈÿÊÿÃÿÀÿÊÿÍÿÁÿ½ÿÅÿÄÿÂÿÈÿÎÿÃÿ¾ÿ¿ÿÅÿÊÿÊÿÈÿÇÿÊÿÂÿÀÿÃÿÁÿ¾ÿÀÿÅÿÄÿ¶ÿ¹ÿ¿ÿ½ÿ¼ÿÀÿÂÿ¾ÿÀÿºÿÂÿ½ÿÃÿ»ÿ¸ÿ»ÿ»ÿÀÿÆÿ¼ÿÀÿÅÿÅÿÆÿÁÿ»ÿ¾ÿ¹ÿ¹ÿºÿÂÿÀÿÁÿÅÿÄÿÀÿÃÿÄÿÁÿÂÿÈÿÀÿ¼ÿÂÿ¾ÿÃÿ¿ÿ¾ÿ¹ÿ¿ÿÄÿÄÿÂÿÄÿÆÿÁÿ¶ÿºÿ½ÿ¼ÿÃÿÆÿÂÿÆÿ¸ÿ»ÿÇÿÊÿÉÿÀÿÃÿÆÿºÿ¿ÿÀÿ°ÿ¹ÿ¾ÿÆÿÁÿÁÿÁÿºÿÃÿ¾ÿÁÿÈÿÃÿÁÿÂÿÄÿÃÿ¼ÿ¿ÿÎÿ½ÿÄÿÀÿÂÿÃÿ¾ÿ¼ÿÅÿ¼ÿÁÿµÿ¼ÿÁÿ¾ÿ¹ÿ¾ÿÇÿÄÿÊÿÁÿÆÿÃÿÂÿÂÿ»ÿ¶ÿ¼ÿ¿ÿ¼ÿÇÿÅÿÁÿÀÿÇÿÆÿ¿ÿ¾ÿÂÿ¿ÿ¾ÿ»ÿÄÿÇÿÁÿÀÿÁÿÂÿÃÿ¼ÿÃÿ³ÿÂÿ·ÿÅÿºÿ³ÿ¸ÿ¿ÿÃÿ¼ÿ¹ÿÃÿ¿ÿÄÿ¾ÿ¾ÿÃÿÄÿÂÿÄÿÀÿµÿÐÿÌÿÅÿ¾ÿÁÿÇÿÄÿ½ÿºÿ´ÿ¾ÿ¼ÿÀÿÄÿÅÿÅÿÂÿºÿ¶ÿÅÿËÿÇÿÆÿÌÿ¾ÿÄÿÇÿÉÿÄÿ»ÿÂÿÅÿÁÿÂÿÁÿÆÿÀÿ¿ÿÄÿÆÿÂÿ½ÿ»ÿÆÿÀÿ¿ÿÆÿÀÿ¶ÿºÿÀÿÄÿËÿËÿÊÿÓÿËÿ¸ÿ¼ÿºÿ¹ÿÁÿÈÿÅÿ¾ÿÁÿÀÿÃÿÊÿÉÿ»ÿ¾ÿÊÿÈÿÂÿÁÿ¼ÿ¸ÿ¿ÿÆÿÀÿÆÿ½ÿ½ÿ¾ÿ¾ÿÂÿÆÿ¾ÿºÿ¾ÿÂÿÁÿÍÿÆÿÅÿÁÿÁÿÈÿÍÿÅÿ½ÿ¿ÿÁÿÍÿÊÿÁÿÉÿÆÿÈÿÉÿÃÿÃÿÂÿ½ÿ¹ÿÃÿ½ÿÃÿ½ÿÆÿÈÿÂÿÃÿÁÿ·ÿÄÿÈÿ¼ÿÕÿËÿÉÿ»ÿÈÿÊÿÀÿ½ÿ½ÿ¹ÿÂÿÎÿÏÿÅÿÀÿÍÿÈÿ¾ÿ½ÿ½ÿ¹ÿºÿÁÿÁÿ´ÿÂÿÈÿÆÿÃÿÅÿÆÿÈÿÇÿÂÿÀÿ½ÿµÿ»ÿËÿËÿ¾ÿ¿ÿÃÿÂÿÃÿÆÿÃÿ¼ÿÁÿÊÿÀÿÀÿÏÿ­ÿ¼ÿÃÿ»ÿ¿ÿ¿ÿ»ÿÄÿÊÿ¿ÿÁÿºÿÃÿÉÿÅÿÉÿÈÿÃÿÁÿ¾ÿÁÿÉÿÇÿÃÿ¼ÿÇÿÄÿ±ÿÄÿµÿÂÿ¹ÿÁÿÁÿÂÿÁÿ¶ÿÀÿÅÿ¿ÿÅÿ´ÿÆÿ¹ÿÂÿÃÿÄÿÄÿÄÿÂÿ¾ÿÁÿÄÿ¼ÿÀÿÉÿÇÿ½ÿ¼ÿ»ÿ½ÿÃÿ¿ÿ¸ÿ´ÿµÿÁÿÌÿÅÿÉÿÅÿÉÿÅÿÁÿÅÿÅÿÅÿÃÿ¿ÿ¼ÿÃÿÍÿÉÿ¿ÿ¿ÿ»ÿÉÿÅÿÌÿÍÿÏÿÃÿ¿ÿ¼ÿ¹ÿ¸ÿ¶ÿ¼ÿÉÿÀÿÊÿ¾ÿ¾ÿËÿÃÿÅÿÂÿÂÿÀÿ»ÿºÿ¾ÿ¿ÿÇÿÌÿÆÿÃÿÈÿ·ÿ²ÿÈÿÈÿ·ÿ´ÿÂÿÁÿ·ÿ¶ÿ·ÿºÿºÿÄÿÀÿ»ÿºÿÊÿÂÿÂÿÀÿ»ÿÃÿËÿÅÿÀÿÅÿÆÿÁÿÁÿÆÿÅÿÆÿÈÿ¹ÿ½ÿ¾ÿÀÿÉÿÄÿÄÿÆÿÃÿÄÿ¾ÿ»ÿÂÿÁÿ¼ÿ»ÿÂÿÆÿÊÿÂÿ¾ÿÄÿÎÿÇÿ¼ÿÂÿÈÿÀÿÀÿÉÿ¹ÿÀÿ¸ÿ½ÿÍÿÀÿÂÿ¹ÿ¼ÿ½ÿÃÿÆÿ¼ÿ·ÿ¾ÿÃÿµÿÅÿ¾ÿ·ÿÀÿÂÿºÿÅÿÂÿ¿ÿ¶ÿ»ÿÀÿ¿ÿÃÿÊÿËÿÇÿ¼ÿ¿ÿ½ÿ¿ÿ¹ÿÀÿ½ÿºÿÄÿÆÿÀÿÀÿÁÿ¾ÿ¼ÿÂÿÈÿÂÿÃÿÃÿ±ÿÀÿËÿÂÿÀÿÀÿ¹ÿÁÿ¿ÿÂÿ¾ÿ¾ÿ¿ÿ¾ÿ¿ÿ¾ÿ¼ÿ¾ÿ¹ÿÅÿ¿ÿÁÿÒÿ¾ÿÈÿ¿ÿÂÿÉÿÇÿÍÿÅÿµÿ³ÿ¸ÿ·ÿ»ÿÈÿÃÿÃÿÃÿ¾ÿÅÿ¿ÿ¹ÿÃÿ¾ÿÀÿÁÿÀÿÀÿÂÿÆÿÈÿÈÿÈÿÅÿÃÿµÿÄÿ¸ÿ½ÿÁÿÄÿ³ÿÂÿ¹ÿÉÿÆÿÈÿÃÿ½ÿ¾ÿºÿ·ÿ½ÿÂÿÄÿÀÿ¼ÿ¿ÿÃÿ¾ÿ½ÿ½ÿÀÿÁÿÇÿÇÿ½ÿ½ÿ¿ÿÀÿÁÿÁÿÃÿÅÿÆÿÄÿÉÿÊÿ¿ÿÃÿ¶ÿ½ÿ¹ÿÎÿÈÿ½ÿÁÿºÿ»ÿ¹ÿ»ÿÂÿÃÿºÿ¸ÿ¿ÿ¿ÿ¾ÿÃÿÌÿÉÿÂÿ¼ÿ½ÿºÿ¿ÿÀÿ¹ÿ¼ÿ½ÿ¿ÿÃÿºÿ·ÿÄÿÀÿ¿ÿÍÿÆÿ¼ÿÂÿÄÿÀÿ¹ÿÂÿÏÿ¶ÿÅÿÀÿÆÿÅÿËÿÅÿ¶ÿÂÿÉÿÅÿÅÿ¿ÿ¾ÿ¾ÿ¼ÿÄÿÆÿ½ÿ½ÿÆÿÁÿ¾ÿ¾ÿ¸ÿ»ÿºÿÂÿ´ÿ·ÿ¾ÿ¼ÿÂÿÁÿÍÿÊÿÉÿÁÿ³ÿ¹ÿÁÿ¼ÿ³ÿ¹ÿÆÿ¾ÿ¸ÿÀÿÄÿ¾ÿ¾ÿÂÿ¿ÿÃÿÌÿËÿÄÿÃÿÁÿ¾ÿÅÿÇÿÆÿÈÿÌÿÊÿ¹ÿ»ÿÅÿÈÿ¿ÿ·ÿÁÿ½ÿ»ÿ²ÿ¸ÿ¾ÿÎÿÁÿÁÿÈÿ¼ÿ¼ÿ¼ÿÃÿÉÿÂÿÁÿÁÿ»ÿ¿ÿÁÿÅÿÅÿÃÿ¼ÿ½ÿÅÿ·ÿÔÿµÿÉÿÀÿÃÿÊÿ±ÿÂÿÃÿ¼ÿ¿ÿÀÿÁÿÆÿÆÿ½ÿ¸ÿ½ÿºÿ¹ÿ¿ÿ¸ÿ¿ÿ±ÿÀÿÄÿ¿ÿ¿ÿÃÿ¿ÿËÿÃÿÀÿ»ÿ½ÿ»ÿ¸ÿÀÿºÿ½ÿÁÿºÿ·ÿ»ÿºÿ»ÿ¿ÿ¿ÿÊÿÇÿÁÿ¼ÿÁÿ¹ÿ½ÿ½ÿ¿ÿ¿ÿÁÿÈÿÁÿµÿ¸ÿÀÿµÿ±ÿ»ÿ¼ÿ¼ÿ¾ÿÂÿ¸ÿ¸ÿ¿ÿ»ÿÅÿÆÿÂÿÁÿ¾ÿÀÿÅÿÀÿ¹ÿÈÿÈÿ¿ÿ¸ÿÆÿ¿ÿ·ÿÀÿÀÿÀÿÂÿ½ÿÄÿÅÿ¾ÿÁÿÉÿÈÿÃÿ½ÿ¼ÿÃÿÂÿÀÿ¿ÿ½ÿÈÿÁÿ·ÿÃÿ¶ÿÁÿ¾ÿ²ÿ½ÿ­ÿÁÿÂÿ¹ÿ¶ÿ¬ÿ¼ÿ¸ÿÀÿÊÿºÿµÿ»ÿÂÿÁÿ»ÿ¸ÿ²ÿ²ÿ®ÿÁÿÁÿ¹ÿÅÿÃÿ·ÿ¹ÿ½ÿÅÿÁÿµÿ¹ÿ»ÿÆÿ¹ÿ½ÿ»ÿÂÿÄÿ¬ÿºÿÅÿ¾ÿ¿ÿÆÿÁÿ¹ÿ¸ÿ¹ÿ¶ÿ´ÿ¼ÿÅÿÁÿ¾ÿ¼ÿÅÿ½ÿ½ÿÅÿÃÿ¹ÿ»ÿ»ÿ»ÿ½ÿ»ÿºÿÀÿ¼ÿÁÿ½ÿ·ÿµÿ¾ÿÂÿÀÿ½ÿ¿ÿÀÿ¸ÿ´ÿ¸ÿ¾ÿÃÿ¾ÿ»ÿ½ÿÊÿÍÿ¼ÿ¾ÿÆÿÉÿÄÿ¶ÿ¼ÿÉÿÈÿ»ÿÁÿÅÿºÿÁÿ½ÿÃÿÂÿ½ÿ½ÿÂÿ»ÿ¿ÿÃÿÂÿ½ÿ»ÿ¾ÿ»ÿ»ÿºÿ¼ÿÂÿÀÿ¼ÿ½ÿÀÿ®ÿ¾ÿ²ÿ³ÿ½ÿÿoÿªÿ´ÿ¹ÿºÿ¿ÿ¹ÿÀÿ½ÿÁÿ½ÿ³ÿµÿ·ÿ¶ÿ¼ÿ¼ÿ¾ÿÆÿÄÿ½ÿµÿ·ÿ¾ÿºÿ»ÿÀÿÁÿ¿ÿºÿ¾ÿ·ÿ½ÿÅÿÄÿÎÿ¸ÿ»ÿÄÿÃÿÁÿ·ÿ°ÿÁÿÄÿÃÿ¸ÿ»ÿ¶ÿÂÿ¾ÿ»ÿ½ÿ½ÿÀÿÆÿÄÿ·ÿµÿºÿÀÿÀÿ·ÿºÿ¹ÿÆÿÆÿ¼ÿÄÿ½ÿÂÿÃÿÊÿ»ÿÊÿÀÿÃÿÁÿ¾ÿµÿ²ÿ·ÿ½ÿ¼ÿÃÿÂÿÁÿ¼ÿÀÿ½ÿÁÿÁÿÁÿÁÿ¸ÿ²ÿ´ÿµÿ·ÿÅÿÉÿÈÿ½ÿºÿ¼ÿ¿ÿÁÿµÿ²ÿ·ÿÁÿ¼ÿ¸ÿ³ÿºÿ¼ÿÄÿ¿ÿÀÿ¼ÿ¼ÿ»ÿ¾ÿ¸ÿ´ÿ¾ÿÀÿºÿÀÿ¾ÿ¶ÿ»ÿÅÿÆÿÀÿÁÿÃÿ½ÿµÿºÿ»ÿÉÿÅÿ¸ÿÄÿ·ÿ¾ÿÂÿ³ÿÆÿºÿ¿ÿ¾ÿ½ÿ¹ÿÅÿ½ÿÃÿÀÿ¼ÿÄÿ¾ÿ¿ÿ¹ÿµÿ¶ÿ¿ÿºÿ¸ÿ¼ÿµÿµÿ¼ÿÃÿÃÿ½ÿ¿ÿ¿ÿ¼ÿ»ÿÃÿÄÿºÿ¼ÿ»ÿÁÿ¿ÿÈÿÄÿÇÿ³ÿ»ÿÂÿÂÿ¾ÿ·ÿÀÿ¿ÿÀÿ¹ÿÀÿ¹ÿ¸ÿ¼ÿÁÿ¾ÿ¾ÿÀÿ¼ÿ½ÿÁÿÃÿÄÿ¾ÿºÿ¿ÿ¿ÿ¾ÿÀÿÀÿÃÿ¹ÿ¹ÿ¹ÿ¼ÿ¿ÿÂÿ½ÿ·ÿ½ÿÀÿ»ÿºÿÄÿÁÿÅÿÃÿÀÿ½ÿ»ÿºÿ¾ÿ»ÿÀÿ½ÿ¶ÿ¸ÿ¼ÿ¾ÿÁÿÀÿÀÿÀÿ¼ÿÁÿÆÿÁÿ¾ÿÀÿÁÿ¾ÿ¾ÿ»ÿÈÿÂÿÄÿÁÿºÿ¸ÿÃÿÃÿ¿ÿ»ÿÄÿ¿ÿ¼ÿÂÿÁÿ¿ÿÅÿ¿ÿ¸ÿ±ÿ¾ÿ¾ÿ¹ÿ¿ÿ½ÿÄÿÇÿÊÿÂÿ¿ÿÃÿÅÿÀÿ¼ÿÄÿÀÿµÿ¸ÿºÿÃÿÉÿÄÿÀÿ¿ÿºÿ¸ÿºÿ¿ÿ¹ÿ¸ÿÀÿ½ÿÄÿ·ÿ¿ÿÑÿ½ÿ·ÿÉÿ·ÿÂÿÇÿÊÿÃÿÇÿÅÿ¿ÿ¾ÿ¿ÿ¾ÿºÿ¿ÿÁÿºÿ·ÿºÿÂÿ½ÿºÿÁÿ¾ÿ½ÿ¿ÿ»ÿ·ÿ¸ÿ¹ÿÀÿ¿ÿÆÿÁÿºÿÆÿÆÿ¿ÿ·ÿ²ÿ¾ÿºÿ½ÿÀÿÀÿÁÿ¸ÿ½ÿ½ÿ½ÿ¶ÿ¹ÿ¾ÿ»ÿ½ÿºÿ¹ÿ·ÿ¶ÿÂÿÃÿ»ÿ¹ÿ¼ÿ»ÿ¿ÿÁÿÀÿ¼ÿÄÿÁÿ½ÿÂÿ¸ÿ³ÿ¸ÿÅÿÉÿÆÿ½ÿ¹ÿ¾ÿ¹ÿÁÿÀÿ¿ÿÂÿÁÿ¿ÿÄÿ½ÿ¶ÿ¿ÿÀÿÀÿ½ÿ½ÿÅÿÊÿÄÿ»ÿ»ÿ¿ÿ¿ÿ¼ÿ½ÿÄÿ¸ÿ¹ÿ»ÿÁÿ·ÿ¹ÿºÿÂÿÄÿÀÿÃÿ¼ÿ¾ÿ¼ÿ¶ÿ¾ÿ¼ÿ¹ÿ¾ÿ°ÿ¹ÿ³ÿÀÿÁÿÂÿ¹ÿ½ÿ¿ÿÅÿÆÿÃÿÈÿÅÿ»ÿ·ÿ»ÿ½ÿ·ÿ¿ÿÆÿÁÿÀÿ³ÿºÿÀÿÃÿ¸ÿÃÿÐÿ¹ÿ³ÿ·ÿ¾ÿ¾ÿ¸ÿ·ÿ¹ÿÀÿ´ÿ¶ÿÀÿÀÿºÿ¿ÿ¶ÿµÿ¹ÿ²ÿ¸ÿÂÿ¿ÿ¼ÿºÿÀÿÂÿÄÿÉÿ·ÿ¾ÿ¸ÿÊÿ¸ÿ½ÿ¼ÿ´ÿ¶ÿÆÿÂÿÂÿ¿ÿ¼ÿÁÿºÿÂÿÈÿºÿ»ÿºÿÈÿÄÿ¼ÿµÿºÿÊÿÇÿÄÿÆÿÁÿÀÿ¼ÿ½ÿÃÿ½ÿ½ÿ¾ÿ¼ÿ¿ÿ½ÿ¿ÿ¿ÿ¾ÿÈÿÈÿÅÿ¶ÿ´ÿÈÿºÿÃÿ¿ÿÃÿ¾ÿ¹ÿÄÿºÿ¸ÿ¾ÿËÿÆÿ½ÿÂÿÂÿ¹ÿ»ÿÉÿÇÿ»ÿÀÿÇÿ¼ÿ¾ÿÇÿ»ÿÃÿÂÿÆÿÆÿÄÿµÿÃÿÇÿÀÿÂÿ½ÿ¾ÿÃÿÃÿÂÿÆÿ½ÿ»ÿÄÿÃÿÁÿ¼ÿÀÿÅÿÁÿ½ÿºÿ¹ÿ¿ÿÀÿ»ÿ¸ÿ¾ÿ¸ÿ½ÿÉÿÉÿÆÿ½ÿ¸ÿ¹ÿ¼ÿ¹ÿÊÿÎÿ½ÿ¿ÿ¾ÿ¸ÿÁÿÄÿÇÿÁÿ¿ÿ¿ÿ¿ÿÆÿÂÿ¿ÿÅÿ¿ÿºÿ¹ÿÄÿ»ÿ¿ÿºÿÀÿ·ÿ¹ÿÊÿ³ÿÆÿÌÿÄÿ¾ÿºÿÂÿÀÿ¾ÿ¹ÿ·ÿÂÿ¾ÿ¿ÿ¾ÿ¹ÿÃÿÈÿÃÿÁÿ½ÿÀÿÉÿÂÿ¶ÿ¼ÿ¼ÿ³ÿÈÿÆÿÈÿ·ÿ»ÿºÿ¸ÿÆÿÉÿÁÿËÿÀÿ·ÿ½ÿ¶ÿÅÿ¾ÿÀÿ»ÿ¶ÿ¾ÿ¾ÿ¿ÿÆÿÁÿ¾ÿÇÿÈÿÀÿÄÿÆÿÀÿ¿ÿÀÿ¿ÿÁÿ¿ÿÇÿÀÿÆÿÆÿ¹ÿÁÿ¼ÿºÿ¿ÿÁÿ¸ÿ¶ÿ»ÿ½ÿ¸ÿ¼ÿÀÿ¸ÿ¸ÿ¹ÿ¿ÿ½ÿ¾ÿÊÿÄÿÀÿ»ÿÆÿÍÿÒÿ»ÿÀÿÊÿÌÿÀÿÀÿÄÿ½ÿ¼ÿ¼ÿ»ÿ·ÿ¯ÿ°ÿºÿ¾ÿ¿ÿÃÿ½ÿ·ÿ·ÿ½ÿ¸ÿ¼ÿÆÿÁÿ¾ÿ¿ÿËÿ¸ÿÅÿÁÿÂÿ¶ÿÂÿÆÿ½ÿ¼ÿÄÿÅÿÂÿÂÿÁÿ¿ÿ¼ÿ¿ÿËÿÅÿ»ÿ´ÿºÿ´ÿÀÿËÿÂÿ¾ÿÇÿ¶ÿ¼ÿÈÿ¿ÿºÿÁÿ»ÿÀÿÄÿÅÿÄÿÄÿÇÿÃÿÁÿ¾ÿ¿ÿÇÿÀÿÁÿ¾ÿÍÿÂÿÍÿÄÿÂÿÀÿ´ÿÂÿÆÿÃÿÂÿ½ÿ¹ÿ¼ÿºÿµÿ½ÿÃÿÀÿÇÿÄÿÎÿÎÿÄÿÃÿÆÿÂÿºÿ¿ÿÄÿ¾ÿÆÿ¿ÿÀÿ»ÿ¿ÿÂÿÀÿÂÿ¿ÿ¶ÿºÿ¿ÿ»ÿÆÿÅÿ¼ÿ¿ÿÀÿÄÿºÿ¾ÿ°ÿ¾ÿÇÿÂÿ¼ÿ¼ÿÁÿÅÿÃÿ¸ÿµÿÀÿ¼ÿ®ÿ³ÿÀÿÆÿÅÿÃÿÅÿÁÿ¸ÿÂÿ¿ÿ¬ÿ¼ÿÁÿÉÿÃÿÄÿÁÿ½ÿ¸ÿÂÿÉÿÇÿÄÿÂÿÉÿÐÿÆÿÇÿÁÿÁÿÃÿÍÿÆÿÀÿÄÿ¼ÿÀÿÐÿÈÿÄÿÄÿÃÿÃÿÀÿÀÿÆÿÄÿ¾ÿÀÿÀÿÁÿºÿÃÿÆÿËÿÇÿ¿ÿ½ÿ¹ÿÁÿÌÿÄÿ¹ÿ¼ÿÀÿ¾ÿ¼ÿ»ÿÃÿÒÿÇÿÄÿËÿÁÿÃÿÂÿ½ÿ¿ÿ¸ÿÁÿÂÿÉÿËÿÉÿÈÿÄÿ¿ÿ¿ÿÌÿÏÿÃÿÌÿÈÿÏÿÁÿ¶ÿÆÿºÿÃÿ¾ÿºÿÌÿÇÿÆÿÑÿÐÿÃÿ½ÿÁÿÁÿÂÿÈÿÊÿÀÿÁÿºÿÃÿ¶ÿºÿÅÿÇÿÀÿ½ÿ¼ÿÂÿÅÿÉÿÀÿµÿ¾ÿÂÿÄÿÀÿÑÿ·ÿ¿ÿ»ÿÅÿÉÿÌÿ»ÿ¿ÿÆÿÅÿÂÿÅÿÃÿ¿ÿÄÿÃÿºÿ¿ÿÊÿ½ÿ½ÿÊÿ¾ÿ·ÿÂÿ¿ÿÅÿÊÿÄÿºÿ¿ÿÇÿÂÿ¿ÿÆÿÄÿÁÿÄÿ»ÿ½ÿÁÿµÿÁÿÇÿÇÿÂÿÃÿÃÿÅÿÄÿÂÿÂÿÂÿÉÿÏÿÁÿÅÿºÿÁÿÃÿ¼ÿÁÿÁÿÀÿ½ÿ¿ÿ¸ÿ¼ÿÈÿÊÿÆÿÄÿÊÿÆÿËÿËÿÉÿÆÿÅÿÌÿÌÿÍÿÆÿÇÿÄÿÃÿÃÿ¼ÿ¸ÿÁÿÁÿÅÿÇÿÅÿÁÿÂÿºÿÉÿÈÿÊÿÅÿÂÿÆÿÎÿÌÿ¿ÿ¿ÿÂÿÄÿÂÿÇÿÇÿÆÿÎÿÎÿÉÿÀÿÁÿ¾ÿ¾ÿÇÿËÿÈÿÅÿÎÿÃÿÂÿÐÿ½ÿÅÿÄÿ¿ÿÃÿÇÿÈÿÁÿÀÿÄÿÆÿÌÿÌÿÅÿÄÿ¹ÿÆÿÅÿÃÿ¿ÿÂÿÄÿÃÿÅÿÅÿÄÿÃÿ»ÿ¼ÿÁÿÌÿÅÿ¿ÿÈÿÅÿ·ÿÈÿÉÿ¾ÿ¼ÿÆÿÏÿÍÿÉÿÂÿÐÿ¹ÿÍÿÒÿÂÿºÿÂÿÌÿÈÿÂÿÃÿÆÿÃÿÄÿÍÿÏÿÒÿÍÿÏÿÇÿÀÿÇÿÅÿÇÿÉÿÇÿÍÿÑÿËÿÉÿºÿÁÿ¶ÿÁÿ¿ÿÂÿÅÿÀÿÀÿÈÿËÿÉÿÇÿ¿ÿÄÿÎÿÁÿÇÿÂÿÆÿÁÿ¼ÿºÿÂÿÌÿÆÿ¼ÿÈÿÅÿ¼ÿ¿ÿÊÿºÿÅÿÊÿÌÿÎÿËÿÇÿÆÿÇÿÄÿÊÿÄÿ½ÿËÿÄÿÂÿÃÿÍÿÇÿÅÿÆÿÈÿÌÿ¿ÿÕÿÍÿÁÿÂÿÈÿÊÿÈÿÑÿÎÿÈÿËÿÊÿÄÿÃÿÅÿÃÿ¾ÿÂÿÁÿÐÿÎÿÇÿÁÿÂÿÂÿ·ÿµÿÈÿÂÿÆÿÇÿ»ÿÃÿ¿ÿ¿ÿÊÿÍÿÈÿÄÿÆÿÏÿÊÿÉÿÀÿºÿÈÿÉÿÉÿÉÿÇÿÇÿÌÿÊÿ¿ÿÃÿÊÿÅÿÄÿÁÿÑÿËÿÂÿÆÿÊÿÈÿÅÿÈÿÃÿÇÿÉÿÆÿÂÿÂÿÀÿÇÿÍÿÈÿÅÿÅÿÂÿÆÿËÿ¿ÿ¹ÿÆÿÇÿÈÿËÿÆÿÆÿÇÿÂÿÊÿÅÿÅÿÓÿÊÿÆÿÈÿÇÿÀÿ½ÿÇÿ¿ÿºÿÀÿÉÿÕÿÅÿ¼ÿ¿ÿÆÿÑÿÕÿÄÿÊÿÈÿÉÿÇÿ¹ÿÀÿÆÿÅÿÃÿÆÿÈÿÊÿÌÿÂÿ¿ÿËÿÐÿÉÿÆÿÉÿÍÿÏÿËÿ¿ÿÌÿÑÿÌÿÅÿÉÿÏÿÓÿÍÿÆÿÍÿÍÿÎÿÑÿÅÿÇÿÂÿÂÿÅÿÃÿ¿ÿÀÿÍÿÃÿ¿ÿÏÿÇÿÂÿÄÿÉÿÊÿÄÿÁÿËÿÄÿÉÿËÿÉÿÊÿÆÿÇÿÈÿÂÿ¼ÿ»ÿÁÿÍÿÁÿ¿ÿÄÿÑÿÑÿÄÿ¿ÿÇÿÈÿÂÿÄÿÄÿÌÿÅÿÆÿÉÿÇÿÇÿÄÿÊÿ¾ÿÉÿËÿËÿÍÿÆÿÅÿÊÿÈÿÌÿ½ÿÃÿÈÿÅÿ¾ÿÄÿÉÿÈÿÆÿÈÿÀÿÇÿ¸ÿ»ÿÈÿÃÿ½ÿ¿ÿÀÿÂÿ»ÿÌÿÄÿÉÿÄÿÊÿÈÿ¼ÿ½ÿÄÿÄÿÀÿÊÿÎÿÉÿÀÿÅÿÊÿÇÿÍÿµÿÈÿ½ÿ·ÿÄÿÃÿÂÿÉÿËÿÈÿÂÿ¹ÿÊÿÈÿÉÿÊÿÊÿÂÿ·ÿÉÿÅÿÎÿÅÿÌÿÆÿ¾ÿÂÿÎÿÏÿºÿ¾ÿÄÿÅÿÌÿÉÿÄÿÃÿÀÿÀÿÎÿÈÿÇÿÍÿÉÿÌÿÍÿÅÿÁÿÇÿÁÿÃÿ½ÿÃÿÉÿÌÿÎÿÊÿ¾ÿ¾ÿµÿÑÿÎÿÆÿÅÿÈÿÈÿÂÿÑÿ¿ÿËÿÀÿÆÿÆÿ¾ÿÁÿËÿÌÿÅÿÊÿËÿÏÿÊÿÂÿÃÿÆÿÆÿ½ÿÊÿÏÿÃÿÂÿÆÿÃÿÇÿ¾ÿÄÿÈÿÇÿÉÿÊÿÆÿ¿ÿ¹ÿµÿÊÿÉÿÌÿÈÿÃÿÇÿËÿÅÿ¿ÿÀÿÁÿÁÿ¿ÿ½ÿ¿ÿÀÿÃÿÀÿÄÿÇÿÊÿÈÿ¿ÿ·ÿÅÿÂÿÀÿ½ÿÁÿÅÿÄÿ¿ÿ¾ÿ·ÿÈÿÆÿËÿÅÿÁÿÁÿ¾ÿ¿ÿÄÿ´ÿ¼ÿÂÿÁÿÃÿÂÿ¼ÿËÿ·ÿ¶ÿºÿ¹ÿÆÿÄÿ¸ÿ·ÿ¾ÿÅÿÎÿÊÿÃÿÀÿÃÿÂÿ¾ÿ¾ÿÄÿ¹ÿÇÿ·ÿ¼ÿºÿ¹ÿÀÿ¾ÿºÿÊÿ¼ÿ¾ÿÀÿºÿ»ÿÃÿÅÿÁÿ´ÿÀÿÎÿÄÿÇÿÅÿÃÿÆÿÃÿÉÿ¿ÿ¼ÿÃÿÀÿ¿ÿÀÿ¿ÿ½ÿ»ÿÂÿÃÿ¿ÿÃÿÃÿÂÿÅÿÃÿ¾ÿÃÿ¹ÿÂÿ¹ÿ½ÿÊÿÉÿÀÿ½ÿÂÿÆÿ¼ÿ²ÿÄÿÂÿÄÿÁÿ¸ÿ»ÿÍÿÈÿÅÿÄÿ¼ÿ´ÿµÿÀÿËÿÈÿÀÿÀÿÁÿÇÿ¿ÿ¿ÿ¾ÿÄÿÄÿÅÿÌÿÎÿÄÿ¿ÿÀÿÃÿÄÿÁÿµÿºÿÉÿÁÿºÿµÿ¿ÿÊÿÈÿÄÿ»ÿ¸ÿ½ÿÁÿÀÿÁÿ¾ÿÂÿ»ÿÄÿÈÿÃÿÄÿÈÿÄÿÅÿÇÿ½ÿÌÿ¼ÿ½ÿÇÿÂÿ¿ÿÁÿÁÿÅÿ¾ÿ¹ÿÀÿ¾ÿÀÿÄÿÃÿÀÿ½ÿ½ÿÀÿÃÿÑÿÆÿÏÿËÿ¾ÿÂÿÀÿ¸ÿÂÿÎÿÀÿÃÿÀÿ¿ÿÇÿÄÿÂÿÁÿÃÿÆÿÁÿÄÿÂÿÇÿÂÿÂÿÂÿÅÿ¹ÿ´ÿ¾ÿÁÿÃÿÆÿÀÿÉÿÂÿÇÿÀÿ¿ÿÅÿÈÿÂÿ¼ÿÂÿÅÿÊÿÐÿºÿÂÿÅÿËÿÌÿÂÿÁÿÁÿÀÿ¸ÿÄÿÅÿÁÿ¿ÿ¾ÿ¿ÿÂÿÅÿÆÿÄÿÄÿÂÿÆÿÈÿÒÿÁÿÄÿÂÿÀÿÅÿÅÿÈÿ½ÿÄÿ½ÿÁÿÍÿÁÿÀÿ¾ÿÂÿÆÿÆÿÉÿ¾ÿÄÿÄÿ¼ÿ¾ÿ¿ÿ¾ÿËÿÈÿ¾ÿ½ÿ»ÿ»ÿ±ÿ¹ÿ¿ÿÄÿÖÿËÿÃÿÃÿÉÿÂÿ¿ÿÊÿ¾ÿ½ÿÂÿÁÿÉÿÇÿÐÿÈÿÂÿÄÿÇÿÆÿÁÿ¾ÿÂÿÓÿÈÿÁÿÃÿÅÿÄÿÈÿÆÿÅÿÇÿÄÿ¿ÿ¿ÿºÿÆÿÈÿ¼ÿ½ÿÁÿÆÿÈÿÊÿÎÿÇÿ½ÿÏÿ¾ÿÇÿ¶ÿ½ÿ»ÿ¼ÿ¾ÿÆÿÉÿÆÿÆÿÅÿÀÿÆÿ¶ÿÄÿÅÿËÿÇÿÊÿÊÿ¿ÿ¶ÿ¹ÿÀÿÂÿÃÿ½ÿ½ÿÏÿ¾ÿ»ÿ¾ÿÁÿ½ÿÅÿÊÿÉÿÈÿ¾ÿ¾ÿÆÿÃÿÀÿ¼ÿÅÿ·ÿÃÿÇÿÄÿÃÿÉÿÈÿ¿ÿ½ÿÁÿÍÿ½ÿ¸ÿÈÿ­ÿ½ÿ»ÿ»ÿÇÿÊÿÆÿÀÿºÿÃÿÌÿÀÿÌÿÆÿÆÿÆÿÀÿÄÿÉÿÉÿÆÿ¿ÿ¿ÿÈÿÉÿ½ÿ°ÿµÿÊÿÊÿ¾ÿÈÿÁÿÆÿÉÿÌÿËÿÉÿÆÿ¿ÿÅÿºÿ¶ÿÉÿÉÿÆÿÇÿÃÿÃÿÆÿÅÿÃÿÃÿÀÿ½ÿ¿ÿÃÿÌÿØÿ¼ÿ¿ÿÄÿºÿ¸ÿÊÿÊÿÁÿÃÿÂÿÀÿÅÿ¿ÿÁÿÆÿÀÿÇÿ½ÿ¿ÿÈÿÈÿÉÿÆÿÂÿÂÿÈÿÈÿ¾ÿ¾ÿÃÿÄÿÁÿ¿ÿÂÿ¸ÿÉÿÊÿÄÿ½ÿÃÿÃÿ½ÿ¾ÿÇÿÉÿ¿ÿ¹ÿ·ÿ¶ÿÊÿºÿ¸ÿÃÿÅÿÅÿÂÿÃÿÆÿÈÿÆÿÂÿÇÿÇÿ¶ÿ³ÿÄÿ´ÿÅÿÊÿÅÿÌÿÈÿËÿÁÿ¿ÿÀÿÄÿÃÿ¿ÿ¿ÿ½ÿÇÿ¿ÿÆÿ¾ÿ¸ÿ¸ÿ¸ÿ¹ÿÁÿ¿ÿÁÿ·ÿ¾ÿÇÿÄÿÂÿ¿ÿ¿ÿÊÿ¼ÿ·ÿÐÿÃÿ´ÿ¸ÿµÿ»ÿ¾ÿÇÿÇÿÂÿ¼ÿ¿ÿÁÿ½ÿÆÿÊÿºÿ¾ÿ²ÿ¿ÿÊÿÇÿËÿÀÿ¹ÿ¾ÿ¾ÿÀÿ¾ÿ¿ÿÄÿÃÿ¿ÿ½ÿ¼ÿÇÿÇÿÌÿÐÿÉÿÂÿ¿ÿ»ÿºÿ«ÿ½ÿÂÿÅÿÇÿ¿ÿ¶ÿ¶ÿºÿÁÿÊÿÀÿÂÿÅÿ´ÿÇÿ¼ÿ¹ÿÃÿ¿ÿ¼ÿ¾ÿ½ÿ¾ÿÀÿÃÿÇÿÆÿÆÿÃÿ³ÿºÿÑÿÍÿËÿÃÿ¼ÿÄÿ¼ÿÂÿ½ÿÀÿÀÿ¹ÿ´ÿºÿ¿ÿ·ÿ·ÿ¿ÿºÿ½ÿ½ÿ½ÿ´ÿ¾ÿÅÿµÿ»ÿÁÿÇÿÊÿ¸ÿ»ÿºÿ¼ÿÀÿ¿ÿ½ÿ»ÿ¾ÿÁÿÁÿ»ÿ»ÿÆÿ¸ÿ´ÿÂÿÅÿÍÿÄÿ½ÿ¾ÿ¾ÿ¿ÿ¿ÿ¿ÿ¾ÿºÿ»ÿÃÿÉÿÍÿÆÿÃÿÌÿ¼ÿ²ÿÇÿ¹ÿÁÿ±ÿ»ÿÁÿÂÿºÿ¿ÿ¹ÿ¹ÿ¾ÿÃÿÆÿÆÿÅÿ¾ÿ¶ÿ¶ÿ¯ÿ¼ÿÀÿÀÿÊÿËÿÀÿ¿ÿÉÿ¿ÿ¾ÿ¾ÿÄÿÄÿÅÿÈÿÀÿ»ÿÁÿÂÿÁÿÁÿ½ÿ¾ÿÁÿÆÿ¿ÿ¼ÿÁÿÀÿÃÿÁÿ»ÿ½ÿÄÿÀÿ¾ÿ´ÿ¾ÿ¸ÿ¹ÿÄÿºÿ·ÿÂÿÄÿ¾ÿÃÿÒÿÆÿÈÿÀÿ½ÿ¿ÿ¹ÿÂÿÄÿ¹ÿÅÿÎÿÂÿÂÿÁÿÆÿÂÿ»ÿÆÿÌÿÅÿÄÿºÿ»ÿ¿ÿÂÿÀÿ´ÿÁÿÈÿ½ÿ¹ÿ¼ÿÀÿËÿÂÿÀÿ¾ÿ¼ÿ½ÿ½ÿÀÿÄÿÆÿÃÿ¾ÿ»ÿºÿÂÿÎÿÁÿÆÿÈÿÇÿºÿÁÿ½ÿ»ÿÀÿ¼ÿ¿ÿ»ÿÂÿºÿÁÿºÿ¾ÿ¾ÿÁÿÃÿÄÿÆÿÂÿ»ÿ´ÿºÿ½ÿ¼ÿÀÿ·ÿÈÿ¾ÿÅÿÁÿÊÿÂÿÈÿ¼ÿÃÿÁÿ¿ÿÇÿÇÿÊÿÃÿ¿ÿ½ÿ»ÿÀÿÄÿ¹ÿ±ÿ¾ÿÀÿ¿ÿ´ÿ¸ÿÃÿÁÿ¾ÿµÿÁÿÄÿÇÿÂÿÍÿÄÿÌÿºÿ¾ÿ¾ÿ¶ÿ²ÿ¼ÿÂÿÃÿÆÿÆÿÁÿ½ÿ¼ÿ¿ÿÂÿÁÿÃÿÅÿÇÿÅÿÄÿ»ÿÇÿ¸ÿÁÿ¶ÿ¼ÿÇÿ¹ÿËÿÉÿÄÿÁÿ»ÿ¾ÿ¿ÿ¹ÿ¾ÿÆÿÀÿ½ÿ»ÿ¸ÿ¾ÿ¼ÿ¼ÿ¼ÿÆÿÕÿ¾ÿ½ÿ½ÿÂÿÇÿ¹ÿºÿµÿ»ÿ¿ÿÄÿ½ÿÃÿ½ÿ»ÿÀÿ¿ÿÃÿ¼ÿ¾ÿÇÿÁÿ¼ÿ¼ÿ½ÿÅÿÃÿ½ÿÄÿ¿ÿ»ÿÂÿµÿ»ÿÂÿÂÿÄÿÆÿ½ÿ½ÿÁÿÁÿ¿ÿºÿ¾ÿ¼ÿ¹ÿµÿÃÿÉÿÄÿ¿ÿ¿ÿ¾ÿ·ÿ¸ÿ»ÿ¼ÿ¾ÿ¼ÿÄÿÄÿ½ÿ¿ÿºÿÄÿ¾ÿÁÿËÿ»ÿ¿ÿ¾ÿÃÿÅÿ¹ÿ½ÿ»ÿ¿ÿÌÿÆÿ¿ÿ¶ÿ´ÿ¹ÿ½ÿÆÿÄÿ¹ÿ¹ÿºÿ°ÿ³ÿÌÿÈÿ¿ÿ¼ÿ¯ÿÀÿ¿ÿ»ÿ´ÿÌÿÄÿ³ÿÁÿ¿ÿ¸ÿ¸ÿ»ÿÄÿÀÿ½ÿÊÿÂÿÉÿÁÿ¼ÿÁÿ½ÿÅÿÈÿÀÿ¿ÿÀÿ¿ÿ¼ÿ¾ÿÂÿ¼ÿËÿÂÿ»ÿ½ÿ¾ÿ¯ÿ¿ÿ¹ÿºÿ¿ÿ»ÿµÿÀÿ´ÿÀÿ¼ÿ¿ÿÆÿÀÿ·ÿÀÿÄÿ¹ÿ·ÿ¿ÿ½ÿÀÿÀÿ¾ÿÃÿÀÿºÿºÿ¼ÿÃÿ¸ÿ¸ÿºÿÀÿÃÿ¿ÿ¾ÿ»ÿÀÿÄÿ½ÿÈÿªÿ¼ÿÅÿÀÿ´ÿ½ÿ±ÿÂÿÈÿÇÿÉÿÈÿÄÿÊÿÌÿÆÿÀÿÂÿÂÿÃÿÊÿÇÿÈÿËÿ»ÿÀÿÆÿ¶ÿ¯ÿ³ÿÀÿÁÿ½ÿÖÿ²ÿ»ÿ»ÿ¿ÿ¹ÿ¿ÿ¶ÿ½ÿ¹ÿ¿ÿ¸ÿÇÿÄÿÉÿÃÿºÿÃÿÁÿÂÿºÿ¸ÿ¿ÿ»ÿ½ÿÀÿ»ÿÀÿ¾ÿºÿÇÿÈÿÄÿ¼ÿ»ÿ½ÿÂÿµÿ±ÿ²ÿ®ÿ´ÿÄÿ¿ÿºÿÀÿÅÿ¼ÿ½ÿÀÿºÿºÿ±ÿ½ÿ¾ÿ¿ÿÃÿÃÿÀÿÀÿ¿ÿ¼ÿÀÿ¿ÿºÿ¾ÿ¾ÿ»ÿ¸ÿ²ÿ¸ÿºÿÈÿÂÿ¼ÿ¿ÿ·ÿ·ÿ¿ÿ¹ÿÆÿ¸ÿ·ÿ¾ÿÆÿ¹ÿÀÿ¹ÿ¿ÿÂÿ»ÿÆÿ¿ÿ»ÿºÿµÿ¾ÿÁÿÀÿ»ÿ»ÿ¹ÿ¹ÿ¿ÿÄÿÄÿ¾ÿºÿ¼ÿ»ÿ½ÿÀÿ¿ÿ¼ÿÀÿ½ÿ¾ÿÅÿÌÿÄÿÉÿµÿ¾ÿÉÿÀÿ·ÿÁÿÇÿÁÿÀÿ¹ÿ¬ÿ¼ÿ·ÿ½ÿ¹ÿÂÿ¿ÿ¾ÿ¿ÿ¾ÿ¾ÿ»ÿ»ÿÀÿÃÿÁÿÀÿ¿ÿ·ÿ³ÿ»ÿÃÿ¾ÿ»ÿ¸ÿ½ÿºÿÁÿ¼ÿ¼ÿÀÿÆÿºÿÄÿÀÿ¼ÿÊÿ½ÿ¿ÿ»ÿÁÿµÿ¶ÿ¹ÿ»ÿ½ÿÀÿÁÿ¿ÿ°ÿ±ÿ»ÿ¸ÿ·ÿ¹ÿ¹ÿºÿ´ÿ¶ÿ¿ÿ»ÿ·ÿ»ÿÍÿÈÿ¿ÿ½ÿ»ÿ¿ÿÂÿ¿ÿÊÿ¼ÿÆÿÄÿÐÿ³ÿ½ÿ¿ÿ¼ÿ½ÿ¾ÿ¸ÿ¾ÿºÿÂÿÅÿÀÿÂÿ¿ÿ¾ÿÁÿÃÿÂÿÂÿÀÿ¹ÿ¸ÿºÿ·ÿ¹ÿ·ÿ·ÿ¹ÿ¾ÿ¾ÿ¶ÿ¶ÿ½ÿÃÿÇÿÆÿ¸ÿÀÿ»ÿ¼ÿ»ÿ´ÿ¾ÿÀÿÈÿÊÿ¼ÿÁÿ¶ÿ¹ÿ¶ÿ¼ÿ¾ÿÆÿËÿÆÿÆÿÄÿ¿ÿÀÿÂÿ½ÿ¹ÿ¸ÿ°ÿ°ÿ¾ÿ½ÿ¸ÿºÿÅÿ»ÿÄÿÎÿ¾ÿ¸ÿÄÿÃÿ»ÿ½ÿÂÿÅÿ¼ÿµÿÁÿ°ÿ¶ÿÆÿ¿ÿÇÿºÿ®ÿ¹ÿ»ÿ½ÿ¿ÿÃÿ¼ÿ¹ÿ¹ÿ¸ÿ¸ÿ»ÿÀÿ»ÿ¹ÿ¼ÿÀÿ¿ÿ¿ÿÂÿ¿ÿÁÿÁÿÂÿ¼ÿ»ÿ¼ÿµÿ·ÿÈÿÉÿÄÿ¼ÿ¶ÿ¼ÿ²ÿ¹ÿ¹ÿ¹ÿÃÿÃÿ¾ÿÅÿ¾ÿ¾ÿºÿºÿ¾ÿ¾ÿ¼ÿÃÿÈÿ¾ÿ¸ÿ»ÿÀÿÈÿÄÿÀÿ»ÿ¸ÿ¼ÿ¾ÿÂÿ±ÿºÿ¿ÿºÿ¹ÿºÿ»ÿÁÿÄÿÃÿ¸ÿ½ÿ´ÿÁÿ¼ÿ«ÿ¹ÿ¸ÿµÿ±ÿºÿ·ÿÁÿÎÿÈÿÁÿ½ÿ»ÿ½ÿ¾ÿÁÿ»ÿ¹ÿ¼ÿÃÿ¸ÿ·ÿºÿÂÿ¼ÿ¼ÿ·ÿ½ÿµÿµÿÇÿ»ÿÏÿÏÿÄÿºÿµÿÀÿÀÿ»ÿ´ÿÅÿÀÿÂÿ»ÿ¿ÿÄÿ¼ÿ¹ÿ¿ÿÁÿ½ÿÇÿÎÿ½ÿÀÿÁÿ»ÿÉÿ½ÿ¸ÿÂÿ·ÿÆÿËÿµÿ½ÿÉÿÈÿÆÿ¾ÿ¼ÿ»ÿ·ÿËÿÀÿÇÿÁÿÂÿÆÿÁÿ¹ÿ½ÿ»ÿÀÿ¿ÿ½ÿÁÿÀÿÂÿÆÿÉÿÄÿ¿ÿÁÿÀÿ¸ÿ¹ÿÁÿÂÿÀÿ·ÿÇÿ½ÿ¿ÿ¶ÿ¹ÿÃÿÄÿÁÿ½ÿÀÿ¼ÿÀÿÀÿ°ÿ¸ÿÁÿÆÿÅÿÁÿ¿ÿ¾ÿ¼ÿ½ÿ¿ÿÂÿÁÿ½ÿÀÿ¾ÿÂÿÂÿ·ÿÅÿ¾ÿÅÿ¹ÿªÿ´ÿ´ÿ¿ÿ»ÿ´ÿ»ÿÀÿÈÿÇÿÂÿ¼ÿ¹ÿ¸ÿ½ÿ½ÿÁÿÄÿ½ÿ¾ÿÂÿ¾ÿÀÿÂÿºÿ¸ÿ·ÿ»ÿÂÿÉÿºÿÄÿ¿ÿÄÿ°ÿ¾ÿ¿ÿÍÿ½ÿÆÿÅÿ¿ÿ¿ÿ½ÿ¼ÿÁÿÃÿ¾ÿ¼ÿÁÿÂÿ¿ÿÃÿ¿ÿ¶ÿ¼ÿÃÿÀÿÀÿÃÿ½ÿ¿ÿ»ÿ»ÿ·ÿºÿÈÿ»ÿ¿ÿ»ÿ¶ÿ³ÿ¿ÿËÿ»ÿÂÿ¸ÿ²ÿ·ÿÀÿÉÿÀÿ¶ÿÂÿÅÿ¼ÿ¾ÿÅÿÉÿÈÿ´ÿªÿ»ÿ²ÿºÿÄÿÄÿÂÿ»ÿÔÿºÿÀÿ»ÿÂÿÃÿ¿ÿÅÿ»ÿÄÿÄÿÃÿÁÿÅÿÃÿÀÿ¿ÿºÿÁÿÇÿÀÿÂÿ½ÿÁÿÀÿÇÿÅÿÃÿ¿ÿÃÿ¿ÿÅÿÅÿÈÿ»ÿ»ÿÂÿ³ÿ¶ÿ¾ÿºÿ¼ÿ¿ÿ¾ÿ»ÿ¿ÿÂÿÂÿÃÿÂÿÁÿ¼ÿ»ÿ·ÿ´ÿÁÿ¾ÿ¿ÿ²ÿÊÿ¿ÿÂÿÈÿÈÿÁÿ¿ÿ¿ÿÐÿÂÿÇÿÄÿÌÿÅÿÀÿÄÿ°ÿÿ°ÿ¶ÿ¾ÿÆÿ½ÿ¸ÿ¹ÿÄÿ¼ÿÃÿÆÿ¾ÿ¿ÿÇÿÇÿ»ÿÂÿÀÿºÿ¿ÿÂÿÇÿÄÿ¹ÿºÿ¼ÿÄÿËÿÄÿ¾ÿ½ÿ¾ÿÊÿÈÿ¿ÿÁÿ¾ÿ¼ÿËÿ¶ÿºÿ½ÿ¾ÿ¸ÿ»ÿÀÿÌÿ¿ÿÂÿÁÿ¼ÿÃÿÄÿÁÿÈÿÉÿ¿ÿÂÿÆÿÀÿ¿ÿÂÿÑÿÂÿÉÿÂÿÌÿÉÿÊÿÆÿÁÿÀÿÀÿºÿ½ÿÄÿ¾ÿÁÿ¾ÿ½ÿÀÿ¹ÿºÿ¿ÿÂÿÄÿ¾ÿ¼ÿÂÿ¿ÿÈÿÄÿÌÿÄÿÊÿ¿ÿÁÿºÿ½ÿ¾ÿÅÿÊÿÁÿ»ÿºÿºÿ·ÿµÿ¿ÿÃÿ¿ÿÀÿ¾ÿ¾ÿ¼ÿÁÿÁÿ½ÿÌÿ¿ÿ²ÿµÿ¿ÿÆÿÀÿºÿ½ÿÀÿ¼ÿ»ÿÄÿÉÿÃÿ¸ÿÃÿ¹ÿ»ÿÀÿ¾ÿÈÿ½ÿ¶ÿµÿ¾ÿÅÿÇÿ¿ÿ·ÿ¶ÿ¸ÿ¿ÿÃÿ¿ÿ¿ÿÆÿÈÿÈÿÅÿ¾ÿÀÿÇÿÑÿÅÿ¾ÿÁÿÂÿÂÿÉÿÆÿ»ÿ¹ÿÀÿÄÿÆÿÆÿÂÿÄÿÅÿÃÿÅÿ»ÿ´ÿ¹ÿ¸ÿÀÿÅÿ²ÿ¾ÿ¶ÿ¾ÿÎÿÆÿÃÿÆÿÂÿ²ÿ¯ÿ»ÿÂÿËÿÅÿÄÿÁÿ¾ÿ½ÿ¶ÿ¹ÿ½ÿ¼ÿÇÿÂÿÁÿ¾ÿÂÿÉÿ¼ÿ´ÿ¼ÿÁÿÇÿÎÿÆÿÍÿÆÿÄÿ·ÿÅÿ´ÿ¿ÿÅÿÀÿÅÿÅÿÉÿÆÿÈÿÅÿÀÿ½ÿ¹ÿºÿÄÿÂÿµÿ¾ÿÀÿÄÿ¹ÿ¼ÿËÿ¾ÿ»ÿ¼ÿ¾ÿËÿÐÿÃÿ¿ÿÈÿÎÿÊÿÃÿÃÿ½ÿ½ÿÅÿÃÿÎÿÇÿÅÿÁÿÊÿÂÿÀÿÁÿ¿ÿ¿ÿ¿ÿ¾ÿ¾ÿ½ÿ¼ÿÁÿ¾ÿÂÿ¾ÿÅÿËÿÃÿ¸ÿºÿÀÿÀÿºÿ½ÿÆÿÆÿÁÿÃÿÅÿ»ÿÄÿÌÿÅÿÏÿ·ÿ¿ÿÅÿÅÿÄÿ¼ÿ¼ÿÂÿÅÿÁÿÃÿÊÿÊÿÇÿÃÿÌÿÂÿÇÿÃÿ¿ÿÁÿ½ÿÁÿÁÿÅÿÃÿÆÿÆÿÅÿËÿËÿÇÿÈÿÃÿËÿÊÿÅÿ½ÿËÿÈÿÉÿËÿÆÿÆÿÄÿÅÿÂÿ»ÿ¿ÿ¾ÿ¿ÿÂÿËÿÆÿ½ÿÃÿÔÿÉÿÇÿÃÿÁÿÆÿËÿÅÿ½ÿÆÿÉÿ¿ÿÉÿÃÿÒÿ¾ÿÅÿÌÿÈÿ»ÿÇÿÄÿÁÿÅÿÂÿÁÿÆÿÍÿÄÿÀÿÏÿÎÿÇÿËÿ½ÿÈÿÌÿÃÿÂÿÄÿÃÿÈÿËÿÊÿ¿ÿÂÿ»ÿ¼ÿÍÿÅÿÍÿÈÿÉÿÃÿ½ÿÁÿÆÿÃÿ¾ÿÉÿÈÿÅÿÂÿÃÿ»ÿÅÿÁÿÉÿÁÿ¹ÿÂÿÉÿÉÿÌÿÆÿÀÿÏÿ¼ÿÊÿ¾ÿÆÿÀÿÂÿÊÿÆÿÃÿÅÿÅÿÄÿÂÿÊÿÈÿÊÿÃÿÖÿÆÿÄÿËÿÉÿÂÿÀÿÉÿÑÿËÿÆÿÉÿÁÿÃÿÁÿ·ÿÃÿÉÿÉÿ¼ÿÃÿËÿÈÿÈÿÉÿÃÿ¾ÿÂÿÈÿÆÿÅÿÇÿÆÿÆÿÂÿÅÿÇÿÈÿÆÿºÿ»ÿÂÿÁÿÊÿÑÿÈÿÕÿÙÿÎÿÆÿÆÿÄÿÂÿÊÿÈÿ½ÿÆÿËÿÅÿÏÿÇÿËÿÆÿÆÿÅÿÄÿÄÿÃÿÆÿËÿ½ÿ¾ÿËÿÊÿÆÿÍÿÉÿÃÿÅÿËÿÍÿÍÿÐÿÂÿ¿ÿÂÿÇÿÆÿÊÿÈÿÉÿÅÿÀÿÃÿÆÿËÿ¿ÿÇÿ½ÿÌÿÁÿ®ÿÀÿÉÿÉÿÇÿÃÿÃÿÇÿÄÿËÿÇÿ¹ÿÏÿÂÿ¿ÿÃÿÅÿÄÿ¿ÿ½ÿÂÿÉÿÌÿÍÿÊÿÇÿÌÿËÿÄÿÆÿËÿËÿÉÿÅÿÈÿÁÿÅÿÅÿÆÿÂÿ¼ÿÆÿÎÿÇÿÅÿÄÿÇÿÅÿÈÿÁÿÏÿØÿÑÿÌÿÂÿ»ÿÃÿÇÿÁÿÍÿÎÿÂÿ×ÿÊÿÅÿÅÿÁÿ¾ÿÅÿÍÿÆÿÀÿÍÿÂÿ¼ÿÀÿ¾ÿ½ÿÇÿÍÿÆÿÄÿÄÿÉÿ½ÿ½ÿ¿ÿÈÿÉÿÃÿÁÿÇÿÍÿÉÿÔÿÈÿÄÿØÿÎÿÍÿÏÿÍÿËÿÄÿ¾ÿ¾ÿËÿÃÿÍÿÅÿÆÿÅÿÇÿÊÿÊÿÏÿÐÿÒÿÆÿÑÿÈÿÆÿÂÿ¾ÿÂÿÀÿºÿÈÿÊÿËÿÓÿÇÿÂÿ½ÿÃÿÉÿÌÿÎÿÂÿÆÿÎÿÈÿÇÿÒÿÊÿÄÿÆÿÆÿÃÿÆÿÂÿ¾ÿÆÿºÿÇÿÑÿËÿÁÿÃÿÈÿÆÿÇÿ¼ÿÂÿÃÿÆÿÆÿÆÿÇÿÃÿÂÿÒÿËÿÄÿÈÿÈÿÅÿ¼ÿºÿÂÿÆÿÄÿÅÿÆÿ¾ÿÂÿÃÿÄÿÉÿÉÿÅÿÌÿÈÿ¶ÿ»ÿ¾ÿËÿÍÿÆÿÃÿÅÿÂÿÀÿÏÿ¿ÿÄÿÃÿÌÿÊÿÂÿÁÿÂÿ¿ÿ¾ÿÑÿÉÿÃÿËÿÇÿÄÿÏÿÈÿ¹ÿºÿÇÿ¶ÿÉÿÃÿÅÿÉÿÂÿÆÿÆÿÁÿÂÿÄÿÃÿÆÿÄÿºÿ¶ÿÁÿÄÿËÿÏÿÍÿÇÿÃÿÀÿÃÿÊÿÀÿºÿÈÿÂÿÇÿÂÿÄÿÌÿÎÿÍÿÊÿÒÿÁÿ»ÿÀÿ¼ÿ¿ÿÇÿÄÿÈÿÃÿËÿÃÿÂÿÈÿËÿËÿËÿÄÿ¶ÿ½ÿÑÿÁÿÃÿÅÿÂÿÅÿÈÿÃÿÍÿÅÿÀÿÆÿÄÿÂÿËÿÑÿÉÿÆÿ¿ÿÏÿÐÿÌÿÈÿÄÿÈÿÍÿ½ÿÒÿÌÿÅÿÆÿÇÿÅÿÆÿÃÿÀÿÅÿÆÿÂÿÃÿÆÿÆÿÌÿÇÿÌÿÅÿÂÿÁÿÃÿÁÿÁÿÑÿ¿ÿºÿÃÿÄÿ¼ÿ¹ÿÂÿ¼ÿÅÿÀÿÃÿÆÿÌÿÎÿ¿ÿ´ÿÂÿÅÿÂÿÀÿÅÿÆÿÀÿÂÿÁÿÂÿÆÿ¾ÿÀÿÇÿÆÿÀÿ½ÿÁÿÅÿ¶ÿ½ÿ¿ÿÀÿÀÿÁÿÄÿ¾ÿÁÿ¸ÿÄÿÄÿÀÿÁÿÀÿ¼ÿ¼ÿÀÿÁÿÃÿ»ÿ¹ÿÀÿÄÿÀÿÄÿÀÿÍÿÂÿ¿ÿÇÿÅÿÁÿÃÿ½ÿ°ÿÀÿÀÿ¾ÿ½ÿÀÿÀÿÂÿÄÿÁÿ¹ÿÃÿÍÿÂÿ¿ÿÀÿÀÿ»ÿµÿ¹ÿ·ÿ¹ÿÀÿÃÿÅÿÁÿ½ÿÀÿ¼ÿ¹ÿÀÿ¼ÿÀÿÀÿÆÿÊÿÆÿÄÿÈÿ½ÿÎÿÄÿÅÿÅÿÈÿÈÿÂÿ¿ÿÇÿÃÿ´ÿÂÿÆÿÈÿÆÿÃÿÁÿÇÿÏÿ·ÿ¶ÿÂÿÁÿ¼ÿÂÿÌÿËÿÁÿÀÿ·ÿ¹ÿºÿÃÿÃÿ¾ÿÀÿÇÿÌÿÌÿÀÿËÿ±ÿÂÿ¿ÿ½ÿ¾ÿ¿ÿ½ÿ³ÿ´ÿ½ÿÁÿÆÿÀÿÂÿÃÿÃÿÃÿÂÿÂÿÃÿÆÿÈÿÅÿÅÿÃÿ»ÿ»ÿÄÿÇÿÃÿÃÿ¿ÿÁÿÇÿÄÿÅÿÃÿ¿ÿÁÿÄÿÍÿÆÿ½ÿÅÿÄÿ½ÿÄÿÅÿ¿ÿ¿ÿ¸ÿ·ÿÇÿÂÿÁÿ¾ÿ¾ÿÂÿÅÿÀÿ¸ÿÄÿÉÿ¿ÿ½ÿÄÿ¿ÿÁÿÁÿÀÿÂÿÆÿÌÿÈÿÁÿ¾ÿÃÿ¹ÿ·ÿÇÿÈÿÁÿ½ÿ¸ÿ¶ÿÂÿÀÿ¾ÿÀÿ¿ÿÃÿÀÿÂÿÉÿÊÿÇÿ¹ÿÅÿÀÿÌÿÅÿÂÿÄÿÃÿ¼ÿºÿÄÿÌÿ¿ÿ¿ÿ¶ÿ»ÿÁÿ¿ÿÁÿÄÿÇÿÇÿÄÿÀÿÁÿÅÿËÿÄÿÅÿËÿÂÿÃÿÄÿÅÿÉÿÉÿÎÿ¹ÿ½ÿÌÿÆÿÁÿÃÿ¿ÿ½ÿÀÿÂÿÅÿËÿÁÿÄÿÇÿºÿ¾ÿÁÿ¾ÿÈÿÇÿ¹ÿ¼ÿÈÿÉÿ»ÿ¹ÿÇÿ¸ÿÄÿÆÿÄÿÃÿÂÿÁÿÀÿÊÿÆÿ¾ÿ¶ÿ¸ÿËÿÄÿÍÿÐÿËÿÇÿÄÿÈÿÐÿ½ÿ¼ÿÅÿ¿ÿ»ÿ¼ÿ¾ÿÈÿÊÿÇÿÇÿÇÿÄÿÅÿÀÿ¿ÿÅÿÄÿ½ÿÊÿÁÿ¸ÿ¼ÿÀÿÅÿÆÿ¸ÿ¹ÿÇÿ¼ÿ¶ÿ»ÿÀÿ¾ÿ¼ÿ¿ÿÆÿÈÿÅÿÁÿ½ÿÇÿ¶ÿÁÿÃÿÉÿÇÿÂÿÃÿÁÿ½ÿ¿ÿ¿ÿ¹ÿÄÿ½ÿÈÿ½ÿÅÿÅÿÈÿºÿ¼ÿÂÿÅÿÈÿÌÿÍÿÂÿÃÿÆÿÄÿ¿ÿÅÿ»ÿ¾ÿÆÿÇÿÅÿÄÿÀÿºÿÅÿ¿ÿ¾ÿµÿËÿÁÿÁÿÁÿ¾ÿÇÿÅÿ¿ÿÂÿÃÿÁÿÈÿÃÿ¼ÿÌÿÃÿ¿ÿÃÿ½ÿÀÿÈÿÄÿÀÿ¾ÿ½ÿÆÿ¿ÿÁÿ×ÿÂÿÆÿÇÿÂÿÆÿÃÿÌÿÏÿÉÿÂÿÁÿÉÿÌÿËÿÀÿµÿ¾ÿÇÿÂÿÁÿÂÿ¿ÿÆÿÈÿÉÿÍÿÈÿÀÿÅÿËÿ¼ÿÌÿÑÿÇÿ¿ÿÇÿÂÿ¿ÿÂÿÀÿ½ÿ¾ÿÂÿÉÿÁÿ¾ÿÆÿ¼ÿÆÿÄÿÉÿÄÿÇÿÈÿÆÿËÿÂÿ»ÿÂÿÂÿÃÿÃÿÅÿ¾ÿ¹ÿ¸ÿ¸ÿÅÿÈÿ¾ÿºÿÂÿÂÿ½ÿÀÿÉÿÏÿÄÿÀÿºÿ³ÿËÿ¾ÿÁÿ½ÿÁÿÂÿÆÿÆÿÈÿÊÿÇÿÅÿÅÿÈÿÃÿÃÿÂÿÀÿÂÿÂÿ»ÿ¾ÿÆÿÂÿÅÿÓÿÉÿ¾ÿ½ÿ¾ÿËÿÊÿÇÿÃÿÈÿÉÿÄÿÂÿ¼ÿ¿ÿºÿ¿ÿÉÿÃÿÀÿÅÿÅÿÅÿÇÿÂÿÃÿ¹ÿºÿÊÿÁÿ¼ÿÊÿ¿ÿ¿ÿÄÿÀÿÅÿÄÿ¾ÿÀÿÂÿ½ÿÁÿÍÿ»ÿ»ÿ¶ÿÀÿÈÿÃÿÊÿ½ÿ»ÿ¿ÿÀÿÆÿÂÿ½ÿÃÿÄÿ¾ÿÄÿÅÿÊÿ¿ÿÄÿÆÿ¬ÿÅÿÂÿ¼ÿÁÿ»ÿ·ÿ¿ÿ½ÿ½ÿÀÿ¼ÿ¼ÿ¿ÿÀÿÄÿ½ÿÃÿÁÿµÿÇÿ»ÿ¾ÿ½ÿÂÿÀÿ¼ÿÂÿÅÿÄÿÈÿÃÿ¾ÿÇÿ½ÿ´ÿ¼ÿÅÿ½ÿÃÿ°ÿÉÿÆÿÇÿÀÿÃÿÀÿÂÿ¿ÿ¼ÿÇÿÊÿ½ÿ¾ÿÈÿ¾ÿ¹ÿÇÿÀÿ¶ÿ¿ÿÉÿµÿ¼ÿÄÿÄÿÀÿ´ÿÁÿÂÿ½ÿÁÿÅÿÃÿÃÿÅÿ¼ÿ¯ÿÇÿ½ÿºÿÇÿ­ÿ¾ÿµÿÄÿÂÿ·ÿ¹ÿ¹ÿ»ÿÎÿÌÿ½ÿ¼ÿ½ÿ¾ÿÁÿÀÿÂÿ¿ÿÅÿ½ÿ¾ÿÈÿ¼ÿ¿ÿ´ÿÁÿÅÿÇÿ»ÿ½ÿºÿ¸ÿºÿ½ÿÀÿ¿ÿÁÿ¾ÿ¸ÿÂÿºÿÀÿÉÿÄÿ×ÿÅÿ¿ÿ¹ÿÀÿ¾ÿ¸ÿ¿ÿ¹ÿ»ÿÊÿÉÿÂÿÂÿÀÿÀÿÁÿÀÿÀÿÁÿ¼ÿÄÿ¾ÿ½ÿÉÿ¿ÿÄÿÁÿÃÿÂÿÅÿÈÿÀÿ·ÿ¼ÿ¹ÿ¶ÿ¾ÿ¸ÿ´ÿÀÿ¾ÿ¿ÿÇÿÍÿºÿËÿÈÿÈÿµÿÂÿÉÿ¹ÿ·ÿ¶ÿÂÿÉÿ½ÿ¼ÿÀÿÅÿÃÿÅÿÈÿÁÿÁÿ¿ÿÂÿÀÿºÿ¿ÿ¹ÿ»ÿÍÿÂÿÁÿÄÿ¼ÿ½ÿ¼ÿ½ÿÀÿÄÿÅÿ¿ÿ½ÿÂÿÁÿÄÿÇÿ¾ÿ½ÿÅÿÂÿ¸ÿ½ÿÊÿÂÿÆÿ³ÿÍÿÓÿ«ÿÃÿÁÿÆÿÃÿÃÿÀÿÀÿÂÿÄÿÆÿÀÿ½ÿÃÿÃÿÀÿ¼ÿ¹ÿ¿ÿ¿ÿ¾ÿ¾ÿ¿ÿ½ÿ¿ÿÀÿËÿÃÿÇÿ¼ÿ½ÿÀÿºÿ¾ÿÅÿÅÿÅÿ¿ÿ»ÿ¾ÿ¾ÿÀÿÄÿ½ÿÁÿÆÿ»ÿ»ÿ»ÿÀÿÄÿ»ÿÇÿÀÿÀÿÃÿ¹ÿ¶ÿÅÿ»ÿ¾ÿÅÿÉÿºÿ¸ÿ¼ÿ¼ÿÄÿÃÿºÿ¹ÿ½ÿÄÿÄÿÁÿ¸ÿ¼ÿÅÿºÿÃÿÅÿºÿÅÿ¶ÿÊÿ¶ÿÀÿÇÿ¹ÿÇÿÅÿ¾ÿ»ÿ¼ÿ½ÿÀÿÃÿÁÿÅÿ¾ÿµÿ¾ÿ¶ÿ±ÿ·ÿ¶ÿ³ÿÂÿÅÿÃÿ¾ÿ¯ÿÎÿÄÿÈÿÄÿÆÿµÿºÿºÿ»ÿ¾ÿÀÿÏÿÇÿÁÿÅÿ¿ÿ¶ÿ¹ÿÅÿÉÿ¾ÿ´ÿÀÿÃÿ¼ÿ½ÿÂÿÀÿÀÿºÿÂÿËÿÁÿÆÿ»ÿÄÿÏÿÄÿ¾ÿÀÿ»ÿÀÿÀÿ½ÿ¾ÿÂÿÈÿÆÿ½ÿ½ÿ¾ÿ¹ÿ¸ÿºÿÀÿÈÿÄÿÂÿÀÿÄÿÀÿ¿ÿºÿ·ÿ½ÿÄÿÃÿ¶ÿÃÿ°ÿÂÿÀÿ¼ÿºÿ¾ÿÉÿºÿÄÿÊÿÃÿ²ÿ°ÿ¾ÿÀÿÁÿÅÿÃÿÄÿ½ÿÄÿÄÿ¸ÿ¼ÿ¼ÿÂÿÅÿÁÿ¶ÿ»ÿºÿºÿ³ÿÆÿÄÿÁÿÃÿ³ÿ¾ÿÁÿÂÿ»ÿ¼ÿ¼ÿ·ÿ¶ÿ·ÿ½ÿÅÿÃÿ¿ÿ¿ÿ¿ÿ¾ÿ¾ÿÀÿ½ÿÈÿÂÿ¾ÿ¼ÿ¼ÿ°ÿ¼ÿ»ÿ³ÿ¾ÿºÿ¾ÿÁÿµÿÆÿ»ÿÀÿÆÿÄÿÁÿÃÿÂÿÀÿ¿ÿÂÿÂÿÃÿÄÿ¾ÿÁÿÅÿ¿ÿ¿ÿÀÿÈÿÄÿºÿ¾ÿÂÿÂÿ¸ÿ»ÿÆÿ´ÿ¾ÿÍÿÀÿ®ÿ¾ÿ¶ÿÇÿ¶ÿµÿ±ÿÈÿÆÿ½ÿÇÿÀÿÄÿÇÿÇÿÁÿÃÿÁÿ¹ÿ¿ÿÄÿÀÿ»ÿ¹ÿºÿ¿ÿÍÿÍÿ¼ÿ¸ÿµÿÇÿ¹ÿ»ÿ´ÿÃÿ¼ÿÀÿ½ÿµÿ»ÿÅÿ¿ÿ½ÿ¾ÿÄÿ¿ÿÄÿÇÿÁÿ¸ÿ¹ÿ¹ÿÀÿÄÿÃÿ½ÿ¼ÿ¿ÿ½ÿ¼ÿºÿÁÿÇÿÄÿ¼ÿÀÿÃÿÂÿÀÿÀÿ¿ÿºÿ·ÿ®ÿÀÿ¸ÿ°ÿÆÿÌÿ¾ÿÃÿ¿ÿÃÿÀÿ¹ÿÀÿÄÿÃÿÅÿÅÿÂÿÀÿ½ÿ»ÿ¿ÿÂÿ½ÿ¿ÿÀÿ½ÿ¾ÿ·ÿ»ÿÃÿÅÿ¼ÿºÿ·ÿ³ÿÁÿ¾ÿÂÿÀÿÁÿ¸ÿ¹ÿÆÿ¾ÿµÿ¶ÿÄÿ¼ÿ½ÿºÿ¼ÿ¹ÿµÿ·ÿºÿÀÿÃÿºÿ±ÿ²ÿ½ÿÅÿÇÿÅÿÀÿ¹ÿ²ÿºÿ½ÿ»ÿÃÿµÿ»ÿÈÿÃÿÄÿÇÿ¸ÿÂÿÀÿÊÿÈÿ¯ÿ¸ÿÀÿ½ÿÇÿÃÿ¼ÿ¶ÿ¿ÿ½ÿ½ÿ´ÿºÿ¹ÿ¾ÿÃÿÇÿÂÿ¼ÿ¶ÿ±ÿ·ÿÁÿÂÿ½ÿ»ÿ¹ÿ´ÿ¸ÿÁÿÄÿÉÿÇÿ°ÿÂÿ¾ÿºÿ¹ÿÆÿ»ÿÁÿ¶ÿ¶ÿ¼ÿ´ÿÁÿ»ÿ½ÿ½ÿÂÿ»ÿºÿÁÿ¿ÿºÿ¹ÿ´ÿ¶ÿºÿºÿ¾ÿÂÿÁÿ»ÿ¶ÿ¸ÿºÿºÿÄÿÁÿÈÿÁÿ°ÿ­ÿ¿ÿºÿ½ÿ²ÿ¿ÿ·ÿÅÿÊÿ´ÿÄÿªÿ°ÿ¿ÿ»ÿÀÿºÿ¾ÿÀÿÆÿ¾ÿ·ÿºÿ»ÿ½ÿÃÿ»ÿ¹ÿÁÿÁÿºÿ¹ÿÁÿÂÿ¾ÿµÿ¶ÿ¶ÿ´ÿÎÿÆÿÁÿ¾ÿÅÿÅÿÈÿ¾ÿÇÿÉÿÈÿ»ÿ¹ÿ¿ÿ¹ÿ¹ÿÅÿ¸ÿÀÿ¸ÿºÿÂÿ¹ÿ¶ÿÁÿÆÿ¼ÿ½ÿ¿ÿÃÿ¾ÿ½ÿÀÿ½ÿÃÿÃÿºÿ¿ÿËÿ¼ÿ´ÿ¿ÿ¼ÿÈÿÂÿÁÿÁÿÁÿ¼ÿÊÿ¾ÿ¿ÿÉÿÈÿ¸ÿ¸ÿ¾ÿ¼ÿ¶ÿ»ÿ¿ÿ¾ÿ¸ÿ¹ÿ¿ÿ¼ÿ¼ÿÄÿÀÿÀÿ½ÿ¼ÿÄÿÊÿËÿ¾ÿ·ÿÁÿ¿ÿ»ÿ½ÿÁÿÀÿºÿ»ÿ»ÿ·ÿ»ÿºÿÁÿ¹ÿ»ÿÂÿµÿ¸ÿ¶ÿÃÿ´ÿµÿ³ÿºÿÃÿÀÿÂÿÄÿ¾ÿÁÿ·ÿ¼ÿÀÿ¾ÿ¿ÿ¾ÿ¼ÿ»ÿ½ÿ¾ÿÀÿÇÿÄÿ½ÿ¶ÿ´ÿºÿ¼ÿ¼ÿ¸ÿ¾ÿºÿ¼ÿ¼ÿ»ÿ¼ÿÂÿÇÿ½ÿ¹ÿ³ÿ²ÿÀÿ¾ÿ¹ÿ¹ÿ¼ÿ®ÿ³ÿÂÿ¿ÿÁÿÇÿÀÿ¹ÿ¹ÿ¸ÿºÿÁÿÅÿÃÿÄÿÁÿ¶ÿµÿÂÿ¼ÿ½ÿ¸ÿÅÿ¿ÿ»ÿµÿ°ÿºÿ½ÿÁÿÄÿ½ÿ»ÿ¿ÿµÿµÿ½ÿ¹ÿÁÿ»ÿºÿÇÿÁÿ´ÿ¸ÿÊÿÊÿºÿ¸ÿ¼ÿ¶ÿ¹ÿÇÿÇÿ¸ÿÁÿÁÿ½ÿ¿ÿ»ÿÍÿÖÿÅÿÄÿ¶ÿ·ÿ¿ÿÎÿÄÿÉÿ¼ÿÆÿÄÿÈÿ¹ÿÄÿÃÿ¿ÿ¾ÿÀÿ¼ÿ¹ÿ¿ÿ¾ÿÀÿÃÿÁÿÄÿÃÿÀÿÄÿÆÿÁÿ½ÿºÿ½ÿ¿ÿÁÿ¶ÿÃÿ·ÿÂÿ¸ÿ¿ÿÅÿÌÿÂÿ¿ÿ¿ÿ¾ÿÅÿ¿ÿ¸ÿºÿÀÿÂÿÁÿ¿ÿ½ÿ¼ÿ¿ÿ»ÿ¹ÿÉÿÇÿ·ÿ¶ÿ»ÿÃÿ»ÿ¸ÿÅÿÂÿ¼ÿÁÿ¾ÿ³ÿ»ÿÀÿÂÿ¹ÿ¶ÿ¿ÿÅÿÅÿÆÿ¸ÿ¾ÿÀÿºÿÉÿÉÿÀÿ»ÿ·ÿµÿ·ÿÄÿÉÿ¿ÿ¼ÿ¼ÿÀÿÁÿÀÿ·ÿ¿ÿÃÿÆÿ³ÿ¹ÿ¸ÿÇÿ¿ÿ¿ÿÁÿ»ÿµÿ»ÿÀÿÄÿÅÿ¾ÿÃÿÂÿÁÿÀÿ»ÿ¹ÿ´ÿ´ÿ½ÿ¿ÿÂÿÄÿ»ÿ½ÿ¾ÿ¼ÿ½ÿÂÿ·ÿÅÿ¶ÿ®ÿ¼ÿ½ÿÆÿÅÿ¼ÿ¼ÿ¹ÿ½ÿÅÿ½ÿÅÿÁÿ¿ÿÂÿÂÿ¸ÿÀÿÐÿ¾ÿ³ÿ¾ÿÃÿ»ÿ»ÿ·ÿºÿ´ÿ»ÿ¾ÿÈÿÉÿÁÿÈÿÊÿ»ÿÆÿÃÿ¾ÿ¼ÿÅÿÀÿÀÿ½ÿ¿ÿ¾ÿ¿ÿÁÿÆÿÆÿÃÿËÿÃÿ¿ÿÂÿÂÿ½ÿ½ÿ¾ÿÃÿ¿ÿÅÿ¿ÿÊÿËÿ¹ÿºÿ´ÿ¹ÿºÿ¶ÿ½ÿ¾ÿ¼ÿ¿ÿÂÿÁÿ¿ÿ¾ÿÀÿÄÿÈÿÄÿ½ÿ»ÿ¸ÿ·ÿÂÿÌÿÄÿ·ÿ¬ÿ°ÿ¾ÿÅÿ¸ÿ»ÿÈÿÇÿÃÿËÿÈÿÅÿÂÿÁÿ·ÿ¯ÿ¶ÿ½ÿÄÿÈÿÅÿÈÿÀÿÀÿ¾ÿÃÿÀÿ¿ÿÌÿÅÿÀÿÅÿÃÿÁÿºÿ¿ÿÀÿÅÿÄÿÀÿÀÿ»ÿ¾ÿÅÿÅÿÁÿ¿ÿÃÿ»ÿÁÿ¿ÿ¹ÿÀÿºÿ¼ÿÁÿÊÿ¿ÿ¾ÿµÿÌÿÑÿÍÿÂÿÄÿ¿ÿÇÿËÿÄÿ½ÿÄÿÆÿÁÿÆÿÅÿÂÿ¾ÿÂÿÂÿÁÿ¿ÿÂÿÊÿÈÿÁÿÅÿÈÿ¿ÿ¹ÿ»ÿÄÿÄÿÂÿÃÿ»ÿ¿ÿÈÿÄÿÃÿÆÿÀÿ¾ÿ»ÿ°ÿ¸ÿÂÿÈÿ¿ÿÀÿ¿ÿ¹ÿÁÿÊÿÑÿÆÿ¾ÿÆÿÇÿÁÿ¿ÿÁÿÃÿÈÿÈÿÀÿ¿ÿÃÿËÿ¼ÿÅÿÄÿÆÿÄÿ¾ÿÌÿ»ÿ²ÿ¾ÿÃÿÆÿÄÿÃÿÂÿ½ÿ»ÿÁÿÈÿÇÿ¾ÿ¹ÿ¸ÿ³ÿ½ÿÁÿ¼ÿ½ÿÊÿ½ÿÇÿÌÿÁÿÃÿ¿ÿ¹ÿÀÿ¿ÿ¿ÿÂÿ½ÿ¼ÿÁÿÂÿÂÿ¶ÿ¹ÿÃÿÀÿÁÿºÿÀÿ¾ÿÂÿÃÿÁÿ¾ÿºÿ½ÿ½ÿÀÿÂÿÁÿÂÿÁÿ¿ÿÂÿÁÿ½ÿÍÿÀÿºÿÊÿÇÿÅÿ»ÿÅÿµÿ¹ÿ¶ÿ¾ÿÄÿÁÿÿÿ­ÿ½ÿÅÿÇÿÆÿ¾ÿÁÿÀÿ¶ÿ¼ÿÁÿÅÿÈÿÁÿ¸ÿ»ÿ·ÿ¹ÿºÿ½ÿÆÿÃÿ½ÿÅÿÁÿÃÿÐÿÁÿÆÿÊÿºÿ¿ÿ¿ÿËÿÑÿÃÿ¿ÿÃÿÇÿÈÿÀÿÃÿÇÿÂÿÆÿÀÿ¶ÿ½ÿÈÿÉÿ¿ÿ·ÿÂÿ½ÿÂÿ¾ÿÅÿÑÿÐÿÇÿÆÿËÿÉÿÆÿÇÿÄÿÀÿÄÿ¹ÿÁÿËÿÌÿ¹ÿÉÿ¿ÿ¹ÿ¹ÿÁÿºÿ¾ÿÄÿÀÿÁÿÄÿ»ÿºÿÀÿÈÿ¼ÿÆÿÌÿÀÿ½ÿ¼ÿÁÿ¿ÿ¿ÿÁÿÃÿÀÿ¿ÿÅÿÈÿÂÿÃÿ°ÿ´ÿ±ÿ¼ÿËÿÂÿÄÿÄÿÇÿÁÿÉÿÉÿÄÿÏÿÔÿÅÿÁÿÊÿÌÿÎÿ¿ÿ¼ÿ½ÿ¿ÿ¾ÿÈÿÁÿÃÿÅÿÂÿÄÿÊÿÊÿÇÿÅÿÁÿ¼ÿÃÿÇÿÇÿÍÿÎÿÄÿÍÿÊÿÅÿÂÿÁÿÂÿÃÿÂÿ¾ÿ»ÿÄÿÂÿÈÿÀÿºÿÁÿÅÿÁÿÁÿÂÿÂÿÄÿÇÿÅÿÄÿÈÿÈÿÇÿÔÿ¾ÿ½ÿÇÿ¶ÿÊÿÊÿÄÿÇÿÅÿÇÿÆÿÃÿÅÿÁÿÅÿÄÿÁÿÃÿÏÿÃÿÊÿÈÿÇÿÆÿÀÿÇÿËÿÉÿÊÿÇÿÊÿÎÿºÿÈÿÞÿÇÿÑÿÕÿÃÿÆÿÂÿ½ÿÂÿÇÿÅÿÄÿËÿÎÿ¾ÿÉÿÇÿ¸ÿÁÿÇÿÄÿ½ÿ½ÿÄÿÊÿÍÿÊÿÈÿÐÿÇÿÃÿÀÿ¸ÿÁÿÉÿÇÿÉÿÈÿÆÿÃÿÈÿÊÿÃÿÊÿÅÿÀÿ½ÿÈÿÄÿÈÿÆÿÃÿÆÿÇÿÎÿÎÿÄÿÂÿ¼ÿ½ÿ¼ÿ¿ÿÌÿÝÿÍÿÇÿÇÿÈÿÂÿÂÿÈÿÈÿÅÿ¹ÿ¼ÿÉÿÂÿÂÿÁÿÄÿÆÿÉÿÌÿÇÿÇÿÃÿºÿÂÿÊÿÌÿÊÿÈÿÒÿÏÿÉÿÄÿÅÿÉÿÅÿÆÿÊÿÂÿÁÿÓÿÌÿ¿ÿÈÿÉÿËÿÃÿÂÿÄÿÇÿÌÿÌÿ¿ÿÀÿÆÿÀÿÔÿËÿÉÿÃÿ¼ÿÁÿÊÿÇÿÅÿÐÿÍÿÂÿÃÿËÿÇÿÃÿÎÿÃÿÃÿÆÿÅÿÊÿËÿ»ÿÈÿÌÿÏÿÏÿÅÿ½ÿºÿÂÿÅÿÄÿ¿ÿ¾ÿÇÿÂÿÏÿÄÿ½ÿÎÿÂÿ¼ÿÁÿÅÿÄÿÄÿÈÿÉÿÁÿÅÿ×ÿÍÿÉÿÉÿÂÿÄÿÆÿÆÿËÿËÿÃÿÌÿÉÿÆÿÈÿÈÿÇÿÁÿÉÿËÿÆÿÊÿÅÿ½ÿÂÿÉÿÂÿÌÿÍÿÌÿÄÿÃÿÅÿÆÿËÿ¿ÿÈÿÑÿÀÿÖÿÈÿÅÿÅÿÃÿÆÿÊÿÈÿÅÿÉÿËÿ¿ÿÊÿÊÿÈÿÊÿÏÿÊÿÂÿÇÿÅÿÃÿÈÿ¾ÿÏÿÑÿÆÿÀÿÁÿÆÿÆÿÅÿÌÿÍÿ½ÿÅÿÁÿÈÿÊÿÈÿÄÿÄÿËÿËÿ¿ÿÍÿÈÿÁÿÂÿ¾ÿÄÿÈÿÇÿÇÿÇÿÎÿÑÿÎÿÈÿÇÿÆÿÀÿÄÿÇÿ¾ÿ¾ÿÌÿ¾ÿÈÿÎÿÄÿºÿÈÿÍÿÌÿÊÿÀÿËÿÈÿÃÿÁÿÊÿÄÿÃÿÅÿÇÿÈÿÉÿËÿºÿÆÿÉÿ¿ÿ¿ÿ½ÿ½ÿ¿ÿÂÿÇÿÇÿ¿ÿÅÿÆÿËÿÉÿÍÿÏÿÉÿÆÿÅÿ¿ÿ½ÿÃÿÇÿÉÿÄÿÅÿÌÿÌÿÆÿËÿÊÿÊÿÇÿÇÿÀÿÅÿÇÿÄÿÉÿÁÿ»ÿÅÿËÿÀÿÁÿÄÿÅÿÆÿÆÿÂÿÎÿÃÿÉÿÊÿÉÿÆÿÅÿÂÿ¿ÿ¿ÿ¾ÿÎÿÉÿÈÿÆÿ»ÿ¾ÿÊÿËÿÅÿÇÿÁÿ¼ÿ½ÿ¹ÿÂÿÃÿÁÿÈÿÃÿÈÿ»ÿÅÿÇÿÇÿÃÿÆÿËÿÂÿÃÿÒÿÊÿ¸ÿµÿËÿÑÿÎÿÓÿÒÿÆÿÑÿ¼ÿÆÿÅÿÄÿËÿÐÿÅÿ¾ÿÒÿ»ÿÊÿÌÿ¾ÿ¾ÿÂÿÁÿËÿÈÿÀÿÂÿÇÿÈÿÃÿÄÿËÿÆÿ·ÿÊÿÆÿÄÿÀÿÅÿÇÿÃÿÄÿÀÿÏÿÈÿ¿ÿÊÿÅÿÁÿËÿÓÿÂÿÄÿ¿ÿÌÿËÿÎÿÊÿ¿ÿºÿÂÿÂÿÎÿÁÿÆÿËÿÍÿÉÿÁÿÄÿ¾ÿÃÿ¾ÿ¿ÿÅÿÆÿÇÿÍÿÇÿÍÿÄÿÊÿÊÿÊÿÊÿÈÿÅÿ´ÿ³ÿºÿÅÿÆÿ¹ÿÂÿ¹ÿÂÿ¿ÿÀÿ¾ÿÀÿÈÿÁÿÆÿÁÿ¿ÿ¼ÿ»ÿ¿ÿÁÿ¿ÿÂÿÆÿÅÿÁÿ½ÿ¿ÿÆÿÆÿºÿºÿ¸ÿ¿ÿ¼ÿËÿÊÿÀÿ¸ÿ³ÿ¾ÿÍÿ¾ÿ¸ÿ¹ÿÀÿ¹ÿ²ÿ¼ÿÃÿ»ÿ´ÿºÿÀÿºÿÁÿÌÿËÿÅÿ¿ÿ¿ÿÊÿÁÿ´ÿ»ÿÇÿÆÿ¾ÿ»ÿ°ÿÄÿÂÿ¸ÿºÿÄÿËÿÉÿÂÿÂÿ¾ÿÇÿÆÿÆÿËÿÂÿ¹ÿÃÿ¸ÿ¾ÿÀÿÃÿÁÿÀÿÄÿÄÿ¿ÿÃÿºÿ»ÿ¹ÿ½ÿÁÿÄÿÏÿÜÿÓÿ¼ÿ¿ÿ¾ÿ¹ÿÃÿÂÿÄÿÈÿÊÿÇÿ¾ÿÄÿÁÿ¾ÿ·ÿ½ÿÄÿÄÿÅÿÊÿÈÿÈÿ¼ÿÊÿÃÿÄÿ½ÿ½ÿÅÿÊÿÈÿÅÿ¸ÿ¾ÿÁÿÇÿÄÿÀÿÀÿÁÿ»ÿ¿ÿ¿ÿÍÿ¼ÿ½ÿÄÿÇÿÃÿ½ÿ¾ÿÄÿÅÿ¸ÿ¸ÿÇÿÄÿ¼ÿÂÿÉÿÅÿÁÿÃÿ¿ÿÂÿÆÿÈÿÉÿÄÿÂÿÇÿÇÿÂÿÃÿºÿ»ÿÀÿÌÿÆÿÄÿÃÿÄÿÈÿÃÿÈÿÂÿÂÿÉÿÅÿ½ÿ¸ÿ½ÿÅÿ¿ÿ·ÿÉÿÕÿÊÿÓÿÂÿ¼ÿÃÿÃÿ½ÿ¾ÿÄÿ¿ÿÈÿ»ÿÉÿÄÿ¼ÿ¿ÿÀÿÃÿËÿÇÿ·ÿºÿºÿÆÿ¹ÿ»ÿÈÿÎÿÄÿ½ÿÂÿ¿ÿÆÿÂÿÁÿ¿ÿ»ÿ¼ÿÁÿÆÿÇÿÄÿÃÿÅÿÀÿÈÿ¼ÿÇÿ¼ÿ¼ÿÃÿËÿÈÿÁÿÉÿÄÿËÿ»ÿ½ÿÈÿÂÿÁÿÆÿÎÿÍÿÃÿ¿ÿ¹ÿÁÿÆÿÅÿÅÿºÿ¾ÿÅÿÇÿÇÿÅÿÁÿÂÿÅÿ¶ÿÆÿÎÿÊÿÆÿÄÿÀÿÀÿÄÿÆÿÊÿÂÿºÿÂÿÏÿÈÿÅÿÂÿÂÿÌÿÏÿÃÿÄÿÆÿÔÿ¿ÿÊÿºÿÈÿËÿÂÿÄÿÄÿ¼ÿ¿ÿÅÿÃÿÌÿÇÿ¿ÿ½ÿÂÿÅÿÄÿÄÿÉÿÇÿ»ÿ½ÿÁÿÇÿÅÿ»ÿ´ÿ¸ÿ¿ÿÆÿÊÿÈÿÂÿ½ÿÁÿÈÿ½ÿÃÿÊÿÂÿÅÿÉÿÁÿºÿÀÿÆÿ¾ÿ½ÿÎÿÃÿÎÿÎÿÆÿÈÿÂÿÁÿÄÿ¿ÿ¹ÿÀÿÊÿÈÿÂÿ½ÿºÿ¿ÿÊÿÀÿÂÿÁÿ½ÿ¾ÿÀÿÂÿÃÿÀÿÇÿµÿ×ÿ½ÿ»ÿÄÿÈÿÃÿ¿ÿÂÿÄÿÁÿÃÿÊÿÄÿ¼ÿÂÿÊÿºÿÅÿÆÿ¼ÿÀÿÅÿÅÿÂÿ¾ÿ½ÿ¸ÿÆÿÆÿ¸ÿ·ÿÓÿÒÿ¾ÿÉÿÍÿÀÿ·ÿ»ÿÂÿÅÿÇÿ¶ÿ¼ÿÇÿ½ÿºÿÅÿÇÿÅÿÃÿ½ÿ¼ÿÄÿÆÿ½ÿ¾ÿÐÿ½ÿÈÿÉÿ¿ÿÀÿºÿ¿ÿÉÿÏÿÌÿÃÿ¿ÿÆÿÈÿ¿ÿÁÿÆÿ½ÿÄÿÂÿÂÿÃÿÀÿÆÿÈÿÆÿÂÿÀÿÅÿ¹ÿ¹ÿÆÿÀÿÉÿÍÿÈÿÂÿÅÿÈÿÏÿÈÿ¿ÿÁÿÀÿ¾ÿÂÿÁÿÊÿ¼ÿÂÿÃÿÆÿÄÿÁÿÅÿÂÿÃÿÄÿ¼ÿ¾ÿÊÿÈÿÈÿµÿÈÿ°ÿÀÿÄÿ¾ÿÁÿÆÿ¿ÿÁÿÅÿÂÿÄÿÉÿÆÿÃÿÇÿÄÿ¾ÿÇÿÀÿÄÿ¿ÿ¾ÿÂÿÇÿÁÿÄÿÌÿÇÿÂÿÍÿÎÿÆÿËÿÉÿÆÿÁÿÍÿÆÿ»ÿ»ÿ½ÿÄÿÈÿÆÿ¼ÿ¼ÿÅÿÉÿÉÿÂÿ½ÿÆÿÅÿÇÿÇÿÌÿÇÿ¼ÿÅÿÇÿÅÿÅÿÄÿÃÿÅÿÆÿÁÿ¼ÿÀÿÇÿ½ÿ»ÿ³ÿÄÿºÿÃÿÅÿÂÿÄÿ¿ÿ¾ÿÉÿÊÿÀÿ¿ÿÇÿ¾ÿÃÿ½ÿÂÿÇÿ½ÿ½ÿ»ÿÁÿ¾ÿ¿ÿÃÿÂÿ½ÿ»ÿÀÿÇÿÌÿÇÿÃÿÃÿ´ÿ·ÿÇÿÃÿÁÿ»ÿÆÿÃÿÀÿ¿ÿÀÿ½ÿ¿ÿÃÿÂÿÂÿ¼ÿÅÿ¼ÿÄÿÂÿÁÿºÿÁÿÄÿ»ÿÁÿÀÿÃÿ¿ÿÆÿÖÿÕÿÀÿ·ÿÅÿÀÿ¹ÿ¹ÿ¼ÿÂÿ¾ÿ¼ÿ¿ÿ³ÿÅÿºÿÀÿÇÿÅÿ¿ÿ·ÿºÿÁÿ»ÿ»ÿÈÿÇÿ¸ÿÈÿÁÿÁÿ¿ÿÆÿ¸ÿÃÿÈÿÅÿ½ÿ½ÿÁÿÄÿÉÿ½ÿ¸ÿÆÿ¾ÿÀÿÈÿÌÿÄÿÄÿ¹ÿÂÿ­ÿÉÿÀÿ½ÿÀÿ»ÿ¿ÿ·ÿ¹ÿÆÿÆÿ»ÿ¸ÿ¸ÿ¸ÿ¿ÿºÿ½ÿÇÿÃÿÀÿËÿÃÿ¸ÿ¼ÿÇÿÆÿÃÿÁÿÁÿ½ÿ¿ÿÂÿÇÿÊÿÅÿ¿ÿ¿ÿ¾ÿÈÿÆÿ«ÿ°ÿ¼ÿÀÿÆÿ¶ÿ²ÿÀÿ¹ÿ¼ÿ½ÿ¼ÿÂÿ¾ÿÄÿÈÿÈÿÆÿ¼ÿ¼ÿÂÿÉÿ¾ÿ½ÿ¿ÿÂÿ¿ÿÂÿÆÿÁÿ·ÿÁÿÄÿ¾ÿÁÿ¿ÿÄÿ»ÿÁÿÅÿÄÿÂÿ»ÿ¿ÿ¾ÿÅÿÇÿ¹ÿÆÿÆÿ¿ÿÆÿÏÿ½ÿÌÿ¿ÿ¾ÿ´ÿ¹ÿ¼ÿ½ÿ½ÿ¾ÿÂÿÆÿÃÿÃÿÃÿ¼ÿ¾ÿÀÿÃÿ¹ÿ¶ÿÀÿ¾ÿºÿÍÿ¼ÿÄÿ»ÿµÿ·ÿ½ÿ¾ÿÁÿÁÿ¿ÿ¸ÿÀÿÂÿÀÿÄÿÁÿ¿ÿ¾ÿ½ÿ»ÿ¸ÿ½ÿ¾ÿÃÿÁÿÊÿ¼ÿÐÿ¾ÿ¸ÿ±ÿÅÿÇÿÄÿÁÿ½ÿÀÿÁÿÃÿÂÿ¿ÿÂÿÆÿÂÿ¾ÿ¹ÿ¾ÿ¼ÿ¾ÿÀÿºÿÃÿÄÿÄÿÅÿ¼ÿÇÿÇÿ¾ÿÁÿ´ÿ²ÿÁÿ¾ÿ¾ÿÅÿ¾ÿÁÿÄÿ½ÿÇÿÉÿÀÿ´ÿµÿÁÿÀÿ®ÿÄÿÄÿÊÿÅÿ³ÿÄÿÊÿ³ÿÂÿÆÿÄÿ»ÿ¶ÿ·ÿÀÿÅÿÁÿÁÿ½ÿ·ÿÀÿÈÿÆÿÆÿÆÿ¾ÿ¼ÿ¾ÿªÿºÿÃÿ¸ÿÉÿ¿ÿÃÿºÿÂÿÂÿ¾ÿ¸ÿ½ÿ¿ÿ¾ÿÁÿ¿ÿ¾ÿÍÿÍÿÅÿ¿ÿ¸ÿÂÿÄÿÅÿÇÿ¾ÿ¾ÿ·ÿÇÿ²ÿ´ÿ±ÿÒÿÁÿÃÿÀÿ¶ÿÁÿ°ÿ¶ÿÁÿ»ÿ»ÿ¾ÿ¸ÿ¼ÿÀÿ¿ÿ½ÿµÿ¸ÿÆÿÂÿ»ÿÁÿ»ÿ½ÿ½ÿºÿÁÿÁÿÂÿÀÿÃÿÀÿÈÿ¾ÿÊÿËÿ¿ÿ¹ÿÃÿÀÿ½ÿÄÿÄÿ½ÿ»ÿÀÿÃÿ½ÿ½ÿÂÿÁÿ¿ÿ¸ÿºÿÆÿÂÿºÿÃÿÆÿ¿ÿ½ÿºÿ¸ÿÄÿÂÿ¸ÿ¼ÿ¼ÿ¹ÿÁÿÄÿÿ³ÿÃÿºÿ¶ÿ¸ÿ¹ÿ¼ÿ¾ÿÃÿ¿ÿ¿ÿÁÿ¸ÿ¶ÿ³ÿ´ÿÂÿ¿ÿ¹ÿÁÿÂÿÂÿÄÿÂÿ¿ÿ¼ÿ»ÿ¾ÿ«ÿ¼ÿÄÿÇÿ¿ÿ¿ÿÃÿ¿ÿ»ÿÂÿ¾ÿ¼ÿ»ÿºÿ¹ÿ¹ÿ¼ÿ¿ÿ¾ÿ½ÿ¿ÿ¿ÿ¼ÿ¹ÿºÿÀÿÄÿ¹ÿ¾ÿ¿ÿ´ÿ¸ÿ³ÿ´ÿ¹ÿ¿ÿÀÿ¹ÿ¹ÿÃÿ½ÿÊÿÉÿÅÿÅÿÁÿ¾ÿÄÿÁÿÀÿ»ÿ¼ÿ»ÿ½ÿÆÿÁÿ¿ÿÂÿ¿ÿÀÿ¿ÿ¹ÿ½ÿ¾ÿÂÿ»ÿ·ÿÈÿ·ÿÀÿÀÿ²ÿ´ÿÀÿ½ÿÇÿÏÿÃÿÁÿÀÿ¿ÿ»ÿµÿºÿ¼ÿ¾ÿÁÿºÿ¸ÿ»ÿ¾ÿÅÿÅÿÄÿÇÿÃÿÂÿÄÿÁÿ¼ÿÃÿÇÿ¶ÿ½ÿÄÿ¿ÿÅÿÇÿ¾ÿ»ÿÇÿÉÿ»ÿ¾ÿ¼ÿ½ÿÁÿÌÿÅÿ´ÿÁÿÇÿ¶ÿ¶ÿ·ÿÁÿÈÿÆÿ¼ÿ¹ÿ½ÿ¿ÿÁÿ¾ÿÁÿÁÿÂÿÅÿÅÿÁÿÈÿ¸ÿÁÿÃÿ¼ÿÄÿºÿÀÿ»ÿªÿÆÿÃÿÂÿÀÿÃÿ¿ÿ¾ÿÂÿÁÿÀÿ¼ÿ¾ÿ¿ÿÁÿÇÿÁÿ¹ÿ¼ÿÂÿÁÿ¾ÿÂÿÃÿÅÿ¼ÿÀÿÁÿ¼ÿ¸ÿ¹ÿ¸ÿµÿÉÿÁÿÄÿ¼ÿÃÿ¹ÿ¾ÿÀÿ¼ÿ»ÿÄÿÃÿ¾ÿ¾ÿ¶ÿ½ÿ¿ÿ»ÿ¸ÿ¶ÿ½ÿ½ÿ¾ÿ»ÿ¸ÿÀÿÃÿÃÿ¿ÿ¸ÿ¶ÿ±ÿºÿ¼ÿÇÿ¿ÿ¶ÿ´ÿ¹ÿ¸ÿ¼ÿÀÿ¼ÿ½ÿ¿ÿÈÿ¸ÿ¿ÿÇÿÁÿºÿÄÿ¹ÿ¸ÿ¼ÿ´ÿ¼ÿ¿ÿ°ÿ³ÿ¾ÿÀÿÀÿÇÿÄÿ¼ÿ¾ÿ¿ÿ·ÿ·ÿ¹ÿ±ÿºÿÁÿ¶ÿ¾ÿÄÿ½ÿÇÿ¼ÿºÿ¹ÿ¶ÿ°ÿ·ÿÈÿÅÿ¼ÿ¶ÿ«ÿÁÿÂÿÉÿ¾ÿÊÿÁÿÎÿ·ÿ½ÿÇÿÈÿÉÿºÿ»ÿÀÿ»ÿÆÿ¾ÿµÿ¾ÿÁÿÂÿºÿ¶ÿÅÿÈÿ¼ÿ´ÿµÿ¶ÿ¸ÿ¹ÿ¸ÿ¹ÿµÿ¾ÿ»ÿÅÿ´ÿ³ÿÇÿÎÿ·ÿ½ÿ·ÿ°ÿÁÿËÿÂÿÉÿ½ÿÁÿÆÿ»ÿ¼ÿ½ÿµÿ²ÿ¶ÿ¹ÿ½ÿÃÿÆÿÆÿÃÿ½ÿ´ÿ¬ÿ·ÿ¼ÿÄÿÅÿ½ÿµÿÁÿÅÿ½ÿ¼ÿÂÿ¯ÿÇÿÐÿ¼ÿËÿºÿ½ÿ±ÿÀÿ´ÿ¹ÿÇÿÁÿ·ÿ²ÿ¶ÿ®ÿ­ÿÄÿÍÿÆÿ½ÿ¶ÿºÿ¿ÿ½ÿÁÿÆÿÆÿÅÿÇÿÇÿÀÿÇÿÁÿ¸ÿ¼ÿ½ÿºÿÑÿ¸ÿÄÿÄÿÂÿ¹ÿ¼ÿÆÿ¿ÿ¸ÿ´ÿÀÿ¼ÿÀÿ¸ÿ¼ÿ¾ÿ¼ÿÁÿÀÿ¾ÿÀÿÂÿÁÿÂÿÉÿ¾ÿµÿÁÿ¿ÿ½ÿºÿÁÿÄÿ¼ÿ¾ÿ¸ÿ»ÿ¹ÿ²ÿ¾ÿ¼ÿµÿÂÿ¿ÿ¶ÿ»ÿÆÿÂÿ½ÿ¹ÿÀÿÌÿ¿ÿÅÿÂÿ¹ÿ¼ÿ¼ÿÀÿÅÿ¿ÿÄÿÀÿ¹ÿÂÿÂÿÀÿ¾ÿÀÿÄÿ¼ÿ»ÿ¹ÿ½ÿ¾ÿ¼ÿ¼ÿ½ÿ¹ÿÃÿ¹ÿ¼ÿ¸ÿÄÿÁÿ°ÿ¶ÿ®ÿ¼ÿ¾ÿÀÿÁÿ»ÿ¿ÿ»ÿ·ÿºÿÀÿ¾ÿ¾ÿµÿ±ÿ¸ÿ¸ÿ¾ÿÉÿÄÿºÿ½ÿ·ÿºÿ¶ÿ¼ÿÁÿÂÿÇÿÁÿ»ÿ»ÿºÿÃÿµÿ¸ÿ¹ÿÁÿ¹ÿ³ÿ½ÿÁÿ¾ÿ»ÿ½ÿ¿ÿ·ÿ¼ÿÄÿÇÿÁÿÀÿÃÿÈÿÆÿ³ÿµÿÄÿÃÿÈÿÂÿÃÿÁÿÄÿ¿ÿ¶ÿ³ÿ»ÿÍÿÌÿÇÿºÿÎÿ¸ÿÉÿ½ÿÂÿµÿÀÿÅÿ¶ÿ¾ÿÊÿÄÿ¾ÿÁÿÃÿÅÿÁÿ¿ÿÁÿ¿ÿ¾ÿÁÿ¿ÿ¾ÿÀÿ¾ÿÀÿÀÿÉÿÃÿÁÿ¶ÿ¾ÿ½ÿ·ÿ¼ÿÅÿÃÿÅÿÊÿÆÿÅÿºÿÃÿ¼ÿ»ÿÀÿ½ÿµÿ¼ÿÄÿÁÿÂÿÁÿºÿ¶ÿ¶ÿ»ÿÁÿ¿ÿ¸ÿ»ÿºÿ¸ÿ¸ÿºÿ¹ÿ¿ÿºÿÅÿÃÿ²ÿ¼ÿÁÿÁÿ¼ÿ¯ÿ»ÿ³ÿºÿÆÿÅÿÂÿ½ÿ¼ÿ¾ÿÃÿÇÿÇÿÃÿ¿ÿ¾ÿÅÿËÿÅÿÄÿÀÿ»ÿ»ÿµÿ¸ÿ¾ÿ»ÿÄÿ¼ÿ¼ÿ¼ÿÁÿÀÿÄÿÇÿÇÿÃÿ¼ÿÂÿÁÿÀÿÄÿÈÿÈÿ¿ÿ¸ÿ´ÿ»ÿÃÿ½ÿ»ÿ·ÿ¸ÿÅÿ¿ÿÀÿ¼ÿ½ÿÀÿÅÿ­ÿÀÿ¼ÿ¹ÿ½ÿÁÿ¹ÿºÿÁÿ½ÿ¿ÿºÿÂÿ½ÿÁÿÀÿÀÿ¿ÿ¼ÿ¾ÿÅÿÆÿÀÿ»ÿ¹ÿ¸ÿ·ÿ»ÿÁÿÍÿÄÿµÿ»ÿ¹ÿ¿ÿÈÿÉÿ³ÿÈÿÎÿËÿÂÿ¸ÿÂÿÄÿ¾ÿ¹ÿ¼ÿºÿÃÿÇÿÂÿ¿ÿÆÿÌÿÁÿ½ÿÆÿÀÿ¶ÿ¶ÿ¾ÿ»ÿ¾ÿ¾ÿÂÿÄÿÒÿ¾ÿ¼ÿ¶ÿÂÿÁÿ»ÿ½ÿÀÿÄÿ¾ÿ¼ÿÀÿÀÿÅÿÈÿÁÿ»ÿ¶ÿ»ÿºÿÁÿÃÿÄÿ¸ÿ»ÿÈÿÕÿÌÿÅÿÉÿ»ÿ¿ÿ»ÿ¹ÿµÿÆÿÉÿÊÿÂÿ¾ÿÆÿÆÿÄÿÈÿÅÿÁÿÃÿÈÿÅÿ¾ÿ½ÿ»ÿÂÿËÿÎÿ·ÿ½ÿÊÿÃÿÃÿÂÿ³ÿÃÿÂÿÂÿÅÿÅÿÄÿ½ÿÀÿÊÿÄÿÁÿÆÿÀÿÀÿ¼ÿ»ÿ»ÿÅÿÈÿÊÿ¼ÿ»ÿÓÿ¿ÿËÿ½ÿ¶ÿ½ÿ¾ÿ¿ÿÄÿÊÿÄÿÂÿÈÿÇÿÄÿÄÿÂÿ¾ÿÀÿÆÿ·ÿ¼ÿ»ÿÀÿÅÿÂÿ»ÿ¾ÿÁÿ¿ÿ¹ÿ½ÿÂÿÁÿÁÿ¿ÿÀÿÂÿÊÿÈÿ¿ÿÂÿ½ÿÁÿËÿÂÿÍÿÊÿÇÿÄÿÂÿ½ÿ¶ÿÃÿÑÿÍÿÇÿÄÿÅÿÈÿÄÿÅÿÊÿÉÿÍÿÍÿ¾ÿºÿÁÿÇÿ¹ÿÀÿÀÿÁÿ¾ÿÉÿÇÿÁÿ¼ÿÈÿÀÿ¿ÿÇÿÈÿÆÿÃÿÀÿ¿ÿÁÿÃÿÃÿÀÿÄÿ¿ÿ¼ÿ·ÿÁÿÏÿÊÿ½ÿ±ÿ´ÿÀÿÀÿÁÿÍÿÅÿ¼ÿ¸ÿÀÿÃÿ¿ÿ¿ÿ¿ÿ½ÿµÿ¾ÿ¹ÿ·ÿ°ÿ¿ÿ»ÿ¿ÿ¹ÿÇÿ½ÿ¿ÿÀÿÁÿÃÿ¾ÿÀÿÇÿÈÿÆÿÁÿ¿ÿÇÿÁÿÄÿÏÿÑÿÀÿÄÿÃÿÌÿÇÿ¾ÿ¶ÿ¹ÿÂÿÀÿÄÿ¸ÿÿÿºÿÅÿÉÿÃÿÁÿÆÿÅÿ¾ÿÁÿÉÿÄÿÍÿÉÿ»ÿ½ÿ»ÿºÿ¾ÿÀÿÄÿÇÿÄÿÄÿÉÿÆÿÆÿ»ÿÇÿÉÿÀÿÐÿÃÿÌÿÊÿÂÿÄÿºÿÁÿÃÿÂÿÃÿÀÿÁÿÉÿÂÿ»ÿÂÿ½ÿÄÿÁÿ½ÿ¼ÿ¸ÿÆÿÂÿÄÿÍÿÈÿËÿÆÿÀÿ¿ÿÀÿÈÿÉÿÄÿËÿËÿ¿ÿ³ÿ¿ÿ¶ÿÒÿ¼ÿ´ÿÆÿ½ÿ¸ÿ¾ÿÅÿÄÿÁÿÁÿÀÿÁÿ¿ÿÈÿÊÿ¾ÿÉÿ¸ÿÈÿÉÿÈÿÁÿÀÿÅÿÅÿ¹ÿ¾ÿÈÿ½ÿÁÿÉÿ¼ÿ¸ÿ³ÿ¼ÿÆÿÌÿ³ÿ·ÿÂÿÆÿËÿÆÿÃÿÂÿÀÿ¿ÿÀÿÂÿÄÿÊÿÃÿÀÿÆÿ»ÿÂÿÈÿÂÿÇÿÅÿÃÿÉÿÃÿ¾ÿÈÿËÿÇÿÄÿÊÿ¿ÿÉÿÎÿÈÿ½ÿ¹ÿ½ÿÑÿÄÿ¸ÿ¾ÿÁÿÁÿÀÿÀÿÉÿÄÿ¼ÿ¹ÿ»ÿ¼ÿºÿÀÿÂÿËÿÊÿÏÿËÿÁÿ¿ÿ¾ÿÁÿÇÿÄÿÀÿÃÿ¹ÿÁÿËÿÈÿÁÿ¿ÿ¿ÿÀÿÇÿÒÿÌÿ¼ÿ¿ÿËÿÃÿÂÿÄÿÀÿÆÿÊÿÂÿÆÿÂÿÃÿÁÿ¿ÿ¿ÿ½ÿ½ÿÄÿÐÿÅÿÈÿÇÿÉÿÑÿËÿÊÿÀÿ¼ÿ¾ÿÅÿÈÿÅÿÃÿÈÿÂÿÅÿÇÿÃÿÂÿÈÿÇÿÉÿÅÿÉÿÎÿÈÿÇÿÍÿÈÿÄÿÂÿ¾ÿ¬ÿÅÿÄÿÌÿÜÿËÿ»ÿÅÿËÿÃÿÅÿÌÿÉÿÀÿÇÿÁÿÃÿÈÿËÿÃÿÍÿÎÿÊÿÂÿ½ÿ¿ÿ¼ÿ¹ÿÆÿËÿ¼ÿÈÿÃÿÐÿÒÿËÿÌÿÎÿÂÿ½ÿÄÿÂÿÌÿÈÿÃÿÍÿÂÿÄÿÀÿÁÿÂÿÇÿÊÿÈÿÅÿÅÿÏÿÃÿ¼ÿÅÿÄÿÉÿÌÿÎÿÑÿÔÿÔÿÌÿÃÿÁÿ½ÿÌÿËÿ¸ÿÁÿÈÿËÿ¿ÿ½ÿÁÿÀÿºÿ¾ÿÈÿÄÿÍÿÁÿÎÿ¼ÿÂÿÃÿÇÿÊÿÆÿÃÿÌÿÔÿÉÿ¿ÿÀÿÉÿÉÿÇÿÏÿÁÿÁÿÃÿÆÿËÿÈÿÆÿÉÿÄÿÇÿÈÿ¶ÿÇÿÊÿÈÿÆÿÁÿ¿ÿÃÿÄÿÄÿÇÿÄÿÆÿÊÿÊÿÇÿÁÿÁÿÆÿÆÿÅÿÉÿÆÿÅÿ½ÿÏÿÎÿÀÿÄÿÈÿÈÿÆÿÆÿÅÿÅÿÈÿÏÿÆÿÇÿÅÿÈÿÅÿÄÿÃÿÅÿÉÿÄÿ»ÿ¿ÿÅÿÇÿÃÿÈÿÇÿÀÿÈÿÈÿÆÿËÿ¶ÿÂÿËÿÎÿÍÿÆÿÈÿËÿÈÿÅÿÃÿÃÿÊÿÎÿÉÿÁÿÌÿÃÿÍÿÒÿÉÿÃÿÅÿÄÿÁÿ¼ÿÈÿÇÿÈÿÁÿÇÿÅÿÅÿÆÿÃÿÆÿÇÿÀÿÉÿÃÿÆÿÇÿÐÿËÿÆÿÊÿÅÿ¼ÿÏÿÐÿÎÿÆÿÂÿÅÿÂÿÁÿÄÿÂÿÂÿÊÿÌÿÀÿÅÿÅÿÆÿ¿ÿÄÿÌÿÈÿÃÿËÿÐÿÆÿÃÿ½ÿÇÿÊÿËÿÆÿ¿ÿÄÿÄÿ¾ÿÆÿÉÿÅÿÄÿÊÿÄÿÂÿÊÿÈÿÊÿÏÿÔÿÍÿËÿÄÿÂÿÂÿÀÿÄÿÊÿÊÿÍÿÊÿÏÿÈÿÉÿÐÿËÿÄÿÈÿÃÿ½ÿÅÿ¿ÿ¿ÿ·ÿ½ÿÉÿÌÿÈÿÆÿÀÿÐÿÎÿÂÿÃÿ·ÿ¾ÿÀÿ¼ÿÃÿÁÿÂÿÆÿÄÿ´ÿÇÿÅÿÀÿÁÿºÿ¶ÿÇÿÈÿ¸ÿÁÿ¼ÿÄÿÊÿÅÿÁÿÃÿÁÿÏÿÃÿÌÿÃÿÁÿÇÿÄÿ»ÿ»ÿ»ÿÆÿËÿÐÿÃÿÉÿÈÿÂÿÁÿÀÿÄÿ½ÿÈÿÎÿÆÿ¾ÿÂÿÇÿÅÿÃÿ¿ÿ»ÿ½ÿºÿÀÿÅÿÌÿÐÿÌÿÍÿÓÿÂÿÈÿÏÿÅÿÅÿËÿÅÿ½ÿÏÿ¾ÿÏÿÅÿÇÿËÿÈÿÈÿËÿÃÿÀÿÁÿËÿÂÿ¾ÿÅÿÈÿÄÿÁÿÏÿÆÿÍÿÀÿÁÿÆÿ¿ÿ¶ÿÉÿÐÿ½ÿÌÿÃÿÊÿÄÿÀÿÃÿ·ÿÁÿÂÿÅÿÎÿÌÿÆÿÀÿ¿ÿÉÿÁÿÇÿÁÿÀÿÁÿÈÿÆÿÄÿÖÿÍÿÊÿÅÿËÿÌÿÆÿÃÿÅÿÉÿÈÿÅÿÐÿÆÿ½ÿÀÿÉÿÍÿ¿ÿ¹ÿ¶ÿÀÿÊÿ¿ÿÄÿºÿ¹ÿ¾ÿÁÿ¾ÿ½ÿÇÿÇÿÂÿÂÿ¹ÿÎÿÉÿ¿ÿÄÿÅÿÄÿÍÿ»ÿ¹ÿ¼ÿ½ÿÃÿÅÿºÿ½ÿ¸ÿ·ÿÁÿÃÿÀÿÂÿÅÿ¿ÿ½ÿÊÿÈÿ¿ÿ¸ÿ½ÿ¼ÿ·ÿ¾ÿÇÿÅÿ¸ÿ¾ÿÊÿÆÿ¾ÿ½ÿÀÿÇÿ¹ÿÀÿ½ÿ¸ÿ¼ÿ¼ÿÃÿÎÿÃÿµÿ¾ÿÊÿ¹ÿ´ÿ»ÿÃÿÅÿÂÿ·ÿÂÿ½ÿ²ÿ·ÿÁÿÈÿÃÿ»ÿ½ÿ¼ÿ¾ÿ¼ÿÃÿÇÿÂÿ¾ÿÁÿÅÿÂÿºÿÇÿÇÿÂÿÆÿÄÿ¾ÿÂÿËÿÍÿÀÿÄÿÇÿÁÿ½ÿÁÿÄÿÅÿÇÿÂÿÁÿ¹ÿÁÿÃÿ¿ÿÂÿ¿ÿ½ÿÆÿÁÿ¶ÿ¹ÿËÿÊÿËÿÊÿÃÿ¼ÿ½ÿÅÿÆÿ¾ÿÊÿÈÿÈÿÁÿÁÿÃÿ¼ÿÀÿ½ÿ¿ÿÎÿ¾ÿ¼ÿ½ÿÅÿÉÿ¿ÿ¹ÿÆÿÃÿ¼ÿ¹ÿÅÿÈÿ¾ÿ¼ÿÅÿÇÿÆÿÁÿÅÿÀÿÍÿÌÿÀÿÁÿÂÿ¼ÿ¼ÿ½ÿÁÿ´ÿºÿÃÿÈÿÉÿÇÿÀÿ»ÿÄÿÅÿ¾ÿ¼ÿÁÿËÿÅÿÀÿ¼ÿÁÿÎÿÊÿºÿµÿ¹ÿ¼ÿÅÿÇÿÄÿ¿ÿ½ÿ¿ÿÁÿÁÿ¿ÿÁÿÂÿÇÿÊÿÁÿÀÿÅÿÉÿÈÿÁÿ½ÿÁÿ»ÿÆÿÄÿ»ÿÂÿÈÿÄÿÀÿÁÿÁÿÁÿÄÿ¿ÿÀÿÁÿÃÿÈÿÅÿ¾ÿÅÿÆÿÇÿÆÿ»ÿ·ÿÊÿÄÿÃÿ¿ÿÁÿËÿÉÿÊÿºÿËÿÃÿ¿ÿÇÿÇÿ¿ÿ¿ÿÄÿÇÿÅÿÊÿ±ÿ¿ÿÅÿÍÿÉÿÇÿÉÿÃÿÂÿÅÿÁÿÅÿÌÿÊÿÃÿÅÿÇÿÍÿÉÿÁÿ»ÿ¼ÿÅÿÄÿÂÿÊÿ¸ÿ¹ÿÖÿÉÿÁÿÁÿÁÿÂÿÄÿÇÿÊÿÁÿÕÿÉÿËÿÅÿÉÿÇÿÄÿÄÿÄÿ¿ÿ¿ÿÉÿÀÿÐÿÊÿÉÿÉÿÆÿÇÿÆÿÄÿÅÿÆÿÀÿ¸ÿÄÿÏÿÒÿËÿ½ÿ½ÿ¿ÿÁÿÄÿÄÿ¼ÿµÿ¾ÿ¾ÿÉÿÄÿÐÿÈÿÄÿÂÿÂÿÁÿ½ÿ¿ÿËÿËÿ»ÿÂÿ»ÿÂÿÃÿÃÿÀÿ¾ÿÆÿÊÿ¾ÿ¸ÿÈÿÌÿÁÿ¶ÿÂÿ½ÿÌÿÈÿÁÿÃÿ¿ÿ¿ÿÉÿÄÿ¸ÿÂÿÌÿÀÿÉÿÍÿÅÿÅÿÍÿÎÿÉÿÃÿÃÿÄÿÁÿÄÿÂÿµÿ¿ÿÉÿ·ÿ¼ÿÀÿÁÿÄÿÌÿËÿÁÿÁÿÊÿÁÿ¿ÿÉÿ½ÿËÿÈÿÂÿ¿ÿÇÿÇÿ¿ÿ½ÿÀÿÄÿÆÿÆÿ¶ÿÁÿÃÿ¿ÿÀÿ¾ÿÈÿÏÿÆÿ½ÿ½ÿÄÿÒÿÑÿÃÿ¼ÿÂÿÄÿÅÿÀÿÂÿÅÿÈÿÃÿÀÿÄÿÄÿÀÿÃÿÇÿ»ÿ½ÿÅÿÆÿËÿÇÿÃÿ½ÿ¿ÿÆÿÄÿ¼ÿ»ÿÇÿËÿ¼ÿ½ÿ´ÿ¾ÿÀÿÈÿËÿÇÿÆÿÄÿÀÿ½ÿ¼ÿ¾ÿ¹ÿ¶ÿÄÿÂÿÇÿ¿ÿÃÿ¿ÿ¾ÿÃÿ¿ÿ¿ÿÀÿÀÿÅÿÄÿ¸ÿ¾ÿÀÿÌÿÍÿÄÿ¸ÿ¾ÿ¼ÿ»ÿÅÿÉÿÂÿÀÿÀÿÀÿÃÿÃÿÁÿ½ÿÆÿÉÿÊÿÆÿÀÿÀÿÆÿ¿ÿÃÿÆÿÁÿÇÿÏÿÇÿ¼ÿÂÿËÿÈÿÍÿÍÿÅÿÅÿÆÿÈÿÅÿÈÿÃÿÊÿÇÿÀÿÃÿÀÿ¿ÿÅÿÀÿºÿÄÿËÿ¾ÿ¿ÿ¾ÿÄÿÀÿÄÿÁÿÄÿÅÿÆÿËÿÁÿ³ÿ¶ÿ²ÿÉÿÒÿÌÿÃÿ¾ÿµÿÃÿÂÿÂÿÂÿÂÿÄÿÀÿ¾ÿÅÿÃÿ»ÿ¿ÿÂÿ½ÿÉÿÆÿÃÿÄÿºÿ·ÿºÿ¿ÿ½ÿ¾ÿÂÿ»ÿ¸ÿÃÿ¾ÿ²ÿ½ÿºÿÉÿÍÿ½ÿÄÿÊÿÃÿ¾ÿ¾ÿÃÿÇÿÉÿÍÿËÿÄÿÁÿÃÿ¾ÿºÿ¹ÿÃÿ¾ÿÃÿ½ÿÈÿ´ÿÂÿÄÿ¹ÿ¹ÿÃÿÈÿÆÿÀÿÄÿÎÿÏÿÇÿ³ÿºÿÂÿÒÿÅÿÄÿÀÿ³ÿÄÿ¿ÿ¸ÿ·ÿÂÿÁÿ½ÿ¹ÿ´ÿ´ÿ¾ÿÄÿ¿ÿ¾ÿÄÿ¹ÿ¿ÿÂÿ·ÿ¾ÿÄÿ¹ÿÆÿËÿÄÿÄÿÆÿ¾ÿ¼ÿ½ÿ¼ÿ¾ÿ¾ÿ½ÿÃÿ½ÿ¸ÿÈÿÃÿ¶ÿ½ÿ¾ÿ¾ÿ¸ÿ¾ÿÀÿÈÿÇÿÄÿ¾ÿ¹ÿ»ÿ¼ÿ»ÿ¼ÿ»ÿÃÿÂÿ¼ÿÈÿ¿ÿÀÿÆÿ¾ÿ½ÿºÿÉÿ¼ÿ¿ÿÃÿÆÿ»ÿºÿÁÿÅÿÄÿ¼ÿ¾ÿÈÿÈÿ¼ÿ±ÿ³ÿÂÿ³ÿÉÿÂÿºÿÆÿÄÿ½ÿ¸ÿ¼ÿ¼ÿÅÿÂÿ¿ÿÃÿÈÿÇÿ¾ÿ¹ÿ»ÿÌÿ¿ÿ»ÿÆÿÃÿ¸ÿÏÿ¹ÿÄÿ¿ÿ¿ÿ»ÿºÿÂÿ½ÿ¿ÿÅÿÅÿ¿ÿ¾ÿÂÿÆÿÊÿÅÿÃÿÀÿ¿ÿ¼ÿ²ÿ³ÿ¯ÿÍÿ»ÿÀÿ¿ÿ¾ÿ³ÿ¸ÿ¹ÿ½ÿ½ÿ»ÿÁÿÃÿÀÿÀÿÀÿ¼ÿºÿÀÿ½ÿ¶ÿ¶ÿÁÿ½ÿ¾ÿÌÿ·ÿÁÿÂÿ½ÿ¸ÿÈÿÄÿ½ÿ»ÿ½ÿ»ÿ½ÿÅÿ½ÿ®ÿ¯ÿ¹ÿ¾ÿºÿ¸ÿ¹ÿ¹ÿ¹ÿÀÿ¾ÿËÿÄÿÁÿ¶ÿ¶ÿ¹ÿÂÿ¾ÿµÿÂÿ½ÿ¼ÿÁÿ¼ÿ½ÿÀÿÀÿÂÿÀÿ¹ÿ¸ÿÀÿÀÿ»ÿ¿ÿÄÿÁÿÉÿÉÿÀÿ½ÿºÿÅÿÆÿÁÿ½ÿ¼ÿÄÿ¾ÿ»ÿ¹ÿµÿ¹ÿ¾ÿÄÿÂÿµÿ¶ÿ¸ÿÃÿÃÿÅÿµÿÂÿÉÿÆÿËÿÅÿÅÿ®ÿ¼ÿ»ÿ¼ÿ·ÿ½ÿ½ÿ½ÿÀÿÀÿ¼ÿ¸ÿ»ÿ¾ÿÃÿÆÿÃÿÃÿÅÿÀÿÃÿ¿ÿ¯ÿµÿÃÿ»ÿÆÿÄÿÀÿ¿ÿºÿÀÿÆÿÀÿ¾ÿ½ÿ¹ÿ·ÿÀÿÈÿÌÿÌÿÅÿÃÿÃÿ¼ÿ½ÿÃÿ¾ÿÀÿÈÿ¾ÿÆÿÏÿ´ÿ¸ÿÃÿ¼ÿÇÿÉÿºÿ·ÿÆÿÁÿ»ÿ¶ÿ»ÿ²ÿ¾ÿÆÿ¿ÿÄÿÅÿ½ÿÀÿÄÿÀÿÄÿÈÿ¾ÿÀÿ¸ÿµÿÀÿÊÿÀÿ¹ÿ¿ÿÀÿ¿ÿÁÿÂÿÀÿ¼ÿºÿÄÿ¿ÿºÿ¾ÿÀÿ¹ÿ½ÿ¿ÿ¾ÿ¹ÿ¸ÿ¼ÿ»ÿ¾ÿ»ÿ·ÿ¼ÿ¿ÿ¶ÿ¸ÿ¶ÿ¼ÿµÿ²ÿ½ÿÆÿÂÿÊÿÌÿÂÿÃÿµÿ´ÿ³ÿÀÿÅÿËÿÎÿËÿÀÿ¿ÿÇÿÁÿÃÿÉÿ¿ÿ¾ÿÅÿÁÿ³ÿµÿ»ÿ¹ÿÄÿÂÿÁÿÄÿ¹ÿÅÿÈÿÂÿ¸ÿºÿ¾ÿÅÿÂÿ¹ÿ¼ÿ½ÿ¸ÿ¿ÿÅÿÂÿÂÿÂÿ½ÿÀÿ¿ÿ´ÿ³ÿ»ÿ¿ÿ¿ÿ¿ÿ¼ÿ¼ÿ¶ÿ»ÿÀÿ¸ÿÁÿ¿ÿºÿ½ÿ¸ÿÃÿ¼ÿ¼ÿÀÿºÿÄÿ¿ÿ½ÿÂÿËÿÇÿÃÿ½ÿ¾ÿÁÿ¾ÿ¹ÿ·ÿ¼ÿ·ÿµÿÃÿÅÿ»ÿÀÿÅÿ¼ÿ»ÿÆÿÍÿºÿºÿÃÿ½ÿ³ÿÃÿÐÿ¼ÿÇÿ²ÿºÿ¾ÿ¾ÿÁÿ¾ÿÁÿÀÿÃÿÃÿÁÿ¿ÿ»ÿ¹ÿ¿ÿÈÿÉÿÂÿÁÿÆÿÃÿ¿ÿ¼ÿ»ÿÀÿÃÿ»ÿ¾ÿÈÿËÿ¶ÿÈÿ½ÿºÿ½ÿÁÿ¾ÿÄÿÅÿÄÿ½ÿÆÿÅÿÅÿËÿÆÿÆÿ°ÿ½ÿÉÿ·ÿ³ÿ¹ÿ¿ÿÂÿ¾ÿ¼ÿ¾ÿ¹ÿ¸ÿÂÿ½ÿ·ÿÁÿÅÿÉÿÉÿÃÿÀÿ·ÿ·ÿÃÿ³ÿÅÿ¿ÿÀÿ¿ÿµÿÀÿ¼ÿÂÿºÿÇÿ¶ÿ´ÿ»ÿºÿ»ÿ½ÿ¾ÿ¿ÿÁÿÆÿÁÿ»ÿ¿ÿÀÿ¿ÿÃÿÄÿ¿ÿ¼ÿ»ÿÀÿ¿ÿ¼ÿ¸ÿÁÿ¾ÿ»ÿ¿ÿÂÿÃÿ¿ÿÁÿºÿ½ÿ´ÿ¸ÿÀÿÁÿÁÿÉÿÃÿÁÿ½ÿÄÿÇÿÁÿ¾ÿÁÿ¿ÿ¼ÿ»ÿ¼ÿ¾ÿÃÿÂÿ»ÿºÿ¶ÿ¸ÿ»ÿ¼ÿÄÿÃÿÃÿÁÿÁÿÇÿ»ÿÁÿÆÿÆÿÒÿÅÿ°ÿ¶ÿÄÿÂÿ¶ÿÈÿÂÿÄÿÃÿ´ÿ»ÿ»ÿ¸ÿ·ÿµÿ¹ÿÅÿ¿ÿÀÿÂÿºÿºÿ½ÿÅÿËÿÅÿÀÿ»ÿ¶ÿÀÿÅÿ»ÿÁÿ½ÿµÿÁÿºÿ¯ÿµÿ¶ÿÀÿ¹ÿ¼ÿ¶ÿ·ÿÂÿµÿ±ÿÿ´ÿÀÿºÿÁÿ¸ÿ·ÿÈÿÊÿ¹ÿ¼ÿÁÿ»ÿ¸ÿ¼ÿºÿ¹ÿ·ÿ³ÿÀÿ¸ÿ¯ÿ·ÿ¼ÿ¾ÿÁÿ¿ÿÅÿÀÿ¸ÿ¯ÿ¾ÿ«ÿ½ÿ½ÿ¯ÿºÿ½ÿºÿ½ÿ²ÿ¼ÿÀÿÆÿ»ÿµÿ·ÿ»ÿÊÿÇÿºÿ¸ÿ»ÿÀÿ¾ÿºÿ·ÿ°ÿºÿÌÿÉÿ¾ÿ»ÿ½ÿ¿ÿµÿ¯ÿ½ÿÉÿÈÿÌÿÎÿÄÿ¯ÿºÿ¸ÿ½ÿ»ÿÍÿ²ÿÁÿ¸ÿ½ÿËÿ¿ÿÂÿÃÿ»ÿµÿ¯ÿ¸ÿÁÿºÿ¹ÿÄÿÉÿÆÿ½ÿµÿ¹ÿÁÿÀÿÁÿÅÿÅÿÊÿÆÿ·ÿ¹ÿ¸ÿ±ÿ´ÿ·ÿÅÿÍÿÿ»ÿ¬ÿ°ÿÒÿ½ÿ½ÿ±ÿ¸ÿ¾ÿ¾ÿÅÿÁÿÁÿ¿ÿ»ÿ¾ÿÄÿÄÿ¸ÿ»ÿÀÿ»ÿ¹ÿ»ÿ½ÿ¾ÿÀÿ¼ÿºÿÁÿ¼ÿ¿ÿ¼ÿ»ÿÄÿÉÿ¼ÿ¾ÿ¸ÿ»ÿÀÿÄÿÆÿ¼ÿÃÿÃÿÄÿÊÿºÿ½ÿ¼ÿºÿ¼ÿ¿ÿ¼ÿ¼ÿ¼ÿºÿ¿ÿÀÿÈÿÆÿ¿ÿÄÿÂÿ½ÿ¹ÿ»ÿÃÿ»ÿÀÿÂÿÂÿ¾ÿ½ÿ·ÿºÿ¸ÿ¾ÿ´ÿ¾ÿ»ÿÆÿ¾ÿµÿ¼ÿ·ÿ¾ÿ·ÿ·ÿ¾ÿ¿ÿ¿ÿÀÿºÿ´ÿ½ÿ»ÿ¼ÿ´ÿ²ÿ»ÿ½ÿ¾ÿÂÿÄÿÇÿÀÿ¶ÿ¼ÿ±ÿ¶ÿÀÿÅÿÄÿ·ÿ­ÿÈÿ½ÿÈÿ·ÿÊÿÈÿÇÿ±ÿ¶ÿ½ÿ¹ÿÅÿ¸ÿÁÿÆÿÀÿ±ÿ¹ÿ¼ÿºÿÀÿÃÿÂÿÂÿÄÿÂÿ¿ÿÅÿËÿÈÿÏÿÃÿ¼ÿ³ÿÀÿÅÿ­ÿ¾ÿ»ÿ¼ÿ½ÿÆÿ¿ÿÇÿÂÿÁÿ¸ÿ½ÿÁÿÁÿ¿ÿÅÿÂÿ¹ÿÀÿÀÿ½ÿ»ÿ¸ÿ¾ÿ½ÿ²ÿ´ÿ¼ÿ¿ÿºÿ´ÿÅÿÍÿËÿÁÿÃÿ½ÿ¹ÿ¼ÿ±ÿ½ÿÃÿÃÿÃÿÅÿ»ÿÀÿ´ÿÆÿ»ÿ³ÿ¿ÿ¿ÿ¹ÿ¾ÿÁÿÀÿÁÿÀÿ¿ÿ»ÿ»ÿ¿ÿÀÿ¾ÿ½ÿÁÿºÿµÿ·ÿ³ÿ»ÿ¿ÿÁÿÇÿ¼ÿÅÿ¹ÿ½ÿ¿ÿ¶ÿ·ÿ¸ÿ¹ÿ¿ÿÂÿÅÿÀÿ¼ÿºÿ¹ÿ½ÿÇÿÆÿÆÿÃÿ¾ÿ¾ÿ¹ÿºÿ¿ÿ¹ÿÀÿÉÿ·ÿ¿ÿËÿ»ÿ¹ÿÆÿµÿºÿÄÿÉÿÈÿÂÿ¿ÿ¾ÿ¹ÿÊÿÀÿ¸ÿÁÿÃÿÆÿÄÿ½ÿ¹ÿ½ÿÅÿÇÿÅÿ»ÿµÿ¾ÿÀÿÄÿ¼ÿ¾ÿ¶ÿÁÿ¶ÿ¹ÿ½ÿ»ÿÁÿ¼ÿ¹ÿ¸ÿ¿ÿÇÿÊÿÀÿÁÿ¶ÿÂÿÂÿÀÿÀÿ¾ÿÁÿÄÿ»ÿ´ÿºÿ¼ÿ¾ÿ¾ÿ·ÿ´ÿÃÿÄÿ»ÿ»ÿÀÿÆÿ¹ÿ¿ÿ»ÿÃÿÈÿÂÿ´ÿÄÿÀÿÃÿËÿÈÿ¿ÿ¿ÿ¿ÿ½ÿ¸ÿ¸ÿÅÿÈÿÂÿÃÿÇÿÃÿ¸ÿºÿÆÿ¶ÿÁÿ»ÿÎÿ¿ÿÄÿÂÿ¿ÿ»ÿÈÿ¿ÿ¼ÿ»ÿÀÿÃÿ¾ÿ¿ÿÅÿÃÿÈÿÉÿ¿ÿ¿ÿÀÿ»ÿ»ÿÃÿÉÿÁÿ¹ÿ·ÿÄÿÃÿÁÿ¼ÿÄÿÃÿÆÿ­ÿºÿÅÿÀÿÈÿÃÿÄÿÅÿ¼ÿºÿ¹ÿµÿµÿºÿ¾ÿ¿ÿ¾ÿÁÿÇÿ¼ÿÀÿÉÿÄÿ±ÿ³ÿÁÿÁÿÁÿÄÿ¼ÿÃÿ¼ÿÂÿÃÿÁÿÂÿ½ÿÀÿÇÿÃÿÂÿÅÿ½ÿ·ÿÁÿºÿÁÿ¶ÿ¾ÿ·ÿÁÿÈÿÁÿºÿÅÿ¸ÿºÿ¼ÿÁÿÄÿËÿÉÿÊÿÇÿÆÿÇÿÀÿ»ÿ¸ÿ·ÿÅÿÇÿ¾ÿ¸ÿ¶ÿºÿÃÿÈÿÅÿÅÿÂÿ¾ÿ¼ÿ¼ÿºÿÀÿÀÿÀÿ¿ÿºÿ½ÿÀÿ¾ÿ½ÿ½ÿÂÿÇÿÇÿÎÿÎÿÒÿËÿ²ÿ³ÿÈÿÆÿºÿÌÿÈÿËÿÃÿ¹ÿ³ÿºÿÈÿÊÿÃÿÄÿÍÿÌÿÄÿÄÿ»ÿ¶ÿÀÿ¿ÿÂÿÉÿÃÿÇÿÀÿÅÿÀÿ½ÿÆÿÃÿ½ÿÁÿÂÿ¼ÿ¾ÿÅÿÁÿ¾ÿÅÿÈÿÆÿÆÿËÿÆÿÆÿ¼ÿÎÿÄÿÆÿÄÿÂÿÉÿ¼ÿÁÿÄÿÌÿÅÿ¹ÿ¾ÿÂÿÃÿÁÿ¾ÿ¿ÿÀÿ¾ÿÍÿ³ÿ¿ÿ´ÿÄÿ¾ÿÅÿÇÿÃÿÆÿÀÿÁÿÉÿÊÿÃÿ¼ÿºÿÂÿÄÿÇÿÐÿÐÿÃÿÉÿÀÿ¿ÿÌÿÉÿËÿÇÿÉÿ¶ÿ²ÿ¼ÿ¿ÿ½ÿÅÿÊÿÉÿÇÿ¶ÿ¸ÿ´ÿ¼ÿ¾ÿËÿ¾ÿÌÿÊÿÅÿ¾ÿÄÿÅÿÈÿÆÿÃÿÅÿÂÿÂÿÌÿÈÿÁÿÄÿÉÿÎÿÌÿÈÿÄÿ¼ÿ¿ÿ³ÿºÿÄÿ¿ÿÀÿÁÿÀÿ»ÿ»ÿÂÿÂÿÇÿÂÿ½ÿ¾ÿ¾ÿÊÿÀÿºÿ¿ÿÁÿÇÿÏÿÁÿÅÿÄÿ¿ÿÈÿÍÿÅÿÅÿÉÿÊÿ¾ÿ½ÿ¹ÿ¿ÿÁÿ¶ÿ¸ÿ¿ÿÅÿÄÿÇÿÊÿÅÿ¾ÿ¼ÿÂÿÌÿÇÿ¼ÿÈÿÊÿ¾ÿÃÿ¸ÿÊÿÉÿÃÿÁÿÂÿÇÿÅÿ¹ÿÀÿÉÿÆÿÏÿÍÿºÿ¾ÿÀÿ´ÿÁÿÔÿÊÿÊÿÈÿÇÿ½ÿºÿ¿ÿÄÿÃÿ¾ÿ¾ÿÃÿÇÿÁÿÑÿÆÿËÿÁÿÈÿÅÿÁÿ¿ÿ¿ÿÁÿÉÿÌÿÆÿÃÿÆÿÅÿÄÿÈÿÉÿÁÿÆÿÒÿ×ÿÊÿÇÿËÿÅÿÁÿÃÿÃÿÂÿÀÿÂÿÊÿÀÿ¼ÿ¾ÿ»ÿÃÿÁÿÇÿÅÿÑÿÎÿÑÿÍÿÇÿÅÿÅÿÇÿÈÿ¸ÿ»ÿ¾ÿÃÿÉÿÃÿÅÿÅÿÍÿÄÿ½ÿÄÿÈÿËÿÅÿ¼ÿÒÿÈÿÌÿÆÿ¿ÿÇÿÇÿÆÿÂÿÄÿÄÿÀÿÀÿ¾ÿÁÿÊÿÈÿÉÿ½ÿ»ÿÉÿÕÿ½ÿÇÿÅÿÂÿ¼ÿÁÿÁÿÂÿÈÿÅÿÁÿ¼ÿ»ÿÃÿÉÿÇÿÉÿÂÿÊÿ¾ÿÅÿËÿÅÿÄÿÅÿÃÿÅÿÆÿÂÿÂÿÊÿËÿÈÿÎÿÈÿ¿ÿÁÿÄÿÂÿÈÿÍÿÆÿÉÿÐÿÊÿÅÿÃÿÎÿÇÿÊÿÈÿÆÿÅÿÃÿÈÿÍÿÆÿÆÿÅÿÄÿÈÿÑÿÄÿÂÿÆÿÅÿ»ÿ½ÿÅÿÅÿÇÿÌÿÈÿÇÿÏÿÆÿÁÿ¼ÿ¾ÿ¿ÿÄÿÌÿÓÿËÿ¿ÿÇÿ¿ÿÃÿ¿ÿÃÿÃÿËÿÇÿÅÿÅÿÊÿÇÿÄÿÇÿ¼ÿÃÿ¾ÿºÿÇÿÄÿÆÿ¼ÿºÿÁÿÂÿ»ÿ½ÿÉÿÊÿÅÿÈÿÁÿÁÿÊÿÂÿÁÿÂÿÆÿÒÿÐÿÂÿÁÿÃÿÇÿÁÿÅÿÊÿÈÿ½ÿÄÿÇÿÄÿÅÿÊÿÌÿÎÿÌÿÉÿÎÿ½ÿÅÿÌÿÀÿÁÿ¾ÿÂÿÉÿÀÿÁÿ¼ÿÈÿÊÿÉÿÊÿÐÿ¾ÿ¾ÿÇÿÀÿ½ÿÇÿÂÿÉÿÇÿÒÿÉÿÂÿÇÿÈÿÒÿÖÿÆÿ¼ÿÏÿÛÿÍÿÃÿ½ÿËÿÆÿÆÿÂÿÅÿÇÿÄÿÆÿÅÿÃÿÅÿÂÿÆÿÂÿÀÿ¾ÿÄÿÉÿËÿÍÿÍÿÌÿÁÿÀÿÒÿÍÿÊÿÎÿÅÿÂÿÇÿÅÿÃÿÇÿÂÿÂÿÂÿÁÿÉÿÌÿÉÿÆÿÃÿ¿ÿÁÿÊÿÉÿÈÿÃÿÀÿÀÿÅÿÉÿÇÿÆÿËÿÈÿ¿ÿÉÿÐÿËÿÎÿÍÿÅÿÈÿÌÿÈÿÇÿÊÿÒÿÈÿÕÿÈÿÉÿÇÿÈÿÉÿÈÿÈÿÃÿ´ÿ¿ÿÃÿÉÿÅÿÆÿÇÿÉÿÉÿÆÿÎÿÙÿÆÿÒÿ¿ÿÆÿÈÿÍÿÇÿÄÿËÿÆÿÆÿÔÿÛÿÉÿÈÿÎÿÄÿÀÿÆÿÊÿÊÿÎÿÉÿÊÿÑÿÓÿÆÿÆÿÐÿÌÿÂÿÊÿÒÿÀÿÉÿÅÿÂÿËÿÅÿÁÿÈÿÍÿÓÿÉÿÂÿÁÿÂÿÂÿÃÿÃÿÄÿÈÿÅÿÃÿÈÿÂÿÇÿ¼ÿÁÿ¾ÿ¹ÿ¿ÿÄÿÃÿÅÿÇÿÂÿÌÿËÿÏÿÉÿÀÿÇÿÅÿµÿÀÿÇÿ½ÿ¹ÿÃÿÆÿÃÿÈÿÇÿÐÿÄÿËÿÁÿÂÿÁÿ¿ÿÄÿÈÿÇÿ¹ÿ¹ÿÉÿËÿÊÿÃÿ¿ÿ¿ÿÁÿÉÿÀÿËÿÊÿ¿ÿ¾ÿÂÿÁÿÁÿÌÿÄÿÁÿ¾ÿÄÿÈÿÅÿÁÿ½ÿÃÿÎÿÍÿÆÿÂÿÐÿÇÿÃÿÈÿÈÿÅÿËÿÍÿÌÿÅÿÆÿÈÿÅÿÅÿÉÿÆÿËÿÔÿØÿÊÿÆÿÃÿÃÿÆÿÅÿÊÿÇÿÍÿ¼ÿÂÿÄÿ¾ÿ¿ÿÄÿÆÿÃÿÉÿÍÿÌÿÊÿÊÿÄÿ¹ÿ¹ÿÁÿÆÿÏÿÅÿÇÿÊÿÇÿÄÿ½ÿÁÿºÿ¼ÿ¿ÿÀÿÁÿ¿ÿ½ÿÒÿàÿÎÿËÿÆÿÆÿÄÿÄÿÏÿÇÿÃÿÉÿÊÿÂÿ½ÿ¿ÿÉÿ¼ÿ¸ÿ¶ÿ»ÿÀÿÃÿÃÿ½ÿ»ÿ½ÿÁÿÁÿ¿ÿÁÿÃÿÀÿÌÿ¶ÿ¹ÿºÿ¸ÿÁÿÂÿºÿÉÿ¼ÿ¼ÿÀÿ¾ÿ¿ÿÅÿ¾ÿ¿ÿÃÿÇÿ¿ÿÀÿ½ÿ¹ÿºÿ¸ÿÂÿÃÿËÿ»ÿ¸ÿÀÿÃÿÁÿÇÿ¿ÿÐÿÃÿ½ÿÁÿÀÿ·ÿ·ÿÆÿ²ÿ²ÿÉÿÅÿ¼ÿ¼ÿÂÿÇÿËÿÆÿ³ÿÁÿÃÿ¸ÿ¹ÿ¾ÿÃÿÈÿÃÿ¿ÿÈÿÃÿÄÿÆÿÈÿÀÿ´ÿµÿ·ÿµÿ½ÿÂÿ¿ÿÂÿÃÿ½ÿ»ÿÂÿÃÿÀÿÉÿ¿ÿÁÿÄÿÇÿ¿ÿ¸ÿÄÿÂÿÉÿ¿ÿÅÿ¾ÿ¾ÿÄÿÃÿ¾ÿÀÿÂÿÃÿ·ÿ¿ÿÅÿ¸ÿ¼ÿÅÿ»ÿÅÿËÿ·ÿ½ÿÁÿ¼ÿÂÿÆÿÄÿÀÿ¼ÿ¾ÿÄÿÄÿÇÿÆÿÃÿÀÿ¹ÿ¶ÿÁÿÂÿÍÿ·ÿ½ÿÍÿÎÿÉÿÆÿÅÿÄÿÇÿÉÿÁÿ¿ÿºÿÃÿÆÿÃÿ¿ÿÁÿÇÿÆÿÂÿÆÿÁÿ¹ÿ¹ÿ´ÿµÿÀÿÆÿÄÿÀÿ»ÿºÿ¾ÿÃÿÄÿÊÿÉÿ¿ÿ·ÿ¹ÿÉÿ»ÿÂÿÇÿÀÿÁÿÀÿ½ÿÈÿÕÿÄÿ¹ÿËÿÃÿÃÿ¾ÿ¾ÿÅÿÆÿÁÿÂÿÃÿ¿ÿÇÿºÿºÿÁÿÀÿ¿ÿÀÿ¼ÿÁÿÕÿÇÿÊÿÁÿÉÿ¿ÿÅÿÂÿÁÿÃÿÀÿ¼ÿ½ÿÁÿ¾ÿÅÿÀÿÀÿ¿ÿÃÿÅÿÂÿÃÿÅÿÂÿ¿ÿ¼ÿ¾ÿÆÿÈÿÁÿ¼ÿ½ÿÂÿÈÿÅÿÁÿÀÿÎÿÂÿ¾ÿ¿ÿÊÿÀÿ·ÿ¸ÿºÿÌÿÂÿ¸ÿÁÿÊÿÃÿÀÿÍÿËÿÆÿÂÿ¾ÿÅÿ½ÿÌÿÄÿÇÿÇÿÃÿÄÿÅÿ¾ÿ·ÿ½ÿÃÿ¿ÿ¹ÿÅÿÅÿÆÿÆÿ·ÿ¶ÿ½ÿ¿ÿÁÿÆÿËÿÌÿ¿ÿ¿ÿÇÿÆÿÎÿÅÿÅÿÅÿÀÿ¿ÿÇÿÆÿÆÿÆÿ½ÿ¹ÿÅÿ¼ÿÂÿ¿ÿ·ÿ¿ÿÇÿÃÿÊÿÀÿºÿÌÿÉÿÄÿÁÿÀÿ½ÿ¿ÿÄÿÆÿÃÿ¿ÿ¼ÿ´ÿÈÿ½ÿÄÿÂÿºÿ¼ÿ½ÿ»ÿ½ÿÁÿÈÿÊÿÊÿ¼ÿÅÿ¼ÿ»ÿ¿ÿ¼ÿºÿÃÿËÿÂÿ¹ÿÀÿÃÿ·ÿ¼ÿ¼ÿ½ÿÊÿÆÿÌÿÌÿÂÿ¾ÿÆÿÌÿÇÿÁÿÀÿ¾ÿ½ÿÂÿÂÿÂÿÈÿÌÿÍÿÆÿÁÿÅÿÄÿÉÿÀÿ¹ÿÀÿÊÿÀÿ¼ÿºÿÆÿÅÿ¼ÿ½ÿÄÿÉÿÄÿÊÿ¹ÿÂÿ·ÿÌÿÏÿËÿÊÿÇÿÃÿ¾ÿÀÿÅÿÂÿÁÿÅÿÂÿÃÿÈÿÈÿÈÿ¾ÿÆÿÊÿÆÿÀÿºÿ¼ÿÇÿ½ÿ¿ÿÎÿËÿÁÿ¶ÿ¸ÿÀÿÅÿÅÿÃÿÁÿ¾ÿ¼ÿÁÿÈÿÌÿÂÿÂÿ¸ÿÅÿÆÿÁÿÃÿ¼ÿ¼ÿÂÿÃÿÄÿÇÿÉÿÇÿÀÿÁÿÁÿ»ÿÂÿÄÿÇÿ½ÿÄÿÃÿÀÿ¾ÿ¾ÿÂÿºÿµÿÅÿ¾ÿ»ÿÃÿÁÿÄÿ½ÿµÿ¾ÿÆÿ¿ÿ¹ÿ¼ÿÅÿÊÿ½ÿÐÿÍÿÊÿ¼ÿ»ÿÊÿÅÿÃÿÁÿÃÿ¿ÿÀÿÂÿÂÿÄÿ¾ÿÄÿÄÿÁÿÂÿËÿÃÿÁÿÀÿ¿ÿ¸ÿºÿ»ÿºÿ¿ÿÄÿÀÿÂÿÃÿ¹ÿÃÿÄÿÈÿ¹ÿ¾ÿÌÿÆÿÂÿËÿËÿÈÿÅÿÁÿÄÿÃÿ¹ÿÃÿ¿ÿºÿÓÿÒÿËÿ¿ÿ»ÿµÿ¼ÿÂÿÁÿ»ÿ¼ÿ½ÿ¾ÿÂÿ¹ÿÇÿÍÿÆÿÏÿÁÿÄÿ·ÿ½ÿÄÿÀÿÂÿÆÿÈÿÆÿÄÿÄÿÂÿÁÿ½ÿÃÿ¿ÿ½ÿÃÿÄÿÄÿÇÿ½ÿºÿÂÿÆÿÇÿÂÿ½ÿ¸ÿ»ÿÇÿÅÿ»ÿ¿ÿÊÿ·ÿÃÿ¼ÿ¼ÿÇÿËÿÃÿÂÿÁÿÁÿÃÿÇÿÅÿÁÿÃÿÄÿ¿ÿ·ÿ·ÿ¸ÿÀÿÄÿºÿÄÿ½ÿ½ÿÅÿ¿ÿ¼ÿ¼ÿ½ÿÁÿÀÿ¼ÿ¿ÿÄÿÁÿ½ÿ¿ÿÁÿÄÿ¹ÿÅÿ½ÿ¿ÿÅÿ¾ÿ»ÿ´ÿ¿ÿÃÿ¼ÿ»ÿ¾ÿ¾ÿÀÿÇÿÁÿ»ÿÅÿºÿÁÿÅÿ±ÿÁÿÁÿ»ÿ¾ÿÀÿ·ÿ¿ÿÁÿ¸ÿÄÿÁÿ´ÿÄÿÆÿ¿ÿÈÿËÿÃÿÄÿÇÿ½ÿÁÿÀÿ¿ÿ»ÿÄÿ¾ÿ¼ÿ¿ÿÈÿ¿ÿ¸ÿÁÿÁÿ¾ÿÅÿÀÿ¿ÿ¿ÿÀÿ¾ÿ¹ÿÈÿÀÿÁÿ¸ÿµÿÇÿ½ÿÂÿÂÿÈÿÄÿÂÿÀÿÀÿÃÿÃÿÇÿÇÿÁÿÅÿÈÿÌÿ·ÿ¹ÿºÿ´ÿºÿÁÿÏÿÄÿ»ÿºÿ½ÿ¿ÿÂÿÂÿÂÿÇÿÆÿ¿ÿ¿ÿ½ÿÃÿÃÿÄÿÆÿÃÿ³ÿÈÿ¿ÿ»ÿËÿÀÿÇÿÄÿÈÿÁÿ¼ÿºÿ´ÿ±ÿºÿÉÿÉÿ¼ÿ½ÿÀÿ²ÿ»ÿ·ÿÂÿ¯ÿ»ÿÇÿµÿÃÿÄÿ¼ÿ»ÿ»ÿ¼ÿÀÿ¹ÿ·ÿ¿ÿÁÿÀÿ¿ÿ¾ÿÃÿ¿ÿÅÿºÿÂÿ¼ÿµÿºÿ¿ÿÏÿÁÿÀÿÊÿÐÿ¾ÿ¿ÿ¾ÿ¸ÿÀÿÄÿ½ÿ¿ÿÆÿÄÿ¾ÿ¸ÿ¹ÿÁÿºÿ²ÿ»ÿÀÿ¶ÿ¿ÿÃÿÌÿ¿ÿÅÿÃÿ½ÿ¾ÿÂÿÄÿºÿ¿ÿÃÿ½ÿÀÿ¾ÿºÿ½ÿ¼ÿ½ÿ¿ÿ·ÿ¶ÿÃÿÆÿ·ÿÆÿÎÿÄÿ½ÿÀÿ½ÿ·ÿÅÿÍÿÑÿ¹ÿÈÿÆÿÁÿÁÿÃÿÁÿÂÿÄÿÇÿÌÿÀÿ¾ÿÂÿ»ÿÀÿÌÿÆÿÀÿ·ÿÄÿÑÿ¹ÿËÿ½ÿÂÿÁÿÃÿµÿºÿ¿ÿ»ÿÅÿÀÿ¿ÿ¿ÿ»ÿÀÿÆÿÇÿÂÿÁÿÃÿ½ÿ¿ÿÇÿÃÿ¿ÿÁÿÃÿÁÿ¸ÿÇÿÆÿ¾ÿ¾ÿÅÿÄÿÅÿÄÿ¾ÿÂÿ¾ÿ¹ÿ¾ÿ½ÿÂÿÀÿ¶ÿ»ÿ¶ÿ·ÿ»ÿÆÿ¿ÿÉÿ´ÿÆÿÂÿ¶ÿ¹ÿÂÿ¸ÿÀÿºÿÆÿ½ÿËÿµÿÂÿ´ÿ¶ÿ¶ÿ¹ÿÀÿ½ÿ½ÿÃÿ¿ÿÁÿÄÿºÿÁÿÇÿÄÿÅÿ¹ÿ½ÿÀÿËÿ·ÿ¾ÿ¼ÿÀÿÁÿ¿ÿºÿÁÿ¼ÿ¼ÿÂÿÂÿ¼ÿ¸ÿ¼ÿ¼ÿÀÿÅÿ¾ÿÀÿÁÿ·ÿ¹ÿÀÿÁÿÆÿÌÿÁÿºÿÀÿ½ÿ»ÿÀÿ½ÿ½ÿÁÿµÿ½ÿ»ÿ·ÿ·ÿ¶ÿºÿÇÿÇÿÂÿÌÿÏÿËÿ¾ÿ¶ÿºÿ½ÿ¼ÿ¿ÿÆÿÃÿ¼ÿ¾ÿ¸ÿ²ÿ¶ÿ·ÿ¼ÿ³ÿ½ÿ¿ÿ»ÿÈÿÃÿÁÿºÿ¿ÿ³ÿÂÿ»ÿ¶ÿÂÿ¿ÿ·ÿ¿ÿ¾ÿ½ÿÃÿËÿÃÿ¿ÿ¾ÿ¶ÿ´ÿ»ÿÁÿ¼ÿ½ÿ¾ÿÀÿ»ÿ·ÿ¸ÿÁÿ¿ÿ´ÿ»ÿÄÿÄÿ½ÿÁÿ³ÿÅÿÃÿÂÿÈÿÆÿÂÿÂÿÆÿÀÿ»ÿ»ÿ·ÿ¿ÿÄÿºÿ¸ÿ¶ÿ·ÿ¼ÿ»ÿ¸ÿ¶ÿ½ÿÁÿÏÿ¿ÿÃÿÈÿÍÿÉÿ¾ÿ¾ÿÂÿ·ÿ¸ÿ»ÿ·ÿ·ÿ¼ÿ¶ÿÄÿ¾ÿÌÿÁÿÀÿËÿÉÿÇÿÄÿ¿ÿÈÿÆÿ¿ÿ¾ÿ¿ÿ½ÿ¹ÿ½ÿÂÿÁÿ¾ÿ¾ÿ¹ÿ½ÿ¹ÿ¸ÿ¼ÿÄÿ¾ÿÄÿ½ÿµÿ»ÿËÿÍÿÀÿ¸ÿÄÿÃÿµÿ¿ÿµÿ¼ÿ±ÿ¹ÿÀÿºÿ±ÿµÿ»ÿÀÿ¿ÿ¾ÿÁÿ½ÿ·ÿ¹ÿ¶ÿ¯ÿ¾ÿÄÿºÿÈÿÄÿ³ÿ·ÿ»ÿÃÿ¶ÿ¼ÿÀÿ¿ÿ»ÿÁÿÁÿÂÿÃÿ¾ÿÁÿ»ÿ·ÿ·ÿ»ÿ¿ÿÄÿÃÿÅÿÅÿ¿ÿ¼ÿ½ÿÆÿÉÿÆÿÇÿÁÿ¾ÿ¹ÿ»ÿ¿ÿÁÿÅÿÃÿÂÿÂÿ¸ÿÀÿÀÿ¿ÿÅÿ·ÿ¿ÿÈÿ¸ÿÃÿÁÿ¬ÿÇÿÂÿ¶ÿÂÿÅÿÃÿ¿ÿ¹ÿ¼ÿÅÿ¸ÿÿ¬ÿÁÿÅÿÁÿÁÿÄÿÆÿ»ÿ±ÿ¹ÿ¾ÿÀÿ½ÿ´ÿ¸ÿÁÿÆÿÄÿÃÿÂÿÁÿµÿÈÿÆÿ¶ÿÀÿÉÿ¿ÿºÿÇÿ½ÿ±ÿµÿÉÿÄÿ¹ÿ¹ÿ¾ÿ¾ÿ½ÿ¿ÿÆÿÅÿ¾ÿ¿ÿÅÿ½ÿ¯ÿ¹ÿ¾ÿ·ÿ¾ÿ¾ÿÁÿ¾ÿÇÿ¹ÿÁÿÆÿ¸ÿ³ÿ¸ÿ½ÿ»ÿÂÿ¸ÿ½ÿÈÿ¸ÿ´ÿºÿ°ÿÂÿ¾ÿÀÿ¸ÿ±ÿÇÿ¿ÿÆÿÅÿ¼ÿ²ÿ¬ÿ¹ÿÂÿ½ÿ½ÿÊÿÏÿÊÿÊÿ¹ÿºÿºÿ³ÿÂÿ¹ÿ·ÿ»ÿ¿ÿµÿ¾ÿÉÿÅÿºÿ½ÿ»ÿ¿ÿÂÿ¶ÿÁÿÂÿÂÿ¾ÿÀÿ¶ÿ¶ÿ»ÿÇÿÁÿÄÿ½ÿ¹ÿ²ÿ´ÿÅÿÁÿ¼ÿ¶ÿ®ÿÃÿÄÿºÿÄÿºÿ¹ÿ³ÿ¾ÿ¸ÿ¼ÿÍÿµÿ°ÿ°ÿºÿ¾ÿ¶ÿÀÿÍÿ¼ÿ¶ÿÀÿ½ÿ¶ÿ¾ÿ®ÿ¸ÿ¼ÿÀÿÂÿ°ÿ¿ÿ¿ÿ·ÿ³ÿ²ÿºÿ¿ÿÃÿ»ÿ³ÿ¿ÿÇÿ¿ÿ®ÿ¶ÿÂÿÆÿ²ÿÄÿ·ÿ¸ÿÁÿ·ÿÃÿ½ÿ¼ÿ¾ÿ½ÿ»ÿÉÿ¿ÿ¶ÿÈÿ¿ÿ¾ÿ¸ÿ¾ÿÆÿ³ÿ´ÿÃÿÀÿºÿÀÿÀÿ¾ÿ¾ÿ¹ÿºÿÅÿÅÿ¼ÿ»ÿ¶ÿ²ÿ¯ÿ¾ÿÂÿ¿ÿÃÿ¼ÿ¾ÿ¼ÿÏÿ·ÿ¿ÿÅÿ¾ÿ¶ÿÓÿÆÿ¾ÿ¼ÿ°ÿÂÿ¹ÿ»ÿÀÿ¾ÿ¿ÿ¼ÿ»ÿ¼ÿ¼ÿÀÿÂÿÂÿ¼ÿ»ÿÀÿ½ÿ¹ÿ¸ÿ»ÿºÿÄÿ¿ÿÁÿ¹ÿ¿ÿºÿ¾ÿ¹ÿ¸ÿ¾ÿ¿ÿ¿ÿ¿ÿ¼ÿ¾ÿÃÿ¼ÿ»ÿµÿ·ÿ¼ÿ½ÿÁÿ¿ÿ¿ÿ¹ÿ¶ÿ·ÿ¹ÿ¹ÿ¼ÿ½ÿ¼ÿ¹ÿ»ÿÁÿÆÿÆÿºÿ·ÿºÿ¶ÿ½ÿ»ÿÂÿÂÿ±ÿÉÿ½ÿ¾ÿ¼ÿÄÿÅÿÌÿÍÿÉÿÁÿËÿÆÿÀÿ¿ÿÀÿÀÿ¹ÿÀÿÆÿÁÿÇÿÁÿÁÿÁÿ½ÿÃÿÁÿ¼ÿ½ÿÀÿÆÿ¾ÿÃÿÀÿÊÿ¹ÿÀÿÂÿÃÿÅÿÆÿ¶ÿ¹ÿ¸ÿÂÿÁÿÀÿºÿÁÿ½ÿ¸ÿÉÿÀÿ¸ÿ¼ÿÆÿÂÿ½ÿ¸ÿ¶ÿÃÿÃÿ»ÿ½ÿ¼ÿÀÿÉÿÄÿÁÿ¿ÿ¼ÿ¿ÿÇÿÆÿ¾ÿ¸ÿÄÿÆÿ¹ÿÀÿÊÿ¾ÿÃÿ¿ÿ¿ÿ¼ÿ¸ÿ¼ÿÃÿÄÿÁÿºÿ»ÿºÿºÿÁÿÄÿ¾ÿ¾ÿÁÿ½ÿ¼ÿÅÿÂÿ·ÿ¾ÿ¸ÿÃÿ¿ÿÀÿÀÿºÿÆÿÀÿÃÿÃÿ½ÿÁÿºÿ»ÿºÿ¾ÿÈÿÃÿÀÿÅÿÅÿ½ÿÀÿÊÿÊÿ¾ÿ¸ÿ½ÿÀÿÀÿÃÿÂÿÁÿÌÿÅÿÅÿÇÿÃÿÊÿµÿÅÿ«ÿ³ÿÂÿÃÿ¿ÿÉÿ®ÿºÿÑÿÉÿ´ÿ±ÿºÿ½ÿµÿ¼ÿÅÿ¾ÿÀÿÄÿÀÿÁÿ¼ÿ¾ÿÀÿÂÿÂÿÈÿ¶ÿÀÿÃÿ¼ÿ¸ÿ·ÿÀÿ¼ÿ¿ÿ½ÿ»ÿÃÿÌÿÀÿ½ÿ³ÿÅÿ½ÿ¾ÿÀÿ½ÿÃÿÅÿ¿ÿ¼ÿÀÿÃÿÄÿÈÿ¿ÿÂÿÈÿÁÿÁÿ½ÿµÿÁÿÊÿÂÿÄÿÂÿÅÿËÿÁÿÁÿÆÿÊÿÇÿÄÿÃÿÂÿ¾ÿÃÿÈÿÄÿÄÿÂÿ¹ÿ¶ÿ¶ÿ¼ÿÀÿ¾ÿÈÿ»ÿÆÿ½ÿÆÿÂÿÃÿÅÿ¾ÿÂÿÉÿ¾ÿ»ÿ¾ÿÃÿ¿ÿÄÿÄÿÁÿ¿ÿÁÿÂÿÀÿÃÿÄÿ¾ÿÀÿÄÿÅÿ¹ÿ¾ÿÄÿÃÿºÿÀÿ½ÿ¼ÿ·ÿ¾ÿ¿ÿ¸ÿÍÿÎÿÌÿÀÿ¿ÿ¾ÿÂÿÃÿÂÿÁÿ»ÿ»ÿ¾ÿ¹ÿ¾ÿÅÿËÿÄÿ¿ÿ³ÿ¸ÿÃÿ·ÿÀÿÀÿÂÿ¿ÿÏÿÄÿ¸ÿ¼ÿÃÿÂÿÂÿÂÿÂÿÆÿÊÿÆÿ¾ÿ´ÿ³ÿÃÿ¼ÿÀÿ»ÿºÿºÿ¶ÿËÿ»ÿÃÿ»ÿ¼ÿÁÿÂÿµÿ¹ÿ½ÿ¿ÿÀÿÃÿÆÿÂÿ¿ÿÀÿ¿ÿ½ÿ·ÿÁÿÂÿ½ÿ¿ÿÇÿÇÿÅÿÀÿÉÿÃÿ½ÿÁÿÂÿ»ÿ½ÿÄÿÂÿÀÿ¾ÿ»ÿ»ÿºÿ½ÿÁÿÄÿÂÿÁÿÇÿÃÿÇÿÈÿ¿ÿÅÿÌÿÂÿÄÿ½ÿ¸ÿ¾ÿÃÿºÿÀÿ¾ÿÇÿËÿÇÿÆÿÄÿÊÿÏÿÇÿ¼ÿÁÿ¾ÿ¹ÿÃÿÄÿÅÿ¼ÿ¾ÿ½ÿÅÿÄÿÂÿ¿ÿ¾ÿ½ÿÀÿÁÿÇÿÈÿ½ÿ¾ÿÄÿÀÿÅÿÈÿÊÿÂÿÇÿ¸ÿÐÿ¿ÿÀÿ¾ÿ½ÿÁÿÈÿÏÿÂÿÄÿÈÿÁÿÃÿÅÿºÿ³ÿ²ÿ¿ÿ½ÿÀÿÅÿÁÿ¸ÿ¼ÿ¾ÿÃÿÃÿÏÿÈÿÆÿÅÿÅÿËÿÇÿÁÿÀÿÀÿÇÿÊÿËÿÁÿÂÿÅÿÅÿÈÿ¶ÿÏÿÆÿ¾ÿÀÿÅÿÊÿÇÿÆÿÃÿÂÿÈÿÇÿ¿ÿ»ÿÀÿ¿ÿ¯ÿ½ÿ¿ÿÁÿÄÿ½ÿÄÿÍÿÂÿÁÿÉÿÏÿÅÿÆÿÅÿ¿ÿÂÿÁÿÂÿÈÿÉÿÈÿÂÿÁÿÈÿÆÿÃÿÁÿÂÿÂÿÐÿÎÿÅÿ¸ÿ¿ÿÂÿºÿ»ÿÃÿÌÿÀÿ½ÿÄÿ½ÿÅÿÀÿÅÿ¼ÿ¸ÿ¿ÿÆÿ¾ÿÂÿÅÿÅÿËÿÌÿÃÿ¾ÿÇÿÆÿ»ÿÆÿÈÿÂÿ¸ÿ¿ÿÉÿÁÿ¼ÿÁÿ¾ÿÍÿÍÿÂÿ¹ÿ¹ÿÇÿÆÿµÿÁÿÄÿÇÿ´ÿ¿ÿÈÿÇÿ¼ÿÁÿÉÿÈÿÃÿ½ÿÁÿÇÿÈÿËÿÎÿÄÿÃÿÍÿ½ÿÇÿÉÿÀÿÎÿÈÿÈÿ¿ÿÄÿÉÿ¿ÿ¹ÿÃÿÆÿÅÿÉÿ½ÿÇÿ¿ÿÃÿÎÿÇÿÄÿºÿ¶ÿ¿ÿÁÿÆÿÊÿÈÿÇÿÄÿÁÿÁÿÂÿÀÿºÿ»ÿÃÿÈÿÃÿÄÿÍÿÌÿÆÿÉÿÅÿ¿ÿÁÿÇÿÈÿ½ÿÄÿÅÿ¼ÿÆÿÅÿÆÿ¿ÿÏÿÊÿÇÿËÿÍÿÇÿÂÿÃÿÂÿÃÿÈÿÊÿ¿ÿÃÿ·ÿÉÿÌÿËÿËÿÇÿÈÿÁÿÀÿÅÿÆÿÉÿÉÿÍÿÆÿÁÿÍÿÂÿÅÿ»ÿÃÿÍÿËÿÉÿÁÿÀÿÍÿËÿÇÿÁÿÇÿ½ÿ¿ÿ¾ÿÇÿÆÿÃÿ¾ÿÂÿÄÿÃÿÂÿÆÿÆÿ¹ÿÄÿÀÿÅÿÌÿÈÿÄÿÆÿ¼ÿÄÿÆÿÃÿÂÿÁÿÆÿÊÿÎÿÄÿÊÿ½ÿ×ÿÅÿÂÿÌÿÐÿÏÿÉÿËÿÎÿÈÿÅÿÌÿÏÿÈÿÆÿ¼ÿÄÿÌÿÅÿÅÿÊÿËÿÇÿÉÿÌÿÆÿÈÿÈÿÆÿÆÿÀÿÆÿÅÿÒÿÑÿÆÿÈÿÈÿÁÿ¿ÿºÿ¾ÿÀÿ½ÿÊÿÀÿºÿ¿ÿÆÿÊÿÏÿÑÿÈÿÂÿÅÿ¿ÿÇÿÆÿÊÿ¿ÿÏÿÉÿ»ÿ¹ÿÆÿÊÿÆÿ½ÿµÿÌÿÄÿ¼ÿÇÿÆÿÃÿÁÿ½ÿÄÿÉÿÄÿÄÿÉÿÆÿÅÿÄÿÃÿÉÿÇÿ¼ÿÉÿÊÿÃÿ¹ÿµÿ¹ÿÃÿËÿÈÿËÿ¾ÿÑÿÅÿ¸ÿÅÿËÿÃÿÂÿÈÿÊÿÊÿËÿÍÿÆÿÎÿÆÿÂÿÆÿÁÿÇÿÍÿÀÿ¼ÿÌÿÈÿÁÿÅÿÅÿÂÿÊÿ½ÿÃÿÈÿ¿ÿÁÿÉÿÂÿÍÿÐÿÎÿÅÿ¿ÿÉÿÉÿÁÿÃÿÉÿÉÿÉÿÅÿ¿ÿËÿ»ÿÄÿ¸ÿÈÿÉÿÈÿÅÿÆÿÎÿÍÿÆÿÄÿÊÿËÿÈÿÈÿÄÿÅÿÃÿÃÿËÿËÿÆÿÎÿÃÿÌÿÍÿÏÿÈÿÂÿÊÿÐÿÇÿ¿ÿÁÿÀÿÃÿÈÿÇÿÈÿÅÿÉÿÇÿ½ÿ¿ÿÈÿÉÿÌÿÁÿÀÿÉÿÉÿÊÿÄÿ½ÿÂÿÌÿËÿÈÿÅÿÉÿÎÿÊÿÆÿÅÿÊÿÎÿÍÿÆÿÃÿÍÿÆÿÂÿ¿ÿÆÿÏÿÐÿÎÿÌÿÇÿ¿ÿ¸ÿÈÿÆÿÇÿÂÿÄÿÆÿÅÿÆÿÈÿÁÿÀÿÁÿÀÿÀÿÈÿÄÿÀÿÃÿËÿÌÿÆÿÉÿÍÿÓÿÍÿÅÿÊÿÇÿÂÿÄÿÈÿÈÿÆÿÉÿÌÿÀÿÇÿËÿÎÿÉÿÈÿÓÿØÿÆÿÌÿÀÿËÿÃÿÌÿËÿÆÿÇÿÌÿÑÿÇÿ¿ÿÆÿÂÿÁÿÇÿÃÿ¿ÿÃÿÇÿÍÿÅÿºÿÂÿÂÿÆÿÈÿÄÿÂÿÅÿÅÿÊÿÔÿÅÿÆÿÉÿÐÿÍÿÅÿÄÿÊÿÇÿÊÿËÿÑÿÌÿËÿÆÿÅÿÈÿÆÿÊÿËÿÌÿÃÿÀÿ¾ÿÃÿÇÿÇÿËÿÌÿÄÿÀÿÄÿÌÿÍÿÌÿÌÿËÿÅÿ½ÿÎÿÁÿ¼ÿÂÿÆÿÃÿÃÿÈÿÃÿ½ÿÈÿ»ÿÂÿËÿÎÿÐÿÑÿÊÿÌÿÍÿÀÿÄÿÅÿÆÿÅÿÃÿÅÿÊÿÍÿºÿÆÿ½ÿÀÿËÿÅÿºÿÉÿÆÿÈÿ¼ÿÁÿÆÿËÿÊÿÅÿÁÿ½ÿÂÿÊÿ¼ÿÅÿÍÿÈÿÄÿËÿÆÿ½ÿÉÿËÿÌÿÍÿÑÿÓÿËÿ½ÿ¿ÿÅÿÌÿÄÿÈÿËÿÇÿÁÿÄÿÊÿÇÿËÿ½ÿ¿ÿÁÿÂÿÊÿÆÿ»ÿÊÿºÿ¿ÿÊÿÇÿÄÿÊÿÈÿÄÿÄÿÌÿÈÿÃÿ¿ÿ½ÿ¾ÿ½ÿÁÿÇÿºÿ¿ÿ½ÿ¿ÿÅÿ½ÿ»ÿ¿ÿÂÿÖÿÀÿÃÿÄÿÉÿ¾ÿµÿºÿÀÿ»ÿ¾ÿÁÿÀÿ¾ÿÁÿÁÿÂÿÈÿÃÿ¾ÿ¹ÿ»ÿÁÿÈÿÇÿÂÿÁÿ¸ÿ¼ÿ»ÿ¿ÿÀÿÀÿÁÿÃÿÄÿÇÿ¸ÿÍÿ»ÿ½ÿ¼ÿ·ÿ¾ÿÇÿ»ÿ¬ÿ·ÿÌÿÄÿÄÿÆÿÇÿÇÿÅÿÂÿºÿ¾ÿ»ÿÃÿÄÿ½ÿÀÿÏÿÌÿ¾ÿÆÿ½ÿÇÿ¼ÿ¸ÿºÿ¹ÿ»ÿ¶ÿ¹ÿºÿÄÿÄÿ¾ÿ¾ÿÀÿ»ÿ¹ÿÁÿ½ÿÅÿ»ÿ´ÿ³ÿ¾ÿÅÿÁÿÇÿºÿÃÿ±ÿÀÿÂÿÁÿÄÿÆÿ¿ÿºÿÂÿÅÿ»ÿ¿ÿ¿ÿ¸ÿºÿ¿ÿºÿÂÿÃÿ²ÿÀÿÃÿ¹ÿ¾ÿÅÿÁÿ¿ÿÃÿ¾ÿÂÿÆÿ¿ÿ¿ÿ¼ÿ¹ÿ»ÿ¼ÿ»ÿÅÿÈÿÀÿÄÿ¼ÿÁÿÃÿÅÿÊÿÉÿÉÿÇÿ¼ÿ¿ÿ½ÿ¿ÿÅÿÄÿÂÿÇÿÄÿ±ÿÃÿºÿ¹ÿºÿ»ÿºÿ·ÿ·ÿ½ÿÅÿÃÿ½ÿÀÿÀÿÁÿÆÿÈÿÄÿ¾ÿÀÿÀÿÄÿ¿ÿÄÿ¼ÿ¹ÿÅÿÌÿÇÿ¾ÿ¾ÿÊÿ¼ÿÆÿÇÿÆÿ¼ÿ¾ÿÇÿÉÿÄÿÃÿÀÿÃÿÂÿÊÿ´ÿ¾ÿ¼ÿµÿ»ÿÃÿÁÿÃÿÄÿÎÿÄÿ½ÿÃÿÍÿÅÿ½ÿÀÿÁÿ¾ÿÁÿ¾ÿÂÿÅÿÄÿÀÿ¾ÿ¹ÿ»ÿ¾ÿ·ÿ¹ÿÇÿ´ÿ¼ÿÄÿÈÿÉÿÈÿÄÿÂÿÆÿÊÿÀÿÀÿÊÿÕÿÀÿ¾ÿ½ÿËÿÅÿ·ÿ³ÿ´ÿÍÿ¼ÿ¾ÿ¹ÿ·ÿÁÿÀÿÄÿÂÿÁÿÉÿÇÿÂÿ¹ÿÄÿÁÿÁÿÃÿÀÿ¼ÿÀÿÃÿ¿ÿ»ÿÁÿÀÿ³ÿÍÿÏÿÄÿ¾ÿ½ÿÁÿÂÿ¿ÿÁÿÄÿÁÿÈÿ¿ÿÊÿÈÿ»ÿÈÿÃÿÅÿÆÿ¾ÿÀÿ¿ÿÂÿÀÿËÿÃÿÉÿÜÿÕÿÑÿÈÿÁÿÃÿÄÿÆÿÌÿÅÿ¼ÿ¾ÿÃÿ¿ÿ¾ÿ½ÿÀÿÂÿÆÿÊÿËÿÍÿ¿ÿÅÿÇÿÇÿºÿ½ÿÆÿÄÿÂÿÁÿ¾ÿ¿ÿÁÿÈÿÒÿÄÿÍÿºÿÁÿÁÿ»ÿºÿ¿ÿÁÿ¾ÿÀÿÄÿ»ÿ¿ÿ¿ÿÉÿÃÿÁÿ¼ÿ¸ÿ¼ÿÂÿÄÿÈÿÑÿÑÿÆÿÐÿÊÿ½ÿÁÿÁÿÁÿ¿ÿÂÿÅÿÁÿ¾ÿÁÿÀÿÉÿ¿ÿÇÿ¹ÿÆÿÎÿÇÿ¼ÿµÿ´ÿ·ÿÄÿÌÿ¿ÿÏÿ½ÿ»ÿ¾ÿ·ÿ½ÿÄÿÅÿÅÿÄÿÃÿÃÿÃÿÂÿÀÿ»ÿ¾ÿÇÿÀÿÏÿÏÿÊÿ¿ÿÂÿ½ÿ·ÿ¹ÿÀÿÊÿÌÿÂÿ¿ÿÀÿÈÿÊÿ½ÿÀÿÀÿ¼ÿ»ÿÂÿÉÿ¾ÿ²ÿÀÿÉÿÇÿÁÿ½ÿÀÿÁÿ»ÿÂÿ¿ÿÀÿÇÿÊÿ¼ÿ¶ÿÊÿÉÿ¸ÿÂÿÍÿ¿ÿ¿ÿÁÿ»ÿÂÿ½ÿ½ÿÂÿÃÿÃÿÃÿÃÿÁÿ½ÿÇÿÁÿ¼ÿËÿ¿ÿËÿÀÿ¿ÿÅÿ½ÿ·ÿÀÿÂÿ»ÿÃÿÂÿÊÿÛÿÊÿÂÿ¼ÿÁÿ·ÿÆÿËÿÌÿÆÿÃÿÄÿÄÿÂÿ¼ÿÃÿÌÿºÿ¿ÿÃÿÃÿ¸ÿ¶ÿÀÿ¼ÿÅÿÂÿÀÿÇÿÅÿ¼ÿ»ÿÅÿÂÿÄÿÉÿ»ÿÁÿ¿ÿÌÿÄÿÀÿÀÿÂÿÃÿÃÿÄÿÅÿÂÿÀÿÈÿÄÿÀÿÎÿÆÿÎÿÀÿ¹ÿÁÿÅÿÅÿÃÿÃÿÁÿÂÿÃÿ»ÿÅÿÏÿ»ÿÅÿÓÿ¹ÿÂÿºÿ¼ÿÍÿÁÿÃÿÄÿÄÿÇÿÈÿÈÿÇÿÅÿÅÿÆÿ¾ÿÁÿ¾ÿÅÿ½ÿÆÿÃÿËÿÃÿÂÿÀÿ¹ÿµÿ»ÿÁÿÀÿÊÿÌÿÃÿÇÿ¼ÿ·ÿ¸ÿ½ÿÈÿËÿÉÿ¿ÿÁÿÀÿ¼ÿ¾ÿÃÿÁÿÀÿÄÿÂÿÁÿ½ÿ·ÿÀÿÃÿÈÿÃÿÄÿ¹ÿ¼ÿÆÿÄÿºÿÁÿÇÿ¾ÿºÿ¿ÿÂÿÆÿÄÿÅÿÒÿÉÿÈÿ·ÿÃÿ¿ÿÊÿÁÿÃÿÀÿÄÿÃÿºÿ¼ÿÄÿ¿ÿ¿ÿÉÿºÿºÿÆÿ½ÿËÿÂÿÁÿ¿ÿºÿÁÿÇÿÁÿ´ÿÁÿÅÿ¼ÿÀÿÆÿ½ÿ¹ÿ¿ÿÆÿÅÿÄÿ»ÿÄÿ½ÿ¾ÿÂÿÈÿÃÿÀÿ¿ÿ¼ÿ±ÿºÿÄÿ¿ÿ¾ÿÆÿÅÿÂÿÇÿÀÿ¿ÿºÿÂÿºÿÀÿÉÿ¿ÿ½ÿ¸ÿÅÿÃÿºÿÁÿÈÿÉÿÅÿ¼ÿ²ÿ±ÿµÿ»ÿÆÿÆÿ¿ÿÀÿÇÿ¾ÿ¼ÿÃÿ·ÿ¼ÿÂÿ¾ÿÌÿÅÿ»ÿµÿºÿ¼ÿ¿ÿÃÿÆÿÉÿÁÿºÿÆÿÈÿ½ÿ½ÿÈÿ»ÿ·ÿ·ÿÂÿÅÿ¹ÿÈÿ¸ÿÁÿÈÿ¿ÿÇÿÆÿ¿ÿ¹ÿ·ÿ¼ÿ½ÿ»ÿ½ÿºÿÅÿÆÿÅÿÆÿ¶ÿ½ÿÁÿÆÿÃÿÇÿÑÿÆÿÂÿ¾ÿÈÿÉÿ¼ÿ¼ÿ¿ÿÀÿÃÿ¾ÿ½ÿÆÿÆÿÈÿ¾ÿÊÿ¹ÿ¼ÿ¿ÿÄÿÆÿÁÿÁÿ¶ÿ¶ÿÄÿÃÿ¾ÿÁÿÀÿ»ÿ·ÿ¹ÿ¼ÿ¼ÿÂÿÉÿÍÿÂÿ½ÿ¶ÿÀÿ¼ÿ¾ÿÆÿ¼ÿÆÿÈÿÉÿÄÿ¿ÿ¸ÿ½ÿÉÿÇÿÃÿÇÿ½ÿºÿ½ÿ½ÿ¾ÿ½ÿ¿ÿ¼ÿ¸ÿ½ÿ»ÿÀÿÂÿÉÿÀÿÉÿ¼ÿ¾ÿÃÿ³ÿÀÿÇÿÆÿÁÿ¼ÿ»ÿ²ÿ°ÿºÿÊÿÒÿÆÿ¼ÿÁÿÀÿÁÿÈÿÏÿ¾ÿÂÿÅÿÅÿ¿ÿËÿÅÿºÿ½ÿ·ÿÀÿ¾ÿÃÿ»ÿÀÿÂÿ¹ÿÄÿÃÿÀÿÀÿ¾ÿÀÿÂÿÆÿ¾ÿÀÿÂÿºÿÃÿÆÿÀÿÇÿÉÿ¾ÿ¼ÿ»ÿÁÿ»ÿÄÿÁÿ¸ÿ¸ÿºÿ¾ÿÅÿËÿ¿ÿ·ÿ»ÿÂÿÉÿÃÿ¾ÿÀÿºÿÂÿ¾ÿ¼ÿ½ÿÀÿÁÿÍÿÇÿÀÿ¼ÿÂÿÉÿ»ÿ¶ÿÅÿ»ÿ¾ÿ½ÿÄÿ¼ÿ½ÿ¿ÿ»ÿ¿ÿ½ÿ¿ÿÆÿÀÿ»ÿ½ÿºÿÀÿÆÿÀÿ»ÿ»ÿ¿ÿÁÿÃÿ¹ÿËÿ¾ÿÈÿÍÿÂÿºÿ¼ÿÀÿ»ÿÆÿÉÿÀÿ¶ÿ¹ÿÀÿ¼ÿºÿ¼ÿÃÿÇÿÈÿÄÿ¸ÿÅÿËÿÇÿ½ÿÁÿ¾ÿ¾ÿ·ÿ·ÿÆÿÀÿÅÿÄÿ½ÿÁÿ·ÿÅÿ»ÿ½ÿ¼ÿºÿ½ÿÅÿÄÿÁÿ¹ÿ¿ÿÁÿ¼ÿ¾ÿÀÿ¾ÿ¹ÿ¹ÿ½ÿÁÿ¼ÿ¸ÿºÿµÿ¸ÿ¿ÿÇÿÄÿºÿ¸ÿµÿ½ÿÅÿ°ÿÂÿÀÿ¸ÿ¿ÿ»ÿ¶ÿ½ÿ¹ÿ¼ÿÁÿËÿÇÿ½ÿ¸ÿ¹ÿ½ÿ¿ÿ¾ÿ·ÿ¼ÿ½ÿ¼ÿÀÿ¾ÿÂÿÇÿ½ÿ±ÿÁÿºÿ¼ÿ¾ÿÅÿÅÿ´ÿÁÿ¼ÿÅÿÍÿÌÿÂÿÆÿÂÿ¿ÿ½ÿ¹ÿ¾ÿÈÿÇÿ½ÿ¾ÿÃÿÁÿÀÿºÿµÿ½ÿÁÿÅÿ»ÿÉÿ¾ÿ¾ÿ¼ÿ¿ÿÊÿ´ÿÃÿÆÿÇÿÅÿ²ÿ°ÿÃÿ·ÿµÿÁÿ¾ÿ¹ÿ·ÿ¸ÿÀÿ½ÿ½ÿÅÿÂÿ¹ÿºÿ¿ÿ¾ÿ»ÿ¼ÿÀÿ¿ÿ»ÿÁÿÁÿ¶ÿºÿ¸ÿ½ÿÃÿÃÿÀÿÄÿ¹ÿ¼ÿÉÿÂÿÆÿ¼ÿºÿ·ÿ·ÿ¼ÿ¿ÿ¼ÿ¼ÿ¶ÿºÿ½ÿ½ÿºÿ»ÿ¿ÿÃÿÁÿ¿ÿ¾ÿ¹ÿ¹ÿ³ÿ²ÿ»ÿ¾ÿ±ÿ¾ÿ¾ÿ²ÿµÿÀÿ¿ÿÉÿµÿËÿÁÿ¾ÿÀÿÉÿÇÿÀÿºÿ»ÿ¹ÿÁÿ·ÿ¾ÿ¾ÿÁÿ¼ÿ¼ÿÀÿÀÿ¾ÿºÿ¼ÿÄÿÂÿÂÿÂÿºÿ¾ÿÃÿÃÿ¾ÿ½ÿÁÿÀÿ¹ÿ·ÿ»ÿºÿ»ÿÎÿ½ÿÄÿÄÿÅÿÁÿ¿ÿ³ÿÊÿÁÿ·ÿÀÿÄÿÃÿºÿ¿ÿ¹ÿ´ÿ¶ÿ·ÿ¹ÿÂÿÄÿºÿ»ÿÀÿºÿ±ÿ´ÿÆÿ¿ÿ¸ÿ¾ÿºÿ·ÿÂÿ¶ÿÂÿ¸ÿ½ÿÊÿ»ÿ´ÿºÿÿ±ÿÂÿÍÿ·ÿÃÿ¿ÿÆÿÃÿ»ÿÁÿÁÿ¼ÿ»ÿ¸ÿ½ÿ¿ÿÌÿÅÿÂÿÆÿ¸ÿ·ÿ¾ÿ½ÿ¹ÿ¹ÿ½ÿÅÿÃÿ»ÿÂÿ¿ÿ¸ÿÂÿÊÿ¾ÿ¿ÿ±ÿ¬ÿ´ÿ±ÿ±ÿÇÿÈÿÁÿ¾ÿºÿ²ÿºÿÆÿ°ÿ¿ÿÊÿÆÿÅÿÂÿ»ÿºÿ·ÿ¹ÿ½ÿºÿ½ÿÀÿÀÿÀÿ¹ÿµÿ¸ÿ¾ÿ½ÿÄÿÁÿÂÿ°ÿÇÿÃÿÁÿªÿ»ÿ¿ÿÁÿÌÿ¶ÿÃÿ»ÿ¼ÿ½ÿºÿ¾ÿÅÿÏÿÃÿ¼ÿ¹ÿ¸ÿ½ÿ¼ÿºÿÂÿÄÿÁÿÉÿÐÿÇÿ¶ÿ¾ÿÎÿºÿÿÿµÿ¸ÿÀÿÉÿ½ÿ¼ÿÅÿºÿ¿ÿÇÿ¹ÿÄÿËÿËÿÁÿ¸ÿ±ÿÇÿÃÿÀÿ¼ÿ¼ÿ¼ÿ¶ÿÂÿÊÿÀÿ¸ÿÀÿÀÿÂÿÅÿÃÿÃÿ¿ÿ½ÿ¾ÿ»ÿÃÿÈÿ¹ÿ¿ÿÁÿ¹ÿÀÿÊÿ½ÿÅÿÂÿÁÿÇÿÇÿÀÿÍÿ¹ÿ¸ÿ½ÿÌÿÄÿ¼ÿ³ÿ¿ÿ²ÿ»ÿ´ÿ³ÿ¾ÿÃÿÆÿÀÿ»ÿ½ÿÀÿ¿ÿ·ÿ¼ÿ¿ÿ·ÿ¿ÿ½ÿ·ÿ¼ÿ¾ÿ¼ÿÁÿ¾ÿ»ÿ¶ÿ¼ÿ´ÿµÿ®ÿ´ÿÀÿ»ÿÂÿ±ÿºÿ¯ÿ³ÿµÿ¾ÿ¾ÿ¿ÿÀÿÀÿÁÿÀÿÂÿÅÿ»ÿ¶ÿ´ÿ·ÿ¸ÿ¹ÿ¾ÿºÿ»ÿ¼ÿÅÿÎÿÁÿ¿ÿºÿÃÿ»ÿÁÿ¾ÿ»ÿÃÿ»ÿ³ÿ¹ÿ¼ÿ²ÿºÿ¸ÿ¹ÿ»ÿÂÿ¼ÿ¸ÿÂÿÂÿÀÿ¿ÿ¶ÿ¹ÿ¶ÿ¹ÿ¾ÿ»ÿ¼ÿ½ÿ¾ÿÁÿ½ÿ¾ÿ»ÿ¾ÿÂÿ»ÿÂÿºÿÃÿÇÿ½ÿ¼ÿÁÿ¸ÿ¼ÿÃÿÆÿÀÿÍÿÆÿ¾ÿÃÿÁÿÁÿ¼ÿÂÿ½ÿ¹ÿ¸ÿ¿ÿÁÿÅÿ¿ÿ¸ÿ¸ÿ¹ÿ¹ÿ¹ÿ¿ÿ¿ÿºÿ¿ÿÅÿÂÿÉÿ¿ÿ¿ÿÀÿ¼ÿÇÿ½ÿÆÿ¼ÿ¶ÿ»ÿÁÿÄÿ·ÿÁÿÉÿÂÿÎÿ¿ÿ´ÿÁÿ»ÿËÿÂÿ´ÿ³ÿ»ÿ¾ÿÂÿÀÿ»ÿ½ÿ¶ÿ¸ÿÃÿÄÿÃÿÁÿÊÿ½ÿÅÿºÿºÿ»ÿÁÿ¾ÿ·ÿÍÿºÿÄÿºÿ½ÿºÿ¾ÿ»ÿ¾ÿÅÿÂÿºÿ¹ÿ¹ÿ»ÿºÿ»ÿ¼ÿºÿ¼ÿ¸ÿ¹ÿÆÿÃÿ¼ÿÃÿ¾ÿÅÿ»ÿ½ÿ¸ÿ¶ÿÁÿ»ÿÇÿÁÿÑÿ¾ÿÀÿÄÿ¸ÿÀÿ»ÿ´ÿ¿ÿ½ÿÂÿÀÿÃÿÂÿÃÿÂÿµÿ»ÿÃÿ»ÿ¾ÿºÿÀÿÈÿÆÿ½ÿÅÿÀÿ¿ÿÁÿ½ÿÆÿÀÿÆÿÀÿµÿÆÿÈÿ¿ÿ¸ÿÂÿ¾ÿÁÿ½ÿ²ÿ¾ÿÆÿÈÿÆÿÇÿ¿ÿ¼ÿ¿ÿ»ÿÇÿÇÿÆÿÉÿÏÿÅÿÂÿÀÿ¿ÿ¼ÿ¹ÿ¶ÿ¼ÿÁÿÄÿ¾ÿ¼ÿÃÿ¹ÿ·ÿ»ÿÂÿ½ÿ¾ÿÄÿÀÿÀÿ¾ÿ»ÿ¿ÿÂÿÁÿÁÿ½ÿºÿ¿ÿºÿ»ÿÀÿ¸ÿÆÿÀÿÁÿÈÿÇÿÂÿÉÿ½ÿ»ÿ¾ÿÀÿ³ÿ¹ÿ³ÿÄÿÉÿÂÿ¼ÿ½ÿ¿ÿÁÿÃÿÂÿÁÿ¾ÿ¸ÿ»ÿ»ÿÁÿÁÿÅÿÁÿÂÿ¼ÿÍÿÄÿÆÿ¿ÿÃÿÈÿÀÿ¿ÿÄÿ½ÿÅÿÀÿ¹ÿ¼ÿ¾ÿ½ÿÂÿÅÿÁÿ½ÿÁÿÀÿÄÿËÿÂÿÂÿ¾ÿ¼ÿÈÿÏÿÀÿ¼ÿ½ÿ¹ÿ·ÿºÿÁÿ¼ÿ¶ÿÄÿËÿÃÿ¿ÿÄÿÉÿÊÿÂÿ¸ÿ´ÿ´ÿ¾ÿÂÿÂÿ½ÿºÿ¸ÿÃÿ¿ÿÎÿ¿ÿËÿÁÿÊÿËÿ¼ÿ²ÿÃÿÆÿÊÿÈÿÇÿÌÿÎÿÅÿ¾ÿºÿ¶ÿÇÿ¾ÿ¼ÿÂÿÀÿ¾ÿ¹ÿÅÿÂÿÇÿÇÿÉÿÇÿËÿ¼ÿ¹ÿ»ÿ¾ÿ¿ÿÆÿÈÿÂÿÁÿÅÿÁÿ¶ÿ¼ÿÉÿØÿÅÿ¼ÿÌÿ½ÿ¿ÿ½ÿÃÿÇÿ¼ÿÇÿÄÿ½ÿ·ÿÈÿÆÿÈÿÆÿÅÿ¿ÿ¹ÿ¿ÿÂÿÁÿÇÿÅÿÃÿÂÿÅÿ¾ÿÂÿÀÿÁÿ¾ÿÂÿ¿ÿÀÿÄÿ½ÿÁÿÊÿ¸ÿµÿÀÿÁÿÀÿÆÿËÿÂÿ½ÿÂÿÆÿ¸ÿ»ÿ¼ÿÄÿÁÿ¬ÿÇÿ¾ÿÀÿÆÿ¼ÿÄÿÉÿ¾ÿÂÿÆÿÈÿÆÿ¾ÿÀÿÄÿ¿ÿ¼ÿÅÿÄÿÃÿÂÿÃÿÊÿ¿ÿÂÿÍÿÅÿÂÿÆÿÆÿÅÿÈÿÃÿÃÿÃÿÁÿÅÿ»ÿ¶ÿÉÿÍÿÉÿÂÿÌÿÇÿ½ÿºÿ½ÿÂÿÎÿÃÿÆÿÇÿÊÿÌÿÆÿÅÿÇÿÊÿÍÿÊÿËÿÂÿ¾ÿÆÿÅÿÃÿÆÿ¼ÿÄÿÃÿ¼ÿÄÿÁÿ½ÿÄÿ¾ÿÁÿÁÿÈÿÒÿÇÿÉÿÄÿ¼ÿ¾ÿÂÿÉÿÉÿÈÿÍÿÈÿÇÿ½ÿÇÿÊÿÁÿÇÿÈÿÃÿÅÿÂÿÀÿÊÿÃÿ¿ÿµÿ¹ÿÄÿ»ÿÁÿÅÿÊÿËÿÉÿÂÿÈÿÐÿÒÿÅÿ¶ÿ»ÿÅÿÅÿÂÿ»ÿÊÿÈÿ»ÿËÿ¼ÿÅÿ²ÿ¶ÿ»ÿ¾ÿÁÿÅÿÄÿÀÿÆÿÆÿÁÿÅÿÁÿÀÿÅÿÎÿÅÿÃÿ¿ÿÊÿÄÿÁÿÈÿÇÿÅÿÊÿÍÿÌÿÄÿÃÿËÿÁÿÄÿÒÿÈÿÃÿ¹ÿÈÿÈÿ½ÿÃÿÉÿÂÿÀÿÀÿÃÿÄÿÃÿÃÿÃÿÁÿ¿ÿÃÿÉÿÈÿÉÿÌÿÀÿ¾ÿÀÿÈÿÂÿÂÿÂÿÆÿÉÿÅÿÂÿÇÿÉÿÌÿÇÿÐÿÊÿÃÿÂÿ»ÿ¿ÿ¾ÿ¾ÿÄÿÆÿÅÿÇÿÅÿÃÿËÿÈÿÄÿÉÿÆÿÅÿÈÿÂÿÁÿÅÿÁÿÀÿÊÿÈÿÉÿÆÿÃÿÊÿÁÿÆÿÁÿÅÿÀÿÂÿÄÿÁÿÈÿÂÿÂÿËÿÇÿÁÿÅÿÁÿÀÿÊÿÐÿÑÿ¾ÿÃÿËÿÈÿÅÿËÿ¿ÿÅÿÉÿÎÿËÿÄÿÂÿ¾ÿÆÿÅÿÂÿÈÿÉÿ¾ÿÁÿ¿ÿÁÿÏÿÌÿÎÿÇÿÂÿÍÿÏÿÉÿËÿÃÿÁÿÆÿÉÿÄÿÉÿÆÿÁÿºÿÂÿÅÿÅÿÇÿÁÿÁÿÄÿÇÿËÿÍÿÁÿÏÿÄÿÅÿÉÿÂÿÀÿÆÿÄÿÀÿÆÿÄÿÃÿÇÿÁÿÏÿÔÿÌÿÄÿ¾ÿ¿ÿÃÿÂÿ¿ÿÃÿÆÿÃÿÇÿ¿ÿ¾ÿÂÿ¿ÿÌÿÅÿÃÿÅÿÇÿÈÿËÿÉÿÆÿÌÿÑÿÇÿÌÿÆÿËÿÙÿÄÿÆÿÌÿÈÿÄÿÂÿ½ÿ½ÿÂÿÇÿÁÿÓÿÊÿ¼ÿ½ÿÌÿÊÿÌÿÍÿÉÿÉÿÃÿ¿ÿËÿËÿËÿÎÿÌÿÆÿ¿ÿ¾ÿÊÿÌÿÃÿ»ÿµÿ½ÿÉÿÇÿÈÿÑÿÃÿÈÿÁÿÄÿÆÿÄÿÃÿÃÿÆÿÆÿÀÿÄÿÑÿÇÿÁÿÎÿÈÿ¾ÿÃÿÃÿÃÿÉÿÆÿÅÿ¾ÿÎÿÐÿÄÿÄÿÉÿÇÿÂÿÃÿÇÿÅÿÇÿËÿÍÿ¾ÿÆÿÀÿÂÿÍÿÇÿÆÿÆÿÆÿËÿÍÿ¾ÿ¶ÿµÿºÿÇÿÁÿÁÿÇÿÆÿÂÿÆÿËÿÆÿÆÿÎÿÄÿÀÿÉÿÍÿËÿÅÿÀÿÃÿÆÿÃÿÇÿÌÿÎÿÀÿÊÿÁÿÏÿÃÿ»ÿÀÿÌÿÑÿÎÿÌÿÆÿÒÿÈÿÆÿÆÿÉÿÆÿÄÿÎÿÑÿÆÿÅÿÊÿºÿ»ÿµÿ¿ÿÉÿÈÿÈÿÈÿÉÿÊÿÇÿÆÿÄÿÒÿÏÿÐÿÄÿÂÿÈÿÌÿÈÿÆÿÎÿÔÿÇÿÇÿÏÿÉÿÌÿÈÿÄÿÇÿÌÿËÿÇÿÍÿÃÿÒÿ¿ÿÂÿ¼ÿÆÿÐÿÍÿÇÿ¿ÿÃÿÀÿ¿ÿÅÿ¼ÿ¼ÿÄÿÆÿÉÿÐÿÐÿÇÿÈÿÍÿÄÿ¿ÿÄÿÃÿÀÿÆÿËÿÇÿÃÿÀÿ»ÿÃÿÆÿ¿ÿ¾ÿÉÿÎÿÊÿÈÿÄÿÄÿÊÿÒÿÇÿÇÿÃÿÇÿÊÿÈÿÅÿÁÿÒÿÍÿÇÿÉÿÈÿÉÿÂÿ¼ÿÀÿ¿ÿ¹ÿ×ÿÂÿÁÿÆÿÌÿËÿÊÿÉÿÃÿÂÿÊÿÇÿ¿ÿÁÿÃÿÄÿÅÿÅÿÉÿÍÿÃÿÊÿ·ÿÂÿÆÿÉÿËÿÊÿËÿËÿÄÿÍÿÒÿÂÿËÿÊÿÊÿÊÿÅÿÄÿÇÿ¾ÿÌÿÌÿÁÿÈÿÎÿÄÿ¹ÿ½ÿÇÿÇÿÇÿÓÿÉÿÇÿÆÿ¿ÿ»ÿÀÿÃÿÈÿÑÿÈÿÈÿÕÿÍÿÉÿÌÿÉÿÆÿÌÿÎÿÁÿÇÿÀÿ¿ÿÃÿÈÿÉÿÂÿÄÿÂÿºÿ¾ÿÅÿÇÿÅÿÆÿÍÿÉÿÇÿÀÿÁÿÆÿËÿÇÿ¿ÿ½ÿÅÿ¾ÿµÿÄÿ»ÿÃÿÉÿ¿ÿ¾ÿÍÿÏÿ½ÿÅÿ¼ÿÀÿÄÿÁÿÄÿÈÿ¹ÿÁÿÇÿÆÿÐÿÛÿÌÿÃÿÌÿÉÿÁÿÆÿÇÿÈÿÏÿÉÿÆÿÌÿÆÿÃÿÃÿØÿÊÿÃÿÆÿÆÿÃÿÆÿÎÿÁÿÈÿÃÿÅÿÇÿÌÿÉÿ¿ÿÍÿÅÿÄÿÌÿÌÿÇÿÄÿÆÿËÿÅÿÈÿÊÿÅÿÆÿÅÿÂÿÃÿÂÿÉÿÐÿºÿ¹ÿ¹ÿÂÿ¾ÿÁÿÇÿÈÿÇÿ¸ÿ´ÿ¾ÿÅÿÊÿÁÿ»ÿÂÿÄÿ¼ÿÄÿ¾ÿÂÿ¸ÿ·ÿºÿ¾ÿËÿÄÿ¾ÿÃÿ¼ÿ¿ÿÄÿÂÿ¾ÿÁÿÁÿÁÿÆÿ¹ÿÁÿÉÿÃÿ½ÿÄÿ¿ÿÅÿÇÿÍÿÆÿÃÿÁÿºÿ·ÿºÿ¿ÿ½ÿÆÿÁÿ¿ÿÄÿÇÿÅÿÆÿÃÿÃÿÅÿÂÿ¾ÿÂÿÁÿ¸ÿ¹ÿÂÿ·ÿÅÿºÿ¾ÿ½ÿºÿÀÿÆÿÂÿ¸ÿÂÿÃÿÆÿÂÿ¾ÿ¼ÿ½ÿÂÿ½ÿÃÿ»ÿ½ÿ¿ÿ¿ÿÄÿÌÿÊÿ¾ÿÂÿÁÿÄÿ¶ÿ½ÿ¾ÿ¼ÿ¿ÿÆÿÇÿ¼ÿËÿÉÿÇÿÉÿÇÿ»ÿ­ÿ±ÿ¿ÿ¸ÿºÿ´ÿ¸ÿ¿ÿ¾ÿÂÿÄÿÀÿ¿ÿÇÿÄÿ¾ÿÃÿÀÿ¼ÿ¼ÿ¼ÿ¾ÿÃÿ¼ÿÂÿÃÿÃÿ¿ÿ¸ÿ¾ÿÁÿºÿ»ÿÂÿÀÿÊÿ¼ÿÄÿÆÿ¼ÿÁÿÆÿ½ÿÁÿËÿ´ÿÃÿÆÿ±ÿ³ÿÀÿ½ÿ¸ÿ¾ÿ¾ÿ»ÿÁÿÃÿÁÿÄÿ½ÿÄÿÈÿ¾ÿ¸ÿ¾ÿ¾ÿ»ÿ·ÿËÿ½ÿ·ÿ½ÿÀÿÀÿÁÿÃÿÍÿÈÿ¿ÿ¶ÿÂÿ¾ÿÁÿÄÿ¿ÿ¿ÿÅÿ»ÿÇÿ¶ÿÃÿÏÿÄÿ»ÿ¸ÿ²ÿ°ÿ´ÿ¿ÿËÿ¼ÿÀÿÂÿÆÿÅÿÅÿ¾ÿ¼ÿÁÿ¼ÿÁÿ»ÿÄÿÃÿÁÿµÿ¸ÿ·ÿ»ÿÅÿ½ÿÉÿºÿ¿ÿ¼ÿÁÿÆÿÉÿÄÿÀÿ¾ÿÀÿÉÿÄÿÆÿËÿÏÿÄÿ½ÿ¶ÿ¿ÿÄÿ¼ÿÂÿËÿÇÿ¾ÿÃÿ³ÿÁÿÁÿ¹ÿ¾ÿ¹ÿ´ÿÃÿËÿÀÿ¹ÿÇÿÃÿ»ÿÀÿ»ÿ¹ÿÀÿÄÿÀÿ¾ÿ¹ÿÉÿ´ÿÁÿÂÿÄÿÁÿÀÿ¿ÿÀÿ½ÿ¸ÿÀÿ¼ÿÀÿÀÿËÿÆÿ½ÿÃÿÃÿÀÿÇÿÉÿÀÿ¾ÿÁÿÃÿÇÿØÿÁÿ·ÿ¿ÿºÿ²ÿ¶ÿ¾ÿ¿ÿ½ÿÄÿÅÿÄÿ¿ÿ½ÿ¾ÿ¸ÿ»ÿÃÿÈÿÅÿÂÿÄÿÌÿÆÿÏÿÃÿÊÿ¹ÿ¾ÿÃÿÌÿÊÿÂÿÂÿÀÿ¿ÿÃÿÇÿÊÿËÿ½ÿÄÿÃÿÂÿ¾ÿ¼ÿ½ÿÃÿÊÿÇÿÁÿÇÿ½ÿØÿÑÿÂÿÀÿÈÿÄÿÃÿÊÿÇÿÆÿÎÿÊÿÎÿÇÿ¼ÿ¾ÿ¾ÿÁÿÁÿ½ÿ¾ÿ¾ÿ»ÿ¾ÿ¾ÿÀÿÀÿ¾ÿÀÿÀÿÄÿÁÿÀÿÁÿÀÿÄÿÍÿÊÿÁÿÄÿ½ÿÄÿÄÿ¶ÿÂÿÀÿÀÿÁÿÃÿÃÿÈÿÍÿÃÿÁÿ¹ÿ½ÿÆÿÈÿÉÿÅÿÃÿÀÿÁÿÃÿ¿ÿ¿ÿÊÿÎÿÉÿ¿ÿÇÿ½ÿÀÿÈÿÀÿÄÿÂÿ½ÿ¼ÿÂÿÉÿÃÿ³ÿÃÿÆÿÃÿÄÿ¹ÿ»ÿ¿ÿÉÿÉÿºÿ³ÿºÿÁÿÅÿÇÿÇÿÌÿ¾ÿÄÿÊÿ´ÿÀÿ¾ÿ¸ÿ½ÿÂÿ¿ÿÁÿÅÿÆÿÇÿÂÿÃÿÅÿÆÿÈÿ¾ÿÌÿ¼ÿÅÿÃÿÃÿÇÿÄÿÂÿÁÿ¾ÿÂÿÇÿÆÿÂÿÐÿÃÿÄÿÄÿÈÿÂÿÃÿÈÿËÿÆÿÂÿÄÿÁÿ½ÿºÿ½ÿÂÿ·ÿÀÿÂÿ¹ÿÆÿ¾ÿ²ÿ¹ÿ»ÿ¸ÿÃÿÊÿÄÿÆÿÅÿÉÿÅÿÃÿÇÿÍÿÁÿÁÿËÿÇÿÂÿ½ÿ¼ÿ¾ÿÆÿÉÿÄÿÂÿÃÿËÿÅÿ¼ÿÀÿºÿ¿ÿÂÿÄÿÃÿÌÿÉÿÅÿÃÿÃÿÆÿÉÿÊÿÈÿÏÿÅÿ¾ÿ¾ÿÁÿÀÿÈÿ¼ÿÆÿÆÿ¼ÿ¼ÿ»ÿÁÿÇÿÆÿÈÿÃÿÂÿÄÿÃÿÁÿÍÿÃÿÄÿ»ÿÆÿÀÿµÿÀÿÆÿ¼ÿ²ÿ¶ÿÃÿÉÿÁÿ½ÿ½ÿÅÿ½ÿ¾ÿ»ÿ¹ÿÀÿÌÿÌÿÀÿ»ÿ¼ÿÀÿÃÿÅÿÅÿÃÿÄÿÁÿÇÿÅÿÅÿÀÿÉÿÁÿÅÿÀÿ¾ÿ»ÿ½ÿÉÿÃÿ¾ÿÁÿ½ÿ¶ÿ¸ÿÂÿÁÿÂÿÂÿÉÿÀÿÄÿ½ÿÂÿÀÿÇÿÆÿÉÿÁÿÅÿÄÿ¹ÿ¹ÿÀÿ¾ÿÄÿÓÿÀÿ·ÿ·ÿÂÿÆÿ¶ÿ¹ÿÈÿ½ÿ¹ÿÂÿÌÿÇÿ¶ÿ¹ÿ»ÿ¹ÿ¼ÿ¾ÿ½ÿ¼ÿÉÿÇÿÇÿ¸ÿµÿ±ÿÉÿ¿ÿÊÿ¾ÿ¿ÿ¾ÿÀÿ¼ÿ¾ÿ¾ÿ¾ÿ¿ÿ¿ÿÂÿÉÿÄÿ¼ÿÈÿ»ÿ¼ÿÀÿ¾ÿ»ÿ¸ÿÉÿÉÿÀÿ¼ÿ¸ÿÀÿ¸ÿ¾ÿÈÿÆÿ¾ÿ¿ÿÂÿµÿ¼ÿÅÿÂÿºÿºÿ¹ÿµÿ½ÿÁÿÇÿÄÿ´ÿÆÿÅÿ»ÿ³ÿ»ÿ½ÿ½ÿÆÿÊÿÄÿ¼ÿºÿ¾ÿÁÿÅÿÀÿÒÿ½ÿ«ÿÂÿÀÿÀÿ¼ÿ»ÿ½ÿÐÿÆÿÆÿÉÿÏÿÅÿ¸ÿºÿ¿ÿÀÿ¼ÿÃÿÃÿÃÿÀÿÂÿÆÿ½ÿ¼ÿ½ÿ¼ÿ¿ÿÁÿÆÿÉÿÂÿÀÿÇÿËÿÄÿÄÿÀÿ¼ÿÃÿ½ÿ½ÿÄÿ½ÿÂÿÊÿÂÿÂÿÁÿÅÿÎÿÄÿÀÿµÿ»ÿ¼ÿ¿ÿÁÿÆÿÉÿÀÿ¿ÿÀÿÁÿÄÿ¾ÿ¼ÿÁÿ¼ÿ»ÿÁÿÂÿ½ÿÄÿºÿÇÿÅÿÍÿËÿÆÿ¾ÿ¿ÿ·ÿÂÿÌÿÇÿÅÿÃÿ½ÿµÿµÿ¼ÿÀÿÂÿÂÿ¹ÿ¼ÿÀÿ²ÿ·ÿ¾ÿÀÿ¾ÿÏÿÂÿÁÿ¹ÿ±ÿ·ÿ³ÿ¹ÿ¾ÿ¼ÿÄÿÈÿÂÿÀÿ½ÿ¾ÿºÿ¯ÿµÿÃÿÇÿÈÿÆÿÇÿÆÿÆÿ¼ÿ¿ÿ¾ÿ¼ÿ¾ÿ¾ÿÂÿ»ÿÀÿÁÿ¿ÿ¼ÿÁÿ¾ÿ¾ÿÃÿÁÿÁÿÁÿ¼ÿºÿ¾ÿ¼ÿ¾ÿ¿ÿ½ÿ¿ÿÀÿÀÿ¿ÿÇÿ½ÿÃÿÁÿ¶ÿÀÿÃÿ½ÿ¶ÿ¿ÿºÿ°ÿÀÿÃÿ»ÿ¼ÿ¸ÿºÿ½ÿ¿ÿÇÿ½ÿ½ÿÅÿÂÿÂÿ½ÿ¼ÿÂÿÆÿÈÿ¾ÿ¼ÿÃÿÉÿ¼ÿÃÿ¸ÿ·ÿµÿ¾ÿ¿ÿ¾ÿÁÿÃÿºÿ¸ÿÀÿÆÿÆÿÁÿ»ÿ¸ÿ¾ÿÀÿÄÿ»ÿ³ÿ¼ÿ»ÿ¾ÿ»ÿÄÿÇÿÇÿÐÿÃÿ¹ÿ²ÿ¼ÿÅÿ¼ÿÃÿÄÿºÿ¾ÿºÿ¼ÿÁÿÂÿÃÿ»ÿÀÿÉÿµÿ¯ÿÄÿÃÿÃÿ»ÿ¾ÿÀÿ¼ÿºÿÆÿ½ÿÃÿÂÿÇÿÅÿ¾ÿ²ÿ·ÿ¼ÿ¾ÿÂÿ¸ÿÂÿºÿ»ÿÂÿÅÿËÿÇÿ»ÿ¿ÿÃÿ¾ÿÀÿ¼ÿ¼ÿÁÿÁÿ¶ÿ½ÿ¿ÿ¸ÿºÿÁÿÀÿ¹ÿ¹ÿ±ÿÁÿÅÿ¹ÿÆÿ¿ÿµÿºÿ´ÿµÿºÿ»ÿÀÿÂÿÁÿ¿ÿÀÿ½ÿºÿ½ÿºÿ¸ÿ½ÿÂÿºÿ¹ÿÀÿÁÿÇÿÏÿÍÿ½ÿ½ÿºÿ¿ÿ¶ÿÇÿ½ÿ¹ÿ»ÿ¹ÿÉÿÁÿºÿ¹ÿÀÿÃÿÇÿÇÿÆÿ¿ÿ»ÿ»ÿ½ÿ¿ÿ¾ÿ»ÿºÿ¾ÿ»ÿ·ÿ¸ÿ½ÿ¹ÿÄÿÉÿËÿ·ÿ¶ÿÂÿÄÿÉÿ½ÿ»ÿÂÿ´ÿ¹ÿ»ÿÀÿºÿÄÿ¾ÿ¸ÿ¼ÿ·ÿ¼ÿÀÿÄÿÅÿ¼ÿ²ÿ½ÿÇÿ¾ÿ¾ÿÂÿÃÿ¿ÿ½ÿ¾ÿÀÿ±ÿ¶ÿºÿÂÿÁÿÀÿ¼ÿÃÿ·ÿ»ÿ¿ÿ¿ÿÀÿ¼ÿ¹ÿºÿÀÿ¼ÿÃÿ¹ÿÄÿºÿ½ÿÁÿÂÿ½ÿ½ÿ¾ÿÀÿÅÿÁÿ·ÿ¹ÿÁÿ¶ÿ¶ÿ¼ÿ»ÿ¼ÿ¹ÿ½ÿºÿ¹ÿ¼ÿÀÿÌÿ¶ÿËÿ½ÿ¹ÿ°ÿÁÿÉÿÂÿ¹ÿ¹ÿ»ÿ¾ÿ½ÿ½ÿ¾ÿ¹ÿ¶ÿ»ÿÆÿÈÿÁÿ¼ÿ¶ÿ¼ÿ¹ÿ±ÿÅÿÄÿÃÿ¾ÿ·ÿ½ÿºÿ»ÿ½ÿ»ÿ³ÿ¶ÿµÿÂÿ²ÿÅÿÍÿºÿÍÿÀÿÇÿ¼ÿÅÿÄÿÁÿÇÿ¶ÿ½ÿ¿ÿ¿ÿÀÿºÿ·ÿÁÿÆÿ¼ÿ¶ÿ¿ÿÁÿ¹ÿÀÿÅÿ¿ÿÃÿÆÿÄÿ·ÿÄÿÄÿ»ÿÀÿÀÿºÿ¸ÿÃÿ³ÿÂÿÃÿ½ÿÂÿ¾ÿÇÿµÿÆÿÌÿÁÿ·ÿÂÿ¶ÿµÿ»ÿÄÿÁÿÉÿÇÿµÿ¶ÿÁÿÃÿ¾ÿ¹ÿ½ÿÀÿÂÿÃÿ»ÿ¸ÿ°ÿ»ÿ¸ÿ¸ÿ¾ÿÀÿÈÿÄÿÀÿ¾ÿ²ÿ³ÿÌÿÇÿ¹ÿ¾ÿÂÿÃÿÁÿÒÿ¾ÿ¹ÿ±ÿ»ÿ¶ÿÂÿ½ÿ¶ÿÂÿ¿ÿ²ÿ¸ÿÁÿ½ÿ¾ÿ¿ÿ¿ÿÅÿ¾ÿ·ÿ±ÿ®ÿ¸ÿºÿ»ÿ½ÿÄÿÄÿºÿÇÿ¸ÿ¸ÿ¾ÿÀÿ¸ÿ¾ÿ·ÿ¼ÿ»ÿÄÿ½ÿ¾ÿÈÿÃÿ½ÿ¹ÿ¾ÿÄÿÀÿºÿ¹ÿÁÿÀÿ¿ÿÅÿÇÿÊÿ¿ÿ³ÿ¸ÿ®ÿÿÿ¯ÿ¼ÿÆÿ¿ÿÈÿ¹ÿ¾ÿÇÿ¾ÿÈÿ®ÿÁÿµÿ½ÿÔÿ¼ÿ»ÿÏÿÄÿµÿ½ÿÁÿºÿ³ÿ¹ÿ¿ÿ½ÿ½ÿÁÿ½ÿÂÿÁÿµÿ¹ÿ¹ÿ¶ÿ½ÿ¹ÿÄÿÐÿÉÿ¿ÿ¹ÿ¸ÿ¼ÿÃÿ¼ÿ¿ÿ¿ÿÁÿÉÿÁÿÉÿÁÿ¾ÿ¼ÿÅÿÀÿ´ÿ¯ÿµÿËÿÀÿÀÿÄÿ¼ÿ¹ÿ³ÿÂÿ½ÿ»ÿ½ÿ½ÿ¿ÿÂÿÀÿ¶ÿ·ÿµÿ»ÿÆÿÌÿÆÿÁÿÁÿÄÿºÿ¶ÿ¾ÿ½ÿ¼ÿ¹ÿÁÿªÿ¬ÿÃÿÄÿÃÿºÿÉÿºÿÁÿ³ÿÁÿÅÿÊÿÇÿ»ÿ²ÿ»ÿ¿ÿ¿ÿ«ÿÿ»ÿ¼ÿ¹ÿ¼ÿ¾ÿÁÿ¾ÿÃÿÂÿºÿ³ÿ¶ÿ·ÿÁÿ¶ÿ¼ÿ¿ÿÆÿºÿ¼ÿÅÿ«ÿ°ÿ¸ÿ´ÿ½ÿÀÿ»ÿ³ÿ¿ÿÂÿÁÿÆÿÃÿ¾ÿ½ÿ¼ÿ»ÿºÿ»ÿÀÿÅÿÁÿ¼ÿ¸ÿ¼ÿÁÿ¼ÿ¿ÿÃÿ¿ÿÈÿÁÿ¹ÿºÿÀÿ¼ÿ»ÿ¿ÿÉÿ¹ÿÅÿ½ÿºÿµÿ½ÿ¼ÿÁÿ»ÿ½ÿ¹ÿ¸ÿ¹ÿ¾ÿÆÿÄÿ¹ÿ¼ÿÃÿ¾ÿºÿ¾ÿÀÿ¾ÿÇÿÉÿÃÿ¾ÿ¬ÿ»ÿÃÿµÿ¼ÿ»ÿºÿ½ÿÉÿ²ÿÈÿÁÿ¾ÿÂÿ°ÿÃÿ¾ÿÀÿÁÿºÿÃÿºÿ½ÿ¼ÿ¼ÿÅÿÎÿÌÿÆÿÀÿ³ÿ³ÿ¶ÿ´ÿÆÿÄÿ¹ÿ¾ÿ¾ÿÀÿ¯ÿ¸ÿ¾ÿÀÿÈÿ¶ÿÃÿ¼ÿÃÿ«ÿ»ÿÂÿÅÿÀÿ¼ÿ½ÿ»ÿÀÿ¿ÿºÿ½ÿ·ÿºÿÀÿ¾ÿ½ÿ¹ÿºÿÃÿ¾ÿ½ÿ¼ÿ¹ÿÀÿ¾ÿÂÿºÿ¶ÿÀÿ»ÿÀÿÀÿÅÿ¹ÿÀÿ¾ÿ½ÿÂÿ½ÿ·ÿºÿ¸ÿ¼ÿ¼ÿÁÿ¼ÿÄÿÄÿ½ÿÅÿÁÿ»ÿ¾ÿ¸ÿ»ÿÀÿ¿ÿ¾ÿ¾ÿ¼ÿ¼ÿÁÿ®ÿ¼ÿÂÿÀÿ½ÿ½ÿ×ÿÅÿ¼ÿ¾ÿ¿ÿ¼ÿÁÿ¾ÿ¾ÿÀÿÀÿÁÿÆÿ¿ÿ¶ÿ¾ÿÂÿÂÿÃÿ½ÿ½ÿºÿÂÿÆÿÃÿ¸ÿ¹ÿ¹ÿ°ÿ´ÿ»ÿÊÿÇÿÅÿ¿ÿ¼ÿ½ÿºÿÀÿÀÿÇÿÂÿÃÿÂÿÄÿÅÿ¾ÿ»ÿ½ÿÂÿÉÿÇÿÄÿÂÿ·ÿ¼ÿÀÿÂÿÇÿÍÿÄÿËÿÂÿÈÿ¿ÿ¸ÿ¿ÿÇÿ»ÿÄÿÁÿ®ÿ»ÿÅÿÁÿ½ÿ¼ÿºÿ»ÿ½ÿ½ÿÄÿÄÿ¿ÿÄÿ·ÿÈÿÆÿÆÿ»ÿÂÿÂÿ¿ÿ¾ÿÄÿ­ÿÁÿÀÿÆÿÂÿ¿ÿºÿ¿ÿ½ÿºÿ»ÿ¹ÿ»ÿÀÿÂÿÂÿ¿ÿÀÿ¾ÿÄÿÍÿÏÿ¿ÿ¼ÿ½ÿÃÿÂÿ¼ÿÂÿÁÿµÿ·ÿ·ÿ¼ÿºÿÀÿÊÿÇÿÄÿÁÿÀÿ¼ÿ¹ÿ¼ÿ¿ÿ½ÿ½ÿÇÿÌÿÌÿÁÿÄÿºÿ¸ÿ³ÿÄÿ¶ÿÉÿÏÿÄÿÆÿ¼ÿ¯ÿ¿ÿÇÿÈÿÆÿÆÿÇÿÄÿ¾ÿÁÿ¾ÿ·ÿÈÿÁÿÃÿÀÿÂÿ½ÿ¿ÿÂÿ¾ÿÂÿ¸ÿ¶ÿÃÿÀÿ¿ÿ¾ÿÁÿ¾ÿ¼ÿÁÿ¾ÿ¾ÿÅÿÇÿÄÿÇÿÅÿ»ÿÈÿÀÿ¯ÿÀÿÅÿÈÿÉÿÁÿÏÿ¸ÿÀÿÇÿ¾ÿ·ÿÇÿÈÿÄÿÀÿÅÿÄÿ¿ÿÃÿÀÿÀÿÈÿÄÿÀÿ»ÿ¼ÿ¼ÿÃÿ¿ÿÉÿËÿ¹ÿÀÿÃÿ¼ÿ³ÿ¾ÿÂÿ¾ÿ¼ÿ¾ÿÁÿÇÿÌÿÈÿÄÿÃÿ½ÿÂÿÂÿ½ÿ½ÿËÿÆÿÍÿ¿ÿÂÿ½ÿÂÿ¼ÿÆÿÃÿ½ÿÄÿÇÿÄÿÂÿ¿ÿ¿ÿÄÿ¿ÿ¸ÿ¾ÿ¿ÿÉÿ¾ÿÀÿ»ÿ¾ÿ¿ÿÆÿ¿ÿÍÿÃÿ½ÿÀÿÄÿºÿ¶ÿ¹ÿÁÿËÿËÿËÿÊÿÌÿÃÿËÿÌÿÇÿ¼ÿÂÿ»ÿÂÿÄÿ¼ÿÁÿÆÿÊÿÂÿÂÿÅÿÈÿËÿÇÿÈÿÆÿ»ÿ¼ÿÆÿÇÿÁÿÃÿ¼ÿÂÿÉÿÊÿËÿËÿÀÿÊÿ½ÿ·ÿÅÿ¾ÿ¸ÿÌÿÈÿ¾ÿËÿÌÿºÿËÿ»ÿÏÿÌÿÃÿÈÿÂÿ¿ÿÆÿÅÿÄÿÉÿÄÿÈÿËÿÅÿÆÿ¿ÿÃÿ¾ÿÂÿ¾ÿ¾ÿ¼ÿÃÿÒÿÓÿÊÿÂÿÄÿÍÿÐÿÃÿÁÿÁÿ¾ÿÄÿ¿ÿ»ÿÆÿÆÿ½ÿÃÿÁÿÊÿ¸ÿÈÿÅÿ½ÿ¼ÿÃÿ¼ÿ¹ÿÂÿÇÿÆÿÅÿÁÿ½ÿÂÿÆÿÃÿÇÿÊÿÏÿÄÿÃÿºÿ¿ÿ¾ÿ¾ÿÆÿËÿÂÿ¹ÿÂÿÌÿÆÿÄÿ¾ÿÎÿ¾ÿÁÿ´ÿÁÿÈÿÄÿÀÿÁÿÅÿÊÿÅÿ¾ÿ¾ÿ¿ÿ¾ÿ¾ÿÂÿÌÿÈÿÊÿÃÿ»ÿÍÿÊÿÉÿÅÿÊÿËÿÅÿÅÿÇÿÇÿÌÿÎÿÌÿÇÿÓÿÌÿÁÿÅÿÆÿÉÿ¾ÿ¾ÿÆÿÅÿÄÿÂÿ¾ÿÁÿÇÿÈÿÄÿÄÿ¼ÿÇÿÄÿÈÿ·ÿÎÿÁÿ¼ÿÁÿÊÿÄÿÀÿÈÿÉÿÆÿÅÿÍÿÏÿÅÿÁÿÒÿÐÿ¼ÿ¾ÿ¿ÿÆÿ»ÿ¼ÿÆÿÉÿÈÿÃÿÎÿØÿÒÿÊÿËÿÂÿ½ÿÏÿ¾ÿ¾ÿÃÿÆÿÇÿÁÿÂÿÌÿËÿÅÿÄÿÃÿ¾ÿÌÿÉÿÉÿÂÿËÿÃÿÄÿÈÿËÿÍÿÊÿÇÿËÿÊÿ½ÿÂÿÄÿÊÿÅÿÅÿ¿ÿËÿËÿÄÿÃÿÊÿÐÿÌÿÌÿÉÿÍÿÆÿ¼ÿÄÿÂÿÃÿÁÿ¼ÿÀÿËÿÆÿ¾ÿÁÿÂÿÌÿÎÿÄÿÉÿËÿ¿ÿ½ÿ¼ÿÈÿÍÿËÿÉÿÈÿÉÿÉÿÉÿÅÿÂÿËÿÈÿÂÿÊÿ½ÿÀÿÆÿÈÿÈÿÇÿÇÿÌÿÉÿÂÿÊÿÇÿ¿ÿÑÿÔÿ¹ÿ½ÿ½ÿÄÿÊÿÈÿÇÿ¾ÿÄÿÃÿÓÿÊÿÆÿÂÿÎÿÁÿÅÿÊÿÈÿÄÿÁÿÆÿËÿÊÿÆÿÇÿÏÿÌÿÎÿÌÿÌÿÈÿÈÿÉÿÄÿÏÿÜÿÇÿÏÿÑÿÂÿ¼ÿÂÿ¿ÿÃÿÊÿÄÿ¾ÿÂÿÅÿÈÿÈÿÄÿ½ÿËÿÒÿËÿ¾ÿÃÿÑÿÐÿÊÿÒÿÇÿÉÿÖÿÑÿÄÿÇÿÌÿÅÿ¿ÿÅÿÉÿÆÿÆÿÍÿÊÿÄÿÅÿÁÿÂÿËÿÄÿÎÿÏÿÂÿÃÿÉÿÀÿÃÿÇÿÁÿÉÿÂÿÆÿÁÿÀÿÂÿÅÿÆÿÄÿÄÿÆÿ½ÿÄÿÉÿÅÿÅÿÄÿÅÿÈÿÉÿËÿÎÿÆÿÈÿÓÿÂÿÅÿÙÿÌÿÀÿÅÿËÿÊÿÊÿÎÿÂÿÍÿ¿ÿÀÿÉÿÎÿÈÿÅÿËÿÅÿ¹ÿÄÿÇÿÄÿÌÿÅÿÉÿËÿÍÿÉÿÈÿÊÿËÿÍÿÇÿÈÿÓÿÐÿÍÿÃÿÁÿÎÿÓÿÌÿÅÿÂÿÆÿÕÿÌÿÍÿÌÿÒÿÏÿÊÿÆÿÂÿÆÿÐÿÈÿÒÿËÿÂÿÄÿ»ÿÊÿÌÿËÿÍÿÇÿÁÿ¸ÿÃÿÂÿ¿ÿÈÿÍÿÂÿÁÿÌÿËÿÄÿÇÿÓÿÏÿÄÿÎÿÃÿÁÿÉÿÍÿËÿÌÿÎÿ»ÿ¼ÿÅÿÄÿÈÿÁÿ»ÿÀÿÆÿÆÿÉÿÒÿÅÿÈÿÄÿÀÿÊÿÍÿÉÿÅÿÇÿÏÿÆÿÈÿÆÿÇÿÐÿÉÿÄÿÈÿÈÿÄÿÉÿÉÿÅÿÉÿÃÿÅÿÊÿÊÿÄÿÃÿËÿÓÿ¾ÿÅÿÈÿÅÿÌÿËÿÈÿÈÿÂÿÑÿÅÿÈÿ¾ÿÁÿÅÿÈÿÏÿÊÿ¼ÿÇÿÊÿÊÿÌÿÊÿÅÿÄÿÈÿÌÿÉÿÁÿÄÿÁÿºÿÅÿÔÿÇÿ·ÿµÿ¾ÿÌÿËÿÓÿÇÿÏÿÈÿ¿ÿÁÿÅÿÄÿÈÿÏÿÊÿ¿ÿÌÿÈÿÆÿÑÿÑÿÀÿÈÿÐÿÏÿÌÿÅÿ¾ÿ»ÿÈÿÑÿÅÿÄÿÀÿ¼ÿµÿÇÿÌÿÉÿÆÿÆÿÐÿÇÿÁÿÈÿÑÿÄÿÁÿÁÿÀÿ¿ÿ¼ÿÁÿ¾ÿÇÿÄÿÂÿ¿ÿ½ÿÄÿÊÿÅÿÇÿ±ÿ»ÿÁÿ¾ÿÀÿÅÿÁÿÁÿÁÿÑÿØÿÕÿÉÿÅÿÈÿÇÿ¾ÿÉÿÐÿÁÿÆÿÅÿÂÿÈÿÒÿÓÿÇÿÉÿÊÿÆÿÉÿÇÿÀÿÁÿÌÿ¿ÿÉÿÆÿÊÿÍÿÊÿÄÿËÿÖÿÆÿµÿÇÿÍÿÐÿÏÿÎÿÑÿÆÿÌÿËÿ¿ÿÅÿÌÿÇÿÅÿÀÿÃÿËÿ¼ÿ¹ÿ¾ÿ¼ÿ¿ÿÂÿÅÿÊÿÅÿ½ÿºÿ¿ÿÁÿ½ÿÀÿÆÿÄÿ¾ÿ½ÿÄÿÀÿÅÿºÿµÿ»ÿ¾ÿÅÿ¼ÿÁÿÆÿ¿ÿ¹ÿ¾ÿÆÿÂÿ»ÿÈÿÅÿÍÿÁÿÂÿÈÿÆÿÀÿÂÿÀÿ»ÿÁÿÂÿÅÿÄÿÆÿÊÿÆÿÃÿÀÿÁÿ¾ÿÃÿ¿ÿ½ÿÃÿÅÿÉÿÊÿÊÿÈÿÊÿÁÿÀÿÆÿÅÿÈÿÄÿ¼ÿÊÿÆÿÃÿÂÿÀÿ¿ÿÂÿÉÿ»ÿÄÿÈÿÇÿ¹ÿµÿ¹ÿ¸ÿ¾ÿ¿ÿºÿ¼ÿÁÿÁÿ¼ÿÂÿÊÿÇÿÅÿÃÿÅÿÅÿÁÿ½ÿ½ÿ¸ÿ¸ÿÁÿÅÿ¾ÿÏÿÐÿÑÿÐÿÅÿÂÿ¾ÿ³ÿ¸ÿ¿ÿÅÿ½ÿ¿ÿ½ÿÀÿÃÿÃÿÀÿÆÿÄÿÇÿºÿÀÿÁÿÀÿÀÿÃÿÅÿÅÿÍÿÀÿÉÿÂÿÁÿ»ÿ¹ÿ¹ÿ¸ÿ¼ÿÃÿ¼ÿÇÿÀÿÇÿËÿ¾ÿ¹ÿ¼ÿ¹ÿÂÿÐÿ½ÿÅÿ½ÿ¯ÿ¿ÿÄÿ½ÿ½ÿÂÿ½ÿ½ÿÆÿÄÿÂÿÇÿ½ÿ»ÿÂÿÄÿÃÿÀÿÅÿÆÿÁÿÇÿÃÿ»ÿ·ÿ¹ÿ½ÿÂÿÊÿÆÿÂÿÀÿ»ÿÁÿÂÿÀÿºÿ¶ÿ¿ÿÃÿÁÿÅÿÇÿ¼ÿÈÿÉÿÁÿÅÿÇÿ½ÿ·ÿ¼ÿÇÿÅÿÃÿÆÿÆÿºÿ½ÿÀÿºÿÃÿ·ÿµÿÂÿÉÿÒÿÂÿ¿ÿÈÿÂÿ¸ÿ½ÿ¸ÿÅÿÆÿ·ÿ¹ÿ¼ÿÆÿÄÿÁÿÁÿ¿ÿ¼ÿ¿ÿÌÿÄÿÇÿÆÿÄÿ¼ÿ¿ÿ¿ÿ¼ÿ¼ÿ¼ÿÁÿ»ÿ¿ÿÈÿ¾ÿÃÿÇÿÀÿºÿ»ÿ¼ÿÀÿÊÿÅÿ³ÿÁÿÂÿ¿ÿÆÿÆÿÆÿÃÿ½ÿ¾ÿÀÿÌÿ»ÿÂÿ¼ÿÂÿÅÿÇÿ½ÿ½ÿÅÿÄÿ¾ÿ¿ÿ¿ÿÁÿÃÿÃÿÀÿÄÿÇÿÃÿ¿ÿÂÿÅÿ¾ÿÃÿÈÿ³ÿ½ÿÇÿÁÿÂÿ½ÿÅÿÃÿ½ÿÂÿÀÿÄÿÁÿÃÿÇÿÊÿ¼ÿÀÿ·ÿ¾ÿÅÿÆÿÊÿÅÿ»ÿÀÿÒÿÂÿÆÿÑÿÅÿ½ÿºÿ¾ÿÃÿÃÿÃÿÉÿÊÿÅÿ·ÿÂÿÆÿÂÿ½ÿÀÿÈÿÆÿ¾ÿÂÿÆÿÌÿÊÿ¿ÿÉÿÎÿ¾ÿ¿ÿºÿ½ÿ¾ÿ¿ÿÊÿÍÿÁÿÊÿÃÿÉÿÊÿ¿ÿÃÿ¿ÿ¾ÿÅÿÈÿÁÿ¾ÿÇÿÂÿºÿ¾ÿ¿ÿÆÿ·ÿ¿ÿ¿ÿ¾ÿ¿ÿÀÿÂÿÅÿÄÿÂÿÁÿÂÿÇÿÁÿÏÿ¿ÿ¼ÿÄÿÃÿÃÿÄÿÃÿÄÿÈÿÌÿÅÿ¼ÿ¼ÿÄÿ¿ÿÆÿÇÿÍÿÉÿ¿ÿ¹ÿ¹ÿ»ÿ½ÿÃÿÆÿÇÿ¿ÿÌÿµÿÄÿÌÿÃÿÀÿÀÿÂÿÈÿÇÿÄÿÂÿ¹ÿÃÿØÿÍÿÍÿ½ÿ¶ÿ¼ÿ¿ÿ¿ÿÇÿÇÿÁÿÁÿÇÿÆÿ¼ÿ»ÿ¿ÿ¸ÿ¹ÿÀÿ¿ÿÃÿ¾ÿ¾ÿÀÿÂÿÂÿÂÿÇÿÉÿÇÿÃÿºÿ¼ÿÅÿÁÿÅÿÃÿ½ÿ¾ÿÅÿÇÿÂÿÃÿÈÿÄÿ¾ÿÃÿÆÿÅÿÏÿ¸ÿ¼ÿÆÿÆÿÇÿÁÿÁÿ¿ÿ»ÿ¼ÿ¿ÿ½ÿ½ÿ½ÿºÿ¸ÿ¼ÿ¾ÿÃÿÄÿÅÿÄÿÄÿÁÿÅÿÍÿÉÿÃÿÄÿÁÿÆÿÄÿ¾ÿËÿÅÿÈÿ¶ÿ½ÿÀÿÀÿÁÿÃÿ¾ÿ¾ÿÈÿÊÿ¾ÿÄÿÂÿ½ÿÁÿ¹ÿ½ÿÀÿÅÿÁÿ¾ÿ¿ÿÎÿÌÿÅÿÊÿÈÿ½ÿ¼ÿÆÿÄÿÇÿËÿÄÿÈÿÉÿÂÿËÿ¼ÿÁÿÍÿ½ÿ¼ÿÀÿ»ÿÁÿÆÿÄÿÁÿÀÿÈÿÆÿÀÿÐÿÀÿÄÿÄÿ¼ÿÃÿÆÿÊÿÂÿ¸ÿ¿ÿÅÿÄÿÈÿÅÿ¿ÿºÿÃÿ¾ÿ¹ÿ½ÿºÿ¾ÿÊÿËÿÂÿºÿ¹ÿÃÿÅÿºÿ½ÿÊÿÇÿÅÿÃÿÄÿÁÿÃÿÊÿÆÿ¿ÿ»ÿ¿ÿÈÿÍÿ¾ÿ³ÿ·ÿÅÿÌÿÂÿºÿ½ÿÀÿÊÿÈÿ»ÿÄÿ¿ÿÈÿÈÿÉÿÂÿÄÿÆÿºÿ¾ÿÅÿ¿ÿºÿ¾ÿÁÿÃÿÈÿÁÿ¾ÿ¼ÿÔÿÅÿ¿ÿ¹ÿÄÿÐÿÊÿÄÿ¿ÿÂÿÀÿÁÿÃÿÅÿÇÿÇÿÁÿ´ÿºÿ»ÿÉÿ¼ÿ¼ÿ¶ÿ¿ÿ·ÿÂÿ»ÿÃÿ½ÿ»ÿÁÿÀÿ·ÿ¸ÿ¼ÿ½ÿ½ÿ¼ÿÀÿ¹ÿÅÿÆÿÙÿÈÿÅÿ¼ÿÀÿÇÿÒÿ¿ÿµÿ¼ÿ½ÿ½ÿ¹ÿµÿ»ÿ±ÿ«ÿÀÿ¼ÿºÿ¿ÿÇÿºÿÄÿ½ÿ¼ÿ¿ÿÆÿÉÿÂÿ¸ÿÆÿÁÿ¿ÿ»ÿÂÿÁÿ¿ÿÊÿÇÿ»ÿºÿ¼ÿÃÿÂÿ½ÿÁÿ¼ÿ¼ÿ¸ÿÄÿ¼ÿÅÿÇÿ¾ÿ¾ÿ¹ÿ½ÿÇÿÇÿÃÿÁÿÀÿ»ÿ¹ÿÃÿÂÿ¾ÿ´ÿÀÿ¿ÿ¼ÿ¿ÿ½ÿ»ÿºÿ½ÿµÿ·ÿ·ÿÃÿÄÿÂÿÂÿÄÿÃÿÂÿÀÿ¼ÿ¹ÿ½ÿÃÿ½ÿ´ÿ»ÿ¿ÿÂÿÂÿ·ÿ¼ÿ«ÿÅÿÀÿ¼ÿÁÿÄÿ½ÿÃÿÁÿºÿ¯ÿ³ÿÁÿÃÿÀÿ¼ÿ¾ÿÈÿÅÿ½ÿ¿ÿÇÿÁÿÁÿ¼ÿ¼ÿÅÿÐÿÃÿÀÿÀÿÁÿ¼ÿÅÿÇÿÅÿÃÿ¿ÿ¿ÿ¹ÿ¶ÿ»ÿ¼ÿÃÿ¾ÿ¼ÿºÿ»ÿ¹ÿ¿ÿÁÿ½ÿÁÿÂÿÉÿÍÿ¿ÿ½ÿ¿ÿÉÿÄÿÀÿÆÿ¿ÿ¾ÿÁÿÅÿÇÿÁÿÁÿÃÿ¾ÿÀÿÅÿ¿ÿ¾ÿ¾ÿÀÿÄÿºÿ¿ÿÀÿ³ÿÁÿÀÿÆÿºÿ»ÿ¾ÿ¼ÿ¾ÿÁÿ¾ÿ¾ÿ¿ÿ½ÿÀÿÄÿÀÿ½ÿ¾ÿÂÿ¿ÿ¼ÿÆÿÅÿÉÿÃÿ¹ÿ¼ÿÇÿÆÿÂÿÁÿÁÿÃÿÃÿ¼ÿÀÿÈÿÂÿÆÿÀÿ»ÿ½ÿÂÿÀÿ»ÿÃÿÇÿÅÿÈÿ¾ÿ¶ÿÄÿÁÿ¬ÿ¿ÿ¾ÿ¹ÿÆÿ¿ÿ»ÿÆÿÀÿÃÿµÿ¿ÿ¹ÿÃÿÇÿ½ÿ½ÿÂÿ½ÿ·ÿ»ÿÁÿÀÿ¿ÿ½ÿ¼ÿ¿ÿ½ÿ½ÿ¼ÿºÿÁÿÃÿ»ÿºÿÅÿ¸ÿÂÿÄÿ¹ÿ¶ÿ¼ÿÇÿ¸ÿºÿ´ÿÁÿ¿ÿºÿ·ÿ«ÿ¸ÿ¾ÿ¼ÿÅÿÅÿÄÿ»ÿºÿÁÿÀÿ·ÿËÿÑÿÅÿ½ÿ²ÿ°ÿÂÿ»ÿÂÿ»ÿÄÿ´ÿµÿºÿÂÿÁÿ¾ÿ·ÿÀÿÁÿÀÿ¼ÿÄÿÇÿ½ÿ¼ÿÀÿÀÿÁÿÀÿ¼ÿ»ÿÀÿÁÿ´ÿ¾ÿÄÿÂÿ½ÿÁÿµÿÅÿÄÿ¹ÿÁÿÄÿ»ÿÀÿ¸ÿ¯ÿÃÿ»ÿ¾ÿ»ÿ¾ÿ¿ÿ¾ÿ¾ÿ½ÿÅÿÄÿÀÿÄÿ·ÿ¸ÿÆÿ¾ÿ½ÿËÿÉÿÂÿÀÿ¸ÿÀÿ½ÿÄÿÄÿµÿ¾ÿ±ÿÅÿ¿ÿ¸ÿ¾ÿ³ÿ½ÿ¼ÿÁÿÆÿÄÿÅÿ¾ÿ¹ÿÂÿÅÿÀÿÅÿÅÿÇÿÊÿµÿ©ÿ±ÿÁÿÄÿ¼ÿÄÿÁÿ¾ÿ¾ÿÀÿ¸ÿ¿ÿÎÿ¸ÿ¼ÿ¼ÿÁÿ¯ÿ¼ÿ»ÿÀÿÁÿ¾ÿ½ÿ¼ÿÁÿ¿ÿ½ÿÂÿÃÿ¿ÿ¿ÿ¼ÿÂÿÍÿÃÿ¼ÿÃÿÃÿ»ÿÂÿ¿ÿÁÿ¹ÿ¾ÿºÿ½ÿÃÿ¾ÿ¿ÿ¿ÿµÿ¼ÿ¸ÿÃÿ»ÿÀÿÃÿÄÿ¼ÿ¹ÿ¶ÿ³ÿÃÿ¿ÿÀÿÃÿ»ÿ¸ÿ¿ÿ¾ÿ¿ÿÇÿÂÿºÿÀÿÄÿÀÿµÿ³ÿ¹ÿÁÿÀÿÁÿÅÿÀÿÀÿ¾ÿºÿ¹ÿÁÿ¾ÿÀÿ¸ÿ½ÿÀÿÍÿ¿ÿ¼ÿÀÿ¹ÿ¸ÿ²ÿ¶ÿ·ÿ¹ÿ»ÿÇÿÌÿÃÿ¾ÿ»ÿ¹ÿ¼ÿ¾ÿÀÿ»ÿ¶ÿ½ÿ¸ÿ¼ÿÂÿÅÿÁÿÊÿÃÿÉÿ¬ÿ¸ÿ¶ÿ¾ÿÂÿ»ÿ²ÿÂÿÀÿÅÿÌÿÂÿµÿ¿ÿ»ÿ¶ÿ½ÿ¿ÿµÿ´ÿ±ÿ¸ÿºÿ¹ÿ¼ÿÂÿÌÿÁÿ¶ÿ¼ÿ»ÿÀÿÆÿÉÿ¿ÿ·ÿ¿ÿ¸ÿ¾ÿÁÿ°ÿÆÿÀÿ´ÿÉÿ½ÿ¾ÿ»ÿËÿ¿ÿ¾ÿ¾ÿºÿÆÿºÿ¼ÿµÿ²ÿ¿ÿ¾ÿ½ÿ¿ÿÂÿ¿ÿ¼ÿ¹ÿ¼ÿ¾ÿ¼ÿÅÿÅÿ¿ÿÃÿÁÿÁÿÁÿËÿ¿ÿºÿÂÿ¸ÿ¿ÿÀÿ¼ÿËÿÈÿ¿ÿ¿ÿÄÿ´ÿÂÿÄÿÆÿ½ÿÀÿÊÿ¿ÿ¹ÿÃÿ¶ÿÂÿ¾ÿ´ÿÆÿÆÿ¹ÿ½ÿÇÿ¿ÿ¼ÿÃÿ¾ÿ¾ÿÁÿÂÿÃÿÀÿÂÿ·ÿºÿ»ÿÉÿÀÿ´ÿÀÿÀÿ¿ÿ½ÿÁÿ¼ÿ¿ÿ»ÿ»ÿ½ÿ¼ÿÄÿ¾ÿ¶ÿ¶ÿºÿºÿÄÿÆÿÀÿºÿ¸ÿ¿ÿÃÿ¿ÿ½ÿÂÿÇÿÂÿ¼ÿ¸ÿµÿ»ÿ¼ÿ¼ÿ»ÿÄÿ½ÿ¼ÿ¼ÿ»ÿÈÿºÿËÿ¾ÿ¸ÿ¹ÿ¶ÿºÿ·ÿ³ÿ±ÿºÿ»ÿ¼ÿ¼ÿ½ÿÂÿÁÿ¾ÿ»ÿ³ÿ¶ÿ¾ÿ¹ÿ¾ÿÀÿ¼ÿÅÿÃÿÀÿÀÿºÿÀÿÀÿÁÿ¸ÿ½ÿÃÿÅÿ»ÿ¼ÿ»ÿ¹ÿ´ÿ¼ÿÆÿ¹ÿºÿ¿ÿÂÿºÿÁÿÂÿ¸ÿÀÿ¸ÿÂÿ½ÿºÿ·ÿ¶ÿºÿÅÿÁÿºÿ·ÿµÿ¸ÿ¾ÿ»ÿµÿ¾ÿ¿ÿÁÿ¿ÿÄÿÀÿÀÿÀÿµÿ·ÿÀÿ·ÿÃÿÇÿºÿ¼ÿ»ÿµÿ¸ÿ¾ÿ¼ÿ·ÿºÿÁÿÄÿÃÿ³ÿ·ÿµÿ·ÿÇÿÉÿ¿ÿ¹ÿºÿ¹ÿ¹ÿ²ÿ°ÿ·ÿºÿÆÿÈÿÂÿÈÿÅÿ»ÿ±ÿ²ÿÂÿ¸ÿÁÿºÿÇÿÇÿ½ÿ¼ÿ½ÿ·ÿ¹ÿµÿÄÿ¾ÿ¿ÿµÿÁÿÂÿ¾ÿÂÿÅÿÀÿÅÿÆÿÂÿÁÿ¹ÿÁÿÇÿºÿºÿ½ÿ¾ÿ¼ÿ¸ÿ½ÿ¾ÿ»ÿÊÿÁÿ½ÿÇÿ¼ÿºÿ¶ÿ¼ÿÌÿ¼ÿ»ÿºÿºÿºÿºÿ¸ÿ½ÿµÿ¹ÿ½ÿ»ÿÁÿÀÿÅÿÉÿÃÿÃÿÄÿÃÿ¾ÿºÿ¹ÿ¹ÿÇÿÈÿÈÿÄÿ¿ÿÎÿÊÿºÿÃÿ¼ÿ¹ÿ½ÿ¸ÿºÿÉÿ¼ÿÁÿÅÿ¹ÿÄÿ´ÿ¾ÿºÿºÿÀÿÉÿÆÿÁÿ¾ÿºÿ½ÿ½ÿ½ÿ¿ÿ½ÿºÿ±ÿµÿÆÿÀÿ¸ÿ¶ÿ¿ÿÂÿ¼ÿÊÿ¼ÿ´ÿÈÿ½ÿ´ÿÀÿÊÿ¼ÿ·ÿ·ÿÄÿ´ÿÃÿ¸ÿ±ÿ»ÿÁÿÄÿ¼ÿ¸ÿÀÿÆÿÄÿ»ÿ¸ÿÀÿÁÿ¼ÿ¹ÿµÿµÿ¼ÿÄÿÅÿ¶ÿ³ÿÄÿ»ÿ¼ÿ¿ÿ²ÿ¼ÿÅÿ·ÿÁÿÃÿÄÿÄÿ¹ÿ¹ÿ½ÿ¼ÿÁÿÆÿÉÿÁÿÃÿÏÿÊÿÀÿ¸ÿ´ÿÆÿÄÿ´ÿ¸ÿ¾ÿÂÿÁÿ¼ÿÄÿÇÿÆÿºÿ¯ÿ³ÿÄÿÃÿÁÿÊÿÊÿ½ÿ¹ÿÁÿÄÿÃÿºÿ·ÿ¼ÿ¾ÿ½ÿ»ÿ¶ÿ½ÿÃÿ¿ÿËÿ¿ÿÀÿÃÿÆÿÈÿºÿºÿ·ÿ¶ÿ½ÿ¿ÿÅÿÁÿÂÿÁÿÄÿÁÿ¾ÿÃÿÌÿÅÿÁÿ¾ÿÁÿÄÿ½ÿ¼ÿÃÿ½ÿ¾ÿÌÿÇÿÁÿ½ÿÁÿÁÿÇÿÉÿÍÿÅÿÊÿ¾ÿÂÿ¹ÿÄÿ»ÿÄÿ½ÿÆÿÇÿ¼ÿÁÿ»ÿ¶ÿ²ÿºÿºÿ¼ÿÄÿÃÿÇÿÍÿÌÿËÿÌÿ¿ÿÃÿ¹ÿ¾ÿÈÿÆÿÀÿ»ÿ¾ÿµÿ·ÿÁÿÈÿÊÿ¿ÿ¸ÿ¼ÿ½ÿ¼ÿ¼ÿ·ÿ»ÿÁÿÁÿÁÿ½ÿ¸ÿ¿ÿÀÿÄÿÆÿ¼ÿ¹ÿ¾ÿ¾ÿÃÿ½ÿÁÿÈÿºÿ»ÿÀÿ½ÿÆÿÂÿ½ÿ»ÿÆÿÆÿÅÿÂÿ¾ÿ¿ÿ½ÿÁÿÊÿÃÿÄÿÉÿ¿ÿÃÿÈÿÂÿÀÿÄÿ¿ÿ¼ÿÍÿÌÿÁÿ³ÿ¸ÿÄÿÊÿÅÿÁÿÀÿÂÿÁÿ¾ÿ¿ÿ½ÿºÿÂÿÃÿÃÿ»ÿ½ÿ·ÿÂÿ·ÿ¶ÿ·ÿ²ÿ«ÿ¿ÿÊÿÁÿºÿÅÿÅÿºÿ¹ÿÂÿÀÿ½ÿÃÿ¾ÿµÿ½ÿÃÿÆÿÀÿÆÿ»ÿÂÿÏÿ¼ÿÀÿÇÿ´ÿ¹ÿºÿÁÿÃÿÀÿÄÿÆÿÄÿÂÿÂÿÃÿÁÿ¿ÿÃÿÅÿ¼ÿ½ÿ¹ÿ´ÿ¾ÿÂÿÄÿÃÿÔÿÇÿ¿ÿÁÿ¼ÿ¼ÿÂÿ¾ÿ»ÿ«ÿ´ÿÄÿÀÿ»ÿÀÿÀÿºÿÀÿÄÿÉÿËÿ¼ÿÊÿÀÿÄÿ¼ÿ½ÿÆÿÂÿÂÿÌÿÌÿÂÿÂÿËÿÇÿÁÿÃÿÆÿÆÿ¿ÿ¼ÿÀÿ¸ÿÆÿÀÿÀÿ¶ÿ¼ÿ¿ÿµÿÉÿÆÿÄÿÄÿÀÿ¿ÿÁÿÆÿÃÿ¿ÿÁÿÅÿÆÿ¼ÿÀÿ½ÿÇÿÅÿÈÿ¿ÿ¾ÿ¿ÿ¿ÿÅÿÂÿÆÿÅÿÇÿ¿ÿ¾ÿ½ÿÁÿÄÿÁÿÇÿÈÿ½ÿ¾ÿÃÿÄÿºÿ½ÿÀÿÅÿÅÿÉÿÆÿÃÿÆÿÁÿÁÿÄÿÂÿÀÿÂÿÈÿÉÿÂÿÆÿÅÿµÿÅÿÒÿÆÿÎÿËÿÃÿÆÿºÿÊÿÂÿÄÿÅÿÁÿÈÿÊÿÇÿÄÿ¿ÿÊÿÁÿÁÿÁÿÀÿ½ÿÃÿÈÿÇÿÀÿÆÿÈÿÊÿÂÿÃÿÉÿÃÿ¾ÿÀÿÀÿÆÿºÿÇÿÊÿ¸ÿ½ÿÉÿÁÿÆÿÅÿ¾ÿÀÿÀÿ½ÿ»ÿÀÿÈÿÈÿÃÿÂÿÄÿÃÿÀÿÁÿ¹ÿÈÿ¿ÿÅÿ¾ÿ»ÿ½ÿÁÿÃÿÄÿÆÿÀÿ¼ÿÂÿÄÿÀÿÀÿ»ÿ¹ÿÈÿÄÿºÿÇÿÑÿÌÿÈÿÄÿÇÿËÿÅÿ¿ÿ¿ÿ¿ÿÁÿÂÿ¾ÿÂÿÍÿÎÿÇÿÈÿ¼ÿÔÿËÿ¾ÿÎÿÁÿ¹ÿ¾ÿ¿ÿÄÿÄÿ¾ÿÅÿÄÿÈÿÉÿ»ÿÃÿÇÿÇÿÊÿÇÿÆÿ¿ÿÂÿ¼ÿºÿ¿ÿÁÿÊÿÇÿÁÿÀÿÍÿËÿÌÿ»ÿÁÿÍÿÆÿÂÿÃÿÈÿÇÿÉÿËÿÅÿÉÿËÿÄÿÄÿÈÿÖÿËÿºÿÁÿ¸ÿÃÿÂÿÁÿÃÿÊÿÌÿÂÿÈÿÏÿÈÿÀÿÍÿÄÿ¼ÿËÿÄÿ¼ÿÊÿÃÿÃÿÆÿÃÿÄÿÁÿÁÿÂÿ¸ÿÄÿÌÿÊÿÎÿÄÿÈÿ¾ÿ¹ÿÄÿÌÿÈÿÂÿÃÿÌÿÎÿÄÿÀÿÃÿÎÿÄÿÖÿÑÿÇÿÁÿ¼ÿ·ÿ·ÿÁÿÈÿ¿ÿÇÿÌÿÏÿÌÿÀÿÈÿ¹ÿ¸ÿ¹ÿÅÿÉÿÇÿÆÿÅÿÈÿÊÿÈÿÁÿÁÿÅÿÅÿºÿ¾ÿÈÿÁÿ½ÿÂÿÍÿÐÿËÿÏÿ¸ÿÂÿÊÿÆÿÃÿÐÿ¿ÿÄÿÍÿÇÿÂÿÂÿÄÿÉÿÂÿ½ÿÈÿÊÿ»ÿÀÿÏÿÂÿ¾ÿ¾ÿÈÿÌÿÇÿÁÿ¼ÿÈÿÈÿËÿÐÿ¿ÿÄÿÍÿÆÿÁÿÆÿÆÿÂÿÃÿËÿÌÿ¾ÿÊÿÇÿÉÿÆÿÅÿÁÿÃÿÃÿÅÿÆÿÂÿÀÿÄÿËÿÈÿÌÿ½ÿÁÿÃÿÀÿÇÿÌÿÇÿÁÿÄÿÇÿÇÿÎÿÆÿÅÿÐÿÂÿÁÿÃÿÉÿÃÿÂÿÂÿ¸ÿ»ÿÆÿÃÿÂÿÆÿÃÿÂÿÅÿÇÿÄÿÍÿÎÿÅÿÊÿÅÿËÿÌÿÂÿÁÿÇÿÅÿÉÿÆÿÄÿÃÿÅÿÐÿËÿÒÿÎÿÉÿÅÿÁÿÀÿÃÿËÿÈÿÁÿÆÿÊÿ¾ÿ¹ÿÄÿÇÿÇÿ¿ÿÆÿÆÿÃÿÄÿÄÿÇÿÏÿÇÿÅÿÈÿ¹ÿÐÿÓÿÍÿÌÿÑÿÊÿÂÿÄÿ¾ÿÃÿÃÿÂÿÊÿÌÿÊÿÉÿÉÿÂÿ¿ÿÆÿÇÿ¼ÿÁÿÃÿÄÿÅÿÄÿÇÿÌÿÐÿÔÿÎÿÅÿÑÿÑÿÎÿÃÿÅÿÆÿÊÿÎÿÌÿÇÿÄÿÂÿÈÿÓÿÌÿÎÿÐÿËÿÊÿÈÿÅÿÎÿÒÿ¼ÿÂÿÅÿÍÿÊÿÇÿËÿËÿËÿÉÿÆÿÄÿÃÿËÿ¹ÿºÿÅÿÆÿÄÿÑÿÏÿÂÿÅÿÁÿÇÿÄÿÆÿÇÿÇÿÇÿÉÿÉÿÇÿÊÿÑÿÁÿÆÿÆÿÅÿÊÿÎÿÍÿÌÿÅÿ¹ÿ»ÿÎÿÉÿÇÿÂÿÍÿÌÿÈÿÅÿÄÿÈÿËÿÆÿÇÿÈÿ¿ÿÈÿÈÿÉÿÇÿÃÿÅÿÃÿÉÿÇÿÊÿÄÿÀÿÂÿÄÿÆÿÇÿÄÿÏÿÃÿÈÿÉÿÅÿÌÿÊÿÇÿÇÿÇÿÌÿÅÿ¿ÿÑÿÁÿÃÿºÿµÿ½ÿÁÿÄÿÍÿÆÿ¾ÿÄÿÁÿÁÿÇÿÉÿÈÿÊÿ»ÿ¿ÿÀÿÄÿÑÿÆÿ»ÿ»ÿÃÿÌÿ¿ÿÈÿÆÿÍÿÄÿÆÿËÿÍÿÎÿËÿÈÿÆÿÀÿÈÿÆÿÉÿËÿÉÿÊÿÍÿ×ÿËÿÂÿÌÿÀÿ¾ÿÇÿÌÿÇÿÂÿÄÿÃÿ¸ÿÅÿÉÿÎÿÍÿÊÿËÿÃÿ½ÿÅÿ¼ÿÀÿÆÿÈÿÆÿÇÿÊÿÂÿ¶ÿËÿÃÿÃÿÀÿÁÿÃÿÂÿÎÿÄÿ¹ÿ¼ÿÀÿ½ÿ¸ÿ¸ÿ¿ÿÁÿ½ÿÐÿÈÿÅÿÉÿÇÿÆÿÅÿ¼ÿÌÿÒÿÁÿÅÿÆÿÆÿÉÿÍÿÐÿÔÿÅÿ»ÿÁÿÄÿÂÿ¿ÿÃÿÉÿÊÿÉÿÆÿÉÿËÿÆÿÆÿÈÿÄÿÔÿÉÿºÿÁÿÓÿËÿÂÿËÿËÿÉÿÌÿÃÿÌÿÌÿÂÿÅÿÀÿ¹ÿÈÿÆÿÅÿÀÿ¾ÿÄÿÊÿËÿÆÿ»ÿ·ÿÄÿ½ÿÂÿÂÿÀÿÄÿÂÿ¿ÿ»ÿÈÿÆÿÈÿÂÿ¿ÿÆÿÃÿÈÿ¹ÿ·ÿÉÿÆÿ»ÿºÿ½ÿ¸ÿ¸ÿÉÿÇÿÆÿÃÿÄÿÅÿÅÿÊÿÂÿÈÿ¼ÿ¼ÿ¸ÿ¿ÿÇÿÈÿÇÿÌÿÎÿ¾ÿÂÿ¸ÿ¿ÿ¿ÿ¸ÿ¿ÿÅÿÆÿÆÿËÿÆÿ»ÿ·ÿ½ÿÈÿÇÿ¾ÿÍÿ¿ÿÈÿÂÿÃÿÀÿºÿºÿºÿÁÿºÿÂÿ¾ÿºÿ¾ÿ¿ÿÀÿÎÿÐÿÈÿÂÿÖÿÉÿÂÿ¶ÿµÿÁÿÀÿÈÿÅÿÃÿÁÿÁÿÁÿÇÿÄÿµÿ»ÿÉÿÌÿÅÿÂÿÆÿÁÿ¹ÿ¼ÿÂÿºÿÂÿÀÿÆÿÄÿÅÿ½ÿ·ÿºÿ¼ÿ½ÿÆÿ¿ÿÆÿÌÿ»ÿ´ÿ´ÿºÿÆÿÍÿÂÿÅÿÁÿËÿ¿ÿÀÿÃÿÂÿ»ÿ»ÿÉÿÇÿÃÿ»ÿ»ÿÄÿÃÿ»ÿ¶ÿ¼ÿÄÿ¾ÿÆÿÌÿÁÿ¼ÿ½ÿÁÿÄÿÃÿÃÿÀÿ¹ÿÇÿËÿ¿ÿÁÿÄÿÂÿ½ÿ¼ÿÄÿÊÿÂÿ½ÿÍÿÆÿËÿÎÿÁÿ¹ÿ¼ÿ¾ÿ¼ÿÆÿÈÿÃÿºÿÂÿ¿ÿÁÿÁÿ»ÿºÿÀÿ¾ÿ¯ÿ¼ÿ­ÿºÿÀÿÂÿÅÿÆÿÁÿ¾ÿÀÿ½ÿ¶ÿ¾ÿ½ÿ¿ÿÃÿ¿ÿ½ÿ¾ÿºÿÅÿËÿ»ÿÂÿ½ÿÅÿ»ÿ½ÿÇÿÂÿµÿ·ÿ¹ÿ¹ÿËÿÌÿ¿ÿÁÿÅÿÃÿÄÿÉÿÉÿÁÿ»ÿÌÿÁÿ¼ÿÉÿÍÿÃÿÂÿÇÿÅÿ¿ÿÃÿÄÿ´ÿÂÿÆÿ¿ÿËÿÈÿÇÿÁÿ¿ÿÆÿÁÿÆÿÆÿ¹ÿµÿ¼ÿÏÿÐÿËÿÂÿÁÿÉÿÅÿÆÿ¿ÿ¸ÿºÿ¾ÿÈÿÉÿÂÿÃÿÇÿÆÿÄÿÇÿÄÿÈÿÁÿÄÿÄÿÃÿÂÿ¿ÿ¾ÿÀÿÂÿÁÿ½ÿÅÿÆÿ°ÿ¯ÿÈÿÊÿÌÿÄÿÇÿÊÿÁÿ½ÿÁÿÈÿ¼ÿÇÿÇÿÌÿÂÿÅÿÁÿÃÿÆÿÃÿÄÿ¹ÿ·ÿ¼ÿÏÿÁÿÄÿÄÿÀÿ»ÿ¿ÿÀÿ¼ÿ¾ÿÁÿÆÿÏÿÊÿÁÿÃÿÀÿÃÿ¼ÿÁÿÊÿËÿÆÿ¿ÿÂÿ½ÿÏÿ±ÿÉÿÇÿÄÿËÿÅÿÂÿÂÿÂÿÉÿËÿÀÿÊÿÁÿÅÿÅÿ»ÿÉÿÆÿÅÿÌÿÍÿÆÿÀÿÂÿÈÿ¹ÿ·ÿÄÿÄÿÇÿÈÿÁÿÌÿÅÿÃÿÉÿÉÿÃÿÀÿÀÿÅÿÁÿÃÿÇÿ½ÿÆÿÂÿÁÿÂÿÂÿ¿ÿÂÿÊÿÈÿºÿ¼ÿÀÿ¾ÿÁÿÌÿÂÿÊÿÃÿÄÿÉÿÅÿÁÿÃÿÄÿÄÿ»ÿ¼ÿÆÿÂÿÄÿÊÿÆÿ¿ÿ»ÿÁÿÉÿÈÿ¿ÿºÿµÿ¹ÿÏÿÀÿ¾ÿÈÿ½ÿÀÿ»ÿ»ÿÁÿÌÿËÿÅÿÅÿºÿ¹ÿµÿÇÿÂÿ·ÿÃÿÃÿÆÿÂÿÄÿ¿ÿ¿ÿÂÿ¾ÿÁÿÆÿ¹ÿ¿ÿ¾ÿ¸ÿ¶ÿÅÿ½ÿÀÿÅÿÁÿÁÿÆÿËÿÍÿÈÿÀÿÇÿ¿ÿÁÿÇÿÅÿ¾ÿºÿÃÿÅÿÀÿ½ÿ¿ÿ¹ÿ·ÿ»ÿ¹ÿ»ÿÀÿÃÿ»ÿ»ÿ¾ÿ½ÿÈÿÅÿÅÿÑÿÄÿÀÿ¿ÿÂÿÄÿ¼ÿ¿ÿÇÿÐÿÉÿÂÿÉÿÇÿÁÿ»ÿ¼ÿ¿ÿ¿ÿ¿ÿÄÿÀÿÂÿÈÿ¿ÿÂÿÈÿÅÿ¶ÿÅÿÆÿÊÿÃÿÈÿÒÿÉÿÆÿºÿ½ÿÅÿÃÿ»ÿ·ÿÄÿÅÿÆÿÉÿÈÿ¼ÿ½ÿÉÿÈÿÅÿ¼ÿÂÿÊÿ½ÿ¼ÿÂÿºÿ½ÿÆÿ¾ÿ·ÿÁÿÈÿºÿ¼ÿ¹ÿ­ÿ»ÿÍÿÃÿÁÿºÿ¿ÿÄÿÁÿÄÿÉÿÅÿ¾ÿÂÿºÿ»ÿÉÿ»ÿÀÿÇÿ¿ÿ¿ÿÄÿÁÿÂÿÁÿ¾ÿÂÿ¿ÿ³ÿ¶ÿÂÿºÿÁÿÂÿÅÿÀÿ»ÿÃÿ»ÿÎÿËÿ´ÿ¼ÿÃÿÄÿ¿ÿ¾ÿÂÿ¾ÿ¸ÿ»ÿ»ÿÆÿÃÿÍÿÁÿÃÿÁÿÌÿÉÿÆÿÁÿ¼ÿÁÿ¿ÿÂÿÆÿ¿ÿ»ÿ¿ÿ¹ÿ·ÿÀÿÃÿÌÿ¾ÿÄÿ³ÿÏÿÃÿÇÿÅÿ¾ÿ¿ÿÁÿºÿ»ÿ¿ÿÁÿÃÿÂÿ¾ÿ¼ÿ·ÿºÿ¿ÿÅÿ¼ÿ¾ÿ¼ÿ°ÿ·ÿ»ÿ¼ÿÈÿ¼ÿ´ÿ¹ÿ¾ÿ¸ÿ·ÿ¿ÿÀÿ¿ÿ¸ÿ»ÿÄÿÅÿ¾ÿÅÿ½ÿºÿ½ÿ¾ÿºÿ³ÿÆÿÃÿÈÿ¹ÿ¶ÿ¾ÿ»ÿ¾ÿ¼ÿ¶ÿÆÿÄÿ»ÿ»ÿÆÿ½ÿÈÿÈÿÇÿÀÿÀÿÅÿ¼ÿÂÿÊÿÁÿÃÿÃÿÄÿÄÿÅÿÅÿ¿ÿºÿ¸ÿÇÿÂÿ¹ÿ¹ÿºÿ½ÿºÿÀÿÇÿÊÿÎÿÃÿ¼ÿ¼ÿÃÿ½ÿºÿÀÿºÿ¸ÿÄÿÃÿ½ÿÅÿÂÿ¿ÿ²ÿÀÿ¼ÿµÿ¼ÿÅÿ¼ÿ¿ÿÀÿ»ÿ¾ÿ¸ÿÃÿÉÿÉÿËÿÆÿ½ÿ¼ÿ¾ÿ¾ÿ¾ÿÁÿÃÿ¿ÿÂÿÌÿºÿÌÿÂÿÌÿ¸ÿÊÿ¼ÿÁÿÃÿ¾ÿÃÿÁÿÄÿÅÿ½ÿºÿ¿ÿÂÿ¾ÿ¼ÿÀÿÇÿÎÿÅÿÂÿ½ÿºÿÇÿ»ÿÃÿ¼ÿºÿÃÿºÿÁÿÇÿÂÿ¾ÿ¼ÿ½ÿÅÿÅÿ¿ÿ»ÿ¼ÿ¼ÿ¸ÿ¼ÿ¿ÿ¸ÿ¾ÿÃÿÆÿ·ÿ»ÿ·ÿÏÿ¾ÿÃÿÉÿ¹ÿ»ÿÈÿ¼ÿÃÿÅÿÁÿ¼ÿµÿÀÿÄÿ¿ÿÃÿÁÿ¿ÿÇÿÃÿ¾ÿÇÿÅÿÉÿÁÿÄÿÉÿ¾ÿ»ÿ¿ÿ¶ÿÄÿÄÿÂÿ¾ÿºÿ¼ÿ¾ÿÃÿÂÿ¿ÿ¾ÿºÿ¶ÿµÿºÿÂÿÃÿ¿ÿ¿ÿ¿ÿÁÿÇÿÀÿÄÿÈÿ½ÿ½ÿ¾ÿÁÿÊÿÁÿÃÿÂÿ¼ÿ¿ÿÄÿ¹ÿÀÿÊÿÁÿ¿ÿÅÿ¿ÿ·ÿÀÿÍÿÆÿ¼ÿ¿ÿÇÿÃÿ¿ÿÈÿ´ÿºÿ½ÿÁÿÇÿ¼ÿ·ÿÈÿ¸ÿºÿ¿ÿÀÿ¿ÿÅÿÄÿ¹ÿ·ÿ¿ÿÀÿ¹ÿ¶ÿ¹ÿ¾ÿ¿ÿ½ÿ¿ÿ½ÿ¼ÿ¾ÿ»ÿ»ÿ¾ÿÉÿ½ÿÇÿÆÿÄÿÂÿ¿ÿ³ÿÄÿÅÿÁÿÁÿÈÿ¼ÿºÿ½ÿ»ÿ¿ÿÀÿ»ÿ¶ÿ»ÿÆÿÎÿÈÿ¹ÿÀÿÁÿ¼ÿ¸ÿÇÿÎÿ»ÿ¶ÿºÿÀÿÇÿµÿÅÿÁÿÄÿ¾ÿÂÿ¿ÿÅÿÇÿËÿÁÿÃÿÄÿÅÿÁÿ¿ÿ¿ÿ¸ÿ½ÿÃÿ¾ÿÄÿÂÿÁÿ¹ÿºÿÂÿÁÿ½ÿÀÿÉÿÂÿÁÿ´ÿÆÿÈÿ½ÿ¾ÿÄÿ»ÿ¸ÿÁÿ·ÿ¾ÿ½ÿÆÿÂÿ¿ÿ·ÿºÿ¿ÿÁÿÇÿÁÿ¸ÿ¼ÿ¼ÿ·ÿ½ÿ½ÿÂÿÄÿÅÿÍÿÆÿ·ÿ¶ÿÃÿÄÿ¾ÿ¶ÿÈÿÍÿ´ÿºÿÀÿ°ÿÀÿ¼ÿ¾ÿÿ²ÿ¸ÿ³ÿ¼ÿ¸ÿ³ÿÂÿÂÿ¹ÿÀÿ¿ÿ·ÿ±ÿ±ÿºÿÂÿÅÿ¾ÿ¸ÿ¼ÿÄÿ¿ÿ¹ÿ½ÿ½ÿÈÿÂÿ¶ÿ¸ÿÃÿÅÿºÿ¼ÿºÿÀÿ¹ÿ¼ÿ»ÿ½ÿ¿ÿÂÿ¿ÿºÿ¾ÿÅÿÃÿÆÿÎÿÅÿ¹ÿ¿ÿ¼ÿ¶ÿ½ÿÂÿÄÿÇÿÇÿ¸ÿ¶ÿÂÿ¾ÿÂÿ»ÿ¾ÿ¼ÿ»ÿºÿ¼ÿÀÿÆÿ½ÿ»ÿÄÿºÿ¼ÿÃÿ¼ÿ¼ÿÁÿ¿ÿ¿ÿÀÿ·ÿ¸ÿÆÿÃÿ¼ÿÀÿÄÿÈÿ»ÿ·ÿ½ÿ¼ÿÁÿÅÿ½ÿ²ÿ·ÿ¹ÿ½ÿ¼ÿ¸ÿ¾ÿ¿ÿ®ÿºÿ½ÿ¼ÿ½ÿ¹ÿ»ÿ¿ÿ²ÿ«ÿºÿÁÿ¿ÿÀÿÁÿÆÿÆÿÀÿÀÿÁÿ½ÿºÿ¸ÿ¼ÿÁÿ½ÿÃÿ¯ÿ»ÿÅÿ°ÿ¾ÿÉÿÎÿ¼ÿ»ÿ´ÿÈÿÓÿ°ÿÃÿÎÿ¾ÿ³ÿÂÿËÿÂÿÈÿ¬ÿ®ÿ»ÿ»ÿÀÿ¹ÿ´ÿ½ÿÁÿ¼ÿ¹ÿ¿ÿÉÿÉÿÃÿ»ÿ»ÿÁÿ¸ÿÀÿÄÿ³ÿÂÿÀÿÀÿ´ÿºÿÃÿ¹ÿ´ÿ®ÿ¾ÿµÿ¶ÿ¾ÿÄÿ·ÿ¾ÿ¼ÿ»ÿÀÿ¿ÿµÿºÿÄÿ½ÿ³ÿ«ÿ·ÿÁÿºÿºÿÁÿ»ÿ»ÿÃÿ»ÿºÿµÿºÿÀÿÄÿ¿ÿÀÿ¾ÿÁÿÀÿ½ÿÃÿ½ÿÈÿ²ÿÃÿÂÿ¾ÿ·ÿ¿ÿÈÿÅÿÁÿ¹ÿ·ÿ¿ÿ¾ÿÃÿÀÿ¿ÿ´ÿ³ÿ»ÿ¾ÿ¾ÿÁÿÅÿ½ÿ·ÿ¾ÿÀÿ¿ÿÁÿ¾ÿÀÿÀÿ½ÿÆÿºÿÁÿÁÿ¸ÿ¾ÿÊÿÅÿ³ÿÆÿÆÿ½ÿÁÿ¿ÿ½ÿÀÿÂÿÄÿ»ÿºÿ¼ÿÁÿÄÿÂÿÅÿÂÿÃÿ¹ÿ¼ÿÄÿ»ÿ¼ÿÂÿÂÿÄÿÀÿ¿ÿµÿ´ÿ¾ÿÆÿ¸ÿ´ÿ¾ÿ½ÿ¹ÿ·ÿ½ÿ¶ÿÀÿ¿ÿÂÿÇÿ¿ÿ¯ÿ¶ÿ²ÿ¹ÿºÿºÿµÿ´ÿ¾ÿÉÿÈÿÄÿÃÿ¾ÿ¾ÿÂÿ»ÿ¹ÿ¼ÿ¾ÿºÿµÿ¿ÿ¼ÿºÿÃÿºÿºÿ²ÿ¹ÿÂÿµÿ³ÿ¹ÿ½ÿ¾ÿ·ÿ¿ÿÊÿÊÿÅÿ¼ÿ¿ÿ¯ÿ¼ÿÂÿ½ÿ¾ÿÅÿ½ÿ´ÿ²ÿÃÿ¿ÿ¸ÿÀÿ¿ÿÅÿÄÿÀÿ»ÿ¼ÿÂÿ´ÿ³ÿ½ÿ¸ÿ¸ÿ¿ÿ¹ÿ¸ÿºÿÿÀÿÌÿ³ÿ·ÿ²ÿÊÿ«ÿÈÿ¿ÿ­ÿ¾ÿ²ÿ´ÿÄÿÈÿ»ÿ¶ÿÄÿÈÿÉÿÅÿ¾ÿÄÿÁÿ»ÿºÿ¾ÿ¾ÿ¿ÿ¾ÿÁÿÆÿ²ÿ­ÿ¶ÿÂÿÄÿÀÿ»ÿ®ÿÀÿºÿ½ÿ¾ÿ¿ÿÌÿÌÿ¼ÿÃÿ®ÿ½ÿ´ÿ»ÿ½ÿ¼ÿÆÿÂÿ½ÿ´ÿ¹ÿÂÿÃÿ¾ÿ¿ÿÆÿÍÿÅÿÄÿÃÿ¸ÿ»ÿÂÿÄÿ¿ÿ½ÿºÿÀÿ½ÿÆÿÃÿËÿÊÿ¼ÿ¶ÿ¶ÿÂÿ¾ÿÂÿ°ÿ½ÿ¿ÿ½ÿ¿ÿ¹ÿ¼ÿÁÿ¿ÿÀÿ»ÿÂÿ»ÿ¼ÿÂÿÇÿÄÿ¿ÿÂÿÁÿÀÿ¼ÿ¸ÿ»ÿ¸ÿºÿÇÿÇÿÔÿÃÿ¾ÿÈÿ¿ÿ½ÿ½ÿ¼ÿ¼ÿÀÿ»ÿ¹ÿ¼ÿºÿÄÿÉÿÂÿÁÿ³ÿºÿ¾ÿºÿ¾ÿÂÿÂÿÀÿ¹ÿ³ÿºÿÂÿ¼ÿºÿÆÿÆÿ¹ÿ·ÿ·ÿÈÿÅÿÆÿ¶ÿÈÿÄÿÂÿ¹ÿÈÿÌÿÀÿµÿµÿ¿ÿ¼ÿÂÿÏÿÃÿ¸ÿºÿ¹ÿ¿ÿºÿ¼ÿ¿ÿÂÿÂÿ¼ÿ½ÿÅÿÄÿºÿ½ÿ½ÿ½ÿ¿ÿÂÿÀÿ´ÿ²ÿÂÿºÿ¾ÿ¾ÿ¹ÿÂÿÌÿÁÿÅÿÁÿÅÿÁÿ¼ÿ½ÿ·ÿ¼ÿÅÿËÿÅÿºÿ½ÿÄÿÃÿÄÿÃÿÂÿÆÿÄÿ½ÿ¹ÿ¹ÿ½ÿÄÿ½ÿ»ÿºÿÁÿºÿ¾ÿÂÿÀÿ¶ÿÇÿÄÿ¸ÿ½ÿ¸ÿ¶ÿÀÿÅÿÄÿºÿ¿ÿÂÿºÿºÿÀÿÅÿÄÿÃÿÄÿÀÿÁÿ·ÿ¾ÿÀÿÌÿÌÿ¶ÿºÿ¸ÿ¶ÿ¶ÿ¹ÿÆÿÂÿ¼ÿ½ÿ¾ÿÃÿÆÿ¿ÿ¿ÿ¼ÿ¹ÿ·ÿ¸ÿ¿ÿÈÿÂÿ¸ÿ¿ÿÁÿÂÿ¿ÿÁÿÀÿÄÿÆÿÈÿ¾ÿÉÿÇÿÀÿÅÿÈÿÆÿÀÿ½ÿ¹ÿËÿ¿ÿºÿ½ÿ»ÿ½ÿºÿºÿÃÿÉÿËÿÅÿºÿ¹ÿ»ÿ¾ÿÄÿÅÿÉÿ»ÿÇÿ¿ÿ¾ÿÄÿ¸ÿÇÿ½ÿÀÿÄÿÉÿÀÿ´ÿ³ÿ¼ÿ¿ÿÄÿÅÿÁÿÄÿÄÿ¾ÿ¶ÿ¸ÿÄÿ¾ÿÀÿ½ÿ¼ÿ¿ÿÀÿÂÿÃÿÃÿÁÿÁÿÀÿÀÿ»ÿÁÿÁÿÂÿÃÿ¾ÿºÿÁÿÄÿÅÿÇÿËÿËÿÀÿ·ÿ´ÿ¸ÿÅÿÒÿÍÿÀÿ¿ÿ¿ÿÐÿÈÿÁÿÍÿ¾ÿÂÿ¹ÿÃÿÌÿ¼ÿ¿ÿ¶ÿ¿ÿÉÿËÿÃÿ¿ÿÄÿÁÿÁÿÃÿ½ÿÀÿ½ÿ´ÿÁÿ¼ÿ¾ÿ¿ÿµÿºÿÇÿÇÿ½ÿ¿ÿÄÿÉÿÁÿÂÿÃÿÀÿÅÿËÿÃÿ»ÿ¾ÿ¾ÿ½ÿÂÿÈÿÃÿÁÿ»ÿ¼ÿÅÿËÿÐÿÀÿ¾ÿ¼ÿËÿÀÿÅÿÆÿÃÿ¾ÿÅÿÄÿ¿ÿ¾ÿÀÿÅÿ»ÿÁÿÀÿ¹ÿ¾ÿ¿ÿÁÿ·ÿÌÿÍÿ¼ÿÂÿºÿ¿ÿ½ÿÂÿ½ÿ®ÿ¿ÿÂÿ¾ÿÆÿÂÿ»ÿ¿ÿÆÿ¿ÿÈÿÅÿÆÿÇÿÄÿÄÿ¿ÿÉÿ¿ÿÄÿÃÿÇÿ½ÿÃÿÉÿÄÿÁÿÄÿÎÿÑÿÊÿÂÿÁÿÅÿ¹ÿÁÿ¾ÿÁÿÀÿÂÿËÿ»ÿÃÿÁÿ¼ÿ¿ÿ¿ÿÂÿÄÿÄÿÄÿÆÿÀÿ¼ÿÁÿÁÿÂÿ¾ÿÁÿÐÿÄÿÏÿºÿ¿ÿÂÿÃÿ¿ÿÍÿÅÿÅÿÆÿÂÿ¼ÿ»ÿÁÿÄÿÆÿÊÿÄÿÃÿÃÿÃÿ½ÿËÿÄÿÁÿÄÿÉÿ¿ÿÂÿÂÿÁÿÃÿÃÿÃÿÄÿÃÿÀÿ¾ÿÁÿÀÿ¿ÿÁÿËÿ×ÿÑÿ¿ÿÅÿÆÿºÿ¹ÿÃÿºÿÉÿÀÿÁÿÇÿÁÿÂÿÂÿÁÿÇÿºÿºÿÁÿÉÿÆÿÉÿÅÿ¾ÿÅÿÈÿÅÿÀÿÀÿ¾ÿ¶ÿ¹ÿÃÿÅÿÁÿÁÿÆÿÈÿÍÿÄÿÊÿÁÿÅÿÁÿ¾ÿ¾ÿ¾ÿÂÿÅÿÂÿÃÿÈÿÆÿ¿ÿÁÿÌÿÆÿ¿ÿ½ÿºÿÁÿ¹ÿËÿÉÿ¾ÿ·ÿÇÿÅÿ¾ÿÁÿ½ÿ¾ÿÇÿÇÿÉÿÅÿÅÿÉÿÄÿÃÿºÿ¹ÿÑÿÍÿ¿ÿ¿ÿÅÿÁÿÀÿÄÿÂÿ¿ÿÁÿ¿ÿºÿ¿ÿËÿËÿÔÿÇÿ¿ÿÇÿÁÿÂÿËÿ¿ÿÁÿÇÿÉÿÊÿÉÿÉÿËÿÆÿÆÿ¼ÿÇÿºÿÌÿÉÿ¿ÿÃÿÃÿ¾ÿ¾ÿ»ÿÀÿÃÿÃÿÊÿÄÿÇÿÈÿÈÿÍÿÏÿÀÿ¿ÿÇÿÉÿÂÿÅÿÅÿÁÿÄÿÆÿÊÿÔÿÈÿºÿÅÿÆÿËÿÅÿ»ÿÀÿ¿ÿÍÿÏÿÌÿÇÿÄÿÆÿÆÿÇÿÈÿÄÿÁÿÈÿÍÿ½ÿ½ÿÃÿ»ÿÀÿÆÿÌÿÈÿÁÿÁÿÇÿÍÿÐÿÄÿÈÿÊÿÅÿÑÿÁÿÄÿÀÿ¿ÿÂÿÄÿÆÿÄÿÀÿÄÿÉÿÀÿÇÿÇÿÆÿ¼ÿËÿÔÿÈÿÁÿÅÿÁÿºÿ¼ÿÀÿ¾ÿ¾ÿÃÿÌÿÕÿÂÿÈÿ¼ÿÇÿÂÿÅÿÆÿÊÿÍÿÌÿËÿÄÿÉÿÄÿÀÿ¸ÿÈÿÃÿÑÿËÿÃÿÅÿ¿ÿ»ÿ¿ÿÅÿÊÿÃÿÆÿËÿÎÿÎÿÌÿ»ÿ½ÿÌÿËÿÄÿÀÿÂÿÈÿÅÿ¾ÿÃÿÇÿ¾ÿ¿ÿÆÿÅÿÉÿÅÿÊÿÈÿÈÿÉÿ¾ÿ»ÿ³ÿ¼ÿÈÿÁÿÎÿÎÿÏÿÃÿÅÿÉÿÉÿÊÿÍÿÉÿÀÿÉÿÇÿÃÿÇÿÍÿÃÿÅÿÇÿÉÿÊÿÉÿÇÿÊÿÅÿ»ÿÉÿ½ÿÇÿÁÿËÿ¿ÿºÿÂÿÈÿÊÿÈÿÅÿÑÿÕÿÍÿÐÿÂÿÂÿÅÿÌÿÂÿÂÿÈÿ½ÿ¸ÿÉÿÅÿÄÿÁÿ×ÿÄÿÂÿÁÿÂÿÍÿÏÿÈÿÃÿÀÿÆÿÏÿÄÿÈÿÃÿÅÿÉÿÍÿÊÿÇÿÈÿÊÿÊÿ½ÿÀÿÁÿÆÿ¸ÿÃÿÎÿÑÿËÿÊÿÎÿÊÿÃÿ½ÿ¿ÿÌÿÊÿ»ÿÉÿÊÿÀÿ¼ÿÃÿËÿÊÿÈÿÑÿÎÿÍÿÎÿÉÿËÿÊÿÀÿÁÿÊÿÊÿÇÿÅÿÑÿÃÿÆÿÁÿ¾ÿÇÿÊÿÆÿÅÿÇÿÄÿÁÿÅÿÏÿÐÿÆÿ¿ÿÎÿÅÿÃÿÍÿÎÿËÿÍÿÌÿÏÿÄÿÄÿÇÿÁÿÄÿÈÿÈÿÅÿÁÿÇÿÉÿÄÿÊÿÊÿ¾ÿÇÿÆÿÅÿÌÿÏÿÎÿÄÿÏÿÌÿÊÿÅÿÅÿÉÿÇÿÅÿÆÿÅÿÌÿÌÿ¾ÿÉÿÁÿÉÿÍÿËÿÂÿÃÿÈÿ½ÿÊÿÇÿÁÿÆÿÌÿËÿÉÿÊÿÄÿÀÿÉÿÆÿÍÿÁÿÀÿÉÿÌÿÊÿÅÿÃÿÅÿÉÿÒÿ¼ÿÀÿ¿ÿËÿÐÿÉÿÃÿÀÿÁÿÊÿÓÿÍÿÊÿ½ÿÃÿÀÿÅÿËÿÌÿÌÿÈÿÅÿÏÿÁÿ¹ÿ¹ÿÀÿÂÿÄÿÄÿÁÿÂÿÂÿÄÿÁÿÄÿÄÿÂÿÃÿÈÿËÿÆÿÀÿÌÿÍÿÄÿÆÿÂÿÊÿÊÿÂÿÅÿÅÿ¼ÿÀÿ¾ÿÁÿ¾ÿÄÿÄÿÃÿÉÿÄÿÐÿ¾ÿÁÿÃÿËÿÌÿÅÿÂÿÅÿÂÿÈÿÌÿÏÿÅÿ½ÿ¾ÿÉÿÍÿÅÿÅÿ¼ÿÅÿÇÿÁÿÉÿÊÿÃÿ¾ÿÆÿÓÿÉÿÈÿÆÿ¿ÿÉÿÈÿÅÿËÿÉÿ¾ÿÌÿÁÿÂÿËÿÎÿÏÿÑÿÏÿÉÿÀÿÆÿÔÿÏÿÉÿ½ÿ¾ÿÎÿÖÿÅÿ´ÿ¿ÿÆÿÄÿÁÿÂÿÂÿÂÿÄÿÀÿ»ÿÆÿÂÿÆÿÅÿÄÿÄÿ¿ÿÅÿÏÿÆÿÌÿËÿÇÿÉÿÇÿÀÿÃÿÑÿÂÿÅÿËÿÇÿÄÿÆÿËÿÔÿËÿÃÿÁÿÁÿ¼ÿÄÿËÿÄÿËÿÅÿÉÿÆÿÉÿÇÿ¿ÿ»ÿÃÿÉÿÉÿÔÿÉÿÈÿÊÿÔÿÜÿÔÿ¼ÿÄÿÐÿ×ÿÅÿ¿ÿÅÿÇÿÁÿÃÿ¬ÿ²ÿ¸ÿÀÿÀÿÀÿÂÿ¿ÿ»ÿÀÿÄÿÃÿÆÿÆÿÀÿ½ÿÀÿÆÿ¿ÿÆÿÇÿÅÿÇÿÅÿÁÿÊÿ·ÿÀÿ´ÿÅÿÈÿÀÿ¼ÿ»ÿ³ÿ´ÿÄÿÄÿÀÿ¼ÿ½ÿÃÿÇÿÄÿ¾ÿ¿ÿ¸ÿ¾ÿÃÿÁÿ¼ÿºÿ½ÿÃÿÉÿÀÿÃÿ¼ÿ¼ÿ¼ÿ·ÿ¼ÿÄÿÄÿºÿºÿÊÿÅÿÀÿÁÿ¿ÿ¾ÿµÿÁÿÂÿÀÿÀÿ¿ÿ¼ÿ¸ÿºÿ¼ÿ¶ÿ´ÿ¿ÿÁÿ¿ÿÄÿÎÿÏÿÂÿ¿ÿ½ÿÂÿÈÿÉÿÂÿ·ÿ¸ÿÆÿÅÿÂÿÀÿ½ÿ»ÿ¾ÿÅÿÈÿÅÿÀÿÀÿ»ÿÅÿËÿÆÿÂÿÁÿ¼ÿ·ÿ¸ÿ·ÿÊÿÌÿÁÿÂÿ¾ÿºÿ³ÿ²ÿ¶ÿ°ÿÉÿÅÿÂÿÉÿ¹ÿ¹ÿºÿ»ÿÀÿÀÿÇÿÃÿ¾ÿÈÿ¼ÿ¿ÿÄÿÄÿÀÿ¾ÿÉÿ¿ÿÉÿ¾ÿ½ÿÆÿÇÿÅÿ½ÿ·ÿ»ÿ¹ÿ¸ÿÃÿ¼ÿ·ÿÂÿÈÿÇÿÄÿÀÿ¿ÿ»ÿÅÿÉÿºÿ½ÿ¿ÿÁÿÅÿÃÿ²ÿ®ÿÅÿÄÿÊÿÉÿÃÿÅÿ¿ÿÀÿÊÿÁÿ·ÿÂÿÉÿÆÿ¹ÿ¼ÿ¼ÿ¿ÿÆÿÅÿ¿ÿÂÿ³ÿÍÿÉÿÇÿÀÿºÿ¾ÿÃÿÉÿÍÿÀÿ¹ÿ¹ÿ´ÿ«ÿ·ÿ½ÿÀÿÇÿÉÿÂÿ¸ÿ»ÿ½ÿÎÿÍÿÃÿÀÿ¿ÿÃÿÆÿÇÿÄÿ½ÿÃÿÂÿÁÿÐÿÍÿÁÿ¿ÿÅÿËÿÊÿÈÿÃÿÂÿÅÿÃÿ¿ÿ½ÿÃÿ¿ÿ»ÿ»ÿºÿ¿ÿÊÿ¸ÿÁÿÅÿÁÿÆÿÍÿÆÿÆÿÆÿÀÿÃÿÁÿÃÿºÿÈÿÆÿÅÿÈÿÍÿÏÿÉÿÃÿÉÿÓÿÈÿÅÿÉÿ½ÿ¿ÿÁÿ¾ÿ»ÿÂÿÆÿÃÿÅÿÇÿÉÿÉÿºÿÁÿ½ÿÄÿÈÿÆÿÄÿÂÿ¿ÿ¹ÿÇÿÍÿ·ÿÄÿËÿÔÿÅÿÊÿËÿÂÿÆÿÉÿ¿ÿÀÿÈÿÀÿÈÿÆÿÆÿÃÿÄÿÄÿ¿ÿÀÿÈÿºÿµÿ¹ÿºÿÁÿÄÿÂÿÀÿÆÿÅÿÃÿÈÿÊÿÃÿÀÿÃÿÏÿÆÿÎÿËÿÂÿÃÿÄÿËÿÒÿÍÿ¿ÿ³ÿµÿÇÿÀÿÂÿµÿÂÿÁÿ¾ÿ¾ÿ½ÿÁÿÆÿÉÿÇÿ»ÿÄÿÂÿÃÿºÿ¼ÿÄÿÇÿÉÿËÿÌÿÂÿ¸ÿÁÿÈÿÅÿÃÿÑÿÄÿ¼ÿ¸ÿµÿÂÿÄÿÁÿÇÿÌÿÉÿÄÿ¿ÿÅÿÀÿÂÿ¿ÿÃÿÊÿÁÿÀÿ¿ÿÀÿÂÿÁÿÈÿÍÿÉÿÀÿÄÿÇÿÌÿÁÿÇÿ¼ÿ¿ÿÇÿÆÿÀÿ½ÿ¿ÿÂÿ¾ÿÃÿÂÿ¼ÿÂÿÆÿÅÿÅÿÆÿ½ÿ½ÿÀÿ¼ÿ»ÿ¾ÿËÿÉÿÈÿÐÿ¾ÿÂÿ¼ÿ·ÿ¾ÿÃÿ¸ÿ¹ÿÃÿÃÿÉÿÅÿºÿ¹ÿÈÿËÿ¿ÿ¿ÿÆÿÀÿÂÿÇÿÁÿ¼ÿÀÿÃÿÇÿÆÿºÿÂÿ¿ÿÁÿÅÿÇÿÀÿÃÿÀÿ¾ÿÀÿÁÿ½ÿ½ÿÅÿÂÿÄÿÇÿÂÿÈÿ¿ÿ¾ÿ»ÿÄÿÄÿ¼ÿ¹ÿÀÿÀÿ½ÿÁÿÃÿÂÿÅÿÄÿÌÿ¸ÿ¼ÿÂÿÀÿºÿ¸ÿÅÿÃÿ¾ÿ¼ÿ¹ÿ·ÿ´ÿ¼ÿÃÿÂÿÄÿÄÿÂÿÄÿÅÿÁÿºÿÆÿÆÿ¾ÿ»ÿ¿ÿÆÿÆÿÂÿÃÿ¿ÿÃÿÈÿÂÿÒÿÁÿ½ÿ¼ÿ½ÿ»ÿºÿ·ÿ´ÿ½ÿÆÿÁÿ¿ÿÈÿÁÿ½ÿÃÿÀÿ¶ÿ¿ÿÇÿÇÿÄÿÂÿÄÿÀÿ·ÿ·ÿ·ÿ·ÿÂÿÀÿºÿ¿ÿÃÿ´ÿ¶ÿÀÿÁÿºÿÈÿÐÿÆÿµÿ¹ÿ¾ÿÁÿ¿ÿÂÿÌÿÆÿÃÿ¾ÿÁÿÃÿÉÿ¸ÿ¾ÿÃÿ»ÿ¿ÿ¿ÿ¸ÿÁÿÈÿÆÿÇÿÅÿ¼ÿ·ÿ¿ÿÃÿºÿÈÿ¼ÿÍÿÎÿØÿ¸ÿËÿÅÿÈÿÀÿ¾ÿÂÿÈÿÐÿÐÿÁÿµÿ¿ÿÅÿÆÿ¾ÿÉÿ¿ÿ¾ÿ¿ÿÀÿÅÿ¿ÿÄÿºÿÁÿÆÿÊÿËÿ¼ÿ¶ÿÄÿÆÿÂÿÆÿ¾ÿ»ÿÉÿ®ÿÆÿÂÿÀÿºÿ·ÿ¼ÿ¿ÿ»ÿÀÿÃÿÂÿÆÿÁÿ·ÿ¾ÿÄÿÀÿÂÿÉÿÁÿ·ÿ¹ÿ¸ÿµÿ½ÿ¾ÿ¾ÿÅÿÃÿÂÿ¼ÿ½ÿ¿ÿÁÿÅÿ¿ÿºÿ¹ÿÇÿÂÿ¶ÿ¶ÿ¾ÿÆÿÑÿ¹ÿ¼ÿÅÿÅÿÈÿ¼ÿÄÿ¿ÿ»ÿ»ÿ¼ÿÀÿÀÿ¾ÿ½ÿÅÿÃÿ¿ÿÄÿÀÿÃÿÍÿÃÿºÿ·ÿ¼ÿºÿÀÿÌÿÊÿÉÿÄÿÂÿÅÿÉÿÈÿ¾ÿºÿºÿÀÿ½ÿÎÿÌÿÆÿÂÿ¹ÿÄÿ´ÿÈÿÂÿ¾ÿÃÿ¾ÿ¹ÿºÿ¼ÿÃÿÄÿÀÿÀÿ¿ÿ¿ÿÂÿ¾ÿÀÿ¿ÿ¹ÿ¼ÿÄÿµÿËÿ·ÿÆÿ¹ÿ½ÿÆÿºÿÀÿÃÿÍÿÉÿÂÿ¿ÿ½ÿ¼ÿ¼ÿ¿ÿ¼ÿºÿ½ÿÂÿÈÿÄÿÉÿÂÿÁÿÂÿ³ÿ»ÿÉÿµÿ³ÿ¿ÿÃÿÂÿÈÿÀÿºÿ¿ÿÁÿÄÿÄÿ½ÿÀÿÇÿ¹ÿ¹ÿ¸ÿ»ÿÅÿÆÿÈÿÂÿ´ÿºÿ¾ÿÁÿÅÿÁÿ¿ÿ½ÿ¿ÿÁÿ¼ÿ½ÿ»ÿµÿ»ÿÃÿÁÿ·ÿ¾ÿ¿ÿ·ÿÃÿÉÿÄÿ¾ÿ´ÿ®ÿ·ÿµÿÃÿÀÿÂÿ¾ÿÄÿÁÿÀÿ¿ÿ½ÿ½ÿÀÿÁÿÀÿÁÿÂÿÅÿÊÿÀÿ½ÿÂÿÍÿÅÿÄÿÂÿ¾ÿ½ÿ²ÿ¿ÿÊÿÇÿÂÿÂÿÃÿÀÿÁÿ¼ÿ¼ÿÂÿ¹ÿµÿÀÿ¿ÿ½ÿÃÿÄÿÇÿÄÿÂÿÃÿµÿ¾ÿ²ÿ®ÿÅÿ¹ÿÃÿÄÿ¶ÿÌÿÃÿÄÿÅÿÅÿÀÿ¶ÿ»ÿÀÿÅÿÇÿÀÿµÿ³ÿ½ÿÅÿÂÿµÿ·ÿÀÿÃÿÁÿÇÿÄÿ¸ÿ½ÿ¾ÿÃÿ¹ÿ»ÿÂÿ¾ÿ¹ÿÄÿ½ÿ¾ÿ¿ÿ½ÿ¹ÿºÿ¿ÿÁÿ¹ÿ·ÿ»ÿ¿ÿÃÿ¾ÿ»ÿºÿ¼ÿÅÿ»ÿ»ÿÃÿ¾ÿ®ÿËÿËÿ»ÿ±ÿÄÿµÿ±ÿ´ÿÆÿ²ÿÆÿÄÿÁÿÎÿÆÿ¾ÿÃÿÁÿÅÿÇÿ¿ÿÀÿ¿ÿ¼ÿ¼ÿ³ÿ¸ÿ´ÿËÿºÿ¹ÿ»ÿ¾ÿÅÿÅÿ·ÿÀÿ½ÿ½ÿÃÿÃÿ¿ÿÄÿÄÿÇÿ¿ÿÃÿÆÿÅÿ¾ÿ»ÿ½ÿ·ÿ¸ÿ¿ÿ¿ÿÄÿÂÿ¿ÿºÿ¸ÿºÿÂÿ»ÿÁÿ¾ÿÀÿ·ÿ¼ÿ¾ÿÃÿ¾ÿÇÿÀÿ¹ÿ»ÿÉÿÁÿ¼ÿ¸ÿ½ÿºÿ¼ÿ»ÿ¿ÿÁÿÂÿÄÿ¾ÿ½ÿÃÿºÿ²ÿ´ÿ»ÿÃÿÂÿÍÿËÿÄÿÃÿÇÿÃÿ½ÿ¼ÿ¹ÿ»ÿ¿ÿ·ÿËÿÄÿÉÿÅÿ·ÿ¹ÿ³ÿºÿÂÿÈÿÆÿ¼ÿºÿÅÿÁÿ¾ÿÅÿ¼ÿ³ÿ¶ÿºÿ¾ÿÊÿÇÿÇÿ¾ÿ¶ÿºÿ»ÿ¼ÿ¼ÿ»ÿÀÿÉÿ·ÿºÿÅÿÁÿ¼ÿ¶ÿ»ÿºÿÂÿÁÿ»ÿ·ÿ¿ÿÇÿÂÿ¸ÿ¾ÿÃÿÃÿÅÿÇÿÂÿ»ÿÁÿ¾ÿ¹ÿ½ÿÄÿÁÿÆÿÆÿ»ÿºÿ¿ÿºÿÆÿÀÿ¿ÿºÿÀÿºÿ·ÿ±ÿºÿµÿ¸ÿÈÿ¾ÿ½ÿ¿ÿ»ÿ¼ÿÂÿÀÿ½ÿ¾ÿ¹ÿ¹ÿÀÿÀÿ¿ÿÁÿÀÿÅÿÃÿ¸ÿ½ÿËÿÅÿ¹ÿ¼ÿ«ÿ¼ÿ¶ÿ·ÿÆÿÀÿµÿ±ÿ»ÿ»ÿÆÿÄÿ³ÿ»ÿÇÿÅÿ¼ÿÀÿÃÿÃÿÁÿ¶ÿ·ÿÀÿÊÿÍÿÇÿ¾ÿ·ÿ¼ÿ¿ÿ¹ÿ¿ÿÂÿÀÿ¼ÿÄÿÃÿ¹ÿºÿÅÿÇÿÄÿ¼ÿ¸ÿ¹ÿ·ÿÏÿ¹ÿ¹ÿ²ÿ¬ÿÂÿ½ÿÁÿÁÿÁÿµÿ¼ÿ²ÿ¶ÿ¼ÿ¿ÿÅÿ½ÿ»ÿ»ÿÁÿÊÿ¿ÿ½ÿ½ÿ¼ÿÅÿ¿ÿ®ÿ°ÿºÿÀÿ¿ÿÃÿÂÿÂÿ³ÿ½ÿ¸ÿµÿÃÿÀÿÀÿ½ÿ½ÿ¹ÿÂÿÃÿÆÿÃÿÄÿ»ÿ³ÿ¿ÿ¹ÿµÿ·ÿ¼ÿÀÿºÿ½ÿ¿ÿ±ÿ²ÿ¾ÿ¿ÿÀÿÂÿÀÿÂÿÄÿ½ÿµÿ¸ÿÄÿÊÿÂÿÁÿ¼ÿÃÿµÿÂÿ¶ÿ»ÿ·ÿ»ÿÃÿ»ÿ¼ÿ»ÿ¾ÿ½ÿ¾ÿÈÿÇÿ»ÿ­ÿ±ÿ¼ÿ¾ÿ¹ÿ¶ÿ¹ÿºÿ»ÿ»ÿ»ÿÂÿÃÿºÿ¸ÿ»ÿÂÿÄÿ½ÿÄÿ¶ÿÿºÿÂÿÆÿ·ÿÀÿ¹ÿºÿÅÿÅÿÀÿ¾ÿ½ÿÁÿµÿ»ÿÂÿ¾ÿÇÿÈÿÅÿÂÿÀÿ¼ÿÂÿÄÿÀÿ¾ÿ¸ÿ¹ÿºÿ¸ÿÁÿºÿ¹ÿ¾ÿ½ÿ¹ÿ»ÿ¿ÿ¿ÿºÿ¹ÿÇÿ¸ÿ»ÿÄÿÊÿ½ÿ´ÿºÿÀÿ¾ÿºÿ¾ÿ»ÿ°ÿºÿ¿ÿÆÿÅÿÅÿÇÿ¿ÿ¿ÿÃÿÀÿºÿ·ÿÀÿÀÿ¸ÿ»ÿ¼ÿ»ÿ¸ÿµÿ¼ÿÆÿ¾ÿÁÿµÿ¶ÿºÿºÿ¹ÿÀÿ½ÿµÿ½ÿ¾ÿÿ¸ÿ¹ÿÇÿ¼ÿÁÿ»ÿÂÿÊÿ½ÿ»ÿºÿ´ÿ´ÿºÿºÿ¼ÿµÿ³ÿµÿ°ÿµÿºÿ½ÿÅÿ½ÿµÿÄÿ½ÿ¯ÿ»ÿ½ÿ¿ÿ»ÿÂÿÆÿ¾ÿ½ÿ¹ÿÖÿÈÿÅÿ¶ÿ¹ÿÿÀÿÅÿÄÿ¾ÿºÿ»ÿÂÿÉÿÆÿ½ÿ½ÿ¿ÿÁÿ¼ÿ¼ÿ½ÿ¾ÿ¿ÿºÿ½ÿ½ÿ»ÿ¼ÿ´ÿ·ÿ»ÿºÿ³ÿ»ÿÄÿ½ÿÇÿ¹ÿ¿ÿÅÿ¬ÿ©ÿÀÿ¶ÿ¶ÿ·ÿÀÿËÿÔÿÊÿ¼ÿÆÿÈÿ¼ÿ¼ÿºÿ¾ÿÀÿ½ÿ½ÿ¿ÿ½ÿ·ÿÁÿÊÿ¾ÿÁÿÁÿÂÿÉÿÅÿ¾ÿÆÿ»ÿ»ÿ»ÿ½ÿ¿ÿ±ÿÀÿ¹ÿÂÿÂÿºÿÆÿ¿ÿÂÿÆÿÁÿ¿ÿ¸ÿºÿ»ÿ¸ÿ¸ÿÄÿÅÿ¾ÿ½ÿ¿ÿÀÿ¿ÿ¿ÿ½ÿ¹ÿ½ÿÊÿÃÿÇÿ¸ÿÁÿ½ÿÁÿ½ÿ»ÿÀÿÁÿ³ÿ¼ÿ¹ÿÂÿ¼ÿÊÿÀÿÄÿ·ÿ¸ÿ¾ÿÁÿÀÿ¿ÿºÿÂÿÃÿ»ÿºÿÇÿÇÿ»ÿ¾ÿ»ÿ¶ÿ¸ÿ¿ÿÇÿ¾ÿ·ÿµÿÄÿ¿ÿÈÿ½ÿ¹ÿÀÿÀÿÀÿ³ÿ½ÿ¹ÿ·ÿ½ÿ¿ÿ·ÿ½ÿÁÿ»ÿ±ÿºÿÂÿÁÿÄÿÁÿ¿ÿÄÿÇÿÅÿÂÿÈÿÄÿÂÿÆÿÆÿÀÿÅÿÃÿ·ÿÄÿÀÿ½ÿÇÿÃÿÉÿÃÿÂÿ¼ÿÁÿ¼ÿ¿ÿ¾ÿ¸ÿ»ÿÁÿÄÿÀÿ¹ÿ¼ÿÂÿ¾ÿ¾ÿÂÿÂÿÂÿ¸ÿºÿ½ÿÄÿÁÿ¾ÿÁÿ¹ÿÆÿÂÿËÿÇÿÇÿ¯ÿ´ÿ¹ÿÌÿ½ÿÉÿÀÿµÿ·ÿ»ÿ¶ÿÅÿÑÿËÿÇÿ¿ÿÀÿÉÿËÿÉÿ¿ÿºÿ´ÿ½ÿºÿ»ÿËÿÉÿÈÿ¿ÿÃÿµÿ´ÿÀÿËÿ·ÿ·ÿ¶ÿºÿ¿ÿÀÿ·ÿ¹ÿÂÿÀÿ·ÿ¹ÿºÿÁÿÉÿÃÿ¼ÿÂÿÈÿ¾ÿ¹ÿ¼ÿ½ÿ¾ÿÂÿ½ÿÁÿÁÿÇÿ½ÿºÿ¾ÿ¾ÿ»ÿ¿ÿÊÿ»ÿ¹ÿ¹ÿ¹ÿÄÿÄÿÀÿ¾ÿ¼ÿ½ÿ¿ÿÁÿ½ÿÂÿÆÿÄÿÃÿÅÿÇÿÌÿÊÿÅÿÃÿÁÿÀÿÂÿ¹ÿÅÿ½ÿ¾ÿËÿÅÿ¼ÿÅÿÁÿÇÿÃÿ¹ÿ¾ÿÁÿ¿ÿÄÿÄÿ»ÿ¼ÿ¾ÿºÿ¾ÿÁÿÊÿÇÿ¿ÿÃÿÉÿÄÿÃÿ·ÿÃÿÀÿ¿ÿÅÿ¿ÿÂÿ¿ÿ¹ÿ»ÿÄÿÉÿÆÿÁÿÁÿ¿ÿÀÿÆÿÁÿÉÿ·ÿ¶ÿ¹ÿ½ÿÁÿÆÿÉÿ¼ÿ²ÿºÿ¸ÿºÿÃÿÄÿ½ÿ³ÿ¸ÿ¿ÿºÿ¾ÿÇÿÆÿÄÿÁÿ¾ÿÅÿÁÿ»ÿÄÿÄÿÆÿÆÿ»ÿÅÿÇÿ¹ÿÂÿÃÿÂÿÃÿÂÿ¹ÿ½ÿ¿ÿÀÿ½ÿ¿ÿÊÿÇÿÄÿÃÿ¾ÿÍÿÉÿÄÿËÿÅÿ¾ÿ´ÿ»ÿÇÿÅÿÊÿËÿÂÿÁÿºÿÆÿÄÿÄÿÅÿÄÿÁÿÂÿÄÿÀÿÇÿÃÿÅÿÃÿÁÿ¿ÿ¼ÿ¿ÿÄÿ¿ÿÇÿ¾ÿ»ÿ»ÿÀÿÆÿ¾ÿ¿ÿÃÿÁÿÂÿÀÿ¼ÿ½ÿ¶ÿ±ÿÄÿ¾ÿÎÿÊÿ´ÿ¸ÿËÿÃÿÀÿÈÿÃÿÊÿ¿ÿ¾ÿ»ÿ¾ÿÁÿÇÿÉÿÉÿÈÿÃÿÄÿÅÿÃÿÌÿ¿ÿ¾ÿÄÿÄÿËÿÃÿÂÿÄÿÈÿÅÿ¾ÿÆÿÅÿÄÿÈÿÉÿ¿ÿ¾ÿÇÿÆÿÅÿÂÿ½ÿ³ÿÆÿÆÿÁÿ¹ÿºÿ¿ÿËÿÖÿÇÿÂÿºÿÂÿÈÿÅÿÆÿÄÿÁÿÃÿÀÿÀÿÁÿ¿ÿ¿ÿÏÿÃÿ»ÿÆÿÂÿÀÿÈÿÂÿ¾ÿ½ÿ½ÿÃÿÄÿ¿ÿÃÿÊÿÃÿ½ÿÁÿÈÿÉÿÉÿÈÿÏÿµÿ¼ÿÄÿºÿÀÿÅÿÇÿÁÿÆÿÀÿ»ÿ¾ÿ¾ÿÂÿÄÿ¹ÿ½ÿÄÿÉÿÌÿÃÿÇÿ¾ÿÂÿÉÿÉÿËÿÆÿÂÿ»ÿ¿ÿÅÿÄÿÂÿ¸ÿºÿÐÿÏÿ¼ÿÊÿ¼ÿÈÿÄÿ¿ÿÊÿÆÿ¾ÿÂÿÄÿÀÿÀÿ¿ÿ¼ÿÁÿÇÿÆÿÅÿÀÿÃÿÉÿ½ÿ½ÿÇÿ¼ÿºÿÀÿÄÿÅÿÂÿ½ÿÁÿÆÿÉÿÈÿ¸ÿ¸ÿÌÿÈÿËÿÀÿ´ÿÁÿ¶ÿ·ÿÁÿÃÿÀÿÂÿÄÿÆÿÅÿÀÿ¹ÿ»ÿÄÿÇÿÌÿÖÿÃÿÀÿ»ÿ¹ÿ¼ÿÄÿÀÿ½ÿÁÿÁÿ¾ÿÃÿÅÿ¾ÿÉÿÌÿÎÿÃÿÀÿÕÿÊÿÖÿÂÿ½ÿÄÿÃÿÃÿÆÿÅÿÅÿÅÿÂÿÈÿÉÿ¾ÿÂÿÈÿ¼ÿÂÿÆÿÌÿÇÿÀÿÁÿËÿÑÿÊÿÄÿÆÿÁÿÃÿ¿ÿÈÿÏÿµÿ¸ÿÄÿÇÿÆÿÄÿËÿÍÿÂÿÀÿÇÿÆÿÅÿÈÿÅÿ¼ÿÍÿ¿ÿ·ÿÀÿÂÿÉÿÌÿÆÿÈÿÈÿ¾ÿºÿÃÿÍÿÎÿÀÿ¼ÿÌÿÅÿÌÿÇÿÀÿÆÿÈÿÆÿÈÿÇÿ¿ÿ¾ÿÅÿ¼ÿÉÿÃÿÇÿÃÿÅÿËÿÅÿÆÿÂÿ»ÿ¿ÿÇÿÇÿÅÿÌÿÇÿ¿ÿ¾ÿ½ÿËÿ¾ÿÌÿÈÿÂÿÈÿÊÿÊÿÈÿÁÿÃÿÉÿÅÿÇÿ¸ÿÄÿ¾ÿÌÿÒÿÇÿÊÿÅÿ¼ÿ¾ÿÅÿÅÿ¸ÿÆÿÄÿ¾ÿÉÿÌÿÃÿÂÿÊÿÎÿÇÿÄÿÆÿÇÿËÿÄÿÀÿÃÿÂÿÅÿÀÿÇÿÈÿÅÿÐÿÈÿ¿ÿÇÿÈÿ¼ÿºÿ¿ÿÐÿÎÿÐÿÑÿÁÿ¼ÿÂÿÅÿÇÿÌÿÌÿÇÿÏÿÄÿÄÿÇÿÇÿÌÿÃÿÂÿ¿ÿÃÿÃÿÃÿÅÿÇÿÐÿËÿÆÿÅÿÍÿÄÿÉÿ½ÿ¾ÿÎÿÈÿÁÿÆÿÇÿÊÿÒÿÆÿÇÿÇÿÀÿÂÿÁÿÇÿÇÿÇÿÂÿ¼ÿÉÿÌÿÇÿËÿÅÿÃÿÈÿÁÿÈÿÅÿÇÿÈÿÀÿ½ÿÂÿÍÿÌÿÈÿÄÿÏÿÑÿËÿÀÿÅÿÊÿÇÿÆÿ¿ÿÃÿÈÿÒÿÓÿÄÿ»ÿÊÿÉÿÄÿÆÿÊÿÍÿÇÿÀÿÊÿÈÿ¾ÿÍÿÇÿ¿ÿÁÿÇÿÆÿÃÿÉÿÇÿÐÿÎÿÌÿÈÿÍÿÆÿÅÿÇÿÊÿÈÿÃÿÐÿÍÿÄÿËÿºÿ¼ÿÄÿÅÿÆÿÀÿ¾ÿÆÿÄÿÍÿÔÿÌÿÆÿÄÿÀÿ½ÿÁÿËÿÑÿÍÿÎÿÄÿÅÿÉÿÂÿÈÿÁÿÆÿÇÿÁÿ¿ÿÆÿÏÿÎÿÁÿÇÿÒÿÁÿÃÿËÿÊÿÈÿÄÿ¹ÿÀÿÈÿÇÿÊÿËÿÆÿ¾ÿÀÿÈÿÉÿÇÿÌÿÆÿÃÿÐÿ»ÿÎÿÊÿÁÿºÿÁÿËÿÇÿÅÿ½ÿ½ÿËÿÊÿÎÿÓÿÒÿÅÿ¾ÿÇÿÇÿÈÿ¿ÿ¼ÿ¿ÿÃÿÆÿÆÿÆÿÈÿÌÿÎÿÑÿÄÿ¿ÿÇÿÆÿÂÿÁÿÆÿÅÿÅÿØÿËÿÇÿÇÿÊÿÉÿÉÿÍÿÍÿÄÿ¿ÿÄÿÔÿÃÿÀÿÀÿÓÿËÿÆÿÅÿ¿ÿÅÿÈÿ¾ÿ¼ÿÌÿ¿ÿ»ÿÁÿÆÿÅÿÄÿÆÿÄÿÁÿÇÿÃÿÉÿÉÿÈÿÈÿÂÿÃÿËÿÃÿºÿÆÿ½ÿÆÿÇÿÀÿÁÿËÿÓÿÅÿÆÿÁÿÃÿÉÿÇÿÀÿ¿ÿÇÿÈÿÃÿÆÿÈÿÉÿÀÿÁÿÂÿÂÿÆÿ½ÿ¿ÿÁÿÃÿÈÿÉÿÇÿÆÿÈÿÌÿÆÿÍÿÅÿÃÿÏÿÂÿ¼ÿÇÿÇÿ¹ÿÊÿÅÿÄÿÌÿÉÿËÿÉÿÇÿÎÿÂÿËÿÌÿËÿÊÿÇÿËÿÕÿÔÿÅÿÆÿËÿÀÿ¿ÿÀÿÃÿÆÿÄÿÀÿÅÿÇÿÃÿÂÿÂÿÃÿÁÿ¾ÿÅÿÌÿÔÿ¾ÿÄÿÂÿËÿËÿÅÿÂÿ½ÿÐÿÅÿÄÿÉÿÈÿÊÿÍÿÅÿ¸ÿÊÿ½ÿÀÿÈÿÇÿÊÿÏÿÍÿÇÿÈÿÈÿÈÿÈÿÇÿ¿ÿ½ÿÁÿ½ÿÀÿÊÿ¿ÿÅÿÉÿÉÿÉÿÇÿÂÿÊÿÉÿÔÿÆÿÂÿ¿ÿÈÿ¼ÿ¾ÿ»ÿÌÿÉÿ¾ÿÃÿÉÿÀÿ¾ÿ¾ÿ´ÿ»ÿÂÿÃÿÁÿ¿ÿ¾ÿÃÿ´ÿ¸ÿºÿÁÿÂÿÈÿËÿÁÿ×ÿ¸ÿ¾ÿºÿ¿ÿ¾ÿ»ÿ¿ÿÄÿ¿ÿ¹ÿ»ÿ»ÿ¿ÿ¼ÿ¿ÿÆÿÄÿÇÿ½ÿÈÿÄÿ¼ÿ½ÿ¿ÿ»ÿ¸ÿ¼ÿ¼ÿ¾ÿ¿ÿ¾ÿ¿ÿ¼ÿ¼ÿÀÿÃÿÂÿ¿ÿÈÿ¼ÿÀÿÅÿÃÿ¿ÿ»ÿ»ÿ½ÿÀÿ»ÿ¹ÿ¹ÿºÿ¼ÿ¿ÿ¿ÿ¼ÿÀÿ¼ÿ½ÿ¼ÿÃÿÀÿ½ÿÉÿÆÿÃÿ¿ÿ¼ÿ¶ÿ¿ÿÇÿ¿ÿºÿÁÿ¾ÿÁÿ¾ÿ½ÿ»ÿÂÿÅÿÆÿ¿ÿ¯ÿÀÿ·ÿ¿ÿÀÿÀÿÂÿÈÿÄÿ¹ÿºÿ½ÿÇÿÍÿºÿÁÿÀÿ¿ÿ¿ÿ½ÿ¾ÿ¾ÿÏÿÈÿ¾ÿ¼ÿ¿ÿÃÿ¿ÿºÿ¾ÿ¿ÿÌÿÑÿÇÿÀÿ¼ÿÀÿ¿ÿ»ÿ½ÿÂÿÅÿÌÿÉÿºÿ¹ÿ¿ÿºÿ¿ÿÇÿ½ÿºÿ¸ÿ´ÿ¾ÿ½ÿÂÿÉÿÆÿÄÿÅÿ½ÿ¼ÿÈÿ¼ÿÄÿ¼ÿ¾ÿÆÿËÿÇÿ¼ÿ·ÿ´ÿÁÿÂÿ¿ÿÂÿÂÿÈÿÇÿÀÿÃÿÀÿ¸ÿÀÿÅÿÀÿÂÿÀÿÂÿÆÿÈÿÄÿ¾ÿÓÿÎÿ¹ÿÆÿºÿ½ÿÇÿÌÿÊÿÂÿ¼ÿ½ÿ¸ÿÂÿ¼ÿ­ÿ·ÿ¿ÿ¿ÿÄÿÇÿÀÿÄÿÌÿÂÿÌÿÇÿÄÿÁÿÄÿÂÿ¾ÿÁÿÃÿ¼ÿ¿ÿ¹ÿÁÿÃÿËÿÀÿ¼ÿÆÿÎÿÆÿ¶ÿÊÿ¼ÿÉÿÉÿÅÿ½ÿÆÿÂÿÂÿÂÿºÿÀÿÅÿÁÿÊÿÆÿ¿ÿÆÿËÿÅÿÄÿÃÿ¿ÿÁÿÀÿÊÿ³ÿÀÿÂÿÇÿÉÿÃÿÅÿÅÿ½ÿ¾ÿÁÿ¿ÿÎÿÔÿ·ÿÂÿÄÿÂÿ¾ÿ½ÿÀÿÄÿÉÿÄÿÇÿ¸ÿ½ÿºÿÀÿ»ÿ¼ÿÃÿÉÿÄÿÀÿÍÿÊÿÒÿ®ÿÀÿÆÿËÿÉÿÎÿÈÿÁÿÂÿÃÿÃÿÀÿÅÿÓÿ½ÿÁÿÄÿÈÿÅÿ¿ÿÆÿÌÿÁÿÄÿÄÿ¸ÿÌÿÄÿÆÿÁÿ»ÿÁÿÃÿÀÿÀÿÄÿÇÿ¼ÿÀÿÌÿÃÿÍÿÈÿÊÿÄÿÆÿÍÿÄÿ¶ÿºÿ¹ÿ¼ÿÂÿ¸ÿÂÿ¼ÿ½ÿ¿ÿÃÿÁÿ¾ÿ¿ÿÆÿÍÿÅÿ¾ÿ¸ÿ¿ÿ½ÿ¸ÿÂÿÄÿÅÿÄÿÀÿ¿ÿ¾ÿºÿ¼ÿ¿ÿÎÿÀÿ¼ÿÆÿËÿÄÿ½ÿÅÿÍÿÊÿÁÿÀÿÇÿÄÿ½ÿÈÿÊÿÃÿ½ÿÄÿÅÿ½ÿÂÿÀÿ¾ÿÈÿÆÿ¿ÿÍÿÐÿÀÿºÿÀÿËÿ¾ÿÁÿÀÿÃÿÉÿÄÿ¾ÿÂÿÂÿÁÿ½ÿÐÿÉÿ½ÿºÿÅÿÊÿÃÿÇÿÆÿÀÿ»ÿ»ÿÅÿÂÿÆÿÉÿÃÿÈÿ»ÿÁÿÀÿ´ÿ¼ÿÁÿ¼ÿ»ÿ¾ÿÁÿÆÿÌÿ½ÿÀÿ½ÿÃÿÉÿ¼ÿÀÿ¹ÿÃÿÅÿ¼ÿ¾ÿÁÿ¾ÿÆÿÌÿÌÿÁÿÂÿËÿÈÿ¿ÿÄÿ½ÿÂÿÇÿÂÿÅÿÊÿÅÿÃÿÅÿ¼ÿÄÿ¾ÿÅÿÂÿ¿ÿ»ÿÆÿÂÿ¼ÿ»ÿÂÿÈÿÃÿÄÿÏÿÊÿ»ÿ·ÿÆÿÂÿÇÿ½ÿ¾ÿ¸ÿ½ÿ¿ÿ¾ÿ¼ÿ¾ÿÀÿ½ÿ½ÿÀÿÂÿÂÿ¸ÿ¿ÿÀÿÄÿÌÿÄÿ·ÿÄÿÅÿ»ÿ·ÿ¼ÿÇÿÉÿÈÿÇÿÇÿÅÿ²ÿ¼ÿÀÿËÿÈÿ¾ÿ¿ÿ¾ÿ½ÿÂÿ¾ÿ»ÿÁÿ¾ÿ½ÿÅÿ¾ÿºÿÄÿÄÿ¹ÿÍÿÌÿÂÿÄÿÅÿÅÿÄÿÂÿÅÿÁÿ¼ÿÉÿÅÿÌÿ½ÿÄÿÒÿ¿ÿ¸ÿ¹ÿÎÿÂÿÂÿÉÿÂÿÄÿÉÿÆÿÆÿÇÿÃÿÀÿÃÿºÿ½ÿÁÿÂÿÀÿ½ÿ»ÿ»ÿÂÿÁÿ¸ÿ¿ÿÆÿÄÿÄÿÈÿÍÿÅÿ»ÿ¯ÿ»ÿ¹ÿ³ÿ½ÿÕÿÅÿÇÿËÿÃÿÅÿÊÿÃÿÂÿ¿ÿ¼ÿÅÿÇÿ¾ÿ¾ÿËÿ¾ÿÀÿÄÿ¸ÿºÿ¿ÿ·ÿÂÿÂÿÆÿÁÿÁÿÂÿÂÿÃÿ¿ÿ¸ÿ¼ÿ¼ÿ¹ÿ®ÿ½ÿ³ÿÁÿÄÿ¸ÿ±ÿÃÿ·ÿ·ÿ¸ÿ¹ÿ¿ÿ¿ÿ»ÿÂÿÈÿ¿ÿ´ÿ·ÿÁÿÆÿÇÿ¿ÿ¹ÿ¸ÿ¼ÿºÿ½ÿ¼ÿ¿ÿÂÿÄÿÉÿÉÿ¾ÿ¹ÿ½ÿ¼ÿ¼ÿ¼ÿ¹ÿ´ÿ¿ÿÐÿ¿ÿÀÿÀÿ¹ÿ¹ÿ»ÿÄÿÅÿ»ÿÀÿ¹ÿºÿºÿ»ÿ½ÿ¾ÿ¿ÿ¾ÿÃÿ¾ÿÆÿÀÿÃÿ¾ÿÆÿÅÿÈÿ¾ÿ¶ÿ»ÿ¹ÿÂÿÂÿÆÿÅÿÂÿÃÿ¿ÿ¸ÿ¾ÿÆÿÁÿÀÿÂÿ¾ÿ¿ÿÌÿ»ÿÃÿÆÿ´ÿ¹ÿÃÿËÿÅÿÃÿ¼ÿÆÿÅÿÁÿ¿ÿ¾ÿ¾ÿ¾ÿ½ÿ½ÿÂÿ½ÿ¼ÿÅÿÆÿÂÿÅÿÓÿ±ÿÂÿ·ÿÆÿ¹ÿ¸ÿºÿ¶ÿ¶ÿ¸ÿ½ÿÂÿÅÿÄÿ¼ÿ¹ÿ¿ÿÃÿÂÿ¾ÿ¾ÿÎÿÅÿËÿÅÿÅÿ¾ÿ¼ÿÀÿ¹ÿÂÿÉÿÃÿ½ÿÀÿÅÿ¿ÿºÿºÿ½ÿ¿ÿÃÿÃÿ¸ÿ½ÿºÿ·ÿ¶ÿ³ÿÁÿÂÿÄÿÆÿÁÿ»ÿ¼ÿÅÿ½ÿÂÿÄÿÂÿÀÿ»ÿ¾ÿ»ÿ¾ÿÈÿÅÿ¼ÿÀÿÊÿ»ÿºÿ´ÿÅÿ¼ÿÂÿ¿ÿÃÿ¼ÿºÿÁÿºÿÊÿµÿÈÿ¿ÿµÿ¸ÿ¹ÿ»ÿ¼ÿºÿ¹ÿ»ÿ»ÿ¼ÿÄÿ¿ÿÀÿ¿ÿºÿ¿ÿÉÿÄÿÅÿ¾ÿ¸ÿÀÿ·ÿÅÿÅÿÃÿÅÿÆÿÊÿ¿ÿ¾ÿºÿ¹ÿ·ÿ»ÿÂÿÆÿÅÿ¿ÿ¿ÿ¼ÿºÿÁÿÃÿµÿÈÿÃÿÊÿËÿÍÿµÿÅÿ³ÿ°ÿÊÿ¯ÿ­ÿÄÿÇÿ¹ÿ²ÿºÿ»ÿ¼ÿÀÿ»ÿ½ÿÄÿÀÿÃÿËÿ¼ÿ»ÿÃÿ¿ÿÇÿÂÿÅÿÃÿ¶ÿ¹ÿ»ÿ¼ÿÄÿ¼ÿÆÿ½ÿÀÿ¾ÿ»ÿ¼ÿ¾ÿÁÿÀÿ¿ÿÂÿÀÿºÿ¸ÿ¿ÿÇÿ¿ÿ¾ÿ¾ÿ»ÿÃÿ¾ÿ¹ÿÀÿ¹ÿ°ÿËÿÄÿÍÿºÿÅÿÀÿ¼ÿÃÿ¹ÿºÿºÿ¼ÿÀÿÄÿÍÿÁÿ¶ÿ½ÿÀÿ½ÿÃÿÄÿ¹ÿ·ÿ¾ÿ±ÿ¹ÿºÿÂÿÁÿ·ÿ½ÿ·ÿ½ÿÄÿ¼ÿºÿ¾ÿÄÿ½ÿ¿ÿ½ÿÂÿÁÿÀÿ»ÿ¿ÿÀÿ¾ÿ¼ÿ¼ÿÀÿºÿ¶ÿÀÿÅÿÂÿ¼ÿ¹ÿÁÿÂÿ³ÿºÿ½ÿÂÿ¹ÿ½ÿ¾ÿÆÿ¹ÿÆÿ¼ÿÌÿÂÿºÿ½ÿÇÿÇÿÇÿÃÿ¼ÿÂÿ½ÿ»ÿ½ÿ»ÿ·ÿµÿ²ÿ¶ÿÃÿºÿ±ÿ¼ÿÈÿ¾ÿ¿ÿ¹ÿ³ÿ®ÿÁÿ²ÿ¿ÿÅÿÍÿÄÿ»ÿÆÿ¼ÿÅÿÆÿºÿµÿ¸ÿ¼ÿÇÿÁÿ½ÿÀÿÄÿÄÿ»ÿ»ÿÂÿÄÿÅÿÃÿÂÿÃÿ¿ÿ¾ÿÃÿÄÿ½ÿ½ÿÂÿ½ÿÄÿÂÿ½ÿ¼ÿ¿ÿÏÿºÿºÿ¾ÿÀÿ»ÿ¶ÿ»ÿºÿÄÿÂÿ¾ÿ»ÿÁÿÄÿÁÿºÿ½ÿÁÿÃÿÆÿÂÿ¾ÿ½ÿÂÿÀÿ½ÿÇÿÉÿÀÿ¹ÿÊÿÄÿ¼ÿÃÿµÿÇÿÉÿ¸ÿÂÿ¹ÿÁÿ½ÿÀÿ¿ÿÁÿÂÿÇÿÃÿÅÿ½ÿÁÿÈÿÊÿÁÿ»ÿ·ÿµÿÀÿÃÿ¿ÿÃÿ»ÿ¹ÿ¶ÿ¹ÿ²ÿÃÿÂÿÁÿÀÿÂÿ¶ÿÀÿ¿ÿÃÿ¿ÿ¼ÿ´ÿ²ÿÈÿ´ÿÂÿ½ÿ¾ÿÁÿËÿÍÿ¿ÿ¸ÿ·ÿ°ÿ­ÿÁÿÈÿÂÿÂÿºÿ¶ÿ¾ÿÀÿÅÿÆÿ¿ÿ»ÿ¼ÿ¼ÿÀÿ¾ÿÏÿ¿ÿ·ÿ»ÿ¼ÿ¿ÿ·ÿÁÿ¸ÿ½ÿ¶ÿÂÿÂÿ¼ÿÌÿÎÿÃÿ¿ÿºÿ¾ÿ¼ÿ·ÿ³ÿ¹ÿÂÿÁÿÄÿËÿÃÿºÿÀÿÇÿÂÿ¶ÿ·ÿ¿ÿ¾ÿ¾ÿ±ÿ³ÿÇÿÁÿ¹ÿÃÿÁÿÅÿÅÿºÿ½ÿÂÿÀÿÉÿºÿÁÿÍÿÀÿÃÿÂÿÂÿÄÿÅÿÃÿ¶ÿ¯ÿ¶ÿ¼ÿ¸ÿµÿÁÿÂÿ¾ÿ½ÿ¹ÿ·ÿ¶ÿ¾ÿÄÿÄÿ½ÿ¿ÿÄÿ½ÿ¯ÿ¸ÿÁÿÆÿÄÿºÿ²ÿ½ÿ·ÿ»ÿ¶ÿÃÿ¼ÿ¼ÿÅÿ½ÿ»ÿ»ÿÆÿÃÿÀÿÂÿÄÿÃÿ²ÿ¯ÿ¼ÿÆÿ½ÿ¸ÿ¾ÿ»ÿ¹ÿ¸ÿ½ÿÂÿÀÿÀÿ»ÿ·ÿ¼ÿµÿ¾ÿ¿ÿ»ÿ¬ÿºÿ¿ÿÅÿ¾ÿ¶ÿ°ÿºÿºÿÀÿ¹ÿºÿ¼ÿÉÿºÿ½ÿÆÿ¸ÿÃÿÅÿÂÿ¼ÿ¹ÿ½ÿÅÿ¿ÿ¾ÿÀÿ¶ÿ¶ÿ·ÿ¸ÿÄÿÄÿ¾ÿÄÿ¾ÿºÿ¿ÿÁÿÂÿ½ÿºÿ¾ÿ¾ÿ²ÿ½ÿÇÿ¸ÿ¿ÿ»ÿÅÿÀÿ½ÿ¹ÿ¼ÿµÿ»ÿ½ÿ½ÿ¿ÿÁÿÅÿÅÿÀÿ¿ÿ¿ÿ»ÿ¼ÿÂÿ¿ÿ¹ÿ½ÿ¾ÿ½ÿ¸ÿµÿÃÿÈÿÀÿÂÿÃÿºÿÇÿÅÿ¾ÿÄÿºÿ¸ÿ¼ÿ¸ÿ¯ÿ¶ÿºÿ¿ÿ½ÿ½ÿ´ÿ¸ÿÄÿÅÿÃÿ»ÿºÿ·ÿºÿ¿ÿ¿ÿºÿºÿ½ÿÀÿÄÿ¾ÿ»ÿÅÿÅÿ¾ÿÁÿÃÿÄÿ¶ÿ¼ÿ½ÿ¾ÿ½ÿºÿÃÿ·ÿ¿ÿÃÿÄÿ¹ÿ±ÿ¾ÿ¶ÿÁÿÈÿÎÿÅÿ»ÿ²ÿÅÿÅÿÄÿ¹ÿ½ÿ¾ÿ½ÿÅÿ¾ÿ¼ÿÆÿÂÿ¼ÿ¹ÿ¸ÿ·ÿÁÿÅÿ¼ÿ¹ÿµÿºÿ¶ÿÇÿÁÿÐÿÁÿÌÿºÿªÿºÿÁÿËÿ¶ÿ¸ÿ¼ÿ½ÿÄÿ¾ÿÀÿÊÿÅÿ»ÿÂÿ¹ÿ¿ÿÈÿÉÿÉÿÀÿµÿ·ÿ¿ÿ¸ÿ¸ÿÈÿÆÿ½ÿÇÿÁÿ¹ÿÂÿ·ÿ»ÿ¼ÿ¾ÿ¼ÿÀÿ´ÿ¾ÿÁÿ»ÿÀÿÀÿÅÿÀÿ¹ÿ´ÿ»ÿ¹ÿ½ÿÀÿ»ÿ»ÿÀÿÄÿ¿ÿ½ÿ¿ÿ½ÿ¾ÿÃÿÄÿÀÿÃÿÉÿ»ÿ¼ÿ±ÿ¿ÿ»ÿ¸ÿ¼ÿ¾ÿÀÿÇÿ¾ÿ¼ÿÀÿ¿ÿÂÿÁÿÅÿÄÿµÿ¿ÿ½ÿ¼ÿ¹ÿ¾ÿ¿ÿÀÿÂÿÀÿ¼ÿ¼ÿ½ÿ»ÿÀÿÂÿ¸ÿ½ÿÀÿ¾ÿÄÿ¼ÿ²ÿÂÿÃÿ¹ÿ»ÿ³ÿ»ÿ¬ÿ¼ÿ³ÿ°ÿ¾ÿºÿ·ÿ¸ÿ·ÿÁÿÀÿÄÿÃÿ¹ÿ¸ÿÇÿÊÿÁÿÁÿ¿ÿ¼ÿºÿÁÿÎÿ¹ÿ¾ÿÇÿÈÿÃÿÁÿ¿ÿ¼ÿÁÿ¿ÿµÿÈÿºÿÅÿ¸ÿ·ÿ½ÿ¿ÿÄÿÄÿ¿ÿ¿ÿ½ÿ¿ÿ¿ÿ¿ÿÄÿÄÿÄÿ¿ÿ¶ÿµÿ½ÿÀÿ¹ÿ¼ÿ¾ÿÅÿÈÿºÿÀÿ¿ÿÇÿÀÿÄÿ¿ÿ¾ÿºÿµÿ¾ÿÒÿÁÿÀÿÁÿÃÿÁÿ·ÿ¾ÿ¿ÿÁÿ³ÿ¯ÿ¾ÿÁÿÁÿÍÿÎÿËÿÊÿ¹ÿ¶ÿµÿÄÿÀÿÄÿÂÿ¿ÿ¿ÿÄÿÉÿÇÿÇÿÄÿ»ÿÀÿËÿ½ÿ¼ÿÂÿ½ÿÂÿÄÿºÿ¶ÿ»ÿ¿ÿÀÿÀÿÃÿÇÿÇÿ¼ÿºÿ¼ÿ¼ÿ¹ÿÀÿÄÿ¼ÿÁÿÅÿ»ÿ¸ÿ»ÿ·ÿÈÿÅÿÆÿ¸ÿ¹ÿ¸ÿ¹ÿÁÿ¾ÿÂÿÂÿ½ÿÀÿÁÿÂÿÃÿ»ÿ¼ÿ¾ÿÁÿÁÿÈÿÈÿÇÿ³ÿ½ÿ½ÿÐÿÓÿÆÿÃÿ»ÿ»ÿ¸ÿºÿ¿ÿÄÿÂÿÅÿÁÿ¸ÿ¾ÿËÿÊÿ¿ÿ´ÿµÿ¼ÿ¹ÿ¶ÿµÿÁÿÈÿÈÿ·ÿÁÿËÿÃÿÁÿ¼ÿÃÿÇÿ½ÿÂÿÁÿÅÿ¹ÿ²ÿºÿÀÿÂÿÄÿÃÿÀÿ¾ÿÀÿÃÿ¼ÿ¸ÿ½ÿÁÿºÿÅÿ·ÿ¼ÿÑÿ¶ÿÇÿ¶ÿ¹ÿ´ÿÀÿ¼ÿ¾ÿ½ÿÈÿÉÿÇÿÁÿ¿ÿÅÿÃÿÀÿºÿ½ÿÂÿÄÿÉÿ¾ÿ»ÿ½ÿÈÿÅÿÀÿÀÿÆÿÉÿÄÿÄÿÃÿ½ÿÅÿÄÿ½ÿ¹ÿ¾ÿÅÿÀÿ¿ÿÅÿÃÿÉÿÄÿÊÿÉÿ¶ÿÁÿ±ÿ»ÿ¿ÿÊÿ¿ÿ¹ÿÊÿÈÿÇÿÆÿÆÿÇÿÃÿ¾ÿ¿ÿÄÿÈÿÈÿÆÿÅÿÍÿÉÿÆÿÅÿÁÿÂÿÁÿÅÿÃÿÃÿÃÿ½ÿ¼ÿÁÿÀÿ½ÿÆÿÂÿ¿ÿ¿ÿºÿ²ÿ®ÿºÿÃÿÉÿÌÿÄÿÅÿ¼ÿÀÿ¼ÿ·ÿÁÿÌÿÇÿÆÿËÿ¿ÿÄÿÃÿÀÿ¿ÿ¿ÿÁÿÅÿÍÿÉÿÆÿÖÿÄÿÂÿÄÿÀÿÂÿÊÿËÿÇÿÌÿÊÿÂÿÇÿÄÿºÿÀÿÉÿÅÿÆÿËÿËÿÌÿÈÿÈÿÂÿÉÿÎÿÂÿ¾ÿÁÿÃÿÊÿÇÿÄÿÌÿÁÿÁÿÂÿ¾ÿÀÿ¿ÿ¾ÿÈÿÄÿ¹ÿºÿ·ÿ¹ÿÂÿ¾ÿ¾ÿÆÿ½ÿÁÿÐÿÈÿ¼ÿ¿ÿÅÿÆÿÁÿ¼ÿÂÿÇÿÀÿÀÿÆÿ¿ÿÀÿÃÿ¾ÿÈÿ¹ÿÎÿÇÿÁÿÓÿÔÿÊÿÀÿ¿ÿÁÿ¿ÿ½ÿ¼ÿÀÿÃÿ¼ÿÃÿÆÿÁÿÃÿÀÿÄÿ¾ÿ¼ÿÍÿÊÿÊÿÀÿºÿ¼ÿÀÿÂÿÄÿÅÿÂÿÄÿÈÿÄÿÃÿÉÿ¼ÿÃÿÖÿ¿ÿ¹ÿÄÿÂÿ»ÿËÿÈÿÀÿ¾ÿ¼ÿÃÿÈÿÃÿËÿÁÿÀÿËÿÁÿ¶ÿÆÿÃÿ½ÿÆÿÊÿÍÿÄÿ¿ÿ¿ÿ¾ÿÂÿÆÿÁÿ¼ÿÅÿÅÿÇÿÇÿ¹ÿ¼ÿÉÿÃÿ¼ÿ»ÿÂÿÃÿÈÿÉÿÇÿÅÿ½ÿ¼ÿÂÿÊÿÉÿÆÿÁÿ¾ÿ¾ÿºÿ¼ÿÄÿÇÿÄÿÇÿÇÿÅÿÀÿ½ÿÁÿÀÿËÿÌÿÍÿÎÿÊÿÀÿÁÿ½ÿÈÿÏÿÉÿÊÿÈÿÈÿÊÿÆÿÄÿÃÿÂÿ¿ÿ»ÿÄÿ¸ÿ¿ÿÇÿÃÿÈÿÄÿÂÿÊÿËÿÁÿÂÿÍÿÍÿËÿËÿ¼ÿÍÿÉÿÆÿÒÿÆÿËÿ»ÿÅÿÇÿÁÿÃÿÈÿÈÿÆÿÆÿÅÿºÿÄÿÅÿ»ÿÃÿÇÿÏÿÌÿËÿÈÿÆÿÁÿÂÿÊÿÃÿÌÿÅÿÅÿÊÿ¼ÿËÿËÿ¾ÿÇÿÍÿÌÿÅÿÂÿÂÿÄÿÇÿÉÿÈÿÁÿÃÿÂÿ¿ÿÂÿÊÿÌÿÇÿ¾ÿÅÿÆÿ¹ÿ¼ÿÊÿËÿÀÿÈÿÊÿÆÿÌÿÖÿÎÿËÿËÿÊÿÉÿ¿ÿ¸ÿÀÿÁÿÄÿÍÿÅÿÃÿ¹ÿÆÿÓÿÄÿÅÿÄÿÅÿÇÿÄÿ¿ÿ½ÿÀÿÁÿÆÿÆÿÌÿÅÿÆÿÅÿÍÿÌÿËÿÆÿÅÿÌÿËÿÇÿÃÿÈÿ¿ÿ»ÿ½ÿÃÿÂÿÊÿÅÿÅÿÊÿÈÿÈÿÌÿÄÿ´ÿÐÿ¹ÿÀÿ´ÿ·ÿÊÿÏÿËÿÈÿÇÿËÿÏÿÀÿÁÿÉÿÂÿÇÿÈÿÂÿÃÿÄÿÇÿÍÿÊÿÂÿÅÿÌÿÉÿÐÿÌÿ½ÿÖÿÌÿÍÿÆÿÁÿÅÿÆÿÂÿÆÿÄÿ¿ÿ¼ÿÊÿÃÿÅÿ¾ÿÃÿÉÿÎÿËÿÇÿÊÿÆÿÁÿ¹ÿÄÿÉÿ¿ÿ¾ÿÂÿÃÿÉÿÉÿÃÿÄÿÅÿÅÿÍÿÃÿÉÿÍÿÒÿÃÿ¿ÿÇÿÇÿÇÿËÿÄÿÂÿÉÿÈÿÃÿÁÿÁÿ¹ÿ¸ÿ¿ÿÀÿ¿ÿÁÿÁÿ¾ÿÃÿËÿÃÿÌÿÂÿÇÿÅÿÁÿÁÿÃÿÅÿÄÿÂÿÉÿÅÿÈÿ¿ÿÆÿÐÿÃÿ¾ÿÀÿ¼ÿËÿÍÿÍÿÌÿÄÿÐÿËÿÂÿÄÿÂÿÂÿÇÿÊÿÈÿÌÿ»ÿÉÿÆÿÈÿÅÿ½ÿÂÿÄÿÃÿÍÿÃÿÅÿÏÿÎÿÇÿÉÿÐÿÆÿ¾ÿÀÿÅÿÌÿÏÿÉÿÇÿÎÿÅÿÆÿÎÿÈÿ¿ÿÃÿËÿÇÿÍÿÊÿ¾ÿÏÿÆÿ¿ÿÀÿÇÿÍÿÌÿÄÿÂÿÂÿÏÿ¼ÿÆÿÄÿÅÿ¿ÿÃÿÍÿÎÿÍÿÌÿÌÿ¿ÿÆÿÆÿÀÿËÿÍÿÇÿÆÿÄÿÃÿÄÿ»ÿ»ÿÀÿÅÿÈÿÊÿÇÿÅÿÊÿÉÿÈÿÐÿÌÿÉÿÌÿÈÿËÿÊÿÅÿÊÿÁÿÇÿËÿÌÿÐÿÊÿÆÿÅÿÅÿÅÿÌÿÎÿÊÿÂÿÀÿÅÿÇÿÍÿÕÿÐÿÂÿÁÿÄÿÆÿÑÿÃÿ¿ÿÃÿÀÿ½ÿÁÿÀÿ¹ÿ¾ÿÁÿÇÿÌÿÍÿÂÿ¼ÿÀÿ½ÿÇÿÁÿÄÿÅÿÃÿÅÿÈÿÂÿÀÿÇÿÅÿÄÿÆÿÂÿÂÿÅÿÄÿ¿ÿÃÿÎÿÇÿÅÿÏÿÀÿÈÿÇÿÁÿÁÿÇÿËÿÇÿ¸ÿÇÿÄÿÁÿÇÿÏÿÏÿÊÿÇÿËÿÏÿ¶ÿ½ÿÁÿÃÿÂÿÁÿÄÿÅÿÁÿÌÿÈÿÁÿÄÿÆÿÂÿÄÿÈÿÅÿÎÿÈÿÂÿÉÿÐÿËÿÇÿÄÿ¼ÿËÿÍÿÉÿ½ÿÁÿÍÿÌÿÆÿÆÿÊÿËÿÀÿÃÿÄÿÈÿÅÿÀÿÃÿËÿÅÿÄÿÉÿ¼ÿÀÿÁÿÀÿÂÿÃÿÇÿÉÿÆÿÇÿÆÿÇÿÅÿ¾ÿÁÿÆÿÁÿÕÿÊÿÊÿÆÿ¿ÿ¿ÿÂÿÀÿÆÿÍÿÂÿÄÿÄÿÃÿÅÿÃÿ¾ÿÌÿÀÿÉÿÉÿÀÿ»ÿÂÿÏÿÅÿÖÿÐÿÆÿÃÿ¼ÿÄÿ¹ÿ·ÿ»ÿ¶ÿ¶ÿ»ÿ¼ÿ¾ÿÃÿÀÿÆÿ»ÿ½ÿÁÿ¾ÿ¼ÿ¿ÿÀÿÌÿÀÿÁÿ¿ÿÂÿÅÿÊÿÊÿ¼ÿËÿÉÿÀÿ¸ÿ¼ÿ¼ÿ¹ÿÀÿËÿÉÿÆÿ¹ÿºÿÂÿ½ÿ·ÿºÿ»ÿ½ÿºÿÃÿ¾ÿ¾ÿ»ÿ½ÿÀÿ»ÿ¿ÿ¾ÿ¸ÿ¾ÿ»ÿ¼ÿ¹ÿµÿ½ÿÀÿ¶ÿ¸ÿÁÿÅÿÂÿÀÿÂÿ¿ÿ¹ÿÁÿºÿ¾ÿ¼ÿ¸ÿºÿÀÿÃÿÁÿ¾ÿ¼ÿµÿ¿ÿ¾ÿ¾ÿÅÿËÿÈÿÄÿ½ÿ¿ÿ·ÿ½ÿ¼ÿ¼ÿÀÿÂÿ½ÿ¹ÿ±ÿ¿ÿÅÿÇÿÃÿÀÿ¿ÿÀÿÅÿÈÿÉÿµÿÄÿÅÿ¼ÿ¼ÿÂÿÀÿ¹ÿ½ÿÅÿÈÿÃÿ·ÿÄÿÍÿËÿÇÿÃÿ¼ÿÃÿ¾ÿ¼ÿÊÿ·ÿÅÿÉÿ¾ÿ½ÿÂÿÂÿÆÿÑÿÄÿ¼ÿ»ÿ¿ÿ¾ÿ»ÿ¼ÿ¾ÿ¸ÿÃÿ´ÿ¼ÿÄÿÁÿÀÿÅÿÈÿÂÿÄÿ¶ÿ»ÿÅÿ¿ÿÂÿÇÿÀÿ¼ÿÄÿ¾ÿ¸ÿÏÿÃÿÁÿÀÿÄÿÇÿÄÿÀÿÁÿ¹ÿÆÿÎÿ¾ÿÄÿ¿ÿ¿ÿÆÿÃÿ»ÿ»ÿ¿ÿÀÿÁÿÁÿÀÿÄÿÅÿ¾ÿ»ÿÅÿÊÿºÿÁÿ½ÿ»ÿÁÿÁÿÂÿÉÿÊÿÂÿ¹ÿ±ÿ¹ÿÁÿÌÿÀÿ¾ÿºÿºÿÀÿÃÿÄÿÃÿ·ÿÈÿ¸ÿÁÿÅÿÄÿ»ÿ¼ÿÅÿÅÿÀÿÄÿÁÿÂÿ·ÿÃÿ»ÿÀÿÀÿ¿ÿÄÿÈÿÂÿ·ÿÆÿÄÿÇÿÅÿÉÿÂÿÌÿÌÿÃÿ¿ÿ»ÿÁÿÃÿÄÿÁÿÂÿÀÿÁÿÈÿÅÿÀÿÀÿ¿ÿÄÿ»ÿÈÿÀÿ¸ÿÂÿÂÿÃÿ½ÿ»ÿÀÿÂÿÂÿÁÿÆÿÌÿÁÿ·ÿÀÿÁÿÂÿÁÿ»ÿ½ÿÅÿ¿ÿÄÿÁÿ¸ÿ¶ÿ¹ÿ»ÿÀÿÄÿ½ÿ¼ÿÃÿ¾ÿ¾ÿÇÿÐÿ½ÿ¾ÿÇÿËÿÏÿÊÿÂÿÁÿÁÿ¹ÿÅÿÁÿ¿ÿÏÿ¸ÿ¼ÿÀÿÅÿ´ÿµÿÄÿ¾ÿÁÿÌÿÅÿ¾ÿÀÿÄÿ»ÿÀÿÄÿÃÿ¿ÿÀÿÃÿÁÿÆÿÁÿ¿ÿÇÿÇÿÌÿÃÿÃÿ¿ÿÆÿËÿÄÿ½ÿ¾ÿÁÿ¾ÿËÿ±ÿÆÿÀÿÃÿÀÿÀÿÁÿÀÿ½ÿÂÿÊÿÄÿËÿ¹ÿÂÿ¼ÿÃÿÇÿÉÿÆÿÅÿÆÿÇÿÈÿÃÿ»ÿÀÿÌÿÃÿ½ÿÉÿÀÿÇÿÉÿÈÿÌÿÍÿÅÿ¿ÿÁÿÀÿ¾ÿÅÿËÿÄÿºÿ¿ÿ¾ÿ¹ÿ¼ÿÀÿÂÿÊÿÍÿÄÿ¿ÿÇÿÇÿÆÿ¿ÿÍÿÄÿÅÿÂÿ½ÿ¿ÿÁÿ¾ÿ¼ÿ¾ÿ»ÿ¾ÿÍÿÈÿ¿ÿÆÿÀÿÅÿÂÿ½ÿ¾ÿ½ÿ¼ÿÁÿÄÿÁÿÆÿÖÿÆÿÅÿÆÿÅÿÀÿ´ÿ·ÿÂÿÁÿÂÿÄÿ¾ÿÉÿÎÿ¼ÿÊÿ·ÿÃÿÈÿºÿºÿ¼ÿÄÿÂÿ¿ÿÊÿÐÿÃÿÅÿÂÿ¼ÿÃÿºÿ¸ÿÌÿÂÿ¿ÿÀÿÊÿÉÿ¾ÿÂÿÇÿ¿ÿÃÿÂÿ¾ÿÁÿÁÿÀÿÂÿÉÿÀÿÃÿÈÿÂÿ¾ÿºÿ»ÿÈÿÍÿËÿÌÿÉÿ³ÿ¸ÿÆÿÌÿÏÿÎÿ¿ÿ¸ÿ·ÿ»ÿÄÿÊÿÆÿ»ÿ½ÿÀÿ¸ÿÉÿºÿÂÿÂÿÅÿËÿÉÿ¼ÿ¾ÿÂÿ½ÿÀÿÇÿÃÿÃÿÇÿÐÿÊÿÃÿÊÿÀÿÂÿÅÿÆÿ¿ÿÂÿÀÿÆÿÃÿ¼ÿºÿ½ÿÃÿÀÿÁÿÂÿ¼ÿ¾ÿÅÿ¾ÿËÿÍÿ¿ÿÁÿ¾ÿ¼ÿÃÿÀÿ»ÿÀÿÊÿÌÿ½ÿÎÿÓÿÇÿµÿÂÿÉÿÁÿ·ÿ»ÿ¹ÿÀÿ¿ÿÆÿÇÿÁÿÆÿÉÿÄÿÄÿÂÿÁÿ¾ÿÁÿÀÿÊÿÅÿÁÿÂÿÃÿÁÿºÿ¹ÿ¶ÿ·ÿÂÿÈÿÈÿÀÿ½ÿ¶ÿ±ÿ¿ÿÈÿÈÿÄÿ¿ÿÄÿÎÿËÿÊÿÃÿ¿ÿÁÿ½ÿ³ÿ´ÿ¿ÿÃÿ¾ÿ¾ÿ·ÿÄÿÃÿ½ÿÁÿÄÿ¿ÿ½ÿ¿ÿÁÿ¿ÿ»ÿ¼ÿ¾ÿ¾ÿ»ÿ¹ÿÂÿÇÿ¾ÿ»ÿÉÿ¶ÿÇÿ¿ÿ®ÿµÿ¿ÿ»ÿ¾ÿ·ÿ¸ÿÃÿ¿ÿºÿÀÿÆÿÄÿ¿ÿºÿÄÿ¾ÿÇÿ¶ÿµÿÃÿÂÿÇÿºÿºÿ½ÿÁÿÂÿÄÿ¼ÿ¶ÿ¸ÿ¼ÿÃÿÃÿ·ÿÁÿ¹ÿ¾ÿÆÿ¿ÿ»ÿÆÿ¿ÿÅÿÃÿÌÿÁÿ¾ÿ¾ÿ¹ÿ¿ÿ¹ÿ¶ÿÀÿÂÿ¾ÿºÿºÿÁÿÃÿ¿ÿÅÿ¹ÿÅÿÇÿÅÿÃÿ¶ÿÁÿÁÿ½ÿ»ÿ½ÿÁÿÂÿÆÿÀÿ¹ÿÁÿÃÿÀÿÈÿËÿÆÿºÿ»ÿºÿÆÿ¿ÿ¾ÿÀÿÄÿÇÿÍÿÄÿÂÿÃÿÀÿÁÿÆÿ¾ÿ¹ÿÀÿ¾ÿºÿÀÿ¿ÿÁÿÄÿÂÿÊÿÈÿÂÿ¹ÿÁÿÅÿÁÿ¼ÿÂÿ¼ÿ¼ÿ¹ÿ¼ÿ»ÿÃÿÂÿ¼ÿ½ÿºÿÄÿÆÿºÿ¾ÿÂÿÇÿËÿÆÿ­ÿÌÿ»ÿ´ÿÊÿÈÿÅÿÊÿÉÿÀÿ»ÿÀÿ¹ÿ¶ÿ»ÿ¾ÿ¿ÿ¿ÿ¿ÿ¸ÿÂÿºÿ»ÿ¼ÿ·ÿÄÿÈÿ¼ÿ½ÿ¼ÿÊÿ½ÿÀÿºÿÄÿÆÿÈÿ¼ÿ¸ÿÁÿ»ÿ¾ÿÈÿÀÿÃÿÔÿÔÿºÿ¿ÿ½ÿÂÿ³ÿ³ÿ¸ÿÊÿ¶ÿËÿÂÿºÿÊÿ½ÿÉÿÂÿ¾ÿ¾ÿ½ÿ¸ÿ¹ÿ¿ÿ¼ÿ½ÿÃÿÁÿÆÿÂÿ¿ÿ»ÿ¿ÿÂÿÀÿÆÿÌÿÄÿ·ÿ·ÿÅÿÈÿ»ÿ¿ÿÇÿÉÿÇÿ¼ÿÀÿÀÿ»ÿºÿ¿ÿ¿ÿ½ÿÆÿÆÿ¾ÿÀÿ¿ÿºÿ²ÿÅÿ¸ÿÃÿÌÿµÿÊÿ¾ÿ½ÿºÿ°ÿÂÿ»ÿ­ÿÀÿÃÿÀÿ»ÿ½ÿÂÿ¾ÿºÿ·ÿ¿ÿÊÿÅÿ¾ÿ½ÿÀÿ½ÿ¿ÿÆÿÀÿÁÿÅÿºÿ´ÿÃÿµÿÀÿÉÿ»ÿ¿ÿ»ÿÂÿ¿ÿ½ÿºÿºÿÄÿ¾ÿ¼ÿ¾ÿ¿ÿ¸ÿ²ÿ»ÿ¹ÿ¶ÿÀÿ¿ÿ´ÿ½ÿÀÿÀÿÆÿÈÿºÿÃÿ¿ÿÂÿ¼ÿ»ÿ¾ÿ·ÿÁÿ¶ÿ¼ÿÅÿËÿÅÿ¿ÿ¼ÿÂÿÂÿ¿ÿ¹ÿ¶ÿ½ÿ¾ÿ¼ÿºÿ¾ÿ½ÿ¸ÿ»ÿ»ÿÉÿ¼ÿ¼ÿÄÿºÿ½ÿÅÿ¿ÿÁÿÅÿÀÿÅÿÆÿÅÿ½ÿÁÿ¼ÿ¾ÿ¼ÿ½ÿÄÿÃÿÂÿ¾ÿ¼ÿÆÿÉÿÀÿ¼ÿ¿ÿÄÿÄÿÂÿÆÿÃÿ½ÿ²ÿ¿ÿ¼ÿÂÿÀÿ½ÿ²ÿ½ÿ¾ÿ¶ÿÈÿ¾ÿ½ÿÄÿ¾ÿ·ÿ²ÿ¼ÿÁÿÃÿÉÿÁÿ¶ÿ½ÿÅÿ¿ÿÅÿËÿ¼ÿ¾ÿºÿ¼ÿ¸ÿ¾ÿÂÿºÿÇÿÊÿ¾ÿ²ÿÈÿ­ÿ³ÿ¬ÿÆÿ¿ÿµÿÆÿÀÿÃÿÄÿ¿ÿµÿºÿÆÿ¿ÿ±ÿ±ÿ½ÿÇÿÅÿÀÿÂÿÂÿ¿ÿÁÿ¿ÿÁÿ¾ÿÁÿÃÿ·ÿÇÿ¼ÿºÿ½ÿÂÿÅÿ¶ÿµÿÂÿÉÿÂÿ¶ÿµÿ»ÿ¾ÿÁÿ¾ÿ¾ÿÅÿÂÿºÿ»ÿÂÿÄÿÀÿÃÿÃÿ¹ÿ¼ÿ¿ÿºÿ¼ÿÃÿÅÿ½ÿ»ÿÄÿÃÿ»ÿÂÿºÿÂÿÉÿ¾ÿÄÿ²ÿÃÿÄÿÄÿÏÿÃÿËÿÃÿÄÿÃÿÁÿ¾ÿÀÿÂÿ¾ÿ¼ÿ¿ÿÀÿÆÿËÿÄÿ½ÿÂÿÁÿµÿ¹ÿ¸ÿ¶ÿÇÿÀÿÃÿ¼ÿµÿÀÿÒÿºÿ´ÿÅÿÐÿÁÿ·ÿÅÿÉÿ¼ÿ¹ÿ¾ÿÊÿÎÿ¿ÿ·ÿ»ÿµÿÄÿÇÿ½ÿ¼ÿÃÿÃÿ¾ÿ¹ÿ¶ÿÁÿÈÿÂÿ¾ÿ¼ÿ¿ÿÈÿÃÿÅÿ¼ÿ½ÿÂÿµÿÁÿ¿ÿÀÿÅÿ»ÿµÿ¿ÿ¶ÿÈÿÇÿÇÿ»ÿÀÿ¾ÿ·ÿ¾ÿ¼ÿÂÿÃÿÅÿ¿ÿºÿÆÿÆÿ½ÿÀÿÆÿÅÿ½ÿ½ÿ¿ÿ¼ÿÁÿÄÿÂÿÃÿ·ÿ¸ÿ»ÿ¸ÿ¾ÿ½ÿ¹ÿÇÿ¾ÿ¹ÿ¶ÿÄÿÈÿÁÿ¼ÿ¾ÿ¾ÿ·ÿÆÿÅÿºÿ¶ÿ°ÿºÿÃÿ½ÿ¼ÿÅÿ¿ÿºÿ¼ÿºÿ¹ÿ¹ÿ¾ÿÀÿ¼ÿ¼ÿºÿ½ÿ»ÿ½ÿ¾ÿÂÿÀÿÀÿ¸ÿ³ÿ½ÿ¹ÿ±ÿ¿ÿÅÿÄÿÁÿÅÿºÿ¶ÿºÿÃÿÀÿÇÿÀÿÀÿÁÿ¸ÿ·ÿ¹ÿÄÿÄÿÃÿÃÿºÿµÿ·ÿ¾ÿ½ÿ¿ÿÈÿ¼ÿ²ÿ¹ÿ´ÿÄÿ½ÿºÿ·ÿ»ÿ·ÿ»ÿ½ÿµÿÁÿ¿ÿÁÿ½ÿºÿÂÿ»ÿÂÿ¿ÿ½ÿ¾ÿ¸ÿ¼ÿÀÿ¿ÿ»ÿ¼ÿ¸ÿ¼ÿ¼ÿ¼ÿÂÿÀÿºÿºÿ½ÿÁÿÁÿ¾ÿÈÿ¿ÿ¿ÿÁÿ¿ÿÁÿ·ÿ·ÿ´ÿ¾ÿ¯ÿ½ÿÄÿºÿ·ÿ»ÿ¿ÿ¼ÿÁÿ¼ÿÁÿÂÿÀÿ¾ÿ¿ÿºÿ¹ÿ»ÿÅÿ¿ÿ¹ÿ¹ÿ·ÿºÿ¿ÿ»ÿ»ÿÄÿÀÿ¾ÿ¼ÿ¶ÿ½ÿÀÿÄÿÁÿÂÿ¾ÿÄÿ¾ÿ¿ÿ½ÿ»ÿÃÿºÿÂÿ»ÿ¹ÿ³ÿ¼ÿ³ÿ¹ÿÁÿ¼ÿÁÿÁÿºÿ¹ÿºÿ·ÿºÿ¾ÿÁÿÂÿ¿ÿÀÿÆÿÄÿ¿ÿÄÿÉÿÅÿ½ÿ¼ÿÆÿÀÿ¼ÿ¾ÿÀÿÁÿ¾ÿ¾ÿºÿ³ÿ¶ÿÄÿ´ÿÊÿ»ÿ¶ÿ¼ÿ¶ÿÂÿÀÿÁÿÁÿÁÿ»ÿ¹ÿ¼ÿ¿ÿ½ÿ¿ÿ½ÿ¶ÿ¹ÿºÿ´ÿ½ÿÁÿÀÿÊÿ½ÿ¹ÿ¿ÿ¿ÿ¸ÿ²ÿ¿ÿºÿ³ÿÄÿ¸ÿÌÿÅÿ½ÿ¾ÿÆÿÒÿ·ÿ±ÿºÿÅÿ¬ÿÀÿÇÿÇÿÃÿ»ÿµÿ¶ÿµÿ»ÿÅÿÆÿ½ÿ¾ÿÃÿÄÿÂÿ¼ÿÅÿÁÿ¸ÿ»ÿ¹ÿ¾ÿ½ÿ¹ÿÄÿ¿ÿ¾ÿ½ÿÂÿ¶ÿ»ÿºÿ¾ÿ·ÿÀÿ¾ÿÉÿÃÿ»ÿµÿµÿ¾ÿÄÿ»ÿ½ÿ¾ÿ»ÿ¾ÿÂÿÆÿÄÿ»ÿ¹ÿÁÿÂÿºÿ¾ÿÆÿ¼ÿ¹ÿ´ÿ½ÿÁÿºÿÇÿÀÿÈÿ¹ÿÊÿÆÿ¿ÿÆÿÊÿ¹ÿÆÿÇÿ¹ÿ¿ÿ±ÿ¼ÿ¿ÿ»ÿ»ÿ¸ÿ¼ÿ½ÿ»ÿ»ÿ¼ÿ¼ÿ»ÿ¿ÿ¼ÿ½ÿ¾ÿÆÿÁÿÃÿÈÿ½ÿÆÿÉÿÇÿ¾ÿÄÿ¼ÿÂÿ¯ÿ¾ÿ¸ÿºÿÃÿÆÿÄÿ½ÿÃÿËÿÅÿÀÿÂÿ½ÿ¸ÿºÿ¿ÿ¼ÿ¾ÿËÿÎÿ¾ÿ¶ÿ¾ÿ¿ÿËÿ¿ÿÀÿ´ÿ¸ÿÌÿÁÿ¹ÿ»ÿ·ÿÀÿÂÿºÿÅÿÉÿÈÿËÿÆÿ¿ÿ¿ÿ¿ÿÁÿÀÿÇÿÇÿÅÿÀÿºÿ½ÿ¿ÿ¾ÿÂÿÃÿ¿ÿÂÿÈÿ»ÿ¾ÿ¾ÿÇÿÅÿÅÿÁÿ¼ÿÌÿ¸ÿ¼ÿ¼ÿÀÿºÿÃÿ¿ÿÁÿ¾ÿÁÿÂÿÀÿ»ÿµÿÂÿÍÿÄÿ¾ÿ¹ÿ²ÿ¼ÿÆÿÂÿÊÿÒÿÏÿÃÿÐÿ·ÿ¸ÿ½ÿ¸ÿ½ÿÆÿ½ÿ½ÿ½ÿÆÿ¾ÿ¿ÿÀÿ¼ÿ¸ÿ¹ÿÂÿÁÿ¿ÿÃÿÁÿ¾ÿÁÿÅÿÀÿ»ÿÁÿºÿ¾ÿºÿÁÿÇÿ¿ÿÃÿÁÿÀÿÁÿÅÿÈÿÈÿÊÿÁÿ¼ÿ¼ÿÂÿÈÿÂÿºÿÆÿÄÿ¹ÿ½ÿ¾ÿ¾ÿÂÿºÿ¿ÿÉÿÂÿÄÿËÿ½ÿ¶ÿºÿ¿ÿÎÿÉÿÓÿÀÿÂÿÁÿ³ÿ¿ÿµÿ´ÿÅÿÃÿ»ÿµÿ½ÿÄÿÈÿÆÿ¹ÿ²ÿ¸ÿÁÿÂÿ¿ÿ»ÿÁÿÁÿ·ÿ»ÿ½ÿ¿ÿÃÿÀÿ¹ÿ¿ÿÄÿ½ÿ¾ÿÀÿÄÿÀÿ·ÿ¼ÿÅÿÄÿÂÿÅÿÂÿ¿ÿÂÿ½ÿ¼ÿ½ÿÆÿÑÿÊÿÍÿËÿÎÿÇÿ¹ÿ¾ÿ¿ÿÑÿ¸ÿ´ÿ¼ÿºÿ»ÿÈÿÇÿÇÿÌÿËÿÌÿÉÿÁÿ¿ÿ»ÿÇÿÅÿÈÿÃÿ¹ÿºÿÍÿÆÿ¿ÿÐÿ¾ÿÊÿÅÿËÿÉÿÄÿÇÿÈÿÅÿÁÿÂÿÆÿÅÿÀÿ¾ÿÃÿÈÿÂÿÅÿËÿÂÿÅÿÅÿ¾ÿ¹ÿÁÿ³ÿÁÿÇÿ¿ÿºÿºÿ¿ÿÂÿÄÿÆÿÃÿ¶ÿ·ÿÉÿÈÿ¿ÿÊÿÄÿÆÿÉÿ¼ÿÈÿÉÿÂÿ½ÿÀÿÇÿÀÿ¿ÿ¹ÿ»ÿ¿ÿËÿÉÿÈÿÆÿ¹ÿ´ÿ¼ÿ½ÿÂÿËÿÆÿÅÿÆÿ¿ÿÃÿÕÿÂÿÄÿÁÿ¿ÿÀÿÈÿ¿ÿÀÿÁÿÀÿ¼ÿÄÿÂÿ½ÿÇÿÇÿÈÿÃÿ·ÿÈÿÈÿÂÿÂÿÈÿËÿÈÿÄÿÈÿÆÿÄÿÄÿ¿ÿÈÿÆÿÇÿÊÿÁÿ¼ÿÃÿÎÿÊÿÂÿÀÿÂÿÄÿ¸ÿ¿ÿÅÿÇÿºÿÄÿÈÿÄÿÂÿÍÿÉÿÆÿÆÿÅÿÀÿ»ÿ¾ÿ»ÿ»ÿ¿ÿ¾ÿÂÿÃÿÂÿÇÿÂÿÌÿÊÿºÿÃÿËÿÌÿÁÿºÿ¾ÿÁÿ¾ÿ¾ÿÃÿÂÿÀÿ·ÿ¹ÿÉÿÏÿÁÿÇÿ²ÿÍÿÁÿµÿÀÿÂÿÈÿÇÿÀÿ¿ÿÃÿÂÿ¼ÿÁÿÁÿÂÿºÿÈÿÅÿÁÿÁÿÎÿÅÿÄÿÀÿÄÿÃÿÃÿÁÿ½ÿ½ÿÂÿÈÿÄÿºÿ¿ÿÈÿÉÿÅÿ¼ÿÀÿ®ÿ¿ÿÂÿ¿ÿÇÿ¿ÿ·ÿÂÿÅÿÊÿÑÿÈÿÉÿ¾ÿ¹ÿÀÿÅÿÄÿÅÿÈÿ¾ÿÈÿÉÿÈÿÂÿÈÿÉÿÇÿÆÿÁÿÂÿÈÿÂÿÁÿ¾ÿ¸ÿ·ÿÆÿ¾ÿÈÿÀÿÄÿÎÿ¾ÿÃÿÆÿÁÿÅÿÉÿÄÿÁÿËÿ¾ÿ¹ÿÀÿÂÿÅÿ¿ÿÊÿÆÿÇÿÇÿÅÿÇÿÃÿ¼ÿ¾ÿÅÿÃÿ¾ÿÂÿºÿÍÿ×ÿÊÿÀÿÉÿÄÿÈÿÄÿÄÿÃÿÌÿÏÿÅÿÂÿ¿ÿºÿÃÿÃÿÄÿ¿ÿÁÿÆÿ½ÿÇÿÅÿ¿ÿÄÿÅÿÃÿÇÿÊÿÄÿ½ÿÄÿÌÿÑÿÈÿÈÿºÿ¾ÿ¶ÿÿ»ÿ¾ÿÅÿÌÿÊÿÍÿÐÿÆÿÈÿ¿ÿ¿ÿÎÿ¿ÿÇÿÈÿÆÿÍÿÕÿÊÿÀÿÂÿÈÿËÿÇÿÁÿÀÿÄÿ»ÿÂÿËÿÔÿÂÿÇÿÃÿÂÿÄÿÈÿËÿÅÿÃÿÍÿÉÿÀÿ¿ÿÁÿ¿ÿÈÿÐÿÇÿÅÿÄÿÃÿÀÿºÿ¹ÿÃÿ¿ÿ¿ÿÃÿ»ÿÆÿÊÿÍÿÈÿÆÿÃÿÂÿÍÿÌÿÂÿ¿ÿ¿ÿÉÿÎÿÎÿÄÿÀÿÇÿÃÿÆÿÄÿÊÿÇÿÀÿÄÿÉÿÇÿÃÿÅÿËÿËÿÆÿ¹ÿÎÿÖÿËÿÄÿÆÿÅÿÄÿÇÿÊÿËÿÅÿÌÿ»ÿ¼ÿ¶ÿÂÿÁÿÃÿÁÿ¿ÿ¸ÿ¶ÿÄÿËÿÆÿÀÿÐÿÆÿÇÿ¸ÿÇÿÀÿÂÿÅÿÅÿÇÿËÿÇÿ¿ÿÂÿÇÿ»ÿÈÿÏÿÁÿÌÿÉÿÄÿÇÿÈÿÆÿÊÿÑÿÌÿÉÿ¾ÿÄÿÕÿÌÿÇÿÓÿÍÿÉÿÌÿÍÿÎÿÃÿÃÿ»ÿÏÿÒÿÊÿÃÿÂÿÆÿÅÿÂÿÉÿÐÿÌÿÄÿÄÿÂÿÆÿÐÿÁÿÂÿÁÿÄÿ¼ÿ¸ÿÀÿ¼ÿÆÿÈÿÉÿÉÿ»ÿÉÿÃÿ¿ÿÃÿÅÿÅÿÊÿÉÿ¼ÿÊÿÌÿÁÿÙÿÚÿÕÿÎÿÆÿ¾ÿ½ÿÇÿÌÿÁÿÂÿÉÿÃÿ¿ÿÅÿÐÿÄÿ¾ÿÂÿÃÿÃÿÅÿÆÿÌÿÌÿËÿÅÿÐÿÌÿÅÿÃÿÂÿ¿ÿ¼ÿÄÿÍÿÃÿÃÿÊÿÏÿÊÿÇÿËÿÆÿÆÿÎÿÅÿÈÿ¾ÿËÿ¿ÿÆÿÎÿÊÿÁÿ»ÿ¼ÿÂÿÁÿ¿ÿ¿ÿÇÿÇÿÉÿÂÿÄÿËÿÄÿ¼ÿÃÿÉÿÌÿÌÿÄÿÍÿÍÿÏÿÈÿÆÿÌÿÑÿÑÿÏÿ¿ÿÄÿÇÿÇÿÈÿËÿËÿÏÿËÿÁÿÃÿÈÿÌÿÂÿÁÿÁÿËÿÅÿÇÿÏÿÏÿËÿÐÿÅÿ´ÿ»ÿºÿÃÿËÿÌÿÆÿÁÿÀÿÄÿÉÿ»ÿÀÿÅÿÅÿÄÿÃÿÂÿÆÿÊÿÅÿÉÿÌÿÏÿÌÿÑÿÎÿÔÿÔÿÉÿÃÿÉÿÆÿÃÿÈÿÈÿÄÿÁÿÄÿÊÿÍÿÊÿÂÿÌÿÆÿÁÿÄÿÌÿÉÿÁÿÁÿÅÿÁÿÂÿÈÿÊÿÊÿÇÿÁÿ½ÿÀÿÄÿÃÿÂÿ½ÿÈÿÃÿÏÿÇÿÁÿÀÿÁÿÇÿÄÿ¿ÿÃÿÀÿºÿÄÿÄÿÁÿÄÿÄÿ¼ÿÂÿÁÿÂÿÆÿÉÿÈÿÆÿÇÿÅÿÁÿÀÿÃÿÇÿÇÿÃÿÀÿ¸ÿ¿ÿÌÿÅÿÃÿÒÿÂÿÃÿÆÿÊÿÉÿÄÿÃÿÂÿ½ÿ¿ÿÉÿÈÿÁÿ¿ÿ½ÿÄÿÑÿÅÿ¿ÿÎÿ¼ÿÀÿÄÿÂÿÃÿÈÿÄÿÆÿÀÿ¼ÿÉÿÍÿÆÿÉÿÍÿËÿÍÿÃÿÊÿÆÿÉÿËÿÉÿÈÿÆÿÂÿÈÿÁÿÅÿÉÿÄÿÄÿÂÿ¼ÿ½ÿÇÿºÿ¾ÿ²ÿ¿ÿÌÿÍÿÆÿÁÿ¿ÿÆÿÎÿÉÿÅÿÈÿÇÿÅÿÅÿÇÿ¾ÿÏÿÁÿ¹ÿÄÿÁÿ¼ÿÆÿÃÿÅÿÎÿÁÿÆÿÄÿÆÿÌÿËÿÀÿËÿÅÿÃÿÈÿÃÿ¼ÿÀÿËÿÍÿÃÿÍÿÂÿÅÿ¿ÿ¿ÿÊÿÈÿ¿ÿÀÿÂÿÄÿÂÿ¾ÿÀÿ¸ÿÈÿÆÿÇÿÅÿÂÿ¾ÿºÿÂÿËÿÀÿÈÿ¿ÿ¿ÿÃÿÇÿËÿÁÿµÿÁÿÂÿ¾ÿ»ÿ¼ÿ¾ÿÀÿÆÿÊÿÈÿÃÿ½ÿ»ÿ¾ÿÃÿÄÿ½ÿ¸ÿ°ÿ¼ÿÁÿÅÿÇÿÄÿÂÿÃÿÂÿÀÿÀÿÃÿÂÿÃÿÃÿÀÿ¿ÿºÿÐÿÂÿÀÿÁÿ¿ÿ¾ÿÁÿÂÿ½ÿ¶ÿÁÿ¾ÿÃÿ½ÿÃÿÎÿËÿ¾ÿºÿÅÿ½ÿÈÿÄÿÁÿÅÿÄÿÁÿÊÿÀÿÁÿ¶ÿÅÿÄÿ¹ÿ·ÿ½ÿÂÿ¿ÿºÿ´ÿÃÿÌÿÀÿ²ÿ±ÿ·ÿ»ÿÀÿ¾ÿÇÿÀÿÉÿ¾ÿ½ÿ¿ÿ¼ÿ¼ÿ¼ÿÁÿÉÿÃÿ¼ÿ¿ÿ¾ÿ»ÿºÿµÿ¹ÿ¼ÿÇÿ¼ÿÉÿÃÿ¼ÿ¿ÿÁÿÂÿÅÿÀÿÀÿÄÿ½ÿÂÿ½ÿ½ÿÀÿ¿ÿÀÿÄÿÈÿ¾ÿ·ÿ°ÿµÿµÿ·ÿÂÿÅÿ¼ÿÀÿÆÿÇÿÊÿÅÿ½ÿÃÿÁÿ·ÿ½ÿ¼ÿ¾ÿÅÿÁÿÎÿºÿ»ÿÂÿ¾ÿ¾ÿÂÿÃÿ»ÿÍÿºÿÉÿÇÿÇÿÃÿºÿ¸ÿÁÿÁÿÅÿÆÿ¼ÿÆÿÁÿÄÿÁÿ¹ÿ»ÿÁÿÀÿÈÿÂÿÆÿ¿ÿ¸ÿ½ÿ½ÿ»ÿ¾ÿ¾ÿ¼ÿ»ÿÄÿÅÿÁÿÃÿ½ÿ¼ÿÃÿÄÿ½ÿ¾ÿÈÿÀÿºÿËÿÃÿÁÿ¹ÿºÿÆÿÉÿÁÿÅÿÇÿ½ÿ¸ÿÂÿÀÿÂÿÂÿÁÿ¿ÿ¾ÿÀÿÀÿÆÿÌÿ½ÿÂÿÅÿÏÿÄÿ¾ÿÂÿÁÿ¾ÿÀÿÂÿ¿ÿ¿ÿ¼ÿÀÿÀÿÆÿÇÿÁÿ¾ÿ½ÿ¿ÿÀÿ³ÿÅÿÁÿÈÿÀÿÂÿÃÿ¿ÿ¿ÿ¿ÿ¿ÿ¾ÿÃÿÉÿ½ÿ¾ÿÂÿ¿ÿÁÿÂÿ¼ÿ½ÿÆÿºÿÅÿÇÿÀÿÀÿÁÿ¼ÿ¸ÿÀÿËÿÈÿ¿ÿÂÿ¿ÿÈÿÁÿÇÿ½ÿÅÿÈÿÎÿÈÿ¾ÿÁÿÁÿ¼ÿÇÿ¼ÿÈÿÃÿÄÿÂÿ³ÿ¿ÿÏÿÊÿÇÿËÿÇÿÇÿÁÿÍÿºÿÀÿÈÿ¿ÿÄÿÇÿ¾ÿÀÿÊÿÈÿÉÿÇÿÆÿÊÿÈÿÄÿ¾ÿÂÿ¿ÿ¹ÿ»ÿÀÿÂÿ¼ÿ´ÿÀÿ¿ÿÃÿÈÿÇÿÊÿÇÿÉÿÆÿ¾ÿºÿ¿ÿÇÿÃÿÊÿÄÿÊÿÈÿËÿ¼ÿµÿ»ÿÃÿËÿÌÿÄÿÅÿ·ÿÇÿÇÿºÿÁÿ½ÿ¹ÿÄÿÅÿ»ÿÂÿËÿÄÿÂÿ¾ÿ»ÿÅÿºÿÄÿ¿ÿÂÿÁÿ»ÿ¼ÿ¿ÿÂÿÀÿ½ÿÆÿÃÿ¿ÿÉÿËÿ¾ÿÅÿÎÿÆÿÃÿ¿ÿ½ÿ¼ÿ»ÿÀÿÁÿÀÿ¼ÿÀÿÅÿ¿ÿ¿ÿÌÿÁÿºÿÃÿÄÿ¾ÿÁÿÅÿ¿ÿ¹ÿÇÿÅÿÂÿÆÿÇÿºÿÃÿ»ÿ¿ÿÅÿÇÿÅÿÇÿÉÿ¼ÿÊÿÌÿ½ÿÍÿÁÿÅÿ¼ÿÁÿ¿ÿ¿ÿ¾ÿºÿ¹ÿ¼ÿÀÿÈÿÉÿÍÿ¶ÿÆÿÀÿ»ÿÂÿ½ÿÅÿÁÿÇÿÍÿÁÿ¼ÿÂÿ¼ÿÁÿ¼ÿ½ÿ¹ÿÅÿÃÿ¿ÿÌÿÄÿ¿ÿÁÿÂÿºÿ¸ÿÁÿÅÿÇÿËÿÉÿÅÿºÿ¼ÿºÿ¾ÿÊÿÆÿÈÿ¼ÿ²ÿÀÿÊÿÅÿÅÿÄÿºÿ»ÿ²ÿÄÿÇÿÉÿÅÿÂÿÄÿ¾ÿÁÿÂÿÅÿÉÿ¿ÿ¹ÿÆÿÅÿÄÿÈÿÀÿÈÿÉÿÄÿÂÿÃÿ¼ÿ½ÿºÿÀÿÆÿÃÿÃÿ¿ÿ¹ÿÅÿÃÿÁÿÌÿ¿ÿµÿ¿ÿ¿ÿÆÿÄÿ¼ÿÂÿÅÿ»ÿ¾ÿÈÿÆÿ¾ÿ¹ÿÄÿÇÿ½ÿ¹ÿÈÿÆÿÊÿÅÿÊÿºÿ¼ÿ»ÿ¼ÿÀÿÂÿÂÿ½ÿÀÿÉÿÉÿËÿÆÿÈÿÍÿÂÿÀÿÆÿÄÿÃÿ»ÿ¿ÿ¼ÿ·ÿ¸ÿ¾ÿÀÿÁÿÈÿÍÿÅÿ³ÿ¿ÿ¾ÿÈÿÂÿÄÿºÿµÿÃÿÀÿÃÿÀÿµÿ½ÿÇÿÂÿ¶ÿ±ÿÁÿÂÿ»ÿ¼ÿ³ÿÆÿÁÿ¿ÿÏÿÄÿÀÿ½ÿ¿ÿÆÿºÿ­ÿ»ÿÈÿÃÿ¹ÿ³ÿÆÿÆÿÃÿ¾ÿ¹ÿÄÿÅÿ¾ÿ¹ÿ·ÿ¾ÿ½ÿÅÿÁÿºÿ½ÿÀÿÀÿÂÿÄÿÆÿÄÿ»ÿÁÿµÿÃÿ¿ÿ¹ÿÅÿÅÿÅÿ¹ÿ¸ÿÁÿ¸ÿ¹ÿ»ÿ¹ÿÁÿÂÿÁÿÄÿ½ÿ¿ÿ°ÿ¹ÿÔÿÇÿÏÿ¹ÿºÿÄÿËÿÍÿÂÿ¾ÿÂÿÁÿ¾ÿÁÿ½ÿ·ÿ½ÿÀÿ½ÿ½ÿ¸ÿÃÿÁÿÂÿÂÿ¾ÿ»ÿ½ÿÂÿÀÿ¹ÿ¯ÿ¾ÿÀÿ»ÿ½ÿ¿ÿ¿ÿºÿ½ÿÆÿÇÿÆÿ¾ÿ¾ÿ¾ÿÀÿÂÿ³ÿÏÿ¿ÿÃÿ¿ÿ¿ÿÁÿÀÿÏÿÆÿÂÿ¿ÿ»ÿÀÿÇÿÀÿ¾ÿÄÿ¿ÿ¼ÿ¼ÿÄÿÃÿÀÿ¿ÿÀÿÁÿ´ÿ½ÿÆÿÊÿ¸ÿ»ÿÇÿÅÿÅÿ¿ÿ¿ÿ¼ÿºÿ¿ÿÆÿÏÿÍÿ¼ÿºÿ¼ÿ¿ÿ¸ÿ³ÿÉÿÁÿÂÿÆÿÁÿ¸ÿÅÿ½ÿ¶ÿÀÿÄÿÃÿÁÿ½ÿ¾ÿºÿ¶ÿ½ÿÅÿÅÿÀÿ½ÿÀÿÂÿ½ÿ½ÿ½ÿËÿÉÿÉÿÀÿ¼ÿËÿ¸ÿÂÿ¹ÿ¶ÿÇÿÃÿ¶ÿÀÿÌÿÁÿºÿÄÿÀÿÀÿÈÿ¾ÿÈÿÍÿÄÿÂÿÃÿ¿ÿ´ÿ¹ÿ³ÿ¸ÿºÿ·ÿËÿ¹ÿ³ÿ¿ÿÄÿÃÿÄÿÀÿ½ÿÅÿÂÿ½ÿÇÿÆÿÅÿÄÿÃÿ¼ÿÂÿÄÿÂÿÂÿÏÿÅÿÅÿ³ÿ¿ÿÆÿÀÿ¾ÿÆÿºÿ¹ÿ¼ÿ½ÿÆÿÅÿ¾ÿ¿ÿ½ÿºÿ¾ÿÁÿÅÿÊÿ¹ÿ¹ÿÄÿÀÿ¶ÿ¸ÿ¿ÿ¿ÿ¾ÿ¾ÿ¾ÿ¹ÿÂÿ¸ÿÀÿ¹ÿÄÿ¿ÿ¿ÿÀÿÇÿÇÿ¿ÿ¹ÿ»ÿ¿ÿÀÿÃÿÀÿ·ÿ¼ÿÀÿÂÿÌÿºÿÈÿÇÿ°ÿÂÿÆÿ½ÿÁÿÈÿ½ÿ»ÿ¹ÿÄÿ¾ÿ½ÿºÿºÿÂÿ¾ÿ»ÿÃÿÅÿ¾ÿºÿ¾ÿÂÿÃÿÃÿ»ÿ¸ÿºÿ¾ÿ»ÿÈÿÅÿ¬ÿÒÿÁÿÃÿ¿ÿ¾ÿÇÿ»ÿ¶ÿ¬ÿ¶ÿÂÿÄÿÈÿÆÿÂÿÅÿÃÿÂÿ¿ÿ¿ÿ½ÿµÿºÿ¼ÿÁÿ¸ÿ³ÿ¹ÿ¹ÿÃÿÂÿ»ÿÇÿ»ÿ¿ÿÁÿÈÿÂÿ¾ÿÂÿÃÿÄÿÂÿ»ÿÂÿ·ÿ¾ÿ¿ÿÂÿÈÿÆÿÀÿ¼ÿ¾ÿÃÿÂÿÀÿÃÿÃÿ»ÿ»ÿÄÿÃÿÃÿ½ÿ®ÿÏÿ¼ÿ²ÿËÿ²ÿ¼ÿ¼ÿ´ÿÂÿ¸ÿÂÿÁÿ¿ÿ¼ÿ·ÿ¸ÿ¿ÿ¾ÿ¾ÿÃÿÁÿ¼ÿ¹ÿ¹ÿ·ÿºÿ½ÿ·ÿ»ÿÄÿÄÿ±ÿÄÿ¼ÿ¶ÿ½ÿÄÿÀÿ¿ÿ±ÿ¹ÿÃÿ¸ÿÀÿµÿ¯ÿ»ÿ¿ÿ½ÿ½ÿ¾ÿ¼ÿÁÿÅÿÃÿ½ÿ¹ÿºÿÁÿÂÿ¼ÿ½ÿ¿ÿÀÿ¿ÿÅÿÅÿÅÿÂÿ½ÿ³ÿ½ÿ´ÿ»ÿ¹ÿÇÿÀÿ­ÿ¶ÿÁÿÅÿÆÿ·ÿ¶ÿºÿÄÿÅÿÀÿ¸ÿÂÿÅÿºÿºÿÃÿÆÿ½ÿ¼ÿ¾ÿºÿÁÿÁÿÀÿ¿ÿ½ÿ½ÿ­ÿ½ÿ´ÿÂÿ»ÿÉÿÀÿµÿÌÿÅÿ»ÿÇÿµÿÅÿ¼ÿ¿ÿËÿËÿÄÿÃÿÁÿÅÿÇÿÅÿÃÿÅÿÎÿÍÿÈÿÂÿµÿ¹ÿÇÿÄÿ»ÿ¼ÿÅÿÆÿÃÿÁÿ»ÿ¯ÿ·ÿºÿ®ÿ»ÿ¾ÿ´ÿËÿÈÿ¾ÿÏÿÈÿÈÿÄÿ²ÿ»ÿ·ÿ½ÿÃÿÉÿÄÿ¿ÿ¼ÿ¼ÿ¾ÿ»ÿ¿ÿÀÿ½ÿ½ÿ·ÿ¹ÿºÿ¸ÿÃÿÅÿ¸ÿÂÿ¹ÿ½ÿÂÿ¸ÿÀÿÁÿ¾ÿ¶ÿ³ÿÂÿ¸ÿµÿ·ÿ¿ÿÆÿÄÿÂÿÇÿÄÿÂÿ¾ÿÃÿ¼ÿÄÿÅÿ¿ÿ¾ÿ¹ÿºÿ»ÿºÿ¼ÿ¿ÿ¾ÿºÿ½ÿ¾ÿÂÿÄÿÅÿÄÿ¾ÿ¶ÿ¸ÿ·ÿ¼ÿ¹ÿ¶ÿÂÿÂÿ¾ÿ¹ÿºÿÊÿ¿ÿ¸ÿµÿ¾ÿ·ÿ¶ÿ¶ÿ¹ÿºÿ·ÿ¹ÿ¾ÿÃÿÂÿÄÿÃÿ¾ÿ¹ÿ¹ÿ½ÿ¼ÿ¼ÿ»ÿ½ÿ»ÿ»ÿ»ÿ»ÿºÿÂÿ½ÿ¾ÿ¸ÿ½ÿ¸ÿÀÿÀÿ¼ÿ¹ÿ¾ÿÄÿÂÿÄÿºÿ¸ÿ¶ÿ¿ÿ¾ÿ¶ÿÆÿ¿ÿºÿ½ÿ½ÿ¼ÿ¸ÿºÿÀÿÂÿÀÿºÿºÿ»ÿ·ÿ¸ÿÃÿÉÿ»ÿ¹ÿ½ÿ¼ÿÃÿ»ÿ¹ÿ¸ÿ¶ÿ²ÿ·ÿÁÿºÿÆÿÄÿÄÿ½ÿÄÿÌÿ¼ÿµÿ¶ÿ¹ÿ½ÿÁÿ¼ÿ¿ÿ¼ÿ½ÿ»ÿ¶ÿ¼ÿÃÿÄÿÅÿÂÿ»ÿ¼ÿ¾ÿ»ÿ»ÿ»ÿÇÿÀÿ¿ÿ»ÿÂÿÈÿ¼ÿ»ÿ½ÿ¹ÿ¸ÿ¾ÿ»ÿ¾ÿÿ¼ÿ»ÿÀÿÁÿÁÿÁÿÁÿÃÿÂÿÇÿ¹ÿ¸ÿ»ÿÁÿ¾ÿ¸ÿ¿ÿ¼ÿ¹ÿÀÿ»ÿºÿ¿ÿ»ÿ½ÿ»ÿ´ÿºÿºÿÄÿÁÿÁÿ¿ÿÂÿ¹ÿ·ÿ·ÿ¾ÿÂÿ¸ÿÈÿÂÿ³ÿ·ÿ·ÿ±ÿ·ÿÅÿÈÿºÿ¹ÿºÿÃÿ»ÿºÿ¼ÿ½ÿ¹ÿ½ÿÉÿÆÿÂÿ»ÿ´ÿÄÿÌÿÌÿ¾ÿ¹ÿÀÿ¼ÿÁÿÆÿÄÿÉÿ¿ÿÃÿ»ÿ´ÿ¹ÿ¶ÿÁÿÁÿ¼ÿÂÿ·ÿÁÿ»ÿ¾ÿ½ÿ·ÿ¹ÿ¼ÿ¶ÿ·ÿ»ÿ½ÿ¹ÿ¹ÿ¼ÿ¿ÿ¿ÿ¼ÿºÿ½ÿ¿ÿ¿ÿ¼ÿ´ÿ·ÿ½ÿµÿ¼ÿ¼ÿ¹ÿ¼ÿ¼ÿÁÿ¾ÿÂÿÆÿ®ÿ¼ÿµÿÅÿµÿ¾ÿÆÿÀÿ¹ÿ»ÿ¸ÿ¸ÿ½ÿ¶ÿ¸ÿ¼ÿ³ÿ¶ÿºÿ¹ÿ¾ÿÃÿÀÿÂÿÅÿÁÿºÿ­ÿ¾ÿÉÿÅÿÀÿÁÿÄÿÀÿ»ÿ·ÿºÿÊÿÀÿÁÿ¶ÿÂÿ»ÿ¼ÿÂÿÌÿÆÿ±ÿÿ©ÿ¾ÿ½ÿ¾ÿ¸ÿ·ÿ½ÿÄÿÉÿÄÿ¶ÿ³ÿ¾ÿÁÿ½ÿ¾ÿÄÿÅÿ¹ÿ¿ÿ»ÿ¿ÿ¿ÿÉÿÂÿÍÿ·ÿÈÿÉÿ»ÿÄÿÆÿºÿ½ÿÃÿÃÿÁÿ²ÿ¾ÿ½ÿ»ÿÁÿ½ÿ¼ÿÂÿ»ÿ´ÿ¹ÿ»ÿ¹ÿ»ÿÁÿÁÿ¿ÿÁÿÀÿÈÿÉÿÇÿ¿ÿÃÿÀÿÃÿÈÿÈÿÀÿ´ÿµÿ¾ÿ¾ÿ¸ÿ¹ÿÁÿ¯ÿ¸ÿ¼ÿÂÿÉÿËÿÄÿÄÿÁÿ¾ÿÆÿ½ÿ´ÿÀÿÀÿ½ÿÇÿÇÿ¾ÿÂÿ¼ÿ»ÿ´ÿ»ÿ¿ÿËÿÆÿºÿÄÿÈÿÄÿÍÿÃÿ¼ÿÈÿÈÿÈÿÀÿ¶ÿÁÿÂÿ½ÿÂÿÉÿÂÿÂÿÈÿÃÿÂÿÂÿÂÿÂÿ¿ÿÂÿÂÿ¿ÿÃÿÄÿÈÿÁÿÈÿ¿ÿÂÿÁÿ»ÿÄÿ¿ÿ¹ÿÃÿÀÿÁÿÉÿ¿ÿÂÿÂÿÀÿÀÿÆÿÈÿ¾ÿ¹ÿ¸ÿ¹ÿÀÿ¾ÿ·ÿ¸ÿÂÿÁÿ»ÿÈÿÄÿ´ÿ¹ÿ¹ÿ¾ÿÌÿ¼ÿËÿÃÿÍÿÉÿÃÿ¾ÿ¹ÿ¹ÿÂÿ¿ÿ»ÿ»ÿ¼ÿÂÿÃÿÂÿÄÿÁÿ¿ÿ¸ÿ´ÿ¿ÿ»ÿ¾ÿÂÿÆÿ¼ÿ¼ÿºÿ¿ÿÂÿÐÿÁÿÍÿÁÿºÿ¹ÿÆÿÏÿÅÿÁÿ¿ÿºÿ¼ÿÀÿÁÿÁÿÀÿ¿ÿ¾ÿºÿ¿ÿÇÿÀÿÃÿ¼ÿºÿ½ÿÄÿÊÿÍÿÈÿ­ÿ¯ÿÁÿÄÿ¼ÿÂÿÇÿºÿ¹ÿºÿ¼ÿÂÿÄÿÄÿÆÿÂÿ¼ÿÃÿÆÿ»ÿµÿÄÿÄÿ³ÿ¿ÿÂÿÂÿÇÿÆÿ´ÿ¹ÿ»ÿÂÿ¼ÿÁÿÅÿÀÿ¹ÿºÿÂÿÇÿÇÿÃÿÃÿÁÿ¾ÿÃÿÀÿ¼ÿÄÿÐÿÃÿÅÿÅÿÍÿ¼ÿÇÿ»ÿÂÿÇÿ¿ÿÅÿÄÿ­ÿ»ÿÀÿ¸ÿÁÿÐÿÊÿÃÿÁÿºÿ»ÿ¸ÿÄÿÉÿÎÿÇÿÍÿ¾ÿÄÿÂÿÁÿÊÿ»ÿÆÿÂÿÎÿËÿÁÿÃÿÈÿÊÿÄÿÆÿÇÿÆÿÅÿ½ÿ¾ÿ¿ÿÃÿ·ÿÏÿÅÿ¾ÿ»ÿ»ÿ®ÿ¿ÿ¾ÿ´ÿÅÿ¹ÿ´ÿÅÿÇÿ»ÿ¾ÿ¾ÿ¸ÿ·ÿÀÿÃÿ¾ÿÂÿÈÿ¹ÿÄÿÆÿÁÿÁÿËÿ¾ÿÆÿÄÿÀÿÃÿÃÿÂÿ¾ÿÀÿÅÿÇÿÊÿÉÿÂÿ¾ÿÃÿÁÿ½ÿÅÿËÿÈÿ½ÿÀÿÍÿÒÿºÿ½ÿ¶ÿºÿÄÿÓÿÐÿ¿ÿÄÿÂÿ¾ÿÅÿ¾ÿ³ÿ»ÿÄÿÉÿÍÿ½ÿÅÿÁÿÃÿ¼ÿµÿÅÿÄÿÈÿÅÿÅÿÃÿÇÿÄÿÎÿÅÿÇÿÈÿ½ÿºÿÂÿÎÿÍÿÅÿÃÿÀÿËÿÁÿÄÿÄÿÆÿÄÿ½ÿÊÿÀÿÁÿÃÿÊÿÆÿÅÿÃÿÀÿÇÿÃÿ¸ÿ½ÿÀÿÁÿÆÿ¿ÿÁÿÎÿÅÿ¿ÿÂÿ¿ÿÄÿÈÿÌÿÁÿ½ÿÃÿÂÿ¸ÿ¹ÿÆÿÉÿ¼ÿ®ÿÂÿÈÿÂÿ¼ÿ¼ÿ´ÿÂÿÇÿÃÿÆÿ¿ÿÀÿÆÿËÿÆÿ¿ÿ¼ÿ»ÿÅÿÃÿ¾ÿÂÿÊÿÎÿÆÿÄÿÃÿÃÿÇÿÅÿÌÿÇÿÅÿ¾ÿ¾ÿÅÿÄÿÁÿ¾ÿ½ÿÃÿ½ÿÂÿÃÿºÿÊÿ¼ÿ¾ÿ«ÿÂÿÁÿ¯ÿµÿÃÿÏÿÊÿÄÿËÿÇÿÉÿ¾ÿÆÿÄÿÈÿ»ÿËÿÄÿÄÿÃÿÇÿÁÿÇÿËÿÆÿÃÿ¾ÿ¾ÿÇÿÇÿÆÿÌÿÁÿÀÿ¸ÿ²ÿÄÿ²ÿ¼ÿÆÿÌÿÁÿ¿ÿ¾ÿÀÿÈÿÊÿÄÿÁÿÁÿ»ÿ¾ÿÈÿÉÿÁÿÆÿÀÿÃÿÄÿÍÿÎÿÂÿÂÿÈÿÅÿÂÿÆÿÉÿÂÿÉÿàÿÁÿ¼ÿÇÿ»ÿ»ÿÂÿÆÿ¾ÿÊÿÌÿÈÿËÿÄÿ¿ÿÂÿÍÿ¾ÿÉÿÒÿÁÿ¿ÿÇÿÉÿËÿÊÿÂÿÁÿÇÿÆÿ¿ÿÀÿÌÿÎÿÊÿÏÿÅÿÏÿÈÿ·ÿªÿ¸ÿÊÿÌÿÌÿÇÿÈÿÌÿ¿ÿÇÿÁÿÁÿÒÿÅÿÄÿÀÿ¿ÿÈÿÎÿËÿÇÿÊÿÌÿÉÿÇÿÂÿ¿ÿÂÿÀÿ¿ÿÌÿÄÿÍÿÀÿºÿ¼ÿÃÿÇÿÊÿÇÿ½ÿ½ÿÅÿ¼ÿÉÿÆÿÀÿÏÿÊÿ¾ÿ½ÿÉÿÆÿ¿ÿ¿ÿÁÿÃÿÈÿÈÿ»ÿ½ÿÃÿÁÿÅÿÈÿÌÿÄÿÈÿÆÿ¿ÿÂÿÁÿ½ÿËÿËÿÊÿÂÿÇÿÁÿ¸ÿÅÿÊÿÌÿÄÿÀÿÄÿÄÿ¿ÿ»ÿÅÿ½ÿÍÿÕÿÍÿÏÿÏÿÀÿÁÿÇÿÅÿÇÿÇÿÂÿÅÿÉÿÍÿÃÿÉÿÃÿÃÿÀÿ¿ÿ¾ÿ¼ÿ¶ÿ»ÿÇÿÈÿÈÿÉÿ½ÿÕÿÛÿÎÿÁÿ¾ÿ¼ÿÀÿÀÿÇÿÐÿÒÿ×ÿËÿÄÿ¹ÿÇÿÐÿÀÿÊÿÊÿ¾ÿÅÿËÿÈÿÍÿÏÿÆÿËÿÇÿÄÿÌÿÊÿÊÿÅÿÂÿÇÿÄÿÁÿÈÿÉÿÊÿ¹ÿÃÿÕÿÈÿÃÿÅÿ¾ÿ¹ÿ¾ÿÆÿÈÿÊÿÎÿÇÿ»ÿ¾ÿÇÿÆÿÅÿÌÿÈÿ´ÿ¹ÿÃÿ½ÿÊÿËÿÆÿÁÿÁÿÃÿÆÿ»ÿ¿ÿÆÿÅÿÇÿÊÿÂÿÑÿÏÿÊÿÌÿÍÿÍÿÅÿÁÿÁÿÄÿËÿÍÿÈÿËÿÐÿÍÿÀÿ¾ÿÉÿÇÿÄÿÃÿÃÿÅÿÅÿÆÿÊÿÇÿÅÿÁÿÐÿÄÿÂÿÂÿ¿ÿÀÿÆÿÄÿÅÿÁÿÁÿÉÿÊÿÇÿÇÿÅÿÁÿÆÿÊÿÄÿÆÿÁÿÅÿÈÿÄÿÉÿÆÿÄÿ¾ÿ¿ÿÊÿÌÿÇÿËÿÈÿÆÿ»ÿÊÿÕÿÖÿÆÿ½ÿÃÿÃÿÈÿËÿÁÿÎÿÏÿÍÿÆÿÍÿÎÿÅÿÈÿÐÿÄÿÅÿÌÿÙÿÁÿÉÿÆÿÀÿÉÿÎÿÃÿÉÿÅÿÅÿÃÿ»ÿËÿÉÿÇÿÇÿÇÿÍÿÓÿÈÿ½ÿÌÿÅÿÄÿÈÿÂÿÃÿÍÿÌÿÅÿÈÿ»ÿÀÿÈÿÆÿÃÿÀÿÅÿÌÿÎÿÌÿÅÿÐÿÄÿÍÿÌÿÉÿÏÿÒÿÊÿÁÿ¾ÿÃÿÇÿÌÿÌÿÁÿÆÿÆÿÅÿÉÿÅÿ¾ÿÊÿÅÿÂÿÊÿÆÿÅÿÈÿÆÿºÿ´ÿÂÿÆÿÉÿÏÿÆÿ¾ÿÅÿÉÿÇÿÉÿÇÿÀÿÏÿÀÿÉÿÅÿÀÿÇÿÏÿËÿÅÿÂÿÈÿÊÿÊÿÍÿÅÿ¿ÿÄÿÅÿÀÿÇÿ¾ÿÂÿÎÿÎÿÊÿÁÿ¾ÿÄÿÄÿÀÿÌÿÐÿÀÿÂÿÉÿÆÿËÿÎÿÆÿËÿÊÿÇÿÊÿÄÿÅÿÆÿÆÿÂÿºÿÄÿÆÿ¸ÿÄÿ¾ÿÁÿÀÿ¿ÿÊÿÕÿËÿ¾ÿÄÿ½ÿÆÿ¾ÿÅÿÎÿÃÿÄÿÀÿÇÿÄÿÎÿÆÿÁÿÅÿÉÿÆÿ½ÿËÿ¼ÿ®ÿºÿÈÿÍÿÅÿ¼ÿÅÿÂÿÆÿÅÿ¿ÿ½ÿÂÿÇÿÅÿÃÿÃÿ¾ÿÍÿÇÿÅÿÇÿÆÿÃÿÅÿÇÿÓÿÄÿÈÿÌÿÐÿËÿÉÿÒÿÀÿÀÿÃÿÃÿÁÿÄÿÇÿÆÿÍÿÌÿÊÿËÿÊÿËÿÈÿÉÿÉÿ¼ÿÈÿ¼ÿ¹ÿËÿÉÿÌÿÔÿÎÿ¾ÿ½ÿ¹ÿ½ÿ»ÿ¹ÿ´ÿ½ÿÂÿ¾ÿÂÿÇÿÇÿÃÿÁÿºÿºÿÁÿ¾ÿÁÿÁÿ½ÿ¹ÿ»ÿÃÿ¸ÿ´ÿ·ÿÁÿÁÿÃÿÄÿ½ÿÂÿ³ÿ¾ÿ½ÿÁÿ¾ÿ¹ÿ¾ÿÅÿÃÿÈÿËÿ½ÿ¸ÿ¼ÿ¾ÿ½ÿ¿ÿÂÿÈÿ·ÿ¶ÿ¿ÿÅÿÈÿÇÿÀÿÂÿÄÿÁÿÍÿËÿÀÿ¼ÿ¾ÿ¼ÿ¸ÿ¿ÿÓÿÈÿ¿ÿÄÿÀÿ»ÿ¿ÿÀÿ¿ÿ¬ÿÁÿÁÿÂÿÂÿÂÿÇÿÍÿÎÿ»ÿÈÿÅÿ¿ÿÃÿÃÿ¿ÿÁÿÄÿÀÿÃÿ¸ÿ¾ÿÉÿÆÿ¹ÿµÿ½ÿÃÿÄÿ½ÿ¼ÿºÿ¿ÿ½ÿ¼ÿÀÿ¿ÿ·ÿÄÿÆÿÆÿÂÿÊÿÅÿ¿ÿ¿ÿ¾ÿ¾ÿ»ÿºÿÃÿÈÿÁÿ½ÿ»ÿ¹ÿ½ÿÈÿ½ÿ¾ÿ¹ÿÁÿÂÿÅÿÃÿ¿ÿ¾ÿÀÿÄÿÁÿ½ÿ·ÿ¾ÿÈÿÆÿÀÿ¼ÿ½ÿÆÿÈÿÎÿÃÿÁÿ½ÿÄÿÅÿÂÿÂÿÀÿ¹ÿ¾ÿÁÿËÿÃÿÇÿÂÿÆÿÈÿ¶ÿ¼ÿÂÿ¸ÿÆÿÈÿ¿ÿÈÿÂÿ¿ÿÂÿ½ÿÂÿÉÿÁÿÃÿ·ÿÁÿÅÿÇÿÄÿ½ÿ½ÿÃÿÁÿºÿÄÿÈÿÎÿÂÿ½ÿÁÿ¾ÿ½ÿÀÿ¿ÿÁÿÉÿÈÿºÿ¼ÿÀÿ¿ÿ¾ÿÂÿÇÿÂÿÃÿ¿ÿ¿ÿ¾ÿÃÿ·ÿ¯ÿ½ÿÌÿËÿÂÿÁÿÊÿÃÿÁÿÆÿ¾ÿ»ÿÄÿÌÿÇÿ¾ÿ»ÿ¿ÿ´ÿ³ÿÀÿÊÿÇÿÉÿÍÿÁÿ±ÿ¹ÿµÿÇÿÇÿÅÿºÿºÿÃÿÅÿÁÿÃÿÇÿÂÿ¸ÿÅÿÅÿÄÿ¿ÿÁÿÁÿÇÿÎÿÊÿÀÿ¾ÿÀÿÃÿÀÿÑÿ¼ÿºÿÁÿÀÿ¿ÿÄÿËÿÉÿÃÿÆÿÈÿÁÿÃÿÈÿÄÿ¾ÿÀÿÀÿ¼ÿÄÿÐÿÐÿÂÿ¯ÿ½ÿ½ÿÆÿÀÿ´ÿ¹ÿÉÿÉÿ¼ÿÃÿ¾ÿÀÿ²ÿÃÿ¿ÿÆÿÃÿÁÿÃÿÀÿÃÿÉÿºÿ¼ÿ¿ÿÏÿÈÿ·ÿ¾ÿÆÿÄÿÂÿÄÿÇÿÂÿ½ÿÅÿÁÿÈÿ½ÿ½ÿÁÿ¿ÿÄÿÊÿÄÿ¿ÿÆÿÄÿÏÿÂÿ¿ÿÍÿÏÿÏÿÁÿ¹ÿ¾ÿËÿÊÿ½ÿ»ÿÁÿÁÿÅÿÂÿÏÿÂÿÁÿÂÿÃÿÌÿÉÿ¿ÿ½ÿ¾ÿÁÿ¿ÿ»ÿÃÿÇÿÂÿÅÿ¿ÿÂÿ¿ÿ¼ÿÄÿÆÿÂÿÊÿºÿÄÿÉÿ²ÿÆÿÆÿÄÿÀÿÈÿÀÿÀÿÊÿÀÿ¿ÿ»ÿºÿÉÿ¼ÿÁÿÃÿÆÿÆÿÀÿ·ÿµÿ¸ÿ»ÿ¼ÿ½ÿ¾ÿÑÿÁÿÇÿÆÿÅÿÄÿÉÿÆÿÃÿÅÿÁÿ½ÿÄÿÈÿÆÿÃÿÃÿÆÿºÿÆÿÀÿ½ÿÄÿÑÿÏÿÃÿÀÿÃÿÀÿ½ÿÉÿÌÿÃÿÊÿ¼ÿ¾ÿÁÿÀÿÂÿÉÿÄÿ½ÿÃÿÆÿ»ÿÄÿÅÿÀÿÅÿÊÿ¾ÿºÿÈÿÊÿÀÿÂÿÀÿ½ÿÇÿÅÿÁÿºÿ¾ÿÉÿÍÿ¿ÿÎÿ¿ÿ¹ÿºÿ¾ÿÄÿÇÿÀÿ¸ÿ¼ÿ½ÿ¿ÿºÿºÿµÿ¼ÿÉÿÂÿÉÿÆÿ¿ÿÉÿÈÿ·ÿ³ÿÀÿÆÿ¹ÿ±ÿÄÿÁÿ¹ÿÍÿ¹ÿÁÿÄÿÀÿÆÿÄÿ½ÿÃÿÇÿÀÿÁÿÄÿÀÿ»ÿ¹ÿ¾ÿÇÿÀÿÄÿÆÿÄÿ½ÿÌÿÖÿÉÿ¼ÿ»ÿ·ÿ»ÿÆÿËÿÅÿËÿÃÿÊÿ½ÿÁÿÆÿÃÿÂÿ¸ÿ¾ÿÆÿÃÿÃÿÀÿ¹ÿÆÿÃÿÇÿÍÿ½ÿÁÿÆÿ¿ÿÁÿÁÿ¿ÿ¾ÿÄÿÇÿÂÿÁÿÃÿ¿ÿºÿ¹ÿÈÿÍÿÇÿÃÿÄÿËÿÇÿÇÿÅÿÇÿÌÿÂÿ»ÿ¾ÿ¿ÿ»ÿ½ÿÆÿÉÿÊÿÃÿºÿÊÿ¸ÿ¹ÿºÿÅÿ¿ÿ¼ÿ¾ÿ¾ÿËÿÈÿÂÿÇÿÅÿÃÿÁÿÃÿÁÿ¾ÿ¹ÿÂÿµÿ½ÿÆÿ¸ÿ¼ÿÄÿ¿ÿ½ÿµÿ¼ÿÄÿÂÿÀÿ»ÿÇÿ¾ÿ»ÿÆÿ´ÿÆÿ¼ÿ½ÿÆÿÁÿÅÿÌÿÆÿÆÿÄÿ»ÿ¯ÿ¯ÿ·ÿºÿÃÿÈÿÊÿÆÿÀÿ´ÿ½ÿÄÿÏÿÃÿÇÿÅÿ¿ÿÀÿÀÿ¸ÿ¼ÿÀÿ¿ÿ¿ÿ¾ÿÁÿÁÿ¸ÿ´ÿ°ÿ½ÿÂÿ´ÿ¼ÿÀÿ¸ÿ½ÿÀÿ¾ÿ½ÿÂÿ¹ÿÄÿÉÿ¾ÿÂÿ¿ÿ»ÿÁÿ³ÿºÿ¼ÿ¿ÿ¾ÿ½ÿ¸ÿ»ÿÅÿÌÿÃÿÀÿ¾ÿÁÿÉÿÁÿ¼ÿ¾ÿ¿ÿÂÿÀÿÂÿÂÿÉÿ¿ÿ¶ÿ¾ÿÁÿ¼ÿ¸ÿÀÿºÿ°ÿ­ÿ¿ÿÀÿÃÿÅÿÆÿÃÿ½ÿºÿºÿ»ÿÂÿÍÿÃÿ¾ÿ½ÿ¿ÿ¿ÿÄÿ¸ÿÁÿÄÿ¾ÿ»ÿÃÿÂÿ½ÿÄÿÀÿºÿÁÿÆÿÃÿÂÿÁÿ¼ÿºÿ½ÿÃÿ¼ÿÁÿÃÿÅÿÀÿ¶ÿÀÿÆÿÂÿ»ÿ·ÿÂÿÀÿÂÿ¼ÿºÿºÿ¼ÿ½ÿºÿÁÿÅÿ¼ÿ½ÿÀÿÆÿÅÿ¿ÿÆÿµÿ»ÿ¹ÿÌÿÃÿÄÿ´ÿ¶ÿºÿ¾ÿÇÿÃÿ»ÿ¿ÿ¿ÿ¸ÿºÿÁÿÅÿÁÿÁÿ½ÿÅÿ»ÿ¿ÿÀÿÃÿ¾ÿ½ÿÃÿÅÿÈÿ´ÿ½ÿ¾ÿ¿ÿÆÿºÿ»ÿÀÿÃÿÂÿ¼ÿÂÿÇÿÁÿ¸ÿ»ÿÅÿÇÿÏÿÄÿÄÿÈÿÇÿ¸ÿ¹ÿÄÿ®ÿ¼ÿÆÿÀÿµÿ²ÿ¼ÿÂÿÂÿÁÿÃÿÆÿÃÿ¿ÿÁÿ¼ÿ»ÿ¿ÿ¿ÿ¾ÿÇÿÅÿÑÿºÿÈÿÁÿÌÿ¿ÿÀÿÃÿÀÿ¾ÿÀÿ¸ÿ«ÿ°ÿ»ÿ¾ÿ¼ÿ»ÿºÿ¼ÿÄÿÊÿÄÿÃÿÃÿÀÿÀÿ³ÿÁÿ¿ÿÇÿÀÿÁÿÉÿ»ÿ¾ÿ½ÿÁÿÁÿÀÿ¾ÿ¿ÿ½ÿºÿµÿ¼ÿÈÿÃÿ¸ÿ·ÿ»ÿ¸ÿ¹ÿÁÿÁÿ¼ÿ½ÿÂÿÆÿ¼ÿÀÿ½ÿºÿÌÿÁÿÊÿÄÿÉÿÀÿÀÿ¿ÿÁÿ½ÿ¾ÿÁÿÆÿÂÿ¼ÿ¸ÿ¾ÿÅÿ¾ÿºÿ¿ÿÅÿÁÿÅÿÂÿ»ÿ»ÿÄÿ¸ÿÃÿ¸ÿÄÿ½ÿÎÿ»ÿÃÿ¶ÿ¿ÿ¹ÿ¹ÿÆÿÁÿ»ÿÂÿÄÿ¿ÿ¼ÿÀÿ¾ÿºÿ¼ÿÁÿ¿ÿ¸ÿÀÿÇÿÃÿ½ÿ¿ÿ¼ÿ»ÿÃÿ¸ÿ¸ÿÄÿÀÿÂÿÀÿÇÿÅÿ¾ÿ»ÿ·ÿ·ÿ¼ÿ¹ÿÀÿºÿÀÿÀÿÁÿÂÿ¿ÿ½ÿ·ÿ¸ÿ¾ÿ¾ÿÀÿÊÿ¾ÿ³ÿ¹ÿ¹ÿÊÿ¾ÿÀÿ²ÿÍÿºÿ»ÿÂÿÂÿ±ÿ¶ÿ¶ÿÍÿÓÿÂÿºÿÁÿÃÿÀÿÁÿ»ÿ¸ÿÀÿÁÿ¼ÿÀÿ½ÿ¸ÿºÿ²ÿ¿ÿÀÿÄÿ¾ÿ¿ÿ¾ÿÁÿ¼ÿ¯ÿ¹ÿÃÿ¶ÿÈÿ»ÿ¿ÿÄÿÂÿÅÿÃÿ½ÿ½ÿÄÿ»ÿ´ÿ¹ÿºÿÂÿÂÿÀÿÀÿ¾ÿÀÿÁÿ½ÿ½ÿ½ÿ¿ÿÄÿºÿÄÿÅÿÂÿÀÿ¸ÿ½ÿÃÿ½ÿÅÿ¸ÿÀÿÆÿ«ÿ¾ÿ¸ÿ»ÿ¼ÿ½ÿ¸ÿ»ÿÅÿÄÿÃÿ¹ÿ¼ÿ¾ÿ¾ÿ»ÿ¼ÿÁÿÀÿÂÿÅÿÀÿ¹ÿ¼ÿ¿ÿÊÿ¿ÿÆÿÄÿµÿ´ÿ¾ÿºÿÊÿ¶ÿ¬ÿÁÿ¿ÿÒÿ½ÿÀÿÁÿµÿ¬ÿ»ÿ¾ÿÀÿ»ÿÀÿÁÿ¼ÿ¶ÿ»ÿ½ÿºÿºÿ¿ÿ¿ÿÀÿ¿ÿ¼ÿËÿ¿ÿÀÿÃÿÊÿÅÿ¹ÿÇÿÀÿ´ÿ¹ÿ®ÿ»ÿ³ÿ½ÿºÿ¿ÿ¼ÿ»ÿÆÿ¿ÿ¹ÿ»ÿÃÿÆÿÂÿ¹ÿ¼ÿ¹ÿµÿºÿÁÿÄÿ¿ÿºÿ¿ÿÀÿÀÿÂÿ¾ÿ·ÿ±ÿÄÿÍÿÁÿÁÿ¹ÿºÿÂÿ¸ÿ¿ÿ¼ÿ·ÿ°ÿÄÿ¼ÿÀÿ¼ÿ½ÿ¼ÿÆÿ½ÿÆÿÅÿÁÿÅÿÈÿÂÿ¶ÿ¾ÿ¹ÿµÿ¹ÿºÿ¶ÿ³ÿºÿÀÿÂÿÀÿ¹ÿ¼ÿÃÿÄÿ¾ÿ½ÿ¿ÿ¸ÿ´ÿ¶ÿºÿ¿ÿÂÿ·ÿÉÿºÿ¼ÿºÿÂÿÆÿ¸ÿµÿ·ÿ¿ÿ½ÿ»ÿµÿ¸ÿ¼ÿ½ÿºÿ¿ÿÂÿÄÿÄÿ¼ÿ¼ÿºÿ·ÿÂÿÂÿ»ÿ¼ÿ¿ÿ¾ÿ½ÿ½ÿ»ÿºÿ½ÿ¿ÿ»ÿ´ÿ»ÿ¶ÿ¼ÿ¾ÿÀÿÃÿ·ÿÂÿ¶ÿ¿ÿ¹ÿ»ÿ¿ÿÀÿºÿ±ÿ½ÿ¶ÿµÿÂÿ»ÿ¶ÿ·ÿ¼ÿ½ÿ»ÿ½ÿ»ÿ»ÿ»ÿ¶ÿ·ÿ¿ÿÁÿ½ÿÆÿÁÿÁÿÀÿ¼ÿÄÿ»ÿ³ÿ»ÿ¿ÿÂÿ¼ÿ½ÿÁÿ»ÿºÿÁÿÀÿÀÿ·ÿ°ÿµÿ¿ÿÁÿ½ÿ»ÿ¶ÿ¾ÿ¸ÿºÿÄÿÇÿÈÿÉÿÇÿ¾ÿ¼ÿ½ÿºÿ¼ÿ³ÿÀÿÆÿ¾ÿ·ÿ¿ÿÃÿÁÿÁÿÁÿºÿºÿÂÿ½ÿ»ÿ³ÿºÿ½ÿÂÿ¾ÿ¿ÿ¼ÿ¼ÿÂÿÂÿÇÿ»ÿºÿ¼ÿÁÿ¾ÿ¿ÿÈÿÂÿÁÿÂÿ»ÿ¼ÿºÿ·ÿÀÿÁÿ¹ÿ½ÿ¼ÿÂÿ¿ÿ¿ÿ¼ÿ½ÿºÿ·ÿ¸ÿ½ÿ¸ÿÄÿ¼ÿ¾ÿµÿ¿ÿµÿ¼ÿÂÿÇÿÊÿ¸ÿ½ÿ¾ÿÃÿ¿ÿ¿ÿ»ÿ½ÿÀÿÀÿÆÿÈÿÈÿÂÿ¹ÿÂÿÈÿÄÿ½ÿ¹ÿºÿ¸ÿ¾ÿÆÿÃÿÆÿ¸ÿ¹ÿ¸ÿ²ÿÅÿ¸ÿºÿµÿ·ÿÎÿ¿ÿÂÿ¾ÿ¹ÿÁÿÀÿµÿ·ÿ¼ÿ½ÿ½ÿÀÿ¾ÿºÿ¿ÿÊÿÇÿ¸ÿºÿºÿµÿÄÿÄÿºÿ¸ÿ¸ÿ·ÿ¿ÿ¿ÿ¶ÿ­ÿ¾ÿ¿ÿÁÿ·ÿÃÿ»ÿÀÿºÿÆÿ·ÿ·ÿ½ÿµÿÁÿÄÿÀÿµÿºÿ»ÿ¸ÿºÿÁÿ¾ÿ·ÿ¿ÿÉÿÊÿÅÿ¹ÿ´ÿ¸ÿÃÿÎÿÇÿ¼ÿÀÿÄÿ½ÿÑÿ»ÿ³ÿ¯ÿ»ÿÅÿÃÿÈÿ±ÿ·ÿÀÿ·ÿµÿ¼ÿ±ÿÿrÿÿ½ÿ½ÿÇÿ¿ÿ·ÿ»ÿ½ÿ½ÿÁÿÁÿ½ÿ¿ÿÃÿÇÿ¾ÿºÿÂÿ½ÿ½ÿ¹ÿ¼ÿ¿ÿ½ÿÆÿÅÿÊÿÈÿ¾ÿ½ÿµÿ¹ÿ´ÿ¼ÿ½ÿÂÿÇÿÂÿ¾ÿºÿ·ÿÅÿÆÿÀÿ¾ÿ·ÿ¶ÿ¼ÿÀÿ¾ÿ¸ÿ¼ÿÂÿÂÿÀÿÁÿÉÿÂÿÁÿÊÿÄÿ¼ÿ¾ÿÁÿÁÿ½ÿ¹ÿÃÿÁÿÂÿ»ÿÈÿÁÿÂÿÀÿ¿ÿÂÿÂÿ¾ÿ¹ÿ¹ÿºÿ·ÿÂÿÊÿÁÿ¾ÿ¸ÿ¸ÿÀÿÃÿÁÿ¿ÿ»ÿ­ÿ»ÿÍÿ½ÿ»ÿÁÿÁÿ¿ÿ»ÿÁÿÁÿ³ÿ¾ÿ¿ÿÁÿÇÿÀÿ½ÿ¹ÿÂÿÁÿ¿ÿÀÿ¾ÿÀÿÂÿÅÿÇÿ¿ÿÀÿ¿ÿ¿ÿÂÿÂÿÄÿËÿÁÿÈÿ¸ÿÆÿÄÿ¸ÿÄÿ½ÿÎÿÂÿ¹ÿÇÿ¸ÿ¼ÿÆÿÃÿÄÿÇÿÆÿ½ÿ»ÿÄÿÇÿÁÿºÿÀÿÉÿ¿ÿÁÿ¼ÿ²ÿ»ÿÂÿ»ÿ¹ÿÂÿÅÿ¾ÿÀÿÁÿÌÿÀÿÄÿºÿÂÿ¾ÿ¶ÿ»ÿÊÿÆÿ»ÿ¸ÿÁÿÊÿÊÿÅÿ¿ÿ¼ÿ¼ÿ¹ÿºÿ·ÿÂÿ¼ÿÀÿ¼ÿÌÿ¿ÿ´ÿºÿ¶ÿ·ÿ¿ÿ¿ÿÇÿÁÿ¶ÿ·ÿ½ÿÄÿÀÿÅÿÀÿ¹ÿ¼ÿÁÿÈÿÇÿÃÿÆÿ½ÿ¿ÿÀÿÇÿÎÿÃÿÂÿ´ÿÃÿÆÿÈÿÆÿÌÿÄÿÉÿÇÿ¿ÿ¿ÿ¶ÿÄÿÊÿÍÿÅÿ»ÿ¿ÿÂÿ¾ÿ¸ÿ»ÿÈÿÂÿ¸ÿ¸ÿ¹ÿÆÿÃÿºÿ¿ÿÆÿ¿ÿÊÿÈÿ¼ÿ¸ÿ½ÿÇÿ½ÿÁÿÄÿºÿºÿµÿ·ÿÅÿÇÿÀÿÁÿ¿ÿ¾ÿÅÿÆÿÁÿÃÿÉÿÁÿÁÿÄÿØÿ»ÿÍÿ¶ÿÅÿÈÿ¾ÿÌÿ¿ÿÄÿÂÿ¾ÿÀÿ¿ÿ½ÿ¿ÿ¿ÿÀÿÄÿÆÿÌÿÊÿÁÿËÿÂÿÍÿÅÿÇÿÃÿÇÿ¾ÿ¾ÿÆÿÁÿÍÿÄÿ¾ÿÃÿÈÿÇÿÂÿÂÿ½ÿÀÿÅÿ¼ÿ¹ÿ¿ÿÂÿ¼ÿËÿ¾ÿÁÿ¶ÿÁÿ¸ÿÄÿÀÿ¸ÿÃÿÊÿÇÿÍÿ¾ÿ»ÿ¼ÿ¼ÿ¼ÿÁÿÍÿÎÿ¾ÿ¶ÿ»ÿÂÿÀÿ´ÿÇÿ¾ÿ¾ÿÈÿËÿÄÿÁÿÁÿÅÿÊÿÅÿ¼ÿ¸ÿ»ÿÃÿÈÿÅÿÁÿÃÿÅÿÃÿÅÿÃÿÅÿ·ÿÄÿÇÿ»ÿ¼ÿ»ÿÄÿÎÿÀÿÇÿÀÿ¿ÿÆÿÄÿÌÿÌÿÇÿÅÿÃÿÁÿÂÿÍÿÄÿ¼ÿÁÿÉÿÀÿ»ÿ¾ÿ¼ÿÄÿÀÿÉÿÅÿÄÿ½ÿÇÿÄÿÄÿÂÿ¸ÿ»ÿÄÿÇÿÉÿÅÿÀÿ»ÿ¿ÿÁÿÅÿ¿ÿÈÿÉÿ¾ÿÓÿÉÿÌÿÇÿÅÿÈÿÎÿÈÿÁÿÉÿÆÿ´ÿ·ÿ¼ÿÂÿÄÿ¿ÿÆÿÈÿÇÿ¿ÿ¾ÿËÿ¿ÿÃÿËÿÊÿÈÿÆÿÂÿ¿ÿºÿ¾ÿÇÿÁÿ¸ÿÊÿÉÿºÿÇÿÊÿÎÿÄÿ¼ÿÀÿÇÿÅÿºÿ¾ÿÉÿËÿËÿÉÿÃÿ»ÿ¸ÿºÿÃÿÃÿÎÿ¼ÿÃÿ½ÿÂÿÌÿÅÿÊÿÅÿÆÿÈÿÌÿÊÿÃÿÅÿÆÿÃÿÆÿÃÿ¿ÿ¾ÿÅÿ½ÿºÿÉÿÂÿ½ÿÆÿÂÿÉÿÆÿÈÿ¿ÿºÿÅÿÂÿÅÿÆÿÍÿÃÿÀÿºÿÐÿÅÿÄÿÃÿÈÿÃÿÇÿÅÿ¾ÿÂÿÊÿÉÿÅÿÈÿ½ÿÃÿÃÿ¼ÿÅÿÅÿ¸ÿ¿ÿÆÿÌÿÀÿ¸ÿ¹ÿ¿ÿÃÿÆÿÅÿ¾ÿÂÿÅÿ»ÿ¾ÿÏÿÊÿ½ÿºÿÀÿ½ÿ¾ÿÍÿÍÿÉÿÈÿÆÿÃÿÂÿÉÿÑÿÇÿÈÿÂÿÆÿ¼ÿ½ÿËÿ»ÿ½ÿ¹ÿµÿ¹ÿÁÿÄÿÃÿÄÿÄÿÃÿÎÿÀÿÇÿÖÿ¸ÿÆÿÈÿÎÿÒÿÈÿ¿ÿÄÿÊÿÃÿ¼ÿÃÿÌÿÌÿ¿ÿÅÿ¿ÿÉÿ¾ÿÃÿÊÿÀÿÁÿÊÿÍÿÇÿÇÿÅÿ¿ÿÇÿÂÿ¾ÿËÿÊÿÂÿ¼ÿ¿ÿÃÿÇÿÇÿËÿËÿÆÿÂÿÁÿÂÿÆÿÂÿÌÿÇÿÃÿ×ÿÑÿÌÿÅÿÆÿÆÿÆÿÌÿÏÿÈÿÁÿÀÿÁÿÇÿÂÿ¿ÿÏÿÂÿÁÿÀÿÈÿÆÿÆÿÅÿÁÿÅÿÇÿ¼ÿ¾ÿ½ÿÄÿÁÿÏÿÇÿÃÿÄÿÆÿÁÿÃÿÁÿ¿ÿÄÿÇÿÄÿÀÿÃÿÅÿ»ÿÀÿÂÿÏÿÇÿÁÿÄÿÇÿÈÿÆÿÄÿÃÿÃÿÊÿÔÿÍÿ¿ÿÈÿÁÿÌÿÈÿÉÿÊÿÃÿÁÿÈÿËÿÏÿÄÿÔÿÑÿÅÿ¾ÿ¾ÿÁÿÂÿÆÿÉÿÇÿÆÿÊÿÌÿ»ÿÊÿÅÿÄÿÈÿËÿ¹ÿ¿ÿÇÿÀÿÄÿÓÿËÿºÿ¹ÿÅÿÆÿÌÿÆÿÅÿÊÿÀÿÄÿÉÿÇÿÉÿËÿÇÿËÿÈÿÍÿÅÿÂÿÅÿÆÿÂÿÁÿÄÿÉÿÉÿÂÿ¾ÿÃÿ¿ÿÂÿÂÿÄÿÆÿ¾ÿºÿÀÿÂÿ¿ÿÂÿÌÿÌÿÀÿÀÿÌÿºÿÅÿÎÿËÿÄÿºÿºÿÅÿÄÿÆÿÌÿÁÿÌÿÅÿÅÿÂÿÅÿÊÿÅÿÁÿÁÿÂÿÎÿÍÿÑÿÏÿÉÿÉÿÊÿÆÿÅÿÀÿ½ÿÉÿÑÿÅÿÍÿÉÿÉÿÂÿ¾ÿÃÿÃÿÃÿÅÿÄÿÄÿÇÿËÿÈÿÅÿ¿ÿÆÿÍÿÊÿÆÿÆÿËÿÐÿÐÿËÿÈÿ·ÿÆÿËÿÉÿÄÿÃÿÆÿÄÿÁÿÄÿÇÿÁÿÃÿËÿÆÿÅÿÆÿÈÿÂÿÂÿÈÿÆÿÃÿ´ÿÃÿ¾ÿÇÿÁÿÆÿÎÿÉÿÅÿÅÿÃÿÃÿÆÿÃÿËÿÍÿÊÿÁÿÊÿÖÿÔÿÊÿÈÿÄÿËÿÃÿÏÿÃÿÄÿÐÿÌÿÊÿËÿÀÿ¶ÿ½ÿÆÿÊÿ»ÿÈÿÊÿÈÿÃÿÄÿÉÿÈÿÆÿÅÿÊÿÊÿÉÿÄÿÂÿÃÿÅÿÄÿÃÿÅÿÇÿÂÿÀÿÅÿÈÿÈÿÍÿÎÿÊÿÈÿÅÿÏÿ¹ÿÄÿÊÿÄÿÇÿÊÿÉÿÆÿÀÿÁÿºÿËÿÊÿÇÿÊÿÃÿÀÿÆÿÇÿÀÿÈÿÈÿ¿ÿ¾ÿÀÿÁÿÅÿÈÿÅÿÂÿÇÿÀÿÅÿÇÿ¼ÿÂÿÍÿÅÿ¼ÿÁÿÄÿÃÿÇÿÇÿÂÿ¿ÿÀÿÌÿÒÿËÿÅÿÌÿÌÿ¹ÿÀÿÎÿÍÿÇÿÄÿÃÿÂÿÂÿ¾ÿÃÿÐÿÊÿÊÿÅÿÃÿÇÿËÿÏÿÂÿÌÿÃÿÄÿÊÿÄÿÁÿÃÿÃÿÄÿËÿËÿ¿ÿÃÿÅÿÅÿÇÿÃÿ¼ÿÃÿÃÿ¾ÿÄÿËÿÉÿÀÿÀÿÆÿÆÿÏÿÂÿ²ÿÄÿÂÿÁÿÈÿËÿÈÿÆÿÃÿÈÿÅÿÒÿÊÿ½ÿÀÿÇÿÃÿÇÿÈÿØÿÆÿ½ÿÄÿÉÿÈÿÄÿ¿ÿÂÿÅÿÃÿÃÿ¾ÿÄÿÉÿÉÿÊÿËÿÀÿÇÿÃÿÆÿÈÿÅÿÂÿÆÿÈÿÆÿÃÿÂÿÇÿÉÿÄÿËÿ×ÿÂÿÅÿÄÿÇÿÃÿÅÿÂÿÁÿÉÿÅÿÆÿÃÿ¼ÿÀÿÂÿÆÿÄÿ¿ÿÉÿ·ÿ»ÿÉÿÍÿÔÿÐÿÄÿÄÿÎÿ¹ÿÆÿÆÿÆÿ¿ÿÂÿÃÿ¿ÿ»ÿÀÿÃÿ¾ÿ½ÿºÿÄÿ½ÿÀÿ¿ÿ¼ÿÀÿÅÿ¹ÿ×ÿ¹ÿºÿ¸ÿÀÿÆÿÅÿÁÿµÿ¿ÿÁÿÀÿ½ÿÀÿÁÿ¾ÿ»ÿÄÿÐÿ¸ÿ»ÿÀÿ¸ÿ»ÿ¼ÿ³ÿÂÿÍÿÁÿ¿ÿ¶ÿºÿ¾ÿ¿ÿÁÿÃÿ·ÿÂÿÁÿÁÿÆÿÀÿµÿ»ÿÆÿ½ÿÁÿÊÿ¾ÿ¾ÿ½ÿºÿ½ÿÄÿ½ÿÁÿ¶ÿµÿÃÿÁÿÂÿÃÿ¿ÿÆÿÒÿÁÿ»ÿ¹ÿºÿÁÿÂÿ»ÿ¹ÿÀÿ½ÿÄÿ»ÿÆÿÇÿÂÿ½ÿ¹ÿ¾ÿÊÿ¼ÿ³ÿÇÿ»ÿÀÿÅÿÄÿÃÿÃÿÆÿÈÿÍÿÄÿ¾ÿÅÿÉÿÄÿÀÿÀÿ¼ÿ¼ÿ¿ÿÂÿÀÿÃÿÅÿÂÿ¾ÿ»ÿ¾ÿ»ÿ°ÿ¼ÿ¿ÿ¹ÿ¿ÿÃÿÂÿÀÿ¾ÿÃÿÇÿ¼ÿ°ÿ¸ÿÂÿÅÿÃÿ¼ÿ´ÿ»ÿ¼ÿ¿ÿÌÿÇÿÈÿ¿ÿ¿ÿÄÿÀÿÂÿÀÿÄÿ¼ÿÄÿÃÿÈÿÇÿÅÿÈÿÄÿµÿ¶ÿ³ÿÁÿÂÿ¸ÿÄÿÌÿÈÿÄÿÀÿÁÿÄÿÀÿÂÿºÿ¾ÿ¾ÿ¾ÿÂÿÃÿ¿ÿÁÿÈÿ¼ÿ½ÿÍÿ»ÿºÿÊÿÏÿÇÿÄÿÄÿÄÿ¹ÿÊÿÎÿÀÿÂÿÄÿÁÿÁÿ¿ÿÃÿ»ÿÇÿ¼ÿÃÿ¸ÿ¯ÿµÿ¿ÿÁÿÄÿÆÿ»ÿÃÿÅÿÅÿÉÿÃÿÂÿ»ÿÁÿÍÿÅÿ¾ÿ¸ÿ¹ÿºÿ¾ÿ¾ÿÄÿÈÿÈÿÁÿ»ÿÄÿÈÿÆÿ¼ÿÆÿÅÿ¼ÿÀÿ¾ÿÁÿÅÿÂÿÄÿÎÿºÿÃÿËÿÂÿÃÿÂÿÁÿÆÿÉÿÄÿÁÿÁÿÄÿ¯ÿÀÿÁÿÅÿ¼ÿ·ÿ»ÿÀÿÄÿÈÿÄÿÂÿÑÿËÿºÿÃÿËÿÆÿ¼ÿµÿ¶ÿºÿ¿ÿ¿ÿ³ÿÏÿÈÿÈÿÎÿÈÿ¿ÿÁÿÈÿÌÿÌÿÆÿÆÿ·ÿÀÿ¸ÿ¾ÿ½ÿÆÿ½ÿµÿºÿÃÿÊÿÍÿ¹ÿÀÿÉÿ ÿ¹ÿÂÿÀÿÅÿ½ÿ¸ÿ¾ÿ¿ÿ½ÿÁÿÅÿ¾ÿ¾ÿÁÿÃÿ¾ÿ¿ÿÅÿÊÿÇÿÁÿÃÿÄÿÃÿÖÿÏÿÁÿÂÿÈÿ¼ÿÁÿÃÿ½ÿÂÿÊÿÂÿ½ÿÄÿÄÿËÿÉÿÅÿ»ÿ¿ÿÀÿÂÿÄÿÄÿÆÿÃÿµÿ½ÿÁÿÇÿÇÿÆÿÉÿÆÿÁÿÃÿ·ÿ³ÿÅÿÁÿÂÿÇÿ¹ÿºÿÀÿÆÿÃÿÄÿÁÿÄÿÅÿÅÿÆÿ½ÿÀÿ¼ÿÂÿ¿ÿ¾ÿºÿÃÿÅÿÉÿÃÿ¾ÿÃÿÈÿÆÿÇÿÈÿºÿÃÿºÿÊÿÈÿÄÿ¿ÿ¿ÿÄÿÇÿÅÿÃÿÇÿÊÿÃÿÂÿ¾ÿ¿ÿÆÿÆÿ¼ÿ¿ÿÄÿÃÿÃÿÄÿ¾ÿ»ÿÆÿÂÿ¸ÿÀÿÁÿÅÿÉÿÈÿÄÿÄÿÄÿÆÿËÿÆÿ¾ÿÂÿ¿ÿºÿ¿ÿÀÿ»ÿÄÿÂÿÌÿÁÿ¿ÿ½ÿÆÿÁÿºÿÂÿÀÿ¾ÿËÿÄÿ¸ÿÂÿÕÿ¿ÿÆÿÅÿ¾ÿÁÿ¿ÿ¾ÿÁÿ¾ÿ·ÿ¸ÿ¾ÿ»ÿ»ÿ¿ÿÃÿ¿ÿÈÿÇÿÆÿÀÿÁÿÅÿÉÿÃÿ»ÿ½ÿ½ÿ¹ÿ»ÿ¼ÿ¶ÿÃÿÈÿÁÿÅÿÈÿÅÿÂÿ¿ÿÃÿÈÿÅÿÂÿÁÿ¸ÿÄÿ½ÿÁÿ½ÿ¾ÿ¶ÿÂÿÉÿÅÿÀÿÈÿÀÿ½ÿÂÿ¿ÿÅÿÅÿÀÿ½ÿÈÿÅÿºÿÇÿ¾ÿÄÿÁÿ½ÿ¿ÿ¸ÿ¿ÿÉÿÄÿ¼ÿºÿºÿÄÿÂÿËÿÆÿ¸ÿÊÿÂÿÂÿÉÿËÿ¼ÿÃÿÉÿÅÿÈÿÇÿÁÿÃÿÄÿÄÿÆÿ»ÿÃÿÍÿÆÿÄÿÂÿ·ÿÀÿÄÿÆÿÂÿºÿ½ÿÂÿÀÿÂÿÁÿÇÿÇÿ½ÿ²ÿÁÿÂÿ»ÿ¾ÿÀÿÁÿÁÿ¾ÿ»ÿÁÿÆÿÇÿÇÿºÿ¼ÿ¾ÿ»ÿ·ÿÂÿ¾ÿÂÿÄÿÉÿÊÿÃÿÀÿÅÿÀÿÂÿÀÿ¿ÿ¾ÿ½ÿÅÿÂÿÀÿ¾ÿÃÿÂÿ»ÿÆÿÂÿÅÿ´ÿÁÿÀÿÀÿÆÿÆÿºÿ·ÿ¼ÿ¼ÿ¹ÿºÿÊÿÊÿÁÿ²ÿÂÿ¾ÿÄÿÇÿÇÿ¸ÿºÿ¿ÿÂÿ¿ÿ»ÿºÿÁÿ¿ÿ¹ÿºÿ¼ÿÂÿÀÿ½ÿ¼ÿ­ÿ¼ÿÃÿ·ÿÁÿÀÿºÿºÿÄÿ¹ÿ·ÿ»ÿÁÿÉÿÉÿÀÿÀÿÂÿ¶ÿ½ÿÀÿÄÿÅÿÀÿ·ÿÊÿÂÿ»ÿÂÿÂÿÈÿÂÿ»ÿ½ÿÆÿÀÿ»ÿÁÿÅÿÆÿÃÿÂÿÀÿÅÿ¶ÿ¸ÿÂÿ¿ÿ¿ÿÃÿÂÿÊÿqÿÿÃÿÆÿÂÿ¼ÿºÿ½ÿ½ÿ¹ÿ½ÿÂÿ¹ÿÀÿÀÿÀÿ·ÿÃÿ¿ÿ¹ÿÂÿÃÿ¿ÿ¸ÿ´ÿ¾ÿ¿ÿ½ÿÇÿÄÿ¼ÿ¾ÿÅÿÈÿÃÿ½ÿ¼ÿ¸ÿÁÿ¼ÿÁÿºÿÆÿ¾ÿºÿ¾ÿ¿ÿÇÿÄÿÁÿÁÿÃÿºÿÁÿ¹ÿ´ÿ»ÿ½ÿÄÿÍÿÊÿËÿÃÿ¿ÿ·ÿÂÿÄÿÃÿÅÿÀÿÃÿ¸ÿÈÿÄÿÀÿ»ÿÄÿ¼ÿ¸ÿÃÿÂÿ½ÿ¼ÿ¾ÿÃÿ¿ÿ¸ÿ¹ÿÂÿ¿ÿÃÿÅÿ´ÿÀÿ¿ÿ¶ÿºÿÂÿ¹ÿÈÿÈÿ¾ÿ­ÿ²ÿÀÿÉÿÈÿ¼ÿºÿÂÿÁÿ»ÿ½ÿÃÿÈÿÃÿ½ÿÁÿ¿ÿÄÿ·ÿ¼ÿÅÿÂÿ¸ÿÂÿ»ÿµÿ½ÿ¿ÿÀÿºÿ¸ÿ»ÿÁÿÂÿ¾ÿ¿ÿÀÿ¿ÿÄÿÂÿ´ÿµÿÂÿÁÿ½ÿÏÿ¾ÿÇÿÃÿ·ÿÄÿÄÿ¾ÿ¾ÿ¸ÿÃÿÍÿÆÿ¶ÿ²ÿ¼ÿ·ÿµÿ³ÿ»ÿÁÿ·ÿ¸ÿºÿ±ÿ¶ÿÈÿËÿÌÿÈÿÎÿÈÿ¼ÿÉÿ¸ÿÊÿÄÿÈÿÂÿ»ÿÃÿ»ÿ¼ÿ¼ÿÀÿÀÿ¼ÿÄÿÈÿÂÿ¾ÿºÿ·ÿ·ÿ¸ÿ¿ÿÄÿ¿ÿ¸ÿ¹ÿÀÿÄÿµÿ³ÿºÿÊÿÇÿÊÿÅÿÆÿºÿ¾ÿÌÿÀÿ¹ÿÃÿ¾ÿ¼ÿÉÿÌÿÀÿ¿ÿÂÿ»ÿ»ÿ¿ÿÄÿÃÿÄÿ»ÿÀÿÄÿ¹ÿ·ÿ¾ÿÆÿ¸ÿÃÿÄÿµÿÇÿÇÿ¼ÿºÿ·ÿ½ÿÁÿ¾ÿ¼ÿÃÿÂÿ¿ÿ½ÿ»ÿ¼ÿ¾ÿ½ÿ½ÿÁÿÅÿÉÿÃÿÁÿºÿºÿÁÿÅÿ·ÿµÿÀÿÄÿ½ÿÄÿÂÿÅÿÆÿ¹ÿ±ÿ·ÿ¼ÿ¶ÿ»ÿÀÿÀÿÀÿ»ÿºÿÁÿ¼ÿ³ÿµÿ´ÿ¸ÿÂÿ¿ÿ»ÿ¹ÿ¿ÿ°ÿÂÿ¼ÿÀÿ¸ÿ¶ÿ»ÿ¯ÿºÿ«ÿ¿ÿ¾ÿ»ÿÄÿÆÿÃÿÅÿÈÿÂÿ¿ÿ¿ÿÁÿ·ÿ¼ÿÀÿºÿ»ÿºÿÁÿÃÿºÿ¼ÿ½ÿËÿ¾ÿµÿÂÿºÿÃÿ¸ÿÀÿ½ÿ³ÿÁÿÉÿÀÿ¾ÿÅÿ¿ÿÇÿÄÿÄÿÅÿ¿ÿ³ÿ·ÿºÿ¾ÿ¾ÿ¿ÿÂÿÁÿÂÿ¾ÿ¼ÿÅÿÃÿÃÿÆÿ½ÿ»ÿ¿ÿÀÿ¾ÿ·ÿÅÿÏÿÅÿÌÿ½ÿ·ÿÃÿµÿ¾ÿ¿ÿ¸ÿ½ÿ·ÿ´ÿ¾ÿ¼ÿºÿ¼ÿÇÿÂÿ¼ÿÂÿ¾ÿ·ÿ¼ÿÀÿÅÿÌÿËÿÃÿ¸ÿ¶ÿ»ÿ¾ÿÅÿÂÿ·ÿÉÿµÿ²ÿ¶ÿÀÿµÿÐÿ¼ÿÄÿ½ÿÇÿºÿ¿ÿ¹ÿÄÿÀÿ¹ÿ»ÿÃÿÀÿ¿ÿÈÿÅÿ¹ÿ½ÿ»ÿºÿÁÿÂÿÃÿ¿ÿ¼ÿ¹ÿ¸ÿºÿÃÿÇÿÅÿ»ÿ»ÿ¾ÿ¸ÿ¹ÿ³ÿ»ÿÃÿµÿ®ÿÅÿ»ÿÈÿÂÿ¾ÿ½ÿ¾ÿÂÿÁÿ¾ÿ¹ÿ½ÿÅÿÅÿÄÿÂÿÆÿÂÿ¼ÿ»ÿºÿÄÿÁÿ¹ÿ¹ÿ¿ÿÄÿÂÿÃÿÄÿ¿ÿÁÿÀÿÄÿ¶ÿ³ÿºÿ¿ÿ¸ÿÃÿ½ÿÀÿ½ÿ¹ÿ½ÿÆÿÀÿ¿ÿÅÿÄÿºÿ²ÿ¶ÿ¶ÿ¾ÿÃÿÀÿ¼ÿ»ÿÃÿÅÿÃÿÃÿºÿ»ÿÅÿ¼ÿ¹ÿ¸ÿÀÿ¼ÿ·ÿ·ÿ¼ÿ¸ÿÃÿÄÿÅÿ´ÿ»ÿ¹ÿ¾ÿÉÿºÿ·ÿ·ÿÁÿÉÿÂÿÂÿÄÿ»ÿ½ÿ¸ÿ¿ÿÄÿÄÿÂÿ¼ÿ»ÿ»ÿ¹ÿ¾ÿÂÿ¾ÿÃÿÄÿ½ÿÁÿÁÿ¼ÿ¾ÿÀÿÃÿÁÿ¼ÿºÿ¾ÿ´ÿ¿ÿÄÿºÿ¹ÿ¾ÿ³ÿ¹ÿÀÿ³ÿ¾ÿºÿ»ÿ¶ÿ»ÿ´ÿ¸ÿÀÿ¸ÿµÿ¸ÿÂÿ½ÿµÿ·ÿ¹ÿ¸ÿ¹ÿ¼ÿ¼ÿ¾ÿ¼ÿÀÿÁÿÅÿÄÿÆÿÅÿÈÿ¾ÿ·ÿ¹ÿÀÿ´ÿ¼ÿÅÿ¼ÿÁÿ¼ÿºÿ°ÿ¹ÿ¼ÿ½ÿ¹ÿ¶ÿ¹ÿ¸ÿ¸ÿ·ÿÄÿÅÿ¾ÿÂÿÁÿ¾ÿÈÿÊÿ¿ÿ¹ÿ¸ÿºÿºÿ³ÿ¹ÿÄÿÄÿÁÿ¸ÿµÿ»ÿ½ÿºÿ¾ÿ³ÿÈÿÇÿ¶ÿ¹ÿ¼ÿ¹ÿºÿ¾ÿÁÿÀÿ¼ÿÁÿºÿÁÿ»ÿºÿ¼ÿÃÿÁÿÂÿÂÿÁÿÂÿ¿ÿ½ÿ¿ÿ¿ÿºÿÂÿÆÿ¾ÿºÿ½ÿÀÿ·ÿ·ÿ¿ÿºÿ¹ÿ¾ÿ¾ÿÀÿ»ÿÊÿ²ÿ¾ÿÆÿ¹ÿ³ÿ¹ÿÄÿÁÿÄÿ¸ÿÁÿ¼ÿ¹ÿÀÿÂÿ¸ÿ¾ÿÅÿ½ÿ½ÿÃÿÈÿÉÿÁÿÀÿÃÿ¼ÿ»ÿ¼ÿÁÿ¸ÿ¸ÿ¾ÿºÿÇÿ¹ÿ²ÿºÿ¼ÿ¿ÿ¾ÿÊÿÀÿ¶ÿÁÿ¹ÿ·ÿÀÿÁÿ¾ÿÂÿ¹ÿ·ÿ¼ÿ»ÿºÿ¿ÿ¿ÿ¸ÿ¸ÿ¾ÿ»ÿ¶ÿºÿ¾ÿÂÿÇÿÂÿµÿ¯ÿ¾ÿ¸ÿ½ÿ½ÿµÿ¼ÿÂÿºÿÈÿ½ÿµÿ´ÿ¿ÿÂÿ½ÿ½ÿÁÿ¹ÿ¹ÿ¼ÿÄÿ¸ÿºÿÂÿ½ÿÁÿ¾ÿÂÿ¾ÿ²ÿ·ÿÈÿÃÿ½ÿÆÿ¼ÿ¶ÿÁÿÀÿ¿ÿ¼ÿ¸ÿµÿÈÿÃÿÇÿÃÿÍÿÄÿ¼ÿ´ÿ½ÿºÿ¼ÿÆÿÃÿ°ÿ»ÿ°ÿ»ÿ¿ÿºÿ»ÿ´ÿ¿ÿ¼ÿ³ÿ¸ÿÁÿ¾ÿÅÿÉÿÂÿÇÿÈÿÄÿ¾ÿµÿÄÿ¿ÿ´ÿ¾ÿ¼ÿÄÿÀÿÆÿ¼ÿÈÿÈÿ¸ÿ»ÿ¹ÿ´ÿ°ÿ¿ÿ»ÿÀÿÉÿÇÿ¿ÿºÿµÿÄÿÅÿÄÿÄÿ½ÿÂÿÊÿÇÿ¾ÿ·ÿºÿ½ÿ¼ÿ¾ÿÃÿÀÿ»ÿÃÿÆÿÆÿ¼ÿ»ÿÀÿÃÿÁÿ¾ÿÆÿ¹ÿ¼ÿÇÿÇÿ¸ÿÀÿÀÿ¹ÿ¾ÿ½ÿÀÿ·ÿ¹ÿÃÿÄÿÄÿÂÿÂÿÇÿÅÿ¿ÿ½ÿ¹ÿÆÿÁÿµÿ¬ÿÅÿ¸ÿÑÿ·ÿ³ÿÎÿÇÿ¾ÿ±ÿÁÿºÿÄÿÂÿ³ÿ¼ÿÀÿÁÿÃÿÈÿÁÿÁÿÁÿ»ÿÀÿÆÿÃÿÃÿÀÿ½ÿÀÿÇÿÈÿ½ÿÂÿÉÿÈÿÃÿ¹ÿ½ÿÄÿ¾ÿÅÿ½ÿÂÿÈÿÆÿÈÿ·ÿ¾ÿÆÿÂÿ¿ÿÉÿÆÿÁÿ¾ÿÊÿÉÿÁÿÁÿ½ÿ¼ÿ¶ÿ¼ÿ¿ÿ¿ÿ¾ÿ¿ÿÀÿ¾ÿ¿ÿÉÿ¾ÿÊÿ¿ÿÅÿÄÿ¿ÿÏÿÈÿ¶ÿÉÿÇÿÂÿÀÿÁÿ·ÿ´ÿÀÿÃÿÁÿ»ÿµÿ¹ÿ»ÿºÿ´ÿ¹ÿ¼ÿÉÿ»ÿÂÿ¿ÿ¹ÿÀÿ²ÿºÿ½ÿ¼ÿÁÿÀÿºÿ¸ÿ¸ÿ»ÿ¸ÿÀÿÂÿ¼ÿ»ÿÀÿÅÿÁÿÃÿÉÿÄÿÃÿ½ÿÆÿÆÿ·ÿ¸ÿÁÿÁÿÇÿ¹ÿÁÿÆÿ¹ÿ·ÿÂÿ½ÿ¹ÿ³ÿ¿ÿÃÿºÿÅÿÇÿ¾ÿÂÿËÿÄÿÀÿÂÿ¸ÿµÿÁÿÊÿÄÿÆÿ¾ÿÁÿÂÿ½ÿËÿÇÿ¼ÿ½ÿÂÿÃÿ½ÿ¸ÿÀÿ¾ÿ¿ÿ¸ÿ´ÿ¿ÿÃÿÇÿÇÿÁÿÂÿÀÿÃÿÂÿ¾ÿ¼ÿ¼ÿ¼ÿÁÿÅÿÄÿ»ÿÅÿÃÿÆÿ¿ÿ¿ÿ²ÿ¿ÿ¿ÿÉÿÅÿÂÿÀÿÃÿÄÿ¿ÿÆÿÅÿ¹ÿ·ÿ¼ÿÆÿµÿÀÿÍÿÇÿËÿÇÿ¿ÿÀÿÁÿ¿ÿÆÿ¾ÿ¾ÿÂÿÅÿÁÿ¿ÿ¹ÿ¹ÿÀÿÃÿÁÿÀÿ¿ÿÆÿÆÿÇÿ½ÿÄÿ¼ÿ¾ÿÃÿÄÿÈÿÀÿÅÿÈÿÅÿ»ÿ¼ÿ¼ÿ¼ÿÍÿÅÿ¹ÿÁÿÌÿÎÿÃÿ¼ÿ»ÿÂÿÁÿ½ÿÁÿÅÿÈÿÇÿ¶ÿÀÿÁÿÆÿÄÿÃÿµÿ¼ÿºÿÂÿÉÿÆÿÁÿÂÿÇÿÄÿ¿ÿ¼ÿÇÿ»ÿÍÿÈÿÅÿ¸ÿ»ÿ½ÿÈÿÄÿÅÿÆÿÅÿÁÿ¿ÿ¼ÿ¹ÿ¾ÿÁÿ¿ÿ»ÿ¶ÿ¾ÿ¾ÿ»ÿÁÿÇÿÅÿÂÿ´ÿ¿ÿ´ÿÁÿÑÿÁÿºÿºÿÂÿÅÿÅÿÂÿ»ÿ¼ÿÄÿÆÿÄÿÂÿÃÿÁÿÄÿÂÿÄÿÇÿµÿÄÿÂÿÁÿÂÿÇÿÌÿÇÿÇÿÈÿÁÿÁÿÃÿÀÿ¿ÿºÿ´ÿ¾ÿÂÿÇÿ¾ÿ¿ÿÅÿÉÿÇÿÍÿ¾ÿÃÿÌÿËÿÈÿÃÿÂÿÄÿÀÿ¼ÿÄÿÁÿ¸ÿÁÿÄÿ¾ÿµÿÊÿÆÿÈÿ¾ÿÀÿÈÿÌÿÄÿ»ÿÃÿÈÿÄÿÅÿÄÿ¹ÿµÿ»ÿ»ÿ¾ÿÊÿºÿÄÿÉÿÂÿÌÿÀÿÈÿÃÿÆÿÎÿÑÿÉÿÂÿÈÿÌÿÅÿÂÿÄÿ¼ÿ¼ÿÄÿ¿ÿºÿÆÿÄÿ³ÿ¸ÿÈÿÌÿÏÿÐÿÅÿ¼ÿºÿ¾ÿÈÿÃÿÃÿ¹ÿ¿ÿ¼ÿÇÿ½ÿÁÿÅÿÀÿÁÿËÿÂÿ·ÿ½ÿÇÿÆÿÁÿ¾ÿ¾ÿÉÿ¿ÿ½ÿÌÿ»ÿ·ÿ¹ÿÏÿÍÿÌÿÄÿÈÿÅÿÁÿÂÿÁÿÂÿÆÿÃÿÄÿÎÿËÿÅÿ·ÿÈÿÈÿºÿ»ÿ¼ÿÀÿÄÿÅÿÂÿÀÿÅÿÌÿÍÿÍÿÉÿÄÿÂÿÈÿÉÿËÿÅÿÈÿ¼ÿºÿ½ÿÄÿÃÿÃÿÈÿÄÿÁÿÍÿÌÿÆÿ¾ÿ½ÿÊÿÂÿËÿÊÿÅÿÃÿËÿÉÿ¿ÿ¿ÿÄÿÆÿÄÿÁÿÆÿËÿÍÿÀÿÓÿÈÿÁÿ½ÿÈÿÐÿÁÿ¿ÿËÿÌÿÎÿÅÿ¾ÿÀÿÃÿÅÿÃÿÃÿÄÿÁÿ¿ÿÇÿËÿÉÿÇÿÁÿ»ÿÀÿÃÿÎÿÁÿÊÿÏÿ¸ÿËÿÉÿÒÿÈÿ¼ÿ¾ÿÅÿËÿÇÿ¾ÿÉÿÁÿÁÿËÿËÿÆÿÇÿÆÿÀÿÂÿÇÿÁÿ»ÿÁÿÅÿ¾ÿÀÿÏÿÈÿÍÿÎÿÄÿ¼ÿÁÿ¾ÿ²ÿ»ÿÑÿÐÿÁÿÂÿÇÿÆÿÆÿ¼ÿ¼ÿÅÿÃÿÎÿÄÿÆÿÉÿÈÿÄÿÃÿÉÿÆÿÄÿÂÿÎÿ»ÿ¼ÿÌÿËÿÆÿÈÿÐÿÊÿ¿ÿÃÿÏÿÒÿÎÿ»ÿÒÿÒÿÃÿÃÿÃÿÆÿÆÿÈÿÆÿÃÿÅÿÊÿÆÿÂÿÇÿÈÿÃÿÃÿÎÿÈÿÁÿÂÿÊÿÑÿÊÿÃÿÅÿµÿÅÿºÿ¾ÿÌÿÄÿÌÿÈÿÀÿÉÿÎÿÈÿÆÿÆÿÄÿÃÿÉÿÃÿÍÿ½ÿ¿ÿÄÿÁÿÂÿÇÿÌÿÎÿÈÿÄÿÀÿËÿÁÿÈÿÏÿÅÿÀÿÂÿÆÿÂÿ½ÿÃÿÄÿÈÿËÿÃÿ¼ÿÉÿÍÿÌÿÇÿÅÿÎÿÎÿ¾ÿÁÿÍÿËÿÍÿºÿ¿ÿÄÿÉÿÌÿÅÿ½ÿÁÿÊÿÌÿÐÿÉÿÍÿÆÿÉÿÄÿÉÿËÿËÿËÿÈÿÄÿÅÿÉÿÅÿÍÿÈÿÀÿÎÿÃÿÃÿÃÿÀÿÇÿÏÿÏÿÊÿÆÿÆÿÃÿËÿÉÿËÿÊÿÉÿÆÿ¾ÿ½ÿ½ÿÊÿÊÿËÿÎÿÄÿÁÿÅÿÄÿÄÿÌÿÎÿÁÿÇÿÂÿËÿÉÿÉÿÇÿÇÿÊÿÎÿÌÿ¾ÿ¼ÿÌÿÌÿÕÿÚÿÎÿÁÿ¼ÿÁÿÉÿÆÿ½ÿÅÿÃÿËÿÉÿÌÿ½ÿ¾ÿÒÿÑÿÆÿÇÿÄÿÊÿÂÿ¿ÿËÿÄÿÄÿÒÿÑÿÉÿÉÿÃÿ¿ÿÊÿÒÿÁÿÄÿÉÿÈÿÅÿÂÿÄÿÇÿÃÿÇÿºÿÂÿÉÿËÿÌÿÊÿËÿËÿÉÿÈÿ»ÿ½ÿÀÿ¿ÿÈÿËÿÎÿËÿÆÿÇÿÌÿ×ÿ¾ÿËÿÉÿ¿ÿÃÿÐÿÊÿ¾ÿÄÿÅÿ»ÿÆÿÃÿÆÿÇÿÃÿÆÿËÿÈÿÂÿÇÿÅÿ¾ÿÁÿÀÿÈÿÅÿÊÿËÿÂÿÁÿ¸ÿÅÿÉÿÇÿÊÿÂÿ»ÿ¼ÿÅÿÈÿ¿ÿÁÿÏÿÈÿÂÿÂÿÊÿÊÿÊÿÍÿÅÿÄÿÁÿÄÿÈÿÍÿÆÿÂÿÅÿÈÿÉÿÂÿÇÿÅÿÃÿÈÿÉÿÇÿÅÿÄÿÅÿ½ÿÎÿËÿÉÿÏÿÆÿ¼ÿÀÿÇÿÆÿÑÿÔÿÄÿÂÿÁÿ¾ÿÂÿÆÿÅÿÂÿÂÿÇÿÃÿÇÿÅÿÅÿÆÿÈÿËÿÇÿ·ÿÄÿÃÿ¿ÿÃÿÁÿÅÿÆÿÀÿÁÿÁÿÈÿÌÿ¿ÿµÿºÿÂÿÅÿÈÿÏÿÆÿÉÿÓÿÏÿÇÿÇÿÉÿÆÿÄÿÈÿÍÿÀÿÄÿÇÿÅÿÇÿËÿÇÿÁÿÄÿÂÿÈÿÍÿ¿ÿ¼ÿÌÿÄÿÅÿÆÿ¿ÿÄÿ¾ÿ»ÿÃÿÉÿÄÿÇÿ¿ÿÇÿÍÿÎÿÀÿÄÿ×ÿÄÿ¼ÿÃÿÈÿÆÿÄÿÂÿÈÿÏÿÅÿ¾ÿÁÿÅÿÌÿÇÿ»ÿ¹ÿÅÿÇÿÁÿ¼ÿÆÿ¼ÿÇÿÃÿÀÿÂÿÀÿ¿ÿÅÿÅÿ»ÿÀÿ»ÿ¿ÿÁÿºÿ¹ÿÂÿÃÿ¼ÿÉÿ½ÿËÿËÿÆÿÄÿÄÿÀÿ·ÿÀÿÇÿÀÿÁÿÈÿÃÿ»ÿÆÿÃÿ¼ÿÁÿ¼ÿ»ÿ¼ÿ»ÿ¹ÿºÿÇÿÆÿÀÿ¾ÿ¼ÿ¹ÿ»ÿ¼ÿ¾ÿÉÿÀÿÅÿ¶ÿ¼ÿÀÿÀÿÅÿÊÿÆÿÁÿÇÿÂÿÂÿÄÿÀÿ½ÿÂÿÄÿ¾ÿÅÿ¼ÿ³ÿÅÿÈÿÃÿÃÿ¿ÿ»ÿÊÿÄÿÆÿ²ÿ±ÿ¸ÿÂÿÅÿ¾ÿ½ÿ¾ÿÂÿÆÿÇÿ¾ÿ¹ÿ¹ÿ»ÿÁÿÍÿ±ÿ»ÿºÿºÿÁÿÃÿÀÿ¿ÿÂÿÊÿËÿÊÿÅÿ»ÿ¿ÿÄÿÃÿÀÿÀÿ¼ÿÂÿÀÿ¾ÿÅÿ½ÿÂÿÊÿÅÿÃÿÂÿ»ÿ¼ÿÇÿ¾ÿ»ÿÅÿÉÿÂÿÀÿÀÿÅÿÉÿÂÿ´ÿ·ÿ¼ÿ»ÿ¼ÿÂÿ¼ÿÅÿºÿ¼ÿÅÿÇÿÁÿºÿ¹ÿÀÿÇÿÇÿÀÿÊÿÉÿ¾ÿÊÿÍÿÇÿÅÿÉÿÊÿÍÿÎÿ¾ÿÍÿÇÿÃÿÉÿÎÿÉÿÂÿÂÿÅÿÀÿÁÿ¾ÿÀÿÆÿÀÿ½ÿÀÿ¿ÿ¿ÿÂÿÞÿÎÿÂÿÃÿÂÿÂÿÄÿÄÿÄÿÆÿÁÿÈÿµÿÅÿÂÿÀÿÄÿÄÿÁÿ½ÿ¸ÿ»ÿÃÿÄÿºÿÁÿ¿ÿÆÿÉÿÅÿ½ÿµÿÄÿÍÿÂÿÄÿÀÿÄÿÆÿÆÿÀÿ¿ÿÉÿÄÿÃÿÄÿÃÿ¿ÿÉÿ¿ÿÅÿÇÿ¾ÿ¿ÿÄÿ¼ÿÁÿÅÿ¿ÿ´ÿÅÿÃÿ¾ÿ¾ÿÂÿÆÿÄÿÂÿÏÿÅÿ»ÿÆÿ¿ÿ¼ÿÃÿÉÿÉÿÊÿÊÿÇÿÆÿÁÿÃÿºÿÆÿÍÿÀÿ¹ÿÂÿÉÿÇÿÃÿÁÿÅÿÉÿÊÿ¿ÿ¿ÿÅÿÇÿÅÿÀÿÄÿÍÿÂÿÐÿÃÿ½ÿ¾ÿÂÿÂÿÁÿÃÿÅÿÅÿÆÿÊÿËÿÊÿÅÿÄÿÅÿÀÿ¿ÿÃÿºÿ¶ÿ¿ÿÅÿÄÿ¿ÿ¾ÿ¾ÿ´ÿ¶ÿÂÿÇÿÈÿÂÿ¼ÿ¾ÿÂÿ»ÿ½ÿÆÿ¾ÿÄÿÂÿÈÿËÿÃÿÀÿÂÿÇÿÃÿ¿ÿËÿ½ÿÂÿÄÿÒÿÂÿ½ÿÂÿºÿ¼ÿÀÿÂÿÉÿÉÿÅÿÊÿ¾ÿÄÿÎÿÁÿÅÿ¼ÿÄÿÄÿ¿ÿÁÿÆÿÉÿÈÿÁÿÂÿÂÿÇÿÉÿÃÿÇÿÌÿÈÿÈÿÄÿÃÿÑÿÃÿ¾ÿÇÿÆÿ¼ÿÄÿÀÿ¼ÿÁÿÂÿ¼ÿ¾ÿÃÿ½ÿ¼ÿÀÿÅÿÁÿ¯ÿºÿÀÿÆÿÅÿ¿ÿÄÿÄÿÃÿÇÿÃÿÃÿ¹ÿÁÿÁÿ¶ÿ½ÿÃÿÃÿÀÿ·ÿ¾ÿÅÿÀÿÁÿÉÿÇÿÁÿÄÿ¸ÿÅÿ¸ÿ¸ÿ¹ÿ½ÿÂÿÇÿ¿ÿ»ÿ½ÿ»ÿÄÿ¾ÿÄÿ½ÿÃÿ¿ÿÃÿÑÿÌÿÀÿÃÿÇÿÈÿÊÿÌÿËÿÀÿÁÿ»ÿ¾ÿ½ÿÂÿ½ÿÆÿ¾ÿºÿ¼ÿ¿ÿÊÿÉÿÀÿÅÿÀÿËÿÂÿÀÿÈÿÉÿÆÿ¿ÿÃÿÃÿÊÿ¾ÿºÿ½ÿ»ÿ¼ÿ¼ÿÂÿ¹ÿ·ÿÅÿ¾ÿ½ÿÈÿÇÿËÿÄÿ¾ÿºÿ¹ÿ³ÿ±ÿºÿ¼ÿÁÿ½ÿÈÿÆÿÁÿ¿ÿ½ÿÁÿ½ÿÆÿÂÿ¼ÿ¾ÿÁÿ¿ÿÀÿÃÿ¼ÿÀÿ¸ÿËÿÀÿ¾ÿ¾ÿÆÿÁÿÄÿÂÿÇÿÆÿ¾ÿÁÿÈÿÄÿ´ÿÃÿÃÿÀÿ½ÿÄÿÂÿÁÿÉÿÃÿ½ÿÀÿ»ÿ½ÿÅÿÄÿÀÿ½ÿ¹ÿ½ÿ¿ÿÂÿÉÿ¿ÿÐÿºÿÆÿÀÿÄÿËÿ¾ÿ¹ÿ¿ÿÂÿÆÿÄÿ½ÿÁÿÁÿÄÿÂÿ¼ÿÂÿÂÿÍÿÉÿ¾ÿ»ÿ¾ÿÀÿ½ÿ¼ÿÀÿÇÿÈÿÄÿÃÿ¾ÿÅÿÁÿÀÿÄÿ¾ÿÂÿÅÿÅÿÅÿ¾ÿ·ÿµÿ»ÿÅÿÌÿÇÿºÿÀÿ½ÿºÿ¹ÿÅÿÎÿÀÿÉÿÇÿÌÿÇÿÃÿÄÿÀÿÁÿÂÿÂÿÀÿ½ÿÄÿÂÿ¸ÿÇÿÃÿÄÿÅÿ¼ÿÁÿ»ÿÄÿÃÿ´ÿÄÿÈÿÄÿÄÿ¿ÿ¼ÿÀÿºÿ·ÿÈÿÀÿÇÿ¿ÿÉÿÆÿ¾ÿÅÿ¼ÿ½ÿºÿ¼ÿ½ÿÃÿÀÿ½ÿ¾ÿ¿ÿ»ÿ¹ÿÂÿÂÿ¾ÿ½ÿµÿÄÿÇÿ¼ÿ¼ÿ­ÿ½ÿÉÿÅÿ¼ÿ¬ÿ»ÿÁÿÈÿÆÿ¾ÿÆÿÉÿ»ÿ´ÿÁÿÀÿÁÿÁÿÄÿ·ÿËÿÌÿ¿ÿÅÿ¶ÿ½ÿÀÿ½ÿ¾ÿÀÿ¿ÿÁÿÅÿÆÿÅÿ¼ÿ»ÿÂÿÂÿÁÿÈÿÂÿÉÿ¿ÿÇÿÇÿ¾ÿ´ÿ¿ÿÈÿ²ÿ¸ÿ¿ÿ¾ÿÂÿÅÿÆÿÀÿºÿ¾ÿÃÿ¾ÿÆÿ°ÿÂÿ¼ÿÀÿÐÿ¿ÿ¿ÿµÿ¹ÿ¾ÿÀÿÆÿËÿÈÿÁÿ¾ÿ¾ÿÄÿÆÿ¿ÿÀÿÄÿÄÿºÿËÿ½ÿ¸ÿÂÿÅÿ¯ÿ¸ÿ´ÿ¹ÿ¿ÿ¾ÿÁÿÂÿËÿÔÿÉÿÂÿÆÿ½ÿµÿÂÿÉÿÌÿÌÿ¿ÿÁÿ½ÿÃÿÂÿÂÿÆÿÄÿÂÿÃÿºÿÀÿÃÿ¾ÿ¾ÿ¿ÿ¿ÿÃÿ¿ÿ¾ÿÈÿÆÿºÿ»ÿÀÿ¼ÿÈÿ¸ÿµÿºÿÿ¸ÿÅÿÂÿ¶ÿÁÿÃÿ¾ÿÀÿ¾ÿÉÿÏÿÇÿ¾ÿ¼ÿ»ÿ·ÿ·ÿ¼ÿ¿ÿÃÿÁÿ¼ÿÄÿÈÿ¾ÿ¼ÿÊÿËÿºÿ¿ÿÄÿµÿ¹ÿ¹ÿ¹ÿÂÿÃÿÄÿÆÿÇÿÆÿ¼ÿ¶ÿ¹ÿ¼ÿÂÿÇÿ¿ÿºÿÅÿÇÿ¾ÿÍÿ·ÿ±ÿÉÿ¸ÿÄÿÅÿ¹ÿ¾ÿÆÿÅÿ¿ÿ¿ÿ¼ÿ»ÿÂÿÁÿ¿ÿ½ÿ¹ÿ½ÿ¾ÿµÿ¹ÿÀÿ³ÿÂÿÅÿÁÿ½ÿ·ÿÅÿ´ÿ»ÿ¿ÿÅÿ¼ÿÅÿÉÿºÿÂÿÁÿÀÿÃÿÁÿÁÿÂÿÉÿÄÿ¼ÿÀÿ¿ÿºÿ¹ÿ¾ÿ¼ÿ¾ÿÀÿ¼ÿ»ÿÃÿÌÿÃÿ¾ÿ¿ÿÏÿÂÿÆÿÆÿ¼ÿ°ÿ¶ÿ¿ÿ¹ÿÃÿÇÿ¿ÿ·ÿ²ÿ¼ÿÂÿ¼ÿºÿ¿ÿÁÿ»ÿÈÿ¿ÿ¿ÿÀÿ»ÿÃÿÄÿÂÿÏÿÂÿÀÿÇÿÆÿ¿ÿ¿ÿÁÿÀÿ¶ÿºÿÂÿÃÿÃÿµÿÀÿÆÿÀÿºÿ»ÿÂÿÂÿ¼ÿ¸ÿÀÿ¿ÿ»ÿºÿ¿ÿ·ÿºÿÄÿÃÿ½ÿÄÿ»ÿ¾ÿ½ÿ·ÿ¿ÿ½ÿËÿ½ÿµÿ¼ÿºÿ¹ÿ´ÿ²ÿ¹ÿÂÿ»ÿ¹ÿÁÿÆÿÅÿÂÿ¿ÿ¶ÿ¸ÿÇÿÈÿ¾ÿÉÿÉÿÊÿ¿ÿ»ÿËÿÓÿºÿ¯ÿÉÿ´ÿ¹ÿ²ÿ¶ÿ¾ÿÃÿÁÿ½ÿÄÿÊÿÉÿ¼ÿÃÿÈÿÁÿÂÿËÿÇÿ»ÿÀÿ½ÿÄÿÆÿ»ÿÏÿÇÿ¿ÿÁÿ¸ÿÁÿ¹ÿ¿ÿ·ÿªÿ¹ÿÆÿ¾ÿ¼ÿÇÿÃÿ¼ÿ¿ÿÇÿÄÿ¿ÿ¸ÿ»ÿ½ÿÁÿ¾ÿ»ÿÀÿÂÿ¾ÿ»ÿ¿ÿÇÿÈÿËÿÆÿÃÿ·ÿ¼ÿÁÿ¿ÿÁÿÄÿÄÿ»ÿÃÿ»ÿ»ÿ¿ÿ¹ÿ»ÿ¿ÿ¿ÿ¼ÿ¶ÿ»ÿÆÿÈÿÁÿ¼ÿºÿ¹ÿºÿ»ÿ½ÿ»ÿ¸ÿ´ÿµÿ¾ÿÀÿ¾ÿµÿ¾ÿËÿÄÿÃÿÌÿÄÿÃÿ½ÿ¿ÿ·ÿ»ÿÊÿÍÿ½ÿ½ÿ­ÿÂÿ¼ÿ¯ÿ¿ÿ¼ÿ´ÿÅÿºÿ±ÿºÿ½ÿºÿÁÿ¾ÿ·ÿ¹ÿºÿºÿÁÿÆÿÁÿÁÿÃÿ¾ÿ¹ÿ¿ÿ½ÿÂÿ»ÿÂÿ¸ÿÁÿ¾ÿ¹ÿºÿÅÿÁÿ·ÿÂÿºÿ»ÿ»ÿ´ÿÀÿ¼ÿÀÿ¾ÿÁÿ½ÿÂÿÅÿÃÿÂÿ¼ÿ½ÿ¸ÿ²ÿ»ÿ¼ÿ¿ÿ¾ÿ¹ÿÇÿÃÿ¿ÿÀÿ¾ÿ¿ÿÀÿ¿ÿ¼ÿÉÿ½ÿ»ÿ¼ÿ®ÿ¿ÿÉÿÁÿÁÿ¼ÿ³ÿ·ÿ¸ÿ¾ÿºÿ¿ÿ¼ÿ¼ÿ¿ÿºÿºÿÂÿÆÿÅÿÂÿÂÿÆÿÃÿÀÿÅÿÁÿ¿ÿÀÿµÿ»ÿ·ÿ»ÿ»ÿºÿ¹ÿ»ÿ»ÿ»ÿÊÿ¶ÿµÿÃÿ¹ÿ¾ÿÊÿ¸ÿÀÿ´ÿÁÿÆÿÄÿÁÿÄÿ¿ÿ¼ÿ¸ÿ¾ÿÂÿ¿ÿ¾ÿ¿ÿÀÿÀÿ½ÿ¿ÿÅÿÄÿÂÿÂÿºÿ½ÿÄÿÃÿÀÿÀÿ»ÿ½ÿÄÿÀÿÈÿÃÿÁÿ¹ÿ´ÿ¾ÿÁÿÂÿºÿ¼ÿ»ÿ½ÿ¾ÿºÿ¾ÿ¼ÿ»ÿ¼ÿ½ÿ¾ÿºÿ¸ÿ¶ÿ²ÿ¶ÿºÿ¹ÿ¿ÿÁÿ»ÿÂÿËÿÁÿ½ÿ»ÿ¾ÿ¿ÿ¼ÿÀÿÉÿ¼ÿÄÿºÿÉÿ­ÿ½ÿÈÿ½ÿµÿÁÿÁÿ²ÿ½ÿÀÿÆÿÅÿÁÿÀÿ·ÿµÿÀÿÆÿÉÿÈÿÆÿ½ÿ½ÿÀÿ¸ÿ¹ÿ¹ÿ²ÿ·ÿ¸ÿ¾ÿ¼ÿ¾ÿ¿ÿ¼ÿÁÿ¾ÿÄÿ¼ÿ¼ÿ¿ÿ´ÿ¸ÿ¼ÿ»ÿ¯ÿÄÿ·ÿ¸ÿÁÿÀÿÇÿ´ÿ¹ÿ´ÿºÿ¹ÿ½ÿÂÿ½ÿÁÿ¾ÿ¼ÿÄÿ¼ÿ¼ÿÅÿÀÿÁÿÀÿ¾ÿ¿ÿ½ÿ´ÿ»ÿ¼ÿ·ÿ¶ÿÁÿÃÿ¸ÿ¾ÿÂÿÄÿÆÿÀÿ»ÿ½ÿÍÿ´ÿ²ÿ²ÿ¹ÿ¶ÿÀÿ¾ÿÈÿÂÿ¹ÿ¿ÿÀÿ·ÿ¾ÿÁÿºÿ¸ÿ¾ÿÅÿÅÿ¿ÿ½ÿ¿ÿÀÿ¾ÿÀÿ¾ÿºÿ¼ÿ¹ÿ¼ÿÊÿºÿ»ÿÆÿ½ÿ¼ÿÀÿÉÿÂÿ³ÿ¸ÿ¶ÿ¹ÿ½ÿÅÿ»ÿ¿ÿÇÿÀÿ¸ÿ¶ÿºÿ½ÿ¼ÿ¾ÿÂÿ¼ÿ³ÿ³ÿ½ÿÁÿ¿ÿ½ÿºÿÀÿ¸ÿÀÿÂÿÀÿÁÿ¿ÿ½ÿ½ÿÂÿ¾ÿ½ÿÁÿ¼ÿ¿ÿÆÿ¶ÿÅÿÉÿ½ÿÂÿÅÿÂÿÀÿÂÿ¹ÿ¾ÿ¹ÿ¿ÿ¾ÿ»ÿºÿºÿ¿ÿ¿ÿ¾ÿÁÿÆÿÄÿ»ÿ¸ÿ½ÿÀÿÂÿ¾ÿ¹ÿ°ÿÅÿ¼ÿÂÿ°ÿÄÿÔÿºÿ»ÿËÿ­ÿ·ÿÅÿ¸ÿÈÿÇÿÂÿ¹ÿ±ÿºÿ¸ÿºÿ¿ÿ»ÿ¶ÿ¼ÿÀÿ½ÿ¹ÿ»ÿÅÿÆÿÃÿ¹ÿ¿ÿ½ÿ¿ÿÅÿ¹ÿÀÿÇÿÂÿ·ÿ»ÿÀÿºÿ±ÿÅÿºÿ¼ÿ»ÿ¼ÿÅÿÅÿÃÿÅÿ¶ÿ»ÿºÿ¾ÿÄÿÉÿÄÿÆÿËÿÆÿÀÿ¾ÿ½ÿ¼ÿ½ÿÀÿÁÿ½ÿ½ÿÇÿ¼ÿÁÿ½ÿºÿÈÿÉÿ½ÿ¹ÿÀÿ¹ÿ²ÿÈÿÃÿ·ÿÀÿºÿÀÿ½ÿ»ÿ»ÿºÿ¿ÿ¿ÿÅÿÊÿÊÿÂÿ¿ÿÆÿÄÿÂÿ»ÿ¾ÿÂÿÅÿ¼ÿ¾ÿËÿ´ÿÁÿÂÿ½ÿ¿ÿÁÿ¼ÿºÿ¾ÿ´ÿ±ÿ±ÿ¶ÿ¹ÿ¸ÿÄÿÃÿÊÿÅÿ½ÿ½ÿÂÿÈÿÅÿÂÿ¿ÿÀÿÊÿÇÿÌÿÁÿ¹ÿÃÿÅÿºÿÂÿ¹ÿ½ÿ¿ÿÈÿºÿ¼ÿÈÿÏÿÉÿ¿ÿÀÿÅÿ¹ÿ¹ÿÆÿÄÿ¿ÿ¿ÿÃÿ»ÿ¼ÿÅÿÀÿºÿ¶ÿ½ÿÁÿ¶ÿ¾ÿ¿ÿ¿ÿÌÿ¿ÿÃÿÌÿÃÿ»ÿÀÿ½ÿ¶ÿ¾ÿÃÿ¶ÿ¹ÿ»ÿ°ÿ¹ÿÇÿÃÿÀÿÊÿÆÿÀÿÂÿÇÿÂÿ°ÿ´ÿÄÿÅÿÆÿ½ÿ¼ÿ¿ÿ¾ÿ½ÿ·ÿ³ÿ½ÿÃÿÃÿ»ÿÅÿ¿ÿ»ÿ¾ÿ¼ÿ¾ÿ¾ÿÀÿºÿºÿÀÿÂÿ¾ÿÁÿÈÿÈÿÆÿºÿ¾ÿÄÿºÿ¾ÿÀÿ»ÿÇÿ±ÿ½ÿÃÿ¼ÿ½ÿ¼ÿºÿ¶ÿ³ÿÁÿ½ÿÁÿÂÿ¼ÿÂÿÇÿÀÿ¹ÿ½ÿÄÿÂÿµÿ¸ÿÂÿÉÿÀÿµÿÁÿÍÿ¸ÿÀÿÊÿ´ÿÃÿÀÿÁÿÁÿ¸ÿ¼ÿ¿ÿÃÿÆÿ»ÿÀÿÆÿÈÿÆÿÅÿÄÿ½ÿÀÿ¼ÿ¾ÿ½ÿ¿ÿÈÿÄÿ½ÿÉÿµÿÁÿÆÿ¾ÿ»ÿµÿÃÿÂÿÀÿÆÿÉÿÃÿ¾ÿ¾ÿÁÿ¿ÿ½ÿÃÿÃÿ¿ÿÉÿÊÿÅÿ¾ÿÂÿ¿ÿ¸ÿ¼ÿ¾ÿÅÿÁÿºÿ·ÿ¾ÿÃÿÄÿ¿ÿ¼ÿ½ÿ·ÿ½ÿÃÿÃÿÈÿÄÿÂÿÇÿÁÿ¼ÿ¿ÿÈÿÉÿÄÿÆÿÆÿËÿ¹ÿ¾ÿÆÿ¿ÿÄÿ»ÿÌÿÀÿ¼ÿÉÿÌÿÌÿÉÿÁÿÂÿÀÿ³ÿ²ÿ½ÿ»ÿ½ÿÃÿ³ÿÇÿ½ÿ³ÿÇÿÇÿÄÿ·ÿµÿÅÿÂÿÄÿÈÿÇÿÂÿÄÿÅÿ½ÿ¼ÿ½ÿÇÿÂÿÇÿÉÿÁÿ¸ÿÁÿÂÿÈÿÁÿÀÿÇÿ½ÿ¾ÿÂÿºÿµÿÂÿÅÿÁÿÆÿÄÿÅÿÄÿÀÿÄÿ¿ÿÍÿÃÿÀÿÄÿÄÿºÿÆÿºÿ¸ÿ»ÿÅÿÍÿÉÿÆÿÃÿ¿ÿÄÿÉÿÅÿÆÿËÿÀÿÊÿÂÿ½ÿÇÿÁÿÂÿÃÿÎÿÉÿÅÿÂÿÁÿÄÿÄÿÂÿÆÿÉÿÀÿ¼ÿÃÿ¾ÿºÿ·ÿ¸ÿ½ÿ¿ÿ»ÿÇÿÃÿÒÿÈÿÉÿÇÿ¾ÿÁÿÅÿÃÿÂÿÃÿ¿ÿ¾ÿÃÿ½ÿÂÿ¿ÿºÿ¸ÿÊÿÀÿÄÿÃÿÂÿÃÿÂÿÆÿÅÿ¿ÿÁÿÂÿ¾ÿÀÿÆÿÄÿ¿ÿ»ÿ¹ÿÀÿÉÿÃÿÇÿÏÿÄÿºÿÂÿÂÿÂÿÂÿÈÿÆÿÅÿÌÿÌÿÄÿ½ÿ¾ÿ¹ÿÃÿÀÿ»ÿÆÿÆÿÉÿ½ÿºÿ»ÿ»ÿ·ÿÀÿ½ÿ»ÿÆÿÈÿ¾ÿµÿ¹ÿ·ÿÅÿºÿÇÿÁÿ¾ÿÄÿÀÿ¾ÿÅÿÃÿ»ÿ·ÿ¼ÿÃÿ¾ÿ·ÿÄÿÌÿºÿÁÿ×ÿ¾ÿÃÿ¿ÿÁÿ¸ÿÂÿÁÿÀÿÌÿÅÿ¸ÿ¿ÿÀÿ¶ÿ¿ÿÒÿÍÿ»ÿÊÿµÿÌÿÆÿÇÿ¿ÿ»ÿ½ÿ¼ÿÃÿÃÿ½ÿÀÿÆÿÇÿÎÿÇÿÅÿ¼ÿÅÿÅÿÅÿÉÿÆÿÃÿÂÿ¾ÿ¿ÿ¿ÿÅÿÉÿÂÿ¿ÿÁÿÇÿÍÿÁÿÖÿ»ÿ¼ÿÄÿÇÿÍÿÇÿÇÿÅÿÂÿÃÿÅÿÆÿÇÿÇÿ¾ÿÁÿÆÿÅÿÃÿÂÿÊÿÅÿÄÿ½ÿ½ÿ¾ÿ¿ÿÌÿÓÿËÿÏÿÆÿ¿ÿÅÿÃÿÉÿÀÿ¿ÿÂÿÅÿÌÿÆÿÆÿÉÿ¿ÿ¾ÿÇÿÉÿÊÿÇÿÂÿ¼ÿÃÿÇÿÄÿÆÿÀÿÂÿÆÿÎÿÎÿÂÿÇÿÈÿÂÿÆÿÀÿÏÿÆÿÀÿ¾ÿÄÿÅÿ¿ÿºÿÂÿÌÿÅÿÂÿÌÿÄÿÉÿÎÿÆÿ½ÿ¼ÿÁÿÁÿ¹ÿ½ÿÈÿÌÿËÿÇÿÄÿÈÿÆÿ¸ÿËÿ¶ÿÈÿÂÿÍÿÏÿÊÿÀÿ¾ÿÆÿÆÿÂÿÂÿÅÿÁÿÀÿÈÿ¿ÿÂÿÁÿÍÿËÿÉÿÏÿÎÿÈÿÈÿÆÿÑÿÒÿÉÿÌÿÊÿÅÿÇÿÄÿÅÿÆÿÆÿÇÿÆÿÅÿÉÿÒÿÂÿºÿÓÿÇÿ¿ÿ½ÿÁÿÇÿÁÿ¿ÿÊÿÃÿÀÿÊÿ½ÿËÿ¿ÿÏÿÎÿÄÿËÿÎÿÅÿÀÿÃÿÅÿÁÿÆÿ¿ÿÍÿ¸ÿÆÿËÿÈÿÄÿÇÿÊÿÆÿÆÿÃÿÀÿÂÿÃÿÎÿÑÿÅÿÉÿÊÿËÿÆÿÂÿÂÿÀÿÉÿÍÿÇÿÍÿÅÿÌÿËÿÄÿÄÿÇÿÅÿÄÿÈÿÈÿÂÿÈÿ¿ÿÍÿÀÿÃÿÈÿÊÿÆÿÌÿÕÿÌÿÌÿÂÿÉÿÆÿÌÿÁÿÍÿËÿËÿÊÿÅÿÇÿÏÿËÿÂÿÇÿÓÿÇÿÕÿÅÿÀÿÁÿÄÿËÿÏÿÎÿÉÿÇÿÈÿÅÿÁÿÄÿÈÿÄÿÅÿÆÿÂÿÂÿÂÿÑÿÅÿÃÿ»ÿ¿ÿÅÿÏÿÐÿÊÿËÿÍÿÂÿÍÿÂÿÈÿÎÿÈÿÁÿÊÿÎÿÎÿÍÿÄÿÅÿØÿÈÿÏÿÊÿÌÿÓÿÈÿÁÿÆÿÅÿÀÿÄÿÆÿÆÿÄÿÑÿÁÿ¼ÿËÿËÿÄÿÅÿÅÿÇÿÂÿÆÿÉÿËÿÆÿ¾ÿ¿ÿÅÿÍÿÓÿÎÿÊÿÇÿ¿ÿÇÿÅÿÅÿÉÿÈÿÊÿÍÿÄÿÀÿ¹ÿ¶ÿÉÿÏÿÇÿÈÿÎÿËÿÇÿÌÿ¿ÿ¬ÿÆÿÀÿ¿ÿËÿÊÿÇÿÆÿÇÿÏÿÚÿÅÿËÿÍÿÂÿÂÿÎÿÅÿ½ÿÃÿÅÿÊÿÄÿÑÿÏÿÄÿ¾ÿÅÿÈÿÅÿÆÿÈÿÃÿÃÿÊÿ¿ÿÍÿÃÿÍÿÒÿÈÿÄÿÄÿÊÿËÿÆÿÄÿºÿ½ÿÅÿÇÿÂÿÀÿÈÿÊÿÉÿÅÿÅÿÊÿÄÿÄÿÌÿÊÿÅÿÎÿÅÿÄÿÉÿÆÿÂÿÅÿÅÿ¼ÿ¼ÿ»ÿÉÿÁÿÂÿÀÿÁÿÅÿÇÿÃÿÃÿÊÿÇÿÇÿÅÿÅÿÅÿÄÿÂÿÁÿÅÿ¾ÿÆÿÉÿÈÿÈÿÇÿËÿÎÿÌÿÈÿÍÿÀÿÂÿÈÿËÿÆÿÀÿÁÿÄÿÃÿÅÿ»ÿÁÿÄÿËÿÈÿ¾ÿ¾ÿÄÿÈÿÃÿÁÿ¹ÿ´ÿ¾ÿÈÿÈÿÊÿÊÿÆÿÅÿÊÿÉÿÇÿÂÿÀÿÊÿÓÿÈÿÉÿ¸ÿÂÿÈÿÆÿÄÿÄÿÇÿÉÿÂÿÅÿÆÿËÿÃÿÄÿÏÿÐÿÇÿÃÿÎÿÂÿÅÿÂÿ½ÿ¿ÿÁÿÀÿÇÿÈÿÊÿÉÿÁÿÆÿÈÿ»ÿÄÿÉÿËÿ¾ÿÆÿÅÿÈÿÊÿ¾ÿ¿ÿÂÿÈÿÈÿ¼ÿ¶ÿ½ÿÂÿ¿ÿÁÿÀÿÅÿÀÿÁÿ½ÿ·ÿÁÿÃÿÀÿÅÿÐÿÂÿÆÿÈÿËÿÁÿ¼ÿ¿ÿÃÿÇÿ¼ÿºÿ·ÿÅÿÅÿÀÿ¾ÿÁÿÄÿ½ÿÄÿÄÿÇÿ»ÿ¼ÿÇÿÉÿÍÿÎÿÁÿµÿÀÿÃÿÁÿ¿ÿÀÿÆÿÀÿ¾ÿÂÿ»ÿºÿ½ÿÀÿÁÿ¼ÿÄÿÇÿÉÿºÿºÿÁÿ¸ÿ´ÿÅÿÆÿÀÿÁÿ¾ÿÂÿÈÿÆÿÃÿÂÿºÿ¿ÿÀÿ½ÿ»ÿ¾ÿÇÿÃÿºÿÃÿÅÿËÿÀÿÀÿ¼ÿ¼ÿ¾ÿ¿ÿÁÿÁÿÄÿ¿ÿ¼ÿÈÿÅÿ¼ÿ¸ÿºÿ¾ÿÌÿÄÿµÿ³ÿ´ÿ¼ÿ½ÿÁÿËÿÌÿ¾ÿÂÿËÿÄÿÃÿ¾ÿ¾ÿ¾ÿºÿ¸ÿ½ÿÁÿÀÿÊÿÁÿ½ÿ»ÿ¹ÿ½ÿÅÿÆÿ¼ÿ¾ÿÃÿÇÿ¿ÿ½ÿÇÿÌÿÃÿºÿ¿ÿÆÿÈÿÅÿÀÿÁÿ¾ÿÁÿÈÿÂÿÀÿÁÿºÿµÿ½ÿÁÿ¾ÿºÿ¹ÿºÿÂÿËÿ½ÿÌÿÏÿ¿ÿ¿ÿ¿ÿÄÿÌÿÊÿÉÿºÿÆÿ³ÿ¼ÿÂÿ¾ÿºÿ¾ÿÄÿÅÿÁÿÅÿ¿ÿÁÿ½ÿÄÿËÿÇÿÀÿÄÿÊÿ»ÿÆÿÂÿÂÿÄÿºÿÄÿÉÿÀÿ¾ÿÉÿÊÿÆÿÂÿ³ÿ¿ÿ»ÿ¸ÿÁÿÉÿÊÿÈÿÀÿ¸ÿÀÿ¿ÿµÿÊÿÁÿ¸ÿ¼ÿ¾ÿÀÿÅÿÉÿÍÿÊÿÄÿÀÿÁÿÂÿ¿ÿÀÿÁÿ¾ÿÁÿÂÿÇÿ¼ÿ¸ÿÃÿ½ÿ¾ÿÃÿÀÿÀÿËÿÇÿÄÿ¿ÿÁÿ²ÿÃÿÂÿÀÿ¾ÿÁÿÆÿÄÿÁÿ¾ÿÆÿ¼ÿÆÿÄÿ¿ÿ½ÿÆÿÆÿ¾ÿÅÿÃÿÅÿÏÿÃÿÂÿÅÿÅÿ½ÿºÿÁÿÉÿÈÿÂÿÁÿËÿÀÿÎÿÇÿ½ÿÃÿÃÿ¾ÿ¿ÿÆÿÏÿËÿÏÿµÿ¼ÿÁÿÃÿÁÿ»ÿ¹ÿºÿ»ÿ½ÿÁÿÀÿÃÿÊÿÇÿÈÿÄÿÄÿÀÿÀÿ¿ÿ¼ÿ¾ÿ¼ÿºÿ¼ÿÇÿÄÿÀÿÁÿ³ÿ¹ÿÉÿËÿÅÿÈÿÇÿ¼ÿËÿ¼ÿÂÿÈÿÄÿÇÿÀÿ¾ÿÁÿÅÿÆÿÁÿÊÿÄÿÅÿÊÿ¾ÿÈÿ»ÿÀÿÁÿÃÿÅÿÅÿÆÿÂÿÈÿÏÿÃÿÀÿÊÿÀÿÀÿ½ÿÃÿÂÿÂÿÈÿÃÿÂÿÆÿÆÿÎÿÆÿÀÿÂÿ¿ÿ¿ÿÁÿÃÿÄÿ¿ÿ¿ÿÌÿ»ÿÈÿÁÿÉÿ¾ÿÂÿÂÿÁÿÅÿÄÿ¼ÿ¼ÿ¾ÿ¸ÿ¿ÿÇÿ¶ÿºÿÅÿÀÿ²ÿÃÿ¼ÿÁÿÅÿ½ÿ»ÿÀÿ½ÿÃÿ»ÿÁÿ»ÿµÿµÿÂÿ¿ÿ¿ÿ¹ÿºÿÀÿÂÿÅÿÃÿºÿÀÿÆÿÆÿÅÿ¿ÿ»ÿÂÿ¿ÿ¾ÿÀÿÁÿÀÿÆÿÊÿ¿ÿ¼ÿÀÿ¾ÿ½ÿµÿÀÿÇÿÈÿ¾ÿÁÿÅÿÁÿÆÿÎÿÍÿÍÿÇÿ½ÿ»ÿÁÿËÿÁÿÀÿÃÿ¼ÿºÿ¼ÿÄÿÏÿÍÿÄÿ¾ÿÀÿ¼ÿÂÿÈÿÉÿÂÿ¿ÿ¼ÿÆÿÏÿÁÿºÿ½ÿºÿÃÿ¿ÿÁÿ»ÿ¶ÿÍÿÏÿÃÿ¼ÿÃÿÍÿÅÿ¼ÿÃÿÃÿ¿ÿÅÿÅÿÁÿ¼ÿÁÿÃÿÄÿÁÿ¿ÿ¿ÿÀÿ»ÿÆÿÄÿ¿ÿ¾ÿ·ÿµÿ»ÿÄÿÀÿ¿ÿ»ÿÆÿµÿ»ÿ¼ÿÃÿ¸ÿÀÿÆÿÄÿÃÿÀÿ½ÿ½ÿ¸ÿ¸ÿÁÿÇÿÅÿ·ÿ¿ÿÄÿÉÿËÿÆÿÀÿÃÿ¿ÿ½ÿÁÿÃÿÅÿÃÿ¼ÿÁÿÄÿÃÿÇÿ·ÿÅÿÇÿÄÿÄÿ¿ÿºÿÁÿÁÿÄÿÊÿÈÿÉÿÆÿ»ÿÀÿÀÿÉÿÀÿ»ÿÀÿÉÿÈÿÁÿ¼ÿ¿ÿÄÿ¼ÿ»ÿÅÿÇÿÅÿÀÿÀÿ¼ÿ¾ÿ·ÿ¹ÿ¬ÿÄÿÅÿÂÿÇÿÃÿÅÿÍÿÄÿÀÿÉÿÉÿ¼ÿ·ÿÌÿÀÿÀÿ¼ÿÄÿËÿÂÿÂÿÄÿÅÿÁÿÂÿÅÿÃÿÁÿÁÿÂÿÃÿÃÿÌÿÄÿ¹ÿÃÿÄÿÁÿÊÿÇÿºÿ¿ÿÑÿÅÿÈÿÂÿ¹ÿ¹ÿ¾ÿÁÿÁÿÂÿ¾ÿ¹ÿÁÿ¾ÿ¿ÿ¿ÿÂÿËÿ¿ÿÄÿ·ÿ¼ÿÀÿ¾ÿ¾ÿÄÿÂÿ¿ÿ¼ÿ¿ÿÂÿ»ÿ½ÿ´ÿÄÿÅÿ²ÿÀÿ½ÿ¯ÿ¯ÿºÿ¿ÿÍÿÄÿÎÿÇÿÆÿÄÿÀÿ¸ÿ¼ÿÄÿºÿÃÿÁÿ¼ÿ¾ÿÃÿ¿ÿÀÿ±ÿÉÿÊÿ½ÿÀÿ±ÿ»ÿÀÿ¼ÿ¿ÿÂÿÁÿÄÿÇÿÈÿÊÿ¿ÿ±ÿÈÿÃÿÄÿ»ÿµÿ·ÿÅÿÐÿÂÿÃÿÎÿÊÿÆÿÂÿÅÿÇÿÄÿÁÿ½ÿ¿ÿÃÿÀÿÄÿ¿ÿ·ÿÀÿ±ÿ½ÿÄÿÉÿÏÿÆÿ»ÿ¸ÿÄÿÊÿÃÿÅÿÅÿÂÿÂÿÁÿ½ÿ½ÿÅÿÁÿ¹ÿ´ÿ¿ÿÁÿÙÿÆÿºÿºÿ½ÿÓÿ¿ÿÀÿ¾ÿ¿ÿ½ÿ¹ÿ»ÿÃÿÃÿ¾ÿ¿ÿÈÿÇÿ¼ÿÂÿ»ÿÁÿÇÿÇÿ¼ÿ¼ÿ¾ÿÂÿÁÿÀÿÈÿÊÿÅÿ¸ÿºÿºÿÁÿÇÿÁÿ·ÿ¾ÿÅÿÃÿÉÿÅÿ¹ÿ¼ÿÄÿ¼ÿÉÿÃÿ½ÿ¾ÿ¸ÿ¸ÿ±ÿ»ÿ³ÿ»ÿÎÿÍÿÂÿ½ÿ¿ÿÀÿÁÿ¸ÿ³ÿ´ÿ´ÿ¹ÿÂÿÄÿ½ÿ½ÿÄÿÌÿÉÿÁÿÄÿÃÿËÿ¾ÿÊÿÈÿÀÿºÿ¸ÿ¾ÿÈÿÇÿÅÿÇÿÈÿÃÿºÿ»ÿ¾ÿ¸ÿ¼ÿÃÿÄÿ½ÿ¾ÿËÿ¾ÿÅÿ¿ÿ¯ÿÊÿÃÿÿ¼ÿÿ¿ÿ¼ÿÄÿ½ÿ³ÿ²ÿ¾ÿ·ÿ»ÿÁÿ¾ÿÂÿÇÿÃÿ¼ÿºÿ¼ÿ¹ÿÅÿÄÿÉÿÃÿ¿ÿÅÿÄÿ¼ÿÅÿÃÿÃÿÅÿÇÿ¼ÿ½ÿÀÿÀÿÂÿÃÿ¿ÿ¾ÿÁÿ¾ÿ¾ÿ½ÿ¸ÿ¾ÿÃÿÀÿ¹ÿ¶ÿÁÿ¿ÿ·ÿËÿÀÿ¿ÿÌÿÄÿ¼ÿ¾ÿÊÿ¾ÿÃÿ¼ÿÂÿÀÿÇÿÄÿÈÿÇÿµÿÀÿÉÿ½ÿ»ÿ¼ÿºÿ¾ÿÀÿÁÿ¾ÿÂÿÅÿ¶ÿ¸ÿ¿ÿ¸ÿÈÿÀÿ·ÿÀÿ¿ÿÅÿÁÿÅÿÆÿ¾ÿºÿÅÿÆÿÀÿ»ÿÂÿÀÿÀÿ¼ÿºÿÂÿÂÿÂÿ¿ÿÀÿÀÿ»ÿ¶ÿ¼ÿ¾ÿ¿ÿÅÿÈÿ»ÿËÿ¼ÿ·ÿÃÿ±ÿ¹ÿ²ÿÉÿÅÿÀÿ¾ÿ·ÿÀÿ²ÿ¹ÿºÿµÿ»ÿÂÿÅÿÂÿÃÿÀÿ¸ÿ¾ÿ¹ÿÃÿ½ÿºÿÀÿ¿ÿÂÿ¹ÿÂÿºÿËÿÃÿËÿÌÿ°ÿÆÿÂÿ¹ÿ¿ÿÈÿÀÿºÿ±ÿ´ÿ¸ÿ½ÿÀÿÃÿÃÿÀÿÇÿÊÿÀÿ¾ÿºÿ¿ÿÄÿÀÿÂÿ¿ÿ¿ÿ»ÿ¿ÿÇÿ¿ÿÁÿ¿ÿ¾ÿÂÿÀÿÂÿ»ÿÂÿÇÿ¼ÿÃÿÇÿÈÿ¾ÿ½ÿ¿ÿ¹ÿ½ÿ¸ÿ±ÿ¹ÿ¿ÿ¼ÿ¾ÿÀÿÁÿÉÿÌÿÀÿÅÿ¼ÿ½ÿ½ÿÍÿÁÿ½ÿÈÿ¾ÿ¹ÿ®ÿ°ÿ¼ÿÂÿÂÿ¹ÿ¾ÿ»ÿºÿ¾ÿ»ÿ¸ÿ¸ÿ¹ÿ¹ÿ¾ÿºÿ·ÿ·ÿ·ÿ¾ÿ¸ÿ³ÿ½ÿ½ÿÀÿÈÿ¶ÿ¾ÿ½ÿÀÿËÿ¾ÿÂÿÃÿµÿÌÿÿ¸ÿËÿÂÿ½ÿÀÿ¼ÿÀÿÂÿ¿ÿ¬ÿ´ÿ¾ÿ½ÿ±ÿ·ÿ¿ÿ·ÿ»ÿÀÿ½ÿÁÿÀÿµÿ·ÿ½ÿ¹ÿÀÿÇÿÅÿÄÿ¿ÿ²ÿ¼ÿ¼ÿÉÿºÿÁÿ¹ÿÉÿ´ÿ¿ÿ·ÿ¾ÿÈÿ¹ÿÃÿ¶ÿ´ÿºÿÅÿÂÿ¹ÿÃÿÂÿÁÿ½ÿ½ÿ»ÿºÿ¾ÿ·ÿ²ÿ¹ÿ½ÿÀÿÀÿÀÿÇÿ¾ÿºÿ¾ÿºÿ¼ÿ½ÿ¼ÿ¹ÿÈÿÂÿÄÿºÿ±ÿ¿ÿËÿ¿ÿÂÿµÿ·ÿ³ÿ·ÿ½ÿ³ÿ¾ÿ½ÿ¿ÿÊÿÀÿ¸ÿ¸ÿ¸ÿ¾ÿ¾ÿ¿ÿÄÿÂÿÂÿÈÿÉÿÅÿºÿ»ÿÁÿµÿ»ÿµÿºÿ¼ÿ¾ÿÃÿ¸ÿÂÿ¶ÿ¾ÿÄÿ¶ÿ¹ÿÀÿ¸ÿ¼ÿµÿ»ÿÀÿ»ÿ½ÿ¿ÿºÿ¿ÿ¸ÿÀÿÀÿ½ÿ¾ÿ»ÿ·ÿ½ÿÃÿÂÿÅÿÁÿºÿ»ÿ½ÿ¼ÿ¼ÿÂÿ¸ÿºÿ¿ÿÀÿ¾ÿÁÿ»ÿÃÿ¸ÿµÿ­ÿÂÿºÿÄÿ½ÿºÿÕÿ¿ÿºÿ´ÿ¸ÿ¹ÿ¾ÿÀÿ»ÿºÿ½ÿ¾ÿ¼ÿÂÿÁÿºÿ¹ÿÀÿÇÿÀÿºÿ¿ÿÁÿ»ÿ»ÿÃÿ¸ÿµÿ½ÿ»ÿÁÿÅÿ»ÿÔÿ¿ÿ¾ÿÄÿ¸ÿÂÿÈÿ¹ÿµÿÉÿ¿ÿ¾ÿÀÿÉÿ»ÿ¯ÿ·ÿ¿ÿ¶ÿ´ÿ¿ÿ½ÿ¼ÿÂÿÆÿÁÿ½ÿ½ÿ´ÿ±ÿ¸ÿ½ÿµÿ»ÿ´ÿ³ÿ½ÿ¬ÿ²ÿ¾ÿºÿÀÿºÿµÿÂÿ¬ÿ²ÿÂÿÄÿ¿ÿºÿ¿ÿÃÿ·ÿ¸ÿ¶ÿ·ÿ·ÿºÿ¿ÿ²ÿ¶ÿÃÿÆÿÆÿ½ÿ¿ÿËÿÇÿÀÿ¿ÿ»ÿ¼ÿºÿ¶ÿ½ÿ¾ÿÄÿ¿ÿ¸ÿÄÿ´ÿ·ÿÀÿ¸ÿÄÿºÿËÿ¶ÿÂÿ»ÿ½ÿ¶ÿ¶ÿ¼ÿ½ÿÆÿÐÿÈÿ¼ÿÀÿ¾ÿºÿ½ÿÀÿ¾ÿ¶ÿ¼ÿÉÿÅÿ¿ÿ¿ÿ½ÿ»ÿ¿ÿ¿ÿµÿ½ÿÁÿ¼ÿÁÿÌÿÀÿ½ÿÄÿ·ÿ¹ÿ»ÿÃÿ¹ÿµÿ·ÿ¿ÿÁÿ»ÿ¾ÿ½ÿ¸ÿÅÿÀÿ·ÿ½ÿ»ÿ¿ÿ¿ÿÀÿÁÿºÿ´ÿ·ÿÅÿÇÿ¼ÿ·ÿ·ÿ¾ÿÂÿÅÿÂÿÆÿÆÿÄÿ½ÿÅÿÅÿ¹ÿ·ÿÊÿÄÿ´ÿÈÿ¹ÿ¶ÿ·ÿµÿÁÿÀÿ¼ÿÂÿ¾ÿ·ÿÅÿÀÿ¿ÿÅÿÀÿ½ÿ½ÿ¿ÿÃÿ¼ÿ¼ÿÅÿÁÿ¼ÿ¾ÿÃÿ¾ÿËÿÅÿ»ÿ½ÿ¼ÿÄÿÀÿ´ÿÀÿÿÈÿÇÿ»ÿÁÿ¸ÿÐÿÑÿÊÿºÿ¸ÿ»ÿËÿÅÿ¾ÿ¿ÿÄÿºÿ¼ÿÇÿ½ÿ·ÿ¸ÿ»ÿ¿ÿ½ÿÄÿºÿÀÿÊÿ¿ÿ´ÿ½ÿÅÿÁÿ»ÿ³ÿÂÿÁÿÁÿ¶ÿÀÿºÿ½ÿ¹ÿ¼ÿ¼ÿÀÿÇÿÉÿ¸ÿ¾ÿ±ÿ¿ÿÆÿÀÿ¼ÿ¼ÿÀÿÂÿÁÿ½ÿ¾ÿÂÿÁÿÂÿÀÿÄÿ¿ÿÀÿ¾ÿÀÿ½ÿ»ÿÃÿÌÿÅÿ¶ÿ¶ÿÇÿ±ÿÆÿÂÿ½ÿÂÿ¿ÿ¿ÿ½ÿ¼ÿ»ÿ¼ÿ¼ÿºÿ¿ÿÃÿÄÿÃÿÄÿÄÿ½ÿ¾ÿÀÿÀÿ¹ÿ¸ÿÂÿÀÿÂÿ¶ÿ´ÿºÿ²ÿ¼ÿ¾ÿ·ÿÎÿÄÿÅÿÄÿ°ÿ´ÿ¸ÿ·ÿÂÿÇÿÅÿÄÿ¼ÿ²ÿ´ÿµÿ´ÿ¿ÿÁÿ¸ÿ¾ÿÈÿÊÿ¼ÿ¶ÿ¿ÿ¹ÿºÿÆÿÀÿ½ÿ¼ÿÀÿ¸ÿ½ÿ¾ÿÉÿÈÿÀÿÃÿÃÿºÿ¼ÿ¾ÿÂÿ½ÿ¿ÿÀÿºÿºÿÃÿÆÿ¿ÿ¹ÿ¾ÿ½ÿ¸ÿ¿ÿÂÿ¼ÿÐÿÅÿµÿÌÿ¿ÿ¾ÿÉÿ³ÿÂÿÀÿ·ÿ¯ÿ¾ÿ¼ÿ¾ÿÃÿÇÿÄÿ½ÿ¿ÿÀÿÀÿ¼ÿ¹ÿÃÿÊÿÅÿ»ÿ¼ÿÇÿºÿ°ÿ¾ÿ¼ÿ¶ÿºÿ»ÿÂÿ½ÿÂÿ¹ÿÅÿÆÿÂÿÀÿÃÿÏÿÅÿÃÿ¹ÿÀÿÁÿÁÿÇÿÄÿÂÿÇÿÊÿÃÿ¸ÿ¼ÿ½ÿÂÿÂÿºÿÁÿ»ÿ´ÿÍÿ¾ÿÀÿ½ÿ¾ÿ¾ÿÀÿÇÿ¹ÿÉÿ¿ÿÄÿÆÿÄÿ¿ÿÂÿÎÿÎÿÂÿ¾ÿÅÿÁÿÅÿ·ÿ¶ÿ¹ÿ¼ÿ»ÿ¼ÿÄÿÁÿÊÿ´ÿÄÿ¾ÿÇÿ¾ÿÀÿÄÿÃÿÁÿÅÿÆÿÀÿ¾ÿÃÿÅÿÁÿÀÿÁÿÁÿ¿ÿÁÿÊÿÌÿÈÿÂÿ¿ÿÁÿ¿ÿºÿÁÿ¶ÿÇÿÃÿÅÿ¼ÿÀÿ¿ÿÀÿÆÿ»ÿ¹ÿÃÿÀÿ¾ÿÀÿ»ÿ¹ÿÄÿÆÿÆÿ¸ÿµÿ¾ÿ·ÿÌÿ¾ÿ²ÿ¹ÿÂÿÊÿÂÿ½ÿ¼ÿ¹ÿ¸ÿ¾ÿÀÿÁÿ¿ÿÁÿÆÿ¿ÿ¼ÿ¼ÿÂÿ¾ÿ¿ÿÈÿ¿ÿÍÿÃÿ»ÿÊÿ¸ÿºÿÄÿÆÿÉÿ¹ÿ¸ÿ¿ÿÃÿÂÿÃÿÀÿ¾ÿÈÿÉÿÇÿÂÿÄÿ¹ÿ°ÿÊÿÀÿÌÿÁÿ½ÿ¶ÿ´ÿµÿ´ÿÂÿÀÿËÿÆÿÀÿÄÿÈÿÀÿ¸ÿÀÿÀÿÄÿÂÿ¼ÿÄÿÀÿÄÿÃÿËÿÂÿÇÿÀÿÃÿºÿ¸ÿÄÿÂÿ¾ÿÂÿ¿ÿ¿ÿÅÿËÿËÿÂÿÈÿÍÿÉÿÔÿ¼ÿ¼ÿÅÿÌÿÁÿÂÿÅÿ°ÿÅÿÄÿÇÿÇÿÅÿÁÿ¾ÿÁÿÄÿÄÿÆÿÊÿºÿÊÿÅÿÅÿÆÿËÿÁÿÌÿ¿ÿÅÿ¾ÿÈÿÏÿÍÿÆÿÀÿÄÿÇÿÅÿÆÿÊÿÈÿÃÿÆÿ¾ÿÃÿÃÿ¾ÿÌÿÃÿÇÿÂÿÌÿÅÿÅÿÈÿÆÿÆÿÄÿÄÿÀÿ¾ÿÅÿÁÿÅÿÁÿ½ÿÄÿËÿÁÿÀÿ¾ÿÆÿÇÿÂÿÁÿÁÿÄÿÀÿ¿ÿÀÿÅÿÉÿÀÿ¾ÿÄÿºÿ¿ÿÊÿÊÿÉÿ¹ÿÄÿ¿ÿÅÿÄÿ»ÿ¹ÿÀÿÄÿÈÿÊÿÇÿÃÿ¿ÿ¼ÿÀÿ¾ÿ½ÿÀÿÉÿÀÿ¼ÿ¾ÿÃÿ»ÿÀÿÅÿÄÿÁÿ¾ÿºÿ¿ÿÄÿ¿ÿ¿ÿ¸ÿÆÿÏÿÉÿ»ÿ½ÿÉÿÂÿÀÿ¹ÿÀÿÆÿ»ÿºÿÄÿÂÿ½ÿÃÿÂÿ½ÿÅÿÅÿ»ÿ¼ÿ¼ÿÈÿÃÿÂÿÀÿÁÿÅÿÆÿÉÿÆÿÇÿÊÿÀÿÊÿÌÿÀÿÅÿ¾ÿ¹ÿÂÿÌÿÆÿÈÿÅÿÂÿÅÿÆÿÀÿ½ÿ¼ÿÁÿÈÿÈÿÄÿÆÿÉÿÅÿÁÿ½ÿÅÿÆÿÍÿÀÿÂÿÂÿÈÿ×ÿÑÿ¾ÿÀÿÐÿÎÿÒÿ×ÿÃÿÂÿ»ÿÅÿÊÿÆÿÃÿÉÿÈÿÃÿÂÿÂÿÄÿ¿ÿ¾ÿÁÿÃÿÉÿ·ÿÀÿÍÿÇÿ¾ÿ¾ÿÊÿÉÿÈÿÇÿ¼ÿ»ÿ¿ÿ¾ÿ·ÿÊÿÇÿ¸ÿÁÿÍÿÌÿÆÿÈÿ¿ÿÁÿÉÿÆÿÇÿÎÿÌÿÈÿÀÿ¾ÿ¿ÿÅÿÄÿÊÿÏÿÈÿÇÿÅÿÄÿËÿÉÿ½ÿÎÿÂÿºÿÄÿºÿÌÿ¿ÿÄÿËÿÆÿÀÿ¾ÿÄÿÊÿÇÿÆÿÆÿÅÿÁÿÊÿ¼ÿÃÿÃÿÃÿ¾ÿÄÿÍÿÉÿ¿ÿ¼ÿÀÿÁÿ½ÿÆÿÄÿÎÿ¸ÿ½ÿÀÿÈÿÎÿÐÿÉÿÁÿÀÿ¿ÿÀÿÁÿÉÿÈÿÄÿÂÿ¾ÿÉÿËÿÍÿÇÿÊÿÊÿÄÿÆÿÃÿ¿ÿÁÿ²ÿÑÿÌÿÈÿÃÿÈÿÊÿËÿÉÿÇÿÇÿÅÿÂÿÃÿÐÿÁÿÂÿÇÿÍÿÃÿÌÿÍÿËÿÇÿÄÿÇÿÄÿ»ÿ¿ÿÃÿÑÿÂÿÒÿÇÿÀÿ¾ÿ¾ÿ½ÿ½ÿÁÿÅÿÆÿÁÿÂÿËÿÂÿÉÿÌÿÄÿÀÿÈÿÌÿÍÿÑÿÊÿÌÿ»ÿËÿÑÿÇÿ¾ÿÈÿÃÿÀÿÄÿÇÿÉÿÉÿÅÿÆÿÆÿÌÿ¹ÿÁÿÄÿ¿ÿÃÿÅÿÅÿÄÿ½ÿÁÿËÿÃÿËÿÆÿËÿËÿÎÿËÿÅÿÇÿÈÿÃÿÀÿÁÿÉÿÃÿÌÿÂÿÏÿÎÿÌÿÉÿÅÿÇÿÍÿÇÿÂÿÀÿÒÿÂÿÌÿ½ÿÂÿÃÿÀÿÅÿÌÿÍÿÍÿÊÿÆÿÇÿÅÿÇÿÅÿÅÿÂÿ½ÿ¾ÿÄÿÇÿÂÿÅÿÀÿÇÿÉÿÏÿÈÿÅÿÅÿÈÿÍÿÎÿÕÿÇÿÆÿÏÿÄÿÀÿËÿÊÿÌÿÌÿÄÿÉÿÌÿÌÿÉÿÄÿ½ÿÆÿÐÿÑÿÐÿÎÿÈÿÆÿÄÿÃÿÀÿÍÿÌÿÇÿÒÿÏÿÇÿÆÿÄÿÄÿÃÿÇÿÈÿÃÿÈÿÉÿÀÿÄÿÐÿÊÿÂÿËÿÏÿÉÿÉÿÆÿÁÿÌÿÑÿÎÿÌÿÊÿÄÿÁÿ¿ÿÈÿÅÿËÿÉÿÊÿÍÿÒÿÑÿÁÿÂÿÎÿÅÿ½ÿÌÿÅÿÅÿÅÿÃÿÇÿÍÿÂÿÇÿÎÿÁÿÀÿÄÿÃÿÇÿÈÿ¾ÿ¼ÿÁÿÊÿÀÿÁÿÄÿÆÿÂÿÇÿÏÿÍÿÉÿÄÿÇÿÄÿÌÿÊÿÈÿÆÿÇÿÈÿÇÿÉÿÈÿÇÿÃÿ¾ÿËÿÓÿÊÿÂÿÆÿÉÿ½ÿ½ÿÁÿÈÿÉÿÃÿÀÿÃÿÅÿÃÿÏÿÁÿÇÿÂÿÅÿÍÿÌÿÂÿ½ÿÀÿÁÿÃÿÂÿÆÿÄÿ¿ÿËÿÒÿÈÿÁÿÂÿºÿÉÿÄÿÈÿËÿÊÿÈÿÅÿÆÿÆÿÍÿ¹ÿºÿÃÿÇÿÇÿËÿÐÿÐÿÎÿÂÿÊÿÄÿÇÿÇÿÊÿÊÿÂÿÅÿÂÿ¶ÿÀÿÈÿÅÿÂÿÂÿÄÿÊÿÎÿÂÿÁÿÅÿÀÿÈÿÍÿÍÿÌÿÎÿÒÿÉÿÆÿÏÿÉÿÆÿÄÿÂÿÇÿÂÿ»ÿÉÿÂÿÆÿÈÿÂÿÁÿÌÿÑÿÉÿÌÿ½ÿÀÿ½ÿ¾ÿÃÿÁÿÂÿËÿ½ÿÓÿÊÿÄÿÇÿÅÿ½ÿÃÿÎÿÀÿ¿ÿÂÿÈÿÄÿ¾ÿÃÿÇÿÏÿØÿËÿÁÿ¿ÿÅÿÅÿÄÿÎÿÇÿÆÿÉÿÁÿÄÿÃÿÀÿÅÿÁÿËÿ¾ÿÂÿ¼ÿ½ÿ¶ÿÀÿÂÿ¼ÿÀÿÁÿËÿ»ÿÁÿ¹ÿ¶ÿ¸ÿÁÿËÿ¼ÿÁÿÏÿºÿ¿ÿ½ÿ¸ÿºÿ½ÿÈÿÅÿÈÿÄÿÆÿÄÿ¼ÿÂÿÔÿÃÿÏÿ¿ÿ·ÿ½ÿÀÿÂÿÄÿÂÿ¾ÿ¶ÿÄÿ½ÿºÿ¶ÿ½ÿÄÿ¿ÿºÿÁÿÖÿ¹ÿ·ÿ¿ÿÁÿÀÿ½ÿ»ÿ¼ÿÃÿÂÿ¾ÿÂÿÆÿÆÿÂÿ¿ÿ»ÿ¼ÿ¹ÿÃÿÂÿÀÿÅÿËÿÄÿ¸ÿÊÿ·ÿ¼ÿ¿ÿ¸ÿ¾ÿÉÿÉÿ½ÿ·ÿÇÿÅÿÀÿÇÿÊÿÑÿËÿ¾ÿÅÿºÿµÿÎÿ¾ÿ¿ÿÊÿÊÿÄÿÃÿÂÿ¾ÿÆÿÇÿ¿ÿÀÿ¿ÿÁÿÀÿ»ÿºÿ»ÿÁÿÁÿ¹ÿÇÿ¼ÿµÿ¹ÿÀÿÈÿÉÿÈÿÄÿÃÿÂÿ½ÿ½ÿ¿ÿÀÿÂÿ¿ÿ¼ÿÉÿÑÿÆÿÅÿ¼ÿ³ÿ±ÿ¸ÿÄÿ´ÿÄÿÃÿÀÿ¼ÿÀÿ¿ÿºÿ¹ÿºÿ¶ÿÆÿÂÿÄÿÆÿÉÿÃÿ¶ÿ¹ÿÈÿÈÿËÿÆÿ·ÿÆÿÏÿÂÿ½ÿ½ÿ¿ÿÄÿÆÿÁÿ¿ÿ¾ÿ¼ÿÇÿÆÿÌÿÔÿÍÿ¾ÿ¸ÿ¾ÿ¾ÿÊÿÀÿµÿÁÿÈÿÁÿ¼ÿÀÿ¿ÿÃÿÈÿÇÿ»ÿºÿÂÿ¹ÿ¼ÿÉÿÍÿÇÿµÿÂÿ»ÿÁÿ¿ÿ¹ÿ¼ÿÅÿÄÿ½ÿÀÿÈÿÃÿÈÿËÿÅÿÆÿÆÿ¾ÿ´ÿ·ÿ¼ÿ³ÿ¼ÿ·ÿÇÿ¾ÿ¼ÿ¾ÿÅÿÁÿÁÿÅÿ¾ÿ¶ÿ¾ÿ½ÿ¶ÿÊÿÆÿÅÿÃÿÁÿ¾ÿ¼ÿÂÿÄÿ¹ÿ½ÿÃÿÀÿÁÿ¸ÿ»ÿÀÿ½ÿ¿ÿÅÿ»ÿµÿÄÿÉÿÃÿÆÿ¿ÿÄÿÄÿ¿ÿ½ÿ¿ÿÅÿÂÿÂÿÇÿÄÿÊÿÃÿ¿ÿ½ÿÁÿÁÿ¾ÿÃÿÂÿËÿ¾ÿ¾ÿÁÿÇÿÁÿ¼ÿ¼ÿ»ÿ½ÿÀÿÀÿ»ÿºÿºÿÀÿÅÿÆÿÄÿ½ÿ¹ÿÂÿÈÿÅÿÆÿ»ÿ½ÿÂÿÀÿ¾ÿ½ÿÅÿ¸ÿ¾ÿÂÿ¾ÿÃÿÉÿËÿ¿ÿÊÿ¹ÿÂÿÄÿ¹ÿÁÿÁÿ¼ÿ¼ÿÂÿÃÿÄÿÏÿ¿ÿÂÿÈÿºÿ¿ÿÅÿ¿ÿ¿ÿÆÿÆÿ¾ÿ»ÿ¿ÿÄÿËÿÄÿ¿ÿÄÿÂÿÀÿºÿ¼ÿ¼ÿ»ÿÂÿÃÿ·ÿÆÿÐÿ¾ÿÆÿÃÿÅÿÍÿ»ÿ»ÿÆÿ¼ÿ´ÿÄÿÍÿ·ÿËÿÉÿÀÿ¾ÿÆÿÆÿÄÿÄÿÈÿÁÿ¹ÿÀÿ½ÿ·ÿÁÿ»ÿÊÿÒÿÄÿÅÿÀÿºÿÀÿÃÿ½ÿ¾ÿÃÿ¿ÿ¼ÿÉÿÃÿ½ÿÁÿ·ÿÃÿÂÿ»ÿ¼ÿ¾ÿ½ÿÂÿÊÿÌÿÇÿÃÿÄÿÉÿÃÿÄÿÀÿÐÿÌÿÅÿÃÿÆÿÁÿ¸ÿ¾ÿ¸ÿ¿ÿËÿÃÿÀÿ»ÿÃÿ¿ÿ¾ÿÀÿÂÿÄÿÃÿÄÿÅÿÅÿÇÿÅÿÀÿ»ÿ¿ÿÄÿ¹ÿ´ÿÉÿÆÿ½ÿ¾ÿ¾ÿ»ÿ½ÿÁÿÄÿÅÿ¼ÿ¾ÿÇÿÊÿÂÿÇÿÂÿÃÿËÿÇÿÃÿÅÿÅÿÅÿÀÿÁÿ±ÿÁÿÁÿ»ÿ½ÿÀÿÅÿÄÿÁÿÂÿÇÿÈÿÆÿÅÿ¿ÿÀÿ¾ÿÊÿÄÿÈÿÂÿÀÿÅÿÃÿÅÿÉÿÊÿÁÿ¿ÿ¿ÿ¶ÿ¿ÿÉÿÇÿÊÿ¿ÿÁÿÃÿºÿÃÿÓÿÏÿÆÿÆÿ¿ÿºÿ¼ÿ¹ÿ½ÿÁÿÄÿ½ÿËÿÆÿÃÿ·ÿÆÿÊÿÆÿÄÿÀÿÅÿÃÿÂÿÇÿÂÿ¿ÿ¾ÿ»ÿÃÿ¹ÿÄÿ¼ÿÂÿ¾ÿÂÿ¿ÿÁÿ½ÿ½ÿºÿ¶ÿ¾ÿÅÿ¼ÿ¾ÿÀÿ´ÿÀÿÄÿÇÿ¾ÿ½ÿÄÿÄÿ¿ÿ¸ÿ¾ÿÃÿÁÿ¼ÿÁÿÉÿÁÿ¼ÿÃÿ¿ÿ¾ÿ¸ÿÁÿÉÿÅÿ½ÿ·ÿÄÿ½ÿÃÿ¾ÿÅÿÌÿÇÿÂÿ¾ÿ¾ÿÀÿÆÿÈÿÆÿ»ÿ»ÿÉÿÅÿÆÿÃÿ¾ÿ»ÿÂÿÃÿÆÿÄÿÁÿÁÿ¿ÿÀÿÃÿ¼ÿ¼ÿÈÿÀÿÏÿÆÿÅÿÁÿÁÿÀÿÁÿ¿ÿÂÿ½ÿ¾ÿÂÿÀÿ¿ÿÄÿÅÿ¹ÿºÿÀÿ½ÿºÿËÿÇÿ¶ÿÁÿ¼ÿ»ÿ¿ÿÀÿÃÿÂÿ½ÿÁÿÁÿ¼ÿ¾ÿ»ÿºÿ´ÿÀÿ¿ÿ½ÿÆÿ´ÿ·ÿÅÿÇÿÇÿÂÿ¶ÿ¿ÿÄÿÁÿ¹ÿ»ÿÁÿÂÿÄÿ»ÿÂÿÂÿ¾ÿ¼ÿÂÿ¾ÿ¾ÿµÿÄÿÄÿ¸ÿ¹ÿ¸ÿÆÿÃÿ»ÿ½ÿ¿ÿ½ÿ»ÿ½ÿÈÿÊÿ¹ÿÂÿ¾ÿÅÿÐÿºÿ¿ÿËÿÄÿ¾ÿÁÿ¾ÿ¹ÿ¾ÿÐÿÇÿÂÿÂÿÅÿÍÿÉÿ¿ÿ½ÿ¾ÿÈÿ¿ÿºÿÀÿ»ÿ¼ÿ¼ÿÉÿÂÿËÿ½ÿºÿÃÿÇÿÄÿÂÿ¹ÿ·ÿ½ÿÀÿÀÿÃÿÁÿÂÿÀÿ¹ÿ½ÿÐÿÇÿÉÿÁÿÁÿÁÿÇÿÂÿºÿ·ÿ¿ÿÆÿËÿÌÿÇÿÉÿÇÿ½ÿ»ÿ¾ÿÀÿÅÿºÿ¶ÿÁÿÆÿ´ÿÁÿ½ÿ·ÿÃÿ¾ÿÊÿËÿÀÿ¹ÿ³ÿµÿÁÿÃÿ¿ÿµÿ¹ÿÅÿÄÿÂÿÇÿÈÿ¿ÿ²ÿ¶ÿÀÿµÿ½ÿÂÿ¼ÿÆÿÿÿ°ÿ»ÿ½ÿÅÿºÿµÿÂÿ¼ÿºÿÂÿÄÿÃÿÃÿÃÿÂÿ»ÿÄÿ¿ÿÊÿÇÿ¿ÿ½ÿ¾ÿ»ÿÏÿÄÿÁÿÃÿÄÿ½ÿ¼ÿÅÿÅÿ¿ÿÃÿÂÿ¼ÿ½ÿÀÿÇÿÆÿ¶ÿ¸ÿÃÿÅÿ»ÿÀÿÈÿÉÿÅÿÃÿ¼ÿ³ÿÃÿ½ÿ¹ÿ¼ÿ»ÿÇÿÆÿÄÿÂÿ½ÿ¼ÿ³ÿ·ÿ»ÿ¿ÿÃÿÀÿÄÿÂÿ¿ÿ¾ÿ­ÿÀÿ½ÿ¼ÿºÿÄÿ¾ÿÅÿ¾ÿÂÿÃÿ¾ÿÆÿËÿÃÿ½ÿ¸ÿ¾ÿ½ÿÄÿÂÿ¼ÿÀÿ¾ÿÁÿÁÿ·ÿÃÿÍÿÅÿÀÿµÿ¼ÿ½ÿ¼ÿÇÿ¶ÿ¾ÿ¼ÿÃÿÇÿ¶ÿ½ÿÄÿÌÿÏÿÈÿÅÿ¾ÿ½ÿ¼ÿºÿÃÿÏÿÅÿ¿ÿÈÿÄÿ»ÿ¼ÿ»ÿÁÿ¾ÿÂÿ¼ÿºÿ´ÿÀÿÀÿÃÿÈÿºÿÁÿ»ÿÂÿ»ÿÁÿ¹ÿÁÿÃÿÂÿÀÿ½ÿÄÿÊÿ»ÿ¹ÿ¼ÿ¹ÿ¾ÿÀÿÆÿÇÿÂÿ¾ÿÇÿÁÿ¹ÿºÿ¾ÿÄÿÊÿÃÿ»ÿ¸ÿ¼ÿÃÿÂÿ´ÿ°ÿÁÿÁÿÀÿ¼ÿ¼ÿ¿ÿµÿ¾ÿÁÿ¼ÿ½ÿÁÿÆÿÀÿ»ÿÁÿ·ÿ»ÿÈÿÁÿÃÿ¼ÿÁÿ½ÿÈÿ¹ÿ·ÿ·ÿ¼ÿÄÿ¹ÿÇÿÅÿ¼ÿÂÿÈÿ¼ÿ¼ÿÀÿ¾ÿ¼ÿ·ÿ¶ÿ·ÿ³ÿ¿ÿÄÿ¼ÿ¾ÿÂÿ¿ÿ¾ÿÁÿÁÿÀÿ¼ÿµÿ¸ÿ¾ÿ½ÿÅÿÄÿÁÿÃÿ¿ÿÅÿÍÿÃÿÅÿ²ÿµÿÈÿÄÿÅÿÁÿÂÿ½ÿÂÿÄÿ¸ÿ¶ÿµÿµÿ¹ÿ¿ÿÁÿ¾ÿ¿ÿÀÿÉÿÉÿºÿÂÿ½ÿ¿ÿÀÿ¸ÿÂÿ¼ÿºÿ¹ÿ·ÿ½ÿ¾ÿ¹ÿ¹ÿ¶ÿ¾ÿ¾ÿ¿ÿ¿ÿ½ÿ¶ÿ´ÿ±ÿ³ÿ¶ÿºÿ¿ÿÁÿÀÿÀÿÀÿºÿ½ÿÎÿÅÿ»ÿÁÿºÿºÿÇÿÀÿ¶ÿ¿ÿ´ÿÆÿÂÿ´ÿ¿ÿÁÿ»ÿËÿÁÿ¼ÿÆÿ¼ÿ¾ÿ¸ÿ¼ÿ·ÿ°ÿ³ÿ»ÿ¿ÿ½ÿ¿ÿÁÿÅÿÂÿ¼ÿ¼ÿ¸ÿ¸ÿ¾ÿÁÿÂÿ¿ÿÂÿ»ÿÁÿ¾ÿ·ÿÂÿÁÿÂÿ¾ÿ¼ÿÄÿ¸ÿµÿ°ÿ¸ÿÇÿÀÿÁÿ¼ÿ¸ÿ¼ÿÂÿ¾ÿ·ÿÀÿ½ÿ»ÿµÿ·ÿÄÿÆÿÆÿÄÿ¹ÿµÿ·ÿ»ÿ¿ÿÂÿÂÿ½ÿµÿÂÿ¾ÿÁÿÂÿ½ÿ»ÿ½ÿÅÿÂÿÃÿÂÿ²ÿÀÿºÿ¹ÿ¶ÿ¸ÿ¼ÿÂÿÀÿµÿÀÿÃÿÀÿÂÿ¼ÿºÿ·ÿ¶ÿ¸ÿµÿ¼ÿÃÿÀÿÂÿÄÿÁÿ¾ÿ¼ÿÇÿÉÿ¹ÿÉÿÂÿÁÿÄÿÃÿºÿºÿÉÿÈÿ¼ÿÀÿ¼ÿ´ÿ¼ÿ¸ÿ¾ÿ¶ÿ»ÿÇÿ¸ÿ·ÿ»ÿ½ÿÂÿ¿ÿÀÿÁÿÀÿ¸ÿ¶ÿ¹ÿ¸ÿ¶ÿ¶ÿºÿ¸ÿ·ÿ½ÿÃÿ¿ÿµÿÇÿ¿ÿÁÿÀÿÃÿ³ÿ¿ÿ½ÿ¾ÿ»ÿ¾ÿ³ÿÄÿºÿÀÿÅÿ¿ÿÅÿµÿÅÿ¿ÿ½ÿ¿ÿÃÿ½ÿÄÿÀÿµÿ»ÿÆÿÃÿºÿºÿ¿ÿÆÿÆÿ½ÿ½ÿºÿÁÿÀÿµÿÀÿ¶ÿ·ÿ¼ÿºÿ¸ÿ¾ÿ¸ÿÄÿÇÿ¸ÿÃÿÅÿ½ÿÅÿÁÿÒÿºÿ·ÿ¬ÿ²ÿÁÿ»ÿ¿ÿºÿ´ÿ»ÿ¶ÿ´ÿÁÿÊÿ¹ÿµÿºÿ·ÿÂÿÁÿ¸ÿ¹ÿ¹ÿ·ÿºÿµÿ¾ÿ¾ÿ¾ÿ³ÿÄÿ³ÿ·ÿ´ÿ¶ÿ¼ÿ¬ÿ·ÿµÿËÿËÿ¿ÿÇÿ¼ÿÁÿ¹ÿµÿ½ÿ½ÿ¸ÿÀÿ»ÿµÿ¾ÿÆÿÄÿ¿ÿÂÿÃÿ»ÿ¸ÿ·ÿ³ÿ»ÿ¶ÿµÿ¸ÿ·ÿÉÿ¿ÿ¼ÿ¾ÿ±ÿ¹ÿ¾ÿ³ÿ¸ÿ·ÿËÿÂÿ¼ÿ´ÿÃÿ´ÿ¸ÿÀÿ¹ÿ»ÿÅÿ¾ÿ·ÿÀÿÂÿ¿ÿ¾ÿÀÿ¼ÿ¸ÿ¼ÿÅÿÄÿÂÿÃÿ»ÿ¸ÿ¾ÿ¼ÿ¾ÿÄÿÁÿÂÿ¼ÿËÿÊÿ¼ÿ¸ÿºÿ¶ÿ·ÿÆÿ¸ÿ½ÿ·ÿ¾ÿÃÿÁÿ¼ÿÂÿµÿ¼ÿºÿ½ÿÈÿ¿ÿÂÿÀÿ»ÿ»ÿ»ÿ»ÿ»ÿÄÿÊÿ¾ÿ·ÿ»ÿ»ÿ»ÿÁÿ»ÿÀÿÁÿ¿ÿÄÿ»ÿ½ÿ¸ÿ²ÿ¿ÿÁÿ¸ÿÉÿ¾ÿ³ÿ½ÿ±ÿÇÿÁÿºÿ¹ÿÃÿÅÿÂÿ¼ÿ»ÿÆÿÇÿÆÿÃÿ»ÿ¸ÿ»ÿ½ÿ¼ÿÀÿÉÿÂÿ¿ÿ¿ÿºÿ½ÿ¹ÿÄÿÅÿ¾ÿ³ÿÍÿ´ÿ¿ÿÄÿËÿÀÿÈÿ¶ÿÄÿ½ÿÁÿÎÿ¾ÿ»ÿ¸ÿ»ÿÇÿÆÿ¼ÿºÿÃÿÄÿ¼ÿ¼ÿÂÿÄÿÅÿÇÿÃÿ»ÿºÿ´ÿ³ÿºÿµÿÃÿ½ÿ½ÿÂÿÇÿÅÿÀÿ½ÿÁÿ°ÿ¹ÿ¸ÿ¹ÿ»ÿÂÿ½ÿÂÿÀÿ¾ÿ¾ÿÇÿÍÿÄÿ¸ÿ¶ÿ»ÿÁÿ½ÿ·ÿÀÿÅÿ¾ÿÃÿÄÿÌÿ¼ÿÀÿ¿ÿ¼ÿ¾ÿ¾ÿµÿÈÿÁÿºÿ»ÿÂÿ¿ÿ¾ÿÄÿÅÿ½ÿÄÿ¼ÿ¼ÿ¸ÿÂÿÇÿÀÿ½ÿÈÿÊÿ¿ÿ¼ÿÂÿÅÿÀÿ»ÿ¸ÿÂÿÁÿºÿ¹ÿ·ÿ¼ÿ·ÿ±ÿ¿ÿµÿ·ÿ»ÿ½ÿ¸ÿÃÿ¾ÿ¹ÿ³ÿÀÿÃÿËÿ·ÿ¿ÿÂÿµÿºÿ¾ÿ¼ÿ¼ÿ¾ÿ¿ÿÀÿÆÿÆÿÂÿÇÿÃÿ¾ÿÁÿ»ÿ²ÿ¾ÿÌÿÃÿÁÿ¹ÿ¾ÿµÿµÿÊÿÄÿÀÿÎÿÃÿ½ÿ¼ÿ½ÿÁÿ¿ÿÂÿÈÿÅÿÁÿÂÿÂÿ¾ÿºÿ»ÿ·ÿºÿÂÿ½ÿ¸ÿÀÿ¾ÿ»ÿÏÿºÿÁÿºÿ¸ÿ¼ÿÇÿÅÿ¿ÿÊÿÄÿÀÿºÿÁÿÇÿÃÿÆÿ½ÿÃÿÄÿ¼ÿÄÿÂÿ½ÿÃÿÅÿ¹ÿ¶ÿ®ÿÀÿÁÿÁÿÅÿÀÿÀÿÂÿ¬ÿ½ÿÊÿ½ÿ¸ÿÀÿÈÿÒÿÊÿÀÿºÿÊÿÆÿºÿÄÿÂÿ½ÿÆÿÈÿÈÿ»ÿ¸ÿ¹ÿ¾ÿÈÿÅÿÂÿ½ÿÀÿÈÿ½ÿÇÿÃÿÀÿ½ÿÈÿÊÿ»ÿÈÿ²ÿ¾ÿÅÿÁÿ¿ÿÂÿÆÿÀÿ¹ÿ¼ÿ½ÿºÿÁÿÁÿÂÿÀÿ¸ÿ·ÿÍÿÄÿ½ÿÃÿÃÿÃÿ¿ÿ¾ÿÆÿÇÿºÿ¶ÿ¿ÿÀÿÄÿÊÿÇÿÀÿÄÿÄÿÁÿÆÿÀÿ¾ÿÁÿ¿ÿËÿÇÿ¸ÿÆÿÀÿ¼ÿÅÿËÿÂÿÄÿ¾ÿÅÿÂÿÇÿ¶ÿÀÿÈÿ¾ÿ½ÿÅÿÃÿºÿ¾ÿÃÿ¼ÿ¸ÿ¸ÿÃÿÃÿÆÿÈÿÅÿ¼ÿ±ÿÅÿºÿºÿ¾ÿ·ÿÈÿ»ÿ°ÿ¸ÿÄÿÅÿ¾ÿ¸ÿÂÿÉÿÁÿÄÿÄÿÁÿ´ÿ¹ÿÈÿÃÿÉÿÀÿÃÿÊÿ¿ÿÅÿÃÿÉÿÀÿ¾ÿÆÿÂÿ¾ÿ¹ÿ¶ÿ½ÿÆÿÅÿÂÿÅÿÄÿÄÿÂÿ¿ÿÆÿÍÿÕÿÄÿÉÿÁÿ¼ÿ¶ÿ¹ÿÀÿÃÿÒÿÉÿÂÿÆÿÇÿ»ÿ¸ÿÃÿÀÿ¾ÿ¼ÿ¹ÿÂÿÆÿÉÿÂÿÊÿÂÿËÿÄÿÌÿÃÿ·ÿÆÿÅÿ¾ÿ¼ÿ¿ÿºÿ¹ÿ¾ÿ¼ÿÀÿÉÿÒÿÄÿÄÿÃÿ²ÿÃÿ»ÿÅÿ¼ÿÀÿºÿÉÿÄÿ¿ÿÈÿÇÿ¿ÿÀÿÀÿ½ÿ¾ÿÂÿÄÿ¾ÿÅÿÅÿÍÿÅÿÄÿÉÿËÿÀÿÄÿÀÿÃÿÀÿÊÿÄÿ½ÿÁÿ½ÿ¹ÿÅÿÊÿÄÿÀÿ¾ÿ¼ÿ¹ÿ¿ÿµÿ·ÿÇÿ½ÿ¸ÿÉÿÂÿÄÿÀÿÅÿÈÿÉÿÆÿÅÿÃÿÁÿ¾ÿ¾ÿÅÿÅÿÍÿËÿ¾ÿÁÿÂÿÆÿÀÿÃÿ¿ÿºÿ»ÿÃÿÀÿ¿ÿÁÿ»ÿ¹ÿ·ÿ½ÿÀÿÃÿËÿÓÿ¸ÿ¶ÿÃÿÃÿÀÿÁÿºÿ¹ÿÁÿÇÿÆÿÂÿÁÿÁÿÀÿÀÿÂÿ¼ÿ¾ÿÂÿ¾ÿ¾ÿ½ÿÁÿÄÿÁÿÃÿÄÿ¾ÿ¸ÿ»ÿ¸ÿ²ÿ¿ÿÊÿÃÿÐÿÉÿËÿ·ÿºÿÂÿ¾ÿ¸ÿ¿ÿ»ÿ¼ÿÂÿ¾ÿ¸ÿÂÿÆÿ¿ÿ¿ÿÂÿÄÿÈÿÆÿ¶ÿÀÿ½ÿÇÿÍÿÇÿºÿÅÿÃÿ½ÿÁÿ¼ÿ»ÿÇÿÉÿÅÿÇÿ¼ÿÏÿÊÿÉÿÈÿÄÿÆÿÌÿÅÿ¿ÿÄÿÅÿÈÿÃÿ¼ÿÁÿÆÿÉÿÄÿÍÿÇÿÍÿÂÿÀÿÈÿÆÿÊÿÇÿÆÿÂÿÁÿÆÿÇÿÄÿÎÿÒÿÇÿÌÿÃÿÉÿ¾ÿ»ÿÇÿÀÿÉÿËÿÌÿÉÿÃÿ»ÿ¹ÿ¾ÿÂÿÄÿÉÿÃÿÄÿÇÿ¿ÿÉÿÇÿ»ÿ»ÿÉÿÑÿÄÿºÿÃÿËÿÆÿ¼ÿ¿ÿËÿ¼ÿ½ÿËÿÈÿÇÿÄÿÄÿÈÿÃÿÁÿÈÿÌÿÍÿËÿÄÿÄÿ¾ÿÀÿÍÿÈÿÃÿÉÿÁÿ¿ÿÀÿÇÿÎÿÈÿÅÿËÿÇÿÀÿÄÿÃÿÃÿÇÿÊÿÊÿÀÿ½ÿÂÿÂÿÂÿÈÿÉÿÇÿÃÿ½ÿÆÿ¼ÿÉÿÉÿÃÿ½ÿÈÿÆÿÆÿÃÿ¼ÿ½ÿ½ÿ¿ÿ·ÿ¸ÿÓÿÀÿÍÿÄÿËÿÌÿÐÿÇÿ¿ÿ½ÿ½ÿÂÿ¿ÿÏÿËÿÁÿÆÿËÿÁÿÈÿÉÿËÿÊÿÅÿÃÿÄÿÅÿ¿ÿÊÿ»ÿÍÿÍÿ¹ÿÃÿÊÿÄÿ¼ÿ¿ÿÉÿÊÿÂÿÀÿÂÿÆÿÄÿÊÿÌÿÌÿÆÿÍÿÈÿÆÿÆÿÅÿÄÿÁÿÈÿËÿÃÿÍÿÏÿÍÿ½ÿÀÿ¿ÿÂÿÅÿÃÿ¿ÿÂÿÊÿÀÿËÿÊÿÈÿÏÿÉÿÎÿÅÿÁÿÉÿÊÿÁÿ¼ÿÀÿ°ÿÏÿÍÿ¿ÿ¸ÿÅÿÍÿÆÿÁÿÁÿÅÿÉÿÅÿÁÿ¾ÿÀÿ»ÿÁÿÃÿÉÿÉÿÊÿÉÿÂÿ¾ÿÅÿËÿÃÿÍÿÂÿºÿÓÿÔÿÎÿÈÿÄÿÄÿÅÿÂÿ¿ÿÇÿÂÿÉÿÅÿÍÿÊÿËÿÃÿÅÿËÿÅÿÆÿÆÿ»ÿÃÿÃÿÇÿÊÿËÿÃÿ½ÿÂÿÇÿÆÿÌÿÆÿÎÿËÿÏÿÆÿÈÿËÿÅÿ½ÿºÿ¾ÿÆÿÅÿ¹ÿ»ÿÉÿÐÿÆÿËÿÇÿÂÿÅÿÈÿÉÿÌÿÁÿÎÿÊÿÁÿÂÿÍÿÈÿÅÿÄÿÃÿÄÿÅÿÄÿÎÿÌÿºÿÂÿÁÿ¼ÿÅÿÉÿÉÿËÿ¼ÿÉÿºÿÄÿÑÿÊÿÑÿËÿÉÿÉÿÅÿÂÿÀÿÌÿÏÿÑÿÐÿÈÿ¿ÿÊÿÌÿÃÿÉÿÕÿÍÿÅÿÒÿ¾ÿ¼ÿÉÿÌÿÈÿÈÿÊÿÄÿÁÿÅÿÈÿÇÿÌÿÌÿÆÿÉÿÏÿÏÿÒÿÍÿÀÿÅÿÁÿÂÿËÿÏÿÎÿÉÿÂÿÃÿ»ÿÃÿ¿ÿ¼ÿÅÿÊÿÈÿÎÿÑÿÉÿÄÿÆÿÐÿÆÿ½ÿÉÿÊÿÎÿÊÿÆÿÈÿÂÿÂÿÁÿËÿÉÿÒÿÃÿ½ÿÅÿÈÿÄÿÂÿÊÿÉÿÄÿÀÿÁÿ¶ÿ­ÿµÿÄÿÉÿÅÿÎÿÌÿÉÿÄÿÃÿÂÿÁÿÁÿÂÿÉÿÇÿÄÿ¼ÿÇÿÖÿØÿÊÿ¾ÿÁÿÇÿÉÿ¼ÿÉÿÆÿÇÿÈÿÉÿÃÿºÿÀÿ¿ÿÈÿÍÿÉÿÃÿÂÿÃÿÃÿÄÿÃÿ¾ÿÆÿÍÿÈÿÁÿ¼ÿ¿ÿÈÿÌÿÇÿÊÿÌÿÄÿÉÿËÿÌÿÊÿÅÿÃÿÈÿÀÿÃÿÉÿÉÿÊÿÈÿÇÿÇÿÁÿÉÿÉÿÍÿËÿÈÿÎÿÎÿÈÿÍÿÑÿÄÿÉÿÂÿÄÿÊÿÇÿÀÿ¾ÿÈÿÂÿ½ÿÇÿÅÿÃÿÂÿÆÿËÿÌÿÐÿÇÿ¿ÿ»ÿ¾ÿÄÿ¿ÿ½ÿÌÿÅÿÇÿÇÿÅÿÆÿÇÿÆÿÇÿÆÿÃÿ¹ÿ»ÿÂÿÊÿÆÿÊÿÓÿÊÿ¾ÿ»ÿÊÿÂÿ¾ÿÃÿÄÿÅÿÏÿÓÿÅÿÆÿÄÿÊÿÄÿÃÿÊÿÅÿËÿÄÿ¿ÿ½ÿ¿ÿ»ÿÁÿÈÿÅÿ¾ÿ¼ÿÂÿÃÿÈÿ»ÿºÿ½ÿ¸ÿ·ÿºÿ¶ÿÇÿ»ÿ½ÿ¿ÿ¹ÿ·ÿ¼ÿÂÿÇÿÄÿÉÿ·ÿ²ÿ½ÿÀÿÀÿ¿ÿ¼ÿ¾ÿ¶ÿ¼ÿ¼ÿ»ÿÀÿ¿ÿ´ÿ¶ÿÊÿ¹ÿ¾ÿ¿ÿ½ÿÀÿ½ÿÅÿ¬ÿ®ÿ»ÿÃÿÀÿÆÿÉÿ½ÿ¸ÿ¸ÿÄÿÇÿÄÿÃÿÀÿ¿ÿÅÿÅÿ¿ÿÓÿÇÿ¿ÿÁÿ¹ÿ»ÿÇÿÃÿ¸ÿ¿ÿÂÿ¸ÿ¾ÿÃÿÄÿÉÿÌÿÁÿ³ÿÃÿËÿÒÿËÿÆÿÄÿÃÿÂÿ½ÿÂÿ¿ÿÌÿ½ÿ½ÿÁÿÄÿÅÿ¿ÿ´ÿ»ÿÎÿ¾ÿ»ÿÀÿÀÿÃÿÅÿ¼ÿ¸ÿÀÿ½ÿ¿ÿ»ÿÈÿÉÿ¿ÿ½ÿÂÿÅÿºÿÇÿÂÿÂÿÇÿÀÿÀÿ½ÿºÿÇÿÄÿ·ÿÄÿ¿ÿÃÿÁÿÆÿÈÿÂÿ¼ÿ»ÿÁÿÊÿÄÿÄÿÄÿÄÿÂÿ»ÿ¹ÿ¿ÿ¿ÿ½ÿ¹ÿ¹ÿ¼ÿ½ÿÀÿÃÿ¿ÿ¾ÿÌÿÌÿÄÿÀÿÆÿÊÿÍÿÊÿÃÿÀÿÇÿÈÿÁÿ¹ÿÂÿ¿ÿÉÿÇÿ¿ÿ¿ÿÇÿÍÿÂÿÀÿÁÿ´ÿ¸ÿ¾ÿ½ÿ¾ÿ¹ÿ¸ÿ¿ÿµÿ¾ÿÃÿÃÿÁÿ¾ÿÃÿÀÿ¾ÿÃÿÄÿÂÿ¶ÿÃÿÊÿÂÿÀÿ¸ÿ·ÿ¼ÿ¿ÿ¿ÿÁÿÆÿ¿ÿ¿ÿÆÿÈÿÇÿÆÿ¿ÿµÿ´ÿ¾ÿÃÿÊÿÂÿºÿÐÿÂÿ·ÿµÿÇÿÌÿÁÿÂÿ¹ÿ·ÿÆÿ¸ÿ¼ÿÉÿÄÿÂÿÀÿ¾ÿ¿ÿ¾ÿÆÿ¾ÿÌÿÍÿ¼ÿ¸ÿ¼ÿÃÿºÿ»ÿÁÿºÿ½ÿ²ÿ¸ÿ¾ÿ¿ÿÂÿÂÿÁÿ¾ÿ¾ÿ¾ÿºÿÂÿÊÿÅÿ¾ÿÁÿ¾ÿ¿ÿ¼ÿÀÿÈÿÎÿÈÿÁÿÒÿÃÿ¸ÿ¼ÿÄÿÀÿÁÿ»ÿ¾ÿÃÿÁÿÁÿÀÿ¼ÿ¼ÿÁÿÈÿÀÿÅÿÃÿÆÿÇÿÆÿÅÿÃÿÂÿÄÿ¾ÿÍÿ¸ÿÀÿÇÿ½ÿ¼ÿ½ÿ¼ÿ¸ÿ»ÿÃÿÆÿÈÿÃÿ·ÿÌÿÁÿÀÿÉÿ½ÿºÿÁÿÅÿÌÿ±ÿÉÿÀÿÄÿÄÿÇÿÀÿ¿ÿÀÿÄÿÆÿÂÿºÿ¸ÿÇÿ½ÿÄÿÁÿÅÿÂÿÃÿÁÿ·ÿ¸ÿ»ÿ·ÿºÿ¿ÿÄÿÂÿ¸ÿÈÿÊÿ½ÿ¾ÿ¼ÿ¾ÿ¿ÿÄÿÂÿ¿ÿÊÿÇÿÄÿÉÿÏÿ¼ÿ¿ÿÄÿÂÿ¾ÿ»ÿÇÿËÿ¿ÿÄÿÅÿ¾ÿËÿÈÿÍÿÈÿÅÿÈÿÇÿÈÿÈÿÇÿÁÿ½ÿÃÿ¿ÿ¾ÿËÿ½ÿ¿ÿÌÿÁÿÆÿÊÿÁÿÀÿÆÿÁÿ½ÿÂÿ¿ÿÈÿÍÿÆÿÁÿÉÿ¼ÿ¿ÿÁÿ¾ÿÃÿÆÿÆÿÃÿ¼ÿÃÿ¼ÿÃÿÉÿÅÿÅÿÃÿÈÿÆÿÂÿÁÿÀÿÄÿÆÿÀÿÆÿÆÿÆÿÂÿºÿÀÿÏÿÌÿÍÿÏÿÂÿÀÿÁÿÁÿÀÿºÿ»ÿÇÿÈÿÌÿ¿ÿÁÿÁÿËÿÃÿËÿÊÿ¿ÿÁÿÆÿËÿÎÿÁÿ¿ÿ¾ÿÃÿ³ÿ¶ÿÄÿÅÿ·ÿÃÿ¿ÿÂÿÂÿÅÿÇÿÃÿÃÿÇÿ¾ÿ¹ÿÂÿÈÿÈÿÊÿÁÿÂÿÆÿÁÿÈÿÈÿÉÿÂÿ»ÿÃÿÁÿÅÿÆÿ»ÿÀÿ°ÿÃÿ¿ÿÂÿÈÿ¾ÿ·ÿ¼ÿÃÿÈÿÂÿ¼ÿÂÿÇÿÉÿÃÿÀÿÃÿÁÿÊÿ¹ÿÁÿÇÿ¿ÿ¾ÿÁÿÄÿÃÿÂÿÈÿÆÿ¼ÿ¸ÿÂÿÅÿÃÿËÿºÿÃÿ°ÿÅÿÈÿ¿ÿÄÿÅÿ¿ÿ»ÿ¾ÿÅÿÂÿ½ÿÅÿ¾ÿ»ÿÆÿÇÿ¶ÿÂÿÇÿÀÿ¸ÿµÿ¿ÿÂÿ¼ÿ¾ÿÅÿÅÿÇÿ»ÿ¶ÿËÿÂÿÉÿÅÿÖÿÊÿÃÿÆÿ»ÿÉÿÇÿ¾ÿ¼ÿÃÿÇÿ¾ÿ»ÿÃÿ½ÿÃÿÅÿ¸ÿÁÿ¼ÿÆÿËÿÉÿÂÿ¿ÿ½ÿÁÿÁÿÆÿÁÿºÿÀÿ¾ÿµÿÂÿÇÿÎÿÊÿÉÿÌÿ·ÿ¼ÿÇÿÆÿ½ÿ·ÿÀÿÂÿÁÿ¿ÿÂÿÇÿÀÿ¼ÿ¾ÿÀÿÈÿ¼ÿ¼ÿÁÿÈÿÂÿµÿ½ÿ¾ÿÀÿÂÿÇÿÀÿ¼ÿ¿ÿ¼ÿ»ÿ¿ÿ¹ÿ¸ÿÀÿ¹ÿ²ÿ²ÿÂÿËÿ¼ÿÁÿÃÿ¹ÿ¸ÿ¹ÿ¼ÿÁÿ¼ÿ²ÿ³ÿµÿºÿ¿ÿ¸ÿÅÿÄÿ¿ÿÉÿÀÿÂÿÃÿÃÿ¾ÿÀÿÂÿ´ÿ¸ÿ¿ÿÁÿ¿ÿÁÿÂÿÀÿÁÿÃÿÀÿÀÿÁÿ·ÿÉÿÃÿÄÿ»ÿ¼ÿÏÿÁÿ¿ÿ¶ÿ¼ÿÉÿÅÿ¸ÿÃÿ½ÿ¼ÿÅÿÅÿÆÿÃÿ¼ÿ¾ÿÆÿÄÿÀÿ¸ÿÅÿÂÿÀÿ¶ÿÃÿ¶ÿÃÿÄÿ½ÿÀÿ¼ÿ¼ÿÊÿÅÿ»ÿ½ÿÀÿ»ÿ¸ÿÅÿ¿ÿ­ÿÿ­ÿ½ÿÃÿºÿ¹ÿÌÿÃÿ½ÿÂÿÉÿÊÿÁÿÃÿËÿÀÿºÿ¼ÿ¾ÿ¼ÿºÿÀÿÆÿÊÿ½ÿ»ÿÂÿ¾ÿ¸ÿÃÿÂÿ´ÿÈÿÂÿÇÿÀÿ»ÿ¾ÿ¹ÿ¸ÿ¸ÿ»ÿ½ÿÁÿÄÿ¿ÿ¾ÿÃÿÁÿ¼ÿ¿ÿ·ÿ®ÿ°ÿ¿ÿÍÿÔÿÇÿÀÿ«ÿ¶ÿ»ÿÃÿ¼ÿºÿ¼ÿ¹ÿÄÿÀÿµÿ¿ÿÌÿÌÿÆÿÂÿÂÿ»ÿ¾ÿ¾ÿÄÿºÿ»ÿÈÿ¾ÿ¿ÿÌÿÆÿ½ÿÀÿÂÿÃÿÄÿÁÿ½ÿÀÿÆÿÆÿ¾ÿÂÿÇÿÅÿÅÿ¾ÿ¾ÿÇÿÓÿ½ÿ½ÿ¶ÿ±ÿ¾ÿ°ÿÿÏÿ´ÿºÿÀÿÆÿÈÿÀÿ·ÿ¸ÿºÿ¿ÿ¾ÿ·ÿ·ÿºÿ¹ÿ¼ÿ»ÿµÿºÿ½ÿ»ÿ·ÿÃÿµÿÀÿ½ÿÂÿ¹ÿ´ÿÁÿÃÿ¼ÿ°ÿÁÿÊÿ¿ÿ¾ÿºÿÂÿ¿ÿ¿ÿÁÿºÿ¼ÿÀÿÂÿÂÿ¼ÿÃÿÂÿ¶ÿÅÿÀÿºÿ°ÿ¿ÿÂÿ½ÿ·ÿµÿ´ÿ¼ÿÂÿÊÿÂÿÃÿÊÿÇÿÃÿ»ÿ¿ÿ½ÿ·ÿºÿÄÿÆÿºÿ·ÿÄÿÎÿÈÿ½ÿºÿÁÿÆÿ³ÿÅÿ½ÿ¹ÿ¿ÿ¾ÿ¿ÿ¾ÿÄÿ½ÿÉÿ¿ÿ¿ÿ½ÿÁÿÀÿ¾ÿ¾ÿÀÿÅÿÂÿ·ÿ´ÿ¸ÿ»ÿ¼ÿÀÿÄÿ¾ÿ¿ÿ¯ÿ¿ÿÅÿ¸ÿÂÿ¿ÿ¹ÿ¿ÿÃÿÇÿÀÿÌÿÏÿÀÿ¶ÿ¼ÿÆÿ¿ÿÄÿÂÿ¶ÿºÿÄÿÀÿÀÿ¿ÿ½ÿ½ÿ·ÿ°ÿ°ÿ¿ÿÀÿ¼ÿÊÿÃÿµÿ¼ÿÁÿÉÿ½ÿ±ÿÁÿ¹ÿ¶ÿ¾ÿ¼ÿ»ÿÀÿ¹ÿÁÿÇÿ¸ÿ¼ÿÉÿ¿ÿ½ÿ»ÿÂÿ¿ÿ¶ÿ¾ÿÄÿ»ÿ¹ÿºÿ¹ÿÈÿÈÿÁÿ½ÿºÿ¸ÿ¹ÿÀÿÁÿÄÿ¾ÿÃÿÁÿÄÿ¶ÿÈÿÇÿ¿ÿ´ÿºÿÆÿÅÿÁÿ½ÿ¸ÿ¸ÿÃÿÇÿÁÿ½ÿÇÿÁÿ³ÿ¿ÿÉÿÆÿÂÿ¾ÿÂÿÁÿÁÿÂÿºÿÀÿ¹ÿ°ÿÇÿºÿºÿÂÿ¯ÿ¯ÿÑÿÍÿ¾ÿÃÿÅÿ¿ÿÆÿ½ÿÁÿÅÿ»ÿ¶ÿ¼ÿÃÿÉÿÁÿ¹ÿ¿ÿ¾ÿ¼ÿÃÿÅÿÀÿ¸ÿÃÿÆÿ¾ÿ°ÿ¶ÿ¶ÿ¹ÿÅÿ³ÿÇÿ¸ÿÄÿ¸ÿÀÿ¼ÿ¼ÿÀÿÅÿÁÿ·ÿ»ÿ¿ÿÆÿ¼ÿµÿ½ÿ´ÿ´ÿ¼ÿ¹ÿ¼ÿ¿ÿ¿ÿÀÿ¸ÿ´ÿ¾ÿÃÿ¿ÿ¾ÿ¿ÿÅÿ¼ÿ¾ÿÂÿµÿÄÿ¼ÿÌÿÀÿ¾ÿ´ÿÄÿ´ÿ¿ÿ·ÿÂÿ¿ÿµÿºÿ»ÿ¿ÿÂÿ·ÿºÿ¼ÿ·ÿºÿ´ÿµÿÅÿÄÿÀÿÃÿ¼ÿ»ÿÀÿ»ÿ¹ÿ½ÿ½ÿÂÿ¼ÿÀÿÀÿ»ÿ¿ÿÀÿ¸ÿ·ÿÇÿ»ÿÉÿÈÿ´ÿ¼ÿ½ÿ´ÿÂÿÁÿÁÿÂÿÁÿ¾ÿ¼ÿÂÿÄÿ½ÿ¹ÿ¾ÿ½ÿ¿ÿ½ÿ´ÿ¹ÿºÿµÿÀÿÁÿ½ÿÃÿÈÿÈÿÍÿÁÿ»ÿ»ÿ´ÿÀÿÃÿÀÿÅÿÃÿ½ÿÀÿÅÿ¿ÿµÿ¶ÿÃÿ½ÿ½ÿÀÿÈÿ·ÿ¹ÿÂÿ½ÿºÿ¾ÿ¾ÿÄÿÆÿÊÿÇÿÃÿÀÿ½ÿÀÿºÿµÿ¾ÿ½ÿ¹ÿÃÿ¿ÿÁÿºÿ´ÿ¶ÿ¹ÿ¾ÿ¿ÿ´ÿºÿÃÿ³ÿÌÿ¼ÿÅÿ¶ÿÉÿ¿ÿ¼ÿ¸ÿ¾ÿ¼ÿ±ÿºÿ¾ÿÀÿ¾ÿ°ÿ­ÿ¶ÿ¿ÿÅÿ¾ÿ¾ÿÅÿÂÿÀÿ¾ÿµÿ·ÿÆÿÇÿ¾ÿÁÿ¸ÿ¾ÿµÿµÿ¸ÿ¾ÿÃÿ¹ÿÁÿµÿÅÿÅÿ½ÿÌÿÅÿÃÿºÿÇÿ¼ÿµÿ¸ÿ¿ÿÁÿºÿÄÿÁÿ¾ÿÇÿÁÿÀÿÂÿ¾ÿ¾ÿ½ÿ»ÿÃÿÉÿÁÿÁÿ¼ÿ¼ÿ¾ÿÀÿ¿ÿÉÿÄÿ¿ÿ¹ÿ¶ÿÅÿºÿÒÿ¸ÿ»ÿ³ÿÈÿ¸ÿÁÿÁÿ´ÿ¯ÿÃÿ¼ÿ¶ÿ¹ÿ·ÿ¸ÿÁÿºÿ·ÿÁÿÂÿ±ÿµÿ¿ÿ°ÿ°ÿ¼ÿ½ÿ¾ÿ½ÿ³ÿ°ÿ²ÿÆÿ¿ÿÄÿÅÿ»ÿ¿ÿ¿ÿ¿ÿ¯ÿ½ÿ·ÿ¿ÿÄÿ³ÿ½ÿÃÿ¿ÿ¶ÿµÿÂÿÂÿºÿ·ÿÄÿÀÿ¾ÿ¼ÿ¼ÿ¹ÿ¼ÿ¼ÿ¹ÿ·ÿ½ÿÁÿ»ÿÈÿÃÿ½ÿÃÿÆÿ¿ÿÀÿÁÿÃÿÁÿÆÿºÿ¾ÿ¿ÿ¸ÿ¾ÿ¿ÿÂÿ¸ÿ¯ÿÀÿÁÿÁÿÀÿ¹ÿ½ÿ»ÿÀÿÇÿ¿ÿÂÿÀÿºÿ»ÿÀÿÀÿ¼ÿ¿ÿÂÿºÿµÿºÿ»ÿ»ÿÀÿ»ÿ¿ÿÀÿºÿ¾ÿ³ÿ½ÿºÿºÿµÿ¸ÿµÿÊÿÁÿ´ÿ¸ÿ¸ÿ¾ÿ¸ÿ¶ÿºÿ¼ÿ½ÿµÿ¼ÿÄÿÊÿÈÿÄÿÅÿÀÿ½ÿÀÿ¼ÿ¼ÿÃÿÀÿ¹ÿ¸ÿ·ÿ¼ÿÄÿ¾ÿ»ÿÁÿÄÿ´ÿ´ÿ¿ÿµÿ·ÿ¿ÿÄÿÌÿÆÿÃÿÃÿÂÿÅÿÇÿºÿÁÿÁÿÁÿÁÿ¼ÿ»ÿÂÿÃÿºÿ²ÿ¶ÿÀÿÂÿ½ÿ¿ÿÉÿÄÿ¹ÿÆÿ¾ÿÂÿ¸ÿ¸ÿÎÿÆÿÁÿ¾ÿ½ÿÃÿÇÿ¿ÿ¶ÿ¹ÿÁÿ¾ÿÇÿµÿ¿ÿÂÿ¾ÿºÿÀÿÂÿ¼ÿ¿ÿ¼ÿ¼ÿÃÿÀÿ¾ÿÄÿÁÿÁÿÇÿÆÿÆÿ¼ÿÂÿ»ÿ¸ÿ»ÿÁÿ±ÿÃÿ´ÿ¼ÿÄÿ»ÿÂÿ¼ÿ½ÿÇÿÁÿÈÿ¹ÿ·ÿÀÿÆÿÃÿÀÿ¾ÿÆÿËÿÄÿÅÿÊÿÂÿ¼ÿÂÿ¿ÿ»ÿÀÿÃÿÅÿ·ÿ»ÿ¿ÿ¹ÿºÿÅÿÂÿÃÿºÿ¶ÿ±ÿ»ÿÁÿÀÿÈÿÊÿÆÿÀÿÇÿ½ÿ¼ÿ´ÿÄÿºÿ·ÿÂÿ½ÿÆÿÊÿ¼ÿºÿÂÿÃÿ·ÿºÿ¸ÿ¼ÿÂÿÏÿºÿºÿ¾ÿÊÿ¹ÿºÿÇÿÅÿÁÿËÿ¾ÿ·ÿ»ÿÂÿ½ÿ»ÿÃÿÇÿÁÿÁÿÀÿ»ÿ¹ÿ¹ÿ¼ÿºÿ»ÿ¾ÿÁÿÀÿ¾ÿÈÿÃÿÂÿºÿ½ÿ³ÿ¹ÿºÿ±ÿ½ÿºÿÇÿÀÿÂÿÄÿÄÿÁÿºÿ½ÿ¼ÿ¿ÿ¿ÿ¼ÿÆÿÈÿ»ÿµÿ¾ÿ½ÿÀÿ¼ÿ¿ÿÀÿÁÿ¾ÿÁÿ¸ÿ¶ÿÅÿÁÿÁÿ»ÿ¼ÿÌÿÅÿÆÿÀÿÂÿºÿÀÿÄÿ¸ÿºÿ¾ÿ¾ÿÄÿÃÿ¿ÿ¿ÿÁÿ½ÿ¾ÿÉÿÄÿÂÿÀÿÅÿÁÿ½ÿÂÿÁÿÂÿÀÿÄÿÆÿ½ÿÄÿÄÿÏÿÌÿÀÿ¹ÿ»ÿ»ÿ¿ÿÆÿ¼ÿ´ÿ¾ÿ¿ÿ¹ÿ¶ÿ½ÿÃÿÏÿ±ÿ¹ÿ¯ÿ³ÿÄÿÍÿ½ÿ¼ÿÊÿ¹ÿ¿ÿ¸ÿµÿ¿ÿÇÿÈÿÈÿÆÿ½ÿ½ÿÂÿ¿ÿÁÿÆÿÅÿ¶ÿÃÿÀÿ¸ÿÆÿÀÿÇÿÊÿÅÿÍÿ»ÿ¿ÿ¾ÿÀÿÅÿ³ÿÁÿÃÿÃÿÉÿËÿÆÿÀÿ¿ÿÀÿÀÿÁÿÁÿÄÿºÿÃÿÈÿ±ÿÄÿÁÿÈÿ°ÿºÿÀÿ·ÿ½ÿÉÿËÿÇÿ¾ÿÈÿÉÿÀÿÇÿÐÿÌÿÆÿÃÿ¼ÿ·ÿÁÿÊÿÀÿÃÿÆÿºÿÃÿÄÿÈÿÁÿÂÿÀÿËÿÊÿÀÿ¼ÿ·ÿ¹ÿ¾ÿÅÿÈÿÄÿÆÿÁÿÁÿÁÿÇÿÉÿÓÿÇÿÉÿÀÿÇÿÎÿµÿ¿ÿµÿÀÿÇÿÄÿÅÿËÿÆÿ¾ÿÄÿÇÿ¿ÿ¼ÿ½ÿ¾ÿÂÿÃÿÁÿÄÿÌÿÇÿ¿ÿÂÿÌÿÃÿºÿÅÿÄÿÅÿÄÿ¿ÿÂÿÂÿÂÿÆÿÅÿÌÿÇÿÅÿ¸ÿÌÿÉÿÍÿÁÿËÿ¿ÿÃÿ·ÿÄÿÍÿÅÿÀÿ¾ÿ¼ÿÆÿÂÿ¹ÿÀÿÆÿÈÿÇÿ¿ÿºÿÇÿÀÿ·ÿÈÿÈÿÉÿÃÿ¾ÿÀÿ½ÿÂÿÁÿÃÿÃÿ¼ÿ½ÿÇÿÆÿ¾ÿÄÿÎÿÍÿÊÿÈÿËÿ·ÿÁÿ¾ÿÇÿÊÿ¿ÿ½ÿ¹ÿ¾ÿÍÿÊÿÃÿÃÿÁÿÀÿ¿ÿ¿ÿÇÿÄÿÌÿÌÿÆÿÀÿÄÿÄÿÀÿÂÿÉÿÃÿ·ÿ¸ÿÅÿÊÿÃÿÂÿÁÿ»ÿÂÿÄÿ¼ÿÃÿÀÿÂÿÀÿÁÿÅÿ¼ÿ¼ÿ¼ÿ¹ÿ¼ÿÀÿÅÿÈÿÄÿ¿ÿ¾ÿÀÿ½ÿÄÿ¿ÿ¼ÿ¾ÿÁÿÂÿ¿ÿÉÿÅÿËÿÈÿÅÿÅÿÇÿÂÿ¿ÿÀÿ¸ÿ¼ÿÔÿÏÿÀÿÃÿÈÿ³ÿÍÿ¸ÿÃÿÄÿÉÿÁÿÂÿÂÿÆÿÆÿ¾ÿ¿ÿÈÿÇÿÃÿËÿ¸ÿÆÿÁÿÏÿÎÿÇÿÀÿÇÿÇÿÆÿÃÿ¿ÿÄÿËÿÇÿÅÿÌÿÂÿÁÿËÿÈÿÔÿÂÿ¶ÿÉÿ½ÿÊÿ½ÿÁÿÊÿÇÿÃÿÅÿÈÿÊÿÄÿ½ÿÀÿÆÿÅÿÉÿÏÿÊÿÀÿÄÿÁÿ½ÿÂÿÇÿÅÿÂÿÃÿÎÿÐÿÈÿ¼ÿÀÿ¼ÿÃÿ¿ÿÀÿÆÿÈÿÆÿÊÿÅÿ¾ÿ¿ÿÄÿÊÿÈÿÅÿÁÿ¿ÿÃÿÄÿÆÿÄÿºÿÁÿÆÿËÿÊÿÆÿÅÿÃÿ½ÿ¼ÿ¾ÿÍÿËÿÄÿÄÿÄÿ¿ÿÃÿÁÿÂÿ¼ÿ¾ÿÆÿÇÿÆÿÅÿÀÿÅÿ¼ÿÁÿÌÿÇÿÀÿÁÿ³ÿ½ÿÌÿÑÿËÿÀÿ½ÿÂÿÂÿ½ÿ¿ÿÀÿÊÿÚÿÄÿÀÿÉÿÃÿÆÿÇÿÅÿÅÿÈÿËÿÁÿ½ÿ¾ÿÃÿÅÿÌÿÁÿ¾ÿÈÿÅÿÂÿÂÿÂÿÄÿËÿÉÿÇÿÍÿÐÿ½ÿÈÿÏÿÌÿÉÿÅÿ¿ÿÃÿÃÿÆÿËÿÀÿÈÿÉÿ»ÿÏÿÏÿÅÿÄÿÁÿÅÿÉÿ¿ÿ¼ÿÆÿÇÿÇÿÁÿÊÿËÿ¼ÿÁÿÉÿÉÿ½ÿ¾ÿÂÿÉÿËÿÅÿÂÿÄÿ¾ÿÉÿÅÿÎÿÇÿÎÿÏÿÅÿÃÿÂÿÃÿÁÿÃÿÔÿÌÿÇÿÄÿÀÿÉÿÅÿ¿ÿÃÿÆÿÏÿÎÿÇÿÈÿÉÿÇÿËÿËÿÇÿÇÿÂÿÊÿÂÿÄÿÈÿÆÿÄÿÆÿÇÿÊÿÑÿÊÿÉÿÕÿÐÿÆÿÐÿÈÿ¸ÿºÿÄÿÅÿÃÿÁÿÀÿÇÿÉÿÈÿÍÿÊÿÌÿÇÿÁÿÄÿÉÿÈÿÉÿÇÿÑÿÑÿÁÿÀÿ½ÿÊÿÏÿÊÿËÿÌÿÄÿÉÿÈÿÇÿÇÿËÿÆÿÉÿÀÿÄÿÅÿÂÿÉÿÄÿÉÿÆÿ¼ÿÀÿÅÿÃÿÃÿÆÿÐÿÉÿÁÿÒÿÃÿÒÿÎÿÉÿ¿ÿÊÿÊÿÉÿÂÿ¸ÿ¸ÿÃÿÇÿ¿ÿ½ÿÉÿÈÿÄÿÂÿÉÿÈÿÄÿÀÿ»ÿÁÿÁÿÀÿ¾ÿ¿ÿÂÿÏÿÉÿ½ÿÂÿÊÿÈÿÈÿËÿÌÿÒÿºÿ¹ÿÀÿ¿ÿÃÿ¿ÿ¹ÿ¾ÿÉÿÖÿÄÿ·ÿÈÿÉÿ¿ÿÀÿÊÿËÿÅÿÂÿÀÿÍÿÍÿÊÿÌÿÁÿÃÿÆÿÄÿÌÿÓÿÅÿÂÿ»ÿÏÿÅÿÍÿÉÿÅÿÆÿÅÿÂÿ½ÿÁÿ¿ÿÉÿÍÿÎÿËÿÆÿÌÿÊÿÄÿÊÿÍÿÁÿ¿ÿÈÿÊÿÒÿÏÿÏÿÈÿÅÿÊÿ¾ÿºÿµÿ½ÿÌÿËÿÈÿÈÿËÿÉÿÀÿ½ÿÁÿÐÿÉÿØÿÊÿÅÿÅÿÆÿÈÿÊÿÉÿ½ÿÇÿÄÿËÿÄÿÀÿÂÿÇÿÈÿÃÿÎÿÒÿÈÿÄÿ½ÿÃÿÌÿÇÿ½ÿÆÿÔÿÅÿ¼ÿÄÿ¿ÿÁÿÆÿÉÿÉÿÆÿÆÿÊÿÃÿÀÿÇÿÌÿÇÿÇÿÇÿ¾ÿ¼ÿÇÿÇÿÌÿËÿÂÿÅÿËÿÄÿ¾ÿÇÿÎÿÆÿÇÿÁÿÁÿ¾ÿÁÿÆÿÄÿÃÿÅÿÌÿÑÿËÿÏÿËÿÃÿÀÿÄÿÅÿÆÿÊÿÐÿÍÿËÿÆÿÆÿÇÿÄÿÊÿÄÿÃÿÇÿÄÿÊÿÌÿÌÿÌÿÆÿÆÿÅÿÚÿÆÿ½ÿÅÿÆÿÆÿÎÿÇÿ¾ÿÏÿ¿ÿÁÿÂÿ¼ÿ¹ÿÀÿËÿÎÿ²ÿÆÿÊÿÀÿÂÿÈÿÅÿÁÿÇÿÄÿÆÿ¼ÿÄÿÉÿÅÿÄÿÆÿÇÿÅÿ¼ÿÌÿÌÿÀÿËÿÔÿÇÿÆÿÌÿ¾ÿÅÿÆÿÊÿÍÿÌÿÈÿ»ÿ½ÿÆÿÈÿËÿÇÿÉÿÎÿÃÿ¸ÿ½ÿÇÿ¿ÿÂÿÄÿÄÿÆÿËÿËÿÑÿ½ÿÁÿ½ÿ¼ÿ¿ÿ¿ÿ·ÿ±ÿ³ÿ¼ÿ»ÿ½ÿÀÿÉÿÍÿÁÿºÿÊÿ¶ÿ·ÿ½ÿ½ÿÀÿ¾ÿµÿ¿ÿ¼ÿÈÿ±ÿÀÿÅÿÄÿÅÿÃÿÃÿ½ÿ¶ÿ¾ÿÂÿÁÿ½ÿ»ÿ¿ÿ½ÿ¼ÿ¾ÿÄÿ½ÿ¾ÿÆÿ¿ÿ±ÿºÿ¼ÿÂÿ¹ÿ¾ÿÂÿÄÿÂÿ¿ÿ¼ÿÃÿÃÿÃÿÈÿÈÿÁÿºÿ¶ÿºÿÈÿÁÿÄÿÈÿ¼ÿ»ÿÁÿ½ÿ¹ÿÂÿÂÿÂÿËÿ¼ÿ¼ÿÅÿÇÿÃÿÁÿ¼ÿÂÿÈÿÈÿËÿÆÿÁÿÃÿÄÿ¾ÿÀÿ¿ÿ¿ÿÉÿ¹ÿ¸ÿÁÿÀÿ½ÿÃÿºÿºÿÂÿ·ÿ·ÿÁÿÀÿ¾ÿÀÿ¼ÿµÿ½ÿ¹ÿÀÿÀÿ¼ÿ¼ÿÂÿÇÿÈÿÆÿ¹ÿÅÿÃÿÇÿÊÿÇÿÅÿÃÿ¼ÿ¿ÿ¿ÿ»ÿ¿ÿÇÿÉÿÄÿÁÿ¾ÿ¼ÿ¿ÿºÿÁÿÁÿ¾ÿÄÿÈÿÆÿÂÿÀÿ¿ÿÈÿËÿÄÿºÿ½ÿ¾ÿ³ÿ³ÿ¾ÿÀÿ·ÿ¾ÿÂÿÁÿºÿ¼ÿÅÿÌÿÉÿÀÿ¾ÿÄÿÉÿÀÿ½ÿÈÿÁÿÄÿÈÿÅÿÃÿÅÿÆÿÌÿÁÿ¹ÿ¹ÿ¾ÿÀÿ»ÿ»ÿÀÿÃÿÀÿ»ÿÁÿ¿ÿ´ÿºÿÉÿÇÿÆÿÉÿÈÿÃÿ¼ÿÅÿ·ÿÀÿ½ÿÇÿÁÿ¿ÿÁÿºÿ¹ÿÈÿÅÿ¾ÿ¹ÿ¿ÿÅÿÄÿÁÿ¼ÿ¹ÿ¿ÿÅÿÃÿÆÿÅÿ»ÿ¹ÿ¼ÿ¼ÿ¾ÿÆÿËÿÅÿ½ÿ½ÿ½ÿÆÿÀÿ¾ÿÁÿ¾ÿ¾ÿ¿ÿÀÿÄÿÂÿÂÿ½ÿÏÿÅÿ¶ÿ¹ÿ½ÿ¿ÿ¾ÿÂÿÍÿÉÿÅÿ½ÿÃÿÄÿÃÿ¼ÿ¿ÿ¾ÿ¶ÿºÿÀÿºÿÁÿÓÿÀÿ¹ÿÑÿÁÿ¾ÿÀÿÀÿ¼ÿ·ÿ¼ÿÌÿÍÿ¾ÿÃÿÈÿ¿ÿ¿ÿ¾ÿ½ÿÃÿÈÿÂÿ¿ÿ¾ÿ¾ÿ¹ÿÈÿÊÿ»ÿ¿ÿÁÿÄÿ½ÿ¶ÿ¼ÿÄÿÅÿÂÿÂÿÏÿ¾ÿÀÿÍÿÉÿÃÿ¾ÿ¾ÿÁÿ¼ÿ¾ÿËÿÎÿ½ÿÂÿÌÿ¿ÿ¿ÿ½ÿ¾ÿÄÿÅÿÄÿÈÿÈÿÃÿÁÿÉÿÀÿÈÿ¿ÿ»ÿÀÿÄÿÃÿÀÿ½ÿ¿ÿËÿÁÿ½ÿÉÿÌÿÂÿÁÿÂÿÆÿÄÿÄÿÇÿ¾ÿ»ÿ½ÿ»ÿºÿ¶ÿ¿ÿ¾ÿ»ÿ½ÿÁÿÁÿ¾ÿÀÿÄÿÊÿ»ÿÍÿÎÿÇÿ¹ÿ½ÿ¿ÿ¿ÿÃÿÆÿÉÿÆÿÂÿÉÿÈÿÉÿÂÿÅÿÇÿ»ÿÂÿÂÿÊÿÊÿÅÿÃÿÂÿÂÿÀÿ¿ÿÁÿÊÿµÿ½ÿÉÿÈÿÇÿÇÿÈÿÆÿ¾ÿ¼ÿÃÿÉÿÁÿ·ÿÓÿµÿ½ÿÇÿÂÿÂÿÀÿÄÿÈÿÅÿÂÿÈÿÊÿÈÿÆÿÅÿ¼ÿ¿ÿÊÿÃÿÄÿÉÿÇÿ¾ÿ»ÿÅÿÌÿÉÿÄÿÍÿÆÿÁÿ·ÿÍÿ½ÿÐÿÈÿ¿ÿ¸ÿ¿ÿÁÿÀÿÅÿÂÿ»ÿ¿ÿÆÿÍÿÅÿÆÿ½ÿÇÿÃÿÂÿÄÿÁÿÅÿÇÿÄÿÄÿ¶ÿ¹ÿ¿ÿ³ÿ±ÿ»ÿ¶ÿËÿÇÿ¼ÿÁÿ¿ÿÄÿÉÿÄÿÂÿÇÿÃÿÀÿÂÿÂÿ½ÿÂÿÂÿÁÿÅÿÂÿÀÿÃÿÅÿÁÿ»ÿºÿ¿ÿÀÿÍÿÃÿ¹ÿ¼ÿÊÿÅÿÁÿÀÿÁÿÀÿÄÿÉÿÂÿÄÿÎÿÈÿÂÿ¾ÿÂÿ¼ÿÄÿ¹ÿÁÿÊÿÁÿ¾ÿÀÿ¼ÿ¼ÿ¿ÿ¼ÿ¸ÿ¸ÿ·ÿ¼ÿÂÿ¸ÿ·ÿÎÿÎÿÃÿÀÿÁÿ¾ÿÃÿ»ÿÎÿÔÿÉÿÇÿÅÿ¾ÿ¿ÿÀÿºÿÃÿÇÿ¼ÿÇÿÊÿ¹ÿÈÿÆÿ·ÿ·ÿ¶ÿ¹ÿ½ÿ¿ÿÁÿÂÿÁÿ¼ÿ¼ÿ¼ÿÕÿÇÿ¿ÿÆÿÊÿÄÿÂÿÀÿ½ÿÀÿÁÿÅÿ¿ÿ¶ÿ¹ÿºÿÀÿÈÿºÿÁÿÇÿ¹ÿÈÿÄÿ½ÿÅÿÀÿÁÿÀÿÀÿÄÿÇÿÆÿÃÿÅÿÆÿ¾ÿÅÿÃÿÄÿÈÿ¾ÿ·ÿÀÿÀÿÈÿºÿÁÿÂÿ¾ÿ½ÿ¾ÿÂÿÁÿ½ÿÃÿÁÿµÿ½ÿÅÿÊÿ¼ÿÀÿÄÿ³ÿ¼ÿ¾ÿ¿ÿ½ÿ¾ÿÂÿÈÿ¿ÿ¾ÿºÿµÿ¾ÿÆÿÆÿ¸ÿ¯ÿÁÿ½ÿ¼ÿ¼ÿºÿ¿ÿ½ÿ¼ÿ¼ÿ¼ÿ¸ÿ¹ÿÀÿÁÿÀÿÄÿÀÿ¹ÿÁÿ½ÿ¾ÿÃÿÁÿÆÿÀÿÂÿÃÿÀÿÁÿÁÿÂÿ»ÿ¼ÿ¸ÿ·ÿ»ÿ¾ÿÁÿÁÿÄÿÅÿ¾ÿ¸ÿ»ÿÀÿÁÿÂÿ¸ÿÇÿÂÿÂÿ¸ÿ·ÿ³ÿ»ÿ¹ÿ½ÿÀÿÌÿËÿÃÿÃÿ¿ÿ¹ÿºÿ¿ÿÄÿÅÿÄÿÄÿ¼ÿ¿ÿ¾ÿ¿ÿÁÿÁÿ¶ÿÃÿÁÿÄÿËÿÃÿ½ÿÇÿÆÿ¾ÿ¿ÿÄÿÀÿ¸ÿ»ÿ·ÿ»ÿÍÿÃÿÃÿ·ÿ»ÿµÿ¯ÿ¿ÿ¿ÿÌÿÉÿËÿ¿ÿ¼ÿ½ÿ·ÿ¹ÿºÿ´ÿ¶ÿ¾ÿÄÿÄÿÂÿÁÿ¾ÿÃÿ¸ÿ»ÿÅÿÇÿ¾ÿÅÿÁÿ¼ÿÁÿÆÿÊÿÇÿÅÿ»ÿ¶ÿ½ÿÁÿÁÿ½ÿ¾ÿÇÿÇÿÆÿÃÿÁÿ·ÿÁÿÉÿµÿÀÿÁÿ´ÿ³ÿ»ÿ½ÿ»ÿÀÿ¾ÿ¶ÿ¸ÿÂÿÀÿ¼ÿÄÿÅÿÅÿÅÿ¼ÿÁÿ¼ÿ¼ÿ¾ÿ½ÿ¸ÿ¼ÿËÿ»ÿÅÿÂÿ¾ÿÉÿÄÿÄÿÇÿÈÿ¾ÿ»ÿÀÿ»ÿ½ÿ½ÿºÿºÿÂÿÆÿºÿ¹ÿÄÿÆÿÈÿ¾ÿ¿ÿÇÿ»ÿ¹ÿÊÿÍÿºÿÁÿÁÿ¿ÿ½ÿºÿ½ÿ½ÿºÿ¾ÿÃÿ¾ÿ¾ÿÂÿÁÿ¾ÿºÿ·ÿ¸ÿºÿ»ÿÁÿÆÿ¿ÿÈÿ»ÿ¿ÿ·ÿºÿÃÿÁÿ¼ÿ¶ÿÃÿÃÿºÿÁÿÅÿÁÿ¾ÿÀÿ¾ÿ¹ÿ¹ÿÂÿÊÿÄÿ·ÿºÿÂÿ¶ÿ¾ÿÃÿÀÿ¾ÿÆÿÁÿÁÿ¼ÿ»ÿÉÿ»ÿµÿ·ÿ­ÿÇÿ»ÿÄÿÀÿ·ÿ¾ÿÆÿÀÿºÿÃÿÉÿ¼ÿ¹ÿÁÿÁÿÄÿ¹ÿ´ÿÁÿÈÿ¹ÿÌÿ¼ÿÁÿÅÿ¾ÿºÿ¾ÿÁÿ¾ÿÃÿ¾ÿ»ÿ¾ÿ¿ÿºÿ¼ÿ¾ÿÀÿ¾ÿ¶ÿ¶ÿ¸ÿ¼ÿÁÿÁÿÃÿ½ÿ¸ÿÁÿ½ÿºÿÈÿ¹ÿÅÿÀÿ±ÿ¶ÿÅÿ¾ÿ³ÿ¼ÿÂÿÃÿÌÿ¾ÿÁÿ½ÿ»ÿÆÿÂÿ½ÿÃÿÌÿÆÿ¾ÿÀÿÀÿ¾ÿ¼ÿ¾ÿÂÿ¿ÿÁÿ¿ÿ¿ÿ¸ÿÁÿÊÿÃÿ¾ÿ½ÿÅÿÂÿ½ÿÃÿÄÿ»ÿ»ÿ±ÿÃÿÁÿ¾ÿÀÿÅÿÀÿ¾ÿºÿ½ÿ¹ÿºÿ¿ÿ¿ÿ¿ÿ¾ÿ¼ÿ¹ÿÄÿÀÿ¸ÿ½ÿ¾ÿÁÿ»ÿ½ÿÃÿºÿ»ÿÄÿ¼ÿËÿ¶ÿÀÿÃÿ»ÿÃÿÆÿÀÿÁÿÆÿÅÿ»ÿµÿ¹ÿÂÿÂÿÁÿÆÿÀÿ½ÿÃÿÁÿ½ÿ½ÿÆÿ½ÿÁÿÃÿ½ÿ¾ÿÂÿ¼ÿ·ÿÁÿÆÿÂÿ¶ÿÂÿ¼ÿÇÿ¼ÿ»ÿÅÿÁÿÈÿÈÿÏÿ¾ÿ»ÿ·ÿ¹ÿ»ÿ¶ÿ·ÿÄÿÅÿ½ÿÀÿ½ÿ¶ÿÁÿÂÿ´ÿºÿ½ÿ¸ÿÃÿ¼ÿÂÿÌÿÃÿ¼ÿ¿ÿ¾ÿÀÿ¸ÿÄÿ´ÿÄÿ»ÿÃÿ¾ÿ¸ÿÂÿ²ÿ¿ÿ½ÿ½ÿ´ÿ³ÿ·ÿºÿ·ÿ·ÿ»ÿÃÿÁÿ³ÿ´ÿÄÿÅÿ¾ÿ¾ÿ¿ÿÊÿÂÿÀÿ¼ÿ³ÿÅÿ¸ÿÀÿ¾ÿºÿ³ÿÂÿ¼ÿÃÿ¸ÿ¼ÿÄÿ¶ÿ³ÿµÿ»ÿÈÿ¼ÿ¿ÿÁÿ¼ÿ¼ÿ½ÿÀÿ¼ÿ¹ÿ½ÿ¾ÿ»ÿ¿ÿËÿÆÿ·ÿºÿ»ÿ¿ÿÇÿ»ÿÀÿ´ÿ´ÿ½ÿºÿÂÿÁÿºÿÁÿ½ÿÁÿ¾ÿ¼ÿ¾ÿÇÿËÿÁÿÁÿ¿ÿÅÿÆÿ¿ÿ¼ÿºÿ·ÿ¾ÿÁÿ»ÿÀÿÀÿÄÿÅÿ¼ÿ½ÿ·ÿ¹ÿ½ÿ¾ÿÂÿÇÿ´ÿ¼ÿÁÿ´ÿ»ÿÁÿ¹ÿ½ÿÐÿÀÿÆÿÈÿ¾ÿ½ÿÆÿÂÿ°ÿÁÿ¼ÿ·ÿ°ÿ¾ÿºÿ³ÿ·ÿºÿºÿ»ÿ·ÿ¹ÿÅÿÊÿÍÿÅÿµÿºÿ¼ÿ¼ÿÁÿ¾ÿ½ÿÂÿ½ÿµÿ¾ÿµÿ´ÿÀÿÑÿµÿ·ÿ¾ÿ·ÿ·ÿ¾ÿ¸ÿ½ÿ·ÿ½ÿ·ÿ¼ÿºÿ¿ÿ´ÿ·ÿ²ÿÀÿ¾ÿ¬ÿ¶ÿºÿ¹ÿ»ÿ¶ÿ¾ÿÇÿÄÿ¾ÿ¹ÿµÿªÿ¯ÿÉÿËÿÄÿ¾ÿ¾ÿÂÿ·ÿ¿ÿÂÿ¸ÿÁÿ·ÿÿÂÿ¹ÿÆÿÂÿ¹ÿ¼ÿËÿºÿÃÿÂÿ¾ÿÂÿ¼ÿ¸ÿÆÿ¼ÿ½ÿºÿ´ÿÀÿÄÿÀÿÆÿÄÿ¿ÿÊÿÆÿ»ÿ¼ÿ½ÿ¿ÿÂÿÅÿÀÿÇÿÄÿ·ÿÀÿÃÿ¿ÿÍÿÂÿ»ÿÀÿ³ÿÁÿ»ÿ¿ÿ¼ÿ²ÿÀÿÆÿÍÿ¿ÿ¿ÿÆÿÂÿÄÿ¶ÿ¶ÿ»ÿ¾ÿ¹ÿ¹ÿºÿ¶ÿ»ÿ¾ÿ¾ÿ¼ÿÁÿ·ÿ°ÿ¼ÿºÿ½ÿÍÿÁÿ¶ÿÀÿÂÿ½ÿ¹ÿ¸ÿ½ÿ¿ÿ²ÿÄÿ½ÿÇÿÂÿÿ²ÿ¿ÿÁÿÃÿ½ÿÃÿ½ÿ¼ÿ¹ÿµÿºÿ½ÿ¹ÿºÿ¶ÿ¹ÿÁÿ¾ÿÄÿÄÿÆÿ¾ÿ¼ÿºÿ¼ÿÆÿÇÿ·ÿ¾ÿ¼ÿºÿÀÿµÿÀÿÇÿÆÿ»ÿ±ÿÀÿ³ÿÀÿ¼ÿ¹ÿ¾ÿÀÿ¼ÿÀÿ»ÿ»ÿ½ÿ¾ÿ¾ÿÀÿ¾ÿ½ÿ¼ÿ¼ÿ¼ÿ¸ÿ»ÿºÿ½ÿÅÿÄÿÆÿÅÿºÿÀÿ¾ÿÁÿ»ÿ»ÿ¹ÿ¸ÿ·ÿÄÿÈÿºÿ³ÿºÿ°ÿ¾ÿ»ÿÁÿ¹ÿ¼ÿ»ÿ¿ÿÆÿÀÿ¿ÿºÿ¼ÿ¿ÿ¹ÿ¼ÿ¿ÿ½ÿÀÿ½ÿ»ÿ¿ÿ¾ÿ½ÿ¿ÿ¿ÿ¾ÿÁÿÀÿ²ÿ´ÿÉÿ¼ÿ¶ÿ·ÿ¿ÿÆÿÁÿÃÿ½ÿ¹ÿ¸ÿ¾ÿ½ÿÇÿ¼ÿµÿ·ÿºÿÆÿËÿÃÿ·ÿ¾ÿÎÿÅÿ´ÿ¾ÿÈÿ»ÿ¿ÿÄÿÂÿÊÿÆÿÂÿ¸ÿ·ÿ»ÿ®ÿ¶ÿ¿ÿ·ÿÊÿ»ÿºÿ¼ÿ¾ÿºÿÄÿ¼ÿÀÿ³ÿ¶ÿ¹ÿÃÿ¿ÿ¼ÿ½ÿÃÿÂÿÀÿ»ÿ¾ÿÅÿÀÿÃÿÉÿ¿ÿ¶ÿÁÿ»ÿ¾ÿ¼ÿ·ÿºÿ¾ÿÆÿ¹ÿºÿÁÿÁÿ¸ÿ½ÿ´ÿÀÿÊÿÆÿ»ÿ¹ÿÂÿ½ÿ¿ÿ¼ÿÂÿÉÿÇÿ¿ÿÂÿÊÿ¿ÿ´ÿ¹ÿ¼ÿ¼ÿÄÿÂÿÀÿ¸ÿ¹ÿ»ÿ³ÿºÿ¼ÿÃÿ¿ÿÈÿÇÿ·ÿºÿÃÿÃÿÅÿËÿ¹ÿÁÿÂÿÁÿÇÿ¼ÿ¹ÿÀÿÄÿÀÿ½ÿÁÿÃÿ½ÿºÿ¸ÿ°ÿºÿÁÿ¾ÿÁÿÉÿ½ÿÑÿ¶ÿ¶ÿÃÿ¸ÿ¿ÿºÿÀÿ¼ÿ¿ÿ½ÿ¿ÿ¿ÿ¹ÿ¹ÿ»ÿ¾ÿ¿ÿºÿ¸ÿ¹ÿ»ÿºÿ¹ÿ¾ÿ¾ÿ¿ÿ¾ÿÆÿÅÿÂÿËÿÄÿ»ÿÀÿ½ÿ¼ÿ½ÿ´ÿ®ÿºÿ¾ÿÅÿÈÿÇÿÅÿ¿ÿ¼ÿ¿ÿ½ÿ¶ÿ¼ÿÂÿÅÿÈÿ¿ÿºÿ¾ÿÀÿ¿ÿ²ÿºÿÃÿÈÿµÿºÿ·ÿ²ÿ¾ÿÂÿÊÿ¯ÿ»ÿÑÿÅÿÉÿÇÿºÿ¹ÿ¾ÿÇÿÀÿ¾ÿÈÿÇÿÄÿÆÿÃÿ¿ÿ¾ÿÂÿÄÿ¿ÿÀÿ¿ÿ¾ÿÇÿÃÿ¾ÿ¿ÿÀÿ¶ÿ½ÿ¸ÿÂÿÂÿ¼ÿÅÿÆÿÇÿÇÿÂÿÁÿÂÿÀÿÁÿÂÿÅÿÅÿÀÿÆÿÄÿµÿÃÿÀÿ¾ÿÀÿÀÿ¸ÿ¼ÿ·ÿ½ÿ­ÿÅÿÈÿ¿ÿÂÿÁÿ¿ÿÆÿÊÿÃÿÁÿÂÿ¿ÿÀÿ»ÿ¸ÿÇÿÈÿÈÿ´ÿ½ÿÃÿ¼ÿÈÿÇÿÆÿÃÿÁÿÆÿÁÿËÿÀÿ¾ÿÃÿ¶ÿÀÿÅÿÆÿÅÿÂÿ¾ÿ³ÿµÿ¿ÿ½ÿºÿ»ÿ½ÿÉÿÄÿÁÿËÿÇÿÄÿ¾ÿÅÿµÿºÿºÿÁÿÉÿÆÿÆÿÄÿÂÿÃÿÃÿÃÿÃÿÁÿÃÿÅÿ¿ÿ¸ÿ¿ÿÁÿ²ÿÇÿÈÿ·ÿ¿ÿÃÿÄÿ¿ÿºÿ¾ÿÐÿÍÿ¾ÿºÿ»ÿÂÿÃÿÄÿÈÿ¿ÿ¶ÿ¼ÿÅÿÇÿÉÿËÿÆÿÀÿ·ÿÂÿ»ÿ¿ÿËÿÁÿ¾ÿ½ÿ»ÿÀÿ¹ÿ½ÿÅÿÂÿ¿ÿÂÿÄÿÅÿÈÿÄÿÂÿÃÿÄÿÄÿÉÿÁÿ¿ÿÃÿÂÿ¸ÿÀÿÄÿ¾ÿÅÿÄÿÂÿÃÿºÿ¾ÿÂÿ½ÿÀÿ½ÿ¿ÿ¶ÿµÿ¾ÿÊÿÌÿ½ÿ¶ÿÃÿÁÿ¾ÿÄÿÁÿ½ÿ¿ÿ¾ÿ½ÿ½ÿÀÿÄÿÉÿÏÿËÿ¿ÿ´ÿÀÿ»ÿ²ÿÄÿÊÿÏÿÃÿÀÿÅÿÂÿ¿ÿÀÿ¾ÿ»ÿ¿ÿÁÿ¿ÿ¾ÿ»ÿ½ÿÀÿÂÿÀÿÂÿvÿsÿ³ÿ½ÿ¶ÿ¾ÿÉÿ»ÿÂÿÆÿÉÿÇÿÂÿÀÿÄÿÅÿÇÿÈÿÃÿ¼ÿÂÿÆÿÐÿÁÿÅÿÀÿ¿ÿÀÿÇÿÄÿÁÿÄÿÆÿÂÿÁÿÃÿÂÿ½ÿ¿ÿÉÿÍÿÊÿ»ÿÉÿºÿÃÿ¸ÿÉÿÆÿÈÿÉÿÇÿ¹ÿ¾ÿÇÿÇÿÄÿÁÿ½ÿÁÿÅÿºÿÁÿÄÿÅÿÇÿ»ÿÆÿÆÿÅÿÀÿÃÿÆÿÅÿ»ÿ»ÿÁÿÂÿÆÿËÿÌÿÆÿÆÿ¶ÿÄÿÃÿ³ÿÁÿÀÿ¶ÿ±ÿºÿÂÿÂÿÉÿÍÿÅÿÁÿÃÿ¿ÿ¾ÿ¸ÿÈÿÁÿÌÿÇÿ¿ÿÆÿÉÿÈÿÇÿÀÿ¾ÿÃÿÁÿ¼ÿÂÿÀÿ²ÿÇÿÈÿÅÿÒÿËÿÁÿÉÿÉÿÍÿÌÿÇÿÇÿÉÿÃÿ¾ÿÅÿÌÿÃÿ¶ÿÁÿÃÿÈÿÆÿÕÿÅÿÀÿÅÿ¿ÿÃÿÅÿÃÿÆÿÀÿµÿºÿ¼ÿÆÿºÿÌÿÎÿÍÿÅÿÀÿÃÿÄÿÇÿÊÿÇÿÈÿÌÿÊÿÅÿÆÿÃÿÀÿÀÿÀÿÁÿ»ÿÊÿÀÿÁÿÅÿÂÿÅÿÊÿÅÿÁÿÃÿ¿ÿÁÿÊÿ×ÿ¹ÿÀÿÀÿÏÿ×ÿÎÿÉÿÁÿ¿ÿÃÿÄÿÆÿÂÿ»ÿ¾ÿÁÿÄÿÅÿÆÿÄÿ¿ÿ¸ÿÁÿÌÿÌÿÂÿ¾ÿÂÿÉÿÐÿÆÿÌÿÃÿÆÿ·ÿ¼ÿÑÿÐÿËÿÈÿÅÿÂÿÀÿÅÿÎÿÆÿÄÿÁÿÊÿÂÿÄÿÂÿ½ÿÉÿÈÿÇÿÍÿÍÿÇÿÈÿËÿÄÿÊÿÃÿÆÿÇÿ¸ÿÖÿÃÿ¹ÿÈÿÎÿÎÿÕÿÔÿÅÿ¿ÿÀÿºÿÍÿÊÿÏÿÃÿ¿ÿÂÿÉÿÆÿÀÿ¿ÿÀÿ¾ÿÃÿÉÿÓÿÃÿÇÿ¼ÿºÿÀÿÁÿÁÿÄÿÆÿÅÿÅÿ¿ÿ¿ÿËÿÃÿÅÿÅÿÈÿ½ÿÆÿËÿÁÿ¼ÿÃÿÉÿÉÿÈÿÍÿÑÿÖÿÀÿ½ÿÃÿÆÿÇÿÇÿÄÿÇÿËÿÊÿÎÿÅÿÏÿÊÿ¿ÿÇÿÆÿÈÿÎÿÈÿÈÿËÿÂÿÃÿÈÿÉÿÄÿËÿÇÿÈÿÃÿÇÿ»ÿÆÿÉÿ¾ÿÅÿÆÿÁÿÄÿËÿÊÿÈÿÁÿÂÿÉÿÊÿÄÿÄÿÆÿÀÿËÿËÿÏÿËÿÍÿÆÿÎÿÈÿÀÿ½ÿ¾ÿÄÿÇÿËÿÈÿÇÿÈÿÍÿÊÿÈÿÄÿÅÿÁÿÁÿÆÿÇÿÈÿ¿ÿÁÿÈÿÆÿÇÿÅÿºÿ½ÿÅÿÂÿÁÿÊÿËÿÊÿ¿ÿÀÿÂÿÃÿÉÿÄÿºÿ¼ÿÅÿÅÿÁÿÇÿËÿÉÿÅÿÆÿÁÿÀÿÇÿÊÿ¾ÿ²ÿ¼ÿ¾ÿÈÿÇÿÔÿÉÿÃÿÀÿÆÿÎÿÏÿÊÿÉÿÆÿÌÿÁÿÄÿÄÿÂÿËÿÅÿ¾ÿÁÿ½ÿÊÿÉÿÀÿÂÿÖÿÆÿÇÿÎÿÉÿÅÿÈÿÈÿËÿÍÿÄÿÉÿÂÿÄÿÆÿÉÿÎÿÒÿÐÿÃÿÍÿÕÿÌÿÈÿÈÿÌÿÀÿ½ÿÅÿÈÿÇÿ»ÿÇÿÍÿÎÿÌÿÆÿÄÿÅÿÃÿ¿ÿÁÿÀÿ¸ÿÄÿÂÿÌÿÇÿÅÿÃÿÃÿÉÿÈÿ½ÿÆÿÀÿÄÿÄÿÄÿÂÿÄÿÆÿÂÿºÿ¾ÿÑÿÏÿÏÿØÿÐÿÈÿ¾ÿ¸ÿ¾ÿºÿÄÿÌÿÂÿÁÿÄÿÇÿÅÿÆÿÉÿÈÿËÿÄÿÂÿÎÿÈÿÍÿÒÿÉÿÂÿÇÿÅÿÍÿÀÿ¹ÿºÿÆÿÉÿÊÿÊÿÈÿÅÿÆÿÇÿÅÿÅÿÆÿÁÿÀÿ¿ÿÀÿÉÿÑÿÄÿÃÿÏÿ¼ÿÈÿÅÿÁÿÈÿÎÿÐÿÆÿ»ÿ½ÿ½ÿ¿ÿÉÿËÿÃÿÁÿÈÿÊÿºÿÇÿÎÿÆÿ¼ÿÁÿÇÿ¾ÿ¾ÿ×ÿÊÿÈÿÈÿÀÿÁÿÆÿÈÿÍÿÈÿºÿÇÿÀÿÁÿÊÿÉÿÅÿÈÿ½ÿÅÿÉÿ¿ÿ·ÿ·ÿ¿ÿÊÿÌÿ¿ÿÀÿÒÿÄÿÁÿÈÿÊÿÉÿÆÿÃÿÃÿ½ÿ¿ÿÈÿÇÿÉÿÉÿÇÿÂÿºÿÌÿÅÿÂÿÈÿÌÿÇÿÃÿÇÿÂÿÁÿ¿ÿÊÿ½ÿÁÿÇÿÅÿÁÿ¿ÿÏÿÖÿÌÿÆÿÅÿÁÿÂÿÉÿÍÿÈÿÄÿ¿ÿÄÿÅÿÃÿÄÿÃÿ·ÿÄÿºÿ·ÿºÿ¿ÿÀÿÇÿÎÿÊÿÐÿ¾ÿÈÿÄÿ½ÿ¾ÿ½ÿ´ÿ¼ÿ»ÿÁÿ¾ÿ·ÿ¿ÿÈÿÇÿÂÿÀÿÏÿ½ÿ´ÿÁÿÅÿÂÿÃÿÁÿÆÿ¿ÿÀÿ¹ÿÄÿ½ÿ¸ÿÂÿ¾ÿ½ÿÂÿÄÿÁÿÁÿÇÿÅÿ¿ÿÀÿ½ÿÅÿÈÿÁÿ¹ÿ¸ÿÀÿÀÿ­ÿ±ÿºÿÆÿ»ÿ»ÿ¿ÿÁÿ¿ÿºÿ½ÿÁÿÌÿÃÿÅÿÅÿÃÿÀÿ»ÿ²ÿ¿ÿÄÿ»ÿÄÿÄÿÀÿ¿ÿ¾ÿÂÿÑÿÉÿÈÿÉÿ»ÿ¸ÿ¸ÿºÿÀÿÅÿÂÿ¾ÿÀÿÃÿ¹ÿºÿ¿ÿÅÿÉÿ½ÿ´ÿºÿ»ÿÂÿÂÿÁÿÃÿ¿ÿ¼ÿÈÿÀÿ¾ÿ¹ÿ¿ÿºÿ½ÿÈÿËÿÃÿÀÿÁÿ¼ÿÃÿÊÿÅÿ½ÿ»ÿÁÿÈÿÇÿÀÿÀÿÇÿÇÿÏÿÃÿÁÿÅÿÃÿ¿ÿ¸ÿ»ÿ»ÿÂÿÂÿÈÿ½ÿ¶ÿ»ÿ¹ÿ·ÿºÿ»ÿ»ÿÀÿ¿ÿÂÿÂÿ¿ÿÁÿÉÿÃÿÏÿÐÿÅÿÎÿÄÿ»ÿ»ÿÀÿÂÿÁÿÄÿ¼ÿ¼ÿ¼ÿ¼ÿÃÿÆÿÀÿ¿ÿÆÿ¾ÿÃÿÀÿÅÿÃÿ¸ÿÄÿÂÿÀÿÄÿ»ÿÃÿÂÿ¿ÿÃÿÁÿÅÿÈÿÀÿÀÿÈÿÉÿÄÿÃÿÁÿÀÿ¹ÿ½ÿÃÿ¹ÿ¹ÿÉÿËÿ½ÿ»ÿÃÿÆÿÂÿ²ÿ¸ÿÁÿÄÿÅÿÁÿ»ÿÄÿÆÿ¹ÿ¼ÿ½ÿ¿ÿÇÿÃÿ»ÿºÿ¼ÿ¿ÿÀÿ¹ÿÃÿ·ÿÃÿÂÿÄÿÊÿÄÿÁÿÉÿ¿ÿÂÿ¿ÿÁÿ¼ÿÅÿ¾ÿ¼ÿ¿ÿ¿ÿ¾ÿ¾ÿ¼ÿ¿ÿºÿÇÿÁÿÆÿÅÿ¿ÿ¼ÿÆÿÐÿËÿÆÿºÿ¹ÿ¾ÿÃÿÈÿ½ÿ¾ÿÁÿ¿ÿÁÿÄÿ»ÿÃÿÎÿÂÿ¶ÿ¿ÿ½ÿÁÿÈÿÌÿÇÿÂÿÈÿÄÿÂÿÁÿÂÿÆÿÁÿÂÿ¼ÿ½ÿÄÿÆÿÂÿÂÿËÿÂÿËÿ¹ÿ¼ÿÀÿÂÿÄÿÆÿ¼ÿ¹ÿÈÿÉÿ»ÿËÿÆÿ¿ÿÄÿÅÿÇÿÊÿÄÿÀÿÆÿÇÿÀÿÃÿÑÿÇÿ¼ÿÈÿÈÿ¿ÿºÿ¹ÿÇÿÔÿÎÿÁÿ¶ÿÆÿÄÿÆÿÁÿÇÿÈÿÈÿÀÿÂÿÆÿÁÿ¾ÿ¾ÿÄÿÊÿÈÿÃÿÐÿÊÿÀÿ¼ÿ¼ÿÁÿÉÿÍÿÃÿ·ÿÃÿ¼ÿ¼ÿÌÿÅÿ¾ÿ½ÿºÿ¿ÿ¾ÿ¼ÿ½ÿ¾ÿÃÿÄÿ¼ÿÉÿÏÿÄÿ¸ÿÂÿÌÿÂÿÂÿÈÿÊÿÇÿÁÿËÿÇÿÈÿ¶ÿÁÿ½ÿËÿËÿÀÿ¾ÿÄÿÂÿ½ÿ¾ÿ¾ÿºÿÆÿ¾ÿÆÿ·ÿ¾ÿÆÿÂÿ¼ÿ¿ÿÅÿÌÿÄÿ³ÿÄÿÒÿÊÿºÿÃÿ·ÿ·ÿ»ÿÅÿÆÿÁÿ¼ÿ¿ÿÅÿÇÿËÿÉÿÄÿËÿÆÿ¼ÿ»ÿÍÿÄÿ¼ÿ¾ÿ½ÿ¸ÿ¹ÿ¾ÿÂÿ¿ÿÂÿºÿÂÿÆÿÀÿÀÿ¹ÿ»ÿ¾ÿÆÿÁÿ»ÿ¼ÿÀÿÄÿÂÿÀÿÁÿÀÿÁÿÀÿÈÿÁÿ½ÿÅÿÃÿÀÿÇÿÅÿÃÿÅÿºÿÅÿÃÿµÿ½ÿÌÿºÿ¿ÿ¾ÿÆÿÃÿ½ÿÀÿÇÿÅÿÀÿÄÿÇÿ½ÿÂÿÉÿÁÿ¾ÿ¿ÿ¿ÿÂÿÄÿ¾ÿÁÿÀÿÅÿÉÿÁÿ¾ÿ¿ÿ¼ÿÄÿÑÿ¿ÿºÿ´ÿÃÿÇÿ¸ÿÁÿÁÿÅÿÄÿ¹ÿ»ÿÆÿÅÿ¿ÿ¹ÿÂÿ»ÿÄÿ½ÿ¼ÿÊÿÄÿÅÿºÿ¸ÿ¾ÿ½ÿ»ÿ¿ÿÃÿÂÿÁÿ·ÿ¶ÿ¾ÿÐÿÊÿÉÿ½ÿ·ÿ¾ÿ¾ÿ¼ÿÀÿÅÿËÿÈÿ¼ÿ¸ÿ¾ÿ¾ÿ¼ÿÂÿÈÿ¾ÿÀÿÆÿÁÿÇÿÅÿ¼ÿÃÿ¿ÿ¹ÿÂÿÁÿºÿ½ÿÀÿÏÿÆÿ´ÿÓÿÎÿÒÿ¿ÿ»ÿÃÿÁÿÁÿ»ÿ¼ÿºÿÀÿÀÿ»ÿ¾ÿ¾ÿÇÿÏÿ¾ÿÀÿÊÿÅÿÅÿÇÿ»ÿ¸ÿ¼ÿ¾ÿÃÿÄÿÄÿÃÿ¿ÿÂÿÌÿÊÿ¿ÿ¿ÿÄÿÂÿÃÿ´ÿ±ÿÄÿÃÿÉÿÀÿÂÿÊÿÄÿÁÿÀÿÅÿÈÿÂÿÂÿÄÿ·ÿ¼ÿÁÿ¼ÿÀÿ¿ÿ¹ÿ©ÿ³ÿ²ÿÀÿÄÿÃÿÀÿÃÿºÿ¼ÿ½ÿµÿ»ÿ¿ÿ¼ÿ¹ÿÀÿ¾ÿ¿ÿ·ÿ¸ÿ¹ÿÍÿÇÿ¼ÿ»ÿ½ÿ¶ÿºÿ·ÿ»ÿÃÿÆÿÇÿÃÿÃÿÀÿ¸ÿºÿÀÿ¿ÿ¼ÿÁÿ»ÿ¸ÿÁÿÄÿÀÿÈÿÅÿºÿ¾ÿÁÿ¾ÿÅÿÇÿ¿ÿÅÿÉÿÅÿµÿÍÿÃÿËÿ¼ÿºÿÂÿÅÿÃÿ³ÿ¹ÿ½ÿºÿÀÿÂÿÅÿÈÿÄÿÂÿÀÿ¹ÿ¹ÿ¾ÿÄÿÂÿÆÿÄÿÅÿ¼ÿ½ÿºÿÆÿÃÿ½ÿÉÿÇÿÐÿÏÿÇÿ½ÿºÿÀÿÈÿÅÿÀÿÀÿ¾ÿ¿ÿ»ÿÂÿ¿ÿ¾ÿ¿ÿÄÿ¶ÿ»ÿÄÿ¿ÿ¼ÿÄÿÀÿÇÿÄÿÇÿÇÿÂÿÃÿÁÿµÿ²ÿºÿÀÿÂÿÀÿÂÿ¹ÿÅÿ¿ÿ½ÿÈÿÇÿ½ÿºÿºÿ»ÿÃÿËÿÏÿÂÿ¾ÿ¿ÿ¾ÿ¼ÿ¼ÿÀÿ¿ÿÁÿÆÿ¹ÿÃÿÂÿ¿ÿÆÿ·ÿ±ÿµÿ¿ÿ¾ÿµÿºÿ¹ÿ¾ÿÅÿÆÿÇÿÂÿ¿ÿ¾ÿÁÿÁÿÁÿÁÿÂÿÇÿÀÿ¹ÿ»ÿÀÿÆÿÀÿ¼ÿ½ÿ¿ÿ°ÿÂÿÂÿ¸ÿÇÿ¾ÿ¾ÿ¿ÿ½ÿÆÿÄÿ¼ÿ¯ÿ³ÿ»ÿ½ÿ¿ÿÁÿÂÿ¼ÿÁÿ½ÿºÿ½ÿ¿ÿ¿ÿÇÿÇÿÆÿÃÿÊÿÈÿ¼ÿ¸ÿµÿ¾ÿ¼ÿÁÿ¼ÿµÿ¹ÿ¿ÿÃÿÆÿÇÿÃÿ½ÿ¼ÿÁÿ¿ÿ½ÿ¿ÿÄÿ½ÿÄÿÉÿÀÿ¾ÿ¸ÿÄÿ¾ÿ¹ÿÃÿÂÿÄÿÆÿÄÿÎÿÉÿ¿ÿ¾ÿÅÿÄÿÂÿÁÿ¼ÿºÿÂÿÉÿ¶ÿ®ÿ¹ÿÆÿ¿ÿÂÿÁÿ¾ÿÄÿ¼ÿÁÿÉÿÌÿ¸ÿÅÿºÿ±ÿÆÿÇÿÆÿÂÿ¼ÿ¸ÿ»ÿ¼ÿºÿÀÿÂÿ»ÿ¼ÿ½ÿ½ÿÄÿºÿ½ÿ¼ÿÂÿºÿÅÿ½ÿ¼ÿ¿ÿÅÿ»ÿÀÿ½ÿ»ÿºÿ»ÿ¼ÿ¸ÿ¾ÿ»ÿ¾ÿ¿ÿÁÿºÿ½ÿÃÿ»ÿ¿ÿÉÿÈÿÃÿ»ÿÃÿÄÿÄÿ¹ÿÅÿ¶ÿÅÿ¹ÿ­ÿÍÿ¶ÿÀÿÂÿµÿ¼ÿ¸ÿ®ÿÁÿ¹ÿ½ÿÈÿÉÿ¿ÿÉÿÂÿ¿ÿÀÿ½ÿÁÿÁÿÀÿÁÿ¶ÿ»ÿÆÿ»ÿÄÿ·ÿ¿ÿÀÿËÿÁÿÇÿ¾ÿÁÿÈÿÁÿÆÿÍÿÂÿ¹ÿ¼ÿÅÿ¹ÿ¿ÿÂÿÃÿ¸ÿ¸ÿ»ÿ¼ÿºÿ¼ÿ½ÿºÿ½ÿ¿ÿ¾ÿ¿ÿ¹ÿµÿ±ÿÀÿ¾ÿÄÿÂÿ¹ÿÀÿ·ÿ»ÿ½ÿºÿÄÿ¹ÿ¿ÿ¾ÿºÿ½ÿºÿÅÿÃÿÄÿÁÿ·ÿ±ÿµÿ½ÿ¿ÿ½ÿÀÿÄÿÅÿ¿ÿ½ÿÆÿÀÿÀÿ²ÿ·ÿÂÿ¼ÿÄÿ¼ÿ¸ÿ¸ÿÀÿºÿ®ÿËÿ¿ÿ¶ÿ¸ÿÃÿÊÿÁÿ¼ÿÈÿÀÿ¸ÿ»ÿÉÿÅÿÀÿÄÿ¿ÿ·ÿºÿ»ÿ»ÿ½ÿ¼ÿ¼ÿÁÿÅÿµÿºÿÄÿ½ÿÀÿ·ÿÀÿÃÿÄÿÂÿÄÿ´ÿ²ÿÀÿ¹ÿ¯ÿ·ÿµÿ¶ÿ¾ÿ·ÿ½ÿ¼ÿ¿ÿ»ÿ½ÿ¹ÿ½ÿ¹ÿ¶ÿºÿ½ÿ¿ÿÂÿ¿ÿ»ÿ½ÿÁÿÅÿÀÿ»ÿÁÿÄÿ½ÿÀÿºÿ´ÿ¿ÿ»ÿ¶ÿ¼ÿ»ÿºÿÀÿÂÿ¿ÿ·ÿ±ÿÇÿ»ÿ¸ÿ·ÿ¼ÿÆÿÇÿÀÿÃÿÄÿ»ÿÁÿÌÿÂÿ»ÿÁÿÄÿ¼ÿ¸ÿÀÿÀÿ¼ÿ¹ÿ¿ÿÂÿÅÿÂÿÁÿ»ÿ¸ÿ½ÿÊÿÅÿ¾ÿÄÿ¹ÿ¸ÿ¾ÿÀÿµÿÀÿ¾ÿ¾ÿÇÿÂÿ¶ÿ»ÿÊÿÅÿ¸ÿ¿ÿ¿ÿ¼ÿ¸ÿ¶ÿÀÿÃÿÀÿ¼ÿ»ÿÁÿ¾ÿ»ÿÀÿÆÿ·ÿ²ÿ¯ÿÀÿÇÿ½ÿ¹ÿ»ÿ½ÿÄÿÄÿ¶ÿ¹ÿÁÿÄÿ»ÿ½ÿ¿ÿ¼ÿ¿ÿ¼ÿ·ÿ¾ÿÁÿ½ÿ¾ÿ±ÿ±ÿ¹ÿ½ÿ¹ÿÀÿÀÿ¹ÿÀÿÄÿ¿ÿ½ÿ¿ÿÅÿÃÿ½ÿµÿ«ÿ­ÿ³ÿ¬ÿÿ³ÿµÿ­ÿºÿ²ÿÂÿ»ÿÀÿÃÿËÿÈÿ¸ÿÅÿ¶ÿºÿ¶ÿÃÿ¸ÿµÿ´ÿ¼ÿ¾ÿÀÿÄÿ¿ÿÀÿ¿ÿ±ÿ´ÿÃÿÇÿÁÿ¼ÿ¿ÿ¼ÿ¼ÿÅÿ¾ÿÃÿÂÿÄÿËÿ¼ÿ¿ÿ¼ÿÃÿ±ÿ´ÿ°ÿ¾ÿÆÿÀÿ´ÿ¿ÿÂÿÀÿ³ÿºÿÂÿÄÿÇÿ¼ÿÃÿÆÿ¸ÿ¾ÿÅÿÂÿÀÿ¿ÿ¼ÿ½ÿ»ÿ³ÿ¹ÿ¿ÿºÿ¾ÿ»ÿÂÿ¾ÿÇÿÍÿÎÿºÿ²ÿ¬ÿ®ÿ¬ÿ¿ÿÃÿÆÿÁÿÁÿÀÿÉÿÁÿ½ÿ»ÿÏÿËÿ¹ÿ¿ÿÄÿ»ÿ¹ÿÅÿÅÿ¾ÿ¸ÿ´ÿÀÿÅÿÁÿÁÿÄÿÄÿ¼ÿ¸ÿ¹ÿ¿ÿ·ÿ¾ÿÀÿÀÿÃÿ³ÿ®ÿÉÿ¼ÿ·ÿ³ÿÁÿ½ÿºÿ¹ÿÈÿµÿ¼ÿ²ÿ³ÿ¶ÿ±ÿ¿ÿÃÿÀÿÄÿÅÿÄÿ½ÿµÿ½ÿÂÿ¹ÿºÿºÿ¸ÿ¿ÿÁÿÀÿÂÿÆÿÀÿÃÿÆÿºÿ½ÿÉÿÂÿ±ÿºÿ½ÿÄÿ¹ÿ¿ÿÁÿÇÿÄÿÅÿÉÿ¯ÿ¶ÿÁÿ½ÿÄÿÃÿ½ÿÀÿ»ÿ²ÿ²ÿ¾ÿÁÿ¾ÿ¿ÿ¼ÿ¸ÿ¿ÿÇÿÅÿÃÿ½ÿ¸ÿÁÿÆÿÃÿÃÿ¼ÿËÿÇÿÀÿ¼ÿ¼ÿÂÿ¼ÿÀÿ»ÿÁÿÆÿ¹ÿ¸ÿ¶ÿÁÿÂÿÂÿ»ÿ¸ÿÂÿ¿ÿ¿ÿ¿ÿÁÿºÿ¸ÿÂÿ½ÿ¾ÿÃÿ¼ÿ½ÿ»ÿ¼ÿÃÿÇÿÀÿ¸ÿÁÿÅÿÁÿÂÿ·ÿ«ÿÆÿÃÿÃÿµÿ´ÿ½ÿµÿÁÿ·ÿÉÿÀÿÂÿ¾ÿ¼ÿ»ÿ¾ÿÇÿÆÿ¼ÿ¼ÿ½ÿÄÿÆÿÃÿÂÿ¹ÿ¶ÿ¾ÿ½ÿÂÿÇÿËÿÂÿµÿºÿÁÿ¿ÿ´ÿ·ÿ·ÿÂÿ»ÿÌÿÀÿÿÑÿ¼ÿ½ÿÂÿ»ÿµÿ½ÿÀÿ¸ÿ¿ÿÀÿ¼ÿ¼ÿºÿÀÿ¾ÿ¹ÿÁÿÈÿÂÿºÿ¾ÿ½ÿÁÿÍÿÄÿ½ÿ¹ÿÀÿ³ÿÉÿÊÿ½ÿ¸ÿ¿ÿÃÿ°ÿºÿºÿÁÿÃÿ½ÿ¾ÿÁÿ»ÿ´ÿÁÿ¾ÿÁÿÆÿÂÿ¿ÿÂÿÆÿ¿ÿ´ÿ¶ÿÀÿÄÿÃÿ·ÿ¼ÿ¼ÿ´ÿ½ÿ¼ÿÅÿ²ÿÊÿ¾ÿËÿÃÿÅÿÂÿ¼ÿ¿ÿ¼ÿËÿ¹ÿºÿÅÿÂÿÁÿ½ÿ»ÿ¾ÿ¾ÿÂÿÆÿÁÿÆÿÈÿ¹ÿ¸ÿÂÿÆÿ»ÿ¹ÿ¼ÿ·ÿ¼ÿ¼ÿÀÿÀÿ¬ÿºÿ¾ÿ½ÿ¿ÿ²ÿÂÿºÿ¿ÿ¹ÿ½ÿ½ÿ¸ÿ³ÿºÿ¿ÿ½ÿ¶ÿ¼ÿ½ÿ¹ÿ¿ÿ¾ÿÄÿÅÿÆÿÅÿ½ÿ¿ÿÄÿ¾ÿ¿ÿÄÿËÿ¼ÿ¯ÿ³ÿÁÿÂÿÆÿÊÿÅÿ»ÿ¼ÿ¼ÿ¾ÿÁÿ·ÿ¶ÿÀÿÃÿ½ÿºÿÁÿÅÿÃÿÄÿÁÿÃÿÇÿËÿÅÿ¶ÿÆÿÍÿÆÿ²ÿÇÿ¶ÿ·ÿ·ÿ½ÿ¾ÿÈÿÂÿ¾ÿ»ÿÂÿÁÿ¹ÿ½ÿÁÿÈÿÌÿÆÿÇÿÆÿÂÿÂÿ¹ÿµÿÆÿ¿ÿÄÿÆÿ¿ÿÆÿÃÿ±ÿ»ÿ¹ÿ¿ÿ¹ÿ»ÿ»ÿÀÿÂÿÆÿÈÿÂÿ»ÿºÿ½ÿ¾ÿ¼ÿ¿ÿÄÿÃÿÇÿÂÿÅÿÀÿ»ÿÀÿÅÿ¶ÿÈÿÉÿÊÿºÿ¶ÿÈÿÆÿÆÿ¿ÿ¼ÿÀÿ¿ÿ¾ÿ¾ÿÂÿ¾ÿ»ÿ¸ÿ³ÿ½ÿÃÿÍÿÂÿ¸ÿÁÿ¼ÿÅÿÇÿ¸ÿÅÿÃÿ¹ÿÌÿÊÿÇÿÆÿÆÿ¹ÿÂÿÇÿÆÿÄÿ¿ÿ¹ÿºÿÄÿÆÿ¾ÿÂÿÁÿÂÿ»ÿÂÿ¼ÿ¸ÿÐÿºÿ¼ÿÑÿÆÿÈÿ½ÿºÿÅÿÍÿÄÿ½ÿ¾ÿÂÿÈÿÍÿÉÿÃÿÅÿÁÿÀÿÈÿÁÿºÿ¸ÿÄÿ¾ÿ¼ÿ¿ÿÎÿÀÿÃÿ¼ÿ¾ÿÎÿÊÿÀÿ¾ÿ¿ÿÂÿÀÿ¿ÿÄÿÂÿÀÿÃÿÅÿÌÿ¿ÿ¹ÿ½ÿÁÿ¹ÿÀÿÊÿ¸ÿÇÿÊÿÐÿ¶ÿÁÿÂÿÃÿÐÿÇÿ¹ÿ¹ÿ¿ÿ¾ÿ»ÿÃÿÂÿÄÿÃÿÏÿÁÿÃÿ¿ÿÎÿÁÿ»ÿºÿÉÿÄÿ¼ÿ¾ÿ½ÿ¼ÿ¼ÿ¼ÿ¿ÿÅÿÂÿÀÿÅÿÃÿÂÿ½ÿÅÿÂÿ¾ÿÄÿ¿ÿ¹ÿÇÿ¼ÿ¹ÿ¼ÿÁÿÃÿºÿÃÿÏÿÇÿÀÿÈÿÌÿÅÿ¼ÿ¾ÿ»ÿ¾ÿ¿ÿËÿÉÿÌÿÆÿÀÿÆÿÊÿ¿ÿÃÿ¾ÿ¿ÿÀÿÀÿÀÿÁÿÆÿÇÿ¿ÿ¼ÿÀÿ¾ÿÿ4ÿsÿ½ÿ¼ÿ¼ÿÅÿ¶ÿ³ÿµÿ´ÿ»ÿÀÿÅÿÅÿÇÿËÿÃÿ¾ÿ¼ÿ¾ÿ»ÿÈÿÊÿÄÿ¿ÿ»ÿÃÿÀÿÃÿÌÿËÿÂÿ½ÿÃÿÃÿÄÿÇÿ¾ÿ¾ÿÁÿÁÿÈÿÆÿ½ÿÃÿºÿÁÿÄÿÉÿÂÿÂÿ»ÿ½ÿÃÿÀÿ¿ÿ¿ÿÁÿÆÿ¾ÿ·ÿÌÿÉÿÈÿÌÿ¿ÿÂÿÃÿÀÿ¼ÿÅÿÉÿÁÿ¾ÿÂÿÉÿÉÿÄÿÉÿÁÿÃÿÎÿÌÿÈÿ»ÿ¶ÿ·ÿ»ÿªÿ¶ÿ¿ÿ¾ÿ¾ÿÃÿÈÿÉÿÀÿ½ÿÈÿ½ÿ»ÿÇÿ¾ÿÅÿÀÿºÿ¼ÿÄÿ¿ÿÂÿÂÿÃÿÁÿ¿ÿÃÿÁÿ¸ÿºÿÄÿÁÿÃÿÅÿÇÿÏÿÄÿÁÿ¹ÿÆÿÆÿÂÿÁÿÀÿ»ÿ½ÿÄÿÃÿËÿÆÿÊÿÆÿ½ÿÐÿÅÿÆÿËÿÇÿÇÿÄÿÆÿÆÿÁÿÁÿ¿ÿ¾ÿÂÿÁÿÁÿÀÿ¾ÿ¾ÿÇÿÆÿÌÿÂÿ½ÿÄÿÈÿÇÿÄÿÁÿÅÿÊÿÂÿÇÿÆÿÅÿ»ÿÇÿ¿ÿ½ÿÀÿ¿ÿÈÿÌÿÅÿÅÿÇÿÀÿÃÿÍÿÑÿÍÿÇÿÄÿÈÿÃÿÇÿËÿÆÿÉÿÇÿÄÿÄÿÅÿÃÿ½ÿËÿÈÿÉÿÈÿ½ÿÁÿÆÿÊÿÆÿÄÿÄÿÇÿÆÿÁÿÁÿÁÿÄÿÅÿÃÿÇÿ®ÿÐÿÀÿÆÿËÿÄÿÅÿÄÿÃÿÇÿÈÿÎÿÏÿÍÿÅÿ¼ÿÅÿÂÿÇÿÉÿÉÿÉÿËÿÎÿÎÿÌÿÉÿÇÿÉÿÅÿÒÿÀÿÇÿÃÿÄÿÂÿÉÿÑÿÒÿÓÿÎÿÁÿ¿ÿÀÿÉÿÇÿÐÿ¾ÿ¿ÿÉÿÃÿÄÿÄÿÃÿÇÿÎÿÏÿÆÿÇÿÆÿµÿ¼ÿÃÿÀÿ¼ÿÁÿÅÿÊÿÏÿÊÿÄÿÊÿÈÿÊÿÅÿÄÿ¼ÿ±ÿÅÿËÿÂÿ¸ÿ¼ÿÈÿÆÿÃÿÍÿÎÿÎÿ¿ÿÈÿÇÿÁÿÉÿÙÿÏÿÄÿÀÿÀÿÍÿÈÿÍÿÅÿÉÿÈÿÉÿÑÿÏÿÊÿÍÿÇÿ¿ÿÇÿÎÿÈÿÅÿÂÿÄÿÎÿÔÿÊÿÎÿÏÿÁÿÀÿËÿÄÿ¸ÿÄÿÎÿÌÿÇÿ¿ÿ¿ÿÆÿÉÿÁÿÂÿÇÿÁÿÐÿÉÿËÿÆÿÑÿÁÿÍÿÄÿÍÿÉÿÃÿÆÿÃÿÇÿÃÿÇÿÓÿÈÿÊÿÄÿÅÿÅÿÁÿÄÿËÿÈÿÂÿ¼ÿÅÿÂÿÃÿËÿ¿ÿÁÿ¾ÿÉÿÕÿÏÿÊÿÇÿÈÿÅÿÂÿ¿ÿÁÿÆÿÃÿÂÿÃÿÄÿÆÿÆÿÏÿÊÿÉÿÂÿÆÿÆÿÌÿÊÿÉÿËÿÇÿÂÿ»ÿ»ÿ×ÿÕÿÆÿ½ÿÄÿÆÿÇÿËÿÊÿÆÿÉÿÌÿ¾ÿÆÿÍÿÈÿÉÿÊÿÊÿÅÿÂÿÅÿÃÿÀÿÃÿÓÿÜÿÔÿÄÿÃÿËÿÎÿÍÿÉÿÑÿÉÿ¿ÿÄÿÇÿÊÿÇÿÅÿÈÿÇÿÆÿÉÿ¾ÿÅÿ¿ÿÇÿÐÿÂÿ¿ÿÈÿËÿÄÿ½ÿÇÿÍÿÉÿÌÿÉÿÃÿÃÿÆÿÈÿÃÿ»ÿÀÿÆÿÄÿÊÿÌÿËÿÉÿÍÿÌÿ¾ÿ¸ÿÅÿÂÿ¹ÿÆÿÂÿÂÿ¾ÿ¿ÿÃÿÅÿÊÿËÿÅÿÇÿÁÿºÿ¼ÿÇÿÍÿÊÿËÿÒÿ½ÿ¸ÿÂÿÃÿÐÿÌÿÅÿÆÿÉÿÆÿ¸ÿ¾ÿÊÿÅÿÌÿÉÿÅÿÇÿÈÿÉÿÆÿÎÿÊÿÅÿÃÿÂÿ¾ÿÀÿÅÿÆÿÃÿÊÿÅÿ¿ÿÆÿÄÿÀÿÂÿÄÿÄÿÆÿÅÿÎÿÁÿ¸ÿÆÿËÿÍÿÍÿÇÿÀÿ»ÿÇÿ¿ÿ¹ÿÂÿËÿÉÿÂÿ¿ÿÃÿÁÿÀÿÄÿÈÿÊÿÆÿÌÿÖÿÏÿÁÿÐÿÂÿÅÿÂÿ·ÿ¾ÿÅÿÈÿÏÿÊÿÁÿÇÿÉÿÀÿÈÿÆÿ¾ÿÂÿÅÿ½ÿÉÿÅÿÎÿÌÿÅÿÃÿÂÿ¿ÿÉÿÕÿÏÿÃÿÆÿÆÿÈÿÆÿÁÿÊÿÄÿÅÿ½ÿÍÿÀÿ¼ÿÁÿÀÿ¿ÿÄÿÉÿÇÿÁÿÆÿÅÿÇÿÉÿÄÿÈÿ¾ÿ½ÿÀÿÁÿÃÿÃÿ½ÿ¿ÿÐÿÇÿÆÿÂÿÂÿÃÿÆÿÌÿËÿÈÿÆÿÃÿÀÿÄÿÀÿÅÿËÿÆÿÀÿÄÿÇÿÃÿÆÿÉÿÊÿÇÿÂÿÈÿ¿ÿÂÿ·ÿ²ÿ¹ÿÂÿÁÿ´ÿ·ÿ»ÿ¶ÿ¸ÿÀÿÃÿ¾ÿ¾ÿºÿÂÿ½ÿ¸ÿ¿ÿÈÿÌÿËÿÁÿÇÿ»ÿ¶ÿÀÿ¹ÿ²ÿ¸ÿÁÿ»ÿÁÿÄÿÅÿ½ÿºÿÄÿÈÿ»ÿ¸ÿ¹ÿÎÿºÿÉÿÅÿ¹ÿ»ÿÂÿ½ÿ·ÿ·ÿÅÿÁÿ»ÿÀÿÁÿ»ÿ¼ÿÀÿ¸ÿÉÿÂÿ¿ÿÁÿÄÿ¿ÿ·ÿÈÿµÿ»ÿÉÿÍÿÅÿºÿ¸ÿÀÿÈÿÉÿÃÿÈÿÂÿ¸ÿ¶ÿ¶ÿ¹ÿÁÿÃÿÑÿ·ÿÌÿÈÿ»ÿÃÿ¿ÿ¸ÿÂÿÂÿ½ÿ¿ÿÂÿÂÿÅÿÉÿÅÿ½ÿ½ÿÈÿºÿµÿÁÿºÿ¿ÿÇÿÂÿÀÿÈÿÀÿÇÿÁÿÁÿÄÿÂÿÀÿÁÿ¿ÿ¼ÿÁÿ¸ÿ¼ÿÁÿÃÿËÿÈÿÀÿ¼ÿ¸ÿ´ÿ»ÿ¸ÿ­ÿÄÿËÿÇÿÁÿÀÿÅÿÃÿ´ÿ¹ÿºÿÄÿÊÿ½ÿ¼ÿ½ÿ»ÿÅÿÍÿÄÿÎÿ½ÿÅÿÀÿ¿ÿ¼ÿ¿ÿÇÿÄÿ¼ÿÊÿ¸ÿ¶ÿÁÿÂÿÃÿÅÿÄÿÅÿÆÿ¿ÿÆÿ¹ÿ¹ÿÀÿÆÿÅÿÈÿÅÿ¾ÿÀÿ¾ÿËÿÈÿÇÿ¾ÿÂÿÊÿÇÿÀÿÁÿ¿ÿÂÿºÿÄÿÉÿ¼ÿ¼ÿÆÿÀÿ¸ÿ¹ÿºÿÀÿÃÿÇÿÍÿ¼ÿ¶ÿ´ÿ¹ÿÀÿÂÿÃÿÅÿ¿ÿÌÿ¹ÿÀÿÂÿÁÿÆÿ¾ÿºÿÆÿÇÿÆÿÅÿÈÿÅÿÂÿÍÿÇÿÀÿÄÿÅÿ¾ÿÀÿÈÿËÿÂÿ¾ÿ´ÿ¼ÿ½ÿÁÿÁÿºÿ¼ÿÁÿÀÿÈÿÂÿÂÿ¿ÿ¼ÿ½ÿ¾ÿÃÿÇÿÇÿÆÿ¿ÿºÿ¶ÿ¸ÿÁÿÃÿ»ÿÂÿÆÿÃÿÄÿÃÿÂÿÃÿÕÿÎÿ¹ÿ¿ÿÀÿ¼ÿÂÿÄÿ»ÿ¹ÿÃÿÃÿÆÿ¾ÿÈÿÈÿÆÿÂÿ¾ÿ½ÿÀÿÁÿÀÿºÿÆÿÊÿÈÿ¿ÿÄÿÈÿÂÿ¼ÿ¿ÿÁÿ½ÿ¾ÿ½ÿºÿÇÿÃÿµÿÊÿÀÿ¾ÿÃÿÄÿÅÿÌÿÊÿ¼ÿÄÿÂÿ´ÿ½ÿ¹ÿ½ÿ½ÿÃÿÀÿÃÿÈÿÂÿÀÿÅÿÑÿÏÿÊÿÄÿ¿ÿÅÿÉÿÀÿÀÿÃÿ¾ÿ½ÿ¿ÿÁÿËÿÂÿÆÿÄÿ·ÿ¸ÿÂÿÀÿ½ÿÅÿÆÿÀÿÅÿÄÿÉÿ¹ÿÆÿ¿ÿÇÿÂÿ¾ÿÃÿÀÿ¼ÿÁÿÁÿÅÿÀÿÅÿÁÿÉÿÆÿÀÿÅÿÍÿÁÿ¾ÿÁÿ·ÿµÿÅÿÌÿÍÿÇÿÀÿÄÿÂÿÉÿÍÿÂÿÀÿÁÿÁÿÁÿ¼ÿ¼ÿ¾ÿÊÿ½ÿ½ÿ½ÿ¾ÿËÿÆÿÀÿ¾ÿÀÿÁÿ½ÿ¿ÿÍÿÇÿÏÿ·ÿ¿ÿÌÿÉÿÄÿ»ÿÁÿÅÿ¾ÿ¾ÿÅÿÇÿÊÿÄÿ¼ÿÄÿÁÿ¿ÿÆÿÃÿÃÿÂÿ¼ÿÄÿÇÿ¿ÿºÿ¾ÿÌÿ¾ÿ¾ÿÄÿÉÿ´ÿ¼ÿ·ÿ¸ÿÀÿËÿÇÿÁÿÀÿ½ÿ¾ÿÃÿËÿÊÿ¾ÿ¹ÿ¸ÿÄÿÁÿ¿ÿÈÿÎÿËÿÂÿ½ÿ½ÿ¾ÿÂÿ¼ÿ¸ÿ²ÿÉÿÎÿÆÿÊÿÉÿ¼ÿ¾ÿ¿ÿ¿ÿÌÿÊÿºÿÁÿÅÿ¾ÿÃÿÇÿ¿ÿÄÿÁÿÈÿÄÿÀÿ½ÿ»ÿ¿ÿ¼ÿ¾ÿÇÿÅÿÅÿÄÿÌÿÄÿ¹ÿ¾ÿ½ÿ¾ÿ¼ÿÄÿÁÿÃÿÇÿÇÿ¼ÿ¹ÿÁÿ»ÿ¸ÿÁÿÇÿÁÿÁÿÁÿ³ÿ¿ÿ¿ÿÃÿÆÿ½ÿ¿ÿÁÿÄÿÌÿÐÿÊÿ¹ÿ¿ÿÃÿ»ÿÊÿÃÿÉÿ¾ÿ¸ÿÂÿÆÿ¼ÿ¼ÿÀÿÅÿÃÿ¹ÿºÿÁÿÄÿÂÿÆÿÄÿµÿºÿ¾ÿ¾ÿ¿ÿÆÿËÿÊÿÀÿ»ÿÇÿÈÿ¼ÿÀÿÄÿÉÿÇÿÈÿÊÿ¾ÿÃÿÈÿºÿ¿ÿ¼ÿºÿ¿ÿÀÿ¹ÿÂÿÆÿÃÿËÿÇÿÇÿÍÿÃÿ¿ÿÃÿÃÿ¾ÿÆÿ¾ÿ½ÿÃÿÃÿÆÿÆÿÊÿÍÿÅÿ¼ÿ½ÿ»ÿ¾ÿÁÿºÿÅÿÃÿÆÿ¿ÿ¾ÿ¼ÿÄÿÇÿ¾ÿÇÿÇÿ¾ÿÀÿÂÿÅÿÈÿÁÿÁÿ»ÿ»ÿÀÿ»ÿÅÿ¹ÿ¿ÿ¬ÿµÿ¯ÿ¾ÿÃÿÀÿ»ÿºÿºÿ»ÿ¾ÿ¹ÿ·ÿÃÿÈÿ¿ÿÁÿ°ÿÄÿ¼ÿªÿ·ÿÏÿÁÿÄÿ·ÿ·ÿ¹ÿ¼ÿÃÿÇÿÁÿ»ÿÂÿÆÿ½ÿ½ÿ¸ÿ¾ÿµÿ»ÿ¿ÿÂÿ½ÿºÿºÿÇÿÃÿÅÿÂÿ»ÿ¶ÿ°ÿ±ÿ»ÿÊÿÍÿÀÿ¾ÿ¼ÿ¿ÿÎÿÂÿÄÿÂÿµÿÉÿÂÿÊÿ´ÿÀÿÉÿÅÿÄÿÄÿ¾ÿ¿ÿÁÿÁÿÀÿ¹ÿ¹ÿ¼ÿÆÿÇÿ·ÿÂÿÀÿÃÿÅÿ½ÿÂÿÆÿ¿ÿ¿ÿÀÿÅÿÈÿÇÿ¿ÿ¿ÿ¿ÿÂÿÇÿÅÿËÿÁÿºÿ¿ÿ¹ÿµÿÃÿÀÿÊÿÅÿÅÿÆÿ¾ÿÅÿ¿ÿ¼ÿ½ÿ¼ÿÂÿÃÿÂÿÂÿÀÿ¼ÿ¸ÿºÿ¿ÿÇÿÆÿÁÿ¸ÿÀÿÆÿÂÿÄÿÀÿ¹ÿ¼ÿ¿ÿ»ÿ¾ÿÉÿÇÿÁÿ¼ÿ½ÿ¿ÿÈÿÆÿºÿ´ÿ³ÿÀÿµÿÀÿÂÿ½ÿÁÿ¿ÿµÿÂÿ¾ÿ¹ÿÂÿÄÿÂÿÂÿÅÿÂÿÇÿÉÿÅÿÁÿÁÿÀÿ¿ÿ¼ÿ»ÿÄÿÀÿµÿ¾ÿ¼ÿÄÿÂÿ¼ÿ¾ÿÂÿ¶ÿ·ÿÂÿºÿ¿ÿÃÿ¿ÿÀÿºÿ¿ÿÅÿÇÿ¹ÿºÿÆÿÄÿ¾ÿ¼ÿ¾ÿºÿ¹ÿ»ÿÊÿ»ÿÀÿ½ÿºÿ½ÿÁÿÄÿ½ÿÂÿÁÿºÿºÿÄÿ¾ÿ·ÿ»ÿ¹ÿ¸ÿÁÿÈÿÃÿÁÿÀÿ½ÿÂÿ¿ÿÀÿÂÿÂÿÇÿ¿ÿÄÿÀÿÇÿÁÿÁÿ¸ÿ»ÿ¸ÿºÿÁÿ¿ÿ½ÿ¼ÿÂÿÆÿ¾ÿµÿ¾ÿÌÿÊÿÀÿ¸ÿ¶ÿ¸ÿ¸ÿ´ÿ»ÿ´ÿÃÿÊÿÃÿ½ÿ¼ÿ·ÿÂÿ²ÿÂÿÇÿ½ÿÈÿ¿ÿ¹ÿ¿ÿ»ÿÊÿÌÿÁÿ¿ÿÅÿ¾ÿºÿºÿ¹ÿ½ÿ½ÿ»ÿ¼ÿÆÿ¹ÿÃÿÇÿ¹ÿ·ÿ´ÿ½ÿºÿ¸ÿÁÿ¿ÿÀÿ¾ÿ¸ÿ»ÿÁÿÉÿ¾ÿÀÿ¾ÿ¾ÿÅÿÅÿ½ÿÂÿÉÿ¿ÿ»ÿÁÿÁÿÅÿÁÿ¼ÿ¼ÿ»ÿ´ÿÀÿÂÿÆÿ·ÿ½ÿÃÿ¾ÿ¾ÿ¸ÿ¸ÿÇÿÅÿÂÿ³ÿ¹ÿÂÿÊÿ¼ÿ¸ÿ»ÿºÿ¾ÿÃÿÂÿÃÿÅÿ»ÿ¸ÿ¼ÿ³ÿ¾ÿ»ÿÀÿºÿºÿ·ÿÁÿÃÿ¿ÿµÿ»ÿ¾ÿºÿÈÿÊÿÃÿ¿ÿÈÿ½ÿµÿ¼ÿÅÿÄÿ°ÿ´ÿÀÿÃÿÂÿ»ÿ¸ÿ¼ÿºÿºÿ»ÿ»ÿºÿ·ÿ±ÿ¿ÿ¼ÿ»ÿÊÿ¹ÿ»ÿÃÿÄÿ¼ÿ¸ÿÊÿ¹ÿ·ÿÀÿ»ÿ¶ÿÁÿ½ÿÁÿÆÿºÿ³ÿ¸ÿ·ÿ½ÿÅÿÆÿ¾ÿÀÿÇÿÂÿ¿ÿºÿ¼ÿ½ÿºÿ³ÿ»ÿ½ÿ¶ÿ·ÿÁÿ­ÿ¼ÿÄÿÄÿ¶ÿ³ÿ½ÿ¶ÿ³ÿ½ÿÃÿ¿ÿÀÿ½ÿ¾ÿ¸ÿµÿ»ÿÀÿ»ÿ»ÿ½ÿ½ÿ¾ÿ¿ÿºÿ¸ÿ¿ÿÀÿÄÿÁÿÆÿÃÿÀÿ¿ÿ¹ÿ»ÿÃÿÃÿµÿÇÿ·ÿ¶ÿ¹ÿ¸ÿÆÿ°ÿµÿ¸ÿÂÿºÿ½ÿÂÿÁÿ¸ÿ½ÿ¾ÿÁÿ¼ÿ¼ÿ½ÿ¿ÿ¿ÿ½ÿ½ÿ¿ÿÂÿÀÿÃÿ¿ÿµÿÀÿºÿ¸ÿ»ÿÀÿ¸ÿ¹ÿÂÿµÿ¼ÿ¼ÿ¸ÿÂÿ¿ÿÁÿ»ÿ«ÿ½ÿ·ÿ¿ÿÅÿÂÿÁÿÃÿºÿ¹ÿÂÿ¾ÿ½ÿÉÿÃÿµÿµÿ¼ÿ¸ÿ¸ÿ½ÿ³ÿ¾ÿÆÿ¸ÿ½ÿ¾ÿºÿÀÿ¼ÿ¸ÿ½ÿ½ÿÄÿ²ÿÁÿ²ÿÁÿºÿÁÿ¹ÿÃÿ¾ÿ¹ÿÉÿÈÿ²ÿ²ÿ¿ÿÍÿÄÿÆÿ½ÿ¶ÿ¾ÿÄÿ»ÿÀÿÉÿ¸ÿ¶ÿÅÿ¾ÿ¿ÿÄÿÆÿ½ÿ¿ÿÃÿºÿ­ÿºÿ²ÿ·ÿÊÿ­ÿ¾ÿÂÿ­ÿºÿÁÿÄÿÂÿÃÿ»ÿ³ÿ½ÿ¸ÿÊÿ»ÿÂÿÈÿÇÿÅÿÃÿ¹ÿ¶ÿºÿÍÿÆÿ·ÿ¾ÿÀÿÅÿÀÿ¿ÿÂÿÁÿ»ÿºÿµÿ¸ÿÄÿ·ÿÁÿÀÿ¶ÿ¾ÿ¾ÿÉÿÅÿÈÿ¾ÿÊÿ½ÿ¼ÿ¸ÿ²ÿµÿ·ÿÅÿÄÿÇÿ·ÿÅÿÁÿ¹ÿ¶ÿ·ÿ»ÿ¿ÿÀÿ¼ÿºÿ¹ÿ»ÿ¼ÿ¶ÿ»ÿ¶ÿÁÿ¿ÿ¾ÿ½ÿ¸ÿÃÿ·ÿÂÿ¶ÿ¹ÿ»ÿ²ÿ³ÿÉÿÈÿÀÿÀÿÄÿ´ÿÆÿÅÿÅÿ½ÿ´ÿµÿ¾ÿÅÿ¼ÿ´ÿµÿ³ÿ½ÿÆÿÃÿ¸ÿ¶ÿ¾ÿÁÿÄÿÁÿ»ÿ¼ÿ¼ÿ»ÿºÿÆÿ¿ÿÀÿ¹ÿ³ÿ¿ÿ½ÿ®ÿ·ÿÂÿ»ÿ¹ÿÂÿÀÿÂÿÅÿ¼ÿÀÿ¹ÿÅÿÅÿ¾ÿ¸ÿÀÿÆÿ¹ÿ´ÿ¹ÿ½ÿÂÿÁÿÀÿÃÿÁÿ¼ÿ¾ÿÈÿÌÿËÿÄÿÃÿ»ÿÂÿ¶ÿºÿµÿ¶ÿÂÿÃÿÂÿÆÿ¸ÿ¹ÿ´ÿÿ»ÿÂÿÄÿÁÿ·ÿÂÿ½ÿÁÿ¸ÿ½ÿºÿ¼ÿ¸ÿÃÿ¼ÿ¼ÿ¿ÿµÿ¶ÿ½ÿºÿ»ÿ¿ÿ¿ÿ¾ÿ¼ÿ¼ÿÆÿÄÿÃÿÆÿµÿÍÿ»ÿÁÿÄÿÆÿÅÿºÿ²ÿ¿ÿ¼ÿ¼ÿÂÿ»ÿ¸ÿÂÿ¸ÿÏÿÌÿÆÿ¿ÿ¿ÿ¹ÿ¸ÿ»ÿ¹ÿ¾ÿ¾ÿ¼ÿ½ÿÀÿÉÿËÿÂÿ½ÿ¼ÿ»ÿ¼ÿ¶ÿ¾ÿ»ÿÀÿ¾ÿÁÿ¿ÿÆÿÁÿÁÿ¾ÿ·ÿµÿÌÿ½ÿ¾ÿÂÿ¹ÿÂÿ¸ÿ¸ÿ±ÿ»ÿÁÿ¾ÿÄÿÄÿ¼ÿ¹ÿÄÿÆÿÇÿÆÿÃÿ¿ÿ¶ÿ»ÿÂÿÊÿÇÿÆÿÁÿÇÿÃÿ½ÿ¼ÿ°ÿÄÿÅÿÉÿ±ÿ³ÿµÿ·ÿ¾ÿ½ÿÊÿ¿ÿ½ÿÈÿÁÿºÿÁÿÁÿ¿ÿ·ÿ³ÿ¼ÿÆÿÅÿÁÿ¼ÿ½ÿÁÿ½ÿÅÿÆÿÇÿÃÿ´ÿ°ÿÿ»ÿºÿ¸ÿ»ÿÃÿ¶ÿÀÿÃÿ¸ÿ°ÿÀÿºÿ¬ÿ·ÿÉÿ°ÿ¼ÿÃÿÁÿ¿ÿÀÿºÿÃÿ¾ÿ¿ÿ¾ÿ»ÿÀÿÂÿ¹ÿ¯ÿ»ÿÃÿÆÿÅÿ¼ÿÁÿ¼ÿÁÿ½ÿºÿÊÿ½ÿ·ÿÀÿËÿ±ÿ¿ÿÃÿÆÿ¹ÿÁÿÀÿÂÿ½ÿ»ÿ¿ÿÅÿ¼ÿ¸ÿ¾ÿÂÿÁÿ¿ÿ¼ÿ·ÿºÿÅÿÃÿ¿ÿÂÿÂÿÀÿ¿ÿ½ÿÂÿÄÿ¹ÿÄÿÇÿÃÿÅÿÀÿÅÿÃÿ¹ÿ·ÿ¿ÿÀÿÀÿ½ÿÃÿÁÿ»ÿ½ÿ¼ÿ¼ÿÆÿÁÿ³ÿ´ÿ»ÿÅÿÆÿ¾ÿ»ÿ¹ÿÄÿÂÿÅÿËÿ½ÿÌÿÆÿ¹ÿÆÿ³ÿÆÿÃÿ½ÿËÿÅÿ½ÿÃÿ¿ÿ½ÿ¼ÿºÿ¾ÿÀÿ½ÿ¸ÿ»ÿ¿ÿ¼ÿ¾ÿÅÿÄÿÂÿÇÿÊÿ»ÿ»ÿÀÿ¿ÿ¼ÿÃÿÊÿÀÿºÿ¾ÿÉÿÁÿÄÿÅÿËÿ¼ÿÁÿ¼ÿºÿÁÿ»ÿ¼ÿÄÿ¿ÿ¸ÿ¹ÿ½ÿÅÿÇÿ¿ÿÆÿÈÿÃÿ¼ÿ¼ÿÂÿÄÿÌÿÄÿÅÿÆÿÇÿ½ÿ¶ÿÎÿÊÿ¸ÿÁÿ¹ÿ¾ÿÅÿÆÿ»ÿ»ÿÉÿÎÿÉÿ¾ÿ»ÿÃÿÁÿ¼ÿ»ÿµÿ¿ÿ½ÿÀÿÀÿÇÿÌÿ¾ÿ¹ÿÀÿÃÿ±ÿµÿºÿ¸ÿÁÿÈÿÊÿÊÿÀÿ¿ÿÂÿ¾ÿ¿ÿ¾ÿ¸ÿºÿ¾ÿ½ÿ¼ÿÁÿ¶ÿ±ÿºÿ¶ÿ¼ÿÀÿÁÿÂÿÆÿ³ÿÆÿÃÿ¸ÿÇÿÃÿÀÿÀÿÁÿÁÿÄÿºÿ·ÿ»ÿ´ÿ·ÿÄÿÆÿÀÿ¿ÿ¾ÿ½ÿÀÿÁÿ»ÿÆÿ¼ÿºÿÈÿÀÿÃÿÊÿÄÿ¸ÿÃÿ¿ÿ¿ÿÆÿ½ÿ·ÿÂÿËÿÆÿ»ÿ¹ÿ¿ÿÉÿ¼ÿÆÿ¼ÿ¼ÿÁÿ®ÿ¿ÿÉÿÂÿÑÿÃÿ¿ÿÄÿ±ÿ´ÿ¾ÿ¼ÿ¶ÿ¶ÿÀÿ¾ÿ½ÿÉÿÃÿ¶ÿ½ÿÂÿÈÿÃÿÂÿ±ÿ²ÿÂÿÌÿ¼ÿÇÿÅÿÉÿÏÿÌÿÁÿÁÿ¿ÿ¾ÿ¾ÿºÿ¿ÿÄÿÀÿÁÿÀÿÇÿÅÿÂÿÅÿÃÿÁÿÁÿ¿ÿÅÿÇÿ¾ÿÀÿÀÿÅÿ¾ÿ¸ÿ·ÿ¹ÿ»ÿÁÿÇÿÂÿ½ÿÄÿÆÿÄÿ·ÿÆÿÂÿÈÿÊÿÆÿ¶ÿ½ÿÀÿÊÿÃÿÀÿ½ÿÀÿ¾ÿÁÿÄÿ¾ÿÁÿÅÿ½ÿÁÿÈÿÁÿ¾ÿÉÿÆÿÅÿÌÿÆÿÂÿÁÿ¿ÿÇÿÆÿÇÿÈÿÃÿÂÿËÿÊÿÅÿÆÿÃÿ½ÿ¼ÿÁÿÂÿÃÿÄÿÍÿÀÿÀÿÈÿºÿÅÿÏÿÅÿÈÿÁÿÁÿÃÿÃÿÃÿÃÿÁÿÀÿÂÿ½ÿÁÿ½ÿ°ÿÿÿÁÿÏÿÊÿÀÿºÿ­ÿºÿËÿÇÿÈÿÇÿÃÿÁÿÀÿÅÿÇÿ¼ÿ¼ÿ½ÿÅÿÊÿ½ÿÇÿ¾ÿËÿ»ÿ¾ÿÉÿÇÿÃÿ½ÿÆÿÉÿÈÿÆÿ¾ÿÅÿÉÿÂÿÇÿÇÿÈÿ¹ÿÊÿ¿ÿÈÿ»ÿ¿ÿÍÿÊÿÊÿÁÿ¿ÿÄÿÃÿÄÿÃÿ»ÿÃÿÉÿËÿÃÿÄÿÇÿÅÿÀÿÆÿÂÿÆÿÈÿÂÿ¾ÿÄÿËÿÉÿÅÿÀÿ¼ÿÇÿËÿËÿÅÿ¹ÿÁÿÊÿ´ÿÂÿ»ÿÊÿÇÿ½ÿºÿÇÿÎÿÁÿºÿÂÿÁÿÄÿ¼ÿ¾ÿÐÿÀÿÁÿºÿÇÿ¾ÿÁÿÂÿÌÿÆÿ¾ÿÁÿ½ÿ¸ÿÀÿÇÿ¿ÿÂÿÉÿ¸ÿÆÿÌÿÇÿÉÿÄÿ¿ÿÆÿ¿ÿÁÿÃÿ½ÿ¿ÿÈÿÊÿÃÿÉÿÄÿ¾ÿÂÿÇÿÀÿÌÿÇÿÂÿÉÿÎÿÈÿÅÿÃÿ½ÿÃÿÇÿÅÿÇÿÑÿ»ÿËÿÑÿÍÿÈÿÌÿÎÿÇÿÇÿÁÿ¸ÿ¿ÿÌÿÉÿÃÿÈÿÂÿÔÿÂÿ»ÿ¿ÿÃÿÈÿÃÿÊÿÎÿÍÿÈÿÄÿÅÿ¾ÿÍÿÎÿÔÿÓÿËÿÊÿÈÿºÿÀÿÁÿÀÿÀÿ¼ÿ¼ÿÈÿÎÿÊÿÎÿÈÿÏÿÅÿºÿÆÿÐÿÉÿÁÿÈÿËÿÉÿÄÿ¼ÿºÿ¿ÿÄÿÉÿÎÿÎÿËÿ¸ÿÇÿÎÿÐÿÐÿÄÿ¿ÿÁÿÃÿÊÿËÿÎÿÇÿÁÿÃÿÉÿÊÿÎÿÈÿÆÿÁÿ¿ÿÈÿÏÿÌÿÌÿÊÿÑÿÆÿÍÿÀÿÈÿÇÿÄÿÒÿÈÿ½ÿÅÿÎÿÎÿÌÿÌÿÆÿÌÿÁÿÇÿ¾ÿÆÿÍÿ¾ÿ¾ÿÆÿÍÿÏÿÏÿÏÿÅÿ¾ÿÆÿ½ÿÓÿÍÿÍÿÆÿÀÿÃÿÊÿÅÿÀÿÍÿÓÿÃÿÉÿÊÿÄÿ½ÿÀÿÃÿÆÿÃÿ¾ÿ½ÿÃÿÉÿÆÿÃÿÐÿÊÿºÿÑÿ½ÿ¾ÿÀÿÇÿÈÿÅÿÇÿÌÿÏÿÑÿÉÿºÿÎÿ½ÿÇÿÌÿÇÿÅÿÇÿÃÿÁÿÇÿÈÿÉÿÇÿÆÿÎÿ¾ÿÃÿÄÿÌÿÍÿÏÿÒÿÏÿÉÿ¿ÿÆÿÌÿÊÿÏÿËÿÃÿÅÿÄÿ½ÿÀÿÃÿÂÿÊÿÉÿËÿÈÿÏÿÑÿÇÿÍÿÊÿÃÿÇÿÉÿÄÿÂÿÂÿÃÿËÿ´ÿÀÿÀÿ¿ÿ¿ÿÁÿÈÿÊÿÈÿÍÿÂÿÀÿ¾ÿÏÿÊÿÀÿÉÿÍÿÏÿÇÿÁÿÉÿÁÿµÿÄÿËÿÊÿÇÿÂÿÂÿÈÿÄÿÃÿÌÿÊÿÌÿÈÿÃÿÆÿÀÿËÿÎÿÅÿÃÿÊÿËÿÂÿ¿ÿ¾ÿ¿ÿÈÿÖÿÎÿÏÿÌÿÅÿÆÿÌÿÌÿÎÿËÿ·ÿÆÿÏÿÒÿÉÿÅÿÆÿÃÿ¾ÿÄÿÅÿÇÿÍÿÈÿÓÿÎÿ¾ÿÄÿÉÿÄÿÂÿÂÿÈÿÈÿ·ÿÀÿÇÿÍÿÇÿÅÿÍÿÎÿÈÿÉÿÆÿÊÿÇÿÒÿ½ÿ¾ÿÃÿÆÿÂÿÀÿÍÿËÿÎÿÉÿÆÿÊÿÄÿÆÿÉÿÇÿÆÿ¿ÿÅÿËÿÈÿÒÿËÿÎÿÉÿÊÿËÿÃÿÅÿÎÿÔÿÂÿÆÿÊÿÃÿ¸ÿ¹ÿÆÿÎÿÎÿÄÿÂÿÊÿ¹ÿ¾ÿÃÿÇÿÇÿÃÿÄÿÃÿ½ÿ¹ÿÂÿÇÿÉÿÄÿÃÿÄÿÅÿÈÿÀÿÂÿÊÿÈÿÆÿÀÿ¿ÿÉÿÏÿÇÿÎÿ×ÿÒÿÌÿÆÿÊÿÌÿÉÿÇÿÆÿÅÿÉÿÄÿ¸ÿÅÿÆÿÅÿÅÿÀÿ¼ÿÂÿÃÿÍÿÌÿÁÿÅÿÈÿËÿËÿÃÿ¶ÿ·ÿÊÿÁÿ¿ÿÀÿÃÿÅÿ¾ÿºÿÅÿ¾ÿÃÿÄÿÂÿÈÿÁÿÉÿÌÿ½ÿÄÿÑÿ¼ÿÂÿ¾ÿ¾ÿÂÿÄÿÆÿÉÿÆÿÅÿÄÿÃÿÁÿÌÿÉÿÃÿÅÿÇÿ¸ÿÁÿµÿÆÿÍÿÄÿËÿÎÿÅÿËÿÏÿÐÿÇÿÂÿ½ÿÀÿÁÿ¿ÿÁÿÁÿ¿ÿ¼ÿÈÿÈÿÉÿÆÿ¿ÿÁÿÆÿÉÿÁÿ¶ÿ½ÿÅÿÈÿÊÿËÿÊÿºÿ¾ÿÊÿÅÿÇÿÄÿ¹ÿ´ÿ»ÿ¹ÿ»ÿÆÿÎÿÆÿÈÿÆÿ¿ÿÇÿÈÿÊÿÍÿÄÿ¿ÿÄÿÈÿÆÿÆÿÀÿÎÿÍÿÄÿÄÿÉÿÍÿÌÿÊÿ¼ÿ¹ÿ¹ÿ½ÿ½ÿºÿºÿ³ÿ¼ÿ¿ÿ¹ÿ¿ÿÄÿÁÿÀÿÆÿºÿ¼ÿ¾ÿÄÿÃÿ¿ÿ¾ÿ¿ÿ¾ÿÇÿ½ÿÂÿÇÿÃÿ»ÿ»ÿÁÿÁÿÆÿÃÿ»ÿ·ÿ¹ÿ½ÿ½ÿ¹ÿ¼ÿºÿÊÿÏÿÇÿ¹ÿ´ÿ¶ÿµÿµÿ¾ÿÂÿÍÿÌÿ¼ÿ¼ÿ¿ÿºÿ¿ÿÅÿÄÿÆÿÆÿ¾ÿÇÿÉÿ½ÿÀÿ¼ÿ²ÿ»ÿÁÿÈÿÂÿÁÿÀÿ¾ÿÄÿ½ÿ»ÿÇÿ¿ÿ¾ÿ¿ÿÀÿÀÿ½ÿ½ÿÈÿ½ÿÊÿÁÿºÿ·ÿ²ÿ²ÿÀÿÆÿÇÿÃÿÌÿ½ÿºÿÁÿÇÿÂÿºÿºÿ¿ÿ¾ÿ¾ÿ¿ÿ¸ÿ¸ÿÀÿÃÿ½ÿ»ÿÁÿ¸ÿ½ÿÃÿ½ÿÀÿÄÿ¼ÿ³ÿ»ÿ¾ÿ·ÿÄÿÄÿÅÿÆÿ¿ÿ´ÿ¶ÿËÿ¾ÿÃÿÅÿÂÿÆÿÄÿÁÿÃÿÆÿÂÿ·ÿ¾ÿ¿ÿÌÿÏÿÇÿÁÿ»ÿ·ÿ¸ÿ³ÿÈÿÂÿÁÿ¼ÿ¿ÿÂÿ¾ÿ¿ÿÆÿÂÿÀÿÈÿ»ÿ¸ÿ¿ÿÀÿ¿ÿÀÿÇÿÇÿ¹ÿ¾ÿÂÿ´ÿËÿÀÿ²ÿ½ÿÊÿÆÿ¾ÿÀÿºÿÇÿÆÿÌÿÀÿ¿ÿÄÿÉÿÅÿ¹ÿ¹ÿÀÿ²ÿÊÿÆÿÈÿÎÿÒÿÀÿºÿÇÿ¶ÿ·ÿ¼ÿÃÿÀÿÄÿÃÿÀÿÂÿÅÿÂÿÀÿÇÿÅÿÎÿÄÿÀÿ½ÿÂÿÇÿÂÿ¼ÿ¿ÿ¿ÿµÿ¾ÿ¹ÿÁÿÇÿÈÿÁÿ¹ÿ½ÿÃÿ¹ÿµÿÇÿÃÿÇÿÁÿ»ÿÀÿÄÿÆÿÆÿËÿÎÿÅÿÇÿ·ÿ»ÿ¶ÿÃÿÈÿÁÿÄÿÊÿÅÿ¿ÿÃÿÂÿ½ÿ½ÿÁÿÈÿÃÿ¸ÿ»ÿ¿ÿ½ÿ¾ÿ»ÿ¼ÿÁÿÌÿÆÿ¾ÿËÿÊÿÂÿºÿ¼ÿÀÿ½ÿÄÿÍÿ½ÿÅÿÈÿÌÿËÿÆÿÁÿ¾ÿ¿ÿÄÿÄÿ¾ÿÀÿÈÿÎÿÉÿ¿ÿÃÿÃÿÅÿÆÿÃÿ¾ÿ¹ÿÁÿÉÿ¾ÿ¾ÿ½ÿÉÿ¾ÿ½ÿ½ÿÁÿÇÿÈÿÈÿÁÿºÿÊÿ¾ÿÈÿÀÿ½ÿ¾ÿÂÿÀÿ¾ÿÈÿÌÿÄÿÅÿÉÿ¼ÿÎÿ½ÿ·ÿ¾ÿ½ÿ·ÿ¹ÿ¾ÿ½ÿÁÿÇÿÅÿÀÿ¾ÿÃÿÃÿÂÿÀÿÁÿ¿ÿ¿ÿÇÿÅÿ¹ÿ¿ÿÂÿÐÿ¾ÿÃÿ¿ÿÂÿÄÿÁÿÂÿ¿ÿ½ÿÄÿÅÿÇÿÀÿ¿ÿ½ÿËÿÃÿ»ÿ»ÿÂÿ¾ÿ½ÿÅÿÇÿÆÿÅÿ¿ÿºÿÖÿÀÿÅÿÇÿÆÿÂÿÂÿÃÿ¾ÿ»ÿ¿ÿ¼ÿÄÿÈÿÁÿ¿ÿÂÿÀÿÇÿÈÿ½ÿÈÿÌÿËÿËÿÌÿÐÿÀÿ¿ÿ¼ÿÀÿÃÿ¿ÿÂÿÊÿÆÿ½ÿÀÿÃÿÁÿÃÿÄÿÆÿÅÿ»ÿ¸ÿ½ÿ½ÿÎÿÂÿÅÿÄÿÀÿÂÿÄÿÂÿÁÿ¿ÿÄÿÌÿÅÿÎÿÂÿ½ÿÇÿ¼ÿ½ÿÂÿÇÿÃÿÁÿÅÿÁÿ¿ÿÂÿÏÿÆÿÅÿÁÿÅÿºÿ¿ÿÇÿÆÿÆÿ»ÿ¸ÿÆÿÃÿ¸ÿÃÿ½ÿÁÿÆÿÌÿÉÿÂÿÃÿÇÿ¾ÿÇÿÉÿÃÿÃÿÁÿ¹ÿ¼ÿÄÿÃÿÃÿÆÿÂÿ½ÿºÿÈÿÆÿÁÿÇÿÆÿ¿ÿÃÿÇÿÀÿÃÿÌÿÈÿ¼ÿÂÿÂÿÁÿ¼ÿÀÿ¼ÿ¿ÿÄÿÀÿ»ÿ¾ÿÂÿÂÿÅÿ¾ÿ¼ÿÄÿÁÿÂÿ¼ÿ»ÿµÿ±ÿÄÿÆÿÇÿÇÿÅÿÃÿ¾ÿ¼ÿ¼ÿ½ÿÃÿ½ÿÌÿÂÿÂÿÄÿ»ÿ¼ÿÁÿÁÿ½ÿ¸ÿ»ÿ¿ÿ¼ÿ·ÿ¹ÿÁÿÁÿÁÿÁÿÃÿÂÿ¯ÿÃÿÃÿ¼ÿÀÿÀÿÃÿ¾ÿ½ÿ·ÿ¼ÿÉÿÁÿ¹ÿ¹ÿºÿÊÿÈÿ½ÿÂÿÅÿÈÿÂÿÂÿ½ÿÁÿÁÿ»ÿ¼ÿÄÿÇÿÆÿËÿÆÿ½ÿÂÿÊÿÀÿ½ÿÁÿÀÿÂÿÀÿ½ÿºÿ¹ÿ»ÿÁÿÅÿÉÿÇÿÀÿÁÿ¾ÿ·ÿÇÿ¿ÿÄÿÄÿÉÿ½ÿÇÿºÿ¸ÿÃÿÄÿÈÿÉÿÀÿºÿ¹ÿ½ÿÄÿÁÿ¼ÿ¼ÿÁÿÅÿÅÿÃÿÅÿÕÿ¸ÿ¼ÿÆÿ¾ÿÁÿ¹ÿµÿ»ÿÄÿÅÿÁÿÅÿÂÿ±ÿ±ÿ½ÿºÿ¸ÿºÿÃÿ¼ÿÉÿ»ÿ»ÿ¾ÿ½ÿ¼ÿ¾ÿ¾ÿÃÿÄÿ¾ÿ»ÿ¿ÿÂÿ¾ÿ¾ÿ³ÿÃÿ³ÿ¸ÿÂÿÉÿÅÿºÿÀÿÃÿ½ÿÊÿÈÿ½ÿ¹ÿ¶ÿ¸ÿÄÿÇÿÄÿÉÿ¼ÿÃÿÆÿÁÿ¿ÿ¿ÿ¼ÿÅÿÅÿÂÿÉÿ½ÿÅÿÊÿÌÿÃÿ½ÿºÿ½ÿÁÿÂÿ½ÿ¶ÿ¼ÿÀÿÈÿÆÿ®ÿÃÿ½ÿÄÿÃÿ¸ÿ¶ÿ¿ÿËÿÆÿºÿºÿ½ÿ¹ÿ¾ÿÈÿÀÿºÿÅÿÆÿ¼ÿ¼ÿÅÿ¿ÿ¸ÿ´ÿËÿ½ÿÆÿÄÿµÿÂÿ¶ÿ¿ÿÄÿ¼ÿ¸ÿ»ÿ¾ÿÀÿÁÿ¼ÿ¼ÿÁÿ½ÿ¾ÿÄÿÈÿÀÿÀÿºÿ²ÿ¿ÿ³ÿÂÿÄÿºÿÄÿÄÿÆÿ½ÿ¹ÿ»ÿ¿ÿ¾ÿ¼ÿÂÿÃÿÈÿÌÿÀÿ¸ÿ¶ÿ¶ÿ¸ÿ¼ÿÂÿÆÿÆÿÌÿºÿÁÿ°ÿÁÿ¹ÿ¼ÿ»ÿÂÿÀÿÄÿÆÿÄÿÅÿÂÿÁÿÂÿ¸ÿ²ÿ¼ÿ¼ÿºÿÀÿ·ÿ¸ÿ¼ÿºÿ·ÿ¾ÿÆÿ´ÿºÿ²ÿºÿÇÿÁÿÂÿ¾ÿÃÿ½ÿ»ÿ¾ÿÉÿÄÿ¾ÿÂÿ·ÿÁÿ½ÿµÿ¾ÿÂÿÆÿÁÿÂÿ­ÿµÿ·ÿºÿ¾ÿ½ÿÁÿ¿ÿ¸ÿ¶ÿ¾ÿ·ÿ¿ÿ¾ÿ¸ÿ½ÿÅÿÀÿ¼ÿ¿ÿ¾ÿ¾ÿ·ÿºÿ¿ÿÂÿÈÿËÿÌÿ»ÿ¿ÿ½ÿÄÿºÿÁÿ¸ÿ·ÿÁÿÆÿ¿ÿ¾ÿ½ÿÂÿ½ÿ¼ÿ¼ÿÀÿÄÿÀÿ¿ÿ½ÿ¹ÿºÿ¿ÿÅÿÅÿµÿ»ÿ¼ÿ¼ÿÉÿÅÿ¿ÿ¿ÿ½ÿÃÿµÿ¶ÿ½ÿ»ÿÀÿÁÿÂÿÈÿÀÿ¿ÿ¿ÿ¹ÿ¸ÿ¹ÿºÿÀÿÁÿÁÿ¿ÿÇÿ»ÿ½ÿÌÿ»ÿ»ÿ°ÿ·ÿÁÿÀÿ·ÿÂÿ½ÿ¿ÿ»ÿ¸ÿÃÿÌÿ¾ÿ¹ÿÉÿÄÿ¼ÿ·ÿºÿÀÿÃÿÀÿ¹ÿºÿÂÿÃÿ¸ÿÀÿÆÿÄÿÏÿÍÿÌÿÒÿ®ÿ¼ÿ¼ÿ½ÿÈÿÃÿ·ÿÂÿÆÿÈÿÆÿ¹ÿºÿÉÿÄÿÉÿÃÿ¹ÿÁÿ¾ÿ¸ÿ·ÿ³ÿµÿ¸ÿ¹ÿ´ÿ¼ÿÁÿ¹ÿ´ÿ»ÿÈÿ¸ÿÂÿ¼ÿ»ÿÂÿ¸ÿºÿÆÿÁÿ¿ÿÄÿÄÿ¹ÿ¹ÿ·ÿÀÿ¿ÿ·ÿ¾ÿÃÿÃÿÁÿ¹ÿ¸ÿÂÿÁÿ»ÿ¸ÿ²ÿºÿ¼ÿ²ÿ½ÿ¾ÿ¶ÿÄÿ»ÿÈÿ¾ÿ¿ÿ¿ÿ²ÿºÿÃÿ½ÿÆÿÈÿ¾ÿÇÿ¶ÿËÿÄÿ²ÿ¸ÿºÿ¹ÿ¿ÿÀÿÃÿÄÿ¹ÿ´ÿºÿÁÿÈÿÁÿÂÿÅÿ¸ÿÆÿÁÿÊÿÁÿÀÿ³ÿÁÿ½ÿ¼ÿ¿ÿ»ÿÄÿÁÿ³ÿ¿ÿÄÿÆÿ¸ÿÁÿÄÿÇÿ¶ÿºÿÀÿ¿ÿÂÿÄÿÇÿÁÿºÿ¼ÿ¼ÿ»ÿ¿ÿÈÿ¿ÿ»ÿºÿ¿ÿ¾ÿ¾ÿ¿ÿ¸ÿ»ÿ¾ÿ»ÿ¶ÿ¾ÿºÿÈÿËÿºÿ³ÿºÿÁÿ¿ÿ»ÿ¹ÿÂÿÁÿÃÿÂÿÇÿ¿ÿ¾ÿÁÿ½ÿºÿ½ÿ½ÿ¼ÿÂÿÂÿ¿ÿÀÿ»ÿºÿ·ÿºÿºÿÁÿºÿ¾ÿÀÿ±ÿ¸ÿ·ÿ¸ÿ³ÿ¹ÿ·ÿ¿ÿ´ÿÃÿ¼ÿºÿÀÿ¿ÿ¿ÿ¶ÿ¸ÿ·ÿ»ÿ»ÿÂÿÊÿÄÿ·ÿ³ÿ³ÿ·ÿ»ÿµÿ·ÿ³ÿºÿ¿ÿÂÿÄÿ¹ÿÈÿÆÿ¾ÿ´ÿ´ÿ¶ÿÀÿÅÿ»ÿ¶ÿ·ÿ¹ÿÄÿÆÿ½ÿ¿ÿÂÿ¹ÿ¿ÿÄÿ¾ÿÃÿÌÿËÿ¿ÿ»ÿ¾ÿÆÿ¿ÿµÿ·ÿ»ÿÀÿÃÿ¿ÿ»ÿºÿÀÿ½ÿÄÿ¾ÿÆÿ¹ÿ¹ÿ¶ÿ´ÿ¸ÿ»ÿ»ÿºÿ±ÿÅÿµÿ¹ÿ¹ÿÅÿ»ÿ¸ÿÁÿÆÿÇÿ½ÿ¹ÿµÿµÿ¼ÿ¸ÿ»ÿÁÿÀÿÆÿÆÿ»ÿ¸ÿ»ÿ¹ÿµÿ¶ÿ²ÿ·ÿ»ÿ³ÿ¼ÿÁÿÈÿ½ÿ¶ÿ¶ÿ¹ÿ¿ÿ¼ÿÁÿ»ÿ¹ÿ´ÿ¶ÿÃÿ¿ÿ·ÿ¸ÿ¶ÿ·ÿ¶ÿ½ÿÇÿÆÿÅÿ·ÿ²ÿ¾ÿÈÿÁÿµÿ»ÿÅÿÉÿÈÿ¿ÿ½ÿÂÿÃÿ¿ÿÃÿ·ÿ·ÿÀÿÀÿÀÿ¾ÿ¼ÿÁÿÊÿ¾ÿ·ÿÌÿÉÿ¼ÿÄÿ¸ÿÀÿ¸ÿºÿ¼ÿÂÿµÿ¿ÿ¼ÿ»ÿ²ÿ½ÿÆÿ¿ÿ¸ÿ¾ÿ»ÿ¿ÿÁÿ»ÿÂÿ¿ÿ¼ÿ¼ÿ½ÿ¹ÿ¾ÿ¸ÿÁÿ¾ÿ²ÿ¯ÿÄÿ»ÿÁÿ¿ÿÂÿ¹ÿÃÿ»ÿ½ÿËÿ¯ÿ½ÿÀÿÀÿÅÿ¹ÿÃÿ»ÿÇÿ¾ÿÇÿÂÿºÿÂÿÂÿÁÿÂÿÄÿÂÿºÿ·ÿµÿ¶ÿÀÿÃÿ´ÿÿÀÿÃÿÌÿÊÿ¸ÿ¹ÿºÿÊÿ¿ÿ¹ÿ»ÿ¶ÿÍÿ¶ÿ¶ÿ³ÿÏÿ»ÿ½ÿ±ÿÇÿÌÿÊÿ¾ÿ½ÿÀÿ¾ÿ¶ÿ»ÿ¹ÿÃÿÆÿ»ÿ¶ÿ¶ÿ¶ÿÀÿÇÿÄÿÄÿ¸ÿ¾ÿÌÿ¸ÿÅÿ»ÿÀÿÊÿÅÿÉÿ®ÿÀÿÈÿºÿ¸ÿÁÿ¾ÿ»ÿÀÿ¶ÿ¾ÿ¼ÿ²ÿÅÿÂÿÂÿÈÿÅÿÀÿ½ÿ»ÿ¾ÿ»ÿµÿ»ÿ¿ÿÁÿÂÿ¿ÿÃÿ¾ÿ´ÿ»ÿ¼ÿµÿºÿ¼ÿ³ÿ´ÿÁÿÀÿ¾ÿ½ÿÇÿ¾ÿ¸ÿ¹ÿÃÿ½ÿ¾ÿÃÿ»ÿÀÿ³ÿ¸ÿ¹ÿ·ÿÀÿÅÿÁÿ¼ÿ»ÿ¾ÿÃÿÅÿÄÿÃÿÃÿ½ÿµÿ¹ÿ¿ÿÅÿÃÿÅÿÅÿ¿ÿ¼ÿ´ÿ¼ÿ¶ÿÁÿÈÿºÿ¶ÿ½ÿÂÿÀÿºÿÄÿ¸ÿµÿ¹ÿÀÿÁÿ½ÿÀÿÂÿÀÿ½ÿ´ÿ¹ÿ¼ÿ¼ÿÀÿºÿÁÿÍÿ¿ÿ»ÿ¹ÿ²ÿ¼ÿ½ÿ»ÿ¿ÿºÿ¶ÿ½ÿ»ÿÀÿÌÿ¸ÿ¾ÿ¹ÿµÿÃÿÆÿ¿ÿÃÿÂÿÈÿÇÿ½ÿ·ÿÄÿÃÿÎÿÈÿ»ÿ¾ÿ½ÿ¸ÿ¼ÿËÿÉÿ¼ÿÀÿ½ÿ½ÿÀÿ¿ÿÇÿ¿ÿ¹ÿ½ÿÂÿÀÿËÿµÿÄÿÈÿ¾ÿ½ÿÃÿ¹ÿÅÿÇÿÅÿÃÿÅÿÄÿ½ÿÄÿÀÿ¹ÿ¿ÿÁÿ¿ÿ¿ÿÁÿÁÿ¾ÿÂÿÁÿÀÿÉÿÆÿÂÿÆÿÃÿËÿ¿ÿÄÿÁÿÊÿ¼ÿÂÿ¾ÿÃÿÃÿ½ÿºÿÂÿÀÿÄÿÁÿÂÿ¿ÿÁÿÅÿÂÿÀÿÄÿÆÿºÿ¶ÿÁÿÅÿÁÿ½ÿ¾ÿ»ÿÁÿ¾ÿÌÿÅÿ´ÿ¼ÿ¹ÿÆÿ¿ÿ¿ÿÆÿ»ÿÅÿÈÿÆÿ½ÿ½ÿ¼ÿÀÿÃÿºÿ¿ÿÀÿ¿ÿÀÿÂÿÁÿ¼ÿ½ÿÀÿ½ÿÀÿÅÿÇÿ¾ÿ¼ÿ¶ÿ¾ÿÂÿºÿ¿ÿÅÿÄÿÃÿÄÿ¸ÿ¿ÿÂÿÊÿÄÿ½ÿ»ÿÀÿÅÿ¹ÿÀÿÈÿÀÿ½ÿ¾ÿ»ÿÁÿÇÿÁÿÅÿÈÿÄÿÆÿ´ÿ¶ÿ³ÿÀÿ´ÿÎÿÐÿÁÿ¬ÿ»ÿÅÿ¹ÿÄÿÀÿ¾ÿºÿÃÿÂÿºÿ¿ÿÄÿÄÿºÿ´ÿ¸ÿ½ÿÅÿÄÿÆÿ»ÿºÿ¾ÿÃÿÀÿÄÿÊÿ»ÿÇÿÅÿÀÿ¬ÿ»ÿºÿÃÿ¾ÿÅÿÃÿÃÿÀÿÆÿÆÿÄÿÄÿÀÿ¿ÿÀÿÀÿ¿ÿÀÿÃÿ»ÿ»ÿÁÿ¼ÿÃÿ¾ÿÅÿªÿ¸ÿÄÿÃÿÅÿ¼ÿÄÿ¿ÿÊÿÐÿÁÿ¼ÿ½ÿÀÿÇÿÇÿÄÿÁÿ¾ÿÀÿ¸ÿ¼ÿËÿÇÿÈÿ¹ÿÂÿ¼ÿºÿ¿ÿÂÿÃÿ¿ÿÄÿºÿºÿÅÿ¼ÿ¿ÿÇÿÁÿ¿ÿÀÿ¾ÿ¿ÿ½ÿ¶ÿ½ÿÈÿÃÿÂÿÀÿÉÿ½ÿºÿÃÿ¾ÿÈÿ½ÿÆÿ·ÿºÿ¿ÿ¿ÿ³ÿÃÿ¿ÿ·ÿ¼ÿ½ÿ»ÿÁÿÁÿ±ÿµÿ¾ÿÃÿÂÿÆÿÁÿÂÿ¼ÿÁÿÃÿÄÿÈÿËÿÍÿÎÿ¿ÿÁÿ½ÿÁÿÂÿ¾ÿÂÿÁÿ¾ÿÅÿÆÿÅÿÂÿ½ÿÂÿÀÿ»ÿÈÿÉÿÎÿÈÿ»ÿºÿÀÿ¿ÿÀÿÂÿ¿ÿ¿ÿÆÿÊÿÇÿ»ÿ±ÿ·ÿÂÿÂÿÀÿ½ÿ¾ÿÀÿÂÿ¾ÿºÿÃÿ¶ÿÀÿ¿ÿÁÿÀÿÆÿÇÿÂÿÁÿÀÿÂÿÁÿ¿ÿÊÿËÿÀÿ¿ÿÆÿÁÿÏÿÈÿÇÿ½ÿÃÿ³ÿ¼ÿ¿ÿÀÿ½ÿ»ÿÆÿ»ÿÀÿÅÿÃÿÅÿÀÿÄÿÇÿ¿ÿºÿ¸ÿÎÿ¹ÿÂÿ½ÿ¾ÿÊÿÈÿÆÿÃÿÁÿÀÿÆÿÄÿÁÿ¾ÿ¼ÿÀÿÁÿÅÿÄÿÍÿÀÿ¹ÿ²ÿÂÿÇÿ»ÿ¸ÿÂÿÂÿÍÿÄÿÃÿÀÿÇÿÌÿÀÿºÿºÿ¹ÿ¼ÿ»ÿÅÿÆÿÀÿ½ÿÉÿÀÿÅÿ¸ÿ»ÿÆÿÆÿÅÿ¿ÿÆÿÊÿÉÿÆÿ½ÿÂÿËÿ¾ÿÊÿÄÿÃÿÁÿËÿÄÿÀÿÃÿÅÿÆÿÃÿÈÿÊÿÀÿÁÿÌÿÎÿÈÿÅÿÈÿÆÿ¼ÿ¼ÿµÿÆÿÀÿÁÿÃÿÀÿÂÿÁÿÂÿÄÿÅÿÅÿÅÿÄÿ¾ÿ¸ÿÁÿÀÿÇÿÒÿÁÿÏÿµÿÃÿ»ÿÀÿ¾ÿÄÿÎÿÍÿÉÿËÿÊÿÁÿ»ÿ½ÿ¿ÿ¿ÿ¾ÿÎÿ¾ÿÈÿÇÿÇÿÄÿÇÿÂÿÊÿÉÿÊÿÈÿ½ÿ¶ÿ¼ÿÉÿÂÿÊÿÎÿÇÿÐÿÏÿÇÿÏÿÅÿÂÿÂÿÂÿÂÿÀÿ¿ÿÅÿÃÿ·ÿÂÿÐÿÈÿÆÿÄÿÇÿÁÿÀÿ½ÿÂÿÆÿÉÿÇÿÉÿÉÿÇÿÉÿÁÿÂÿÌÿÅÿ¿ÿÈÿ½ÿÉÿÄÿÒÿÊÿÇÿÆÿ½ÿ½ÿÉÿÍÿÆÿÃÿÀÿÆÿÏÿ¿ÿ»ÿÅÿÇÿÌÿÌÿÑÿÓÿÑÿÁÿ¼ÿÈÿÄÿÂÿÄÿÂÿÁÿÄÿÍÿÌÿÊÿÈÿÀÿ¾ÿÁÿËÿÑÿÎÿÊÿÈÿÅÿÉÿÈÿÁÿÂÿÇÿÎÿÄÿÉÿÎÿÈÿÆÿÁÿ»ÿ¾ÿÀÿÀÿÁÿÊÿÄÿÌÿÉÿÉÿÊÿÊÿ½ÿ¿ÿÉÿÉÿÄÿÄÿÇÿÂÿÄÿ¿ÿÇÿÉÿÊÿÎÿÇÿÄÿ¾ÿ¾ÿÇÿÍÿÏÿÌÿÃÿÂÿÍÿÆÿÁÿ¾ÿ¹ÿÈÿÅÿÀÿÆÿÌÿÏÿÎÿËÿÊÿÅÿÅÿ¼ÿ¿ÿÉÿËÿÉÿÃÿÂÿÇÿÉÿÂÿÁÿÆÿÀÿÇÿÐÿÉÿÌÿ¾ÿºÿ¹ÿÂÿÄÿÃÿºÿ»ÿÉÿÈÿÀÿ¿ÿÊÿÆÿÃÿÍÿÅÿÃÿÄÿÂÿ»ÿ½ÿÆÿÈÿËÿÏÿÉÿÇÿÌÿÈÿÂÿ¿ÿÉÿÅÿËÿÏÿÈÿÅÿ¿ÿÁÿÍÿÏÿÈÿÈÿÁÿÀÿ»ÿÀÿÄÿÅÿÆÿÂÿÃÿÇÿÅÿÄÿÂÿ½ÿÃÿÊÿÂÿÀÿÃÿÆÿÉÿÄÿÆÿÑÿ½ÿÉÿÅÿÅÿÆÿÇÿÃÿ¿ÿÀÿÄÿÈÿËÿÊÿÆÿÅÿÎÿÈÿÒÿÉÿÂÿÉÿÇÿ¾ÿÃÿÉÿ·ÿÊÿµÿÆÿÄÿ¼ÿ»ÿÃÿÄÿÁÿÈÿÐÿÂÿÀÿÄÿÐÿÍÿÉÿÊÿÏÿÉÿÁÿÄÿÉÿÊÿÅÿÐÿ¾ÿ¶ÿÃÿÍÿÊÿÆÿÁÿÇÿÏÿÇÿÄÿÆÿÉÿÃÿÃÿÈÿÆÿÄÿÅÿÇÿÆÿÄÿÈÿÐÿÇÿÐÿÔÿÐÿÆÿÄÿÊÿËÿÇÿÈÿÆÿÄÿ½ÿÅÿÊÿÍÿÂÿÄÿÇÿÅÿÁÿÁÿÉÿÃÿÈÿÃÿÐÿÏÿÇÿÅÿÉÿÈÿÇÿÈÿÀÿÅÿÄÿ½ÿÇÿÈÿÉÿÎÿÐÿÌÿÃÿ¾ÿÉÿÅÿÌÿÁÿÅÿÁÿÃÿÄÿËÿÐÿÉÿÌÿÒÿÆÿÅÿÅÿ¿ÿÈÿÅÿÂÿÉÿÊÿÄÿÑÿÐÿÆÿÉÿ¾ÿ¿ÿÆÿÊÿÏÿÒÿÎÿÌÿÖÿ×ÿÎÿËÿ¼ÿÄÿÐÿÎÿÌÿÁÿÂÿÇÿ¿ÿÍÿÌÿÁÿÄÿÇÿÁÿÉÿÓÿÃÿÆÿÏÿÅÿÀÿÁÿÃÿÇÿÉÿÆÿÆÿÎÿÍÿÂÿÂÿÃÿÈÿÌÿÌÿÆÿÂÿÒÿ¶ÿÄÿÇÿ¼ÿ¾ÿÀÿÀÿÉÿÄÿÄÿ¿ÿÄÿ¾ÿÆÿÊÿÄÿÆÿÍÿÅÿÂÿÈÿ¿ÿÅÿÈÿÊÿÄÿ½ÿÂÿÆÿ»ÿÀÿÂÿºÿÄÿÄÿ¼ÿ»ÿÀÿÃÿÅÿÃÿÍÿÁÿ½ÿ¼ÿÂÿÈÿ¿ÿÀÿÆÿÀÿÀÿ»ÿ¿ÿÄÿÃÿÀÿÄÿÀÿ»ÿ¾ÿÈÿÆÿÊÿÎÿÏÿÌÿÇÿÉÿÈÿÇÿ½ÿÌÿÎÿÄÿÃÿÄÿ¹ÿ¿ÿÍÿÉÿÂÿÁÿÂÿ¿ÿ¼ÿÅÿÁÿµÿ¯ÿ¼ÿ½ÿ¸ÿÀÿÆÿ¸ÿ¼ÿ¿ÿÂÿÈÿÀÿÂÿÉÿÌÿÉÿ»ÿËÿÏÿÄÿÂÿÂÿÅÿÈÿÅÿÆÿÆÿ·ÿ¼ÿÇÿÈÿÉÿÍÿÍÿÆÿÄÿÎÿÆÿ¾ÿÃÿÇÿÄÿÄÿÁÿ½ÿÀÿÉÿÃÿÇÿÒÿÓÿÌÿºÿÀÿ½ÿ·ÿºÿÄÿ¾ÿºÿÀÿÆÿ»ÿ½ÿÄÿÂÿÄÿÎÿÄÿÇÿÀÿÄÿÂÿ½ÿ¿ÿÁÿºÿ¾ÿÇÿÏÿÉÿÃÿÁÿ¿ÿ¾ÿÁÿ½ÿÀÿºÿºÿ¹ÿ¸ÿ½ÿÁÿ¾ÿ±ÿÀÿÀÿ·ÿ¹ÿ¼ÿ¼ÿ¿ÿÁÿ»ÿ½ÿÄÿÈÿ½ÿ¸ÿ½ÿ½ÿÇÿÈÿÂÿÀÿºÿÃÿÂÿ»ÿ¼ÿ¾ÿ½ÿ»ÿºÿ¼ÿÃÿÄÿÄÿÇÿ¾ÿ·ÿÁÿ¸ÿÄÿÆÿÄÿÅÿ¾ÿ¶ÿ¼ÿ¸ÿÁÿ°ÿ¸ÿ»ÿ¿ÿ½ÿ¸ÿ·ÿ¹ÿÃÿ¿ÿ½ÿÌÿ¼ÿ´ÿºÿÀÿÆÿÊÿÇÿ¾ÿ½ÿÃÿÅÿ¿ÿ¹ÿ¸ÿ¿ÿÉÿÂÿËÿ»ÿÀÿÃÿ¿ÿ¿ÿ¿ÿ·ÿ¸ÿ¹ÿÇÿ·ÿÃÿÂÿÀÿ½ÿÁÿÅÿ¾ÿÈÿÉÿÅÿÆÿÀÿ¹ÿ¿ÿÆÿÅÿÃÿ¿ÿ½ÿÁÿÀÿÇÿËÿÃÿ¾ÿ¼ÿ»ÿÃÿÀÿ¿ÿÀÿÁÿ¾ÿÉÿÐÿÈÿ¾ÿ½ÿÁÿÌÿÃÿ¿ÿºÿºÿ¹ÿµÿ·ÿÂÿÈÿ¿ÿÉÿÁÿÃÿ½ÿÀÿÄÿÁÿ¾ÿÁÿÆÿÂÿÁÿÀÿÀÿËÿÇÿÃÿÀÿÄÿÊÿÃÿ¿ÿÂÿÅÿÅÿËÿÍÿÎÿÅÿ»ÿ»ÿÁÿ¹ÿÁÿ¿ÿÁÿÁÿÌÿÇÿÄÿÆÿÅÿÁÿÃÿÆÿÈÿÆÿÁÿ·ÿÁÿÉÿÇÿ¾ÿ»ÿÃÿÅÿµÿÊÿÁÿÃÿÅÿËÿÄÿ¸ÿ¼ÿÄÿºÿ»ÿ½ÿ¶ÿ¾ÿÇÿÁÿÂÿÉÿÍÿÎÿËÿÊÿÓÿÉÿ¼ÿºÿ»ÿÁÿÉÿÇÿÂÿ¾ÿ¹ÿ»ÿÂÿÀÿÃÿÅÿÉÿÌÿÊÿÃÿ»ÿ·ÿ¶ÿ»ÿÄÿÀÿ½ÿÊÿÊÿÅÿ¼ÿºÿÁÿ¾ÿ·ÿ¼ÿÂÿÊÿÏÿ»ÿÊÿÀÿÇÿÍÿÌÿÄÿ¼ÿ»ÿÂÿÐÿËÿÅÿ¾ÿËÿ»ÿÃÿ¾ÿÂÿÂÿÉÿÍÿ½ÿ½ÿÂÿ¿ÿ½ÿÀÿÃÿÄÿÆÿÅÿ¾ÿ¹ÿ¼ÿ¾ÿ¾ÿÀÿÃÿÄÿÏÿÂÿÎÿÆÿÅÿÂÿÃÿÆÿÆÿÊÿ¹ÿËÿÃÿ¿ÿÌÿ·ÿ¸ÿ¼ÿ¼ÿ¸ÿ¼ÿÃÿÇÿÉÿËÿÔÿµÿÁÿÊÿ¾ÿÄÿÈÿÁÿÀÿÆÿÅÿÀÿ¿ÿ½ÿÄÿÐÿÁÿÄÿ¼ÿ½ÿ¿ÿ»ÿ»ÿ¼ÿ½ÿÆÿÆÿÃÿ»ÿÀÿËÿÂÿ»ÿ¸ÿ¼ÿÉÿÂÿÀÿÈÿÆÿÆÿ¾ÿÁÿ½ÿÅÿ¿ÿÁÿÄÿÆÿÄÿÀÿÂÿÂÿ¿ÿºÿ½ÿÉÿ½ÿ½ÿÃÿÄÿÇÿÇÿËÿÄÿÂÿÀÿ¼ÿÀÿÁÿÄÿ¾ÿ¸ÿÉÿ¾ÿ¾ÿÁÿºÿÄÿÅÿÁÿÁÿÂÿÂÿÂÿÂÿÅÿÃÿÉÿ·ÿÂÿÁÿÀÿ½ÿ¿ÿ¾ÿ¼ÿÄÿÅÿ¿ÿÃÿ¼ÿ¿ÿÂÿÇÿ¿ÿ»ÿ¿ÿÇÿ½ÿÁÿÀÿºÿ·ÿºÿÁÿÅÿÆÿ¾ÿÉÿÆÿÈÿÃÿÎÿÁÿÆÿÅÿÄÿÃÿÀÿÁÿÄÿÃÿÅÿÁÿÉÿÄÿÅÿÇÿÌÿ¹ÿÁÿÂÿÀÿÍÿÇÿ¾ÿ¼ÿ¹ÿºÿ¹ÿÃÿ»ÿÇÿÅÿÐÿÃÿ»ÿ»ÿ¼ÿÊÿËÿÁÿÄÿÏÿÈÿÁÿÉÿ½ÿ¸ÿÀÿ¿ÿ¼ÿÁÿÃÿÂÿÃÿÄÿÈÿÁÿ»ÿ»ÿÁÿÊÿÉÿÇÿÇÿÂÿ¼ÿ½ÿ»ÿÂÿµÿ½ÿÆÿÍÿÃÿ¼ÿ¹ÿÀÿÉÿÆÿÄÿÅÿÊÿ¹ÿÈÿÉÿÁÿºÿ·ÿ·ÿ·ÿÀÿ»ÿ¸ÿºÿ¹ÿºÿ»ÿ¾ÿÂÿÅÿ½ÿÃÿ¾ÿÆÿ¿ÿÂÿÌÿÇÿÂÿ¼ÿÄÿ¿ÿ¹ÿ¾ÿ¼ÿ´ÿ¸ÿ¿ÿµÿ¼ÿÆÿÓÿÅÿÄÿÅÿÉÿ¹ÿ½ÿÅÿÂÿÀÿ½ÿ¾ÿÂÿÀÿÃÿÅÿ¿ÿ¹ÿÀÿÌÿÇÿÂÿ¼ÿÂÿ¹ÿÂÿÀÿÆÿ¾ÿ´ÿ¿ÿÌÿÎÿÃÿ·ÿ¾ÿ¿ÿËÿÆÿ¹ÿÅÿÉÿÕÿ¿ÿ³ÿºÿÁÿÁÿÄÿÆÿ½ÿ·ÿ¸ÿ¹ÿºÿ»ÿÂÿ¿ÿ¼ÿÂÿÂÿÇÿ¶ÿ¾ÿÇÿÄÿ¿ÿÀÿ½ÿ¼ÿ¸ÿ»ÿºÿ¹ÿ¶ÿµÿºÿ²ÿ¸ÿ¿ÿ·ÿÂÿµÿÂÿÄÿ¹ÿÈÿÀÿÂÿºÿ½ÿ»ÿ¿ÿÂÿ¾ÿ»ÿ»ÿ¼ÿ¼ÿ¾ÿÈÿ¾ÿ³ÿ¶ÿÂÿÈÿ¾ÿÉÿÃÿÇÿÂÿ¾ÿÆÿ½ÿ¶ÿÂÿÎÿÎÿÅÿ½ÿÀÿÁÿ½ÿ¾ÿÆÿ¿ÿµÿ¶ÿ±ÿÈÿÄÿ¿ÿºÿÀÿ»ÿ¼ÿ¾ÿÀÿÂÿ½ÿ¼ÿ½ÿÁÿÂÿºÿ¹ÿÃÿÂÿÀÿÀÿÄÿ¿ÿÄÿÍÿ»ÿ¾ÿµÿ¼ÿÀÿÁÿ´ÿ»ÿÀÿ¿ÿ»ÿ½ÿ»ÿºÿÀÿ»ÿ·ÿµÿÄÿÅÿ¼ÿµÿÑÿËÿÆÿËÿ¶ÿºÿ·ÿ·ÿÁÿÁÿ½ÿÀÿÃÿÄÿÅÿ¿ÿ½ÿ¿ÿ¼ÿÀÿÄÿÀÿÃÿ¸ÿ¿ÿ·ÿºÿÄÿÂÿ¿ÿ¿ÿÁÿÆÿÀÿ¿ÿ¾ÿÀÿÃÿÀÿ·ÿ¸ÿÁÿÄÿÄÿ»ÿ©ÿ¯ÿ»ÿ¾ÿÂÿÂÿ¹ÿºÿÂÿºÿ»ÿ¶ÿÁÿ½ÿºÿ½ÿÂÿÂÿÄÿÃÿ¾ÿ¿ÿ¾ÿ¾ÿÁÿºÿ·ÿ»ÿ¼ÿ»ÿ½ÿ»ÿ¼ÿ¿ÿ·ÿ·ÿ¯ÿÔÿµÿ»ÿÀÿÇÿÍÿÄÿ»ÿÀÿÉÿÂÿ¿ÿÅÿÌÿÍÿ¿ÿµÿ·ÿ»ÿ¼ÿ¿ÿÈÿÊÿÃÿÄÿºÿ¿ÿ¿ÿ¾ÿºÿ¾ÿ´ÿ¿ÿ¼ÿ¶ÿ¹ÿÄÿ¿ÿÇÿÇÿ½ÿ»ÿÄÿÅÿ½ÿ¼ÿ»ÿ¹ÿ¸ÿ¸ÿ½ÿÁÿÅÿÈÿÇÿÅÿÄÿ¶ÿ¾ÿÈÿ½ÿ¹ÿ½ÿÀÿ»ÿ¼ÿÁÿ½ÿ½ÿ³ÿ°ÿ»ÿ¾ÿ·ÿ½ÿÀÿºÿÁÿ½ÿÁÿºÿ¸ÿÃÿÂÿÇÿºÿÍÿ¿ÿ°ÿºÿÈÿÂÿÊÿÄÿºÿ»ÿÂÿ¿ÿ½ÿÃÿ¹ÿ¼ÿÃÿ¸ÿ¸ÿÀÿÀÿÀÿºÿ¹ÿÂÿÄÿ»ÿ·ÿÄÿÁÿºÿ·ÿ¸ÿÀÿÉÿ²ÿ½ÿ¾ÿ½ÿ¿ÿ¶ÿÆÿÉÿÂÿºÿÇÿ¿ÿ¹ÿ¼ÿ¿ÿ»ÿ¼ÿ¿ÿ¶ÿ¹ÿÁÿÂÿËÿºÿÄÿ»ÿÀÿ¼ÿ¹ÿÊÿ¶ÿÌÿ¼ÿ¿ÿ¼ÿºÿÄÿÄÿ»ÿÎÿÊÿ¾ÿ¸ÿ¿ÿÁÿÊÿÄÿÅÿËÿÁÿ»ÿ¿ÿÂÿÂÿ¿ÿ·ÿ±ÿ¼ÿÃÿ½ÿ¯ÿ¼ÿÉÿÀÿÆÿ¿ÿÅÿ¾ÿ¿ÿ¼ÿºÿ»ÿÂÿÁÿ½ÿ¼ÿ¼ÿ·ÿ¼ÿ»ÿ¾ÿÂÿÂÿ¿ÿ¸ÿºÿ¿ÿÃÿÇÿ½ÿ¼ÿ¼ÿ»ÿ½ÿ²ÿÄÿ¾ÿÅÿÃÿºÿÆÿÅÿ³ÿ¾ÿÅÿ¿ÿÄÿ¿ÿ»ÿÁÿ¿ÿÈÿÁÿÈÿÈÿÅÿ¶ÿÅÿ¾ÿ¼ÿÂÿ½ÿÂÿÃÿÀÿÃÿ¿ÿ½ÿÂÿÃÿÄÿÁÿÌÿ´ÿ¼ÿ¶ÿÀÿ¸ÿ½ÿ¸ÿÀÿ»ÿºÿÀÿ¾ÿÃÿºÿÂÿÁÿºÿ¾ÿÃÿ¾ÿ¶ÿ¼ÿÁÿÂÿÂÿÂÿÅÿÄÿ¾ÿ½ÿ¿ÿ¿ÿÀÿÅÿ¾ÿÀÿ½ÿ¶ÿÄÿÀÿ·ÿ·ÿ½ÿÁÿ¼ÿ¶ÿÁÿÀÿÈÿ»ÿÂÿ¶ÿµÿ½ÿÀÿ½ÿ¶ÿ¹ÿÉÿÁÿÅÿÅÿ»ÿ¿ÿÃÿ½ÿ½ÿ½ÿ»ÿ¿ÿ¾ÿºÿµÿ¿ÿÉÿ¿ÿ¸ÿ»ÿ¾ÿ¾ÿ¿ÿ¼ÿ½ÿ¼ÿ»ÿºÿÀÿ«ÿ¾ÿ·ÿ¿ÿ½ÿÉÿÄÿÅÿ¾ÿÀÿ¼ÿ¿ÿÂÿ½ÿ½ÿ¾ÿ¿ÿÄÿÄÿ»ÿ¹ÿºÿ¾ÿÇÿÅÿÀÿ·ÿ²ÿ³ÿ¹ÿÃÿ¾ÿÂÿÀÿ¼ÿ½ÿ¾ÿ¹ÿ½ÿ¼ÿ«ÿ¿ÿ¼ÿ¾ÿµÿ°ÿ°ÿ´ÿÆÿ½ÿÆÿÁÿÉÿºÿ¾ÿÀÿ»ÿ¼ÿÁÿÀÿ¼ÿ¸ÿ´ÿ¬ÿ¯ÿÀÿ¹ÿµÿÂÿÁÿÆÿ¼ÿÁÿ½ÿ»ÿÍÿÆÿ·ÿ½ÿ¼ÿ¹ÿÁÿ¿ÿÁÿ½ÿ½ÿ±ÿÄÿÃÿ½ÿ·ÿ´ÿ¿ÿÀÿ¾ÿÀÿ¿ÿ¿ÿ¹ÿÂÿ¹ÿ¸ÿÅÿÀÿÁÿÃÿ¿ÿÁÿºÿ¼ÿÂÿÃÿÅÿ¼ÿ¾ÿ½ÿÀÿ»ÿµÿ·ÿ½ÿ¸ÿ¿ÿ¶ÿ¿ÿÀÿÂÿ¶ÿÉÿÀÿ»ÿÀÿÃÿ»ÿÃÿÂÿ¿ÿ¿ÿ¿ÿ¼ÿÀÿ¾ÿ¿ÿ½ÿ¾ÿÀÿ»ÿÀÿÁÿÀÿÆÿ¾ÿ½ÿÄÿÄÿ¼ÿ¿ÿÂÿºÿ¸ÿ»ÿ¾ÿºÿÄÿ¸ÿÅÿ±ÿÅÿ²ÿÂÿ¼ÿÄÿ»ÿ¼ÿÆÿ¿ÿ¼ÿ¾ÿ»ÿ¹ÿÂÿÆÿÃÿ»ÿ·ÿµÿ¹ÿºÿÁÿÆÿÀÿÁÿÃÿÍÿËÿ¹ÿ¼ÿ½ÿÁÿÆÿ¾ÿ·ÿÂÿ¼ÿ»ÿ»ÿ¿ÿÄÿ¼ÿÎÿÉÿ¼ÿÀÿ±ÿ¶ÿ¼ÿ¼ÿ»ÿ¿ÿºÿ½ÿÄÿ½ÿ·ÿ¼ÿ¿ÿÀÿÃÿ¼ÿ¸ÿ¾ÿ½ÿ½ÿÂÿÁÿÀÿ¿ÿºÿ¼ÿºÿºÿ¹ÿ¾ÿÃÿÃÿÁÿ¾ÿÇÿ»ÿ»ÿ³ÿµÿÿ°ÿºÿÅÿ¿ÿ½ÿ´ÿ»ÿ¸ÿÁÿÄÿ´ÿºÿÂÿÁÿÃÿ¹ÿ¿ÿÅÿÃÿÊÿÆÿÁÿÍÿÄÿ·ÿ¾ÿ´ÿºÿ¸ÿºÿ¼ÿ²ÿÁÿÃÿÁÿÈÿÆÿÁÿÁÿ·ÿ°ÿ¸ÿÂÿ»ÿÀÿÂÿ¿ÿÁÿ½ÿ¸ÿÁÿ³ÿÁÿÅÿÀÿ¿ÿÄÿÎÿÆÿ½ÿ»ÿ·ÿ·ÿºÿ»ÿ¿ÿ¼ÿ³ÿ¹ÿ¾ÿÄÿ»ÿ»ÿÂÿ¼ÿ¼ÿÃÿ¼ÿ¼ÿÀÿÄÿ¾ÿ¾ÿ¾ÿ·ÿ¸ÿÉÿÀÿ¾ÿ½ÿ»ÿÂÿºÿ¹ÿÇÿ¼ÿºÿÀÿÄÿÅÿ¿ÿ¾ÿÁÿ¾ÿ¼ÿ¼ÿºÿ½ÿ½ÿ´ÿ»ÿÅÿºÿ·ÿ·ÿ¿ÿ¼ÿÄÿÅÿ²ÿ½ÿ½ÿÃÿÄÿ¿ÿÄÿµÿºÿ¼ÿºÿÀÿÃÿ½ÿ¾ÿÁÿ¾ÿ¼ÿ¹ÿ·ÿ¹ÿ½ÿ¼ÿ½ÿÆÿÃÿ³ÿ¯ÿºÿ¾ÿ»ÿÄÿÂÿÅÿ¿ÿ»ÿÆÿÁÿ¾ÿ¿ÿÆÿ¿ÿÌÿÈÿÆÿ»ÿ¹ÿÅÿÆÿÀÿ½ÿ»ÿÀÿÆÿÂÿ¿ÿ¹ÿÈÿÅÿ¸ÿ¾ÿÃÿ¿ÿ¾ÿ¸ÿ´ÿÃÿÁÿ¹ÿ·ÿ³ÿ½ÿ¿ÿµÿÆÿ´ÿ¶ÿ¿ÿÆÿµÿ¾ÿÄÿ½ÿ¼ÿºÿÀÿÇÿËÿÀÿ¼ÿ¼ÿÁÿ½ÿÀÿÈÿÉÿÈÿÉÿÈÿÃÿ¿ÿÁÿÃÿÁÿÃÿÂÿ¾ÿËÿÅÿ¾ÿ¾ÿÂÿÇÿ¼ÿÇÿÈÿÂÿ¼ÿ·ÿ·ÿÃÿºÿ¾ÿÂÿÀÿÄÿÃÿÅÿÅÿÃÿ½ÿ¾ÿÃÿÄÿÂÿ¾ÿ½ÿ½ÿ¾ÿÅÿÆÿÍÿ¿ÿÅÿÀÿÀÿ³ÿÅÿÌÿ¾ÿ¼ÿÂÿ°ÿÌÿÁÿÄÿ¾ÿÁÿÇÿÆÿ»ÿ·ÿ¼ÿÅÿÅÿÆÿÇÿÆÿÁÿ¹ÿ½ÿÆÿÂÿ¿ÿÄÿºÿ²ÿ¼ÿÄÿ¾ÿ¿ÿÀÿÂÿ¼ÿ¿ÿ´ÿ¾ÿÆÿÀÿÅÿ¾ÿÂÿÃÿÄÿ¼ÿÃÿÂÿÀÿÄÿ¾ÿ½ÿÃÿÇÿÆÿÀÿ¾ÿ·ÿºÿ»ÿºÿ¿ÿ¾ÿ¹ÿ¾ÿÍÿ¹ÿÇÿ¿ÿÁÿ½ÿ½ÿ¹ÿÀÿÀÿ½ÿ¹ÿ¿ÿÄÿÊÿËÿÄÿÀÿÀÿ»ÿ¸ÿ¾ÿÁÿÄÿÈÿºÿ´ÿÀÿ°ÿÆÿ¹ÿËÿÍÿ¿ÿ·ÿ½ÿ»ÿÄÿ»ÿÀÿºÿÀÿÂÿÁÿÂÿÈÿÊÿÈÿÆÿÀÿ¸ÿºÿÂÿÂÿºÿ¿ÿÀÿÂÿÈÿ´ÿÆÿ¹ÿ¿ÿËÿ¾ÿÆÿ¼ÿºÿ¶ÿ¿ÿÀÿ¾ÿ¹ÿ½ÿ¿ÿ¿ÿÁÿÅÿÊÿÆÿÂÿ»ÿ·ÿÇÿÊÿ»ÿ³ÿ¿ÿ¹ÿ½ÿÂÿ¿ÿÁÿÅÿÃÿ¸ÿÄÿÇÿÂÿÇÿÇÿÌÿÌÿ¿ÿ¸ÿ½ÿ½ÿ¹ÿÀÿÅÿÃÿ¸ÿ¿ÿÃÿ¾ÿÀÿÂÿ¹ÿ¼ÿ»ÿÁÿºÿÂÿÁÿ¾ÿ¿ÿÂÿÈÿÇÿ¹ÿ±ÿ½ÿÆÿÁÿ¿ÿÀÿÂÿÇÿ¿ÿºÿ·ÿÅÿÀÿÃÿÊÿÄÿÀÿ¹ÿ¿ÿ¾ÿ¿ÿÄÿÂÿÆÿÄÿÅÿÆÿÁÿÁÿÉÿÈÿÀÿÃÿÆÿÊÿÁÿ¿ÿÊÿÆÿ·ÿÏÿÅÿºÿ¼ÿ¿ÿµÿ¸ÿÁÿËÿÌÿÄÿ¾ÿÀÿÄÿÆÿÇÿ¿ÿ½ÿÉÿÅÿ´ÿºÿËÿ½ÿ»ÿ½ÿÃÿ½ÿÄÿÂÿÃÿÉÿÃÿÄÿÆÿÂÿ¾ÿÆÿÎÿÈÿÇÿ¿ÿÄÿÈÿÅÿÈÿ½ÿÂÿºÿÁÿÀÿ¶ÿÄÿ¿ÿÄÿÈÿ¸ÿ¼ÿ¼ÿ¾ÿÍÿÈÿ¶ÿ·ÿ¿ÿ°ÿºÿÃÿÈÿ»ÿ»ÿÈÿÉÿÂÿ·ÿºÿÁÿÂÿÃÿÃÿÃÿÀÿÁÿÁÿ¿ÿÃÿÁÿÆÿÀÿÊÿ¾ÿÆÿÀÿÁÿÀÿÄÿÉÿÁÿÀÿÆÿÇÿÉÿ½ÿ´ÿ»ÿÄÿ¾ÿ¸ÿÌÿÊÿÀÿÁÿ¼ÿÈÿ¹ÿ¸ÿÃÿÅÿÇÿÁÿÂÿ¿ÿÄÿÇÿÆÿÈÿÁÿ»ÿÂÿÆÿÉÿÁÿ·ÿ¼ÿÅÿÆÿ¼ÿÌÿ¼ÿÆÿÈÿÆÿ¼ÿºÿ¾ÿ¸ÿµÿÂÿÑÿÍÿÄÿÂÿÌÿÂÿÆÿ¸ÿ»ÿ¼ÿ¼ÿÃÿ½ÿÂÿÉÿÀÿ¾ÿÈÿÉÿÂÿÃÿ¼ÿ¿ÿËÿÏÿÈÿÈÿ¿ÿÃÿÆÿÇÿÃÿÁÿ»ÿ¾ÿÀÿÀÿ¾ÿ¿ÿÄÿÀÿ»ÿÂÿ½ÿÀÿ·ÿÂÿÅÿµÿÁÿÍÿÃÿ¾ÿÆÿÏÿÊÿÁÿ¾ÿÀÿÅÿÃÿÆÿÈÿÆÿÂÿÂÿ¹ÿÄÿÀÿÂÿÄÿÆÿÅÿÉÿÆÿÆÿÒÿÐÿÇÿÊÿÄÿÊÿÒÿÏÿÒÿ¹ÿÁÿÇÿÁÿÉÿÇÿÆÿÈÿÄÿÃÿÄÿÆÿÁÿÄÿ¹ÿÅÿ¼ÿÆÿÍÿÂÿÄÿÂÿÃÿÀÿÅÿÊÿÃÿ¾ÿÂÿºÿÁÿÆÿÂÿ½ÿÆÿÀÿ¿ÿÉÿÊÿÈÿÍÿÇÿÂÿÅÿ¾ÿÄÿÌÿÂÿÂÿÁÿÈÿÏÿÌÿÍÿ¾ÿÄÿÃÿÂÿÃÿÇÿÍÿÆÿ¾ÿÊÿËÿÄÿÄÿÂÿÁÿÉÿÒÿÊÿÁÿÁÿ¿ÿ½ÿÂÿÅÿÈÿÅÿÊÿÅÿ¿ÿÎÿÖÿÁÿÃÿÈÿÇÿÆÿÉÿÉÿÂÿ¼ÿÀÿÇÿÄÿ³ÿÆÿÄÿÀÿÇÿÁÿÃÿÊÿÏÿÌÿÅÿÅÿÃÿÂÿÌÿÆÿÉÿ»ÿÂÿÃÿÏÿÇÿÁÿÄÿÂÿ¹ÿ¿ÿÏÿÎÿËÿÅÿÍÿÉÿÀÿÉÿÈÿÈÿÊÿÃÿ»ÿÂÿÆÿ¿ÿÃÿÂÿÆÿÇÿÏÿÇÿÉÿÎÿÈÿÂÿ¾ÿÂÿÄÿÂÿ¾ÿ´ÿÄÿÇÿÈÿËÿÃÿÁÿÌÿÁÿ½ÿÂÿÂÿÊÿÎÿÃÿ¿ÿÆÿÎÿÈÿÈÿÏÿÎÿÃÿÇÿÈÿÂÿÄÿÉÿÇÿºÿ¿ÿÄÿÎÿÂÿ¾ÿ¾ÿÂÿÅÿÇÿÈÿÄÿ½ÿÃÿÀÿÇÿÏÿÐÿÎÿÉÿÄÿÃÿÁÿÄÿÇÿÀÿ¸ÿ¹ÿ¾ÿÎÿÂÿÎÿÃÿÆÿÃÿÃÿÃÿÆÿÎÿÎÿÌÿÎÿÄÿÊÿÃÿÅÿÉÿÇÿÏÿÍÿÃÿÅÿÉÿÉÿÐÿÂÿÈÿÉÿÄÿ¿ÿÂÿÆÿÈÿÈÿÄÿÃÿÃÿÅÿËÿÃÿÆÿÄÿÃÿÂÿÊÿÐÿÎÿÈÿÀÿÈÿÉÿ¿ÿÄÿÆÿ¿ÿ¿ÿ¾ÿÅÿÌÿÇÿÄÿÇÿÎÿÆÿÇÿÊÿÆÿ»ÿÀÿÄÿÈÿËÿÄÿÐÿÎÿÇÿ¿ÿÄÿ¹ÿÃÿËÿÄÿÄÿÇÿÂÿÈÿÅÿÄÿÊÿÂÿ¿ÿÅÿËÿÎÿÍÿËÿÊÿÉÿÈÿÇÿÇÿ½ÿÇÿÍÿÄÿ¼ÿÄÿÍÿÊÿÇÿËÿÇÿÎÿ¿ÿÄÿÉÿÉÿÆÿÄÿÆÿÅÿ¼ÿÌÿÃÿÉÿ¿ÿÉÿÌÿÈÿÇÿÇÿÄÿÊÿÄÿÌÿÎÿÃÿÃÿÄÿÆÿÊÿÉÿÃÿÊÿÎÿÉÿ½ÿ¾ÿ½ÿÉÿÐÿÉÿÅÿÊÿÆÿÏÿÊÿÍÿÄÿÀÿÑÿÔÿËÿÉÿÆÿÈÿÄÿÈÿÏÿÑÿÈÿËÿËÿÄÿÃÿÃÿ½ÿ¿ÿËÿÈÿÎÿÊÿËÿËÿÂÿ½ÿÀÿËÿÌÿ¿ÿÃÿÆÿÈÿÊÿÆÿÀÿÆÿÖÿÆÿÌÿÑÿ½ÿÆÿÉÿÃÿÂÿ¾ÿÅÿÒÿÉÿµÿÌÿÒÿÌÿÊÿÉÿÇÿÃÿÉÿËÿÅÿÂÿÄÿÌÿÔÿÑÿÆÿËÿ¾ÿÆÿÇÿËÿÆÿÆÿÂÿ½ÿÇÿÁÿÀÿÆÿÂÿÂÿÂÿÆÿÈÿÄÿÀÿÇÿÃÿÂÿËÿÏÿÉÿÀÿÀÿÇÿÄÿ¸ÿÅÿÌÿÄÿÉÿÊÿËÿËÿÇÿÏÿÅÿÄÿËÿÈÿ¾ÿÁÿÐÿÏÿ¼ÿÂÿÈÿÈÿÉÿÈÿÇÿÄÿÂÿÄÿÈÿ¸ÿ¹ÿÀÿÃÿÄÿÉÿÈÿ¾ÿÇÿ¶ÿ½ÿÅÿÀÿÀÿÃÿËÿÎÿÀÿÑÿÈÿÂÿ»ÿ½ÿÅÿÇÿÆÿËÿÇÿÁÿËÿÆÿÁÿÂÿÈÿËÿÁÿÄÿ»ÿÃÿ¼ÿÁÿÄÿÃÿÈÿÉÿ½ÿÊÿ·ÿÂÿËÿÎÿÍÿÅÿÅÿ½ÿ»ÿ»ÿ³ÿ·ÿ¾ÿ¿ÿ¿ÿÄÿÁÿ»ÿ¿ÿÃÿ¿ÿ¼ÿ½ÿÇÿ¿ÿÁÿÂÿ»ÿ¼ÿºÿµÿ¼ÿÂÿËÿÊÿÅÿÄÿÁÿºÿ½ÿ³ÿºÿ¿ÿ¾ÿ»ÿ¼ÿÂÿÄÿ´ÿÁÿÂÿÁÿ»ÿ¼ÿÀÿ½ÿÁÿÏÿ¼ÿ¹ÿ¼ÿÃÿÄÿÀÿÀÿÂÿÀÿÀÿ¾ÿ´ÿ¾ÿÁÿÁÿÆÿÆÿ¼ÿÂÿÅÿ»ÿ¹ÿ¾ÿÁÿÀÿÀÿÃÿ´ÿÃÿ»ÿºÿÊÿÇÿÁÿÆÿÀÿ³ÿ¼ÿºÿ¹ÿÀÿÃÿ½ÿ¹ÿ¸ÿ¸ÿ¿ÿÄÿ¾ÿºÿÃÿÁÿÀÿÀÿÁÿÄÿÃÿÀÿ¿ÿÆÿ¾ÿ¾ÿ¾ÿÁÿÁÿºÿÇÿÀÿÆÿ»ÿ¿ÿÀÿÀÿ¾ÿ¹ÿ¸ÿ¾ÿÀÿÄÿÀÿÈÿÈÿÌÿÊÿÃÿÀÿ·ÿÄÿÄÿÄÿÀÿÁÿ¿ÿÁÿÈÿÊÿÇÿÇÿÄÿºÿ®ÿ·ÿÀÿ¿ÿÀÿÄÿÁÿÀÿÀÿÅÿ½ÿ¼ÿ¼ÿÂÿÊÿËÿ¿ÿ´ÿÀÿËÿ¿ÿÅÿ¼ÿ¸ÿºÿºÿºÿÀÿÁÿÄÿ½ÿÆÿÃÿ¾ÿÃÿÅÿÅÿÇÿÄÿ¿ÿ¾ÿÂÿÈÿºÿÀÿÅÿÆÿÀÿ¼ÿ¾ÿÂÿÁÿÃÿ½ÿÌÿÒÿÃÿ¼ÿÁÿÂÿÀÿÅÿ»ÿËÿÆÿÀÿÂÿÇÿÂÿÁÿ¾ÿ·ÿ¼ÿÄÿËÿÄÿÉÿÀÿÈÿÈÿÇÿÇÿÅÿÃÿÃÿÆÿ¶ÿÅÿÍÿ¾ÿÀÿÆÿÃÿ½ÿ½ÿÁÿÀÿÄÿ¶ÿÁÿ¾ÿ½ÿÀÿºÿÀÿ¿ÿµÿ¾ÿÃÿÂÿËÿÇÿÃÿÑÿÄÿÁÿÆÿÄÿ¾ÿºÿºÿÅÿ¼ÿÈÿÄÿÈÿÌÿÆÿÃÿ»ÿ·ÿÅÿËÿ¼ÿÅÿ½ÿÄÿÉÿ·ÿ¾ÿÀÿÆÿÂÿ´ÿ¹ÿÄÿÌÿÊÿ¾ÿÂÿ¼ÿÃÿÉÿÁÿÀÿÄÿ¹ÿµÿÁÿÆÿÇÿÊÿºÿ¸ÿÄÿ½ÿÁÿÃÿÅÿÉÿ½ÿÈÿÂÿ½ÿÄÿÆÿÆÿÂÿÈÿÇÿÃÿ¾ÿ¹ÿ¿ÿ½ÿ¾ÿÁÿ¹ÿÏÿ½ÿ»ÿÅÿÃÿ¿ÿÃÿÈÿÄÿÈÿÄÿÇÿÂÿÈÿÅÿºÿ¾ÿ¿ÿ¿ÿÄÿÈÿÇÿÃÿÄÿÂÿ¾ÿ¶ÿ¸ÿ¾ÿ¹ÿÆÿÅÿÃÿÄÿÅÿÇÿÇÿÉÿÄÿÅÿÄÿ¾ÿÁÿ¹ÿÃÿ¿ÿ·ÿ¹ÿÀÿÄÿÃÿÃÿµÿÄÿÈÿ¼ÿ·ÿÀÿºÿ¸ÿ¿ÿÄÿÅÿÆÿÅÿÈÿ¸ÿÂÿºÿºÿ¼ÿÆÿÆÿÅÿÅÿÁÿÂÿÉÿÅÿ½ÿÆÿÈÿ»ÿ»ÿÌÿÅÿÆÿÂÿ¸ÿ½ÿ»ÿµÿ½ÿÂÿÁÿÊÿÀÿÁÿËÿ»ÿ¿ÿÆÿÂÿÅÿ¿ÿÃÿËÿÈÿÃÿÃÿ¿ÿÉÿÊÿ¾ÿºÿ²ÿ½ÿÄÿÉÿÄÿÃÿÆÿÄÿÂÿÃÿÇÿÉÿÄÿ¾ÿÉÿ¸ÿ¹ÿÃÿÈÿÄÿÆÿÃÿ¹ÿµÿºÿ¼ÿ¿ÿÃÿÃÿÌÿÊÿºÿÃÿÃÿ¸ÿÆÿ¼ÿ·ÿ¹ÿ¶ÿ¼ÿÂÿ»ÿÀÿÆÿËÿÅÿÄÿÇÿ½ÿ¿ÿ¾ÿºÿ¿ÿÅÿÁÿ¿ÿÂÿÂÿ»ÿµÿÅÿ²ÿÀÿÖÿÏÿÈÿËÿÀÿÀÿ·ÿ«ÿ¶ÿÇÿÈÿÄÿÄÿÁÿÂÿµÿÆÿµÿ»ÿÇÿÊÿÇÿÃÿÌÿÆÿÄÿÃÿ¾ÿ¿ÿÃÿÅÿÇÿÆÿÆÿÅÿÀÿÈÿÊÿ¡ÿ½ÿÅÿÂÿ½ÿ¿ÿÆÿÆÿÀÿ¾ÿ¿ÿ¾ÿÀÿÄÿÈÿÌÿËÿµÿ½ÿ¾ÿÁÿÆÿ¿ÿºÿ¾ÿ¼ÿ»ÿÅÿÈÿÃÿÊÿÇÿÈÿ¼ÿºÿÅÿ½ÿÀÿÃÿÊÿÅÿÄÿÄÿ¾ÿÂÿÍÿÈÿ¹ÿ¸ÿÇÿÁÿÊÿÑÿÇÿ¸ÿ½ÿÂÿ¿ÿÂÿÇÿ½ÿ¾ÿÄÿÃÿÂÿÃÿÅÿÇÿÂÿÅÿÈÿÆÿÈÿ¼ÿÃÿºÿ¶ÿÇÿÄÿÀÿ»ÿ¿ÿÄÿ¿ÿ¿ÿÆÿÁÿ¾ÿÅÿÂÿÃÿÁÿËÿ¿ÿÉÿ½ÿµÿÃÿÌÿÃÿÂÿ¿ÿ·ÿ¶ÿ¿ÿÃÿ¿ÿ¼ÿ¼ÿÀÿ¹ÿ¿ÿºÿÊÿ¾ÿ¾ÿ¾ÿ¸ÿÄÿÇÿÃÿ¸ÿºÿ¼ÿ¼ÿ¶ÿ³ÿ¶ÿºÿ¿ÿ¶ÿµÿºÿÆÿ¿ÿÂÿ¿ÿ½ÿ¾ÿÆÿÅÿºÿÁÿ¾ÿºÿ½ÿ¿ÿÀÿÀÿ¹ÿµÿ¸ÿÀÿ¿ÿ»ÿÃÿ·ÿ¾ÿÀÿ¹ÿÁÿÇÿµÿÇÿÁÿ·ÿÂÿ½ÿ¹ÿÃÿÁÿ»ÿ¾ÿÀÿ¿ÿ±ÿ¼ÿ¼ÿ¯ÿ·ÿ±ÿËÿÂÿÇÿ»ÿÁÿºÿ¹ÿÃÿ¿ÿÆÿÈÿ¾ÿ»ÿ¾ÿÀÿ»ÿ»ÿ¿ÿÃÿ¾ÿ¿ÿ¸ÿÄÿÄÿËÿÇÿÁÿÍÿÇÿÂÿµÿ­ÿ»ÿºÿÁÿÌÿÈÿÅÿÂÿÀÿÄÿÁÿ¹ÿ®ÿ²ÿ´ÿ³ÿÑÿÉÿ»ÿÎÿ½ÿ»ÿ½ÿÁÿÂÿÃÿÁÿÀÿÅÿÆÿÄÿÂÿ»ÿ¶ÿ½ÿ¼ÿ¼ÿºÿÊÿºÿ¼ÿºÿ½ÿÃÿÃÿÑÿÀÿ¾ÿÁÿÍÿÃÿ¶ÿ¹ÿÃÿÃÿ»ÿ·ÿ¼ÿÆÿËÿÅÿÄÿÁÿ·ÿ¿ÿÁÿÃÿÄÿ¼ÿ½ÿÃÿ¹ÿÈÿÄÿÆÿ¾ÿÀÿ¿ÿÄÿÃÿÃÿ¼ÿºÿ¹ÿ¸ÿ¿ÿÀÿÀÿ¼ÿ¸ÿ´ÿ¼ÿÁÿ½ÿÂÿÄÿ´ÿ½ÿÂÿÃÿ»ÿÅÿ»ÿÂÿÑÿÊÿºÿµÿ¶ÿ²ÿ¸ÿÄÿÄÿ¹ÿ°ÿ¶ÿ¸ÿºÿÀÿºÿ¹ÿ¸ÿ»ÿÂÿ¸ÿ½ÿ½ÿÃÿ¶ÿºÿ¾ÿ»ÿ¸ÿÃÿÉÿÅÿÅÿÈÿÆÿÂÿÃÿÇÿÁÿ»ÿ¾ÿ¼ÿ¶ÿ¶ÿ¿ÿÅÿ¿ÿÁÿ½ÿ¿ÿ¼ÿµÿÄÿ¿ÿÇÿÀÿÆÿ¿ÿ·ÿ¿ÿ¶ÿ¿ÿÉÿÂÿ¸ÿ¼ÿ¾ÿ½ÿÀÿ¼ÿ¿ÿÂÿ¾ÿ¾ÿºÿÅÿÉÿ¿ÿÇÿÂÿÇÿ¼ÿ½ÿ¿ÿÁÿÄÿÈÿÈÿ½ÿ»ÿ¾ÿÆÿÀÿ¿ÿºÿ¾ÿÄÿ½ÿÀÿÅÿ¾ÿ¾ÿ·ÿ°ÿ¾ÿ¾ÿ¾ÿ½ÿÀÿÁÿ¶ÿ¼ÿ¶ÿÄÿÉÿ®ÿ»ÿ¾ÿ¹ÿ¾ÿ³ÿ¿ÿ»ÿ¶ÿ¹ÿ¸ÿ»ÿÁÿÀÿ¼ÿ¹ÿÁÿÈÿ½ÿ¹ÿ·ÿ¾ÿÇÿÍÿÊÿÁÿ¹ÿ¬ÿ¶ÿÂÿÁÿÏÿ¶ÿÈÿÁÿÁÿ¿ÿÁÿµÿÆÿ¾ÿ¿ÿÁÿÁÿ½ÿÂÿÃÿÁÿÆÿ½ÿ¸ÿÁÿÂÿÁÿÆÿ»ÿ·ÿ»ÿ½ÿºÿ¿ÿ»ÿ¿ÿÁÿÄÿ¼ÿÈÿ¸ÿÂÿ½ÿ²ÿ·ÿÁÿºÿ»ÿ»ÿ¿ÿ»ÿ½ÿ¹ÿ½ÿ»ÿ¾ÿ¼ÿ²ÿºÿÁÿºÿ»ÿÂÿÄÿÄÿ½ÿÇÿ¿ÿÄÿ¾ÿ·ÿÆÿ»ÿÌÿÀÿÍÿÀÿºÿ¾ÿ·ÿµÿÀÿÅÿÅÿÆÿÆÿµÿ°ÿ·ÿ¿ÿ¾ÿÀÿÆÿÆÿ¸ÿ³ÿ½ÿÂÿÉÿ¿ÿ°ÿºÿ¼ÿ½ÿ¼ÿ¼ÿºÿ¾ÿ½ÿ½ÿµÿºÿÅÿ½ÿÃÿ¸ÿ½ÿ¶ÿÆÿÂÿºÿ¼ÿ¹ÿÁÿºÿ¶ÿ¼ÿ»ÿ½ÿÂÿÇÿÉÿÅÿ¿ÿ½ÿ½ÿ¼ÿ½ÿ¼ÿÄÿÃÿÁÿ¾ÿ¹ÿÇÿÅÿ¸ÿÀÿÆÿ¾ÿÄÿ»ÿ¹ÿÅÿ¼ÿ¹ÿ½ÿ»ÿ²ÿ½ÿ¾ÿÂÿ¿ÿ¯ÿ½ÿ½ÿÀÿ¶ÿ·ÿÃÿ¿ÿºÿÁÿ¾ÿ·ÿ¹ÿ¶ÿµÿ­ÿ¶ÿÍÿÄÿ·ÿÁÿÈÿËÿÊÿ²ÿÁÿ¾ÿ½ÿÁÿ¿ÿºÿ³ÿ¿ÿ¿ÿ½ÿÎÿÄÿÀÿÁÿ»ÿ»ÿ¿ÿ¿ÿ¼ÿ·ÿÀÿÄÿÃÿÁÿ¾ÿ¶ÿ¶ÿ¾ÿ¿ÿÈÿ½ÿ´ÿ»ÿ½ÿ¼ÿ½ÿ´ÿÇÿÄÿÃÿ¹ÿºÿµÿÈÿ¹ÿ·ÿ¯ÿ°ÿ¾ÿÀÿºÿËÿÅÿÂÿ¼ÿ»ÿÅÿ¼ÿÃÿÂÿ¼ÿ´ÿÁÿ¿ÿ´ÿ½ÿÀÿÀÿ¾ÿ¸ÿ»ÿ·ÿÄÿÍÿ¿ÿÅÿÀÿ¾ÿ²ÿ³ÿÀÿÅÿÌÿ·ÿµÿºÿËÿ·ÿ´ÿ½ÿÆÿ·ÿÁÿÄÿÄÿ½ÿÁÿÃÿÃÿÁÿºÿ³ÿ¿ÿ»ÿÀÿ¿ÿ¹ÿÁÿ¿ÿ¼ÿ¼ÿ¹ÿÂÿÄÿ¾ÿ´ÿµÿ»ÿ»ÿÀÿ³ÿÃÿÅÿ»ÿÂÿÆÿ½ÿ°ÿÀÿ»ÿÄÿµÿ½ÿºÿÀÿÇÿÃÿÉÿ½ÿ»ÿºÿ¶ÿÀÿ¼ÿ»ÿ¸ÿ½ÿµÿ½ÿÎÿÃÿ¹ÿ¼ÿ¹ÿ»ÿÃÿÅÿÁÿÀÿ¾ÿ¼ÿÃÿ¾ÿ¼ÿ·ÿÆÿÉÿ¾ÿ¾ÿÀÿÂÿ½ÿ¼ÿ»ÿÀÿ¹ÿÏÿ¸ÿµÿÅÿ¾ÿÁÿ¾ÿÊÿ¿ÿ¹ÿºÿ½ÿ¼ÿµÿ²ÿ¶ÿ½ÿ¿ÿÁÿÆÿÅÿ¾ÿ½ÿÃÿ¹ÿ¾ÿÅÿÇÿÂÿÆÿ¸ÿ¸ÿÆÿ¾ÿ¹ÿ²ÿ¼ÿ½ÿÌÿÀÿÇÿÅÿÂÿ¾ÿºÿ¶ÿÀÿÊÿÆÿÀÿ½ÿ¼ÿºÿ¾ÿ¾ÿ¿ÿÁÿ½ÿ·ÿ»ÿ½ÿ¹ÿÂÿÈÿÀÿ¿ÿ¾ÿ½ÿ¼ÿ¸ÿ¸ÿÁÿ¿ÿÈÿ½ÿ¿ÿÁÿµÿ´ÿµÿ¹ÿºÿ¸ÿÁÿÄÿÆÿÆÿÂÿ¼ÿ¸ÿ¼ÿºÿµÿ¼ÿ¹ÿ¿ÿÁÿ¾ÿÃÿ½ÿ¸ÿ¹ÿ¶ÿºÿ¿ÿ»ÿ²ÿ±ÿ¿ÿÁÿÁÿÃÿºÿ¸ÿÈÿ¿ÿ¼ÿÔÿÆÿÁÿ»ÿºÿÁÿÆÿ½ÿÉÿÍÿÀÿ¶ÿËÿÈÿ¹ÿ½ÿ±ÿµÿ¿ÿÄÿ»ÿ¸ÿ¿ÿ½ÿ¿ÿÀÿµÿµÿ¹ÿ»ÿÀÿÂÿËÿ½ÿºÿ¾ÿ¸ÿÀÿÇÿÆÿÇÿÂÿÈÿ­ÿºÿ¹ÿ»ÿÁÿÅÿ¯ÿÆÿÅÿÉÿÅÿ¾ÿ·ÿÂÿ½ÿ¸ÿÀÿ½ÿÁÿ¿ÿÀÿÄÿ½ÿ½ÿÆÿÁÿ»ÿ¿ÿ½ÿÀÿ¼ÿ²ÿ¾ÿÁÿ¸ÿ¸ÿÀÿºÿ¿ÿÉÿ»ÿ¶ÿ»ÿ·ÿ¾ÿ¼ÿÃÿÁÿ½ÿ¿ÿÅÿ½ÿ·ÿÂÿ½ÿ¿ÿ½ÿ´ÿºÿ¼ÿ¸ÿºÿÂÿÃÿÁÿÇÿËÿÂÿ¶ÿ·ÿ¼ÿÂÿÈÿÄÿ¾ÿºÿ»ÿ¿ÿ¼ÿÂÿÄÿºÿ»ÿÈÿÅÿÉÿÁÿÂÿÄÿ¿ÿ¸ÿ»ÿÄÿ¼ÿ¸ÿ¶ÿÂÿÄÿÍÿÏÿ¿ÿµÿ¹ÿ½ÿÂÿÄÿ¼ÿÂÿÄÿÁÿÂÿ¼ÿ¾ÿÀÿ¾ÿÇÿ½ÿÀÿ´ÿÃÿ»ÿÏÿÆÿ¶ÿ¼ÿºÿÅÿÉÿÐÿÊÿ¼ÿÇÿ¾ÿ¸ÿÁÿÆÿÆÿÁÿÃÿÇÿÄÿ¾ÿ½ÿÃÿÂÿÂÿ¾ÿ·ÿÅÿ¼ÿÁÿ´ÿ¾ÿ¾ÿÀÿÆÿÈÿÉÿÀÿ»ÿ·ÿ¼ÿ·ÿºÿÄÿÅÿÄÿÃÿÀÿ·ÿ¸ÿ½ÿÃÿÉÿÊÿÄÿ¼ÿ½ÿÆÿÄÿÇÿÅÿÅÿÆÿÂÿÃÿ¿ÿÁÿÈÿ¿ÿÁÿÌÿÇÿÆÿ¾ÿ»ÿ´ÿµÿÃÿÃÿ½ÿ¿ÿ¹ÿ¯ÿ¼ÿÄÿ¾ÿ½ÿËÿËÿ¾ÿÃÿÆÿÀÿÉÿÈÿºÿµÿ·ÿÁÿÉÿ¾ÿÄÿÀÿÁÿÄÿ»ÿÁÿÆÿ¿ÿÀÿÂÿÅÿ¿ÿÀÿ½ÿ¾ÿÁÿÆÿÇÿÁÿÁÿÂÿ¼ÿ¼ÿÁÿÀÿ¼ÿ¹ÿ¿ÿ¹ÿÃÿÁÿ¹ÿ»ÿÀÿ¶ÿÄÿ¾ÿ»ÿ½ÿ½ÿ½ÿ¸ÿ²ÿ·ÿ³ÿ¼ÿ»ÿÍÿÌÿÅÿÃÿÇÿÊÿºÿ¾ÿÉÿÄÿ¶ÿ°ÿ·ÿÄÿ¼ÿ½ÿ¹ÿ¾ÿÆÿÅÿ¼ÿ½ÿ»ÿÀÿÀÿ¼ÿµÿÀÿÄÿÁÿÃÿÂÿÇÿÌÿÂÿ·ÿºÿ¾ÿ¿ÿÀÿ»ÿ½ÿÁÿÅÿÎÿ¶ÿÆÿÂÿÂÿÊÿÁÿ¾ÿ»ÿÊÿÂÿÁÿÃÿÃÿ¹ÿ½ÿÃÿÆÿ»ÿ¸ÿÁÿÀÿÈÿÄÿ·ÿ½ÿ¿ÿÅÿºÿÃÿ»ÿÅÿÁÿ·ÿ¿ÿÀÿÇÿÇÿÈÿÄÿÆÿÇÿÂÿËÿËÿÃÿÃÿ¿ÿºÿ¾ÿÃÿ¿ÿ¿ÿ¼ÿ¿ÿÅÿÂÿÃÿÇÿ¹ÿµÿÃÿÀÿ¾ÿÃÿÂÿ»ÿ¸ÿ¿ÿÁÿÂÿÆÿ¼ÿ¾ÿÈÿ¿ÿÄÿÏÿÁÿ½ÿÅÿ»ÿÄÿ¿ÿÃÿËÿÃÿÄÿ½ÿ»ÿ¾ÿ¾ÿ½ÿÆÿÊÿÄÿÃÿÅÿÇÿÃÿÁÿÅÿÄÿÄÿÇÿÉÿËÿÃÿÃÿÁÿÃÿÊÿÄÿÄÿÂÿ¸ÿÃÿÆÿ½ÿ¼ÿÄÿÂÿ¾ÿÆÿÊÿÅÿÂÿ¿ÿ»ÿ¾ÿ¾ÿÎÿÓÿÂÿÇÿ¸ÿ¿ÿÈÿÀÿÅÿÑÿÆÿ½ÿÊÿÌÿÍÿÃÿ»ÿ¿ÿÉÿÉÿÃÿÍÿÄÿÄÿÈÿ½ÿ½ÿ¶ÿÂÿµÿÊÿÃÿ¶ÿ½ÿ½ÿÂÿÏÿÊÿÈÿÀÿÁÿ¾ÿ´ÿ¿ÿÊÿÐÿ»ÿ¾ÿ»ÿÈÿÈÿÄÿÈÿ»ÿÃÿ¿ÿ¼ÿ½ÿ¾ÿÃÿÇÿÆÿÇÿÄÿÁÿÁÿÂÿÄÿÃÿ¾ÿÇÿ¾ÿ¾ÿ¼ÿÆÿÂÿÅÿÉÿÆÿÂÿÃÿËÿÉÿÂÿ¿ÿÁÿÄÿÁÿ¿ÿÁÿÒÿËÿ¾ÿ¿ÿ½ÿÀÿÏÿÈÿÃÿÂÿ¿ÿ¼ÿ¼ÿÃÿÄÿÃÿÇÿÇÿÀÿÀÿÊÿÎÿ¾ÿ¾ÿÄÿÈÿÅÿ»ÿÈÿÀÿÄÿÄÿÀÿÁÿÃÿÊÿÉÿÀÿ¾ÿ¿ÿ¿ÿÁÿ¿ÿÅÿÅÿÀÿÊÿ½ÿ»ÿÃÿÄÿ¾ÿÅÿ¿ÿµÿ»ÿËÿÆÿ¾ÿÇÿÅÿ¿ÿÌÿÏÿÁÿ¾ÿÎÿÃÿ¿ÿÅÿÈÿÀÿ¾ÿÆÿ¼ÿ¾ÿÆÿÂÿÅÿÈÿ½ÿÆÿ»ÿÅÿµÿÂÿÅÿ·ÿ¹ÿÄÿÀÿ¼ÿÅÿÈÿÂÿ¼ÿ½ÿÁÿÅÿÎÿÂÿÇÿÄÿºÿÇÿÇÿÁÿÀÿÄÿÀÿÂÿÃÿÅÿÐÿÐÿÃÿÁÿÀÿÃÿÌÿÂÿÉÿÌÿÎÿÂÿËÿÇÿÈÿÐÿÈÿÃÿÇÿÆÿÅÿÊÿÄÿÁÿÇÿÆÿÉÿÄÿÃÿÈÿÁÿÅÿÊÿÓÿËÿÄÿÆÿÊÿÉÿÀÿ½ÿÅÿÌÿÆÿ´ÿÌÿÂÿ¼ÿ¼ÿ¾ÿºÿÊÿÕÿÍÿÂÿ¿ÿÆÿÎÿÄÿÆÿËÿÍÿÅÿÐÿËÿ¸ÿºÿ½ÿ»ÿ½ÿÂÿÆÿÉÿÆÿÆÿÒÿÉÿÖÿÈÿ½ÿÅÿÎÿÈÿÃÿÄÿÃÿ¿ÿ¿ÿÆÿËÿÃÿÈÿÀÿÇÿÁÿÑÿÉÿÉÿÆÿÉÿÄÿ¾ÿÇÿÒÿÌÿÃÿ¹ÿ¿ÿÁÿÄÿÁÿÉÿÇÿÂÿÈÿËÿÏÿÉÿ¿ÿÀÿÈÿÈÿÇÿÄÿÍÿÆÿÃÿÁÿÅÿÀÿÄÿÃÿÂÿÈÿËÿÌÿÐÿÀÿ½ÿËÿÊÿÆÿÆÿÃÿÄÿÌÿÅÿÂÿÈÿÈÿÈÿÆÿÄÿÁÿÄÿÁÿÇÿËÿÐÿËÿÀÿÄÿÂÿºÿÁÿÀÿ¾ÿÌÿÌÿÆÿÁÿ½ÿÅÿÔÿÊÿÌÿÉÿÃÿËÿÌÿ¾ÿ¼ÿ½ÿÊÿÈÿÄÿÓÿËÿËÿÇÿÅÿÂÿ½ÿ¾ÿ¿ÿÀÿÁÿÎÿÉÿÁÿ¿ÿÄÿÅÿÅÿÆÿÉÿÅÿ»ÿÃÿÂÿÌÿÕÿÒÿÈÿÊÿÉÿÆÿÃÿÄÿÄÿÉÿÍÿ»ÿÅÿÃÿÆÿÎÿÆÿÃÿ¿ÿÂÿÀÿÁÿÉÿÊÿÌÿÍÿÇÿÊÿ¾ÿÆÿÆÿ¼ÿÉÿÇÿÀÿÊÿÏÿÉÿÎÿÎÿ½ÿ¿ÿÉÿÃÿÉÿÉÿÏÿÍÿÈÿÍÿÁÿÃÿÌÿÁÿÈÿÀÿÅÿÁÿÄÿÍÿËÿÅÿÍÿÌÿÄÿÏÿÃÿÃÿÎÿÆÿÁÿÁÿÂÿÄÿÆÿÉÿÅÿÍÿÇÿÌÿÍÿÄÿÃÿÄÿËÿËÿÆÿËÿ¼ÿÊÿÐÿÈÿÅÿÁÿ¾ÿ½ÿ»ÿÀÿËÿÍÿÉÿËÿÊÿÂÿÈÿÄÿËÿÒÿÒÿÏÿÍÿÈÿËÿ¾ÿÃÿÀÿÂÿÁÿÉÿÈÿÆÿÍÿÎÿÇÿ¹ÿÇÿÓÿÅÿ¼ÿ¾ÿÆÿÉÿÉÿÉÿÈÿÆÿÊÿÆÿÈÿÄÿÊÿËÿÐÿÒÿÉÿÅÿÐÿÏÿËÿÑÿÄÿÌÿÍÿÌÿÉÿÇÿÆÿÆÿÄÿÈÿÆÿÂÿÂÿÊÿÈÿÇÿÈÿÅÿÏÿÈÿÍÿÅÿÉÿÍÿÏÿËÿÄÿÆÿÏÿÎÿÅÿÇÿÇÿÏÿÍÿÍÿÊÿÊÿÍÿÃÿÅÿÉÿÎÿÄÿÄÿÅÿ½ÿ¾ÿÄÿÀÿÀÿÎÿËÿ¼ÿÁÿÆÿËÿÉÿÃÿÃÿÊÿÈÿÈÿ¾ÿÂÿÃÿ»ÿÂÿÊÿÂÿÁÿÍÿÉÿÈÿÉÿÕÿÏÿÈÿÂÿÁÿÉÿÇÿÒÿÇÿÍÿÌÿÉÿÇÿ¾ÿºÿÃÿÈÿ¾ÿÂÿÅÿÉÿÆÿÈÿÈÿÄÿÅÿÃÿÃÿÀÿÂÿÀÿÅÿÂÿÂÿÇÿÆÿËÿÇÿÀÿÄÿ¾ÿÂÿÅÿÆÿÊÿÎÿÊÿÇÿÆÿÌÿÉÿÂÿÅÿÈÿÄÿÉÿÄÿÅÿÅÿÃÿËÿÒÿÊÿ½ÿÁÿÑÿÊÿÃÿÉÿËÿÅÿÈÿÊÿÁÿÃÿÅÿÈÿÂÿÈÿËÿÅÿÁÿÁÿ·ÿ¾ÿÀÿÑÿÁÿ¿ÿÅÿÏÿÑÿÃÿÊÿÂÿÁÿÄÿÆÿÊÿÍÿÍÿÎÿÊÿÈÿÍÿÆÿÀÿÃÿÈÿÃÿÀÿÌÿ½ÿ¼ÿ¿ÿÂÿÁÿÄÿÍÿÔÿËÿÄÿÇÿÇÿÈÿÉÿÈÿÇÿÁÿ¿ÿ¼ÿ¾ÿ¼ÿ°ÿÃÿÉÿ¾ÿ¼ÿÄÿÂÿ¼ÿÄÿ²ÿ¯ÿÁÿ»ÿÈÿÊÿÅÿÅÿÃÿÁÿ¾ÿÃÿÁÿÌÿÈÿÀÿÁÿ¾ÿ¾ÿ½ÿºÿ¶ÿÁÿÆÿÄÿÃÿÄÿÑÿÍÿÄÿ»ÿºÿ½ÿ½ÿ½ÿ¿ÿ¾ÿÎÿ¾ÿ¸ÿ½ÿÇÿÌÿÈÿ¿ÿ¿ÿÏÿÀÿ¾ÿ¾ÿ»ÿºÿ·ÿ¶ÿ½ÿ¿ÿÊÿÉÿÃÿ¾ÿ¿ÿ¾ÿºÿ»ÿÇÿÂÿÂÿÉÿ¾ÿÁÿÄÿÃÿÃÿÅÿÅÿ¼ÿ½ÿ¯ÿµÿÂÿÄÿ»ÿ¹ÿÀÿÄÿÁÿÆÿÂÿÀÿ¹ÿ»ÿÁÿ¼ÿ¸ÿ·ÿ¬ÿÂÿÏÿÌÿÀÿ·ÿ¼ÿÈÿ¾ÿÀÿÁÿ¸ÿ¸ÿ½ÿ¾ÿ¾ÿ¼ÿ¼ÿÁÿÅÿÐÿÄÿ¸ÿ¶ÿ¹ÿ·ÿ¼ÿÊÿÉÿ¹ÿ¼ÿ¾ÿÆÿÀÿÀÿÅÿÄÿÁÿÇÿËÿÊÿ½ÿ¿ÿÀÿ»ÿ»ÿÀÿÉÿÊÿ»ÿ»ÿÄÿ¾ÿÍÿÃÿ¾ÿÂÿÉÿÄÿµÿ¶ÿÂÿ¼ÿ·ÿÏÿÅÿÆÿÇÿÃÿ½ÿ³ÿ´ÿÊÿ±ÿÄÿÆÿÇÿÍÿÈÿÉÿËÿ»ÿ¾ÿÅÿÁÿÈÿºÿ¹ÿ»ÿÁÿÂÿ¿ÿÆÿÀÿ¿ÿÀÿ½ÿ½ÿÅÿÆÿ½ÿ¼ÿÃÿÄÿÆÿÀÿÊÿÇÿÁÿÅÿÂÿ½ÿ¾ÿÀÿ¼ÿ¾ÿÈÿÅÿ¸ÿÑÿÃÿ½ÿÅÿÊÿÆÿÃÿÄÿ¿ÿÀÿÎÿ¹ÿÁÿ¹ÿ½ÿ¾ÿ½ÿ¿ÿ¿ÿ»ÿ¿ÿÀÿ²ÿ»ÿÁÿÀÿÃÿÈÿÈÿ¿ÿºÿÅÿ½ÿÅÿ¾ÿÁÿ¿ÿÈÿ¾ÿ½ÿÂÿÆÿÇÿÃÿ½ÿÇÿÁÿ»ÿ»ÿÀÿËÿÅÿÅÿÄÿ·ÿ½ÿÇÿ½ÿÂÿ²ÿ½ÿÀÿ¹ÿÅÿÇÿÄÿÅÿ½ÿ¸ÿÃÿÐÿËÿ½ÿ¶ÿ¹ÿÄÿÅÿÃÿ¼ÿºÿÄÿ»ÿ»ÿÄÿÀÿÂÿÊÿÉÿÈÿÅÿ¾ÿ»ÿ½ÿ¾ÿ¹ÿÊÿÅÿÁÿÈÿÌÿÇÿÂÿÀÿ»ÿ½ÿ¾ÿ»ÿÅÿ¸ÿ¿ÿÉÿÅÿ½ÿ¾ÿÃÿÇÿÇÿÃÿ¼ÿºÿ¾ÿ¹ÿÉÿÆÿºÿÁÿÇÿÄÿÅÿÁÿ¹ÿ½ÿÅÿ¾ÿ¾ÿÀÿ¼ÿ¿ÿËÿÅÿÆÿ¾ÿÃÿÆÿÁÿ»ÿ½ÿÅÿÈÿÐÿÀÿÆÿ¿ÿ¿ÿ¹ÿºÿÇÿÁÿºÿ¼ÿ½ÿÀÿÆÿ½ÿÁÿ¾ÿ¿ÿ¾ÿ¿ÿÇÿ»ÿ²ÿ¾ÿÈÿÃÿÀÿÅÿÉÿËÿÆÿ»ÿ¾ÿ¾ÿÈÿÌÿÆÿÀÿÀÿÄÿÅÿ½ÿ³ÿÇÿÇÿÄÿ²ÿ¾ÿÇÿÄÿºÿ³ÿ¸ÿÈÿÅÿ»ÿ¾ÿ¾ÿÈÿ»ÿÀÿ¹ÿ¾ÿÈÿÉÿÁÿÂÿÂÿÃÿÊÿÌÿÅÿ¿ÿÇÿËÿÌÿ¼ÿºÿ¶ÿÈÿÐÿÑÿÁÿ¾ÿ¼ÿ»ÿ»ÿ³ÿÁÿÉÿÍÿÆÿËÿ¿ÿÅÿÂÿÈÿÆÿÄÿÆÿÃÿ¾ÿÁÿ¿ÿ½ÿ¼ÿÃÿÇÿÂÿÈÿÂÿ¹ÿ¾ÿ¿ÿÄÿÂÿ¾ÿÁÿÅÿÀÿ¹ÿÄÿÂÿÄÿÖÿÈÿÇÿÄÿÀÿ½ÿ»ÿ¾ÿÁÿÁÿÆÿÇÿÄÿÂÿ¹ÿÀÿËÿ¼ÿÍÿÆÿÁÿÆÿ¿ÿÈÿ½ÿºÿ½ÿÂÿÎÿÎÿËÿÄÿÊÿ¾ÿ»ÿ·ÿ½ÿ¾ÿÊÿÉÿ¿ÿÄÿÅÿÇÿÇÿ¿ÿ»ÿ¸ÿ»ÿÁÿÈÿÈÿÏÿ½ÿ¿ÿËÿ¾ÿ¿ÿÀÿ½ÿºÿÁÿÇÿ¼ÿ³ÿ¼ÿÁÿÆÿ¸ÿ¸ÿÇÿÂÿÆÿ·ÿ¹ÿ¹ÿÅÿÆÿÄÿ½ÿ¿ÿÃÿ¿ÿÀÿÂÿÄÿÀÿÃÿ²ÿ´ÿÆÿÂÿÌÿÉÿÁÿÅÿÐÿÈÿÂÿÃÿ»ÿ·ÿÁÿÁÿ¸ÿÄÿÆÿÁÿÆÿÀÿ°ÿ½ÿ¼ÿÂÿÇÿÃÿ¼ÿ½ÿÃÿÈÿÆÿÆÿÑÿÉÿÄÿÀÿÈÿÓÿÉÿÃÿ»ÿÄÿ½ÿ·ÿÁÿ´ÿ¾ÿÊÿÉÿÂÿºÿ½ÿÆÿÀÿÆÿÀÿ½ÿ»ÿËÿÁÿÂÿÁÿÄÿÊÿÈÿÄÿÆÿÁÿÅÿÇÿÅÿÆÿÄÿÂÿ½ÿ½ÿÂÿÊÿÀÿÃÿ¼ÿÇÿ¼ÿ¶ÿÏÿÊÿÌÿÉÿÁÿÁÿ½ÿºÿ¿ÿ·ÿ´ÿÁÿ½ÿ¸ÿÀÿ³ÿºÿÁÿÀÿ¸ÿ¸ÿÃÿÅÿ½ÿÁÿÄÿºÿ·ÿ½ÿ¿ÿ¿ÿ¾ÿ¸ÿ²ÿ¶ÿ»ÿ¿ÿÂÿµÿ·ÿÇÿÂÿ¿ÿ¶ÿÊÿ½ÿ¹ÿÂÿÆÿ½ÿ¿ÿÄÿ¸ÿ¶ÿÄÿÁÿÀÿ·ÿ»ÿ¾ÿ¶ÿ¸ÿ»ÿ»ÿ¹ÿÉÿ½ÿ¹ÿ½ÿÂÿÉÿÇÿÇÿÈÿ»ÿ¹ÿÀÿÀÿÅÿ¹ÿ¶ÿÄÿ½ÿ²ÿ¼ÿÄÿÐÿÈÿÌÿÈÿ¼ÿ»ÿÄÿ½ÿ¸ÿ´ÿ¸ÿ¹ÿ¾ÿÈÿÂÿ½ÿÅÿ¾ÿ½ÿ¾ÿ´ÿºÿµÿ·ÿÇÿÅÿ½ÿÈÿ»ÿ¼ÿ¿ÿÀÿÄÿÀÿ¿ÿ¾ÿÃÿÆÿÂÿ¿ÿ·ÿ´ÿºÿ¹ÿ´ÿÂÿÇÿ¼ÿµÿÇÿÊÿÇÿÀÿÎÿ¿ÿ·ÿËÿÂÿÁÿÆÿ¾ÿ»ÿºÿ¼ÿÄÿÄÿÅÿÊÿÉÿËÿÄÿÅÿÃÿÁÿ»ÿÎÿ¼ÿÁÿÂÿÁÿÉÿ¿ÿÁÿÀÿÇÿ¾ÿ¿ÿÀÿÀÿ¿ÿÀÿ¼ÿ¹ÿÄÿÃÿ½ÿ¹ÿ·ÿºÿ¸ÿºÿÆÿÅÿÃÿ¿ÿÆÿÉÿÈÿ»ÿÊÿ¼ÿ¸ÿ¿ÿÄÿ»ÿ·ÿÀÿÄÿ½ÿÀÿÆÿ¾ÿÀÿÄÿ¹ÿ½ÿ¸ÿºÿ¿ÿ¸ÿ½ÿÇÿ·ÿ¼ÿ¾ÿÃÿ¹ÿÁÿÄÿ¾ÿ·ÿÃÿÃÿ¿ÿ»ÿÁÿÇÿÅÿÃÿÂÿÄÿÃÿÉÿ¾ÿ­ÿ¯ÿ³ÿ¿ÿ¼ÿ¿ÿ¹ÿ¼ÿÂÿÈÿÁÿ¹ÿ¿ÿÄÿÄÿÃÿÄÿ¸ÿ¶ÿ¾ÿÂÿ¼ÿ¹ÿ¹ÿ¾ÿ¾ÿ½ÿÀÿ¸ÿ¿ÿÃÿ¸ÿ¶ÿ¿ÿÈÿ¼ÿÄÿÁÿÈÿ¿ÿÈÿÅÿ¸ÿÃÿÅÿ¶ÿÀÿ¿ÿ¿ÿÈÿÄÿ½ÿÀÿÄÿÂÿÁÿÄÿÀÿºÿ½ÿ¾ÿ¹ÿºÿ¾ÿÇÿÁÿ¾ÿ¿ÿ¾ÿÃÿ©ÿÂÿ¾ÿ½ÿ¹ÿÁÿÃÿ¾ÿ¸ÿ»ÿ·ÿ°ÿºÿ¾ÿ·ÿ·ÿÀÿÆÿÅÿÂÿÂÿ¼ÿ±ÿ¶ÿ¾ÿÊÿ¾ÿ¿ÿÄÿËÿÂÿ»ÿ¿ÿ¹ÿÄÿËÿÀÿÄÿÀÿ½ÿ¿ÿ·ÿ·ÿ¹ÿ¿ÿ½ÿÄÿ¼ÿÀÿÆÿ¿ÿÃÿÅÿ»ÿ¼ÿ¸ÿ´ÿÃÿ¿ÿ»ÿ¼ÿ¸ÿ»ÿÅÿ¶ÿ¼ÿÀÿ¹ÿºÿÍÿµÿ½ÿÂÿ¹ÿ¸ÿºÿºÿ¾ÿºÿÃÿ»ÿ¶ÿ´ÿ½ÿÁÿ¸ÿµÿ¼ÿ¿ÿºÿµÿ²ÿ°ÿºÿ½ÿ±ÿÇÿ¾ÿÀÿÀÿÅÿÂÿÄÿ¼ÿÊÿÍÿ­ÿÇÿ½ÿ³ÿ¿ÿÀÿÅÿÊÿ¼ÿ»ÿ¾ÿÄÿÂÿºÿ¸ÿ½ÿÃÿÄÿ¿ÿ½ÿÀÿ¿ÿ»ÿ¶ÿ¹ÿ¿ÿÁÿÁÿ»ÿÈÿ¹ÿÀÿÀÿ¾ÿµÿºÿÁÿÁÿÂÿ¹ÿ¿ÿ·ÿÇÿÉÿ·ÿ¿ÿÅÿÄÿ»ÿ»ÿ¿ÿ¼ÿ¼ÿÅÿÁÿºÿ·ÿ·ÿ»ÿ½ÿ¾ÿ½ÿ½ÿÅÿ¾ÿ¸ÿÀÿ½ÿÂÿÆÿÀÿ¿ÿ¿ÿÄÿÄÿ¶ÿ·ÿÁÿ»ÿÂÿ¼ÿ½ÿ»ÿ¾ÿ¼ÿ½ÿÆÿºÿ¶ÿÄÿÅÿ½ÿ¶ÿ¹ÿºÿ·ÿ¸ÿ¾ÿ»ÿ¯ÿ´ÿÀÿ¾ÿ¿ÿÇÿ¿ÿºÿ¾ÿ¿ÿÄÿÆÿÂÿÈÿ¸ÿÁÿÍÿ¼ÿÁÿ²ÿ¼ÿ·ÿ³ÿÇÿ´ÿ¿ÿ·ÿ¼ÿ»ÿÅÿ¼ÿ»ÿÈÿ½ÿÃÿ½ÿ®ÿµÿÃÿÇÿÀÿÀÿ¼ÿÄÿÆÿ¿ÿÂÿÅÿÇÿÄÿµÿÇÿ¶ÿÆÿ¾ÿ¹ÿ»ÿ¹ÿ½ÿ½ÿÇÿ²ÿÆÿÈÿ»ÿ¼ÿºÿ·ÿ¸ÿ¾ÿÅÿ¹ÿ±ÿ¶ÿÀÿÅÿÃÿÆÿºÿ±ÿÁÿÆÿÃÿÅÿ½ÿ¹ÿ½ÿ½ÿºÿÁÿ¼ÿ¼ÿ¾ÿ´ÿ¿ÿ¼ÿÁÿÂÿÀÿ¾ÿÀÿ¼ÿÃÿ¾ÿµÿºÿ¼ÿÄÿÅÿÅÿ¼ÿ»ÿÀÿ¸ÿ¾ÿÉÿÅÿÀÿ»ÿ»ÿ»ÿ¸ÿ¾ÿÀÿÀÿÉÿÁÿ½ÿ»ÿ¼ÿÃÿµÿ²ÿºÿÀÿÃÿ¿ÿ¸ÿ·ÿºÿ¶ÿ¾ÿÅÿÓÿ¯ÿ¶ÿ³ÿ½ÿÁÿµÿËÿºÿ¼ÿÁÿ»ÿÀÿ¿ÿ¸ÿ¶ÿ¹ÿºÿ¼ÿ½ÿ¼ÿ»ÿ¼ÿ¹ÿ»ÿÀÿ¾ÿ¿ÿ¼ÿ¿ÿ¾ÿÄÿºÿÀÿ°ÿ¾ÿËÿ¾ÿ¿ÿÀÿ»ÿÃÿ·ÿ¾ÿ¾ÿµÿÆÿÂÿµÿ¿ÿ»ÿ¸ÿ¾ÿ¿ÿÌÿÁÿ¸ÿµÿ¹ÿ·ÿ¹ÿ¼ÿ½ÿ¿ÿ¿ÿÄÿÂÿ¹ÿÁÿÄÿ¾ÿÀÿ¾ÿÄÿ¾ÿ»ÿ½ÿ½ÿ³ÿ»ÿ´ÿÇÿµÿ¼ÿÉÿ¾ÿ½ÿ½ÿÀÿ¾ÿÅÿÃÿºÿÁÿÀÿÀÿ¹ÿ·ÿ»ÿ¾ÿ¼ÿ¾ÿ¼ÿ¹ÿºÿ½ÿÁÿÄÿÃÿÂÿ¾ÿ´ÿ½ÿÂÿÅÿ¾ÿ¼ÿ¼ÿÅÿ°ÿ¶ÿ´ÿ¯ÿ¾ÿ¹ÿÂÿÇÿÈÿ»ÿÁÿ½ÿ½ÿ¿ÿÃÿ¿ÿÈÿ¹ÿÄÿÁÿ²ÿ¾ÿ¸ÿ¼ÿºÿÄÿÉÿÁÿÆÿÈÿÄÿÄÿ¾ÿ»ÿÃÿÇÿÈÿÀÿ»ÿºÿÀÿÀÿ·ÿºÿ¿ÿ¸ÿÂÿ¼ÿÄÿÈÿ´ÿÐÿ¸ÿÂÿÎÿ¼ÿÆÿ¾ÿÇÿ¼ÿ¶ÿÇÿÄÿÂÿÈÿ¼ÿ¼ÿ½ÿ¼ÿºÿ¶ÿ½ÿ¾ÿµÿ¶ÿ¼ÿÈÿÊÿ½ÿ¸ÿÁÿÉÿÅÿ·ÿ´ÿ½ÿÂÿÄÿ»ÿ½ÿ¸ÿ»ÿÉÿ»ÿÁÿ¹ÿ»ÿÅÿ½ÿ¶ÿ¹ÿ½ÿ½ÿÂÿÊÿÃÿºÿ»ÿÆÿ¾ÿµÿ¿ÿ½ÿ´ÿ·ÿ¾ÿÁÿ¾ÿ½ÿÀÿÅÿ¶ÿ¼ÿÁÿ²ÿÀÿÉÿµÿ½ÿÀÿ¿ÿ¿ÿ¹ÿÁÿ¼ÿ¼ÿµÿÀÿ¸ÿµÿ¹ÿÄÿÄÿ¿ÿ´ÿ»ÿÃÿ¾ÿ½ÿ¼ÿ¹ÿÁÿÃÿÇÿÍÿ¿ÿ¾ÿÀÿ¼ÿ¾ÿ»ÿ¼ÿ¼ÿÀÿ¿ÿ½ÿ¼ÿÂÿÁÿÈÿÀÿÆÿÁÿÉÿ¿ÿ·ÿ¶ÿÃÿÁÿ»ÿÁÿ¾ÿ¼ÿÉÿÄÿÁÿÅÿÀÿ»ÿÅÿÅÿ¸ÿ¾ÿÇÿ¿ÿÄÿÀÿ¿ÿÐÿÃÿ·ÿ³ÿ´ÿÍÿ½ÿÇÿ´ÿÂÿÉÿÀÿÍÿÈÿÅÿÄÿÂÿÄÿ¿ÿ³ÿÁÿ¼ÿ¼ÿ¾ÿ¼ÿ»ÿ¸ÿÂÿÏÿÉÿÁÿÃÿÄÿÁÿÂÿ»ÿ¸ÿ¾ÿÅÿÇÿºÿÁÿ¼ÿÂÿ»ÿ¿ÿÊÿÀÿÅÿ¾ÿ¿ÿ¾ÿÃÿÊÿÉÿÆÿÃÿ¸ÿµÿ¹ÿ¾ÿ¾ÿ¾ÿÁÿÇÿÆÿÁÿÁÿ¾ÿÃÿÇÿÇÿ¼ÿÂÿÁÿ»ÿÃÿÊÿ·ÿÊÿ¹ÿ½ÿÅÿ½ÿÄÿ¼ÿ»ÿÃÿ¸ÿ·ÿ¶ÿ³ÿ¿ÿÈÿÄÿÄÿÃÿÆÿÀÿ»ÿ¼ÿ¶ÿ´ÿ¯ÿÀÿ¼ÿÄÿ¸ÿ¾ÿ¹ÿ¾ÿÂÿ¿ÿËÿÁÿ¾ÿÁÿÀÿÂÿ¿ÿ¹ÿ½ÿÀÿÈÿµÿºÿÄÿÇÿÃÿ½ÿÁÿÁÿºÿ¾ÿÁÿÀÿ¿ÿÀÿÃÿ¿ÿÅÿÄÿºÿ¿ÿ½ÿ¼ÿÃÿÃÿºÿ»ÿ·ÿ¶ÿ³ÿ¹ÿÀÿ¼ÿ»ÿ¸ÿÀÿÇÿÅÿ½ÿÉÿÖÿÈÿ¼ÿ»ÿÍÿÆÿ¸ÿÆÿÁÿÌÿÃÿ¾ÿ½ÿ×ÿ½ÿÎÿ¿ÿ½ÿ½ÿÂÿ±ÿ²ÿµÿÂÿÅÿÁÿ»ÿ½ÿÂÿ¼ÿºÿÇÿÇÿ¹ÿ¼ÿ¿ÿÂÿÅÿÂÿÌÿ½ÿ½ÿ¹ÿ¼ÿÊÿÃÿÀÿÆÿÆÿ·ÿÇÿÄÿ¾ÿ·ÿºÿÀÿÀÿÂÿ¿ÿ½ÿÁÿ¾ÿÄÿ¾ÿ»ÿÃÿÃÿÒÿÁÿÆÿÃÿºÿ¼ÿÄÿÄÿ¸ÿÉÿÂÿÁÿÉÿÅÿÂÿÁÿÀÿÅÿÆÿ¾ÿ»ÿÄÿÃÿ¾ÿÂÿÇÿÁÿËÿÀÿÈÿËÿÄÿ¿ÿÂÿ½ÿÅÿÃÿ¼ÿÅÿ»ÿ¾ÿÁÿÄÿÈÿÅÿÀÿÁÿÆÿÅÿÄÿÆÿÈÿÀÿºÿ»ÿ¼ÿÆÿÅÿ¹ÿ¾ÿÈÿÀÿÀÿÆÿºÿÅÿÁÿÃÿ¿ÿÁÿÃÿ¾ÿ¿ÿÃÿÅÿÈÿÀÿ½ÿ¿ÿ¾ÿÃÿÃÿÂÿÄÿ±ÿÇÿÍÿÄÿ½ÿÄÿÆÿ¹ÿ¿ÿ¿ÿ¼ÿ½ÿÀÿÅÿÃÿÃÿÊÿÀÿÂÿÀÿÆÿ¾ÿ¶ÿ¹ÿºÿ¸ÿ¿ÿ½ÿÑÿÉÿÆÿÁÿÂÿÂÿ¼ÿ¼ÿÂÿÍÿËÿÂÿÊÿÆÿ¾ÿÃÿ¿ÿ»ÿ¿ÿÃÿÈÿÀÿÆÿÄÿÂÿÄÿÆÿÇÿÀÿÀÿ¿ÿÇÿÆÿ¿ÿÅÿÅÿ¾ÿ¿ÿºÿ¸ÿ¼ÿËÿÍÿ¹ÿ³ÿ¾ÿÇÿ¿ÿÅÿÁÿÆÿÄÿÁÿÁÿÀÿÂÿÄÿÃÿÅÿÇÿÃÿÅÿ¾ÿ½ÿ½ÿÄÿÂÿ¶ÿÎÿÃÿÄÿÈÿÅÿ¼ÿÀÿÇÿÄÿ¾ÿ¼ÿ·ÿ´ÿ½ÿ½ÿÌÿ¾ÿÁÿËÿÂÿ¿ÿÈÿÎÿÆÿºÿÁÿ¾ÿ½ÿÅÿÆÿÆÿÈÿ¾ÿÂÿÌÿ¿ÿÂÿÅÿÌÿÀÿ·ÿÁÿ¶ÿÃÿ¾ÿ¿ÿÁÿÂÿÈÿÄÿ¿ÿ¾ÿ¿ÿÅÿÀÿ¿ÿºÿÂÿ¾ÿÂÿ´ÿ¸ÿÄÿ¿ÿ½ÿÀÿÀÿ·ÿ»ÿÂÿ½ÿ¹ÿ¿ÿÇÿÁÿÂÿÅÿ¹ÿ¼ÿÌÿ¿ÿÄÿ¼ÿÇÿËÿÁÿÂÿ¿ÿÅÿÌÿÆÿÁÿÀÿ¾ÿÅÿÃÿÊÿ¼ÿ¿ÿÅÿ»ÿ¶ÿ·ÿÃÿÄÿÉÿÇÿÁÿ·ÿ¶ÿÀÿÊÿÌÿÃÿÌÿÉÿÆÿÐÿÉÿÄÿÅÿÑÿÍÿÄÿÁÿÄÿÆÿÅÿÌÿÊÿ¸ÿÉÿÍÿÀÿ½ÿ¼ÿÃÿ½ÿÄÿÇÿÌÿÇÿÄÿÁÿÊÿÍÿÉÿÉÿÇÿÈÿ»ÿÂÿËÿÄÿÊÿÑÿºÿºÿ»ÿÆÿÈÿÇÿÊÿÊÿÀÿ½ÿÉÿÊÿÍÿÇÿÀÿ½ÿÉÿÆÿÉÿÊÿÃÿÉÿÐÿÉÿÆÿÇÿÄÿÉÿÄÿÃÿÊÿÎÿ¾ÿÆÿÊÿÆÿÁÿ¾ÿÁÿÀÿ¾ÿÅÿÊÿÇÿÆÿÅÿÀÿÎÿÕÿÎÿÃÿÎÿÊÿÊÿÊÿËÿÆÿÄÿÈÿÅÿÂÿÃÿ¾ÿÅÿºÿÍÿÁÿÀÿÑÿÊÿÂÿÅÿÁÿÀÿÃÿµÿ»ÿÉÿÔÿÌÿÆÿËÿÉÿÈÿ¿ÿÁÿÁÿÅÿÇÿÇÿÌÿÉÿÇÿÂÿÈÿÐÿËÿ¿ÿÈÿ¼ÿºÿËÿ×ÿÉÿ¹ÿÂÿÊÿÌÿÆÿ½ÿÁÿÍÿ¿ÿÉÿÂÿÈÿÂÿÅÿÇÿÆÿÌÿÑÿÍÿÁÿÃÿ½ÿÊÿÌÿËÿÁÿËÿÏÿÂÿ½ÿÈÿÐÿËÿËÿÂÿ¾ÿÇÿºÿÁÿÊÿÎÿÅÿÂÿÃÿÊÿÌÿ½ÿ½ÿÀÿÃÿÊÿÊÿÊÿÉÿËÿÅÿ½ÿ½ÿÄÿÄÿ¿ÿÂÿÃÿ¼ÿ¾ÿÃÿÂÿËÿÁÿÅÿÇÿÉÿÄÿ½ÿÅÿÃÿÓÿÎÿËÿÅÿËÿÆÿ¾ÿÃÿÄÿÁÿÊÿÎÿÀÿÑÿÁÿÌÿÉÿÄÿËÿÌÿÁÿ¼ÿ¿ÿÂÿÅÿÇÿÂÿÄÿÈÿÂÿÉÿÅÿ¼ÿÆÿÉÿÆÿÈÿÎÿÐÿÏÿÉÿ¼ÿ´ÿÄÿ¿ÿÁÿÇÿÇÿÇÿÎÿÎÿÃÿÆÿÍÿÌÿÒÿ½ÿÆÿÃÿÁÿÆÿÆÿÇÿÎÿÉÿËÿ¿ÿÐÿÂÿÄÿÇÿÐÿÌÿÄÿÀÿÁÿÅÿÁÿÄÿÉÿÄÿÓÿÔÿÇÿÂÿËÿÏÿÈÿÀÿ»ÿÓÿÄÿÂÿÌÿÆÿÆÿÈÿÍÿÈÿÂÿÌÿÊÿÀÿÂÿÈÿÅÿÅÿËÿÍÿËÿÊÿÈÿÈÿÎÿÁÿÌÿÃÿÅÿÂÿÉÿÉÿÃÿÁÿÄÿÇÿÁÿÍÿÖÿÂÿÉÿÅÿÉÿÉÿÅÿÃÿÃÿÇÿÌÿÆÿÑÿ×ÿÊÿÃÿÈÿÊÿÉÿÉÿÂÿÒÿÅÿËÿÍÿÉÿÍÿÑÿÏÿÉÿÇÿÄÿ¼ÿÊÿÑÿÉÿËÿÄÿÆÿÊÿÇÿÄÿÃÿÑÿÇÿÂÿÃÿÆÿÍÿÁÿ¿ÿÉÿÈÿÆÿÁÿÄÿÆÿÑÿÎÿÇÿÅÿÌÿÏÿÈÿÁÿÄÿÍÿ¿ÿÀÿ¾ÿ»ÿ¾ÿÃÿÆÿÌÿÊÿÂÿÃÿ¿ÿÅÿÈÿÅÿÅÿÉÿÉÿÇÿÃÿ»ÿÅÿÑÿÁÿ¾ÿÊÿËÿÀÿÅÿÁÿËÿÃÿËÿÃÿÃÿÅÿÈÿÉÿÅÿÅÿÁÿÅÿÇÿÆÿÇÿÂÿ¼ÿ½ÿÂÿÄÿÉÿÊÿÖÿÅÿÅÿÁÿ½ÿÆÿÍÿÊÿÉÿ¾ÿÀÿÅÿÂÿÃÿÇÿÊÿÌÿ¿ÿÄÿÒÿÂÿÈÿÌÿÉÿÁÿÀÿÒÿÆÿÃÿÇÿÉÿÁÿÂÿÈÿÉÿÉÿÄÿÃÿÈÿ¿ÿÆÿÍÿÊÿÆÿÆÿÆÿÈÿÁÿÁÿÅÿÀÿÈÿÍÿÄÿÄÿÅÿÐÿÅÿÌÿÐÿÈÿÅÿÇÿÄÿÃÿÏÿ¶ÿÂÿÇÿÊÿÍÿÈÿÀÿÅÿÃÿÃÿÊÿÈÿÇÿÃÿÅÿÊÿÃÿÅÿÅÿÇÿÀÿÆÿÏÿÖÿÔÿÁÿÎÿÁÿÉÿÈÿÃÿÇÿÑÿÓÿÆÿÂÿÍÿÇÿÅÿÄÿÆÿÇÿÃÿ»ÿ¸ÿÂÿÊÿ¶ÿÅÿÌÿÀÿºÿ¿ÿÁÿ¿ÿÉÿ¿ÿ¿ÿÁÿÂÿÇÿÈÿÁÿ¾ÿ¿ÿ¸ÿ¾ÿ½ÿ»ÿÁÿÁÿ½ÿÀÿ¶ÿÄÿ¿ÿÃÿÂÿÉÿÉÿ¿ÿ¹ÿ¾ÿ¿ÿ²ÿÀÿ½ÿ½ÿ½ÿ¼ÿ»ÿ¼ÿ½ÿÃÿ¼ÿ¶ÿºÿÁÿ¾ÿ¹ÿ¼ÿ±ÿÿ¹ÿ¸ÿÂÿÃÿÃÿÂÿ¸ÿ»ÿ¼ÿÍÿÃÿ¾ÿ¾ÿÀÿÀÿºÿ»ÿÎÿÇÿ¾ÿÉÿÅÿ»ÿÁÿÇÿ¿ÿ¼ÿÄÿÁÿÂÿ¿ÿ¼ÿÁÿÈÿÅÿÁÿËÿ»ÿ·ÿ¹ÿÁÿÂÿÁÿÆÿÊÿ¿ÿÀÿÍÿ±ÿ²ÿÂÿÄÿÀÿ¹ÿ¸ÿÃÿ¿ÿ½ÿÀÿºÿ»ÿ½ÿÁÿÅÿÆÿÂÿ¶ÿ¸ÿËÿºÿ­ÿ¹ÿÀÿÃÿÄÿÄÿÇÿ½ÿ¸ÿÄÿÆÿÂÿÁÿÁÿ½ÿ¼ÿÅÿÆÿÀÿ¾ÿÀÿÅÿ»ÿ½ÿÇÿÃÿ¸ÿ¿ÿËÿÃÿ¸ÿÇÿÅÿÄÿÃÿÄÿÁÿ³ÿ¿ÿÄÿ¸ÿµÿÊÿÁÿ»ÿ½ÿ¿ÿÅÿÄÿ»ÿÅÿÁÿºÿ¼ÿ¾ÿ¿ÿÁÿÈÿÉÿºÿÇÿÌÿÄÿ¼ÿ¾ÿ½ÿÀÿ¾ÿ¾ÿÆÿÄÿÃÿÄÿ½ÿÆÿ¼ÿ¶ÿ½ÿ¿ÿ»ÿÀÿÆÿ¾ÿ»ÿÀÿÅÿÃÿÈÿÆÿ½ÿ¾ÿÄÿ¿ÿÁÿ»ÿ¹ÿ·ÿÁÿºÿ¹ÿ¿ÿÅÿÂÿºÿºÿ¿ÿÃÿÑÿ¹ÿ¸ÿºÿ¿ÿÁÿÁÿ¾ÿ»ÿÁÿÃÿÆÿ¼ÿ¶ÿÌÿÅÿÆÿÀÿ»ÿ¼ÿ¹ÿÄÿÇÿÀÿ¼ÿÉÿÃÿÂÿÀÿÀÿÄÿÅÿÄÿÂÿÈÿ¼ÿÃÿ¹ÿÀÿËÿ¿ÿ¾ÿÇÿÈÿÁÿ»ÿ½ÿ»ÿÅÿÁÿÆÿÆÿÀÿÁÿÇÿÉÿÇÿÁÿ¸ÿÀÿÑÿÈÿÆÿ¶ÿ¶ÿ·ÿ¼ÿÂÿÀÿ½ÿÁÿÆÿÅÿÓÿ¿ÿÁÿÇÿÃÿÁÿÀÿ¿ÿ½ÿ»ÿ¾ÿ½ÿÁÿÈÿ¹ÿÁÿËÿÁÿÂÿÄÿ¼ÿ¼ÿÅÿÀÿÀÿÃÿÂÿÖÿ¾ÿÂÿÁÿ»ÿ¿ÿÂÿÂÿÁÿ¾ÿÂÿ¾ÿÀÿÉÿ¸ÿºÿÎÿÐÿÆÿÁÿÄÿÆÿÀÿ¼ÿÊÿ¹ÿ¹ÿÂÿºÿÁÿÄÿÁÿÆÿÇÿÆÿÇÿÄÿÀÿÅÿÎÿ¿ÿÁÿÅÿ¼ÿ¶ÿ½ÿÁÿ¾ÿ¸ÿ¹ÿºÿºÿÕÿÕÿºÿ½ÿÇÿ»ÿÇÿÇÿÆÿÃÿÂÿÇÿÅÿ½ÿÃÿÃÿËÿÄÿ½ÿ¾ÿÃÿÇÿÊÿÈÿÁÿ¾ÿÆÿÏÿÄÿ½ÿÂÿ¾ÿÆÿÈÿÎÿÈÿ¹ÿÁÿ½ÿ½ÿËÿÍÿÀÿ¾ÿÁÿÃÿÈÿ¿ÿ¶ÿÂÿÆÿÄÿ¿ÿ¼ÿÃÿÄÿÂÿÅÿÀÿÂÿÆÿÂÿ¹ÿ»ÿ¿ÿ·ÿÂÿÀÿÅÿ¾ÿ¼ÿ¿ÿ½ÿÂÿÁÿÁÿÇÿºÿÂÿÅÿÃÿÈÿ¾ÿÉÿÅÿÂÿÈÿÈÿÃÿÃÿÅÿÁÿÀÿ»ÿ»ÿÈÿ¹ÿºÿÀÿ¾ÿ½ÿÍÿÏÿÄÿÁÿÄÿÀÿ¶ÿÂÿÌÿ¿ÿÉÿËÿÆÿÊÿÃÿÃÿ¾ÿ¾ÿÃÿÃÿ¿ÿÀÿÁÿ¿ÿÂÿ´ÿÍÿ·ÿËÿÆÿ½ÿºÿÃÿÄÿÉÿÆÿ¿ÿÅÿÍÿËÿÃÿÂÿÊÿÄÿºÿÀÿÈÿ·ÿÀÿÆÿ¿ÿºÿÁÿÆÿÇÿÂÿ²ÿ¸ÿÃÿ¹ÿÀÿ¿ÿ¸ÿÇÿÅÿÆÿÐÿÎÿÉÿÆÿÂÿÄÿËÿÊÿÇÿÆÿÆÿÌÿ½ÿ¼ÿÀÿÁÿÉÿÀÿºÿ³ÿÀÿ¾ÿÂÿÃÿ¿ÿÀÿÃÿÅÿ»ÿ»ÿ¹ÿ½ÿ´ÿ¼ÿÐÿÄÿ¼ÿÀÿ¾ÿ¼ÿÆÿÅÿÂÿÅÿÈÿÄÿºÿÁÿÁÿÄÿºÿËÿºÿÅÿ¿ÿÃÿ¿ÿÁÿÀÿ¼ÿ¿ÿ½ÿ½ÿÆÿÅÿÀÿÉÿÁÿÊÿÂÿÃÿÀÿÅÿ¿ÿÆÿÄÿ»ÿÅÿÀÿ¾ÿ¼ÿÈÿÈÿ¾ÿÁÿÃÿ½ÿ·ÿÃÿÁÿ¿ÿÅÿÁÿÈÿÁÿÁÿÄÿÇÿÅÿÃÿÅÿÅÿËÿÊÿÂÿÈÿÂÿ½ÿÊÿÁÿ³ÿ´ÿÌÿÀÿÀÿ¶ÿ»ÿÄÿÃÿÄÿÄÿÃÿÅÿÆÿÅÿÆÿÉÿÀÿ¸ÿ¿ÿ¾ÿ¿ÿÀÿ¸ÿ¶ÿ¸ÿ¼ÿ»ÿ½ÿÁÿÆÿÀÿ¼ÿÃÿÁÿ¼ÿ½ÿ¿ÿ½ÿ½ÿ½ÿ¼ÿÂÿÂÿ¹ÿ°ÿ´ÿÂÿ¹ÿÃÿ¶ÿ¹ÿÀÿÇÿ¹ÿ¹ÿÁÿ¾ÿÄÿÈÿ½ÿ½ÿÅÿÇÿ¾ÿ¾ÿ¿ÿ¼ÿ»ÿ¶ÿÆÿ»ÿÁÿÄÿ²ÿ¬ÿ»ÿÇÿÀÿÀÿÃÿÁÿ¼ÿ¾ÿÇÿ¿ÿ»ÿÀÿ¶ÿ¼ÿÁÿÂÿÀÿ»ÿ¸ÿÊÿÂÿ¼ÿÅÿÂÿ»ÿ¼ÿÀÿÃÿ»ÿµÿ¹ÿÂÿÃÿ¿ÿÄÿÄÿÇÿËÿÃÿÂÿ¾ÿ½ÿÁÿÅÿÃÿÃÿ·ÿ¾ÿÃÿºÿÁÿÃÿÂÿºÿºÿÄÿÂÿÀÿÂÿÁÿÅÿÈÿ¾ÿÃÿÂÿÇÿ·ÿ½ÿÉÿ¼ÿ¸ÿ¿ÿ¿ÿ¾ÿÄÿ»ÿÈÿÅÿµÿºÿÂÿÄÿÄÿ¿ÿÂÿÉÿÆÿÁÿ¸ÿÅÿÅÿÅÿ¹ÿÉÿ½ÿ¾ÿºÿÊÿÄÿºÿ¶ÿÂÿÐÿÄÿºÿÀÿ¿ÿ¿ÿÄÿÂÿ¾ÿ½ÿºÿ³ÿ¼ÿ·ÿ·ÿ¾ÿ³ÿÀÿ¼ÿ¹ÿÍÿÃÿ½ÿÇÿºÿ²ÿ¶ÿÅÿ¾ÿÇÿÇÿ¿ÿ¾ÿÃÿ¶ÿ³ÿÁÿ½ÿÃÿÁÿºÿ¾ÿ¾ÿÃÿËÿ¿ÿÁÿºÿ¿ÿ¼ÿºÿÂÿÀÿ¾ÿÂÿ¿ÿ»ÿÁÿ½ÿ»ÿºÿÀÿÃÿÀÿÂÿÁÿÁÿÅÿÆÿÇÿ»ÿ¹ÿ¿ÿºÿ²ÿ¾ÿÁÿ¹ÿÁÿ¾ÿ±ÿ³ÿÆÿ¶ÿ¾ÿÂÿÆÿÈÿÈÿ¼ÿ½ÿÄÿÅÿÀÿÃÿÊÿÉÿÆÿ»ÿ¼ÿ½ÿ¹ÿÁÿ¿ÿ¾ÿÇÿ¹ÿ¹ÿÇÿ¼ÿÂÿÄÿ¾ÿÁÿÅÿ·ÿ¾ÿ¿ÿÂÿÉÿÉÿ¼ÿÃÿÄÿ¼ÿ¾ÿ¾ÿ¼ÿ¾ÿ¿ÿ»ÿ¹ÿ¾ÿÆÿÄÿ·ÿ¾ÿÄÿÉÿÆÿºÿÄÿÄÿÃÿÅÿ·ÿÏÿ¹ÿÆÿÊÿÆÿ·ÿºÿÂÿÁÿÃÿÅÿÂÿ½ÿ¸ÿ³ÿºÿÂÿÁÿ½ÿ´ÿµÿÃÿÍÿÁÿºÿÂÿ¼ÿ¸ÿ¹ÿÁÿ·ÿÂÿÁÿºÿÃÿ¿ÿ»ÿ¿ÿ¹ÿÀÿÆÿÅÿ¾ÿÂÿÂÿÁÿÇÿÂÿ¿ÿ¼ÿµÿ¾ÿÁÿ»ÿ¿ÿºÿÂÿ¿ÿ²ÿ¿ÿÉÿ¸ÿ¾ÿÏÿ¯ÿ¼ÿÅÿÁÿ¾ÿÁÿÀÿÄÿ»ÿ¸ÿÀÿÄÿÂÿ¶ÿ¸ÿÀÿÂÿ¿ÿºÿÁÿÅÿ¹ÿ±ÿ´ÿ¸ÿ´ÿ¸ÿÅÿÂÿ²ÿ¹ÿ¸ÿ©ÿºÿÂÿËÿ»ÿÁÿ³ÿÈÿÁÿÁÿÉÿÇÿÆÿÃÿºÿÁÿ¹ÿ°ÿ³ÿºÿÁÿÂÿ¸ÿ¹ÿ¼ÿµÿ¼ÿ¹ÿÀÿ»ÿ¼ÿ¿ÿÃÿÁÿÁÿÅÿ¹ÿ¸ÿÀÿÂÿ¸ÿÂÿÇÿºÿÁÿ»ÿÁÿ½ÿ¸ÿÀÿÈÿÅÿ½ÿ½ÿ»ÿºÿ¾ÿÂÿ¸ÿ®ÿ­ÿµÿ¿ÿÂÿÂÿ½ÿ¿ÿÀÿ¸ÿ»ÿÅÿ¶ÿ¹ÿ¾ÿ¹ÿ¼ÿ½ÿÈÿÄÿ³ÿÁÿºÿÂÿ¿ÿÅÿÂÿÉÿÂÿ¸ÿ»ÿÂÿÄÿ¿ÿÈÿÉÿÊÿ·ÿ´ÿÇÿÈÿ¼ÿ¸ÿ½ÿ½ÿ¿ÿÂÿ¼ÿÀÿÃÿ¿ÿºÿÆÿ»ÿÊÿ¹ÿ¿ÿ¶ÿ¿ÿËÿÆÿ³ÿ¾ÿ¼ÿÅÿÆÿ¯ÿ»ÿ±ÿ²ÿ¾ÿÆÿ¹ÿ¹ÿ¶ÿÄÿÂÿ»ÿÃÿ¼ÿ²ÿ³ÿ¶ÿ¾ÿÁÿ·ÿ²ÿ¾ÿÄÿÁÿÆÿ»ÿ·ÿ·ÿÃÿ½ÿÅÿÆÿÌÿÄÿÀÿÁÿºÿ¿ÿÄÿÉÿ´ÿºÿÌÿÁÿÁÿ¾ÿºÿ¹ÿ¼ÿ»ÿ²ÿ¹ÿÀÿÂÿÁÿ½ÿ¹ÿ¹ÿ¾ÿÄÿ¿ÿ·ÿ¶ÿ°ÿ»ÿ¿ÿÀÿÅÿÂÿ¶ÿÂÿ½ÿ¾ÿÊÿ·ÿÀÿÂÿÁÿÆÿ­ÿ·ÿºÿ°ÿ°ÿÀÿ¾ÿ¿ÿ¹ÿ¸ÿ»ÿ¾ÿÁÿ¾ÿÁÿÆÿÅÿ¹ÿ¾ÿÅÿÁÿÃÿÃÿ¿ÿ»ÿ¹ÿ¼ÿ·ÿ¹ÿÄÿ¹ÿµÿ»ÿ»ÿ½ÿ¼ÿ³ÿ¶ÿ¹ÿ·ÿÅÿÅÿÅÿ¸ÿµÿ¹ÿ¾ÿ»ÿºÿ¿ÿ»ÿÀÿ¼ÿÁÿÂÿÀÿ¸ÿµÿ»ÿÃÿ¾ÿ¹ÿ½ÿÀÿ½ÿ·ÿ¶ÿºÿ¼ÿÁÿ¼ÿ¾ÿ¾ÿ¿ÿ¹ÿºÿ°ÿ½ÿÀÿºÿÇÿµÿ³ÿ¾ÿÁÿ·ÿ»ÿÁÿ¼ÿÂÿ½ÿ¾ÿ´ÿ¸ÿÃÿÀÿÆÿ¾ÿ¶ÿºÿÃÿÀÿÀÿÈÿÆÿÄÿÀÿ¶ÿ·ÿ»ÿÁÿÁÿ¿ÿÃÿ¹ÿµÿ¹ÿ¶ÿºÿ¼ÿ³ÿ¸ÿ¿ÿÍÿ¹ÿ¶ÿÀÿÀÿºÿ¼ÿÃÿÄÿÎÿÎÿ°ÿ¹ÿÂÿÊÿ¿ÿ¿ÿÆÿ»ÿ¶ÿ¹ÿ¸ÿ·ÿµÿ·ÿÀÿÂÿÀÿÅÿ¼ÿ¸ÿÅÿËÿÆÿÃÿÆÿ¾ÿ¾ÿ¹ÿ¼ÿ¹ÿ·ÿ»ÿ¼ÿ¹ÿÉÿÌÿ¼ÿ¿ÿÆÿ»ÿÀÿ½ÿÉÿÂÿ¾ÿ¸ÿ¼ÿ»ÿÁÿ¸ÿ³ÿ½ÿÊÿÂÿ¸ÿ¸ÿ¿ÿÅÿÇÿÁÿ³ÿ°ÿ»ÿËÿÅÿ»ÿ½ÿ¿ÿ·ÿµÿ½ÿÁÿÀÿºÿÀÿÂÿÁÿ½ÿ¾ÿÃÿÄÿÍÿÂÿ·ÿËÿ¿ÿÊÿÅÿÀÿ·ÿÁÿ¾ÿ¹ÿ¶ÿµÿ¼ÿÀÿÄÿÏÿÎÿ½ÿ¶ÿ¼ÿÅÿÈÿ¿ÿÇÿ¿ÿ»ÿ´ÿ¾ÿ»ÿ¾ÿÂÿ¼ÿ¾ÿÈÿ»ÿÃÿÀÿÂÿÿ½ÿ¾ÿ¹ÿÉÿÁÿ¹ÿºÿÇÿÌÿÆÿÄÿ¹ÿ»ÿ¾ÿ¾ÿ¼ÿ¿ÿÃÿ¼ÿ¹ÿÀÿ¾ÿ¸ÿ¾ÿÃÿÄÿÁÿÄÿÀÿ¾ÿÆÿÈÿ¸ÿÂÿÈÿÈÿ»ÿÀÿÃÿ½ÿ»ÿ®ÿ²ÿ¹ÿ½ÿ½ÿËÿÅÿÆÿ¾ÿ¾ÿÀÿ»ÿ¿ÿ¼ÿ¸ÿÂÿÂÿ¿ÿÆÿÀÿ¾ÿÆÿ½ÿÀÿºÿ½ÿ¸ÿ¼ÿÃÿ¿ÿÂÿÅÿÆÿÀÿÁÿÂÿÅÿÉÿ·ÿ»ÿ¿ÿÊÿ¼ÿ·ÿ½ÿÄÿÉÿÇÿÉÿÁÿ¿ÿ¿ÿÁÿÅÿÄÿ¼ÿÁÿÆÿ¹ÿ¾ÿ¼ÿ¸ÿ½ÿÄÿÇÿ·ÿºÿ°ÿ·ÿÀÿµÿÉÿµÿÆÿÉÿ´ÿÀÿÀÿ»ÿºÿºÿ¹ÿÀÿ¿ÿÂÿ¼ÿ½ÿ¹ÿºÿ¼ÿ½ÿ¿ÿ¿ÿÂÿ¾ÿºÿ¼ÿ¼ÿ¸ÿ¼ÿ¾ÿÃÿÄÿÆÿÆÿÆÿ¿ÿ»ÿ½ÿ´ÿÀÿÀÿÅÿÂÿÆÿÅÿÉÿÇÿÁÿ·ÿ¿ÿÄÿÆÿÅÿÁÿÆÿÉÿÄÿÄÿÀÿ¹ÿ»ÿºÿÃÿ²ÿ¹ÿ¼ÿÂÿ¶ÿ¸ÿÁÿÃÿ»ÿÃÿÉÿÊÿÏÿÉÿºÿ¸ÿ½ÿ½ÿÂÿÁÿÂÿÈÿ¾ÿºÿ¼ÿºÿ¹ÿºÿ¿ÿÀÿ¼ÿÁÿÅÿÃÿ³ÿ¸ÿ©ÿ²ÿ»ÿ¿ÿ·ÿÃÿÃÿÆÿÂÿÇÿÅÿ¼ÿ»ÿ·ÿ½ÿÑÿ·ÿ¿ÿ¼ÿ½ÿ¾ÿ»ÿ¾ÿÃÿÆÿÆÿÂÿ»ÿ¹ÿºÿ¾ÿÃÿÅÿºÿÁÿÆÿÀÿÁÿÅÿÃÿ»ÿÂÿÅÿÇÿÀÿÅÿ¾ÿ¾ÿÄÿ¿ÿÀÿ½ÿ¿ÿ¼ÿ·ÿ¾ÿÄÿÃÿÁÿ½ÿ½ÿÂÿÅÿÁÿ¹ÿ»ÿ½ÿÃÿÃÿÌÿ¿ÿ¬ÿ°ÿ¼ÿ¾ÿÅÿÇÿ½ÿÂÿÀÿ¼ÿ¼ÿ¾ÿ½ÿÁÿÅÿÇÿÃÿ¹ÿ¸ÿºÿÇÿÃÿ»ÿ½ÿÃÿÂÿÄÿÂÿÅÿÉÿ½ÿÁÿ¿ÿÃÿÁÿÂÿÆÿ¼ÿ»ÿÃÿËÿÉÿÄÿÈÿÉÿÅÿÈÿÁÿºÿ»ÿ¼ÿ¹ÿ¼ÿºÿÊÿ¿ÿÃÿÆÿÇÿÆÿ·ÿÃÿ¿ÿÂÿÅÿÉÿÁÿÀÿÀÿÀÿ¾ÿ¾ÿÂÿÂÿÁÿÃÿÅÿ¿ÿÃÿ½ÿÁÿ¿ÿÅÿÃÿºÿÀÿÉÿ¹ÿÀÿÉÿ¼ÿÀÿ½ÿÄÿÄÿÀÿÀÿÄÿÅÿÆÿÈÿÁÿÂÿ¼ÿ³ÿ²ÿÁÿ¿ÿÙÿ¸ÿËÿ¼ÿÆÿ¸ÿ¿ÿÄÿÑÿÄÿµÿ¹ÿµÿ´ÿ¸ÿºÿÂÿÈÿÃÿ½ÿ½ÿ¾ÿÂÿÈÿÌÿ¼ÿºÿ¾ÿÄÿÂÿÄÿ¼ÿÄÿÁÿºÿµÿ·ÿ¾ÿ¿ÿ¼ÿ½ÿÀÿÃÿÃÿÁÿÎÿÊÿ»ÿ³ÿ½ÿÀÿÅÿ·ÿ¯ÿÃÿÆÿÄÿÆÿ¿ÿÂÿÂÿ»ÿ¾ÿÅÿÍÿÊÿÁÿÃÿ¿ÿ»ÿ¿ÿ¾ÿ»ÿÆÿÄÿÏÿÀÿÄÿÃÿÍÿÁÿÅÿÃÿÀÿÂÿ¿ÿÈÿÄÿ¶ÿ¹ÿ½ÿ¼ÿÈÿÉÿÃÿ¸ÿÌÿÁÿ¾ÿÊÿ½ÿ¼ÿÈÿÆÿÆÿÁÿ¿ÿ¼ÿºÿºÿÂÿÇÿÁÿ¿ÿÂÿÃÿÆÿÅÿÂÿÂÿ¿ÿÄÿºÿÈÿÀÿÂÿÉÿÃÿ¸ÿ¿ÿËÿÇÿÀÿ¼ÿ¿ÿÃÿ¶ÿ¸ÿÇÿÒÿÉÿ¹ÿÀÿÀÿ¼ÿÉÿÁÿ¿ÿÄÿ¹ÿ·ÿÆÿÂÿÂÿÂÿ¶ÿ½ÿÅÿÁÿºÿÂÿÆÿÃÿ¾ÿ¿ÿÄÿ½ÿªÿÿ¶ÿÄÿ¿ÿ½ÿÄÿÂÿ¼ÿÀÿÁÿ¾ÿÈÿÏÿÂÿÕÿ³ÿÉÿÍÿÁÿ¹ÿ¼ÿÆÿÄÿ½ÿºÿ¼ÿ¿ÿ¾ÿ¾ÿÃÿ¼ÿÂÿºÿ¿ÿ¿ÿ·ÿÉÿ¿ÿÁÿ¿ÿÑÿÅÿ¹ÿ½ÿ¾ÿÃÿÈÿÌÿÍÿºÿ·ÿÂÿÂÿ¹ÿÆÿ·ÿÃÿÃÿÊÿÆÿÈÿÇÿÆÿ½ÿ¸ÿÃÿÉÿÄÿÄÿÎÿÌÿÄÿÈÿ½ÿÉÿÉÿÑÿÀÿ½ÿÆÿÅÿÂÿ¼ÿÀÿÅÿ¾ÿÅÿËÿËÿÅÿºÿ¿ÿÅÿÃÿÁÿÂÿÁÿ¾ÿ¼ÿÄÿÆÿÃÿÃÿÆÿÈÿµÿ¹ÿÂÿÉÿÆÿÐÿ·ÿÁÿÆÿÆÿÅÿ½ÿ¾ÿÇÿÇÿÁÿ¼ÿÁÿÎÿÃÿÁÿÄÿÌÿÊÿÊÿÇÿÇÿÃÿÂÿÃÿÆÿÆÿÅÿÆÿÃÿ¿ÿÁÿÍÿÅÿ¾ÿÇÿÌÿ¿ÿÃÿÅÿÈÿÆÿ¾ÿÀÿÄÿÀÿÃÿÄÿÎÿÍÿØÿÄÿÎÿÄÿÆÿÇÿÍÿÍÿÊÿÉÿÇÿÈÿ½ÿÁÿÈÿÀÿÄÿ¹ÿ»ÿÈÿÇÿÆÿÍÿÍÿÌÿÉÿ¾ÿ¹ÿÂÿÔÿËÿÃÿÆÿÂÿÈÿÄÿ¿ÿ¼ÿÂÿÊÿÍÿËÿÈÿÈÿÃÿÆÿÏÿÊÿÃÿÀÿ»ÿ¼ÿÄÿÇÿÅÿÅÿÇÿÇÿÉÿËÿ¿ÿÑÿ±ÿÄÿÈÿÃÿÉÿÇÿÊÿÌÿÇÿÈÿÌÿËÿÃÿÆÿÉÿÓÿÈÿ½ÿÅÿÏÿÉÿÁÿÄÿÊÿÍÿÒÿÍÿÀÿºÿÃÿ¿ÿÇÿÄÿÊÿÃÿÂÿÃÿÉÿÇÿºÿÂÿÅÿ»ÿÃÿÍÿÃÿÌÿÃÿÅÿÃÿÃÿÆÿÎÿÒÿÃÿÂÿ»ÿÁÿËÿÇÿÇÿÃÿÍÿÉÿÇÿÆÿÃÿÁÿÃÿÕÿÄÿÆÿÎÿÍÿÄÿ¼ÿÃÿÅÿÄÿÂÿÀÿÃÿÆÿÁÿÉÿÈÿÁÿ¾ÿÐÿËÿÆÿÅÿÈÿËÿÈÿÄÿÄÿ¿ÿÃÿÎÿÑÿÊÿÈÿÎÿÎÿÈÿÅÿÂÿÃÿÉÿÆÿ¿ÿËÿÀÿÂÿËÿÅÿÃÿÍÿÏÿÆÿÅÿÄÿÌÿÏÿ¿ÿÃÿÊÿÃÿÁÿÀÿÇÿÑÿËÿÅÿÐÿÌÿÌÿÀÿ³ÿÂÿÉÿÃÿÃÿÅÿÀÿÃÿÈÿÂÿÄÿÓÿÑÿÊÿÃÿÈÿÉÿÆÿÉÿÊÿÎÿÅÿÈÿÉÿÄÿÇÿÌÿÍÿÓÿÓÿÄÿÁÿÃÿÁÿÐÿ¼ÿÄÿÊÿÇÿÇÿÇÿÅÿÆÿÅÿÆÿÎÿ»ÿÉÿÄÿÆÿÈÿÌÿÉÿÀÿ¾ÿ»ÿÃÿÕÿÅÿÇÿÈÿÉÿÅÿÄÿÃÿÂÿÄÿÊÿÇÿÍÿÕÿËÿÊÿÌÿËÿËÿÇÿ¿ÿÍÿ¿ÿÇÿÛÿÎÿÁÿÆÿÇÿ¿ÿ¼ÿÀÿÂÿÓÿÌÿÑÿÓÿÀÿÆÿÎÿËÿÄÿÀÿÌÿÒÿÑÿ¸ÿ¼ÿÉÿÇÿÊÿÈÿÁÿÊÿÅÿÊÿÍÿØÿÌÿÃÿÆÿÍÿÊÿÁÿÄÿÇÿÂÿÂÿ¿ÿºÿ¶ÿÁÿÉÿÉÿÎÿÌÿÅÿÊÿ½ÿ¾ÿÅÿÂÿÆÿÍÿÉÿÈÿÂÿÀÿÃÿÏÿÅÿÇÿÒÿÊÿ¿ÿÎÿÉÿÄÿÆÿÃÿÍÿËÿÉÿÇÿÆÿÄÿ¸ÿÀÿ¼ÿÉÿÀÿÅÿÊÿÇÿÉÿÎÿ¿ÿÁÿÈÿ¿ÿÂÿÃÿ½ÿ½ÿÅÿÉÿÇÿÊÿ¿ÿÇÿÆÿÂÿÄÿÄÿÂÿÂÿÀÿÍÿÂÿÊÿÈÿÌÿËÿÃÿ¿ÿÃÿÇÿÆÿ¾ÿÀÿÀÿÆÿÊÿÈÿÅÿÃÿÅÿ×ÿÃÿÁÿÂÿÇÿÈÿÂÿÄÿÆÿÄÿºÿ¼ÿÂÿÈÿÇÿÈÿÊÿ¾ÿÐÿÆÿËÿÇÿÃÿÇÿÈÿÁÿÃÿËÿÁÿÃÿÅÿÇÿ¿ÿ¹ÿ¿ÿÈÿ»ÿÉÿ»ÿÃÿÂÿ¿ÿ¿ÿ¿ÿÆÿÊÿÉÿÅÿÂÿÇÿÎÿÉÿÁÿÊÿÐÿÉÿÉÿÁÿÂÿËÿÐÿÇÿ¾ÿÉÿÆÿÁÿÉÿÈÿÂÿÆÿÄÿ½ÿ»ÿÂÿÍÿ½ÿÀÿÁÿ¾ÿ¾ÿÀÿÂÿÈÿÆÿÌÿÈÿÄÿ½ÿÃÿÇÿÀÿ¼ÿ´ÿÂÿ¾ÿ¾ÿ¼ÿ¾ÿ¿ÿÃÿÆÿ³ÿ´ÿ¿ÿ¹ÿ¿ÿÎÿÇÿ»ÿÃÿ¼ÿ¡ÿ¹ÿ»ÿ¹ÿ¸ÿ»ÿºÿºÿÁÿÁÿÁÿ»ÿ¼ÿÀÿ¾ÿµÿ²ÿ»ÿ¼ÿ¸ÿÁÿ½ÿÂÿÄÿÂÿÂÿÁÿÄÿÇÿÍÿÃÿ·ÿ»ÿ¿ÿ¿ÿ¿ÿ½ÿËÿÅÿÅÿÅÿÄÿ¾ÿ¿ÿÄÿÀÿ¼ÿ¾ÿ¼ÿÅÿÈÿÃÿÀÿÆÿËÿÄÿÀÿ¾ÿ¼ÿ¸ÿ½ÿ¶ÿÁÿÇÿ¼ÿÊÿÄÿÃÿ»ÿ±ÿ¸ÿÁÿ¿ÿ»ÿ¼ÿ¿ÿ¼ÿ¾ÿÄÿÄÿ¿ÿ¼ÿÁÿÇÿÈÿÅÿ²ÿÃÿÃÿÄÿÄÿÆÿÉÿÇÿÃÿÂÿ»ÿ¾ÿ·ÿÄÿÉÿÀÿÂÿÀÿ·ÿ¸ÿÄÿÇÿ¿ÿÆÿ¿ÿ¾ÿ½ÿÄÿÈÿÄÿÆÿÃÿËÿ¿ÿµÿ½ÿ¿ÿÂÿÀÿ»ÿÁÿÈÿÁÿÂÿÀÿÏÿÉÿÅÿ½ÿ¼ÿÂÿÅÿÆÿÁÿÊÿ¿ÿ·ÿºÿÄÿ¼ÿºÿÅÿÃÿÂÿÇÿÄÿÃÿ¼ÿµÿ¸ÿÁÿÇÿÅÿÁÿÆÿÈÿÀÿ¹ÿÃÿÂÿ¼ÿ¸ÿÀÿÃÿ¾ÿÂÿ¿ÿ°ÿ¹ÿÃÿÅÿÁÿÆÿÆÿËÿÕÿÆÿ¶ÿ¯ÿÅÿ½ÿ¿ÿÆÿ¾ÿ»ÿ¸ÿ·ÿ¼ÿ¸ÿºÿ¾ÿÆÿÆÿÄÿÀÿÁÿÅÿÇÿÁÿ»ÿÊÿÅÿºÿÄÿÀÿÀÿÅÿÃÿÃÿÄÿÄÿÂÿÁÿ½ÿÍÿÃÿËÿÌÿÌÿÅÿÃÿÆÿÆÿÀÿÇÿÏÿ¶ÿ½ÿÈÿÃÿÀÿ¾ÿ¾ÿÀÿÂÿÂÿÂÿ»ÿ»ÿÃÿÂÿÆÿÄÿ¾ÿ»ÿÁÿÉÿÇÿ¼ÿ¹ÿ¿ÿÂÿºÿ¿ÿÉÿÊÿÈÿ¿ÿ¼ÿÃÿÂÿ¹ÿ¸ÿÀÿÁÿÂÿÂÿ¿ÿÅÿ¾ÿ»ÿ¿ÿÂÿ¿ÿÀÿÄÿºÿÅÿ¾ÿ¾ÿÁÿÁÿÁÿÁÿÅÿÈÿÅÿÇÿÃÿ´ÿÁÿ½ÿ¾ÿ¾ÿ¼ÿ¾ÿ¾ÿÃÿÄÿ¿ÿ¿ÿ»ÿÉÿ¼ÿÀÿÉÿ½ÿÆÿÆÿ¿ÿÆÿÊÿ¿ÿÁÿÎÿÌÿ¿ÿÁÿ³ÿ¹ÿ½ÿ¼ÿ¾ÿÀÿÅÿÆÿÇÿÉÿÄÿÇÿÆÿÁÿÃÿÅÿ¶ÿ»ÿÂÿ¿ÿ¼ÿ»ÿ¼ÿÁÿÆÿËÿÐÿÔÿÃÿ¸ÿÄÿÅÿÆÿÌÿÍÿÉÿÆÿÆÿÃÿ¿ÿ·ÿÅÿÁÿ¿ÿ¶ÿÇÿÊÿÃÿÅÿÃÿÃÿÎÿÐÿÈÿÏÿ½ÿ¿ÿÁÿÉÿÐÿÇÿÂÿÁÿÄÿ¿ÿ¿ÿÂÿÀÿÈÿÃÿÀÿÆÿÆÿ¿ÿÃÿ»ÿ½ÿÉÿÈÿÃÿÃÿÅÿÃÿ»ÿÀÿ½ÿ·ÿºÿÏÿÍÿÃÿ¸ÿÆÿÄÿÁÿÈÿÆÿ¿ÿÄÿÀÿ¼ÿÁÿ«ÿÁÿÂÿ¿ÿÄÿÀÿÍÿÈÿÆÿÍÿËÿÆÿÂÿÅÿÅÿºÿ±ÿÉÿÄÿ¼ÿÉÿÃÿÂÿÇÿËÿÈÿÂÿ¾ÿ½ÿ¿ÿÁÿÆÿÉÿ¹ÿÁÿÂÿÅÿ½ÿÁÿÇÿ½ÿ¼ÿÅÿÄÿÀÿ¾ÿ½ÿ¾ÿÃÿ½ÿÂÿÓÿÀÿÍÿºÿËÿÉÿÅÿÊÿÍÿÆÿÂÿÄÿÀÿ¼ÿÃÿËÿÂÿÁÿÃÿÊÿ¿ÿ½ÿÃÿ¾ÿ¿ÿÀÿ¾ÿ¿ÿ¼ÿ¶ÿ¸ÿÄÿ¾ÿ¸ÿ¾ÿÄÿÂÿÈÿÉÿÆÿ¿ÿ»ÿ¾ÿÆÿÈÿÃÿÂÿÉÿÈÿÄÿÂÿÃÿ¾ÿ¸ÿÆÿÍÿÆÿÄÿ¼ÿÄÿ¼ÿ»ÿÈÿÉÿ¾ÿ½ÿÉÿ¾ÿÃÿ¾ÿ»ÿÄÿÊÿÒÿ¸ÿ¿ÿÅÿÈÿÂÿÂÿÄÿ»ÿµÿ¾ÿÀÿ¼ÿºÿÅÿÃÿ¿ÿÏÿºÿÉÿÄÿÄÿÅÿÁÿ½ÿ½ÿÆÿÃÿ¿ÿÀÿ¾ÿÉÿÆÿÅÿÅÿÁÿÜÿÉÿÅÿÅÿ¿ÿÁÿÈÿÈÿÆÿÊÿÁÿ¿ÿÀÿ½ÿÀÿºÿ±ÿ´ÿºÿÂÿÄÿÇÿ¿ÿÇÿÅÿ¼ÿ»ÿ¾ÿÄÿÂÿÀÿÁÿÂÿÁÿ¾ÿÀÿÂÿ¾ÿÉÿÔÿÈÿÆÿÆÿ¿ÿ´ÿÃÿ¼ÿÁÿºÿ·ÿ½ÿ¹ÿ¸ÿ½ÿ»ÿ»ÿÄÿÃÿ¹ÿºÿ¼ÿÀÿÁÿÄÿÈÿ´ÿºÿÁÿ¾ÿ¿ÿÃÿÀÿ½ÿÅÿÄÿ»ÿ¿ÿÂÿ»ÿÂÿÆÿÃÿÂÿÀÿ®ÿ»ÿ¿ÿ·ÿÆÿÀÿÂÿÉÿÄÿÇÿÂÿ´ÿ³ÿ¾ÿÇÿÁÿ¾ÿÈÿÅÿÄÿÄÿÃÿÉÿ¿ÿ»ÿ¾ÿÊÿÄÿÎÿÄÿ±ÿ·ÿ»ÿÁÿÀÿ¿ÿÃÿÄÿ»ÿ¼ÿÈÿÃÿ¹ÿ¸ÿ¸ÿÅÿ½ÿÂÿÈÿ¿ÿÂÿÀÿÀÿÅÿ¿ÿ¾ÿµÿ¸ÿÁÿÁÿ»ÿºÿÂÿÇÿ¾ÿ½ÿÀÿ¾ÿÈÿÊÿÆÿÅÿ½ÿºÿ¿ÿÄÿÂÿÄÿ¹ÿÁÿÈÿÆÿÂÿÅÿÁÿµÿµÿÂÿÅÿÂÿÄÿÀÿÂÿÂÿ»ÿÈÿ½ÿÁÿ»ÿ¿ÿÅÿ¹ÿ¾ÿ¿ÿÁÿËÿÊÿ¾ÿ¶ÿ¼ÿ¼ÿ¹ÿ¼ÿ¿ÿÀÿ¿ÿÄÿÅÿ¹ÿ¼ÿÃÿÆÿ¿ÿÈÿÂÿÌÿÂÿ½ÿ¹ÿÅÿÇÿÃÿ¸ÿÀÿÇÿÅÿÂÿÄÿÄÿÀÿÂÿÃÿ¼ÿ¹ÿ¿ÿ¹ÿ¿ÿÂÿ½ÿÂÿÁÿÆÿ¿ÿÅÿÄÿÒÿÀÿÊÿÂÿÁÿÂÿÁÿÁÿÄÿÇÿ¾ÿ½ÿÂÿ½ÿ¾ÿÀÿµÿ½ÿÂÿ¿ÿÊÿÀÿÂÿÌÿÄÿ¾ÿ¸ÿÆÿ½ÿ¶ÿÅÿºÿ¶ÿ·ÿ½ÿÅÿ¿ÿ½ÿÂÿ¿ÿÀÿÈÿ¾ÿµÿÂÿ½ÿ·ÿ¾ÿºÿµÿÃÿÀÿÂÿÂÿ®ÿÄÿÅÿºÿÊÿ³ÿ½ÿÌÿºÿ¸ÿ¾ÿ½ÿ¶ÿ¾ÿÃÿÃÿÁÿÄÿÇÿÈÿÇÿÀÿÁÿÂÿÃÿËÿ¸ÿ¼ÿ¸ÿÄÿÇÿ¼ÿ¹ÿÅÿ¿ÿ»ÿÂÿÁÿ¿ÿÃÿÅÿÂÿ»ÿ¾ÿÆÿÉÿÃÿÈÿÃÿµÿ¸ÿ»ÿ½ÿÀÿ¼ÿ´ÿ´ÿ¾ÿÍÿ½ÿ¼ÿ¾ÿºÿÂÿ¼ÿ¼ÿÃÿÃÿÀÿÈÿÃÿ½ÿËÿ½ÿ³ÿ¶ÿ²ÿ·ÿÈÿ¿ÿ¼ÿÂÿ¿ÿÄÿÈÿÇÿÆÿÀÿÀÿ¿ÿÁÿ¼ÿ½ÿÈÿÃÿ»ÿÂÿ¸ÿÀÿ·ÿ³ÿ¹ÿÇÿÇÿÃÿÁÿ¼ÿ¹ÿÄÿ¼ÿ¾ÿÀÿÄÿ¾ÿ¾ÿÁÿÀÿ¿ÿ½ÿ¿ÿÂÿÀÿ»ÿ½ÿ½ÿÀÿÂÿÁÿ¿ÿ¸ÿÀÿÄÿ½ÿ¼ÿÀÿ¶ÿÀÿÅÿ¾ÿÀÿ¾ÿ»ÿÂÿ·ÿ¿ÿÇÿÄÿÅÿÅÿÂÿÂÿ»ÿ¸ÿÁÿ¿ÿ»ÿÀÿÅÿ¿ÿ½ÿ¹ÿ¶ÿ¿ÿÁÿºÿÀÿÁÿ¼ÿÁÿ·ÿÀÿ³ÿ¿ÿ·ÿ¾ÿÉÿ¹ÿ¼ÿÂÿÂÿ¿ÿºÿ¸ÿºÿ½ÿÄÿÉÿÀÿ·ÿ¶ÿ½ÿÂÿ»ÿÁÿ¾ÿ¸ÿ¼ÿÃÿÂÿ·ÿ¶ÿÊÿ»ÿÁÿ®ÿ¿ÿÀÿ²ÿÁÿÉÿÂÿ¾ÿ½ÿÂÿ½ÿºÿ¾ÿ¸ÿ½ÿµÿ¼ÿ»ÿ¼ÿÄÿÃÿ¼ÿ¸ÿµÿ¼ÿÂÿÀÿÂÿ¼ÿ¾ÿ»ÿÁÿÂÿ½ÿ¹ÿ¹ÿ½ÿ±ÿ½ÿÆÿÊÿ¿ÿ¿ÿ»ÿÈÿÍÿ¸ÿ¾ÿÂÿÂÿ»ÿ¸ÿÀÿ¹ÿ½ÿÂÿÆÿ½ÿÀÿÀÿÀÿÆÿÆÿÀÿÁÿÉÿÃÿÁÿºÿ­ÿ¶ÿ½ÿ³ÿ»ÿ»ÿÀÿÅÿ³ÿÊÿ»ÿ¾ÿ¾ÿºÿ¾ÿ¾ÿ³ÿ±ÿ°ÿ³ÿ¶ÿ¸ÿÂÿÆÿ»ÿ¾ÿ»ÿÁÿÁÿºÿ¼ÿ¿ÿ·ÿ¹ÿÂÿÅÿÅÿ¼ÿ¸ÿ¹ÿ¸ÿÃÿ»ÿ¹ÿ¼ÿÁÿËÿ¿ÿ»ÿÀÿºÿÅÿÖÿÆÿ»ÿÆÿ¿ÿ¯ÿ¾ÿÄÿÂÿ¶ÿ´ÿÂÿºÿ¾ÿ¾ÿ³ÿµÿ¹ÿÀÿ¾ÿ¶ÿ²ÿ²ÿ¼ÿ»ÿ¶ÿ»ÿ»ÿ·ÿ¸ÿ¼ÿ¶ÿºÿÈÿÈÿ½ÿ²ÿ¸ÿ±ÿ¿ÿÂÿ·ÿÂÿ¾ÿ¿ÿ¾ÿ¶ÿ¼ÿ¼ÿ»ÿ¾ÿ¿ÿ»ÿ¸ÿ´ÿµÿÀÿ¿ÿÅÿ¸ÿ¹ÿ½ÿ¸ÿ±ÿ½ÿÅÿÀÿÁÿ¿ÿ»ÿ¸ÿ¹ÿ¾ÿ¶ÿ¹ÿ»ÿ½ÿ»ÿÀÿÃÿÁÿ·ÿ¾ÿ½ÿ¹ÿ¶ÿÁÿÄÿ´ÿÅÿºÿ°ÿ·ÿºÿ»ÿ¼ÿ·ÿÁÿÀÿÇÿÇÿÂÿµÿ¯ÿ·ÿ½ÿºÿ¾ÿÀÿ¿ÿÁÿ¼ÿ³ÿ·ÿÁÿÂÿ¼ÿ¾ÿ¹ÿ½ÿ¹ÿ±ÿ°ÿ¼ÿ¹ÿ½ÿÇÿ¸ÿ´ÿºÿ¹ÿ¸ÿÆÿ¿ÿ±ÿÆÿÅÿÂÿ³ÿ¹ÿÀÿÂÿÀÿ¾ÿ¹ÿ»ÿÀÿÀÿ¾ÿÃÿÇÿÀÿµÿ´ÿºÿ¾ÿÃÿÁÿ½ÿ¹ÿ¾ÿ¹ÿ»ÿ½ÿ·ÿÄÿ¾ÿ¸ÿ¼ÿ¸ÿºÿ»ÿÃÿÄÿ¸ÿÂÿ¹ÿ¿ÿÂÿÇÿ¶ÿ¾ÿÆÿÊÿÃÿ½ÿÆÿ¾ÿ½ÿ»ÿ½ÿ¾ÿ¼ÿ¼ÿ¿ÿÂÿÅÿËÿÂÿµÿ½ÿÀÿ½ÿÆÿÌÿÃÿ¹ÿ¹ÿ¼ÿ¾ÿ¼ÿÂÿ¸ÿ¸ÿµÿ¸ÿ¾ÿ¯ÿÂÿ¸ÿ»ÿ¾ÿÉÿ¼ÿºÿ²ÿºÿÆÿÉÿ±ÿµÿ¾ÿÅÿÃÿ¿ÿÁÿ½ÿ¶ÿ½ÿÂÿ»ÿ¿ÿÀÿ¾ÿºÿ¼ÿ½ÿ¾ÿ¾ÿ¿ÿÆÿ»ÿµÿ¾ÿ´ÿ¼ÿ¶ÿ¼ÿ·ÿÁÿÁÿÄÿ»ÿµÿÇÿ¿ÿ·ÿ¹ÿÉÿ¼ÿ¿ÿ¸ÿ¹ÿ½ÿÁÿ¿ÿ»ÿ¹ÿ¼ÿÀÿ¼ÿ½ÿÅÿÅÿ¸ÿ½ÿÅÿ¼ÿÊÿ½ÿÌÿÁÿ­ÿÊÿÅÿºÿÁÿ´ÿ»ÿÂÿ¼ÿ·ÿÆÿÅÿ²ÿÆÿÄÿ¿ÿÀÿÈÿÊÿ¿ÿÅÿ¼ÿ·ÿ¸ÿ¿ÿÈÿÇÿÀÿ¸ÿºÿ¾ÿ¶ÿ·ÿÂÿÃÿÈÿÂÿºÿÀÿÁÿÀÿÂÿÆÿÀÿÇÿ¸ÿ¿ÿ¿ÿÄÿÆÿÀÿµÿ¹ÿÂÿÀÿÃÿÄÿÆÿÈÿÁÿ¼ÿºÿ¶ÿ½ÿÂÿÅÿÇÿÄÿ¿ÿ¿ÿÁÿ½ÿÄÿÃÿÂÿÃÿ»ÿ±ÿ²ÿÇÿÃÿ»ÿÅÿÂÿÃÿÄÿÄÿÃÿÉÿ½ÿ¸ÿÄÿ¿ÿ»ÿ½ÿ¼ÿ¹ÿÀÿÁÿÂÿÀÿ¸ÿ´ÿ¶ÿ»ÿÅÿÄÿ½ÿÀÿÁÿ»ÿ¹ÿÂÿ´ÿ·ÿÂÿÇÿÇÿ¹ÿºÿÄÿÃÿÆÿ¿ÿÅÿ·ÿÀÿ¸ÿÄÿÃÿºÿ½ÿÀÿÃÿËÿÇÿÁÿÃÿ¿ÿÇÿËÿ¾ÿ»ÿÁÿ¶ÿ¯ÿÁÿÃÿ»ÿ¼ÿºÿ³ÿ³ÿÂÿ¿ÿÂÿÉÿÄÿ½ÿºÿ¸ÿ½ÿÂÿÃÿ¼ÿ½ÿ¸ÿÃÿÀÿ¾ÿ¾ÿÃÿÄÿËÿÍÿÅÿÇÿÇÿÄÿÈÿÃÿ¹ÿ¸ÿ¹ÿÁÿ³ÿ¼ÿ½ÿÃÿ¼ÿ¼ÿ¾ÿ¸ÿµÿ±ÿÁÿ¿ÿÉÿÀÿ´ÿÅÿ¿ÿÁÿÄÿ¼ÿÆÿÀÿ¾ÿÀÿÁÿÃÿ»ÿ¶ÿºÿÀÿÂÿ¹ÿ±ÿ´ÿµÿ´ÿ´ÿ´ÿÃÿ×ÿÁÿ¾ÿÄÿ½ÿÉÿÈÿÅÿÀÿ¼ÿ¼ÿ»ÿÊÿÂÿ¹ÿ·ÿ¶ÿ¾ÿÈÿÄÿÃÿÅÿÀÿÁÿ»ÿ·ÿ¹ÿ¿ÿÂÿ¾ÿ·ÿÆÿÈÿÁÿÂÿÅÿÅÿ¸ÿÂÿÈÿÄÿ¿ÿ¼ÿºÿÅÿÌÿÉÿËÿÂÿÀÿÀÿÀÿÉÿÉÿÃÿÄÿÌÿÍÿÁÿ»ÿ¾ÿ½ÿÂÿ³ÿ´ÿ°ÿÈÿÁÿ¶ÿ·ÿ±ÿ¹ÿ¹ÿÄÿ¼ÿ½ÿÂÿ¸ÿ½ÿÂÿÈÿÊÿÃÿ¿ÿÂÿÀÿ·ÿ¹ÿÄÿÁÿ¹ÿ½ÿÊÿÆÿÉÿÁÿ¼ÿÁÿ¸ÿ¿ÿ¼ÿÊÿ¿ÿÄÿÍÿÀÿ¾ÿÄÿÇÿÅÿÄÿÆÿÆÿÂÿÁÿÈÿËÿÀÿ½ÿÉÿ¾ÿÒÿ¾ÿ¾ÿÓÿÈÿ½ÿÇÿµÿ¼ÿÁÿÄÿÂÿ¼ÿ¹ÿ½ÿ¹ÿ»ÿÆÿÄÿÀÿÃÿÀÿÁÿ¾ÿ½ÿÀÿ»ÿ¶ÿ·ÿ»ÿÆÿºÿÆÿÆÿ¸ÿ¾ÿÇÿ¾ÿÀÿÂÿÄÿ¾ÿ¿ÿ¿ÿÁÿÀÿ¼ÿÀÿÃÿÌÿÁÿ¶ÿºÿÁÿÅÿÒÿÃÿÆÿ¸ÿµÿ¼ÿÂÿÆÿÇÿ¼ÿ´ÿ´ÿ¶ÿÂÿÀÿ´ÿ¼ÿÉÿÄÿÁÿÃÿÂÿÉÿÇÿÎÿÁÿÄÿÄÿÂÿ»ÿÄÿÀÿÄÿÅÿÀÿºÿ¼ÿÀÿ¾ÿÀÿ¾ÿµÿ¼ÿÉÿÄÿÁÿÅÿÉÿÂÿÏÿÅÿ¼ÿ¹ÿÄÿÅÿÂÿÏÿÌÿÄÿÏÿÎÿÈÿÄÿÄÿÆÿÁÿÁÿÃÿºÿ½ÿ½ÿ»ÿºÿÀÿ¿ÿ¾ÿÃÿÌÿºÿÏÿÃÿÅÿÇÿ½ÿ½ÿÅÿÈÿÁÿÁÿÀÿÁÿÊÿÆÿÄÿÃÿ¼ÿÆÿ¿ÿ²ÿÑÿÐÿÁÿ¹ÿÊÿÊÿÇÿÃÿÁÿ»ÿ¾ÿÉÿËÿÄÿ¿ÿ¾ÿÀÿÃÿÃÿÅÿÁÿ¼ÿÃÿÁÿÀÿ¸ÿÂÿÃÿÇÿÁÿÁÿÇÿÂÿÂÿÅÿÄÿÇÿÁÿÀÿÎÿÃÿÄÿÃÿ·ÿ·ÿ½ÿÑÿ»ÿ¾ÿÇÿÂÿÇÿ¿ÿ¾ÿÂÿ¼ÿ¹ÿÀÿÄÿÅÿÀÿ¾ÿ½ÿËÿÁÿÁÿÌÿºÿ¯ÿ¯ÿ³ÿÂÿ¾ÿÂÿÍÿÇÿÄÿÄÿ»ÿ»ÿ¶ÿÄÿÆÿÈÿ¸ÿÈÿËÿÁÿ¸ÿ¿ÿÀÿÃÿÃÿÀÿ»ÿÄÿÃÿ»ÿÃÿÃÿÆÿÃÿ¼ÿ´ÿ»ÿÅÿÉÿÁÿÅÿÍÿÃÿ¹ÿ¸ÿ¿ÿÃÿÇÿËÿÄÿ½ÿ·ÿµÿ³ÿÁÿµÿ½ÿ·ÿºÿÇÿÇÿÅÿÆÿÈÿÀÿ¾ÿÂÿÃÿÃÿÀÿÈÿÆÿÆÿÍÿ¾ÿÉÿÉÿÉÿ¹ÿÁÿÃÿÀÿ¿ÿºÿ¿ÿÆÿÊÿËÿ¿ÿÏÿÏÿ»ÿÆÿÊÿ¸ÿÆÿÃÿ¿ÿ»ÿ¼ÿÅÿÄÿÂÿÀÿ¾ÿÇÿÀÿÃÿÂÿÄÿÅÿÈÿ¾ÿÁÿÉÿ¿ÿ¹ÿÃÿÆÿÇÿÊÿÁÿÀÿÉÿºÿÄÿÏÿÒÿÄÿÁÿºÿÆÿ¾ÿ¾ÿÎÿÊÿÀÿÃÿÆÿÀÿ¾ÿÂÿ¼ÿÎÿÉÿÉÿÎÿÆÿÅÿÃÿÆÿÊÿÊÿÅÿÄÿÊÿÍÿÇÿÇÿÌÿÒÿÑÿÃÿÅÿ¹ÿÄÿÆÿÉÿÆÿÃÿÃÿÉÿËÿ¾ÿÄÿÅÿÉÿÆÿÀÿÄÿÁÿÄÿÄÿÇÿËÿÌÿÉÿÉÿÉÿÂÿ¼ÿ»ÿÉÿÐÿÂÿ·ÿÂÿÂÿÁÿÃÿÇÿÈÿÆÿÇÿÈÿÇÿÆÿÃÿÀÿÅÿÆÿ¼ÿ¼ÿÈÿÇÿÃÿÌÿÎÿÅÿ¿ÿ¹ÿÆÿÄÿÂÿÇÿ¾ÿÁÿÎÿÊÿÅÿÈÿÎÿËÿÅÿÆÿÇÿÇÿÊÿÎÿÉÿ¾ÿÇÿÈÿÁÿÄÿÄÿÂÿÁÿÄÿÔÿÉÿÅÿÄÿ»ÿÍÿµÿ¿ÿÐÿÕÿËÿÅÿÃÿÃÿÉÿÃÿ»ÿ¿ÿÈÿÄÿÍÿÀÿÁÿÄÿÆÿÉÿÉÿÃÿÂÿÇÿ½ÿÅÿÂÿÇÿÊÿËÿÊÿÌÿÅÿÃÿÅÿÃÿÌÿÍÿÅÿ¾ÿÌÿÑÿÄÿÂÿÆÿÉÿÉÿÅÿÀÿÂÿÊÿÊÿÉÿÅÿÄÿÉÿÅÿÉÿÎÿÑÿÇÿÁÿÆÿÄÿÉÿ¼ÿ¸ÿÓÿÚÿÒÿÆÿÉÿÊÿÆÿÃÿÆÿËÿÆÿÈÿÃÿÉÿÍÿÊÿÌÿÆÿÆÿÈÿÉÿÇÿ½ÿÂÿÎÿÂÿÊÿÌÿÊÿÈÿÈÿËÿÑÿÐÿÆÿÅÿËÿÌÿËÿ½ÿÆÿÅÿÈÿÊÿËÿÍÿÌÿÂÿÂÿÄÿÈÿÏÿÍÿÏÿÆÿÃÿÁÿÃÿÌÿÌÿÊÿÍÿÍÿÉÿÆÿÄÿ»ÿ¾ÿËÿËÿÄÿÆÿ»ÿÄÿ·ÿÐÿÀÿÀÿÊÿÎÿÎÿÌÿÃÿºÿÈÿÆÿ½ÿÅÿÄÿÊÿÏÿÊÿÉÿÊÿÀÿ¾ÿÃÿÉÿÖÿÎÿÉÿÍÿÍÿÇÿÊÿÐÿÊÿÅÿÆÿÅÿÍÿÊÿÍÿÌÿÇÿÁÿÀÿÈÿÌÿÔÿÉÿÂÿÌÿ½ÿÃÿÅÿÂÿÆÿÏÿÏÿËÿÁÿÍÿ×ÿÄÿÁÿÇÿÈÿÂÿÀÿÉÿÇÿÆÿÇÿËÿÉÿÂÿÉÿÉÿÂÿÆÿÈÿÈÿÈÿÓÿÉÿÌÿÍÿÍÿÂÿºÿÈÿÇÿÂÿÈÿÈÿÂÿÅÿÃÿÆÿÊÿÅÿÈÿÅÿÁÿÀÿÄÿÊÿÁÿÄÿÌÿËÿÄÿÇÿÆÿÁÿÍÿÆÿÁÿ¿ÿ¿ÿÄÿÍÿÑÿÐÿÁÿ½ÿÉÿÄÿºÿ¸ÿÁÿËÿÆÿÁÿÂÿÐÿÂÿÃÿÄÿÀÿÅÿËÿÁÿÆÿÑÿÅÿ¼ÿÉÿÄÿÄÿÏÿÐÿÊÿÈÿÃÿÈÿÆÿÃÿÇÿÆÿÀÿ½ÿÃÿÅÿÂÿÅÿÆÿÃÿÂÿÇÿÐÿÓÿÊÿÂÿÉÿ¾ÿÇÿÏÿËÿÄÿÃÿÉÿÄÿÑÿÅÿÇÿÇÿÇÿÁÿÀÿÇÿÅÿËÿÉÿÆÿÃÿÃÿÂÿÃÿÈÿÅÿÉÿÀÿÈÿ¾ÿÂÿÉÿÍÿÐÿËÿ¼ÿ¿ÿ¸ÿ»ÿÉÿÍÿÊÿÆÿÀÿ¶ÿÃÿ¹ÿÈÿÊÿËÿÅÿ¿ÿÅÿÊÿÑÿÄÿÅÿÄÿÈÿÍÿÎÿÎÿÒÿÂÿÁÿÄÿÂÿÅÿÅÿÁÿÃÿÆÿÇÿÀÿÎÿËÿÅÿÆÿÄÿ¿ÿÁÿÀÿÅÿÂÿÂÿ½ÿ½ÿ¾ÿÀÿÃÿÂÿÃÿÅÿËÿÇÿ¿ÿºÿ¾ÿÂÿºÿ¸ÿ·ÿ¹ÿÃÿÄÿÉÿÈÿ»ÿ¾ÿ³ÿºÿ¿ÿ¿ÿÂÿÁÿÀÿÁÿ¿ÿ¼ÿ·ÿÄÿÁÿºÿ¹ÿ½ÿ¾ÿ¹ÿÉÿÃÿÇÿ½ÿ¿ÿ¹ÿ¸ÿ¿ÿ¾ÿÊÿÃÿ¼ÿËÿÄÿÄÿÈÿÆÿ¾ÿ¹ÿÃÿÍÿÉÿÅÿ½ÿÀÿÅÿÆÿÅÿÄÿÕÿÆÿ½ÿÌÿÈÿÃÿÃÿÀÿ¸ÿ¶ÿÀÿÁÿËÿÇÿ¾ÿ»ÿÂÿÈÿ»ÿ·ÿÊÿ¿ÿÉÿÊÿËÿÎÿÇÿ»ÿÌÿÌÿ·ÿ»ÿÀÿ½ÿÃÿÅÿÀÿÂÿÄÿÁÿ¾ÿÍÿÂÿÅÿÇÿÂÿ¾ÿÁÿÍÿÇÿ·ÿ¹ÿ·ÿÄÿÎÿÈÿ¿ÿ½ÿ½ÿ¾ÿÅÿÂÿ¿ÿÉÿÁÿ¾ÿÀÿ¼ÿ½ÿµÿ¸ÿ·ÿ¹ÿºÿ¿ÿ¾ÿÅÿËÿÄÿÅÿÉÿ¾ÿ¼ÿ½ÿ¾ÿ¼ÿºÿ¾ÿÀÿ¿ÿÊÿÂÿÅÿÃÿÁÿÂÿ·ÿ´ÿºÿÁÿÈÿÃÿ½ÿ¼ÿÁÿÃÿÁÿÅÿÁÿ¾ÿÆÿÃÿÂÿÃÿÃÿÇÿÃÿÁÿÁÿ¿ÿÁÿÆÿÅÿ·ÿ¼ÿ½ÿ»ÿ¸ÿ¿ÿ¿ÿ¹ÿ¾ÿÅÿ¼ÿÃÿÅÿ³ÿºÿÁÿÃÿ¿ÿÂÿÆÿÈÿÉÿÂÿÅÿÒÿÂÿ¸ÿÅÿÁÿÁÿ¾ÿ¸ÿ¹ÿ¾ÿ½ÿ¿ÿ»ÿÂÿËÿÇÿÁÿ¿ÿ¿ÿÀÿÀÿÁÿÎÿÊÿ»ÿ¿ÿÉÿÉÿÅÿÉÿÈÿÂÿÂÿÅÿÀÿ»ÿÊÿÇÿÈÿÊÿÎÿÅÿÂÿÃÿ½ÿÂÿÄÿÊÿ·ÿ»ÿ½ÿ½ÿ»ÿ¸ÿ¼ÿÄÿÅÿÀÿ¼ÿ¾ÿ¼ÿÃÿ¼ÿÃÿÀÿÀÿÃÿÄÿÁÿÂÿÄÿ¹ÿÁÿÇÿ¾ÿ»ÿ¾ÿ¾ÿ¿ÿÀÿÂÿÈÿÇÿ½ÿ½ÿÄÿ·ÿ¿ÿÃÿÂÿÄÿÀÿ¿ÿÄÿÃÿÁÿ¿ÿÀÿºÿÀÿÄÿÄÿ¿ÿ¹ÿ½ÿÂÿÄÿÄÿÇÿÕÿÉÿµÿµÿ»ÿ¾ÿÆÿ¿ÿ¿ÿÁÿÃÿÂÿ¼ÿ¾ÿµÿÆÿ¿ÿ»ÿÎÿ¿ÿ¼ÿ¼ÿ»ÿÅÿÇÿ·ÿ¾ÿÐÿËÿÍÿÁÿÁÿÄÿÂÿ¿ÿ¿ÿ½ÿÀÿÅÿÆÿÉÿÆÿÆÿÀÿÄÿÉÿ½ÿ¾ÿÆÿÊÿÈÿÆÿÇÿÆÿÆÿÈÿÅÿÂÿÉÿ¿ÿÃÿÅÿÆÿÄÿÅÿÈÿÂÿ¾ÿÅÿÀÿ»ÿ¹ÿÈÿÄÿÆÿ·ÿÆÿÇÿÂÿÁÿÀÿºÿ»ÿÈÿÑÿÄÿÀÿÄÿÁÿÓÿÀÿ¾ÿ»ÿ½ÿÈÿÆÿ¾ÿ¿ÿ¼ÿÉÿÀÿÀÿ¹ÿÇÿÄÿÇÿ½ÿ½ÿÊÿÍÿÈÿ¾ÿ¼ÿÅÿ»ÿÌÿÕÿµÿÏÿÓÿÅÿ½ÿ»ÿÂÿËÿËÿÈÿÁÿ¼ÿÂÿ»ÿ¹ÿ¾ÿ³ÿÆÿÇÿ¿ÿÆÿÆÿÉÿÄÿÀÿÂÿÂÿÀÿÀÿÄÿ¾ÿ¾ÿ¯ÿÄÿÂÿÈÿÂÿ½ÿÁÿÁÿ¿ÿÅÿÆÿÁÿÀÿ¼ÿÁÿÆÿÅÿ¾ÿÁÿ»ÿÁÿ»ÿ¿ÿÄÿÁÿÂÿÅÿÇÿÊÿÃÿÃÿÃÿÆÿ¾ÿÈÿ¸ÿÈÿÍÿÂÿ¼ÿ½ÿ¼ÿ½ÿÂÿÅÿÃÿÁÿÃÿ¿ÿÅÿÎÿÅÿÆÿÄÿÃÿÀÿÁÿ½ÿ¶ÿÀÿÍÿÈÿÂÿÂÿ´ÿ´ÿÉÿÆÿ¾ÿ¶ÿ»ÿ¾ÿ¾ÿÀÿÁÿÆÿ½ÿ¼ÿÃÿÄÿÀÿÁÿÃÿ¼ÿÂÿ»ÿÂÿÆÿ½ÿÂÿËÿÆÿÅÿÃÿÄÿ½ÿÀÿËÿÇÿ½ÿ½ÿÄÿÇÿÆÿ¾ÿÈÿÌÿÅÿ¯ÿ¯ÿÃÿÅÿÀÿÁÿ´ÿµÿ½ÿ·ÿ¸ÿÁÿÅÿ¾ÿÇÿÆÿÃÿÈÿÄÿÈÿ¶ÿÃÿÇÿÀÿÁÿÌÿÓÿÉÿ¿ÿÃÿÄÿÂÿÃÿËÿ»ÿ¸ÿÂÿÉÿÂÿ¹ÿÇÿÈÿÊÿÂÿ»ÿ¾ÿÄÿÉÿÅÿ¼ÿ»ÿ»ÿ½ÿ¼ÿÅÿÅÿÁÿÄÿÆÿÃÿÌÿÀÿ¸ÿºÿ¼ÿÀÿÃÿÅÿÄÿ¿ÿÁÿÆÿÁÿÃÿÍÿ»ÿ¾ÿ·ÿ·ÿÒÿ¾ÿ¶ÿ¶ÿÉÿÇÿ¾ÿÆÿÄÿ¾ÿ¿ÿÂÿ¾ÿ¹ÿ¹ÿºÿ¾ÿÁÿ½ÿ¿ÿ»ÿÍÿ¸ÿ¾ÿ¾ÿ¹ÿºÿÀÿ¾ÿ¶ÿ»ÿÄÿÈÿÆÿÃÿÅÿÄÿÅÿ¹ÿ¾ÿºÿ©ÿÊÿÅÿ²ÿºÿÆÿÄÿ¾ÿÃÿ½ÿ·ÿ¶ÿ³ÿ¸ÿÄÿÃÿ¾ÿÅÿÀÿÁÿÂÿÃÿÊÿ»ÿ¿ÿ½ÿÌÿºÿÅÿÃÿ¾ÿÃÿ¿ÿ½ÿÀÿ¸ÿµÿÀÿÆÿÃÿÀÿÂÿÅÿÈÿ¸ÿ¶ÿ½ÿÆÿÅÿ¶ÿºÿ½ÿ´ÿÄÿÇÿµÿÀÿÊÿÁÿ½ÿ¾ÿ¿ÿÁÿÄÿÄÿ¼ÿ·ÿµÿÀÿÀÿÂÿÂÿ¶ÿ¹ÿ»ÿÄÿÁÿÇÿ½ÿ¼ÿ»ÿÁÿÀÿ¼ÿ¹ÿ´ÿ·ÿÀÿÅÿËÿÊÿÊÿÄÿËÿ²ÿ»ÿºÿµÿÃÿÃÿÂÿÍÿÌÿÀÿÁÿÅÿ¿ÿ¿ÿÆÿÃÿ½ÿÂÿÅÿÁÿÄÿÅÿÁÿÅÿºÿÃÿÄÿÂÿ¹ÿ¿ÿÁÿÈÿÃÿÂÿ¹ÿ·ÿÃÿÏÿÄÿ¹ÿ»ÿ»ÿ¾ÿ¾ÿ»ÿÄÿÇÿ»ÿ¿ÿÊÿ¿ÿ¼ÿÄÿ½ÿÄÿÐÿ½ÿÀÿÀÿÈÿÃÿºÿÎÿÀÿÃÿ½ÿ¸ÿ¸ÿÀÿÁÿÃÿÄÿÀÿ¿ÿÅÿÇÿ¾ÿ¸ÿ½ÿ»ÿ¼ÿÆÿ¿ÿ½ÿÈÿÂÿÁÿÅÿÁÿ»ÿ¿ÿÅÿ¹ÿ·ÿ³ÿ¶ÿÃÿ»ÿ»ÿ½ÿÀÿ¾ÿ¾ÿÆÿÈÿÅÿÂÿ¹ÿ³ÿ·ÿµÿ³ÿÎÿ»ÿºÿµÿÀÿ¼ÿ¶ÿÎÿ¿ÿ¿ÿÆÿ¿ÿºÿÂÿÀÿÃÿÈÿÈÿ¾ÿ¸ÿ¸ÿ½ÿÂÿÀÿ¾ÿ¼ÿ»ÿ¾ÿÄÿºÿ´ÿºÿÄÿÁÿÁÿ»ÿÁÿÀÿ·ÿÁÿ¾ÿ·ÿÁÿÉÿÇÿ¹ÿ¸ÿÀÿÁÿÉÿÌÿÄÿ¿ÿ¼ÿ¹ÿ¸ÿ½ÿ¼ÿ¼ÿ¾ÿÈÿÆÿ¶ÿ¹ÿÆÿºÿ¸ÿ¶ÿÇÿÇÿ¸ÿÁÿ½ÿ²ÿ¿ÿÎÿÀÿÁÿÅÿÁÿºÿ»ÿ¹ÿ¸ÿÃÿÍÿÄÿ¸ÿºÿÀÿÁÿ¿ÿÀÿÎÿÇÿ»ÿ½ÿÃÿºÿÂÿºÿ¿ÿ¹ÿµÿ¼ÿÅÿÄÿ¿ÿ¼ÿ¼ÿ»ÿÅÿÁÿºÿ¹ÿ¿ÿÁÿ½ÿ½ÿÀÿ»ÿ·ÿ¼ÿ¿ÿÄÿ»ÿ½ÿÀÿ¿ÿÁÿÁÿ¼ÿºÿ¹ÿ°ÿ¾ÿ¿ÿµÿ¿ÿÃÿ¸ÿ³ÿÀÿÌÿÈÿ¿ÿ¾ÿ¼ÿ¸ÿ»ÿºÿ½ÿÀÿ½ÿÂÿÉÿÁÿ¶ÿ·ÿ¼ÿ¼ÿ¸ÿ¹ÿÂÿ±ÿ¬ÿ²ÿ°ÿºÿ½ÿÉÿ¸ÿÍÿÃÿÈÿÄÿºÿ·ÿÉÿ¾ÿ¶ÿÅÿ½ÿÃÿÊÿ½ÿ½ÿÁÿ±ÿ³ÿ¾ÿ¿ÿÂÿ¾ÿ»ÿ¿ÿÂÿÂÿ¿ÿ¼ÿ»ÿ¿ÿ¶ÿ¶ÿ¾ÿ¹ÿÃÿªÿ¼ÿ¶ÿÄÿÃÿÂÿÁÿ»ÿ¼ÿÄÿ½ÿ·ÿ¼ÿ²ÿ¹ÿ¶ÿÀÿÂÿÄÿÈÿÄÿ¾ÿ»ÿ½ÿÁÿ½ÿ»ÿÂÿÂÿÃÿÃÿÈÿ¿ÿ·ÿ»ÿÁÿÇÿ·ÿÀÿ¸ÿÅÿ·ÿÇÿ»ÿÄÿÈÿÂÿºÿ¿ÿ¿ÿºÿ¶ÿ»ÿ¾ÿ¹ÿÂÿÅÿ¼ÿ²ÿ¶ÿ»ÿ»ÿ¾ÿ¾ÿ½ÿÃÿÃÿÁÿÈÿÇÿÐÿÇÿ¼ÿÂÿ´ÿ¯ÿ·ÿÂÿÆÿÈÿ¸ÿ±ÿÂÿ»ÿÁÿ²ÿÆÿÁÿÆÿÁÿÈÿÇÿÉÿºÿºÿÄÿÂÿÀÿ°ÿ°ÿ¾ÿÂÿ¿ÿÄÿÃÿ·ÿºÿ¿ÿ¾ÿ¶ÿµÿÀÿ»ÿÀÿ¾ÿ¼ÿÈÿºÿ´ÿÅÿ»ÿÐÿÀÿÄÿÅÿÈÿ¸ÿ°ÿÅÿ¾ÿ¶ÿ¹ÿºÿºÿ¹ÿµÿ½ÿ»ÿÀÿÂÿÁÿ»ÿºÿ»ÿ¶ÿµÿºÿ»ÿ¹ÿ¾ÿÄÿ¿ÿ»ÿ½ÿÀÿ»ÿ½ÿ½ÿ°ÿ¼ÿ·ÿÀÿµÿ¼ÿ·ÿ·ÿÂÿÅÿÌÿºÿ¾ÿÍÿ¸ÿÃÿ·ÿ¾ÿµÿ½ÿ¿ÿ¼ÿ¸ÿºÿ¸ÿ´ÿ¶ÿÀÿÀÿ¹ÿ»ÿ½ÿ¹ÿ½ÿÁÿ½ÿ½ÿ¶ÿ¶ÿ»ÿ·ÿÄÿÄÿÃÿ¹ÿ½ÿ»ÿºÿÀÿ»ÿÉÿ¼ÿ¿ÿ¾ÿ²ÿ²ÿ¿ÿÂÿÀÿ¸ÿºÿÃÿÁÿÃÿ¿ÿ·ÿµÿ¸ÿ¹ÿ¶ÿºÿÁÿ¾ÿ»ÿ·ÿ³ÿ¶ÿ»ÿ½ÿ¼ÿ¼ÿ»ÿ¿ÿºÿµÿ»ÿ¾ÿ¾ÿÅÿÅÿÀÿ»ÿ¸ÿ³ÿ½ÿÍÿ¶ÿ¸ÿÄÿ¾ÿÅÿÂÿ¿ÿ¿ÿÂÿ¿ÿ½ÿ¼ÿºÿ¼ÿ¼ÿ»ÿ½ÿÅÿ¾ÿ²ÿµÿºÿ½ÿÅÿÃÿ»ÿ´ÿÁÿÀÿ·ÿ»ÿ¼ÿ»ÿÉÿºÿ¹ÿµÿ´ÿÀÿÈÿÀÿ¸ÿ¾ÿ·ÿ¾ÿ·ÿÅÿ½ÿ¾ÿÁÿÁÿÀÿ¿ÿÀÿ¾ÿÃÿÂÿÀÿ¾ÿ»ÿ¸ÿ¼ÿÂÿ¿ÿÃÿÄÿ·ÿ·ÿ¾ÿ¼ÿÂÿÂÿ»ÿ¾ÿºÿºÿ¸ÿ»ÿ½ÿ¿ÿÁÿµÿ±ÿ½ÿ´ÿ»ÿ·ÿµÿÄÿÀÿÀÿÀÿÀÿÉÿÁÿÁÿºÿ¹ÿÀÿ¿ÿ¿ÿ¿ÿ¾ÿ½ÿ·ÿ¸ÿÂÿÁÿ¹ÿ¹ÿ²ÿ³ÿÁÿ´ÿ·ÿÂÿÁÿÉÿ¿ÿ¶ÿ¿ÿ¹ÿ¾ÿÄÿ³ÿÀÿ½ÿ±ÿÅÿÀÿ½ÿ½ÿ´ÿ¹ÿ¶ÿÀÿÆÿ¾ÿ¾ÿ½ÿ¾ÿ¹ÿ²ÿ´ÿ»ÿ¿ÿºÿ´ÿ¹ÿ¼ÿ¾ÿÀÿºÿ¾ÿ·ÿ·ÿ»ÿÁÿ¹ÿÅÿÈÿÃÿ¼ÿÃÿÅÿ»ÿÌÿÂÿºÿÉÿÂÿ¿ÿ½ÿ¾ÿµÿ·ÿÄÿÉÿ½ÿÃÿÃÿ½ÿ¾ÿ¿ÿÈÿËÿÀÿÁÿÀÿ»ÿÁÿ¾ÿ¾ÿÂÿ¾ÿ¯ÿ³ÿ¼ÿÄÿ¼ÿÅÿ¿ÿÃÿÅÿ³ÿÀÿÂÿ¿ÿÀÿÁÿÅÿ¿ÿ»ÿÀÿ¹ÿ¹ÿÃÿÂÿ¿ÿ½ÿ¾ÿÀÿ¾ÿÀÿÇÿÆÿÂÿ¾ÿ½ÿ¿ÿ¾ÿ¿ÿ¾ÿ½ÿÇÿÀÿ¶ÿ±ÿÆÿ»ÿ¹ÿÃÿ½ÿÆÿ¼ÿÃÿ»ÿ¾ÿ¿ÿ·ÿÁÿ¿ÿÂÿÀÿ¹ÿ¸ÿ³ÿ¹ÿÁÿÁÿÁÿÅÿÀÿÁÿÃÿ½ÿ¹ÿ½ÿÀÿ¹ÿ¿ÿÅÿ¸ÿºÿÂÿÅÿ¼ÿ¾ÿÁÿÌÿÈÿ½ÿÆÿºÿ´ÿÆÿÈÿºÿ»ÿÀÿ¹ÿ¸ÿ¹ÿÀÿÈÿÏÿ½ÿµÿ¶ÿ½ÿ¹ÿ¸ÿÉÿÆÿ·ÿ½ÿ¾ÿ¶ÿ·ÿ¹ÿ½ÿÃÿÇÿÄÿÀÿ¿ÿ¼ÿÀÿÀÿÆÿÀÿÊÿ¿ÿ´ÿ¾ÿ¹ÿ¹ÿºÿ¼ÿÃÿÃÿ¿ÿÄÿÅÿ¾ÿÁÿÄÿÄÿÄÿÁÿ¾ÿ»ÿÁÿÇÿ»ÿºÿÁÿÃÿÁÿÁÿÄÿ»ÿ¿ÿ»ÿ»ÿÀÿÄÿÃÿ¾ÿÃÿËÿÂÿÇÿ¾ÿºÿµÿµÿ»ÿ¸ÿ¹ÿÂÿÄÿÃÿÄÿÄÿ½ÿ¶ÿ¼ÿÄÿ¿ÿ¿ÿÆÿ¿ÿÁÿÃÿÃÿ³ÿ¾ÿ¾ÿÉÿÊÿÆÿÄÿÊÿÀÿ¿ÿÁÿºÿ¼ÿºÿ¾ÿÊÿÈÿÂÿ¼ÿºÿ¿ÿ¿ÿ¾ÿ¿ÿÁÿÁÿ¹ÿÀÿÅÿÁÿÅÿÅÿ¿ÿÂÿ¼ÿÅÿÃÿÁÿÀÿÁÿ¾ÿÈÿÆÿÄÿÀÿÂÿÄÿ¾ÿ»ÿ¿ÿÂÿÄÿÆÿÅÿÇÿÁÿ¶ÿ¼ÿÀÿÏÿ¸ÿºÿ¼ÿ·ÿÄÿ²ÿ³ÿÅÿÀÿÁÿËÿÆÿÃÿ¾ÿ»ÿ½ÿÄÿËÿ¿ÿµÿ¾ÿÇÿÀÿ¹ÿÃÿÀÿÁÿÂÿÎÿÇÿ¿ÿÀÿ¼ÿ·ÿ¹ÿ¿ÿ¼ÿ¼ÿÈÿ¾ÿ¼ÿÀÿÅÿÅÿÉÿÃÿ½ÿÄÿÅÿÂÿÅÿÂÿÆÿÉÿ¼ÿÄÿ¿ÿ¶ÿÁÿ½ÿÉÿÓÿËÿËÿ³ÿ»ÿÀÿÂÿ½ÿÍÿÍÿÉÿ¾ÿºÿ¹ÿ¼ÿ»ÿ¿ÿÆÿÂÿÂÿÀÿÃÿÇÿ»ÿ·ÿÂÿ¾ÿÇÿ¿ÿÂÿ¾ÿÁÿÀÿ¾ÿ¿ÿÄÿ¾ÿÄÿÆÿÃÿ¼ÿ¼ÿ¾ÿ¿ÿÄÿÅÿÆÿÉÿ»ÿ½ÿÃÿÅÿÎÿ¿ÿÃÿºÿÂÿÎÿÏÿÆÿ¹ÿ·ÿÿÿ·ÿºÿ¹ÿ»ÿÀÿÀÿºÿ¹ÿºÿ¾ÿÄÿÂÿÍÿÈÿÃÿºÿÀÿ¿ÿÁÿÄÿÉÿÑÿÃÿÃÿÁÿ¾ÿÁÿ¿ÿ¼ÿ»ÿ¼ÿÀÿ»ÿ¼ÿÎÿÆÿÄÿÅÿÄÿÄÿËÿÌÿÆÿÅÿ³ÿ¿ÿÌÿÊÿÌÿÀÿ»ÿÆÿÌÿÉÿÉÿÊÿÃÿ»ÿÂÿÅÿÇÿºÿ½ÿ½ÿÂÿÎÿ·ÿÄÿÌÿÂÿÄÿ¾ÿ¿ÿÆÿÈÿÃÿ¼ÿ¼ÿÁÿÂÿÆÿÍÿÃÿÉÿÇÿÈÿËÿ¾ÿ¾ÿÃÿ¿ÿÂÿµÿ¹ÿÅÿÀÿ¾ÿÃÿÉÿËÿÅÿÂÿÄÿÃÿÄÿ¹ÿÂÿ¿ÿÁÿÀÿ½ÿ»ÿ»ÿÂÿ¼ÿÃÿÊÿÇÿÃÿ¿ÿÁÿÈÿÉÿÂÿ½ÿÁÿÃÿÈÿÌÿ½ÿÊÿÀÿÃÿÀÿÉÿÌÿÀÿ¿ÿÀÿ¾ÿ¿ÿËÿÊÿÂÿÁÿÃÿÈÿÊÿ½ÿ¼ÿÉÿÂÿÊÿÌÿÂÿ¿ÿÂÿ¸ÿÄÿÅÿÉÿÌÿÈÿÃÿ¼ÿ¾ÿÇÿÆÿÉÿÌÿ¿ÿµÿ¿ÿÌÿÄÿÎÿÑÿÇÿÀÿÃÿ¿ÿºÿ¾ÿ¾ÿ¿ÿÈÿÆÿÀÿÅÿ»ÿµÿÀÿÄÿÉÿÊÿÇÿÉÿÂÿÁÿ½ÿÀÿÁÿÁÿÁÿÁÿÁÿ¿ÿ¶ÿÄÿÄÿÃÿ»ÿÁÿÀÿÂÿÅÿÑÿÊÿÉÿÇÿÄÿ¿ÿ¿ÿÁÿ¾ÿÃÿÃÿÍÿÎÿÇÿÄÿÇÿÂÿÂÿÇÿÂÿÉÿÂÿ¿ÿÃÿÁÿÄÿÊÿÂÿÆÿÂÿÐÿ½ÿºÿ»ÿÅÿÇÿ»ÿ½ÿÀÿËÿÍÿÈÿÀÿÁÿÌÿÈÿËÿÈÿÁÿÎÿ»ÿÄÿ¼ÿÄÿÅÿ¼ÿÅÿÆÿÇÿÈÿÄÿÄÿÄÿÌÿÎÿÀÿÎÿÂÿÆÿÓÿÌÿ¾ÿ½ÿÈÿÄÿÁÿÈÿÆÿ¼ÿºÿÀÿ¼ÿÉÿÁÿÌÿÍÿÅÿËÿÄÿÉÿÇÿ¾ÿÁÿÇÿÈÿÉÿ¿ÿÀÿºÿÇÿÏÿÁÿÀÿ·ÿ¾ÿÆÿÐÿÑÿÊÿÁÿÂÿÊÿÆÿÅÿÂÿÉÿÇÿÃÿÂÿÂÿÄÿÁÿÈÿÉÿ¿ÿÃÿÌÿÈÿÄÿ½ÿÁÿÃÿÃÿÏÿÅÿ½ÿÑÿÆÿÆÿÉÿÊÿÉÿÈÿÉÿÉÿÃÿÁÿÀÿÀÿÉÿÈÿËÿÏÿÈÿÅÿÉÿÃÿ½ÿÂÿÁÿÀÿÃÿÀÿÆÿÈÿºÿÐÿËÿÃÿÉÿËÿÈÿÇÿÇÿÆÿÈÿÁÿÀÿÏÿÄÿÈÿÈÿÃÿ¿ÿ¿ÿÇÿÇÿÀÿÆÿÁÿÈÿÅÿËÿÄÿÇÿÁÿºÿÁÿÉÿÇÿÂÿÃÿÃÿÄÿÆÿÂÿÂÿÃÿÉÿÉÿÂÿÂÿÆÿÆÿÅÿÅÿÄÿÂÿÂÿÉÿÒÿÄÿÂÿËÿÀÿÄÿÊÿÓÿÌÿÁÿÎÿÎÿÈÿ»ÿÃÿÒÿÉÿÆÿÇÿÏÿÎÿÇÿÃÿÄÿÍÿÌÿÃÿÅÿÅÿÍÿÄÿ¾ÿÉÿÉÿÃÿÆÿÌÿÌÿÊÿÐÿµÿÇÿÔÿÐÿÄÿÆÿÄÿÀÿÀÿÅÿÇÿÂÿÊÿÌÿÏÿÍÿÎÿÁÿ¾ÿÀÿÍÿ×ÿÇÿ½ÿÐÿËÿÅÿÒÿÈÿÆÿÌÿÍÿÒÿÓÿÅÿ¾ÿÌÿÅÿÁÿÉÿÄÿËÿÍÿËÿÁÿÅÿÌÿÅÿÁÿÆÿÈÿÈÿÈÿÄÿÆÿ¼ÿÃÿÈÿÅÿÄÿÅÿÈÿÍÿÍÿÇÿÏÿÅÿ¼ÿ¿ÿ¼ÿ¿ÿÊÿÈÿÇÿÈÿÃÿËÿÅÿÅÿÉÿÐÿÑÿÏÿÄÿ¹ÿÀÿ»ÿÇÿÆÿÈÿÍÿËÿÆÿÆÿÉÿÎÿËÿÌÿÊÿÒÿÎÿÍÿÖÿÌÿÏÿÎÿÅÿÈÿÇÿÅÿÄÿÆÿÈÿÎÿÏÿÌÿÆÿÃÿÇÿÔÿÑÿÍÿÈÿ½ÿËÿÀÿÉÿÎÿÉÿÈÿÅÿÀÿºÿÈÿÒÿÇÿ»ÿÃÿÅÿÁÿÆÿËÿÄÿÃÿËÿÁÿÃÿÄÿÅÿÃÿÀÿ¾ÿÀÿÇÿÃÿÏÿÑÿÑÿÉÿÅÿÁÿ¿ÿÃÿÅÿÂÿÆÿËÿÑÿÎÿÌÿÑÿÊÿ½ÿÁÿÎÿÉÿÆÿÑÿÇÿÄÿÁÿÈÿÉÿÂÿËÿËÿÂÿÌÿÆÿ¿ÿ¾ÿÅÿÇÿÆÿÊÿÄÿÎÿÈÿÉÿÉÿÁÿÂÿÈÿÊÿÍÿÇÿÆÿÊÿÉÿÃÿÅÿÅÿÁÿÁÿÇÿÂÿÀÿÑÿÊÿÊÿÊÿÓÿÐÿÉÿÏÿÊÿÍÿ¾ÿÈÿÌÿËÿÊÿÆÿÂÿÂÿÇÿ·ÿÂÿÈÿÂÿ»ÿÁÿÇÿÀÿ¼ÿÉÿÀÿ¾ÿÀÿËÿÐÿËÿÊÿÏÿÁÿÁÿÇÿÈÿÊÿÌÿÎÿÍÿÊÿÌÿÂÿÓÿÀÿÂÿÐÿÓÿÑÿÒÿÑÿÆÿÀÿËÿ¿ÿÅÿÈÿÊÿÎÿÉÿÁÿÄÿ¹ÿ³ÿ¹ÿÁÿÅÿÃÿÁÿÄÿ¾ÿÉÿÌÿÉÿÏÿÏÿÆÿÅÿÈÿÇÿ¿ÿÌÿËÿÇÿËÿÎÿÍÿÑÿÂÿÄÿÅÿÆÿ¾ÿ¿ÿÅÿÄÿÀÿÇÿÆÿÍÿÇÿÁÿ½ÿÃÿÂÿÃÿÀÿºÿÁÿËÿËÿÊÿÆÿ¿ÿ¼ÿÃÿÃÿÃÿÌÿÄÿÀÿ¿ÿÁÿÄÿ¼ÿÅÿ³ÿ³ÿ»ÿ¾ÿÄÿÆÿ¸ÿµÿÄÿ¹ÿ¶ÿ²ÿ«ÿ²ÿ¼ÿ½ÿÃÿ·ÿÁÿÂÿÁÿ¾ÿ¾ÿÃÿÅÿ¿ÿ»ÿ»ÿ¼ÿÀÿÁÿÄÿÇÿÆÿÅÿÁÿÂÿÀÿÄÿÂÿÁÿÆÿÆÿ»ÿ·ÿºÿÃÿÁÿ¿ÿ»ÿ¿ÿÃÿÂÿÌÿÎÿºÿ¸ÿ¾ÿÃÿ¿ÿÂÿÆÿ»ÿ¸ÿ±ÿÅÿÄÿÍÿÆÿ½ÿºÿ¼ÿ½ÿ½ÿ½ÿÁÿËÿÓÿËÿÇÿÅÿ¿ÿ¿ÿÈÿ¼ÿ¼ÿ¾ÿÅÿÁÿÁÿÃÿÂÿÅÿÆÿÇÿ·ÿºÿÄÿÄÿÄÿÄÿÀÿÁÿÀÿÒÿÁÿµÿ½ÿÂÿÅÿÈÿÄÿ»ÿ»ÿÉÿÉÿÎÿÂÿÁÿÃÿÁÿ¾ÿÂÿËÿ¸ÿ½ÿ¼ÿ»ÿ·ÿ¹ÿ½ÿÂÿÅÿÂÿÅÿÌÿºÿ¿ÿÀÿ·ÿ¹ÿ¾ÿÁÿÆÿÄÿÎÿ¼ÿ¼ÿ³ÿ¶ÿ¹ÿ¼ÿÄÿÊÿÉÿÍÿÅÿ¼ÿ¸ÿÀÿ¿ÿÀÿ¿ÿ¿ÿÀÿÄÿÉÿÂÿËÿÃÿÌÿÌÿÇÿ¾ÿ½ÿÂÿÂÿÆÿµÿµÿÊÿ»ÿÁÿÂÿÀÿ¼ÿ½ÿÁÿ¹ÿÊÿÅÿÀÿ½ÿ¾ÿ¼ÿºÿºÿ¾ÿÂÿÅÿÄÿ½ÿ·ÿÁÿ¾ÿ½ÿÆÿÉÿÂÿ¿ÿÄÿÀÿ¾ÿ¿ÿ¿ÿÂÿÁÿµÿ½ÿÁÿ¸ÿºÿËÿÊÿÄÿÊÿÉÿÃÿ½ÿ¿ÿÃÿÄÿÄÿÄÿÃÿÃÿ¼ÿÁÿºÿ¿ÿÇÿÁÿÂÿÇÿÆÿ¾ÿµÿ¸ÿÁÿÉÿ¸ÿÅÿÇÿÇÿ¾ÿ¼ÿÂÿÅÿÂÿ¾ÿ¿ÿÃÿ½ÿÅÿ¼ÿÁÿÂÿÃÿËÿÍÿÃÿ½ÿÉÿ¼ÿÈÿÎÿÂÿÃÿ»ÿÁÿÁÿ¸ÿµÿ·ÿ¶ÿÅÿÄÿÐÿÆÿ¿ÿÀÿ¿ÿ»ÿÀÿÅÿÆÿÇÿÀÿÈÿÃÿ¸ÿÄÿ¼ÿ½ÿ½ÿÂÿÆÿËÿËÿÂÿ¾ÿ¼ÿ¹ÿ¾ÿ¼ÿÂÿÄÿÈÿÃÿ»ÿ»ÿÀÿÀÿ¿ÿÇÿÆÿÂÿÆÿÍÿÀÿÍÿÎÿÀÿºÿ¼ÿ¼ÿÀÿÅÿÈÿÃÿÆÿÉÿ¹ÿÂÿÀÿ»ÿ½ÿ»ÿ¼ÿÅÿÇÿÄÿ¿ÿÁÿÂÿÏÿÁÿ¿ÿÆÿËÿÃÿ¾ÿÃÿÄÿÄÿÌÿ¹ÿ»ÿËÿÍÿÊÿÊÿÆÿÃÿ¼ÿ¾ÿÇÿÄÿ¾ÿÃÿ»ÿ»ÿÂÿÇÿÆÿÇÿÃÿ½ÿ¾ÿ¿ÿ»ÿ¿ÿÂÿÀÿÍÿÆÿÒÿ»ÿ¼ÿ»ÿ¾ÿÅÿÅÿÉÿÄÿ¿ÿ½ÿ»ÿÀÿÂÿÅÿÀÿÅÿ¼ÿÂÿÅÿÍÿÇÿºÿÀÿÈÿÇÿÁÿ¿ÿÆÿ¿ÿÊÿÆÿ³ÿÕÿºÿ¼ÿÈÿÅÿÊÿÌÿÈÿÅÿÂÿÁÿÆÿÁÿºÿ¿ÿÄÿÅÿÅÿÆÿÅÿÅÿÃÿÂÿÄÿÊÿÉÿÃÿÈÿÂÿ¿ÿÈÿ´ÿÅÿÈÿÈÿÁÿÂÿÀÿÃÿÆÿÆÿÆÿÆÿÇÿÁÿ¼ÿ½ÿ¿ÿÁÿÀÿ¿ÿ¼ÿÄÿÉÿÆÿÃÿ»ÿºÿÀÿ½ÿÁÿÆÿ´ÿ¼ÿ»ÿÅÿÆÿÇÿÄÿ¾ÿÂÿÀÿ¼ÿ½ÿÁÿÀÿ½ÿÁÿÆÿÂÿ¼ÿÆÿÆÿÄÿÆÿÄÿ¸ÿ»ÿ¹ÿ·ÿ¸ÿ¿ÿÊÿÈÿ¸ÿ²ÿÂÿ¿ÿÇÿÁÿÄÿÀÿ½ÿÁÿÉÿÂÿÆÿÉÿÂÿ¿ÿÁÿÀÿ¿ÿÄÿ¾ÿÇÿ¿ÿ¾ÿÌÿÆÿÀÿÆÿÇÿÅÿÇÿÇÿ¿ÿ½ÿÃÿÁÿºÿ¸ÿÀÿ¿ÿÆÿºÿÅÿÇÿÇÿÀÿÁÿÂÿÂÿÀÿÅÿÅÿÄÿÉÿÃÿ¸ÿ¾ÿÊÿÃÿÄÿÉÿ½ÿÅÿÅÿÅÿ³ÿÀÿÅÿÅÿ¼ÿ¼ÿËÿÈÿºÿÁÿÂÿ¿ÿ¾ÿÁÿÃÿ»ÿ­ÿÃÿ½ÿµÿ»ÿÇÿ¿ÿÉÿÈÿÁÿÃÿËÿÍÿÃÿÂÿÃÿÅÿÂÿÇÿÆÿ¼ÿÆÿÈÿÂÿÌÿÇÿ¿ÿÀÿ¿ÿ¿ÿÁÿÅÿ¿ÿ¸ÿÁÿÀÿÃÿÇÿÆÿ¶ÿ¸ÿ¾ÿ¾ÿÊÿÅÿÁÿÅÿÀÿ¼ÿºÿÆÿÅÿ½ÿ¾ÿÁÿ½ÿ¸ÿ¾ÿ¿ÿÃÿÊÿºÿ¸ÿ°ÿÂÿ¹ÿÀÿ¼ÿÀÿ»ÿÀÿ½ÿ¶ÿ¹ÿ»ÿ½ÿÁÿ»ÿ¸ÿÂÿÊÿµÿÄÿºÿÃÿÀÿ½ÿ¼ÿ¸ÿ¸ÿÄÿÀÿÅÿ¼ÿ¾ÿÇÿºÿµÿÀÿÃÿÀÿ»ÿ·ÿ¿ÿ¿ÿÃÿÇÿ¼ÿ¼ÿ³ÿËÿµÿµÿÀÿ½ÿ¸ÿ¼ÿ¼ÿ¿ÿ¿ÿ½ÿ½ÿÀÿÀÿ¹ÿºÿÈÿ»ÿ¿ÿ¹ÿ¹ÿÄÿÍÿ¶ÿ¼ÿ¿ÿ¾ÿÁÿÃÿ¼ÿÁÿÈÿ¾ÿºÿ¾ÿÀÿ½ÿ»ÿÄÿÁÿ·ÿ¹ÿ¿ÿºÿºÿ¸ÿ±ÿºÿ½ÿÇÿ¹ÿÃÿÂÿÀÿ¼ÿ¾ÿÇÿÄÿÅÿÄÿ½ÿÃÿËÿÌÿÂÿ¸ÿ¹ÿ¸ÿ»ÿ¸ÿ¼ÿ¾ÿÙÿ¿ÿÄÿ¹ÿÀÿÇÿ¼ÿ¹ÿÂÿ¿ÿÂÿÄÿÅÿÂÿ½ÿÁÿÆÿÂÿ»ÿÃÿÆÿÊÿ¼ÿ½ÿ¿ÿ·ÿ¹ÿ´ÿÂÿÃÿ¹ÿ·ÿ¾ÿÈÿÈÿ¹ÿ»ÿ¶ÿ³ÿ½ÿ¿ÿ¼ÿºÿ¶ÿ¶ÿ³ÿÁÿÄÿ¸ÿ¿ÿ¹ÿÅÿÁÿ¿ÿ¶ÿÃÿ¹ÿ¿ÿ½ÿÅÿ¿ÿÄÿ·ÿÂÿÁÿ½ÿ¾ÿÂÿÆÿÄÿÃÿÃÿ½ÿ¿ÿÆÿÀÿ¹ÿºÿÇÿ¼ÿÂÿÄÿÊÿÆÿ½ÿÀÿÄÿÁÿÊÿÁÿ¹ÿ¶ÿ¾ÿÂÿ¼ÿ¸ÿÆÿÉÿÂÿÅÿÁÿ½ÿÁÿ¾ÿ¾ÿÈÿ¾ÿÀÿÆÿÆÿ»ÿÃÿºÿÊÿÅÿ¾ÿÀÿ¼ÿ¹ÿÄÿºÿ¹ÿÆÿÈÿÀÿ¼ÿºÿ¼ÿÀÿ¾ÿ»ÿ¼ÿÀÿÂÿºÿ¸ÿÃÿÁÿÃÿÇÿÄÿÁÿ½ÿ¶ÿºÿ¿ÿ·ÿÁÿ½ÿ¹ÿ½ÿÂÿÀÿ¹ÿµÿÂÿ½ÿ¾ÿÂÿ½ÿ½ÿ¿ÿ¼ÿ¹ÿ»ÿºÿ½ÿÂÿºÿ¾ÿ·ÿÇÿÃÿºÿ½ÿµÿ´ÿËÿÅÿ»ÿ¿ÿ¼ÿ·ÿ»ÿÂÿÊÿÊÿÈÿÉÿÅÿ¿ÿºÿ¼ÿ¿ÿ¿ÿÁÿ¿ÿ¾ÿÃÿ½ÿÁÿÌÿ¾ÿ¿ÿ¿ÿÆÿºÿ½ÿ¼ÿ¯ÿ²ÿ»ÿÂÿ¾ÿÀÿ·ÿ¼ÿÂÿÀÿÁÿ¿ÿºÿ·ÿ¿ÿÃÿ¹ÿ¹ÿ¿ÿ¼ÿ¾ÿ¿ÿ»ÿ½ÿ¼ÿÅÿÀÿ»ÿ¶ÿ¾ÿ¿ÿ¯ÿÀÿ³ÿºÿÂÿ¶ÿ»ÿÁÿ­ÿµÿ·ÿ¼ÿÏÿÀÿÁÿÁÿÁÿºÿ·ÿ·ÿ·ÿÁÿÈÿÅÿÁÿ¹ÿ¸ÿ¼ÿ¸ÿ½ÿ¸ÿÃÿ¸ÿ®ÿ¼ÿ¹ÿÂÿ¼ÿÉÿÁÿ¼ÿ²ÿ¼ÿµÿÀÿºÿ¼ÿ½ÿÃÿ¾ÿ»ÿ»ÿ¹ÿ½ÿÀÿ½ÿ±ÿ·ÿ½ÿ¿ÿÁÿ·ÿ»ÿÀÿÀÿÉÿÆÿÀÿ·ÿ¹ÿ»ÿ½ÿ¶ÿÅÿ½ÿµÿºÿºÿÔÿÃÿ¿ÿ¾ÿ¹ÿ·ÿ»ÿ¸ÿµÿ¼ÿÀÿ¼ÿ½ÿÀÿÆÿÃÿ¼ÿºÿ¶ÿ¸ÿÁÿ¿ÿ¸ÿ½ÿÁÿ¿ÿÇÿÈÿÃÿÀÿ»ÿ²ÿ¼ÿºÿ¿ÿ¿ÿÄÿÇÿ¹ÿ½ÿÌÿ¯ÿ¼ÿ¸ÿ·ÿ¼ÿ¼ÿÎÿ½ÿ¸ÿ·ÿ´ÿºÿÆÿÂÿºÿ½ÿÂÿ¿ÿÁÿÆÿ¾ÿ¿ÿÈÿ»ÿ²ÿÃÿ¿ÿÂÿ½ÿ¾ÿ¶ÿ²ÿÀÿ¼ÿ½ÿ¹ÿ´ÿ¸ÿ½ÿÂÿ¶ÿ¶ÿ¿ÿ¸ÿ¿ÿ¹ÿ»ÿ½ÿÂÿÅÿÄÿºÿÇÿ®ÿ.ÿ4ÿÿÀÿÉÿÌÿ¾ÿ°ÿ°ÿ³ÿ·ÿ¼ÿ²ÿ¸ÿ»ÿ¿ÿÃÿ»ÿ¼ÿ³ÿ²ÿÈÿµÿÅÿÌÿÂÿÁÿÁÿ¸ÿºÿ°ÿ¼ÿ¹ÿ·ÿ½ÿ¿ÿ¹ÿ¹ÿÅÿ¾ÿ¾ÿÁÿ¿ÿÂÿÆÿ»ÿ¸ÿºÿºÿ»ÿ³ÿ¼ÿÁÿ¸ÿ¾ÿÄÿ¼ÿ¸ÿ¾ÿÁÿ¶ÿÄÿ´ÿÂÿ¸ÿ¹ÿ·ÿºÿ¿ÿÄÿÆÿ¯ÿµÿÁÿ¿ÿÅÿ¿ÿÀÿ·ÿ¼ÿ¾ÿºÿ½ÿºÿ½ÿ¼ÿ¾ÿÅÿ½ÿ°ÿ²ÿ»ÿ»ÿ¿ÿÄÿ¸ÿ¾ÿ»ÿºÿ»ÿ¼ÿÀÿºÿ¾ÿ¹ÿ·ÿ²ÿ¾ÿÆÿºÿÅÿ¼ÿµÿ»ÿ´ÿµÿ¿ÿÊÿÂÿÁÿ·ÿ¾ÿÄÿÆÿ½ÿ»ÿ¿ÿÂÿ½ÿºÿ½ÿ½ÿ¸ÿ´ÿµÿ¸ÿ·ÿ·ÿ¹ÿºÿ¾ÿÀÿÁÿºÿ¿ÿÇÿÁÿÂÿÃÿÁÿ¿ÿ¾ÿ¾ÿ½ÿ»ÿÇÿ´ÿÅÿ¼ÿ±ÿÀÿÅÿ¿ÿÃÿÅÿ½ÿ¸ÿ¹ÿµÿ¹ÿ½ÿ¿ÿ¿ÿ¾ÿ¿ÿ»ÿ¶ÿ¸ÿºÿ¹ÿ¾ÿ½ÿºÿ½ÿºÿ¶ÿ¸ÿ¹ÿ­ÿÉÿÃÿÂÿ¸ÿ·ÿµÿÆÿ¼ÿ¾ÿÂÿÂÿ¿ÿ¹ÿÃÿ¼ÿ»ÿºÿ½ÿ¹ÿ½ÿ¸ÿ´ÿ¼ÿÁÿ¾ÿºÿºÿºÿ¾ÿ¼ÿ²ÿ»ÿÁÿ¼ÿ¾ÿÄÿ¿ÿ·ÿ³ÿ»ÿ½ÿ¼ÿ¹ÿ½ÿÂÿÀÿÁÿÁÿ¿ÿ¸ÿ¸ÿ¼ÿ·ÿ¾ÿ¸ÿ½ÿ¸ÿÀÿÉÿÍÿÈÿ¿ÿÈÿÅÿÂÿÄÿ·ÿ­ÿ³ÿºÿ¼ÿ¹ÿ¶ÿ¾ÿÂÿ¼ÿ¼ÿ¸ÿ½ÿµÿ®ÿ¸ÿÈÿÊÿ½ÿ¿ÿ»ÿ¹ÿµÿ½ÿÆÿÀÿÇÿ½ÿ½ÿ³ÿ»ÿ¸ÿ¾ÿ®ÿ¹ÿÈÿ¼ÿ¾ÿ¼ÿ»ÿ·ÿ¹ÿ½ÿ´ÿ¾ÿÅÿÃÿÂÿ¾ÿÅÿÃÿ¼ÿÃÿ»ÿºÿ¾ÿ¾ÿ·ÿÃÿ»ÿÊÿ¿ÿÁÿÄÿ¿ÿÅÿÉÿ´ÿÂÿ©ÿ¶ÿ½ÿÃÿÀÿ¿ÿ¹ÿ¸ÿÀÿÃÿËÿÔÿÎÿÅÿ¿ÿÀÿÀÿÂÿÂÿÅÿÁÿ·ÿ¶ÿ¹ÿ¿ÿ¹ÿ¶ÿ´ÿÁÿ½ÿÈÿºÿÈÿÅÿ¶ÿ»ÿ½ÿ¸ÿÆÿ»ÿÇÿÄÿÁÿ³ÿ»ÿ»ÿÉÿ½ÿ¼ÿ½ÿÂÿ¼ÿ¿ÿÅÿÉÿÅÿ¿ÿ¾ÿ»ÿ·ÿ¸ÿ¸ÿ¹ÿ¿ÿ½ÿ½ÿÅÿ¿ÿºÿ¼ÿÂÿ¶ÿºÿÄÿ¿ÿºÿ»ÿÂÿ¼ÿ»ÿÃÿ¾ÿ¸ÿ¾ÿ½ÿÁÿºÿ¾ÿ¼ÿ¼ÿÂÿÀÿÁÿÄÿÇÿÄÿÀÿ¾ÿ¾ÿÁÿ¼ÿ¼ÿÄÿÈÿÃÿ»ÿ¾ÿÅÿ»ÿÂÿ¸ÿ»ÿÀÿÀÿÀÿÄÿ¸ÿ¿ÿÃÿÊÿ·ÿ¹ÿºÿ´ÿ¹ÿÅÿËÿÉÿÀÿ½ÿ¶ÿ­ÿµÿ¾ÿÀÿÆÿÀÿ´ÿºÿ¹ÿ¯ÿ²ÿ½ÿÃÿÂÿÇÿÃÿ½ÿÂÿÊÿÍÿ´ÿ»ÿÀÿºÿµÿÂÿÀÿ¾ÿµÿ»ÿÄÿÃÿ¾ÿ½ÿ¿ÿÀÿÁÿ½ÿ¿ÿÀÿÀÿÂÿÀÿÁÿÇÿ¿ÿ¹ÿÃÿÂÿÃÿÂÿÈÿ¼ÿÅÿÀÿ¸ÿÂÿÇÿÅÿÅÿ¶ÿ¼ÿÁÿÅÿ½ÿ³ÿ»ÿ²ÿ¸ÿ¹ÿ¶ÿ¹ÿÃÿÉÿÃÿÅÿÇÿÁÿËÿÅÿµÿ¼ÿ½ÿÇÿÁÿÉÿ³ÿ¯ÿÅÿ´ÿÊÿºÿ»ÿÊÿ»ÿ½ÿÃÿÈÿ»ÿÃÿÇÿÊÿÁÿ½ÿ¿ÿ¼ÿ¿ÿÁÿÃÿÅÿ½ÿ·ÿÀÿ¾ÿÄÿÂÿ¼ÿÍÿÅÿÀÿ¾ÿ»ÿÊÿ½ÿÄÿÄÿ¿ÿÂÿÃÿÀÿÂÿÃÿÍÿÈÿ¾ÿÀÿ¾ÿ¼ÿ¾ÿ¿ÿÅÿÁÿ»ÿ½ÿÃÿ¼ÿÂÿ°ÿºÿÕÿ»ÿÀÿ³ÿÊÿºÿ¹ÿÁÿ¹ÿºÿ½ÿ¼ÿÁÿºÿ»ÿÀÿ¿ÿ¿ÿÄÿÉÿÅÿÂÿÃÿ¼ÿ½ÿÇÿÉÿ¼ÿÁÿÆÿ¿ÿºÿ¸ÿÂÿÀÿÂÿÆÿ¼ÿ½ÿ¿ÿÈÿÇÿÁÿ¸ÿ·ÿ¿ÿÃÿÅÿÂÿ¿ÿÁÿ¼ÿ»ÿÄÿ½ÿ½ÿ¼ÿ¿ÿÇÿÆÿ·ÿÅÿÇÿ¹ÿÇÿµÿ¸ÿÄÿÍÿÉÿ½ÿ¸ÿ»ÿ¿ÿÆÿÌÿÇÿ¹ÿ³ÿ¼ÿÁÿÁÿÃÿ¾ÿÈÿÁÿ¾ÿµÿÃÿºÿÃÿÊÿ¾ÿ¿ÿÄÿºÿÄÿÇÿÀÿÂÿ¿ÿºÿ¼ÿ¾ÿ¹ÿ¸ÿÀÿ¾ÿÄÿÇÿËÿ¹ÿ·ÿÅÿ²ÿÅÿËÿ¿ÿµÿ¶ÿ«ÿÿ²ÿ³ÿÀÿÇÿÃÿÀÿ¿ÿÁÿÃÿÆÿÌÿÍÿÈÿÄÿ½ÿÄÿ½ÿ¶ÿ¿ÿ¹ÿÈÿÊÿÌÿÀÿÆÿÀÿ¿ÿÇÿ¿ÿ»ÿ¾ÿÂÿÄÿ¿ÿÁÿÇÿÃÿÀÿ½ÿ»ÿ¼ÿ¸ÿÎÿÂÿÆÿÂÿÌÿ¹ÿÒÿÆÿ½ÿÀÿÀÿ¿ÿÅÿÌÿÊÿÅÿÁÿÂÿÎÿÉÿ¿ÿÇÿÌÿÃÿ¾ÿÄÿÄÿÎÿ½ÿÂÿ¾ÿ½ÿ¿ÿÁÿÀÿ»ÿÀÿÅÿ¼ÿÂÿËÿÁÿÆÿÆÿÚÿÇÿºÿÈÿ¼ÿÃÿÁÿ¸ÿ¸ÿ¿ÿ¼ÿÅÿÄÿÈÿ¿ÿ²ÿÁÿÆÿ»ÿÅÿ¾ÿºÿÄÿÌÿ¾ÿ¿ÿ¼ÿÈÿÆÿÁÿ¾ÿÈÿÃÿ¿ÿ½ÿ¼ÿÀÿÆÿÃÿ¹ÿ¿ÿÅÿÄÿ¾ÿÅÿÍÿÄÿ¹ÿÇÿ¾ÿ¼ÿ¾ÿÁÿÆÿ½ÿºÿÂÿÃÿ¿ÿ¾ÿ¼ÿ¾ÿÄÿÃÿÁÿÂÿÆÿÎÿÇÿ¿ÿÁÿÄÿÂÿÅÿÈÿÈÿÆÿÅÿÃÿÄÿÈÿÄÿ¹ÿ½ÿÂÿÄÿÃÿÐÿÃÿ¶ÿ¼ÿ¶ÿÈÿÂÿ¸ÿÂÿÀÿ¾ÿ¼ÿ¾ÿÆÿÁÿ½ÿ¾ÿ¾ÿºÿÃÿÅÿÇÿÈÿÀÿÃÿ¿ÿÁÿÈÿÁÿ¼ÿÀÿÃÿÀÿ¾ÿ¾ÿµÿ»ÿÇÿËÿÃÿÉÿÕÿÂÿÇÿÎÿËÿÈÿÀÿ¿ÿÁÿÃÿÆÿÄÿÃÿÃÿÉÿ¾ÿÅÿ¿ÿÎÿÂÿÅÿÈÿÁÿËÿÃÿÃÿÄÿ¿ÿÀÿÄÿÄÿÄÿÊÿÃÿ¾ÿÈÿÅÿÅÿÄÿÃÿ»ÿÆÿÎÿÄÿ½ÿ½ÿÅÿÊÿ¿ÿÁÿÊÿÈÿÎÿ¸ÿÀÿ¾ÿÀÿÆÿÂÿÂÿÆÿÈÿÈÿÉÿÉÿÇÿÃÿÈÿÂÿÀÿÄÿ¿ÿÍÿÈÿ¾ÿ½ÿ¼ÿ¹ÿÁÿÈÿÈÿÇÿÁÿ½ÿ¿ÿÄÿ»ÿÇÿÊÿÇÿÅÿÂÿÂÿÅÿÀÿÂÿÈÿËÿÉÿÅÿÁÿÁÿÃÿÀÿÌÿÐÿ¿ÿÅÿÄÿÌÿÊÿÈÿÇÿÉÿÉÿÈÿËÿÅÿÅÿÁÿ¿ÿ»ÿÃÿÅÿÄÿÊÿÈÿÃÿÇÿÎÿËÿÄÿÄÿÂÿºÿÂÿÂÿ¸ÿ¿ÿÍÿÉÿÃÿÑÿÕÿËÿÆÿÇÿÅÿÂÿÉÿÅÿºÿÂÿÄÿÊÿÆÿÃÿÅÿÇÿÅÿÅÿÇÿÃÿÁÿºÿÁÿÃÿÄÿÅÿ¿ÿÄÿ¾ÿÀÿÄÿÈÿÏÿÌÿÀÿÇÿ¼ÿÆÿÑÿÈÿÌÿÏÿÆÿÁÿºÿÀÿÆÿÃÿÀÿ½ÿÁÿÇÿÍÿ¿ÿÃÿÀÿÅÿ¿ÿÄÿÇÿÁÿÀÿÅÿÆÿÄÿ¼ÿÁÿÇÿÊÿÍÿÊÿÈÿÄÿÃÿÆÿÆÿÃÿÂÿÇÿÅÿÈÿÄÿÏÿÂÿÈÿ¼ÿ¾ÿÀÿºÿ¾ÿÄÿ½ÿÄÿÅÿÒÿÒÿÌÿÇÿÃÿÎÿÆÿ¾ÿÁÿÆÿÊÿÇÿÀÿ¿ÿÉÿÅÿÂÿºÿÄÿÇÿÌÿÏÿÅÿ¿ÿÍÿÐÿÄÿÉÿÌÿËÿÇÿÌÿÆÿÀÿ½ÿ¾ÿ¿ÿ¾ÿÆÿÇÿÇÿÎÿÕÿÈÿÃÿ½ÿ¿ÿÉÿËÿÄÿÀÿ»ÿÅÿÐÿÀÿÌÿÂÿÃÿÆÿÄÿ½ÿ¿ÿÌÿÈÿºÿ½ÿ¼ÿÍÿÆÿ¿ÿÁÿÉÿÅÿÄÿÏÿÊÿÇÿÔÿÂÿÄÿÂÿµÿÃÿÍÿÎÿÈÿÀÿÅÿËÿÊÿÀÿÍÿÆÿÊÿÉÿÅÿÁÿ¿ÿÈÿÏÿÆÿÔÿÀÿÍÿËÿÊÿÇÿÉÿÈÿÃÿ¾ÿ¸ÿµÿµÿ¸ÿÁÿÅÿÈÿÆÿÄÿËÿÒÿÌÿÇÿËÿÐÿÎÿÓÿÅÿÊÿÎÿÈÿÉÿÏÿÌÿËÿÂÿ¾ÿÆÿÌÿÎÿÏÿÊÿÄÿÇÿÈÿÅÿÐÿÏÿºÿÀÿÉÿÅÿÊÿÑÿÌÿÇÿÈÿÄÿÒÿÆÿÀÿÀÿÆÿÄÿÇÿÌÿÈÿÅÿÊÿÉÿÉÿÁÿÈÿÍÿÇÿÁÿ¿ÿÁÿÇÿÆÿÒÿÉÿÄÿ¹ÿ¾ÿÇÿÆÿÃÿÅÿ»ÿÆÿÃÿÜÿÖÿÉÿÊÿÉÿÀÿ½ÿÀÿÆÿÄÿ¿ÿÐÿÆÿÁÿÃÿÂÿÃÿÍÿËÿÁÿÆÿÇÿÄÿÇÿÆÿÅÿÅÿÁÿÊÿÅÿÂÿÇÿÏÿÁÿÃÿÂÿÁÿÊÿËÿÅÿÆÿÊÿÅÿÏÿÍÿ¿ÿ¾ÿÆÿ¾ÿ¿ÿÎÿÔÿÍÿÊÿÊÿÇÿÆÿÇÿÈÿÃÿ¿ÿÀÿÐÿÉÿÄÿÇÿÃÿ¿ÿÇÿ·ÿÀÿÂÿÆÿÄÿÈÿÅÿÃÿÒÿÏÿÆÿ¼ÿ»ÿÄÿÉÿÈÿÉÿÉÿ¿ÿÇÿÇÿÃÿÌÿÌÿÑÿÐÿÊÿÉÿËÿÓÿÅÿÆÿÈÿÃÿÄÿÊÿÎÿÌÿÆÿÏÿÂÿÆÿÄÿÄÿÈÿËÿÌÿÂÿÃÿÂÿ¾ÿÅÿÆÿÃÿÉÿÏÿÃÿÀÿÊÿ¾ÿÍÿÍÿÈÿÉÿÉÿÂÿ»ÿÅÿÇÿÇÿÇÿÈÿÉÿÇÿ¾ÿÊÿÆÿÅÿÈÿÍÿËÿÇÿÆÿ»ÿÈÿÐÿÃÿ¾ÿ½ÿ½ÿ¾ÿÅÿºÿµÿ·ÿ¸ÿÁÿÀÿ¹ÿ¹ÿ½ÿ¼ÿ¾ÿÁÿ»ÿ±ÿ´ÿ¾ÿÅÿÉÿÇÿÊÿÃÿºÿ´ÿµÿ½ÿÀÿ¼ÿÐÿÈÿÇÿÃÿÁÿÂÿ¾ÿºÿ¿ÿÆÿ¸ÿÁÿÁÿ½ÿ¿ÿÁÿÃÿÇÿÍÿ·ÿÇÿ·ÿ·ÿÃÿÇÿÄÿÂÿ½ÿ¸ÿÇÿ»ÿ¹ÿ¼ÿÀÿÁÿÁÿÂÿÁÿ¼ÿ¾ÿ¿ÿ¿ÿ¾ÿ¼ÿ¾ÿÀÿ¶ÿÀÿÈÿÅÿ¿ÿÀÿÁÿÂÿÃÿ»ÿ·ÿºÿÆÿÃÿÅÿÀÿ¼ÿ»ÿ¹ÿÃÿ¹ÿ¹ÿ¾ÿ»ÿ½ÿÅÿÇÿÂÿ¾ÿÀÿ¸ÿ±ÿºÿÆÿÇÿÁÿ¾ÿ»ÿ¸ÿÄÿÆÿºÿ¯ÿÆÿÆÿÃÿÊÿÉÿÀÿÂÿ¼ÿ¿ÿÂÿÃÿ¼ÿÁÿÆÿÊÿÊÿ¸ÿ¾ÿÉÿÅÿÆÿ½ÿÀÿÄÿÆÿÄÿ¿ÿÅÿµÿ¼ÿ·ÿ½ÿºÿ»ÿ¾ÿÀÿÀÿ½ÿÈÿÌÿ¾ÿÃÿ¼ÿ­ÿ²ÿÃÿÂÿ¹ÿÐÿ»ÿÈÿÇÿ¾ÿÅÿÉÿÄÿÄÿÉÿÁÿÀÿ¼ÿÃÿ¾ÿ½ÿ·ÿ¹ÿ¼ÿ»ÿ»ÿ¼ÿÄÿ½ÿÉÿÃÿ½ÿ¶ÿ¾ÿÅÿÂÿÂÿÅÿ½ÿ½ÿºÿÃÿ¿ÿÅÿÀÿÀÿÁÿ½ÿ¿ÿ¿ÿÅÿÊÿÊÿÃÿÀÿ¼ÿ½ÿÄÿËÿÏÿÊÿÀÿÅÿ¶ÿÆÿÂÿºÿÄÿÅÿÀÿÃÿÅÿÁÿ¿ÿ¸ÿ¾ÿÃÿÃÿÀÿÆÿÈÿ½ÿ¹ÿÅÿ¾ÿ¾ÿ¾ÿºÿ¹ÿÂÿ¼ÿ¹ÿÃÿÌÿËÿÄÿÄÿ¾ÿÇÿ¹ÿºÿÃÿÀÿ¼ÿÁÿÆÿÅÿ¿ÿºÿ¹ÿÎÿÊÿÂÿÄÿºÿ½ÿ¾ÿ¼ÿÂÿÆÿ¾ÿ½ÿÎÿÄÿÅÿ¿ÿÀÿÅÿÁÿÁÿÅÿÀÿÀÿÄÿÊÿ¼ÿ¿ÿÁÿÁÿÌÿÄÿ»ÿ¹ÿ¸ÿ¸ÿ»ÿ¿ÿÄÿÆÿÆÿÅÿÃÿ¸ÿµÿ½ÿÃÿÃÿÆÿÅÿÈÿºÿºÿ¼ÿÀÿÅÿÅÿÀÿ¿ÿ¾ÿ¼ÿ¼ÿ¶ÿ¯ÿ¶ÿÓÿ¾ÿÈÿÂÿÃÿÁÿ¾ÿ½ÿÁÿÃÿ¾ÿÆÿÊÿ´ÿÌÿÉÿ½ÿ¾ÿ¶ÿ»ÿÀÿÃÿ¾ÿ¯ÿÃÿÇÿÈÿÆÿÅÿ½ÿ½ÿ¿ÿÂÿÅÿ¾ÿ¸ÿÂÿÈÿÁÿÁÿÃÿÎÿÐÿÂÿÂÿÇÿÇÿÆÿÁÿ¾ÿ¼ÿ¾ÿËÿ»ÿÃÿÇÿËÿÉÿÊÿÆÿ¿ÿºÿÀÿËÿÇÿ¾ÿ¼ÿ»ÿÁÿÁÿÈÿÄÿ¼ÿ¿ÿÀÿÂÿÁÿÃÿÂÿÁÿÇÿÄÿÅÿÃÿÅÿÃÿÆÿÃÿËÿÌÿËÿËÿÂÿ¾ÿÀÿ¾ÿÄÿ¿ÿÂÿÒÿÃÿÄÿÃÿÉÿÆÿÄÿÊÿÏÿÌÿÃÿ¹ÿ¶ÿ±ÿÃÿÏÿ¼ÿÀÿ¼ÿÄÿÃÿ¿ÿÄÿÉÿÃÿ½ÿÃÿÈÿÊÿÅÿ½ÿ¿ÿÉÿÀÿ½ÿÇÿÇÿÄÿÁÿÂÿÇÿÈÿ¾ÿÂÿÙÿÀÿ¼ÿÐÿ­ÿÈÿÈÿÁÿÂÿÃÿ¾ÿÃÿÊÿÇÿÄÿÉÿËÿÂÿ½ÿÀÿºÿµÿÇÿ¿ÿ·ÿÁÿÄÿÀÿ·ÿ¹ÿÇÿÎÿÍÿÍÿÀÿÁÿ¹ÿÄÿÇÿÊÿÆÿÇÿ¿ÿ»ÿµÿ»ÿÁÿÀÿÁÿ¾ÿ¾ÿÄÿÂÿ»ÿÀÿÁÿÂÿÁÿÄÿ½ÿ¼ÿÆÿÇÿÀÿ¼ÿ¹ÿ¹ÿ¿ÿ¾ÿËÿÇÿÂÿÈÿ»ÿÅÿºÿ½ÿ¹ÿ½ÿÄÿÀÿ¼ÿ½ÿ¾ÿ½ÿ¶ÿ¿ÿÇÿÉÿÀÿ¼ÿÁÿÀÿÊÿ½ÿÆÿÎÿÍÿÃÿÂÿÁÿ½ÿÅÿÃÿ¶ÿ¶ÿÀÿ¾ÿÀÿÂÿËÿ½ÿÏÿÁÿ¸ÿ½ÿÂÿÆÿÄÿÀÿÇÿÌÿÄÿÆÿÅÿ½ÿ·ÿÂÿ»ÿÁÿ¼ÿ»ÿ¾ÿ½ÿÀÿÄÿÃÿÁÿÂÿÁÿ¾ÿÁÿÄÿ¾ÿ¸ÿÂÿÅÿÀÿ½ÿÅÿ¿ÿ»ÿ»ÿÆÿÁÿÃÿÈÿÆÿÅÿÆÿÆÿÅÿÄÿÂÿ¹ÿÂÿ¼ÿÇÿÁÿÂÿ¿ÿ¿ÿÍÿÉÿÀÿ¾ÿ·ÿ¹ÿÅÿÅÿ»ÿ¾ÿÌÿÌÿÈÿÀÿµÿ¾ÿ¿ÿ¾ÿ¸ÿ»ÿ¹ÿËÿÍÿÆÿÁÿ¿ÿÅÿÃÿºÿ¾ÿÀÿ¹ÿ¾ÿÂÿ¿ÿ¿ÿÍÿ¼ÿ»ÿ¶ÿÂÿ½ÿÆÿ»ÿ¼ÿ¾ÿºÿÀÿ¿ÿ¸ÿµÿ½ÿÁÿ³ÿ»ÿÅÿÉÿ»ÿµÿÃÿÈÿºÿ³ÿ¾ÿ¼ÿ¿ÿ¿ÿÄÿ¿ÿ¹ÿ½ÿÆÿÄÿÁÿÁÿ½ÿ½ÿ³ÿ´ÿ½ÿÂÿ½ÿÈÿÉÿµÿÀÿ¿ÿºÿ¬ÿ½ÿÁÿËÿÉÿÅÿÄÿ¼ÿ½ÿÁÿ¼ÿ¾ÿ¹ÿÂÿÁÿÀÿ·ÿ¶ÿÆÿÉÿ½ÿ¹ÿ¹ÿ¾ÿÇÿ¾ÿ¸ÿÃÿÇÿÄÿ¾ÿºÿÀÿÂÿ»ÿ¼ÿÀÿÀÿ½ÿÂÿÁÿ·ÿ´ÿ·ÿ¯ÿ½ÿÂÿÌÿ¹ÿ¸ÿÈÿ¼ÿ¼ÿÁÿÄÿÁÿÀÿÂÿ¾ÿ¼ÿ¼ÿ¹ÿÁÿÃÿºÿÀÿÅÿÃÿÀÿÊÿÒÿ¼ÿÀÿ»ÿ´ÿÉÿÅÿÃÿÄÿ¼ÿºÿÀÿÆÿ½ÿµÿÀÿÆÿ¾ÿ»ÿÀÿÇÿÀÿ¼ÿ¾ÿÄÿºÿÀÿ´ÿÄÿÇÿÂÿÅÿÀÿºÿÁÿÉÿÌÿÊÿÊÿËÿÅÿ¿ÿ¾ÿ¸ÿ¹ÿ¾ÿ·ÿ·ÿ¸ÿ¯ÿÂÿÅÿ¾ÿ½ÿ°ÿÅÿÃÿÀÿ¿ÿÄÿºÿÀÿ»ÿÁÿÀÿ¹ÿ¸ÿºÿ¾ÿ¼ÿ¼ÿ¿ÿ½ÿ¾ÿÃÿÆÿ½ÿ·ÿÆÿ¾ÿÂÿÅÿÈÿ¼ÿÆÿÖÿ¼ÿÁÿÍÿ»ÿ»ÿ¾ÿÉÿÊÿ¿ÿ¾ÿ¸ÿ¸ÿÅÿÈÿÅÿ¾ÿ¸ÿ¿ÿ·ÿµÿ¶ÿ»ÿ¹ÿ¼ÿ¾ÿÈÿÄÿ·ÿ¼ÿ¼ÿÆÿÂÿ¾ÿÃÿ¾ÿ¹ÿ¶ÿºÿÀÿÁÿÁÿÅÿÆÿÁÿ¸ÿ¶ÿÄÿÅÿ»ÿ·ÿÅÿÁÿÉÿÈÿÆÿÃÿ¿ÿ·ÿ¶ÿÁÿ¿ÿ»ÿ»ÿÇÿ½ÿ·ÿºÿ¾ÿºÿ½ÿÀÿ¿ÿÂÿÇÿÆÿ¿ÿºÿ¸ÿ½ÿ¿ÿ°ÿ¾ÿÀÿÊÿÉÿÄÿ·ÿ°ÿ¸ÿÇÿËÿÀÿ°ÿ´ÿµÿÂÿ¿ÿ»ÿ³ÿÀÿÉÿÊÿÈÿÃÿ½ÿÂÿÂÿ¼ÿ¿ÿÃÿÄÿ¿ÿ¿ÿ»ÿÇÿÆÿ·ÿ¸ÿ¾ÿÆÿ»ÿ¶ÿ»ÿ¹ÿ¼ÿÄÿÅÿÁÿ¹ÿ¶ÿ¿ÿÃÿÂÿÀÿ½ÿ¿ÿ»ÿÀÿÀÿ·ÿ»ÿ¾ÿ¼ÿÄÿ»ÿ´ÿµÿµÿÀÿµÿºÿ»ÿ¿ÿ¾ÿ³ÿ¹ÿ¿ÿÿÃÿ¿ÿ·ÿºÿ¾ÿµÿµÿ¿ÿ®ÿ¼ÿ¿ÿÁÿÇÿÂÿÀÿÇÿÃÿ¾ÿÂÿ¾ÿ¿ÿÁÿµÿ¾ÿ¿ÿÂÿºÿËÿÀÿÁÿ³ÿ»ÿÂÿ¿ÿÇÿÁÿÄÿÄÿ½ÿ®ÿ±ÿÈÿµÿ»ÿÅÿ¾ÿÃÿµÿ²ÿ½ÿ¾ÿºÿ¹ÿ»ÿºÿºÿ½ÿºÿ½ÿÁÿÁÿÈÿÄÿÄÿ»ÿµÿºÿ¿ÿ·ÿÇÿ¾ÿÆÿ¹ÿ¾ÿËÿ¿ÿ½ÿ½ÿºÿ½ÿ¼ÿ¿ÿ¼ÿ¼ÿ¾ÿ¸ÿ¹ÿ¹ÿÄÿ¼ÿ·ÿ¸ÿ·ÿ»ÿÀÿ¿ÿ»ÿ·ÿ·ÿ¾ÿ¼ÿÀÿµÿ¾ÿ¹ÿ»ÿ¼ÿ¸ÿÂÿÎÿ¿ÿ²ÿ¯ÿ¼ÿ´ÿÃÿÄÿ¼ÿµÿ±ÿ°ÿºÿ¯ÿ¶ÿ¿ÿ»ÿ±ÿ¹ÿÁÿÅÿÀÿ·ÿ¼ÿÉÿÄÿ¹ÿÀÿÅÿÀÿÃÿ½ÿ½ÿºÿ¿ÿ¼ÿÀÿ¼ÿµÿºÿÃÿºÿ¸ÿÂÿ¾ÿ·ÿ¿ÿ¹ÿÂÿ´ÿ¸ÿ½ÿµÿ¾ÿ·ÿ¾ÿÆÿ»ÿ½ÿ«ÿÿÿ²ÿÂÿÃÿÂÿÃÿÄÿÃÿÅÿÂÿÁÿ¹ÿ¹ÿ»ÿ¼ÿÉÿ·ÿÀÿÁÿ¾ÿÅÿ¿ÿ¾ÿ½ÿ·ÿ¹ÿÃÿ»ÿ½ÿ»ÿ½ÿ·ÿÄÿÀÿ¼ÿ·ÿ¼ÿÃÿ¼ÿ»ÿÁÿÁÿÂÿÆÿºÿºÿ¾ÿºÿÂÿ½ÿ½ÿÁÿ¼ÿ½ÿÃÿÀÿºÿ¹ÿ·ÿ¹ÿ¿ÿ¹ÿ¾ÿ¶ÿºÿ»ÿÇÿ¾ÿÂÿ¹ÿ·ÿºÿ·ÿ¾ÿ¿ÿ¿ÿºÿ¶ÿ½ÿ¾ÿ¿ÿ¾ÿ¸ÿ¾ÿ¿ÿ¿ÿÆÿÀÿ¶ÿ¶ÿ½ÿÁÿ½ÿ»ÿ¹ÿ·ÿ¿ÿ½ÿ½ÿÁÿ»ÿ¶ÿ·ÿºÿ¹ÿ²ÿÅÿ¾ÿ¹ÿ¾ÿ´ÿÁÿ»ÿ²ÿ¸ÿ»ÿÁÿÁÿ¿ÿ¸ÿ¼ÿÈÿÄÿºÿ¹ÿ½ÿÄÿ½ÿ»ÿÁÿ¸ÿ²ÿ¸ÿ½ÿ¼ÿµÿºÿ¸ÿ¹ÿÂÿ¾ÿ¾ÿ¸ÿÃÿÅÿ¾ÿºÿ·ÿ¸ÿ¾ÿÀÿÂÿºÿ½ÿ»ÿ³ÿ¾ÿºÿ®ÿ´ÿ»ÿ¼ÿÅÿÈÿÄÿºÿ·ÿ±ÿ·ÿ¿ÿÃÿ½ÿ¸ÿºÿ»ÿ¾ÿÄÿ½ÿ´ÿ¾ÿ»ÿ»ÿ¹ÿ¹ÿ¸ÿ·ÿ°ÿ·ÿ¿ÿÈÿÃÿ¶ÿ¸ÿ¯ÿÂÿ½ÿ»ÿÆÿÄÿ¿ÿÂÿ»ÿºÿ¼ÿ¸ÿ¾ÿ½ÿµÿ´ÿ²ÿ¹ÿÁÿ»ÿ¸ÿÀÿÀÿÀÿ¾ÿ¸ÿ»ÿÀÿ¿ÿÀÿÄÿ½ÿµÿ­ÿ·ÿ»ÿ¾ÿ»ÿÁÿÇÿËÿÅÿ½ÿ½ÿ¹ÿ¸ÿ¼ÿ¸ÿ½ÿ¸ÿ±ÿµÿ¼ÿÂÿÅÿ¿ÿÂÿÊÿÅÿÀÿÀÿ¹ÿ¬ÿ®ÿ¶ÿ³ÿ¹ÿ¿ÿ¿ÿÃÿÂÿÂÿ»ÿÂÿ»ÿµÿ¶ÿÂÿÉÿ½ÿÃÿËÿºÿ´ÿ¿ÿ¹ÿÃÿÏÿÁÿ¶ÿ½ÿ¸ÿÂÿ½ÿ¹ÿÂÿÀÿ±ÿÀÿ»ÿ±ÿ¼ÿÀÿ½ÿÀÿÆÿÅÿÁÿÁÿ¾ÿ¸ÿ¶ÿ¼ÿÅÿ¿ÿ¿ÿ½ÿÁÿÀÿÃÿ³ÿ»ÿ·ÿ·ÿ½ÿÇÿ·ÿ¸ÿÇÿ½ÿ¶ÿ±ÿ¸ÿ½ÿ¿ÿ¸ÿ½ÿ´ÿ»ÿ¿ÿ¾ÿÅÿÅÿ·ÿ²ÿ¾ÿÅÿÇÿÄÿ¿ÿ¾ÿ¼ÿºÿ¿ÿÀÿ¼ÿ½ÿËÿ¿ÿÁÿÀÿ¶ÿ¹ÿÂÿÀÿÀÿ½ÿ±ÿÁÿÅÿ»ÿÍÿ±ÿ¸ÿ¿ÿ½ÿÅÿ»ÿ¿ÿÇÿÄÿÃÿÃÿÈÿËÿÃÿ¹ÿ¸ÿ±ÿ´ÿ¾ÿ¼ÿÂÿÃÿ½ÿµÿ¾ÿ»ÿ¸ÿÃÿ¿ÿ¿ÿ´ÿÂÿÁÿºÿÂÿÄÿ¸ÿÄÿ¿ÿÇÿ³ÿ»ÿ·ÿÀÿ¾ÿÆÿÊÿÃÿÂÿ»ÿ¼ÿ½ÿºÿ»ÿ¼ÿºÿ¾ÿÀÿºÿ¼ÿÂÿÌÿÅÿ»ÿÀÿÉÿÆÿ¾ÿ¬ÿ½ÿ¹ÿÅÿ·ÿ¿ÿ½ÿºÿ¹ÿ¿ÿ¹ÿµÿ¾ÿÂÿ»ÿ»ÿ´ÿ¹ÿ¹ÿ¼ÿÆÿ¾ÿ¶ÿ¸ÿÀÿÃÿ¿ÿ½ÿ¸ÿ»ÿ»ÿµÿºÿ»ÿ¹ÿÃÿ½ÿÃÿÃÿÅÿÆÿÀÿ¾ÿÄÿ°ÿ½ÿÇÿ¸ÿºÿÀÿ»ÿÀÿ¾ÿ¸ÿ¹ÿÁÿÅÿ½ÿ·ÿ¾ÿÄÿÀÿÃÿÆÿ¹ÿÁÿÂÿ¾ÿ¾ÿÀÿÄÿÁÿ¿ÿ·ÿ·ÿ¼ÿºÿ½ÿÆÿÅÿÊÿÈÿ¾ÿÅÿ¾ÿ»ÿ»ÿºÿµÿ¸ÿ¸ÿ¼ÿ¼ÿ¼ÿÁÿÅÿÈÿÃÿ¶ÿÁÿÆÿ¹ÿ¿ÿ»ÿÁÿ¼ÿÁÿ¹ÿ·ÿºÿÑÿ¸ÿÇÿËÿÃÿÈÿÂÿÈÿ¹ÿ°ÿºÿÁÿÆÿÅÿÀÿ»ÿ»ÿÀÿÀÿÀÿÅÿ¿ÿ»ÿ¿ÿÀÿÅÿÄÿÁÿËÿÄÿÂÿ¿ÿ³ÿÃÿ¾ÿ¾ÿÆÿ¿ÿÂÿ¿ÿÁÿ¿ÿÅÿÉÿÆÿ¼ÿ¾ÿÁÿ¼ÿ¸ÿ¹ÿ¿ÿ¿ÿ½ÿ¿ÿ¾ÿÀÿÂÿºÿÂÿÊÿÇÿÂÿ¾ÿ¼ÿÄÿ¸ÿ¾ÿ¼ÿ¸ÿÄÿÄÿÆÿÉÿ¹ÿ¸ÿÅÿÀÿ½ÿ¼ÿ²ÿ¹ÿÀÿ²ÿ·ÿ½ÿ¼ÿÂÿÁÿÌÿ¾ÿÂÿ²ÿ½ÿÈÿÃÿÅÿ¾ÿÃÿÀÿÅÿ¿ÿ´ÿ·ÿ¿ÿÄÿÂÿÀÿ¿ÿÂÿÄÿ¸ÿ¹ÿ¿ÿ·ÿ»ÿ·ÿ¼ÿ¿ÿÈÿÀÿÉÿ½ÿ¿ÿÃÿ»ÿ½ÿ½ÿÃÿÃÿ¼ÿ¾ÿÆÿÄÿÀÿÈÿÈÿ¾ÿ¼ÿ¸ÿµÿ¼ÿÈÿÅÿÂÿ´ÿ»ÿ®ÿÊÿ¹ÿ¿ÿÌÿÆÿÁÿ¿ÿ¿ÿÂÿÀÿ½ÿÁÿ¾ÿ¹ÿ¹ÿ»ÿ½ÿ¾ÿÃÿÇÿÂÿÅÿÁÿ¹ÿ¹ÿÌÿ¹ÿÎÿ¼ÿ¼ÿ¼ÿ¿ÿ®ÿ¬ÿ·ÿ½ÿÄÿÅÿËÿÊÿËÿÍÿÈÿÃÿ½ÿÅÿÃÿ½ÿ·ÿÍÿ¼ÿ¶ÿ¿ÿ½ÿÆÿÂÿÀÿ¿ÿÊÿÀÿ¿ÿÄÿÅÿÅÿÃÿÂÿÃÿÃÿÃÿÇÿÅÿÂÿÄÿÂÿÃÿ¾ÿÇÿ¹ÿ´ÿÎÿÁÿÂÿÂÿ¶ÿ¼ÿ½ÿ¼ÿÁÿÇÿÆÿ¿ÿ¿ÿÇÿËÿÇÿÁÿÊÿÌÿÆÿ¿ÿÀÿÏÿÍÿÌÿ»ÿ¾ÿ¸ÿºÿ¼ÿ¾ÿÀÿ½ÿ¿ÿÀÿ»ÿÂÿÊÿÇÿÅÿÁÿÈÿ¹ÿºÿ¶ÿÌÿºÿÁÿ¸ÿÓÿÅÿÁÿ¶ÿÀÿÃÿ¹ÿÀÿÄÿÁÿÃÿ¸ÿ¿ÿ·ÿÅÿÍÿÃÿÄÿÄÿÉÿÌÿ¿ÿÈÿÈÿÃÿÅÿ¿ÿ¾ÿÄÿÇÿÂÿºÿ¼ÿÀÿÁÿÁÿ¿ÿÑÿÅÿ¾ÿÆÿ¾ÿÊÿÏÿ¹ÿ·ÿ½ÿ¿ÿ¹ÿÀÿÆÿ¼ÿ¹ÿÂÿÂÿÄÿ¿ÿ¾ÿ¿ÿÉÿÀÿ·ÿÀÿÄÿÉÿÃÿÄÿÄÿÃÿÄÿÃÿÅÿÅÿ¼ÿ½ÿÃÿ¾ÿ»ÿ¾ÿÄÿ±ÿ½ÿÃÿÉÿÍÿÀÿÂÿÅÿÄÿÊÿ¿ÿ³ÿÀÿÍÿÈÿÁÿ¾ÿ»ÿÈÿÃÿÇÿ½ÿ¿ÿ¼ÿ¼ÿ¹ÿÇÿÃÿ¾ÿÁÿ¿ÿ»ÿ¿ÿÁÿ»ÿÂÿÆÿÎÿ¾ÿ·ÿ¾ÿÄÿÈÿËÿÄÿÂÿ¿ÿ¿ÿÅÿÈÿÍÿÎÿ¿ÿÁÿËÿ½ÿºÿ¼ÿÍÿÄÿÈÿ¿ÿÁÿÈÿÊÿÍÿÃÿ¾ÿÂÿÄÿÂÿÀÿÃÿÂÿÊÿÇÿÆÿÒÿÊÿÎÿÍÿ¾ÿÃÿÅÿÅÿÈÿÈÿÂÿ¿ÿÅÿÉÿÇÿÅÿÆÿºÿÉÿÂÿÃÿ½ÿÁÿÇÿÌÿÎÿÈÿÃÿÅÿÄÿÈÿÑÿÂÿÇÿÁÿ¼ÿÂÿªÿ¾ÿÇÿÁÿÄÿÃÿÅÿÉÿÇÿÅÿÀÿÉÿ¿ÿÈÿÒÿÂÿÅÿ¿ÿ¼ÿÄÿÉÿÃÿÇÿÈÿÃÿÃÿÀÿÆÿ½ÿÊÿÀÿÃÿ·ÿÍÿÅÿÀÿÃÿÂÿÈÿÆÿÀÿÊÿÊÿ¼ÿÇÿÁÿÄÿ¿ÿÅÿÁÿÉÿÅÿÃÿÆÿÆÿÄÿÄÿÉÿÌÿÁÿÀÿÐÿÇÿÀÿÀÿÄÿÉÿËÿÅÿÇÿÆÿÁÿÂÿÀÿ¾ÿÄÿ¾ÿ»ÿÃÿ¼ÿÄÿÄÿÂÿÂÿÂÿÅÿÈÿÁÿ»ÿÀÿ½ÿÄÿÂÿÅÿ¾ÿºÿÆÿ¿ÿÂÿÍÿÔÿÎÿÃÿÀÿÃÿÇÿÖÿÏÿÊÿËÿÊÿÅÿÇÿ¿ÿ¾ÿ¾ÿ¾ÿ¿ÿ¼ÿ¿ÿÇÿÌÿÎÿÄÿÊÿÆÿÈÿÊÿÄÿÊÿÎÿÅÿÆÿÇÿ¾ÿÉÿ×ÿÌÿÃÿÊÿÊÿÄÿÆÿÄÿÂÿÇÿËÿÊÿÃÿÈÿÆÿÊÿÇÿÌÿÇÿÀÿÃÿÈÿÎÿËÿÂÿÉÿÆÿÓÿÔÿÆÿÉÿÀÿÆÿ¾ÿ¿ÿÆÿÇÿÅÿÅÿÇÿÈÿÁÿÈÿÆÿ¹ÿºÿ¾ÿ½ÿÅÿÎÿÈÿÂÿÊÿÃÿ¾ÿ¾ÿËÿÇÿËÿÉÿÈÿÂÿ¿ÿÀÿ¾ÿÉÿÀÿÇÿÊÿÊÿÊÿÅÿÇÿÈÿÂÿÃÿÍÿÍÿÌÿÔÿÃÿÊÿÀÿÃÿÅÿÆÿÃÿÅÿÉÿÊÿÇÿ¼ÿ¸ÿ¿ÿÉÿÄÿÄÿÄÿËÿÈÿÂÿÇÿÊÿÈÿÄÿÄÿÅÿÀÿÀÿÀÿÅÿÎÿÌÿÃÿÄÿÂÿÈÿ¿ÿÄÿÀÿÍÿÆÿÂÿ½ÿ»ÿÃÿÑÿÖÿÉÿÅÿºÿ¿ÿÂÿËÿÂÿ»ÿÅÿÎÿÇÿ¶ÿÿÿ±ÿ¾ÿÈÿÅÿÄÿÉÿÌÿÇÿÅÿÇÿÄÿÏÿÒÿÁÿÉÿÂÿ¸ÿÇÿÒÿÉÿÐÿÈÿÅÿÁÿÉÿÆÿÄÿÃÿÄÿÃÿÁÿÃÿÄÿÅÿÇÿÆÿ½ÿ¸ÿÈÿÍÿÆÿÂÿÁÿÆÿÐÿÐÿ¼ÿÅÿÅÿÆÿÇÿÄÿÄÿÇÿÈÿ¿ÿÍÿÆÿÁÿÃÿÂÿÊÿÍÿÂÿÇÿÇÿÉÿÊÿÉÿÆÿÃÿÄÿÆÿÊÿÈÿÀÿËÿ¸ÿÔÿÑÿËÿËÿÏÿÌÿÁÿ¾ÿÉÿßÿÆÿÍÿÇÿÆÿÆÿÃÿÇÿÏÿÈÿ¿ÿÄÿÃÿ¼ÿÅÿÂÿÆÿÉÿÄÿÏÿÎÿÅÿÂÿËÿÄÿ¼ÿ»ÿ¼ÿÁÿÌÿÉÿÅÿÉÿÇÿÍÿÈÿÀÿÁÿÇÿÄÿÆÿÍÿÄÿ½ÿÂÿ¿ÿ¿ÿÁÿÂÿÊÿÎÿ¿ÿ¼ÿÍÿÁÿ¿ÿÂÿÁÿÀÿÅÿÁÿ¸ÿÄÿÈÿÍÿËÿÃÿÃÿÇÿ¾ÿ¼ÿËÿÐÿÄÿËÿÏÿÉÿÀÿ¼ÿËÿÁÿÄÿÔÿÈÿÍÿÎÿÉÿÈÿ¼ÿ¶ÿÆÿÎÿÅÿÉÿÊÿÉÿÈÿ¼ÿ¿ÿÃÿÉÿÈÿÂÿÄÿÊÿÎÿÎÿÂÿÉÿÈÿ¾ÿ¿ÿÁÿÌÿÔÿÉÿ·ÿÊÿÏÿÌÿÂÿÇÿÅÿÀÿÇÿÅÿÀÿ¼ÿÂÿ¿ÿÂÿÇÿÆÿÃÿÁÿÇÿ¾ÿ¿ÿ¸ÿ¶ÿÅÿÏÿÅÿÂÿÇÿÓÿ¿ÿ½ÿ¾ÿ¸ÿ´ÿ¿ÿ¹ÿ²ÿÄÿ¹ÿÀÿÅÿÅÿÈÿ¸ÿ»ÿ±ÿ½ÿ¾ÿ¾ÿ»ÿ»ÿÀÿÅÿÈÿÉÿÂÿ¼ÿ»ÿ»ÿ¹ÿ¿ÿËÿÃÿ¾ÿ»ÿÆÿ½ÿ¼ÿÃÿ¾ÿ¿ÿÃÿ¾ÿÁÿÆÿÀÿÀÿÆÿÄÿÁÿÕÿÌÿ·ÿºÿ½ÿÈÿÍÿÃÿ¾ÿÄÿ¸ÿ¾ÿ¾ÿ»ÿ¼ÿÂÿÂÿ¾ÿÌÿÀÿÁÿÁÿÄÿ¾ÿ½ÿÅÿÄÿ¹ÿÀÿµÿÀÿÀÿÄÿ¾ÿ¾ÿÆÿÆÿ½ÿ¶ÿÁÿÅÿÅÿÂÿ½ÿ¸ÿ¸ÿ¿ÿ¿ÿÅÿËÿ»ÿÀÿ¾ÿ¼ÿ½ÿ¾ÿ½ÿÃÿ¶ÿ½ÿ¹ÿÂÿÆÿÀÿ½ÿ»ÿ·ÿ¾ÿÎÿºÿÂÿÀÿÄÿ¼ÿ¹ÿÀÿÀÿÅÿÁÿ¼ÿÆÿÊÿÃÿÂÿÇÿÇÿÁÿ¹ÿ¼ÿÂÿÊÿÉÿÂÿÅÿ»ÿ¯ÿ½ÿÆÿ¸ÿ¹ÿ¾ÿ½ÿ¾ÿÂÿÁÿÂÿÄÿÀÿ¼ÿÃÿÉÿ¿ÿÁÿÈÿ¾ÿµÿ¹ÿ¿ÿÀÿÈÿ»ÿÄÿÅÿ½ÿ¼ÿÀÿÃÿÄÿÃÿÀÿ¹ÿ¹ÿÅÿÀÿÂÿÀÿ¾ÿºÿ¸ÿ¾ÿÀÿ¸ÿÃÿÂÿÂÿÊÿ»ÿ¾ÿÆÿÀÿ¾ÿÈÿÉÿ¾ÿÃÿ¿ÿÃÿÅÿÀÿÁÿÇÿÄÿ¿ÿÇÿ»ÿÍÿÈÿÄÿÁÿÃÿ½ÿºÿ¿ÿÀÿÌÿÆÿ½ÿ¼ÿÅÿÅÿÅÿÈÿÅÿÁÿÅÿÃÿÂÿÃÿÀÿÂÿÄÿÍÿÊÿ¾ÿ¼ÿÂÿÆÿÇÿ¶ÿÊÿ¾ÿ»ÿ¾ÿÇÿÆÿ¿ÿÀÿÇÿÆÿÀÿÆÿ¾ÿÊÿÀÿÈÿÂÿÄÿÆÿ¿ÿ»ÿ¿ÿ½ÿ·ÿÁÿÀÿÂÿºÿÀÿÃÿ¿ÿ»ÿ»ÿÂÿËÿ¾ÿÂÿÏÿÆÿÀÿÀÿÃÿÆÿÇÿÂÿÀÿÊÿÎÿ¿ÿÇÿ¼ÿ·ÿ½ÿ·ÿÈÿÅÿ¼ÿÇÿÌÿ¾ÿ½ÿÉÿÃÿÂÿ»ÿÅÿÄÿ¹ÿºÿ¼ÿ¾ÿÈÿÉÿÈÿÀÿ¼ÿÆÿ´ÿ¼ÿÇÿÒÿÆÿ·ÿºÿ¾ÿ»ÿ¿ÿÂÿ½ÿÌÿÃÿÎÿÀÿÀÿÀÿÁÿÆÿÄÿ¿ÿ¹ÿ½ÿÌÿËÿÆÿÅÿ¿ÿ·ÿ»ÿ¾ÿ½ÿÃÿÇÿ»ÿ¾ÿÄÿÀÿÄÿÇÿÂÿÃÿ¿ÿÀÿÈÿÄÿ¸ÿÀÿÏÿËÿ¿ÿÆÿÈÿÎÿÊÿÉÿÊÿ¿ÿ¿ÿÈÿÂÿ¸ÿÀÿÂÿ´ÿÃÿ¿ÿÃÿÄÿ¿ÿÁÿÃÿÅÿÄÿÇÿÆÿ¹ÿ¸ÿ¼ÿÅÿÉÿÈÿÀÿÄÿ¾ÿ¹ÿÃÿËÿÂÿÁÿÆÿÂÿÍÿÎÿÄÿÎÿÁÿÄÿÆÿÉÿÊÿÅÿÅÿÆÿÅÿÆÿ½ÿ»ÿµÿ¿ÿ×ÿÊÿÂÿÀÿÃÿ½ÿµÿÀÿÁÿ¶ÿÀÿÊÿÆÿ½ÿ´ÿ¾ÿ½ÿÄÿÅÿÎÿÄÿ»ÿÁÿÉÿÈÿÀÿÀÿÈÿÆÿÅÿÁÿÁÿÇÿÄÿÇÿÅÿ½ÿ¿ÿÄÿ¾ÿºÿ¾ÿ·ÿ·ÿÅÿÈÿºÿÐÿÁÿÁÿÂÿÀÿ»ÿÄÿÅÿÅÿÈÿÆÿÃÿÆÿÉÿ½ÿ½ÿÏÿÂÿºÿÁÿ¾ÿ¸ÿ¾ÿÄÿÂÿ¼ÿ½ÿÆÿÊÿÂÿÉÿÊÿÈÿ·ÿÇÿ°ÿÅÿÃÿËÿÇÿ½ÿ¸ÿ¸ÿ¹ÿ¼ÿÂÿÄÿ½ÿÃÿÁÿÇÿÆÿ¿ÿËÿÁÿ¾ÿÉÿÇÿÀÿÀÿÆÿÆÿÄÿÃÿ¼ÿ¿ÿÅÿ½ÿ·ÿÇÿÊÿÈÿ¿ÿ¼ÿºÿ¸ÿºÿ½ÿ»ÿ¹ÿ»ÿºÿ·ÿ¼ÿÆÿÄÿÃÿ»ÿºÿ¶ÿÇÿÅÿ¿ÿÁÿÈÿÀÿ¾ÿÉÿ¿ÿ¹ÿÏÿÇÿËÿÁÿ®ÿÅÿÂÿÑÿÀÿÆÿÃÿ½ÿ»ÿ¼ÿÁÿÂÿ¿ÿÃÿÆÿÂÿÌÿ¿ÿ·ÿ°ÿ¾ÿ¹ÿÂÿ»ÿ¼ÿÆÿÊÿÂÿÅÿÅÿ¾ÿ½ÿÂÿÀÿ¿ÿÁÿ¾ÿÂÿ¹ÿÂÿÏÿÄÿÁÿÉÿÉÿÁÿ½ÿ¾ÿÀÿÅÿÄÿÂÿÃÿÁÿÃÿÂÿ¼ÿµÿÆÿÁÿÊÿÆÿÀÿ¹ÿ¼ÿÄÿÃÿ¿ÿºÿ½ÿ¿ÿÄÿÂÿ¸ÿ»ÿÀÿÂÿ½ÿÃÿÆÿÀÿ¿ÿ¸ÿÀÿÀÿ¶ÿËÿÉÿÈÿÂÿÁÿÂÿÁÿÁÿÂÿ¿ÿ½ÿÆÿ¾ÿÁÿºÿÃÿÀÿÂÿÁÿ¸ÿºÿ¿ÿÁÿÃÿÂÿ½ÿ»ÿ¼ÿ¸ÿ¿ÿÊÿÃÿ¾ÿÀÿ¿ÿ¿ÿ½ÿÂÿ¶ÿÄÿ·ÿ³ÿ¿ÿ¹ÿ»ÿ¼ÿ·ÿ·ÿºÿ¼ÿ½ÿÅÿÊÿÃÿ¼ÿ¸ÿ²ÿºÿ¿ÿ¿ÿ¯ÿÅÿºÿ½ÿÁÿ¿ÿ¸ÿ¾ÿºÿÁÿÀÿ¼ÿ¹ÿ»ÿÄÿÈÿÂÿ»ÿ¸ÿ¶ÿÄÿ¾ÿÔÿÏÿ¾ÿ¼ÿÄÿÆÿºÿÆÿ¾ÿÅÿ¾ÿ¶ÿÁÿÀÿÂÿ¿ÿ»ÿÃÿÇÿÀÿ¿ÿÀÿºÿ¼ÿÈÿ¾ÿ½ÿ´ÿ»ÿ¾ÿÐÿÃÿÅÿÓÿËÿËÿÂÿ¹ÿ¹ÿÆÿÅÿ¿ÿ¾ÿ¼ÿ¾ÿºÿ½ÿ¼ÿ´ÿ´ÿ¹ÿÉÿÄÿ³ÿÂÿÂÿ¿ÿ¾ÿ½ÿ¼ÿÁÿÅÿÆÿÂÿÁÿ½ÿÃÿÇÿ»ÿµÿ¼ÿ¾ÿ¾ÿ¾ÿÆÿÃÿ¹ÿ¸ÿ»ÿ¼ÿ¼ÿÄÿ»ÿÅÿÄÿÆÿÄÿÀÿ¶ÿÁÿÊÿÈÿÀÿºÿ¿ÿÅÿÁÿ¹ÿ¼ÿÃÿÂÿÅÿÆÿ½ÿºÿ·ÿÀÿ¾ÿÎÿºÿÃÿºÿ¶ÿ¼ÿÀÿ´ÿ¹ÿ¿ÿÆÿÃÿ¿ÿ½ÿ¶ÿµÿ·ÿ·ÿ¼ÿÀÿ¿ÿ¾ÿÃÿ¿ÿ·ÿºÿÁÿÂÿ¾ÿÁÿÁÿÄÿËÿÀÿ¼ÿÅÿ»ÿÇÿÅÿ¾ÿ»ÿ¼ÿ¿ÿ¸ÿ·ÿ¿ÿ¸ÿ±ÿ½ÿÉÿÃÿ¼ÿ´ÿ»ÿ°ÿ®ÿ·ÿÅÿÇÿ²ÿÂÿÅÿ¶ÿÂÿºÿÅÿÉÿÁÿ¼ÿºÿ½ÿ¾ÿ¾ÿÇÿÎÿÇÿÀÿ¾ÿ¾ÿÅÿÃÿ¿ÿ¿ÿÃÿÀÿ»ÿÁÿÁÿ¿ÿÇÿ¾ÿµÿ»ÿÇÿ±ÿ»ÿÁÿÂÿ¿ÿ½ÿ¼ÿ¿ÿ¼ÿºÿÃÿ¿ÿºÿÈÿÇÿ»ÿÁÿºÿ¸ÿ¹ÿ¸ÿ³ÿÀÿ³ÿÃÿÆÿÌÿÉÿ¸ÿ¼ÿÁÿ¸ÿ¯ÿ»ÿ»ÿ¼ÿ¹ÿ¼ÿºÿÃÿÈÿÇÿÀÿ¿ÿÂÿÁÿÀÿ½ÿ¼ÿÂÿÅÿ·ÿ·ÿ¾ÿºÿ·ÿ´ÿÀÿ½ÿÀÿÁÿºÿÆÿÉÿÊÿÃÿ¾ÿ°ÿ¼ÿ¿ÿ¼ÿÁÿÄÿÀÿÂÿÂÿÅÿ¼ÿ¶ÿÄÿÃÿ¹ÿ¾ÿºÿ»ÿÅÿÁÿÂÿºÿÂÿ°ÿ°ÿ·ÿ½ÿ¯ÿÇÿ¼ÿ¸ÿÀÿ¶ÿÁÿÃÿ±ÿÁÿÑÿÂÿ½ÿÁÿ¾ÿ¾ÿÅÿËÿÈÿÂÿ½ÿ¹ÿ·ÿ·ÿ½ÿÀÿÄÿ¿ÿ¶ÿ¾ÿÈÿÀÿÊÿ½ÿÃÿÂÿ½ÿ¾ÿ¹ÿÍÿÄÿºÿ¸ÿ¯ÿ½ÿ¸ÿÄÿÃÿ¸ÿÁÿ½ÿ¹ÿ¹ÿ¾ÿÂÿºÿ·ÿ·ÿ´ÿ¸ÿ¼ÿ¼ÿ¾ÿ¿ÿÁÿÅÿÂÿ¿ÿ´ÿ¾ÿ¿ÿºÿÁÿ¿ÿËÿÀÿ·ÿ¿ÿºÿ½ÿºÿ¾ÿÆÿÇÿÁÿÂÿ»ÿ¬ÿ´ÿ»ÿ¿ÿ½ÿµÿ¿ÿÆÿÁÿ»ÿºÿºÿµÿ¸ÿ¹ÿ¿ÿ¿ÿ¹ÿµÿ»ÿ·ÿ¾ÿËÿÀÿ½ÿºÿºÿÁÿ»ÿÄÿ¶ÿ±ÿ¸ÿ¶ÿÂÿÂÿÇÿÇÿµÿ¹ÿµÿºÿÁÿÁÿ¿ÿÅÿÁÿºÿ»ÿÄÿÆÿ¼ÿ¿ÿ½ÿÁÿÁÿ¼ÿ¾ÿ¾ÿ°ÿµÿºÿÅÿÌÿ±ÿ¾ÿ¾ÿ³ÿÂÿ´ÿÂÿ¼ÿ¾ÿ¼ÿ²ÿ´ÿÂÿ¹ÿ¸ÿ¶ÿºÿ¿ÿ¿ÿ»ÿ¹ÿ¸ÿµÿ·ÿ¸ÿ¸ÿ»ÿ¹ÿ½ÿÇÿÄÿºÿ¿ÿ»ÿ½ÿÀÿ¼ÿÉÿ¼ÿ¿ÿºÿ¶ÿ¹ÿÈÿÅÿ»ÿ»ÿ½ÿÁÿ¼ÿÀÿ¿ÿÂÿ¹ÿ¾ÿÅÿ¹ÿºÿÀÿÀÿ¾ÿ¾ÿÃÿÆÿÄÿÃÿºÿ¹ÿ¿ÿ½ÿ¿ÿÁÿÀÿÂÿ¿ÿ¾ÿ¸ÿºÿ¼ÿ¸ÿ´ÿ·ÿ¿ÿÀÿÀÿºÿ·ÿºÿÎÿµÿ¿ÿ¶ÿÈÿÃÿ¼ÿ¾ÿÃÿ¼ÿ¾ÿ¹ÿ¼ÿ¼ÿ¹ÿ»ÿºÿ¼ÿÀÿ¿ÿÄÿÆÿÂÿÃÿÂÿ¾ÿ¸ÿ·ÿ¼ÿºÿ¹ÿ·ÿ¶ÿ»ÿ¾ÿ·ÿµÿºÿ¼ÿºÿÃÿ¾ÿ¼ÿÀÿ¸ÿËÿÁÿºÿ¾ÿÂÿºÿ»ÿ¸ÿ¹ÿ½ÿºÿµÿµÿ¶ÿºÿ¿ÿ¼ÿ¶ÿ¸ÿ¸ÿ½ÿ¼ÿ·ÿ¸ÿ²ÿ¹ÿ¼ÿ¼ÿ¸ÿ¹ÿ¹ÿµÿ¿ÿÃÿ½ÿ²ÿ¸ÿ¼ÿ¿ÿÁÿ¼ÿµÿÄÿ®ÿ¸ÿ¿ÿ¹ÿ°ÿ·ÿÃÿÉÿÊÿÉÿËÿ¾ÿ¿ÿÀÿÀÿ¿ÿÀÿ¼ÿ»ÿ¹ÿ¹ÿÁÿÆÿÄÿ½ÿ½ÿ¸ÿ»ÿ¹ÿÁÿ·ÿµÿ²ÿ½ÿ½ÿ½ÿ¿ÿ¶ÿ­ÿ¸ÿÁÿ»ÿ¸ÿ½ÿ¾ÿÃÿÂÿ·ÿ¾ÿ½ÿ¿ÿÁÿÆÿ¸ÿ¹ÿ·ÿºÿÅÿºÿ¸ÿ¾ÿ»ÿ»ÿÁÿÁÿ¼ÿ¿ÿ¾ÿ»ÿ¼ÿ»ÿ¼ÿ°ÿ´ÿÁÿ¼ÿ·ÿ¸ÿ¹ÿÈÿÍÿ¹ÿºÿ¼ÿ¼ÿÁÿºÿ¹ÿ¸ÿ¶ÿ³ÿ¸ÿºÿ»ÿ¼ÿÃÿÄÿÂÿ¹ÿ»ÿ¿ÿ»ÿ½ÿ¶ÿ³ÿ¾ÿÀÿ¾ÿÀÿÁÿÃÿÁÿÀÿÁÿºÿ»ÿ¹ÿÃÿÃÿÇÿÃÿÂÿºÿÁÿ¹ÿÃÿÉÿÇÿºÿ¼ÿ»ÿ¸ÿ»ÿÂÿ¾ÿ¼ÿ±ÿÂÿ¼ÿ³ÿ·ÿºÿ»ÿ¾ÿ¿ÿÀÿÁÿÇÿÆÿ»ÿºÿÁÿÅÿ½ÿºÿ¼ÿ»ÿÁÿ¼ÿ¹ÿºÿÁÿËÿ¿ÿÅÿ½ÿ½ÿ¿ÿ³ÿËÿÂÿ±ÿÈÿ¿ÿºÿÂÿ´ÿ»ÿÃÿÅÿ»ÿÄÿÇÿÂÿÉÿ¿ÿ½ÿÅÿ¼ÿ·ÿ¸ÿ¹ÿ¿ÿ»ÿµÿ»ÿÇÿÂÿµÿ½ÿ·ÿ®ÿ¼ÿ»ÿ¾ÿÊÿ´ÿµÿÉÿ¸ÿÈÿÁÿËÿ¼ÿÃÿ¸ÿ½ÿ¼ÿ²ÿ·ÿ½ÿ·ÿÅÿÁÿ»ÿ¸ÿºÿ¼ÿÂÿÅÿÄÿÉÿÃÿºÿ°ÿ·ÿÅÿºÿ¿ÿ¼ÿÀÿ±ÿÀÿ·ÿÅÿÀÿÃÿ´ÿÃÿ¶ÿÊÿºÿ¾ÿÂÿ¿ÿÀÿÆÿÀÿ¼ÿÀÿ¼ÿÀÿÀÿ·ÿ»ÿÆÿÄÿÀÿ¾ÿ½ÿ¿ÿ½ÿÅÿÃÿÃÿ¾ÿ¿ÿ¿ÿÃÿ±ÿ¿ÿ¸ÿºÿ²ÿ½ÿÃÿ»ÿ¿ÿ¸ÿÅÿºÿ·ÿ¾ÿ¾ÿ¿ÿ¸ÿ¸ÿ¼ÿ¿ÿºÿºÿ½ÿ¼ÿÀÿÆÿÅÿÀÿÇÿÊÿ»ÿ»ÿÃÿ½ÿºÿºÿÇÿÍÿ³ÿ»ÿÉÿ¾ÿ¸ÿÌÿÁÿËÿÆÿµÿÀÿÐÿËÿÅÿ·ÿ¸ÿ¿ÿÈÿÆÿÁÿ¼ÿ¼ÿ½ÿ»ÿÃÿÂÿ¶ÿÀÿÆÿÅÿ»ÿÀÿÉÿºÿ·ÿ»ÿ¶ÿ¼ÿ¸ÿÁÿÄÿÃÿÇÿÉÿÃÿÀÿ½ÿÂÿÅÿÈÿ¿ÿ½ÿ½ÿÆÿÇÿ¼ÿºÿÁÿÅÿÅÿ¿ÿ»ÿÂÿÄÿÈÿÁÿ·ÿ½ÿÀÿ»ÿ¼ÿºÿÊÿ¼ÿÈÿÆÿ¹ÿ½ÿ¾ÿ»ÿ¼ÿÁÿ¿ÿ¼ÿ¸ÿ¿ÿÄÿÈÿÂÿ¼ÿ¾ÿ½ÿ½ÿÁÿÁÿ½ÿ¾ÿÀÿÅÿÂÿÁÿÇÿ¿ÿ¼ÿµÿ¾ÿÃÿ²ÿÆÿÄÿÁÿ¼ÿÀÿ»ÿÄÿÁÿÃÿ¾ÿ¿ÿÁÿ½ÿ½ÿ¿ÿ¾ÿ¾ÿ¿ÿ¹ÿ»ÿ¼ÿºÿÆÿÉÿÆÿÊÿÎÿºÿÀÿÆÿ±ÿ»ÿ¿ÿ½ÿÎÿËÿÀÿËÿÁÿÁÿ»ÿ¶ÿÁÿÄÿ¿ÿ¿ÿ½ÿºÿÅÿÈÿÇÿËÿ¹ÿ½ÿÀÿ¾ÿ·ÿÅÿ¾ÿºÿÄÿ¾ÿ¾ÿ½ÿÄÿ¼ÿ¶ÿ½ÿÅÿÃÿ¿ÿ¿ÿ¿ÿÂÿÁÿ¼ÿ¼ÿÁÿºÿ·ÿÀÿ»ÿÇÿ¼ÿÅÿ¾ÿ¶ÿ¿ÿÀÿÂÿÕÿÄÿÀÿºÿ»ÿÅÿÁÿÊÿÆÿÂÿÈÿ½ÿ³ÿ»ÿÁÿÁÿÅÿ¿ÿµÿ¾ÿ¾ÿÅÿ¿ÿ¸ÿÃÿÄÿÄÿÇÿ¾ÿÅÿÁÿ½ÿÀÿ½ÿÂÿÃÿ¾ÿÄÿÆÿÀÿÉÿÊÿÂÿÄÿ¾ÿ³ÿÁÿÆÿÄÿÑÿ»ÿÈÿºÿÅÿ¸ÿ´ÿÀÿÃÿÈÿÍÿÈÿÂÿ¿ÿÃÿÊÿÊÿ¿ÿºÿ¼ÿ¸ÿÃÿÃÿÃÿ³ÿÀÿÃÿ½ÿÁÿ½ÿÃÿÎÿÄÿÁÿÀÿÅÿÄÿ¾ÿ¿ÿÁÿ½ÿ¿ÿÅÿÇÿÉÿËÿËÿÂÿÀÿÁÿ³ÿ»ÿÒÿÍÿ¿ÿÒÿÆÿÃÿÄÿ¿ÿÇÿËÿÁÿ¾ÿ¿ÿÁÿÃÿ¹ÿ¶ÿ¹ÿËÿÊÿÂÿÊÿÂÿÅÿËÿºÿ¹ÿµÿ¿ÿ½ÿ¼ÿ¾ÿºÿ»ÿ¿ÿ¿ÿÃÿËÿÇÿÃÿÀÿ½ÿÂÿ·ÿÃÿÁÿ¿ÿÇÿºÿÃÿ¿ÿÅÿÈÿºÿ¹ÿÈÿËÿÇÿÊÿÉÿÂÿ¿ÿ½ÿÁÿ¿ÿÆÿ¿ÿÃÿÄÿÍÿ·ÿÓÿËÿÈÿÌÿÃÿÂÿÈÿÆÿÂÿÄÿÂÿ½ÿÀÿÅÿ»ÿÁÿ¼ÿ¾ÿÏÿÇÿÊÿËÿÐÿÅÿºÿÇÿÀÿ¾ÿÍÿÌÿÁÿ½ÿ¿ÿÆÿ¿ÿ½ÿÁÿÉÿÆÿºÿÃÿ¼ÿÄÿ¼ÿ¾ÿÃÿÃÿ¿ÿºÿ½ÿºÿ¸ÿÆÿÈÿ½ÿ½ÿ¿ÿÆÿ¼ÿ¶ÿ´ÿ¿ÿÄÿÃÿÄÿÄÿ¿ÿÀÿ¿ÿ¿ÿ¿ÿ¿ÿ¿ÿ»ÿÂÿÂÿÄÿÆÿÂÿ¿ÿÀÿ¼ÿÀÿºÿÄÿÅÿ½ÿÀÿ¿ÿ¹ÿ½ÿÀÿ¼ÿÀÿÃÿÈÿÅÿ·ÿ¼ÿ½ÿÇÿÃÿºÿ±ÿÀÿÄÿÂÿÁÿÄÿËÿÍÿÉÿÄÿÂÿ¶ÿ¼ÿÁÿÆÿÇÿºÿÇÿÃÿÎÿÑÿÄÿÀÿÂÿÁÿÃÿÇÿÇÿÈÿÊÿÎÿ¼ÿÁÿÅÿÈÿËÿÂÿÆÿÒÿÇÿÁÿ¿ÿ¾ÿÃÿÂÿÂÿÍÿ¿ÿÎÿÂÿÏÿÅÿÃÿ¾ÿÆÿÅÿÅÿÄÿ»ÿ½ÿÄÿÁÿÇÿÎÿÍÿÁÿÊÿËÿÀÿ¯ÿÂÿÇÿÀÿ¾ÿÅÿÆÿËÿÐÿÆÿÃÿÊÿÆÿÆÿÌÿ½ÿÏÿÃÿÂÿÈÿÅÿÄÿÃÿÃÿÇÿÈÿÍÿÉÿÅÿÃÿÆÿÌÿºÿÑÿ¹ÿ¿ÿÁÿËÿÐÿÍÿÌÿÉÿÅÿÆÿÁÿ»ÿËÿÃÿÄÿ½ÿÉÿÃÿÀÿÇÿËÿÅÿÂÿÄÿÅÿÇÿÁÿËÿÇÿÇÿÐÿÃÿ»ÿ»ÿ¾ÿÄÿÊÿÅÿÁÿÄÿÂÿÄÿÃÿÄÿÂÿÎÿÑÿÐÿÅÿÁÿÁÿÄÿÆÿÃÿÂÿÄÿ¿ÿÆÿ¿ÿÍÿÄÿÀÿ¼ÿÂÿÃÿÆÿÇÿÉÿÆÿÅÿËÿÁÿÐÿËÿÁÿÃÿÂÿÆÿÄÿÈÿÅÿÂÿÂÿ¿ÿÁÿÈÿÊÿÄÿÍÿÇÿÑÿÇÿÈÿÈÿËÿÐÿÊÿÁÿÁÿÇÿÐÿÅÿËÿÈÿÅÿ¿ÿÃÿÄÿÅÿÈÿÅÿÆÿÐÿËÿÅÿÊÿËÿËÿÊÿÄÿÉÿ¿ÿÁÿÂÿÈÿÌÿÀÿ¹ÿºÿ¾ÿÁÿÏÿÆÿ½ÿÄÿÃÿÊÿÌÿÄÿÂÿÅÿÆÿÃÿÀÿÉÿÍÿ¿ÿ¾ÿÃÿÇÿÇÿÈÿÊÿÈÿÈÿÂÿÉÿ¾ÿÅÿÅÿÍÿÉÿÊÿÈÿÅÿÂÿÂÿÌÿ¿ÿÄÿÃÿ¿ÿÍÿÎÿÒÿÎÿÄÿÁÿÅÿÄÿÁÿÂÿÌÿÆÿÌÿ½ÿ¾ÿÄÿÌÿÏÿÏÿËÿÃÿÃÿ¿ÿÇÿÃÿÄÿÄÿÈÿÄÿÈÿÍÿÉÿÇÿÅÿÉÿÍÿËÿØÿÉÿÃÿÇÿÎÿÏÿËÿÃÿ¹ÿÊÿÄÿÁÿ¿ÿÊÿÇÿÃÿÆÿÃÿÁÿÍÿÎÿ¿ÿËÿÁÿ¾ÿÃÿÉÿÀÿÆÿÉÿÆÿÅÿ¿ÿ½ÿÿ¶ÿÁÿÄÿÇÿÇÿÅÿÅÿÇÿÅÿÇÿ¾ÿÆÿÏÿÍÿÂÿÅÿÉÿÆÿÀÿ¿ÿÂÿÌÿÌÿÀÿÍÿÇÿ¾ÿÀÿÂÿÄÿÉÿËÿÊÿÂÿÅÿËÿ½ÿÀÿÎÿÊÿÁÿÆÿÍÿÊÿÌÿÍÿÀÿÄÿËÿËÿÀÿ¾ÿÅÿÃÿÀÿ»ÿÅÿÈÿÃÿÈÿÌÿÍÿÆÿÇÿÔÿËÿÃÿÂÿÆÿÇÿÁÿ¾ÿÂÿÇÿÈÿÈÿÇÿ¹ÿÄÿÊÿÈÿÅÿËÿÍÿÈÿÈÿÍÿËÿÃÿÏÿÏÿËÿÌÿÏÿÍÿÌÿÊÿ»ÿÊÿÂÿ¸ÿÁÿÇÿËÿËÿÈÿÃÿÉÿÆÿÈÿÇÿÆÿÀÿÅÿÆÿÂÿÉÿÑÿÅÿËÿÃÿÊÿÍÿÆÿÄÿÈÿÅÿÆÿÏÿºÿ¿ÿÄÿÁÿ¼ÿ½ÿÆÿËÿÀÿ¾ÿÍÿÀÿÖÿÑÿÆÿÃÿÆÿÆÿÂÿ¼ÿÉÿÎÿËÿÆÿÂÿÈÿÍÿ¾ÿºÿÆÿÈÿÅÿÇÿÍÿÎÿÅÿ½ÿ¹ÿ½ÿÉÿÏÿÃÿÆÿÊÿÌÿÆÿºÿ¹ÿÈÿÆÿÅÿÅÿÁÿÃÿÇÿÈÿÉÿ¿ÿÉÿÅÿ½ÿÀÿÇÿËÿÉÿÌÿËÿÈÿÀÿÆÿÇÿÐÿÌÿ¹ÿ¾ÿÈÿ¾ÿÁÿ½ÿÇÿÃÿ¼ÿ½ÿ¿ÿÆÿÄÿÀÿ½ÿÅÿÊÿÊÿÊÿÆÿÀÿÃÿÂÿ¾ÿÈÿÍÿÉÿÈÿÆÿ¿ÿÀÿ¸ÿ¸ÿ¸ÿ¼ÿ¿ÿ´ÿÎÿÓÿÒÿÂÿ½ÿ¿ÿ»ÿ»ÿ¿ÿÈÿ»ÿ¾ÿÂÿÆÿÅÿ¾ÿ¼ÿ¹ÿ·ÿ¿ÿÇÿÇÿÀÿ¾ÿÄÿÆÿÂÿËÿÆÿÁÿÀÿ»ÿµÿ¸ÿ¾ÿ¿ÿÀÿ¾ÿ»ÿÂÿÃÿ¿ÿ¾ÿÄÿÎÿÆÿ¾ÿ¹ÿ·ÿÀÿÇÿÅÿ½ÿ¿ÿÌÿÀÿ¿ÿÁÿÂÿÁÿÀÿÀÿ½ÿ¾ÿÄÿ¹ÿÉÿÁÿÀÿÂÿÂÿÂÿ¿ÿÆÿ¹ÿÂÿ¿ÿ¿ÿ½ÿ¿ÿÇÿÆÿ»ÿ¼ÿ¼ÿÃÿÄÿÅÿÀÿ¾ÿÂÿÀÿÇÿÆÿºÿ´ÿ¼ÿÀÿ¿ÿ½ÿºÿ¹ÿÇÿºÿ½ÿ¼ÿ¹ÿ½ÿ¾ÿ»ÿ½ÿ¾ÿ®ÿ´ÿ´ÿ¿ÿÄÿÂÿ»ÿ¼ÿÄÿÂÿÈÿÁÿ¼ÿÄÿÁÿÄÿÇÿÆÿÄÿ½ÿÀÿ»ÿÁÿÄÿÃÿÄÿÈÿÇÿÂÿ¾ÿ¶ÿ°ÿ°ÿ®ÿºÿ¿ÿÅÿÅÿÅÿÈÿ¾ÿÁÿ»ÿÂÿÀÿ»ÿÉÿÏÿÍÿÌÿÊÿÌÿËÿÅÿ¶ÿ¹ÿ³ÿºÿ¿ÿÁÿÃÿÁÿÂÿ¾ÿÁÿ¾ÿ»ÿÇÿÈÿÃÿÀÿ¾ÿ¾ÿÄÿÒÿ¾ÿ¾ÿ¸ÿÁÿÄÿÂÿÅÿÆÿÁÿ¾ÿÂÿÂÿ¿ÿ¾ÿÂÿÃÿÁÿÃÿÈÿÌÿÏÿÄÿ¹ÿÂÿ·ÿ½ÿÄÿÅÿÆÿÉÿÄÿ¶ÿÄÿÆÿ¼ÿÆÿÊÿÇÿËÿÍÿÇÿÃÿÄÿÈÿÄÿ»ÿÄÿ¿ÿµÿ·ÿÀÿÅÿ¾ÿºÿÂÿÁÿÄÿÃÿ¾ÿÀÿÄÿÄÿÆÿÇÿÄÿ¾ÿ¶ÿ¼ÿÄÿ¶ÿÃÿ¾ÿÏÿÎÿÇÿÄÿÀÿ½ÿ¿ÿ¸ÿÃÿÍÿÅÿÄÿÆÿ¼ÿ½ÿ¾ÿºÿ»ÿÁÿÊÿÀÿÅÿÄÿÀÿºÿ¼ÿÁÿÄÿÆÿÂÿ¶ÿ¿ÿÄÿ½ÿÈÿÁÿ¹ÿÈÿÁÿÁÿ¿ÿ»ÿÃÿÅÿ½ÿ¿ÿËÿÃÿÃÿ¹ÿÀÿ¿ÿ¼ÿÆÿÆÿ¾ÿÌÿÉÿÀÿ¾ÿ¿ÿ¸ÿËÿÊÿÊÿÊÿÉÿÁÿ»ÿÃÿÄÿÁÿÆÿ¿ÿÀÿËÿÉÿÄÿÅÿÁÿ¾ÿÁÿÂÿ½ÿµÿ¹ÿ¾ÿºÿÆÿ¿ÿ¿ÿÄÿÂÿ¾ÿÃÿÉÿÃÿ½ÿµÿ¿ÿºÿ¼ÿÊÿÈÿÈÿÀÿ¼ÿÀÿÂÿ¾ÿÃÿÓÿÈÿ²ÿÃÿ¹ÿËÿÇÿÈÿÅÿÁÿÅÿÆÿ¿ÿ¹ÿ¾ÿÆÿÀÿ¼ÿ½ÿÅÿÇÿÂÿÀÿÈÿÌÿÄÿÁÿÇÿ½ÿ¼ÿÌÿÄÿÇÿÃÿÅÿ½ÿÂÿÉÿÃÿÊÿÊÿºÿ½ÿÂÿÈÿÇÿ¼ÿÂÿµÿÂÿ»ÿÁÿÁÿ½ÿ¼ÿÀÿÅÿÄÿ¿ÿ¶ÿ²ÿ¿ÿÔÿÌÿ»ÿÁÿÀÿÉÿÃÿ¹ÿ»ÿ¾ÿÂÿÄÿÅÿ¶ÿºÿ¿ÿÀÿÂÿÆÿÊÿÄÿÁÿÃÿÀÿÅÿÏÿÅÿÃÿÄÿÌÿÂÿÁÿÈÿ¿ÿÈÿÃÿÁÿ½ÿ½ÿ¿ÿÂÿÅÿÅÿÄÿÀÿ»ÿ¾ÿÈÿÇÿÀÿ»ÿ¼ÿ¾ÿÄÿÀÿÁÿÅÿ¾ÿ¼ÿ¿ÿÁÿ¼ÿ¾ÿÎÿÅÿÆÿÁÿÄÿÃÿÄÿ¾ÿ¹ÿÃÿÈÿÀÿÅÿÅÿ½ÿ¿ÿÄÿÀÿÎÿ¾ÿÄÿËÿËÿÉÿÉÿÆÿ¸ÿ´ÿ¾ÿ¿ÿ¾ÿ»ÿÁÿ¾ÿÁÿÄÿÁÿÌÿÉÿÉÿÆÿÂÿ½ÿ½ÿÁÿÂÿÄÿÂÿ¼ÿ¼ÿ¿ÿÄÿ¼ÿÄÿÍÿÆÿ¹ÿ·ÿ¿ÿ¼ÿ·ÿ¼ÿ½ÿ»ÿÁÿ¿ÿÀÿÂÿÃÿÀÿÊÿÀÿ¾ÿ¸ÿÈÿÉÿÉÿÈÿ¿ÿ¼ÿ»ÿÂÿÍÿÈÿÕÿÔÿÊÿ»ÿÀÿËÿÀÿÂÿÂÿÄÿÄÿÄÿ½ÿºÿÁÿÆÿÄÿ¿ÿ»ÿ¸ÿÁÿ½ÿ»ÿ»ÿÆÿÀÿ¾ÿ»ÿ·ÿ¼ÿ½ÿ¿ÿËÿÊÿ¿ÿÂÿÂÿ¶ÿ¼ÿÂÿ¹ÿ²ÿÅÿÉÿËÿÆÿÂÿÁÿÃÿ¹ÿ¸ÿ»ÿ¼ÿ¼ÿ¾ÿÀÿÅÿÇÿÅÿÊÿ½ÿÂÿÈÿÁÿÃÿÊÿÂÿÂÿÇÿÆÿ¾ÿ¿ÿÂÿÎÿÊÿ½ÿÁÿÅÿÄÿÃÿ¿ÿÀÿÆÿÅÿ¸ÿÌÿÃÿ¿ÿ¾ÿºÿÀÿÄÿÆÿÆÿÁÿ¾ÿ¾ÿÅÿÄÿ¹ÿ½ÿÄÿÂÿÉÿ·ÿ¿ÿÃÿ´ÿ¿ÿ»ÿ¿ÿÁÿ´ÿ¶ÿ¼ÿ¼ÿ¾ÿÀÿÀÿ¾ÿ»ÿÀÿÆÿÁÿºÿ²ÿÀÿÁÿ±ÿÅÿ¿ÿ´ÿÁÿ½ÿ½ÿ¾ÿ·ÿ¹ÿ¼ÿ¼ÿ½ÿÃÿÈÿÅÿÂÿ¸ÿ¼ÿ½ÿ¿ÿ½ÿ²ÿÌÿ¶ÿ¶ÿ¼ÿÃÿ¾ÿ¾ÿÁÿ·ÿ¹ÿ¾ÿÁÿÄÿÅÿÄÿÇÿÉÿÃÿ¹ÿÅÿÊÿÀÿÑÿÆÿºÿ¼ÿËÿ¶ÿÀÿ·ÿ»ÿ½ÿ»ÿÃÿÀÿÂÿÀÿ¾ÿÃÿÅÿÈÿÀÿ¼ÿºÿºÿÌÿºÿÃÿ¹ÿ¶ÿÃÿºÿ½ÿ°ÿÍÿÓÿÇÿ¾ÿ¿ÿ¿ÿ¼ÿ½ÿ¼ÿ¼ÿ¿ÿ¿ÿÁÿÃÿÇÿÀÿºÿ½ÿÅÿÂÿ¹ÿ¾ÿÅÿºÿ½ÿÂÿÆÿ¿ÿºÿ¿ÿÀÿ½ÿÀÿÃÿÄÿ¾ÿ¹ÿ½ÿ¸ÿ·ÿ¿ÿËÿÄÿÄÿ¼ÿ¼ÿÅÿ¾ÿÎÿ¾ÿÍÿ¾ÿºÿ»ÿÇÿÄÿ¶ÿ¼ÿÉÿÊÿÊÿÎÿÇÿ¼ÿÁÿÉÿÉÿÄÿÂÿÉÿÀÿºÿ´ÿ¶ÿ¼ÿÃÿ¿ÿ¶ÿ­ÿ¹ÿºÿÃÿÁÿÁÿÃÿÄÿÄÿÂÿ¿ÿ·ÿ·ÿ½ÿ¼ÿ¾ÿÀÿÇÿÂÿÅÿÂÿ»ÿ»ÿ¼ÿ²ÿÁÿ¿ÿ¿ÿÇÿ¿ÿÁÿÄÿÌÿÁÿÅÿÍÿÇÿ»ÿÀÿÆÿ¼ÿ³ÿ°ÿ´ÿÁÿÉÿÆÿ½ÿ¸ÿÈÿÁÿ¹ÿ¸ÿ¿ÿÊÿ¿ÿÁÿ½ÿÊÿ½ÿ¸ÿ³ÿ¼ÿÄÿÂÿ½ÿ¾ÿÁÿºÿ¶ÿ¼ÿÂÿÀÿ¸ÿ½ÿÈÿÅÿÃÿÃÿÁÿÅÿÂÿµÿÃÿÀÿ³ÿÇÿ¹ÿ³ÿ»ÿÀÿ¿ÿËÿ½ÿÀÿ¿ÿ·ÿ¹ÿ¼ÿ¾ÿ¾ÿ¾ÿ¿ÿ¼ÿ¿ÿÉÿÂÿ¹ÿ¾ÿ±ÿÃÿ¿ÿ½ÿºÿ¹ÿÃÿ°ÿ·ÿÌÿÉÿÀÿÀÿ½ÿ»ÿ¹ÿÁÿ¾ÿÃÿÆÿÁÿ¾ÿÁÿÉÿÂÿ¹ÿ¿ÿ¿ÿ¿ÿÂÿ¾ÿ½ÿÂÿÃÿ¼ÿ¹ÿ»ÿÂÿ¿ÿÅÿ¼ÿÀÿÁÿÁÿ»ÿ¿ÿÊÿÀÿ³ÿ´ÿÅÿ¾ÿ¸ÿ»ÿ½ÿ¾ÿ½ÿÁÿÃÿ»ÿ½ÿËÿÇÿ´ÿ¸ÿÁÿ¶ÿ¸ÿ¸ÿ¾ÿ½ÿ¶ÿ½ÿ¼ÿ¼ÿ»ÿÁÿÈÿÇÿÅÿÄÿ¿ÿ³ÿÂÿÂÿ¾ÿ¾ÿÁÿÀÿÂÿ¾ÿÁÿ»ÿºÿÂÿ¿ÿÁÿÅÿÁÿÀÿÀÿ»ÿ½ÿ½ÿÂÿÁÿ¾ÿ½ÿÅÿÁÿÂÿÈÿ¸ÿºÿÂÿÄÿÄÿÄÿÀÿµÿÃÿ¿ÿÂÿÀÿºÿÂÿ»ÿ¸ÿ½ÿÃÿÄÿ»ÿ¼ÿ¹ÿ²ÿµÿ·ÿ¿ÿ¿ÿ»ÿ¹ÿÁÿ¸ÿÀÿ¸ÿÂÿÃÿÂÿÂÿºÿÇÿÇÿ¸ÿ»ÿµÿÀÿ¾ÿÀÿ¼ÿ¾ÿ¸ÿ¿ÿ¿ÿ¼ÿÁÿÀÿ»ÿÅÿÌÿÉÿ¿ÿ¹ÿÂÿÅÿºÿ·ÿ½ÿÃÿÂÿÀÿÀÿÀÿÂÿÄÿ²ÿ¿ÿÂÿÃÿ¶ÿ»ÿµÿ»ÿÁÿÅÿ»ÿ¼ÿÇÿÂÿÇÿ½ÿ»ÿ¶ÿ½ÿ·ÿºÿ¸ÿ¼ÿÀÿ»ÿÅÿÅÿ¸ÿ¼ÿ½ÿ½ÿÄÿÄÿÃÿ¿ÿÀÿ¶ÿ¾ÿ²ÿ¶ÿÁÿ½ÿÇÿµÿ½ÿÂÿ´ÿ³ÿ²ÿÅÿ¼ÿ¼ÿÃÿ¼ÿ¿ÿ½ÿ¹ÿ¹ÿ»ÿÂÿÁÿ¶ÿ·ÿ¹ÿ¼ÿ»ÿ¶ÿµÿ¼ÿÀÿ¿ÿÁÿÅÿÂÿºÿÃÿ»ÿÄÿÁÿ¾ÿÂÿÀÿ¸ÿ¸ÿµÿ±ÿÆÿÍÿ¼ÿ¼ÿ»ÿ½ÿ¼ÿ½ÿ²ÿÄÿÅÿºÿÀÿ¼ÿ¸ÿ»ÿÄÿÄÿ¿ÿÂÿÅÿÆÿÂÿ»ÿºÿ¿ÿ¿ÿºÿ»ÿÁÿÁÿ»ÿ½ÿ³ÿ´ÿÂÿ¾ÿ¾ÿ¶ÿ¿ÿÉÿÄÿÀÿ¶ÿ»ÿÉÿ«ÿºÿµÿÁÿ¾ÿ»ÿÎÿËÿ¿ÿÀÿ½ÿ¿ÿ¹ÿ²ÿµÿ¹ÿ»ÿÀÿ»ÿÀÿÂÿ¼ÿÁÿÁÿ¹ÿ¹ÿÃÿÃÿÄÿ¼ÿ±ÿ¯ÿ¹ÿÆÿ½ÿ¼ÿ²ÿ¾ÿ·ÿ½ÿÆÿµÿ½ÿ³ÿÀÿÂÿ¶ÿÅÿÆÿ¶ÿ·ÿ¾ÿÁÿ¿ÿÁÿÀÿÁÿ¶ÿ¶ÿ¼ÿ·ÿ³ÿºÿ¼ÿ¼ÿ¾ÿ¾ÿ¾ÿ¼ÿÅÿÇÿºÿ²ÿ´ÿ·ÿ²ÿµÿÅÿ¸ÿ·ÿÆÿÆÿ¿ÿÃÿ½ÿ¹ÿ¼ÿºÿÄÿÊÿÇÿ¶ÿÄÿÅÿÄÿÂÿ½ÿ¾ÿÃÿÌÿÄÿ¼ÿ¸ÿ¼ÿ»ÿºÿ½ÿÀÿÀÿ½ÿÂÿ¹ÿ²ÿÀÿ¹ÿºÿÂÿÇÿÃÿ½ÿºÿ¾ÿ´ÿÀÿ²ÿ±ÿÂÿ¿ÿ¼ÿÃÿ»ÿ¸ÿ¾ÿ¶ÿ½ÿÃÿ¿ÿÉÿÆÿÀÿ½ÿ¼ÿµÿ¹ÿÁÿ»ÿ¼ÿ¸ÿµÿ¹ÿ¼ÿ¾ÿÁÿÀÿ·ÿ¹ÿ´ÿ¹ÿ¼ÿ´ÿ¼ÿ½ÿ·ÿµÿ·ÿ­ÿ¾ÿÅÿ¹ÿ½ÿÄÿºÿÅÿ¼ÿ¿ÿ¼ÿ¾ÿ°ÿ¹ÿ»ÿÂÿÂÿ¿ÿ¿ÿ½ÿ»ÿ»ÿ½ÿÃÿÉÿ¼ÿ»ÿÀÿ¼ÿ¿ÿÁÿ¾ÿ¾ÿÂÿ¼ÿ»ÿ¼ÿÂÿ¿ÿÂÿÇÿÆÿ»ÿÅÿ¹ÿ»ÿÀÿÈÿ¿ÿÅÿ¿ÿºÿ·ÿ·ÿÄÿ½ÿ³ÿÂÿ»ÿ¾ÿÅÿ»ÿµÿ½ÿ»ÿ´ÿ¶ÿ½ÿÄÿËÿÆÿ¾ÿÀÿ¼ÿ¹ÿ¾ÿÅÿÂÿºÿ»ÿ¼ÿ¾ÿºÿ½ÿ¾ÿ®ÿ¸ÿ¾ÿ¶ÿ¶ÿ¹ÿÉÿÅÿ½ÿ¸ÿ¹ÿ»ÿÆÿ¸ÿ¿ÿÁÿÀÿÀÿÌÿÂÿÀÿÅÿÁÿÀÿÂÿÀÿ¼ÿ·ÿ³ÿ²ÿ¶ÿ·ÿ¯ÿ¶ÿ´ÿ¾ÿÅÿÄÿÂÿÄÿ»ÿ±ÿ´ÿ½ÿµÿ¯ÿµÿ³ÿËÿ¿ÿ·ÿÉÿ»ÿ·ÿ³ÿ·ÿÄÿºÿ±ÿµÿ¼ÿÀÿÇÿÆÿ¾ÿÁÿÈÿÃÿÃÿËÿÇÿ¸ÿ¸ÿÀÿÁÿÄÿÈÿ½ÿ­ÿÁÿ¬ÿ»ÿ¼ÿÁÿÀÿ»ÿ½ÿÂÿÀÿ¼ÿËÿÃÿÂÿ¾ÿµÿ³ÿ¼ÿ½ÿÁÿ¿ÿ¾ÿ¿ÿËÿÌÿÃÿÁÿÃÿÂÿ·ÿÀÿÂÿÃÿ½ÿ½ÿ»ÿÅÿ¾ÿ»ÿ¶ÿ¹ÿºÿÍÿ±ÿ²ÿ¸ÿ¸ÿÏÿ·ÿ¿ÿ¼ÿÉÿÈÿ¾ÿ¼ÿºÿÀÿ½ÿ¹ÿ¿ÿ¾ÿ¸ÿÀÿÄÿÁÿÇÿÃÿ¸ÿ¼ÿÂÿ¼ÿÆÿÂÿÄÿ»ÿ¬ÿ»ÿÊÿÇÿ¿ÿÂÿ½ÿ¶ÿÊÿ·ÿ¿ÿ½ÿÈÿÀÿ¾ÿÀÿÅÿÁÿÂÿÂÿ¿ÿÄÿ¾ÿ¸ÿ¿ÿ¶ÿ¸ÿÂÿÅÿËÿ¿ÿ»ÿÊÿµÿ¶ÿÂÿÂÿ¸ÿ½ÿÁÿÀÿ¾ÿÀÿ¼ÿºÿ´ÿÀÿÄÿ¿ÿÄÿ¿ÿ¾ÿÀÿÈÿÍÿÄÿºÿ¹ÿÁÿÈÿÅÿÇÿÅÿ·ÿÁÿÅÿÃÿÌÿÀÿºÿ¶ÿÀÿ½ÿÈÿÄÿºÿ¼ÿÇÿÄÿÓÿ¼ÿÁÿÀÿÄÿ½ÿÀÿÁÿ¶ÿ·ÿ¾ÿÁÿÂÿÀÿÇÿÉÿÅÿÆÿ·ÿ½ÿºÿ»ÿÂÿÇÿºÿ¶ÿ¿ÿ¿ÿ¶ÿÃÿÁÿºÿ¶ÿ»ÿ½ÿÃÿ½ÿÆÿÇÿÁÿ¿ÿ¾ÿÁÿÁÿ¾ÿ¾ÿ¼ÿºÿ¼ÿ¾ÿºÿÁÿÄÿ¸ÿ¾ÿÃÿÃÿÆÿÂÿºÿÀÿÂÿ¶ÿ¶ÿ¿ÿ»ÿÁÿÆÿÄÿ½ÿÁÿ¼ÿ·ÿÃÿÃÿ½ÿÃÿÆÿÁÿÆÿÁÿ¶ÿ´ÿ·ÿ¬ÿ¼ÿÍÿÁÿ¹ÿÅÿ»ÿÁÿÃÿÄÿÂÿ¼ÿÂÿÆÿÀÿ¿ÿÂÿ¾ÿ»ÿÁÿÁÿ»ÿ¼ÿºÿ¶ÿËÿ½ÿÉÿ¾ÿÀÿÅÿ½ÿÅÿÕÿÇÿÎÿ½ÿ¼ÿ»ÿÂÿÂÿÅÿÂÿ½ÿ¿ÿÄÿÉÿÆÿ¿ÿÀÿÃÿÁÿ½ÿ¾ÿÄÿ¸ÿÁÿÂÿÃÿÍÿ¾ÿÄÿËÿ¼ÿÁÿÁÿ¿ÿÃÿ¾ÿÇÿÊÿÉÿÆÿ¼ÿ½ÿÇÿÆÿ¾ÿ½ÿÁÿÃÿÁÿÁÿÄÿÊÿºÿÉÿµÿºÿÆÿÆÿÄÿÇÿÈÿÂÿºÿ¶ÿÀÿÃÿÀÿÃÿ¾ÿ¿ÿÇÿÀÿ¿ÿÆÿ¾ÿÉÿÇÿÄÿÅÿ¾ÿ»ÿÀÿÏÿÁÿÂÿÂÿ»ÿ»ÿ¹ÿ¿ÿÁÿ»ÿ¼ÿ¿ÿÄÿÄÿÈÿÊÿ¿ÿ¿ÿÃÿÄÿÀÿÀÿÁÿÄÿÃÿ¾ÿ®ÿÁÿÁÿ»ÿ»ÿ¼ÿ»ÿ¿ÿ¿ÿ·ÿ»ÿ¾ÿÆÿÈÿÂÿÆÿÂÿÀÿÄÿÇÿ¸ÿ»ÿ¶ÿÅÿÁÿÁÿ¿ÿ·ÿ¿ÿÅÿ¼ÿ½ÿÅÿÁÿÁÿÂÿ¿ÿ¸ÿ¹ÿÇÿÁÿ»ÿÅÿÂÿÀÿÎÿÌÿÄÿ½ÿÀÿÂÿ¹ÿÃÿÏÿÇÿÂÿ¼ÿ¿ÿÃÿ¾ÿÆÿÃÿÄÿÄÿÏÿ½ÿËÿ¿ÿ½ÿÃÿÁÿÆÿÉÿÂÿ½ÿÃÿÆÿÂÿÆÿÁÿºÿÃÿ¿ÿÁÿËÿÍÿÃÿÄÿÈÿºÿ³ÿ»ÿµÿ¾ÿÅÿÅÿÊÿÍÿÃÿ¹ÿÆÿËÿÌÿÅÿÆÿ³ÿ½ÿ¹ÿ¼ÿµÿ¿ÿÁÿÂÿÀÿ¼ÿ»ÿ·ÿ¿ÿÌÿÅÿÈÿÅÿÀÿÁÿµÿ·ÿ¸ÿÇÿÀÿÀÿÁÿÁÿ½ÿÃÿÉÿÎÿÇÿ¾ÿÀÿ¿ÿÃÿÃÿ¾ÿÅÿÂÿÃÿÂÿ¼ÿÇÿÆÿÉÿÄÿ¿ÿÃÿÃÿ½ÿ¾ÿÄÿÃÿÄÿ¾ÿ»ÿ¿ÿ½ÿ´ÿ¼ÿËÿÆÿ½ÿÉÿÂÿÃÿÀÿ¾ÿÆÿÊÿÄÿ¾ÿ¼ÿÄÿ½ÿÇÿÌÿÉÿºÿÅÿÏÿÀÿÇÿÎÿÅÿÄÿÊÿÊÿÉÿÊÿËÿÅÿÄÿÄÿÊÿ¼ÿÁÿÇÿ¿ÿÊÿÐÿÈÿÅÿÂÿÈÿÇÿ¾ÿÀÿ½ÿÅÿºÿºÿÈÿÇÿÄÿÅÿÌÿÉÿÄÿÀÿ½ÿ½ÿÁÿÃÿÄÿÌÿÈÿÅÿÆÿÆÿ¿ÿÂÿ´ÿÀÿÁÿÃÿÆÿÄÿÈÿËÿËÿÈÿÃÿËÿÄÿÈÿºÿÁÿÑÿËÿÅÿÉÿÃÿÆÿÀÿÁÿÆÿÅÿÈÿÉÿÉÿ¿ÿÈÿËÿÍÿ½ÿºÿÂÿËÿÊÿÂÿÆÿÂÿÀÿÍÿÆÿÁÿÃÿÇÿÃÿ¿ÿÀÿÊÿÊÿÅÿÊÿÎÿÉÿÅÿÆÿÊÿÏÿÇÿÍÿÈÿÅÿËÿÔÿ¿ÿ¾ÿÅÿÉÿÐÿÌÿ¾ÿ»ÿÁÿÂÿÁÿÊÿÇÿÆÿÐÿÊÿÉÿÃÿÃÿÆÿÈÿÆÿÆÿÅÿÂÿÉÿÁÿÊÿÀÿ¼ÿÇÿÇÿÂÿÁÿÆÿËÿÊÿÇÿÈÿÂÿÅÿÏÿÑÿ»ÿÌÿÅÿÀÿÇÿÇÿÊÿÉÿÁÿÁÿÆÿÄÿÅÿÄÿÏÿÅÿ»ÿ¾ÿÏÿÇÿÉÿÍÿÇÿÂÿ¼ÿ¶ÿÂÿÃÿÉÿÌÿºÿÅÿ¾ÿ¿ÿÒÿÍÿÄÿÌÿËÿËÿÏÿÊÿËÿÇÿ¿ÿÄÿÃÿÊÿÌÿÇÿ¼ÿ½ÿËÿÇÿÐÿÑÿÅÿ¹ÿ¶ÿÄÿ¾ÿÄÿÇÿÃÿÁÿÅÿÆÿÃÿÄÿÂÿÇÿÂÿÅÿÇÿÊÿÇÿÇÿÈÿÌÿÕÿÒÿÐÿÄÿÉÿ¹ÿÁÿ¿ÿÈÿËÿÈÿÅÿÃÿÇÿÄÿ¾ÿÃÿÀÿËÿÎÿÓÿÈÿÃÿÄÿÁÿÃÿÄÿ½ÿÊÿÂÿÎÿ¼ÿ½ÿÆÿÇÿÂÿÄÿÇÿÇÿÌÿÄÿÈÿÈÿÅÿÁÿÃÿÁÿÈÿÊÿÍÿÑÿÅÿÄÿÒÿÂÿ¾ÿºÿÂÿÑÿÏÿÄÿÄÿÈÿÇÿËÿÆÿÊÿÅÿÉÿÊÿËÿËÿÃÿ¿ÿÂÿÃÿÀÿÄÿ¾ÿÀÿÃÿ½ÿÅÿÊÿËÿÅÿ¾ÿÅÿÃÿ¼ÿÊÿ¿ÿÆÿÊÿÉÿÃÿÅÿÆÿÇÿÒÿÐÿ½ÿÐÿÌÿÄÿÌÿÐÿÍÿÇÿÃÿÇÿÌÿÂÿÆÿÉÿÅÿÆÿÅÿÃÿÈÿÍÿÌÿÏÿÄÿÄÿÒÿÈÿÈÿÎÿÃÿ¿ÿÇÿÇÿÁÿÉÿÆÿÈÿÒÿÑÿÎÿÈÿËÿÌÿÂÿÀÿÃÿÅÿÈÿÂÿÅÿÅÿÈÿÊÿÌÿÏÿÍÿÌÿÆÿÊÿÅÿÏÿÑÿÑÿÏÿÄÿ·ÿ¿ÿÀÿÀÿÇÿÁÿÀÿÆÿÉÿÉÿÈÿÉÿÉÿÅÿÑÿËÿÂÿÆÿÄÿÀÿÂÿÂÿÂÿÌÿÖÿÌÿÂÿËÿÉÿÊÿÆÿ¸ÿ¸ÿÃÿÔÿÑÿÐÿÄÿÃÿÈÿÇÿÄÿÌÿÀÿÈÿÀÿËÿÒÿÅÿÃÿÆÿÁÿÄÿÐÿÃÿÈÿÈÿÈÿÂÿ¿ÿ¿ÿÀÿÆÿÇÿ»ÿÉÿÇÿÈÿÄÿ¿ÿÁÿÃÿ¾ÿÄÿÃÿÏÿÆÿÅÿÃÿÇÿÏÿÎÿÇÿÉÿÌÿÒÿÁÿÅÿ¾ÿ¸ÿÄÿÄÿºÿÃÿ¿ÿ¼ÿ½ÿÈÿÆÿ¾ÿÀÿÃÿÉÿ¿ÿÄÿÃÿÀÿ¾ÿÁÿËÿÏÿÀÿÅÿÆÿÇÿÀÿÃÿÄÿÆÿÏÿÍÿÈÿÂÿÉÿÊÿÉÿÇÿÁÿºÿÊÿÄÿÍÿËÿÇÿ»ÿ¾ÿÅÿÀÿ¿ÿËÿºÿÂÿÌÿÏÿÌÿÉÿÈÿÈÿÆÿÇÿÅÿËÿÇÿÆÿÈÿÄÿÓÿÇÿÈÿÂÿ½ÿ»ÿ½ÿ¼ÿ²ÿ´ÿ¹ÿ·ÿ²ÿ³ÿ¸ÿµÿºÿËÿÆÿ»ÿºÿ»ÿ¼ÿÀÿ»ÿ¼ÿ½ÿ¿ÿÅÿÉÿÀÿ¸ÿ¿ÿÊÿÂÿÂÿ·ÿÃÿÂÿ»ÿ¸ÿ¸ÿ½ÿÃÿÂÿ¾ÿ·ÿ·ÿÂÿÃÿ¹ÿµÿ±ÿ»ÿÈÿÎÿÄÿÊÿÈÿ¼ÿ»ÿÁÿÉÿÁÿÀÿÃÿÁÿÁÿ¿ÿ¶ÿ­ÿ¾ÿÂÿ¿ÿºÿµÿ¸ÿÀÿÆÿÇÿÀÿ·ÿ¸ÿ»ÿÀÿ¾ÿÁÿÄÿÂÿ¾ÿ¼ÿ¿ÿ½ÿ¿ÿ¹ÿ±ÿ¶ÿÀÿÂÿÄÿÈÿÂÿÄÿ¼ÿ¿ÿ½ÿ¿ÿÅÿ¿ÿ»ÿÉÿ¸ÿµÿ¹ÿ¼ÿ¿ÿ¿ÿ½ÿÀÿÆÿÁÿÿÇÿÉÿ¼ÿÀÿ¼ÿ´ÿÀÿÀÿ»ÿ¾ÿÂÿÂÿÂÿÁÿÄÿÉÿËÿÊÿÄÿ²ÿµÿ¿ÿÁÿ¿ÿ»ÿ¹ÿ½ÿÁÿ¹ÿºÿÂÿ¿ÿÃÿ½ÿ¿ÿÄÿÃÿÂÿ¼ÿÁÿÁÿ¿ÿÅÿºÿºÿ¾ÿÂÿÊÿÊÿºÿ¾ÿÕÿÃÿ¿ÿ¸ÿ½ÿ¿ÿ½ÿ¿ÿ¼ÿÇÿÀÿÅÿ¹ÿ¼ÿ½ÿ¿ÿÂÿÉÿÍÿ¾ÿ¿ÿÆÿÃÿ¼ÿ½ÿ½ÿ½ÿ½ÿ½ÿÃÿÈÿ¾ÿ½ÿÇÿ¼ÿÁÿÀÿ½ÿ¹ÿ½ÿÈÿÈÿÃÿ¾ÿÈÿÄÿºÿ½ÿÈÿÃÿ¾ÿÀÿ¸ÿ¹ÿÉÿÆÿ´ÿÃÿÉÿÅÿËÿÌÿÂÿ¼ÿ¿ÿÄÿ¸ÿÉÿºÿ¸ÿ¶ÿ½ÿÁÿÂÿÃÿÁÿÂÿ¸ÿÉÿÁÿÁÿÄÿÂÿÃÿÄÿÅÿÄÿ¾ÿ¹ÿÄÿ¿ÿ»ÿ¸ÿ¾ÿ¹ÿ¹ÿ½ÿÇÿÎÿÆÿÅÿÃÿ»ÿÊÿÄÿÉÿÇÿ½ÿºÿ¹ÿ·ÿ»ÿ¼ÿÂÿÂÿ»ÿ½ÿ¿ÿ¿ÿ¹ÿ¶ÿÀÿÂÿ¼ÿÁÿÇÿÎÿÓÿÁÿ²ÿ¸ÿ¾ÿ¹ÿ¹ÿ¾ÿÁÿÁÿÁÿÁÿÄÿÁÿÇÿÀÿºÿ¿ÿÃÿÃÿÇÿÅÿ¿ÿËÿËÿ¸ÿÆÿ°ÿ¸ÿÉÿÉÿÅÿÁÿ¾ÿÀÿÂÿÁÿÈÿÆÿ»ÿÄÿ¿ÿËÿ¿ÿÂÿËÿÄÿÁÿÆÿ»ÿ¾ÿÅÿÀÿÄÿ¿ÿ¹ÿ¿ÿ¾ÿ¿ÿ¾ÿ¿ÿÂÿÁÿÀÿÀÿ¹ÿÃÿÀÿ·ÿÁÿÈÿÈÿÃÿÁÿÄÿÂÿ¼ÿ»ÿÉÿÐÿÇÿ¾ÿ½ÿ¼ÿÁÿÀÿ¿ÿ¾ÿÀÿÇÿÉÿËÿÆÿ½ÿÁÿÁÿÂÿËÿÉÿÇÿÇÿÇÿÄÿÀÿÀÿÂÿ¾ÿ²ÿÌÿÀÿÁÿ·ÿÃÿÉÿÃÿÃÿÊÿÎÿÊÿÀÿ»ÿÁÿ¿ÿÈÿ¼ÿ»ÿ½ÿ¿ÿ¼ÿ¼ÿ¾ÿ¹ÿ·ÿ½ÿÂÿÆÿÇÿ·ÿ¸ÿºÿ¿ÿÆÿÈÿÅÿÅÿÍÿÉÿ¾ÿ¼ÿÀÿÆÿÄÿ½ÿÂÿÂÿ¿ÿºÿ¾ÿ¿ÿÁÿ¼ÿÃÿÆÿ¼ÿ¾ÿÐÿÎÿÃÿÍÿÊÿÅÿÎÿÇÿÊÿÆÿ¾ÿ¹ÿ·ÿÀÿÇÿÀÿ¼ÿ¾ÿÃÿÉÿ»ÿÅÿÈÿÉÿÄÿÂÿ¹ÿ½ÿÃÿ¾ÿÀÿÅÿºÿ¶ÿ½ÿ¾ÿ»ÿ¿ÿÇÿÌÿ¸ÿÂÿÁÿ½ÿ¿ÿ¿ÿÀÿÃÿÅÿÆÿÃÿ¼ÿÄÿµÿ¶ÿÆÿÅÿÇÿÁÿÅÿÆÿÄÿÄÿÆÿ½ÿºÿÈÿÃÿ·ÿ¸ÿ¼ÿ¿ÿ»ÿ¾ÿÏÿÍÿÍÿÀÿÀÿ½ÿ¹ÿ½ÿÃÿÆÿÉÿÍÿÃÿµÿÁÿÁÿºÿÁÿºÿ¾ÿÄÿÅÿÄÿ¿ÿºÿ¼ÿ½ÿ¾ÿÈÿÇÿÄÿÁÿÀÿÀÿ¹ÿÂÿÈÿ¿ÿÎÿÃÿÅÿ»ÿ±ÿ¸ÿ½ÿ¾ÿÁÿÁÿËÿÂÿÄÿÄÿÀÿÄÿÀÿÈÿ¼ÿ»ÿ¿ÿÃÿ¿ÿÀÿÁÿÂÿÁÿ¹ÿ¼ÿ¾ÿÃÿ¿ÿÃÿÂÿÇÿÄÿ·ÿÆÿ½ÿ¼ÿÂÿÆÿÂÿ¾ÿÀÿ½ÿ¾ÿÅÿ½ÿÂÿ¾ÿ¼ÿÌÿÅÿ¶ÿÇÿÍÿ¿ÿ¿ÿÀÿ¾ÿ¾ÿ¼ÿ¹ÿ½ÿÄÿÈÿËÿÅÿÊÿÁÿÆÿ¿ÿÁÿÁÿÌÿÉÿÊÿÈÿ¾ÿ¼ÿ¼ÿ¿ÿ½ÿÃÿÇÿ»ÿ»ÿÆÿ½ÿ¶ÿÃÿºÿ¿ÿ¾ÿ³ÿÊÿºÿ»ÿ¾ÿÃÿÂÿ¿ÿÈÿÆÿÂÿÂÿ¿ÿÁÿ¿ÿºÿ±ÿºÿ¹ÿµÿ¾ÿÍÿ°ÿ¹ÿÂÿÀÿ¼ÿ¸ÿ³ÿ¸ÿÀÿ¾ÿÂÿÈÿÃÿ»ÿ·ÿ½ÿÆÿ½ÿ¾ÿ¾ÿÉÿ¼ÿºÿÄÿ»ÿÀÿºÿ¿ÿ¾ÿ¿ÿ¾ÿ¹ÿ¼ÿ½ÿ½ÿÄÿÈÿÃÿ¿ÿÂÿ½ÿ¸ÿÂÿ¹ÿÃÿ¾ÿ°ÿÉÿÐÿÄÿ¹ÿÊÿÈÿ¾ÿÄÿÆÿÉÿÅÿ¶ÿ¹ÿÁÿ¹ÿÂÿÉÿÁÿ¾ÿÇÿ»ÿ¿ÿ¶ÿÃÿºÿÀÿÀÿ·ÿ¹ÿ¿ÿÅÿÀÿÀÿ¾ÿ½ÿÃÿÂÿÃÿÆÿºÿ¹ÿ¸ÿÃÿ»ÿÁÿÀÿÀÿÌÿ³ÿ¹ÿÆÿ¼ÿ¹ÿÁÿÈÿÃÿ»ÿÁÿÄÿ¾ÿÀÿ¾ÿ½ÿÔÿËÿÁÿÇÿÄÿ»ÿÃÿÁÿÀÿÀÿÍÿ¸ÿÁÿÆÿÊÿ¼ÿ¹ÿ¾ÿ¼ÿ¶ÿ½ÿÀÿ»ÿ¿ÿÁÿÅÿÄÿ²ÿ·ÿÂÿÅÿ¾ÿ¾ÿ´ÿÐÿÊÿÈÿÅÿÅÿ²ÿ¾ÿ¾ÿÂÿ»ÿ¹ÿ±ÿ¸ÿ¼ÿ¾ÿÂÿ¿ÿÁÿÆÿÊÿÊÿÁÿ¹ÿ¿ÿºÿºÿ¿ÿ¼ÿ»ÿÉÿ¾ÿ¼ÿ±ÿ¿ÿÃÿÊÿËÿÈÿÈÿÁÿ¿ÿ¼ÿ¸ÿºÿ½ÿÁÿÆÿÉÿ¾ÿÅÿ½ÿºÿÁÿ¹ÿµÿ¶ÿÁÿÂÿ¾ÿ´ÿ½ÿÅÿ¿ÿÃÿÆÿ»ÿ·ÿÈÿÈÿ¼ÿ½ÿ¶ÿ±ÿ·ÿ»ÿÃÿÂÿ»ÿÁÿÆÿÂÿÀÿ»ÿ»ÿ¾ÿÀÿÀÿÁÿÃÿºÿÃÿÀÿÀÿ·ÿ¹ÿ¿ÿÂÿ¿ÿ¿ÿÁÿºÿµÿ²ÿ´ÿ¶ÿ°ÿ¸ÿÇÿÉÿÄÿ¾ÿºÿÅÿ¾ÿ¹ÿÅÿÂÿ°ÿ¾ÿ»ÿ¹ÿÂÿ¼ÿµÿÏÿÆÿ»ÿ¿ÿ¾ÿ¾ÿ½ÿ¹ÿ¹ÿ»ÿ¼ÿ»ÿ½ÿÃÿ¾ÿ¼ÿÁÿÌÿ¸ÿ¿ÿ¿ÿºÿÆÿÃÿ³ÿ®ÿÊÿÇÿÀÿ°ÿ²ÿÂÿ¹ÿÆÿ¿ÿÆÿ¿ÿ¸ÿÁÿÃÿÄÿÁÿºÿ¿ÿÀÿ¼ÿÁÿ½ÿ¹ÿºÿÂÿÄÿÁÿÃÿÅÿÊÿÄÿ½ÿ½ÿ°ÿÆÿ¸ÿ·ÿÊÿºÿ¯ÿ²ÿ¼ÿ¼ÿ»ÿÀÿºÿ½ÿ¾ÿ½ÿÀÿ¾ÿÀÿÃÿÀÿ¿ÿ¿ÿÀÿºÿµÿ¹ÿ¾ÿÀÿ³ÿµÿÈÿÆÿÁÿ²ÿ³ÿµÿÂÿËÿÀÿ¼ÿÄÿ¿ÿÄÿ½ÿ³ÿ»ÿ»ÿ³ÿ´ÿºÿÉÿÃÿ¼ÿÂÿ½ÿ½ÿÁÿ»ÿ´ÿ¸ÿ¾ÿÇÿÆÿ¼ÿÂÿÀÿÂÿ¿ÿÅÿÁÿ·ÿÇÿÃÿÄÿÀÿ·ÿ»ÿÉÿÈÿ¿ÿ¼ÿÅÿÇÿ¸ÿ¹ÿÃÿÀÿ»ÿ¼ÿ½ÿ¸ÿ·ÿ»ÿºÿÁÿÃÿ½ÿ·ÿ»ÿµÿ¹ÿ¸ÿ¸ÿÁÿÄÿ¾ÿ¼ÿÅÿÁÿ¸ÿ¶ÿ¿ÿ½ÿ·ÿ½ÿ¸ÿÀÿ»ÿ¼ÿ³ÿÂÿºÿºÿ»ÿÂÿÄÿÀÿÉÿÉÿÃÿÄÿÂÿÀÿ·ÿ¯ÿ¾ÿÁÿÅÿºÿ»ÿºÿÁÿÊÿ¿ÿ¿ÿ¯ÿ²ÿ´ÿ¾ÿÑÿ¹ÿ¸ÿÄÿ·ÿ¼ÿ½ÿÂÿÉÿµÿµÿºÿ¹ÿÄÿÄÿ¾ÿ·ÿ¾ÿÇÿÃÿÁÿ¿ÿ¼ÿÁÿÀÿºÿ·ÿ¾ÿ²ÿ³ÿÄÿÀÿÀÿÃÿÂÿµÿ·ÿÁÿ¿ÿ·ÿÁÿÇÿ¹ÿ¼ÿÂÿ¼ÿÃÿ¼ÿ¾ÿ¹ÿºÿ¼ÿÆÿÄÿ½ÿ·ÿ¼ÿ¼ÿ³ÿ²ÿ¾ÿÉÿÎÿÊÿÃÿ¾ÿºÿÁÿ¶ÿÂÿ¾ÿÄÿ¼ÿ¶ÿ¹ÿÀÿ¼ÿ²ÿ¾ÿÁÿ·ÿ¾ÿ·ÿºÿ¸ÿ»ÿ´ÿÀÿËÿÀÿ»ÿ¼ÿ·ÿ¹ÿÇÿÈÿ¾ÿ½ÿÅÿÃÿ¾ÿ¾ÿ½ÿ¾ÿÁÿ½ÿÁÿÃÿÀÿ½ÿ¶ÿ·ÿÂÿÂÿ½ÿÅÿµÿ½ÿÇÿ¿ÿºÿ»ÿ¿ÿÁÿºÿ»ÿ¶ÿºÿ»ÿ·ÿÇÿËÿ¿ÿ¶ÿ»ÿ½ÿºÿ¸ÿµÿ´ÿµÿ·ÿ¸ÿ¾ÿÀÿ¾ÿÃÿÇÿÅÿÂÿÉÿÇÿÂÿÄÿµÿ´ÿµÿÂÿÊÿ»ÿµÿÄÿ·ÿÊÿÉÿ¶ÿ¼ÿ¼ÿÀÿÂÿ»ÿÄÿ¾ÿ²ÿºÿÀÿºÿ»ÿ¾ÿÉÿÂÿ·ÿ»ÿ¸ÿ¶ÿ¹ÿ½ÿÃÿ¿ÿ¶ÿ»ÿÄÿ¿ÿ½ÿÁÿºÿ»ÿ¸ÿ¶ÿ·ÿ¸ÿÄÿ¼ÿÂÿºÿÂÿ½ÿ¼ÿ¸ÿ¶ÿÀÿ¿ÿºÿÆÿ¾ÿ¼ÿºÿ¹ÿ¿ÿËÿÂÿ®ÿ¹ÿÈÿÂÿ¯ÿ¼ÿ¿ÿ½ÿÃÿÁÿÀÿ¼ÿ¾ÿÄÿ¸ÿ³ÿ½ÿÁÿ½ÿÀÿÈÿÄÿÈÿÅÿÃÿ³ÿ·ÿÁÿ¿ÿÇÿ¹ÿ¾ÿ¸ÿ»ÿ±ÿ¸ÿ¿ÿÆÿºÿÁÿÂÿÀÿµÿ¼ÿ·ÿµÿÁÿÃÿ¾ÿ¾ÿ³ÿ²ÿ¸ÿ¾ÿÄÿÅÿÃÿ¸ÿ¹ÿ¸ÿ·ÿ·ÿ¼ÿ¸ÿ³ÿ¾ÿ¾ÿ¼ÿ¼ÿ»ÿ¿ÿ½ÿ¼ÿÃÿºÿ¿ÿÀÿÁÿ½ÿ¾ÿ¶ÿÄÿ¿ÿÅÿÇÿ¿ÿ¼ÿ¹ÿ½ÿºÿ¹ÿ¼ÿÂÿ¿ÿ»ÿ½ÿÀÿÂÿÂÿ¼ÿ¹ÿ»ÿ¸ÿ¸ÿ¼ÿ¸ÿÅÿÇÿÂÿÀÿ¼ÿÁÿ½ÿ¹ÿ½ÿÂÿ¾ÿ½ÿÂÿÂÿ²ÿ½ÿÆÿÀÿ·ÿ½ÿºÿ¶ÿÂÿ¼ÿ¸ÿ¿ÿ¼ÿ³ÿ´ÿ½ÿÁÿÅÿÃÿ¿ÿÄÿ¿ÿ¶ÿ¸ÿÂÿ½ÿ·ÿ¹ÿÁÿ¼ÿ¾ÿ·ÿ¸ÿµÿºÿ´ÿµÿ½ÿµÿÆÿ½ÿ¼ÿÅÿÂÿºÿ¿ÿÈÿÑÿ½ÿºÿ¸ÿ¸ÿ»ÿ½ÿ¾ÿ¾ÿ¿ÿÁÿ¹ÿµÿ¹ÿ¼ÿÃÿÁÿ¹ÿ¹ÿ·ÿµÿ¼ÿ»ÿºÿ»ÿ½ÿ³ÿ¹ÿÏÿÅÿµÿÇÿ´ÿ¼ÿÁÿ¾ÿ¾ÿ¿ÿ³ÿ¾ÿÄÿÅÿ»ÿ¼ÿµÿ·ÿ¶ÿ»ÿ¸ÿ¹ÿ¿ÿÂÿ½ÿ°ÿ¯ÿ¸ÿ¿ÿÅÿÇÿ½ÿÀÿÌÿÉÿÁÿÈÿÂÿºÿ¹ÿÄÿ»ÿÀÿ¸ÿ¼ÿ¿ÿ¹ÿ¶ÿÄÿÅÿÂÿºÿ¸ÿ¶ÿ¸ÿ¸ÿ¿ÿ¾ÿ½ÿ¸ÿ¼ÿÁÿ»ÿ¸ÿ¾ÿÂÿ¿ÿÄÿÂÿ½ÿÁÿÁÿÁÿ»ÿÂÿÁÿ¿ÿ¹ÿ¾ÿÊÿ¸ÿ±ÿ¿ÿÀÿÅÿ»ÿ½ÿÀÿÂÿÃÿÂÿÂÿ·ÿ¹ÿ¼ÿÀÿ¿ÿ¾ÿÀÿÃÿÂÿÄÿÅÿ»ÿ½ÿÇÿÈÿÀÿµÿ²ÿ¾ÿ¶ÿ¹ÿ½ÿÄÿ¾ÿ¿ÿ·ÿ¹ÿÑÿÉÿ¼ÿÃÿ½ÿÂÿÂÿ¾ÿ¸ÿ¿ÿ¶ÿ´ÿ½ÿ¾ÿÃÿ¿ÿ¾ÿ¿ÿ¸ÿ½ÿºÿ½ÿÁÿºÿ´ÿ¾ÿÀÿ´ÿÁÿÀÿ¸ÿÊÿ¼ÿ·ÿ»ÿ¾ÿ¸ÿµÿ´ÿÅÿ¾ÿºÿ¹ÿºÿ¾ÿÃÿÄÿÊÿÉÿÂÿ¹ÿ·ÿ¿ÿ¾ÿÂÿÊÿ½ÿ¿ÿ»ÿÃÿÇÿ»ÿÁÿ¾ÿÀÿÄÿ·ÿÀÿºÿÄÿËÿÃÿÈÿÇÿÊÿÂÿÂÿ¼ÿ³ÿ¼ÿÃÿÄÿÂÿ¿ÿÀÿ¾ÿ¼ÿ¹ÿ·ÿÃÿ½ÿ¿ÿ·ÿµÿ¹ÿÂÿÂÿ²ÿ°ÿ¾ÿÀÿ½ÿÁÿ³ÿ·ÿ¹ÿÀÿ»ÿºÿÆÿÅÿ½ÿÁÿÁÿ¿ÿ¹ÿºÿÃÿ½ÿ»ÿ¼ÿ¿ÿÆÿÎÿÅÿ·ÿ°ÿ¿ÿ»ÿ³ÿ¿ÿÉÿ½ÿÀÿÅÿÂÿ¿ÿºÿÂÿ½ÿ¾ÿÄÿ¸ÿºÿËÿÏÿËÿÇÿÄÿÁÿ½ÿ¿ÿÉÿ¿ÿ»ÿÑÿÃÿ»ÿÙÿ¾ÿ¾ÿÍÿ¸ÿÅÿ¾ÿ¿ÿÁÿ½ÿÂÿÁÿÁÿ½ÿ¾ÿ½ÿ½ÿÄÿÂÿ·ÿ¹ÿÁÿ¿ÿÊÿÂÿÉÿÂÿ»ÿÇÿÇÿÃÿÄÿÂÿÍÿÂÿÂÿÀÿÅÿÀÿÇÿÑÿÊÿÆÿÆÿ¼ÿ¿ÿÈÿÃÿÀÿ¹ÿÁÿÊÿ¶ÿºÿÇÿÀÿÉÿÃÿÊÿÍÿÃÿ½ÿ³ÿ¿ÿÄÿÅÿÁÿÆÿÉÿÎÿÃÿ¸ÿÂÿÇÿÄÿ¿ÿ»ÿÄÿÌÿ¼ÿ¿ÿ¿ÿ¸ÿÀÿÆÿÃÿ³ÿÀÿ¿ÿ¾ÿÀÿÇÿÂÿ»ÿÁÿÊÿÇÿÂÿÄÿÉÿÎÿÄÿ»ÿ»ÿÀÿÇÿÇÿÃÿ»ÿÆÿ¿ÿ½ÿÆÿÅÿ¸ÿ½ÿÄÿ¹ÿºÿ½ÿÁÿÁÿ¿ÿ¿ÿ»ÿ¾ÿÁÿÁÿÃÿÁÿ·ÿ»ÿÊÿÄÿÀÿ¸ÿ¿ÿÀÿ½ÿ¾ÿÅÿ¸ÿ»ÿÅÿÆÿÃÿÅÿÈÿ½ÿºÿÌÿÅÿ¾ÿ¿ÿÅÿ¾ÿÉÿËÿ¼ÿ¿ÿ»ÿ·ÿÆÿÉÿÎÿÇÿ¼ÿÃÿÃÿ»ÿ¾ÿÁÿÀÿÂÿÃÿÂÿ´ÿ»ÿÄÿ¹ÿÉÿÎÿÑÿÁÿÇÿÄÿÆÿ¼ÿÃÿÎÿÉÿÈÿÅÿ½ÿ½ÿ¼ÿÁÿÈÿÄÿÇÿÊÿÄÿ¾ÿÀÿ¶ÿÃÿ¸ÿ³ÿ¼ÿÀÿÊÿÌÿÄÿ»ÿ¾ÿÄÿÃÿÇÿÀÿÂÿÍÿÐÿ¾ÿÌÿÈÿÂÿÂÿÄÿ¿ÿºÿ¿ÿÅÿÁÿÂÿÈÿÍÿÇÿ¿ÿÈÿÆÿÉÿ¿ÿÁÿ½ÿÀÿ¸ÿÍÿÂÿ·ÿÃÿ¾ÿÀÿÊÿÇÿ¼ÿºÿÀÿÃÿÇÿÍÿÌÿÄÿÃÿ»ÿÅÿ»ÿ¼ÿÇÿ½ÿÉÿÂÿ½ÿÊÿÍÿ¿ÿ·ÿ¾ÿÂÿÂÿËÿÆÿ¾ÿÄÿÂÿ½ÿ¼ÿÄÿÅÿÍÿÊÿÀÿÆÿÆÿÁÿ¼ÿ¼ÿ¾ÿÆÿÎÿÅÿÈÿ»ÿÃÿ·ÿ¹ÿÌÿ¿ÿ¾ÿÈÿÀÿÀÿÅÿÈÿÉÿÃÿ¿ÿÃÿÆÿÉÿÇÿÏÿÌÿ¼ÿÅÿÅÿÌÿÆÿÁÿÇÿÃÿÃÿÇÿÉÿÉÿÆÿÀÿÁÿÅÿÄÿËÿ¾ÿµÿËÿ¿ÿÃÿÈÿÍÿ¼ÿ¿ÿÇÿÀÿÀÿÇÿÎÿÕÿÇÿºÿÄÿÄÿÉÿÉÿÍÿËÿÇÿÆÿÄÿÃÿÆÿÄÿÀÿÄÿÃÿÁÿ¿ÿÇÿÈÿÃÿ½ÿÇÿÈÿÉÿÅÿÆÿÈÿËÿÌÿÊÿÉÿÈÿÄÿÂÿºÿÈÿÐÿÍÿ¾ÿÀÿÊÿÇÿÀÿÂÿÆÿÃÿÃÿÎÿÍÿÅÿÆÿÈÿÎÿÇÿÊÿÀÿÃÿÃÿ¼ÿ¹ÿ½ÿÏÿÕÿÆÿÈÿÂÿÅÿÃÿÂÿËÿËÿÇÿËÿÉÿÄÿÆÿÌÿÍÿÍÿÍÿËÿÏÿÉÿ¸ÿËÿÄÿÇÿÁÿÄÿÆÿÌÿÒÿÏÿËÿÉÿ¼ÿ½ÿÉÿÐÿÂÿÃÿÆÿËÿÄÿÃÿÄÿÄÿÂÿÃÿÅÿÅÿÃÿÉÿÂÿÈÿÄÿÌÿÈÿÆÿÂÿÆÿ¿ÿ»ÿÊÿÖÿÐÿÂÿÂÿÆÿÅÿÌÿºÿ¼ÿÂÿÄÿÅÿÇÿÃÿ½ÿ¿ÿ¾ÿÀÿÁÿÊÿÈÿÀÿÇÿÉÿÀÿÄÿÃÿÅÿÊÿÄÿÄÿÊÿÓÿÉÿÀÿÅÿ¾ÿÃÿÁÿÎÿËÿÃÿÅÿÉÿÏÿÉÿÃÿÆÿ¿ÿÂÿÌÿÆÿÇÿÆÿËÿÆÿ»ÿ½ÿÀÿËÿÌÿÆÿ¼ÿ»ÿÌÿÅÿÃÿËÿÊÿÃÿÄÿÉÿÂÿÄÿÆÿ»ÿÂÿÌÿÑÿÍÿÌÿÌÿËÿËÿÈÿÃÿÊÿÉÿÁÿÊÿÊÿÑÿÍÿÃÿÉÿËÿÄÿÄÿÆÿÉÿÈÿÈÿÈÿÈÿÈÿÂÿÀÿÁÿÁÿÆÿÉÿ¿ÿ¾ÿÕÿÄÿÇÿÇÿºÿ¿ÿÇÿÉÿÈÿÊÿÎÿÇÿÈÿÍÿÅÿÆÿ¿ÿÃÿÅÿÅÿÇÿÉÿÇÿÈÿ¿ÿÀÿÎÿÎÿÏÿÉÿ¼ÿ¼ÿÈÿÎÿÍÿÍÿÅÿ×ÿÂÿÈÿÄÿÊÿÂÿÀÿÁÿÁÿÄÿÅÿÆÿÁÿÇÿ¾ÿÃÿÅÿÅÿÈÿÇÿÆÿÆÿÄÿÈÿÇÿºÿÐÿÉÿÆÿÅÿÅÿÄÿÆÿÏÿÑÿ»ÿÍÿÉÿÃÿÑÿÐÿËÿÏÿÑÿÌÿÍÿ¿ÿÎÿÊÿ¾ÿÁÿÌÿÊÿÈÿÇÿÅÿÊÿÌÿÏÿÐÿÏÿËÿÉÿÁÿÂÿÄÿ¼ÿ¼ÿÎÿÍÿÛÿÓÿÑÿÍÿÂÿÈÿÓÿÐÿÈÿÈÿÅÿÊÿ¿ÿÂÿ¿ÿÄÿÉÿÊÿËÿÐÿÍÿÍÿÉÿÅÿÄÿÇÿÄÿÂÿ¾ÿ»ÿÆÿÃÿÄÿÃÿÄÿÃÿÆÿÉÿÆÿÀÿÂÿÐÿÏÿÌÿÈÿÈÿÃÿÈÿÆÿ¹ÿ¶ÿÄÿÀÿÑÿÆÿÁÿÂÿÁÿÂÿÁÿ¾ÿ¼ÿÂÿÔÿÊÿÓÿÆÿÈÿÆÿÁÿÂÿÅÿÌÿÁÿ¼ÿÏÿÃÿºÿÊÿÎÿÃÿÈÿÐÿÍÿÊÿÇÿÅÿÁÿÀÿ¿ÿ¾ÿÁÿÈÿÁÿÇÿÌÿÇÿÀÿËÿÌÿ¾ÿ¼ÿ¸ÿ»ÿÂÿÅÿÈÿÄÿÄÿËÿÐÿËÿÇÿÃÿÆÿÇÿÅÿÇÿÇÿÀÿ½ÿºÿ½ÿËÿ»ÿÅÿÄÿ¼ÿ¹ÿ¾ÿÃÿÇÿ¾ÿÀÿÃÿ¿ÿÅÿËÿÌÿÐÿÏÿÔÿÍÿÂÿÆÿÅÿÄÿÄÿÂÿÊÿÇÿÀÿÄÿÇÿÇÿÇÿÄÿÆÿÍÿÄÿËÿÐÿÑÿÍÿÉÿÃÿ½ÿ½ÿÉÿÃÿÀÿÌÿËÿÆÿÄÿÅÿÇÿÅÿËÿÆÿÇÿÂÿÉÿÔÿÑÿÁÿÅÿÂÿ¾ÿ¿ÿÄÿÅÿÃÿ½ÿ·ÿ¼ÿÄÿÁÿ»ÿ½ÿ¶ÿ´ÿÁÿÅÿºÿ¶ÿºÿ¾ÿ»ÿ¶ÿÀÿÅÿÁÿ¸ÿ»ÿÀÿ¼ÿºÿÇÿËÿ½ÿÀÿ¾ÿ¿ÿ½ÿ»ÿ½ÿ¾ÿÃÿÃÿÆÿÈÿ¼ÿÂÿÒÿÌÿËÿÃÿÂÿËÿÄÿÁÿÄÿÃÿºÿ»ÿÀÿ¾ÿ½ÿ»ÿÃÿ¾ÿ¾ÿÇÿ¾ÿ¶ÿÆÿÊÿ¸ÿ»ÿ¼ÿÁÿ¿ÿ¶ÿ½ÿÁÿ¶ÿÁÿ¼ÿÂÿÀÿÂÿÆÿ¾ÿÁÿÃÿ¿ÿ¹ÿ®ÿ·ÿ¿ÿ¿ÿ¾ÿ¼ÿ¿ÿ¾ÿ³ÿ¼ÿÂÿÄÿÃÿÂÿÂÿ¿ÿ¼ÿ½ÿ¸ÿ½ÿ»ÿÁÿÉÿÄÿ¹ÿ¿ÿÊÿ¾ÿÄÿÅÿÅÿÌÿÇÿÁÿÀÿ¾ÿÀÿ»ÿ¸ÿÆÿÃÿÉÿÉÿ¿ÿ¾ÿÆÿ¿ÿ¼ÿ¶ÿÈÿÀÿ»ÿÀÿÂÿÀÿÁÿÄÿÃÿÉÿÇÿÈÿÉÿ½ÿ»ÿÃÿÁÿ¹ÿÃÿ»ÿÉÿ¸ÿºÿÃÿ¿ÿ½ÿÀÿÀÿÅÿÀÿ¬ÿÃÿËÿÃÿ¿ÿÂÿÁÿ¾ÿÁÿºÿÌÿºÿ¿ÿÀÿÅÿ»ÿ¸ÿ½ÿÀÿÄÿÉÿÀÿ¼ÿÃÿ½ÿºÿ½ÿ¾ÿ¿ÿÂÿÄÿÅÿÆÿÅÿÇÿ¿ÿÉÿÄÿ¼ÿ¼ÿÀÿÂÿ¼ÿµÿÁÿÇÿÂÿÃÿÄÿÈÿÁÿ¿ÿÊÿÁÿÁÿÁÿ¾ÿ»ÿÂÿÄÿÈÿÎÿËÿÁÿÀÿ¾ÿ·ÿ¼ÿÅÿÅÿÅÿÀÿÈÿÅÿ¾ÿÂÿÂÿÄÿ¾ÿÄÿÇÿËÿÈÿÄÿÃÿÄÿÃÿ¿ÿºÿËÿÏÿÀÿÎÿºÿ¿ÿÉÿÃÿÃÿÈÿÄÿ¿ÿ¸ÿÂÿ½ÿÅÿÆÿÆÿÄÿÅÿÁÿ¼ÿ¼ÿ¾ÿºÿ¼ÿ¿ÿ¿ÿÃÿ¼ÿ½ÿÀÿºÿ¿ÿÁÿ¸ÿÎÿÇÿÇÿÈÿ»ÿ¸ÿ»ÿ½ÿ·ÿ´ÿ¼ÿÇÿÌÿÊÿÃÿÃÿÀÿÈÿÇÿ»ÿÄÿÉÿÆÿÃÿ¾ÿ¼ÿÀÿÆÿÀÿ±ÿÆÿÄÿÄÿÆÿÅÿ»ÿ¹ÿ¾ÿ½ÿÃÿÂÿÅÿ¾ÿÇÿÂÿÄÿ¾ÿÀÿËÿËÿÃÿÃÿÃÿÂÿÇÿ¿ÿÅÿÅÿ¿ÿÂÿ½ÿ°ÿ³ÿÀÿÁÿ·ÿ¿ÿÇÿÁÿÏÿÄÿÅÿÁÿÂÿÆÿÅÿ¹ÿºÿÉÿÀÿ½ÿÇÿÁÿÂÿ°ÿ¼ÿºÿÇÿÃÿÂÿÂÿÁÿÂÿÆÿÔÿÅÿÆÿ»ÿÀÿÁÿÉÿÇÿÇÿÊÿÂÿ¹ÿ½ÿ¿ÿ¾ÿÇÿÄÿÇÿÇÿ¿ÿÈÿÂÿ¹ÿ¼ÿ¿ÿÂÿÏÿÒÿÂÿ¿ÿÃÿ¼ÿÅÿ¼ÿÂÿÃÿ¿ÿÃÿ»ÿÀÿÀÿ¸ÿ¿ÿÀÿ¿ÿÈÿÀÿÇÿ¿ÿÇÿÆÿ¼ÿÅÿ¼ÿÀÿ¿ÿºÿ»ÿ·ÿÁÿºÿºÿÌÿÂÿÁÿ¿ÿÂÿ¼ÿÀÿ»ÿ¿ÿÈÿÆÿÄÿÃÿÉÿÇÿÃÿÅÿÄÿ¿ÿÆÿ±ÿÀÿÇÿ½ÿ¶ÿ·ÿºÿ¼ÿÆÿÌÿÇÿÅÿ¾ÿÌÿÈÿÉÿÈÿÆÿ¹ÿºÿÃÿÅÿÅÿÇÿÄÿÂÿÂÿ¼ÿÄÿÁÿ½ÿÌÿÄÿÄÿÂÿÈÿÇÿÂÿÀÿÁÿÇÿÎÿÉÿÀÿÂÿ¼ÿÀÿÌÿ¼ÿÀÿÃÿÂÿ¿ÿ¼ÿ½ÿ¾ÿ½ÿ¿ÿÇÿËÿ½ÿ¾ÿºÿ»ÿÁÿ¼ÿÅÿ»ÿÐÿ¿ÿ¶ÿ¸ÿºÿ»ÿÀÿÆÿÃÿÊÿ¿ÿ»ÿÀÿ»ÿ·ÿÃÿ¶ÿ»ÿÇÿÆÿÂÿ¼ÿ»ÿÂÿÃÿ»ÿÀÿÄÿÐÿÈÿºÿÉÿ½ÿ¾ÿÀÿ¾ÿÂÿÃÿÂÿ¶ÿ³ÿ½ÿÁÿ¿ÿ»ÿ»ÿ½ÿ¼ÿ»ÿ»ÿÁÿÅÿÃÿËÿ½ÿ½ÿ¿ÿ¼ÿ¼ÿÂÿ¾ÿ¹ÿÁÿ½ÿ¾ÿ½ÿÃÿÄÿ¿ÿÈÿÏÿÊÿÇÿÏÿÄÿ½ÿ¸ÿ¹ÿÃÿÂÿ½ÿ¾ÿºÿ¼ÿ¹ÿ¼ÿÀÿÅÿÁÿ½ÿºÿÁÿÂÿÅÿÁÿÆÿ¿ÿ¿ÿÀÿÁÿÄÿÃÿÆÿÆÿ¾ÿ»ÿ»ÿÅÿÅÿÃÿ¹ÿ½ÿÄÿÃÿÁÿÈÿºÿ¹ÿÀÿ¾ÿÀÿÁÿ·ÿ¶ÿ¾ÿÅÿ¼ÿ½ÿ¹ÿ½ÿÄÿ­ÿÁÿ¹ÿÆÿÇÿÇÿÅÿ¿ÿÅÿÉÿÆÿÄÿ½ÿ½ÿÈÿÅÿ±ÿ¾ÿ±ÿ¿ÿÅÿ¶ÿÈÿÇÿÈÿÀÿ´ÿ¾ÿÈÿÊÿÄÿ¾ÿ½ÿ½ÿ½ÿ¾ÿÀÿ»ÿ¿ÿ½ÿÇÿ¾ÿÀÿ¸ÿºÿÂÿ½ÿ¾ÿ¹ÿ¿ÿ¼ÿÁÿÁÿ¶ÿ¹ÿ½ÿ¸ÿ¿ÿÀÿ½ÿÁÿ¾ÿÁÿ¼ÿºÿÓÿ¿ÿ¶ÿ¹ÿ¿ÿÃÿËÿÉÿËÿÃÿ¿ÿÁÿ¼ÿ»ÿÁÿ»ÿ·ÿÀÿÂÿÀÿÀÿ¾ÿÁÿËÿ±ÿÂÿ¹ÿºÿ¾ÿ¾ÿÄÿ¸ÿ»ÿÀÿÁÿºÿºÿ½ÿ»ÿÁÿÂÿ¿ÿÁÿµÿºÿ½ÿ»ÿ¼ÿµÿ»ÿÇÿÈÿµÿÀÿÆÿÂÿ¼ÿ»ÿÀÿÅÿÀÿ¸ÿºÿÃÿÆÿÁÿÃÿÌÿÈÿÆÿÆÿÍÿ¼ÿ¾ÿÀÿÈÿÀÿÌÿÁÿÂÿÁÿ¿ÿ¹ÿ¾ÿÁÿ»ÿ½ÿÂÿÃÿ¿ÿ¾ÿÃÿÀÿÃÿºÿ³ÿ³ÿÂÿ¼ÿÍÿºÿÇÿÀÿ±ÿµÿµÿ½ÿÃÿÅÿÊÿÏÿÌÿ¿ÿÀÿ»ÿºÿÁÿ»ÿ»ÿ»ÿ¹ÿÇÿÅÿ¿ÿÃÿÃÿÅÿÅÿÂÿ¼ÿËÿÀÿÂÿ¹ÿÆÿÆÿËÿÄÿÃÿÄÿÁÿ¾ÿ¹ÿºÿÀÿÄÿÄÿÅÿÎÿÆÿ¿ÿ¾ÿºÿ½ÿ°ÿÂÿ¾ÿ¾ÿÌÿÄÿÃÿ¹ÿÍÿÈÿ½ÿ·ÿºÿÈÿËÿÇÿÁÿ½ÿºÿ¸ÿ½ÿÄÿÆÿÈÿÄÿ¾ÿ»ÿ¾ÿÄÿÈÿ¸ÿ¾ÿÃÿ¼ÿ¶ÿ¼ÿÂÿ¾ÿ¿ÿÃÿ¼ÿ¼ÿ¾ÿ¼ÿ¼ÿ¾ÿ½ÿ»ÿ¾ÿ½ÿºÿ¸ÿ¶ÿÀÿÄÿÆÿÆÿ¼ÿÄÿÃÿ»ÿ·ÿÈÿÁÿ·ÿ»ÿ³ÿÃÿºÿÀÿÄÿ¹ÿ¹ÿºÿÊÿ¿ÿÁÿ¾ÿÀÿ¼ÿ´ÿ·ÿ¼ÿÉÿÐÿÃÿ·ÿ½ÿËÿ¼ÿ·ÿÁÿ¸ÿÉÿÍÿ±ÿ¼ÿÃÿ¿ÿ¼ÿ´ÿ½ÿÂÿºÿÄÿÁÿÂÿ¼ÿ»ÿÄÿËÿÂÿ½ÿ¼ÿºÿ¾ÿ»ÿ½ÿÀÿ¾ÿ»ÿ³ÿÁÿÈÿÂÿ»ÿÇÿÀÿ½ÿÁÿ·ÿ¾ÿÃÿ½ÿÁÿ©ÿÿÿÿÿÿ³ÿÁÿÁÿÀÿÂÿÄÿ½ÿ¶ÿ»ÿ¿ÿ¾ÿ¿ÿÈÿÂÿ¸ÿÅÿ¼ÿ¹ÿ±ÿ¾ÿ¸ÿ·ÿ¶ÿ¿ÿ¸ÿ¿ÿÂÿ­ÿ¼ÿºÿ¹ÿÁÿ¾ÿºÿºÿ½ÿ¹ÿ²ÿ¹ÿºÿÀÿ¾ÿ¼ÿÀÿ¸ÿ·ÿ»ÿ¸ÿ¸ÿÃÿ¹ÿ½ÿ¿ÿÃÿÀÿÅÿÆÿÿ³ÿ¼ÿ¹ÿ¾ÿÁÿÀÿ¾ÿ¹ÿ½ÿÉÿÅÿÅÿ¼ÿÆÿÂÿ¿ÿÀÿ¿ÿ»ÿ½ÿÁÿ¾ÿºÿ¾ÿÃÿ¿ÿÀÿºÿ¼ÿÂÿÅÿ¿ÿ¸ÿ»ÿ¯ÿ¾ÿ¸ÿµÿ¾ÿÇÿ¯ÿÁÿÀÿ¼ÿÄÿ¼ÿ¾ÿ¶ÿÆÿ¾ÿ»ÿ»ÿÆÿÅÿÄÿ¼ÿ¾ÿ¼ÿ¾ÿÈÿºÿµÿ¾ÿºÿÄÿÇÿÃÿ¿ÿÃÿ¿ÿ¾ÿ½ÿÅÿÃÿÉÿÊÿ¿ÿÐÿ¿ÿÂÿÁÿºÿ¸ÿ¿ÿ¿ÿ¸ÿ³ÿÆÿÄÿÁÿ¼ÿ¹ÿ¾ÿ¹ÿ¸ÿ¹ÿ·ÿºÿ¿ÿÄÿ¼ÿ°ÿ±ÿ°ÿ³ÿµÿµÿ°ÿºÿ³ÿ¶ÿËÿÊÿ»ÿ½ÿ¾ÿµÿ±ÿºÿÎÿÁÿºÿÂÿÃÿºÿÉÿºÿÀÿºÿÀÿ¼ÿ³ÿ·ÿÈÿÂÿ»ÿÂÿ¾ÿ¼ÿ»ÿµÿ±ÿ¾ÿÊÿÀÿ½ÿºÿ¶ÿ¸ÿ·ÿ½ÿ¹ÿÀÿ¿ÿ²ÿ¼ÿ¿ÿÅÿ¿ÿ¼ÿ³ÿ·ÿÈÿ½ÿ´ÿºÿ½ÿÁÿÃÿÈÿ¾ÿÁÿÁÿÀÿÅÿÄÿÇÿ¾ÿ¸ÿÄÿÁÿ½ÿ½ÿ¸ÿ¾ÿÁÿ»ÿÀÿ¾ÿ¹ÿ¾ÿ´ÿ·ÿÊÿ¿ÿºÿ¼ÿºÿÄÿµÿÂÿ¿ÿ¾ÿ½ÿ¸ÿ½ÿºÿ½ÿÅÿ¾ÿ²ÿ¸ÿÆÿºÿ»ÿ¾ÿ¶ÿ·ÿ»ÿÂÿ¼ÿ¼ÿÁÿÁÿ¿ÿ¾ÿ¿ÿÀÿÀÿÀÿ½ÿ²ÿ´ÿÈÿÔÿ»ÿ¶ÿ³ÿ»ÿ¾ÿ¼ÿ¹ÿ¸ÿ¼ÿ¾ÿÃÿÀÿ¯ÿÃÿ¼ÿ»ÿ¾ÿÒÿ¼ÿ¼ÿ¾ÿÆÿ½ÿÅÿ½ÿºÿ²ÿ»ÿÃÿ¼ÿ¾ÿ¿ÿ¹ÿ¾ÿÀÿ»ÿºÿ¿ÿÁÿÀÿ¿ÿ±ÿ¶ÿ¸ÿ¾ÿ¼ÿ½ÿÈÿÆÿ¿ÿÀÿÄÿµÿ»ÿÀÿ¾ÿºÿ²ÿ¿ÿ½ÿ»ÿÂÿ¶ÿºÿ¹ÿÂÿ·ÿ²ÿÀÿ¹ÿºÿÁÿÃÿºÿ¾ÿ¹ÿ´ÿ¾ÿÅÿÂÿ¶ÿ´ÿ¶ÿ½ÿÆÿÁÿ¼ÿ¸ÿºÿ¾ÿ¸ÿÀÿ¬ÿ±ÿ¾ÿÁÿ¼ÿ»ÿ»ÿ·ÿÊÿµÿ²ÿÂÿ²ÿ³ÿ¹ÿ½ÿ¶ÿ¹ÿ¿ÿ¹ÿ´ÿ¾ÿÂÿ¼ÿºÿ¶ÿ»ÿ½ÿ½ÿ¼ÿ¶ÿ¼ÿ¿ÿÁÿ¿ÿ³ÿ³ÿ¼ÿÀÿÀÿÉÿ½ÿ³ÿÇÿ¼ÿÁÿ¶ÿ¸ÿ¿ÿÀÿ¸ÿÀÿ±ÿ½ÿÂÿÅÿÄÿÁÿ¾ÿ¿ÿÅÿÃÿ½ÿ½ÿ»ÿºÿ³ÿºÿ¿ÿ½ÿ¿ÿÁÿ¾ÿ¼ÿÀÿºÿµÿ¸ÿ¹ÿºÿ°ÿÂÿËÿ¹ÿ½ÿ¸ÿ·ÿÃÿ½ÿ¹ÿ·ÿÂÿ¼ÿÅÿ¹ÿºÿ»ÿ½ÿÁÿÂÿÀÿ½ÿ¶ÿ»ÿµÿ¶ÿ¼ÿÂÿ½ÿ¼ÿ¿ÿ»ÿ¿ÿÆÿÄÿÂÿÄÿÀÿµÿ¸ÿ¹ÿ¼ÿºÿÅÿ´ÿÀÿÈÿÅÿ¼ÿ¼ÿ¼ÿÆÿ»ÿ¹ÿÄÿµÿ¶ÿÉÿÄÿ¿ÿ½ÿ¾ÿÄÿ¾ÿ»ÿ¹ÿ°ÿ¸ÿµÿ¶ÿÂÿ¸ÿµÿ¹ÿµÿ¼ÿÄÿÈÿÇÿÁÿ¹ÿ·ÿºÿÂÿÁÿ¿ÿ¸ÿ¸ÿ·ÿËÿÎÿÀÿ»ÿÃÿ¹ÿÂÿÂÿÑÿÀÿ±ÿ­ÿÿºÿÇÿ¾ÿÊÿ·ÿ´ÿºÿ¹ÿ¸ÿ»ÿÆÿÇÿÀÿÀÿ¿ÿ¹ÿºÿÅÿÁÿ¹ÿ½ÿÈÿÁÿÃÿ¾ÿºÿÉÿËÿÍÿÍÿÆÿÌÿ¿ÿ½ÿÃÿÄÿÅÿÀÿÀÿ·ÿ¹ÿ¸ÿ¼ÿ¾ÿÆÿÁÿ¾ÿ¶ÿ±ÿ¸ÿ´ÿ¬ÿ·ÿÇÿËÿÄÿ¾ÿºÿÀÿÄÿÂÿ»ÿÃÿÈÿÁÿ¹ÿÀÿËÿÅÿµÿÃÿÂÿ¹ÿ·ÿºÿÀÿÄÿÁÿÅÿ½ÿ»ÿÁÿÀÿ¿ÿÁÿ¼ÿ¿ÿÅÿÂÿ¿ÿºÿ»ÿÃÿÂÿ¹ÿ¶ÿ¶ÿ¸ÿ¸ÿ¶ÿÎÿÄÿÉÿÆÿÁÿÀÿµÿ»ÿ·ÿºÿ¿ÿ¿ÿ¸ÿ½ÿ½ÿ½ÿÀÿ´ÿ´ÿ¾ÿ¹ÿ°ÿºÿ¼ÿ·ÿ»ÿµÿ´ÿÂÿÆÿ»ÿ¼ÿÄÿÇÿ¼ÿÉÿÂÿ¾ÿÈÿ¾ÿ´ÿ¸ÿ¾ÿµÿÂÿ¾ÿÆÿ¼ÿ¿ÿ¼ÿ»ÿ¿ÿÅÿÄÿÁÿÄÿÂÿºÿ»ÿ¾ÿ¸ÿ»ÿÄÿÁÿ»ÿ¿ÿÇÿÁÿ¹ÿ¿ÿ¿ÿÄÿÃÿ¼ÿ´ÿÅÿÌÿÉÿ»ÿ¾ÿÂÿÂÿ»ÿºÿ»ÿ¸ÿ¹ÿÀÿÀÿÀÿ¾ÿºÿ¾ÿÀÿÃÿÉÿÉÿÅÿÆÿ¸ÿ½ÿ¸ÿÆÿ¼ÿ½ÿÈÿÄÿ´ÿ»ÿÀÿÂÿÁÿ»ÿÇÿ»ÿ¿ÿÁÿ¹ÿ¼ÿÆÿÃÿ¾ÿ¶ÿºÿÆÿ¿ÿ½ÿ¼ÿÁÿÆÿÈÿÅÿÀÿºÿ¸ÿ¸ÿ´ÿ¿ÿ¼ÿÀÿÄÿÁÿÃÿÅÿÁÿÆÿÂÿ½ÿ¾ÿÂÿÃÿÁÿÉÿÂÿµÿ»ÿºÿÃÿÅÿÇÿÄÿ¹ÿÂÿ¸ÿ»ÿÇÿºÿÿÁÿÃÿ°ÿÇÿÃÿÀÿÇÿ¿ÿ·ÿ¹ÿ¾ÿ¿ÿÃÿÃÿÁÿ¿ÿ·ÿ»ÿÃÿÉÿËÿÅÿÁÿ¹ÿÀÿÉÿÃÿÄÿ¿ÿ¾ÿÀÿ¿ÿÄÿÀÿÇÿÁÿÀÿÂÿÁÿ¿ÿÁÿ¾ÿ¿ÿÃÿ¾ÿ¾ÿ·ÿ»ÿÍÿÃÿºÿ¹ÿÃÿ¸ÿ¼ÿ¾ÿÆÿ¹ÿÉÿÆÿ¿ÿÂÿÃÿÇÿÐÿÈÿÄÿÄÿÄÿÇÿÅÿÅÿÈÿÀÿÃÿÃÿ»ÿ¿ÿÁÿ¸ÿÈÿÃÿÃÿ»ÿÄÿÃÿ¿ÿ·ÿ¸ÿÅÿÇÿÆÿÈÿÇÿÆÿÆÿÆÿÅÿÁÿ½ÿ¼ÿÆÿÊÿ¾ÿºÿÅÿÇÿ»ÿ¿ÿÃÿ¹ÿºÿÀÿÐÿÁÿ¼ÿ½ÿÀÿÂÿÆÿÅÿ¾ÿ¾ÿÃÿÀÿ½ÿÂÿ»ÿÂÿ¿ÿÇÿ¼ÿÆÿÁÿÁÿºÿ¿ÿÃÿÀÿ¹ÿ¸ÿÁÿÊÿÍÿÉÿÆÿÄÿ¾ÿÂÿ¾ÿ½ÿÏÿÀÿÍÿÎÿ¼ÿÎÿ¿ÿ»ÿÄÿÈÿÃÿÁÿÂÿÁÿ½ÿÃÿÅÿÁÿÃÿÄÿÃÿÇÿ»ÿ½ÿ¾ÿ¸ÿÃÿÐÿÇÿÅÿÎÿÀÿÁÿÁÿÅÿÃÿÂÿÆÿÄÿÂÿ¿ÿ½ÿÃÿÈÿÆÿÁÿ¹ÿ½ÿµÿ¼ÿÂÿÃÿÅÿ¼ÿÉÿÀÿÁÿÉÿËÿÄÿ¿ÿÂÿÂÿ¾ÿ¿ÿÀÿ¿ÿÅÿµÿÇÿÇÿ¹ÿÆÿÈÿÍÿ¿ÿÄÿÂÿÆÿÍÿÊÿÂÿÀÿÇÿÊÿÃÿÀÿ¾ÿÆÿ¼ÿÄÿ±ÿÔÿÄÿ¹ÿ¹ÿÁÿÂÿËÿÃÿ¸ÿÀÿÁÿ¾ÿÄÿÆÿÍÿÆÿÂÿÂÿÁÿ½ÿ»ÿÇÿÉÿÇÿ¹ÿ¹ÿÄÿÄÿÃÿ»ÿ±ÿ·ÿÅÿÉÿ½ÿ¶ÿ¾ÿÀÿÊÿ¶ÿÄÿÂÿÉÿÅÿºÿÃÿÇÿÀÿÀÿ¸ÿ´ÿÂÿÊÿÅÿÈÿ¾ÿÅÿ¸ÿÆÿÆÿ¾ÿ¾ÿ½ÿ»ÿÄÿÊÿÀÿ¿ÿËÿÊÿÄÿÃÿ¿ÿÈÿÆÿÌÿÂÿÂÿÇÿÄÿÁÿÀÿ¿ÿÂÿ½ÿ¼ÿ½ÿÀÿÂÿ¾ÿÁÿÅÿÉÿËÿ¹ÿºÿËÿÃÿÉÿÂÿÂÿÅÿÉÿÊÿÆÿÀÿÁÿËÿÌÿÅÿÏÿÏÿËÿÊÿÃÿËÿÍÿÆÿÄÿÄÿÁÿÈÿÃÿ¸ÿ»ÿ¿ÿÃÿ½ÿÈÿÃÿÇÿ¿ÿÄÿÂÿÎÿÎÿÇÿÇÿÆÿ¿ÿ½ÿÃÿÉÿÈÿÃÿÃÿÂÿÌÿÈÿÃÿ¾ÿÉÿËÿÅÿÅÿÆÿÂÿÄÿÌÿÉÿ¿ÿÀÿÆÿÉÿÁÿÉÿÈÿÆÿ¿ÿ¹ÿ½ÿÀÿ½ÿÁÿËÿËÿÍÿÐÿÄÿ¸ÿÁÿÆÿ¿ÿËÿÇÿÀÿËÿÏÿÇÿÃÿÄÿÇÿÇÿ¼ÿÂÿÎÿÃÿÆÿºÿÇÿÍÿÏÿÈÿÃÿÂÿÅÿÍÿÄÿ¼ÿÇÿÌÿÅÿÆÿÈÿÊÿÌÿÃÿÀÿÂÿÃÿÆÿÆÿÀÿÈÿ¼ÿÄÿÊÿÂÿÉÿÆÿÂÿÃÿÃÿÅÿÊÿÐÿÕÿÌÿÅÿÉÿ²ÿ½ÿÂÿºÿ¾ÿÃÿÂÿÃÿÂÿÀÿÀÿÂÿÀÿÂÿËÿÍÿÏÿËÿÇÿ¾ÿÈÿËÿÄÿÁÿÅÿÅÿÁÿ¾ÿ¹ÿÃÿ¿ÿ¾ÿÀÿÃÿÇÿ¾ÿ¾ÿÄÿÇÿÈÿÂÿÀÿÈÿ¾ÿÀÿÉÿÂÿÄÿÉÿÊÿÉÿÃÿÂÿÐÿÎÿ¾ÿ½ÿÉÿÓÿÍÿÄÿÓÿÐÿÎÿÆÿÀÿÃÿ»ÿÃÿÏÿ½ÿÃÿËÿÎÿÉÿÅÿÉÿÌÿÏÿÍÿÀÿÌÿÌÿÌÿ¸ÿÈÿÇÿ¼ÿÂÿÇÿÄÿÃÿ¿ÿÂÿÙÿÎÿËÿÈÿÄÿÃÿÄÿÁÿÀÿÅÿÊÿÊÿÅÿ¾ÿÇÿÉÿÊÿÄÿ¿ÿ¹ÿÀÿÎÿÑÿÏÿÏÿÈÿ¾ÿÄÿÆÿÊÿÈÿÉÿÅÿÃÿÆÿÅÿÂÿÇÿÄÿÄÿÏÿÁÿÄÿÀÿÆÿÅÿÑÿÓÿÂÿÂÿÈÿÎÿÅÿÇÿÇÿÉÿÁÿÂÿÆÿÉÿÉÿÄÿÁÿÇÿÅÿºÿÈÿÉÿÊÿÈÿÓÿÕÿÀÿ»ÿÇÿÙÿÒÿÐÿÃÿÊÿÈÿÃÿÂÿÄÿÈÿÊÿÁÿÃÿÅÿÈÿÆÿÌÿÉÿËÿÌÿÇÿÉÿÑÿÊÿáÿ¼ÿ»ÿÁÿÎÿÎÿÈÿÇÿÊÿÍÿÏÿÍÿÊÿÄÿÅÿÇÿÀÿÂÿÄÿ¾ÿÅÿÉÿÎÿÃÿËÿÌÿÒÿËÿÄÿÇÿÌÿÄÿ½ÿÈÿÅÿÆÿÅÿÄÿÅÿÈÿÊÿÈÿÈÿÊÿÊÿËÿÖÿÊÿÀÿÁÿÂÿÃÿÈÿÅÿÈÿÌÿÍÿÈÿÊÿÍÿÊÿÄÿÄÿÇÿÉÿÄÿÍÿÎÿÆÿÈÿÏÿÊÿÂÿÇÿÇÿ¾ÿÌÿÂÿÀÿ»ÿ¹ÿÀÿËÿËÿÆÿÏÿÄÿÕÿÉÿÅÿÆÿÉÿÈÿÈÿÉÿÀÿØÿ¼ÿ¾ÿÁÿËÿÈÿÆÿÍÿËÿÈÿÊÿÇÿÉÿÄÿÀÿ»ÿ¹ÿ½ÿÃÿËÿÅÿÔÿÍÿÆÿËÿÊÿÈÿËÿÀÿ»ÿÂÿÃÿÄÿ¿ÿÇÿËÿÆÿËÿÎÿºÿ·ÿÄÿÉÿËÿÆÿÂÿÂÿ¾ÿµÿÃÿÁÿÂÿÄÿÅÿÃÿÂÿÂÿÀÿÀÿÄÿÃÿÂÿÉÿÌÿÅÿ¾ÿÇÿÄÿÍÿÄÿÃÿ¾ÿÂÿÄÿ¿ÿÄÿÉÿ¿ÿÂÿÅÿËÿÈÿÆÿÆÿÁÿ»ÿÇÿÃÿÅÿÂÿÂÿÈÿÏÿÑÿÐÿÏÿÂÿÀÿ¾ÿÂÿÆÿÃÿ¿ÿÂÿÂÿÆÿÅÿÇÿÌÿÍÿÉÿÈÿÎÿÁÿÊÿÎÿ½ÿ¾ÿ¼ÿÉÿÁÿÊÿÑÿÇÿ¹ÿ»ÿ¼ÿ½ÿ¾ÿ¿ÿÀÿÂÿÄÿÅÿÉÿÀÿÃÿ½ÿÀÿÀÿÂÿÄÿÄÿÆÿÀÿÆÿÁÿÂÿÀÿ¼ÿ¾ÿÀÿ¾ÿ¼ÿÄÿ½ÿÃÿÃÿÁÿ¾ÿ½ÿ½ÿÂÿÃÿºÿÂÿºÿ¶ÿ½ÿ¿ÿ½ÿÀÿÁÿ¹ÿÁÿ»ÿ½ÿÂÿÈÿÊÿ¼ÿ²ÿ½ÿ¾ÿ¾ÿºÿ½ÿÂÿ¿ÿ³ÿ·ÿ½ÿ¹ÿÁÿ¾ÿÄÿ½ÿ»ÿÆÿÂÿÄÿÍÿÅÿ¸ÿ½ÿ¼ÿºÿÃÿËÿÃÿ·ÿ¸ÿ¶ÿ·ÿ¿ÿÇÿÇÿÁÿ»ÿ¼ÿµÿ³ÿ¼ÿµÿÂÿÉÿÃÿ¼ÿ¹ÿÁÿÎÿÇÿ¾ÿÁÿºÿ½ÿ¿ÿ»ÿÄÿÏÿÊÿ¿ÿ·ÿÁÿ½ÿ½ÿÈÿÍÿÅÿ¾ÿ±ÿ´ÿ¸ÿ¹ÿ±ÿ²ÿ»ÿ¾ÿ¿ÿÊÿÇÿÇÿËÿÇÿÃÿÂÿÀÿÀÿÅÿÉÿ½ÿÈÿ¾ÿÍÿ¹ÿ¼ÿ¾ÿÁÿÃÿÁÿÃÿÅÿÂÿ¶ÿºÿÅÿÃÿ½ÿÀÿÄÿÁÿÂÿÀÿÇÿ·ÿ¸ÿÁÿ¼ÿµÿ¸ÿ¿ÿ¾ÿ¸ÿÁÿ¹ÿºÿÆÿÈÿÃÿÂÿÁÿÁÿÄÿÄÿºÿÄÿÈÿÄÿ¿ÿÂÿÅÿÅÿÂÿÀÿÄÿ¸ÿËÿÎÿÂÿÊÿÄÿÉÿÇÿÁÿÅÿËÿËÿÀÿ¹ÿ¿ÿÊÿÍÿÇÿÎÿÎÿÃÿÃÿÊÿ¸ÿ²ÿ¿ÿ¿ÿÑÿÉÿÊÿÈÿ¿ÿ¾ÿÆÿÁÿÇÿÅÿºÿÄÿÄÿÄÿÃÿ¾ÿ¿ÿÆÿÂÿ¸ÿ¿ÿÁÿÊÿ¸ÿ¼ÿÁÿÃÿÂÿÊÿÌÿ¾ÿÁÿ½ÿÆÿÃÿ¿ÿÁÿÀÿ¾ÿÅÿÈÿÃÿÃÿÄÿÅÿÃÿÅÿÃÿÆÿÅÿ¿ÿ½ÿÅÿÆÿÇÿÌÿÇÿÀÿÌÿÃÿÆÿ¿ÿÂÿÃÿ½ÿ»ÿ¾ÿÄÿÑÿÏÿÄÿ¾ÿ¼ÿ¾ÿÄÿÌÿÈÿÂÿÂÿÅÿÈÿÄÿ¼ÿ½ÿÀÿ´ÿ¿ÿ¶ÿ¿ÿÁÿÆÿÅÿÀÿÀÿ¿ÿÇÿ»ÿºÿÄÿÂÿÇÿÅÿ¿ÿÄÿÈÿÆÿÆÿÆÿÊÿÁÿÂÿÑÿÂÿÂÿÁÿºÿ¸ÿ¶ÿ¹ÿÃÿÇÿÆÿÇÿÇÿÀÿÆÿÈÿÓÿÍÿÁÿÁÿÁÿ¿ÿ»ÿ¼ÿÍÿÆÿÃÿ¿ÿÄÿ½ÿÃÿÅÿÀÿÅÿÂÿºÿ¿ÿÆÿÁÿËÿÃÿÁÿÀÿ¿ÿ»ÿÀÿÆÿÇÿÅÿ¿ÿ»ÿ½ÿÈÿÎÿÎÿÃÿÅÿÂÿÃÿ¶ÿ»ÿ¾ÿ¸ÿ¼ÿºÿ¼ÿËÿÄÿÄÿÌÿÂÿºÿºÿÅÿ¾ÿÀÿÄÿ½ÿÂÿÉÿÅÿÇÿÇÿ¾ÿÀÿÄÿÇÿÁÿ¸ÿºÿÃÿ»ÿ¾ÿÆÿÄÿÀÿÂÿ½ÿ¹ÿ¸ÿ¼ÿÁÿÆÿ½ÿÇÿÊÿ¿ÿÂÿÁÿ¿ÿÂÿÄÿÄÿ¿ÿ¾ÿ½ÿ¾ÿÃÿÇÿÂÿÃÿ¿ÿ³ÿ»ÿÅÿÁÿÀÿÃÿ¿ÿÉÿÄÿÂÿÃÿ»ÿÅÿÆÿÊÿÈÿ¿ÿ½ÿ½ÿÁÿÄÿÄÿÄÿÄÿÂÿ¾ÿÊÿºÿ¹ÿ¹ÿÈÿÈÿ¶ÿ´ÿºÿ¾ÿºÿ·ÿ»ÿÄÿÆÿ¼ÿ¿ÿÁÿÆÿÈÿÊÿÃÿÂÿÆÿÃÿÀÿ½ÿÇÿÆÿ»ÿÃÿÁÿ»ÿÃÿÅÿÀÿ½ÿÄÿÄÿÈÿ¹ÿ»ÿ»ÿ¸ÿ¼ÿ¼ÿ¾ÿÆÿÈÿÎÿ¼ÿ¹ÿÅÿ¿ÿ¾ÿ¸ÿÁÿ½ÿ¿ÿÅÿ¾ÿ¾ÿ¾ÿ¾ÿÇÿÆÿ¼ÿ¾ÿÃÿÈÿÉÿÅÿÄÿ»ÿÃÿÀÿ½ÿÎÿÇÿ¼ÿÀÿÃÿ¾ÿ¼ÿÁÿÆÿÌÿÃÿÆÿÇÿ¸ÿÈÿÄÿÂÿ½ÿÂÿÅÿÇÿ¼ÿ¼ÿÂÿ¿ÿ½ÿ¿ÿ¼ÿ¹ÿÁÿÄÿÀÿºÿÌÿÈÿÀÿÃÿ¶ÿ¿ÿÆÿ¾ÿ½ÿÁÿ½ÿ»ÿÂÿÃÿÂÿÁÿÁÿÁÿ»ÿºÿ¿ÿÈÿ»ÿ¸ÿÃÿÄÿÂÿ¼ÿ¿ÿ¿ÿ¿ÿÆÿÄÿÁÿ¿ÿ»ÿ¸ÿ´ÿ¶ÿ¾ÿÁÿÅÿÀÿºÿÁÿÆÿÄÿ¾ÿ¼ÿÅÿÉÿÇÿÄÿ¼ÿ¼ÿ½ÿÀÿ¼ÿÀÿ½ÿ¹ÿÁÿ´ÿÂÿ¾ÿÃÿÅÿÂÿÆÿÇÿÂÿÃÿÃÿ¾ÿ¾ÿ¼ÿ¿ÿËÿÂÿ¾ÿÌÿ½ÿÄÿ¿ÿÁÿºÿÉÿÂÿ»ÿÃÿÂÿÇÿÂÿ»ÿ¸ÿ¸ÿÀÿÃÿÊÿ¾ÿ½ÿ¾ÿÃÿ¼ÿ»ÿ¿ÿÂÿÂÿ¿ÿ»ÿÁÿÁÿ¿ÿÂÿÄÿ¹ÿ²ÿ½ÿÄÿÀÿ¹ÿ¶ÿºÿ»ÿ½ÿÅÿÍÿËÿÁÿ»ÿ¼ÿÁÿÆÿ¾ÿ»ÿ½ÿ½ÿÀÿ¾ÿ¸ÿºÿÄÿÊÿÂÿÃÿÅÿÁÿ¹ÿ¿ÿÁÿËÿ¯ÿ¾ÿÃÿÂÿÇÿ¼ÿ¹ÿºÿÅÿÅÿÁÿ¼ÿ¼ÿ¾ÿ¿ÿ¿ÿ½ÿÊÿÈÿ³ÿ¶ÿÂÿÉÿÇÿ½ÿÁÿÔÿ¼ÿ¬ÿºÿÃÿ¾ÿ¾ÿºÿ¸ÿ·ÿºÿµÿ²ÿÁÿÆÿÁÿÉÿÈÿËÿÊÿÅÿÁÿÄÿ½ÿ¶ÿÁÿ½ÿÈÿÊÿÁÿ¿ÿ¹ÿ¼ÿÀÿ½ÿ¼ÿÀÿÃÿÆÿÈÿ½ÿ¶ÿ¹ÿºÿÇÿÂÿÀÿ¾ÿ·ÿÇÿ¼ÿ½ÿÀÿ­ÿ»ÿ¾ÿ¼ÿ·ÿºÿ¼ÿÁÿÁÿÂÿ¿ÿÆÿÒÿÈÿ¹ÿ·ÿ¼ÿ¿ÿ·ÿºÿÁÿÁÿºÿ½ÿÀÿºÿµÿ½ÿ»ÿ½ÿ¿ÿÈÿ½ÿÀÿ½ÿ¼ÿ¹ÿ»ÿÃÿ¿ÿ¾ÿÄÿÃÿ¿ÿºÿÇÿÆÿ¾ÿÂÿ¾ÿ¿ÿ½ÿÆÿÇÿ¾ÿ½ÿ¯ÿ²ÿÂÿ¿ÿÊÿÆÿÈÿÆÿ¼ÿÁÿÂÿ¹ÿºÿÀÿ¿ÿ¿ÿÃÿÉÿËÿÃÿ¼ÿ¾ÿ¶ÿ½ÿÆÿ½ÿÀÿÃÿ¼ÿ¿ÿ¼ÿ½ÿ¿ÿ¸ÿÀÿÂÿ»ÿ¿ÿºÿ·ÿ¼ÿ¹ÿ¿ÿÉÿÅÿ¾ÿÂÿÆÿÁÿÁÿ¼ÿÅÿÉÿÍÿ¿ÿ¹ÿ·ÿÂÿÅÿ¸ÿÁÿ½ÿ³ÿ«ÿ¹ÿ¿ÿ¿ÿÀÿÂÿºÿ½ÿÈÿÂÿÌÿËÿºÿ·ÿ¶ÿ¼ÿÂÿÁÿºÿ¸ÿºÿÃÿÃÿºÿ·ÿ½ÿÃÿ¹ÿ®ÿºÿ½ÿ¿ÿ½ÿºÿºÿÁÿÁÿÅÿÃÿ¿ÿÂÿÃÿÉÿÃÿ¾ÿ»ÿ¹ÿÀÿ¾ÿÀÿÄÿÀÿ½ÿ¸ÿ´ÿÃÿÀÿÃÿÀÿÂÿÌÿ½ÿÁÿ¾ÿÁÿÈÿ½ÿ|ÿLÿHÿÿøþÿÿºÿ¾ÿºÿ»ÿÁÿÀÿ¿ÿÃÿÁÿ¿ÿÂÿ¾ÿºÿÇÿºÿµÿºÿÆÿ¿ÿºÿ¹ÿ¸ÿ¹ÿ±ÿÎÿ¼ÿ½ÿÁÿ·ÿ»ÿ¾ÿÀÿÁÿ¿ÿÂÿ½ÿ¿ÿ¿ÿ¶ÿ´ÿ½ÿÂÿ¿ÿ½ÿ¾ÿ»ÿºÿ»ÿÃÿ·ÿ»ÿÃÿÇÿ»ÿ½ÿ¸ÿ©ÿ´ÿµÿ¿ÿ·ÿ½ÿÀÿÀÿ¿ÿÀÿÃÿÀÿÅÿ½ÿÀÿ½ÿÄÿÀÿºÿÀÿÈÿÆÿÅÿÄÿÂÿÄÿ»ÿ»ÿ¹ÿºÿÁÿÅÿ¹ÿÄÿ¿ÿ»ÿ¿ÿÁÿ´ÿÂÿÀÿ¶ÿ»ÿ¼ÿ¬ÿ¾ÿÑÿÇÿÀÿ¾ÿ¼ÿ¿ÿÄÿ»ÿ·ÿ½ÿÁÿ¿ÿ¿ÿÃÿÈÿÁÿºÿ¿ÿÀÿ¿ÿÀÿÃÿÄÿºÿ»ÿºÿÆÿ½ÿµÿ¸ÿ¼ÿ½ÿ¹ÿÁÿ¹ÿÂÿÍÿ¶ÿÆÿÅÿÅÿÍÿÄÿÀÿ¿ÿ»ÿ·ÿ½ÿ¶ÿ´ÿ¹ÿ»ÿ¹ÿ¸ÿ¸ÿ¸ÿ²ÿ±ÿ¾ÿ¿ÿ´ÿºÿ½ÿ½ÿ»ÿ½ÿÁÿ½ÿ°ÿÂÿÅÿ¼ÿ¹ÿ¿ÿÄÿÀÿ¿ÿÂÿËÿÁÿÁÿ¸ÿ½ÿ¸ÿÄÿ¼ÿµÿ¼ÿÁÿµÿ¶ÿÄÿ¿ÿºÿ¼ÿ¹ÿ°ÿ²ÿ¼ÿ¸ÿ¼ÿ¾ÿ·ÿ·ÿ¿ÿÁÿ¸ÿÄÿÁÿ»ÿ»ÿ¼ÿÆÿÈÿÁÿ·ÿºÿÅÿÂÿµÿ¾ÿÀÿÄÿÈÿÆÿÁÿÁÿÈÿÁÿÆÿÀÿÀÿ¼ÿºÿ»ÿ½ÿÀÿ¹ÿ°ÿ³ÿ¾ÿÀÿºÿºÿ»ÿ¿ÿÂÿ·ÿ·ÿ¸ÿÂÿµÿºÿÃÿµÿÀÿÂÿÅÿ·ÿ»ÿ°ÿ½ÿÁÿÈÿ·ÿµÿ¯ÿ¸ÿºÿ¸ÿ¸ÿ¿ÿ¾ÿÃÿ½ÿ·ÿ½ÿ¹ÿ¹ÿºÿºÿÂÿÂÿ·ÿ¶ÿÀÿºÿ³ÿÁÿÅÿ»ÿµÿ·ÿ½ÿ·ÿÈÿ·ÿ¸ÿ¹ÿÀÿÂÿ¼ÿ¹ÿÅÿÂÿ¿ÿÇÿºÿÇÿÄÿµÿÄÿ¿ÿ¸ÿ¾ÿ¾ÿÆÿÇÿÀÿ¸ÿºÿºÿ¼ÿÅÿÂÿÀÿÁÿ¸ÿµÿ¼ÿÆÿ¼ÿ·ÿ»ÿ»ÿ·ÿÃÿÂÿ½ÿ©ÿ¹ÿÂÿ°ÿ¿ÿ¹ÿ´ÿÂÿ¯ÿ¾ÿ¹ÿÃÿÇÿ¾ÿ¾ÿ¹ÿÁÿÍÿÄÿ¸ÿ»ÿ¼ÿ»ÿ½ÿÃÿ»ÿ²ÿ¸ÿºÿ³ÿºÿÃÿ¸ÿµÿ·ÿ¾ÿÄÿÄÿ¼ÿ¹ÿ¼ÿ±ÿ¼ÿ½ÿ»ÿÃÿ¾ÿ·ÿËÿµÿ®ÿºÿºÿ¹ÿÄÿÂÿ²ÿÀÿ¸ÿ¼ÿ¿ÿ»ÿ¼ÿ¿ÿ½ÿ¾ÿ»ÿ¸ÿºÿÄÿÆÿ¾ÿÀÿÃÿ»ÿ¹ÿ½ÿºÿ¶ÿ¸ÿ¾ÿÆÿ¸ÿ½ÿ»ÿ¸ÿ³ÿ¹ÿÁÿ»ÿ¶ÿ½ÿºÿÂÿÀÿ²ÿµÿ¾ÿÆÿºÿ¹ÿÁÿÀÿÃÿÁÿ½ÿ»ÿ¸ÿºÿ·ÿºÿÅÿÉÿ¾ÿ½ÿ½ÿ½ÿÅÿ»ÿ²ÿ¶ÿ·ÿ¶ÿ¿ÿ¾ÿÆÿ½ÿÃÿ¾ÿ´ÿ½ÿ½ÿ»ÿ¹ÿÄÿ¿ÿ¿ÿµÿ½ÿ½ÿ¸ÿºÿÁÿÄÿÇÿ½ÿ¾ÿ·ÿ¹ÿ½ÿÄÿÂÿÅÿÁÿºÿ¾ÿÄÿÁÿ¼ÿÁÿÆÿ¼ÿ¸ÿ½ÿºÿºÿ¾ÿµÿ¾ÿÊÿÄÿÀÿÆÿÃÿÀÿ¿ÿ¿ÿÃÿµÿµÿ¿ÿÀÿÀÿÁÿ¹ÿÁÿÆÿ¹ÿ»ÿ½ÿºÿ¼ÿ¼ÿ½ÿ²ÿ­ÿ´ÿ¹ÿÀÿÃÿÀÿ¾ÿ»ÿÀÿ½ÿ»ÿ¸ÿ»ÿ¼ÿ¾ÿ¿ÿ¿ÿÂÿ¿ÿÄÿÀÿ´ÿÃÿÅÿÇÿ¸ÿÉÿÁÿÎÿ¸ÿÄÿ¼ÿ·ÿÁÿÊÿ¼ÿ¿ÿ¿ÿÁÿÅÿ¿ÿºÿ·ÿ½ÿÅÿÄÿ¿ÿ½ÿÅÿÆÿºÿ´ÿ½ÿÅÿ³ÿÈÿÁÿÆÿÃÿ¿ÿÈÿ½ÿÈÿÂÿÂÿÇÿÂÿÈÿ½ÿ¾ÿÇÿÄÿÉÿÄÿÆÿ¾ÿ»ÿ¾ÿ¹ÿºÿºÿµÿÁÿÉÿ¿ÿ¼ÿ¼ÿ¹ÿ¾ÿÂÿ¼ÿÄÿÅÿÅÿ»ÿºÿ¹ÿËÿËÿ»ÿºÿ¾ÿºÿ¶ÿÁÿÃÿ¾ÿÅÿÇÿ½ÿ¸ÿÃÿÁÿ¿ÿÄÿÅÿÄÿÂÿÀÿ¿ÿ¹ÿºÿ½ÿ¼ÿ·ÿ¶ÿ·ÿ¾ÿ¶ÿºÿÃÿÂÿ·ÿ½ÿÁÿºÿ¹ÿ¼ÿÀÿÄÿ½ÿÃÿÏÿ¼ÿ¸ÿ¶ÿ»ÿºÿÇÿÅÿ»ÿÁÿÁÿ¼ÿ»ÿ¹ÿ»ÿÃÿÅÿÁÿÆÿ¿ÿÅÿ¼ÿÅÿÆÿÅÿµÿ¿ÿ³ÿ¹ÿµÿÀÿ½ÿÎÿ¼ÿÀÿ¼ÿ¾ÿÂÿÁÿÀÿÄÿÂÿ»ÿ½ÿ¼ÿ¼ÿÄÿÄÿ¾ÿ»ÿ½ÿ»ÿ·ÿ¿ÿ¼ÿ¹ÿºÿºÿÌÿÃÿ¿ÿ¶ÿºÿ¾ÿ»ÿ¼ÿÀÿ¹ÿÆÿÆÿ»ÿ¹ÿ¼ÿÆÿ¿ÿ»ÿ¼ÿÁÿÅÿ¿ÿ¾ÿ¼ÿ·ÿÁÿ»ÿ¼ÿÅÿÐÿÆÿ¿ÿÂÿ¶ÿÂÿºÿ¸ÿÄÿ²ÿÀÿÅÿ¾ÿ½ÿÍÿÁÿÁÿÃÿ¼ÿÀÿÅÿÁÿÀÿ¾ÿ¾ÿ¾ÿ¹ÿ¿ÿ¿ÿÀÿÂÿÃÿÁÿÇÿÁÿ¼ÿ½ÿ¹ÿÃÿµÿ¿ÿ¿ÿ¼ÿ¼ÿÍÿÈÿÅÿÂÿ¾ÿ²ÿ·ÿ¸ÿ³ÿ¿ÿÂÿ³ÿ³ÿÀÿÄÿÁÿÃÿ¼ÿ»ÿÆÿ·ÿÏÿÁÿµÿÅÿÅÿÇÿ¿ÿÉÿÃÿ¹ÿÅÿÆÿÂÿÂÿÆÿÈÿÅÿÀÿ¿ÿ¾ÿ¼ÿ¼ÿ¸ÿÀÿÇÿÂÿ½ÿ½ÿÆÿÉÿ¿ÿ½ÿÈÿÃÿ¹ÿÃÿÄÿ¾ÿÂÿ½ÿ¿ÿÀÿ¾ÿÁÿÀÿÁÿÅÿÄÿ¿ÿ¼ÿÁÿ»ÿÀÿÈÿºÿ¶ÿ»ÿ¸ÿÈÿ¾ÿ¾ÿ¼ÿÄÿºÿ¹ÿ¶ÿÂÿÈÿÂÿ»ÿµÿ½ÿÅÿ¾ÿ¸ÿÁÿÌÿÈÿÇÿ¼ÿ½ÿÀÿ¾ÿ»ÿÅÿ½ÿÈÿÃÿÆÿÆÿÁÿ¼ÿÁÿÈÿÃÿÆÿËÿÆÿÂÿÄÿÂÿÁÿÄÿ¿ÿ¾ÿ»ÿ±ÿÇÿÑÿÂÿÊÿ´ÿÀÿÆÿÔÿÂÿ»ÿËÿÄÿÃÿ¿ÿ»ÿÄÿËÿÉÿÅÿÀÿÁÿÃÿÀÿÂÿÃÿÉÿ¼ÿÀÿ·ÿÁÿ½ÿ¿ÿ¾ÿ¾ÿÄÿÆÿ½ÿ¾ÿÀÿ¾ÿ¿ÿÆÿÆÿ½ÿ½ÿÃÿÁÿ¼ÿ»ÿÅÿ»ÿÀÿ½ÿÐÿ´ÿÊÿÈÿÃÿÀÿ¾ÿ¾ÿ¾ÿ¹ÿ¾ÿÁÿÀÿÅÿÂÿÁÿÄÿ½ÿ¿ÿ¿ÿ¾ÿÀÿÇÿÀÿÍÿÊÿ¿ÿÅÿÃÿÄÿÃÿ¾ÿÆÿÉÿÃÿ¿ÿ¿ÿÈÿÆÿÊÿÅÿÃÿ¿ÿ»ÿ½ÿ¹ÿ»ÿ¾ÿ½ÿÅÿºÿ»ÿÊÿÎÿÄÿ½ÿÄÿÃÿ¶ÿ»ÿ¼ÿ¶ÿ¾ÿÀÿÂÿÌÿ»ÿÇÿÅÿËÿÄÿÇÿÁÿÂÿÁÿÃÿÃÿÄÿÉÿÃÿ¿ÿ¿ÿ²ÿ»ÿ¾ÿÍÿ¸ÿÂÿ¿ÿÁÿÅÿÅÿÀÿÈÿ¼ÿ¹ÿÅÿÉÿÀÿ¼ÿÁÿÂÿ¿ÿ¼ÿÀÿÃÿÏÿ¾ÿ¼ÿÃÿ·ÿµÿ²ÿ½ÿÁÿÂÿ¿ÿ¸ÿµÿ·ÿ¸ÿºÿ¼ÿÁÿÌÿÄÿÄÿÂÿºÿÁÿ¶ÿ¶ÿÆÿÃÿÈÿÈÿ»ÿ¹ÿÂÿÇÿÄÿ¾ÿ¿ÿÀÿÁÿÊÿ¼ÿÁÿÁÿ¿ÿ¾ÿÊÿÎÿ¿ÿ½ÿÆÿÂÿ½ÿÊÿËÿ¿ÿÂÿÎÿÓÿÌÿÄÿÂÿÂÿÈÿÆÿÃÿÄÿÇÿÀÿ»ÿÁÿÄÿ¾ÿÁÿÅÿÎÿËÿÇÿÈÿ½ÿÊÿµÿ»ÿÈÿÂÿÃÿÆÿÁÿÉÿÓÿÁÿÂÿÌÿ½ÿÂÿÆÿÂÿÅÿÆÿÃÿ»ÿÂÿÅÿÅÿÁÿÀÿÁÿÄÿÈÿÆÿÊÿ¸ÿÇÿ·ÿÂÿ»ÿÊÿÆÿ¹ÿÉÿÏÿÉÿÄÿÀÿÂÿÊÿÓÿÉÿËÿºÿÈÿËÿÈÿÏÿÈÿÇÿÄÿÁÿÁÿÂÿÅÿÇÿÄÿ¾ÿËÿÄÿÀÿÃÿÄÿÉÿÇÿ¸ÿÀÿÅÿÃÿÊÿËÿÃÿÊÿÊÿ°ÿÆÿÃÿÐÿËÿÇÿÃÿÈÿÑÿÍÿÄÿÂÿÂÿÃÿÃÿ»ÿÇÿÈÿÊÿÄÿÄÿÂÿËÿÓÿÏÿÉÿÆÿÅÿÅÿÇÿÃÿÁÿÌÿÄÿÁÿÇÿÉÿÇÿÉÿËÿÈÿÃÿÅÿÉÿÅÿÅÿ¹ÿ¼ÿÇÿ¾ÿÊÿÌÿÇÿÇÿÆÿÅÿÇÿÊÿÈÿÃÿÄÿÂÿÄÿºÿÏÿÊÿÅÿÄÿÃÿÁÿÄÿÃÿÁÿÇÿËÿÈÿÊÿÆÿËÿÌÿÐÿÀÿÁÿÇÿÅÿÂÿÆÿÆÿ½ÿ¾ÿ»ÿÉÿÇÿÄÿÓÿÎÿ·ÿÂÿÊÿËÿÈÿÃÿÆÿÅÿÍÿÈÿ»ÿÈÿÈÿÆÿÈÿÈÿËÿÊÿÉÿÎÿÇÿÍÿÁÿÄÿÍÿÃÿ¾ÿÎÿÅÿ¼ÿ¿ÿÂÿÅÿÉÿÃÿËÿÈÿÉÿÂÿÅÿÈÿÄÿÃÿÅÿÌÿËÿÅÿÉÿÀÿÏÿÅÿÆÿÅÿºÿÉÿÇÿËÿËÿÁÿÅÿÍÿÑÿÅÿÂÿÂÿÈÿÈÿÄÿÂÿÅÿÈÿÆÿÄÿÊÿÄÿÀÿÎÿ¾ÿÉÿÅÿÈÿÈÿÅÿÄÿÂÿ¿ÿ¿ÿÆÿÌÿÌÿÎÿÑÿÃÿÁÿÈÿÄÿÁÿÅÿÄÿÄÿÈÿÁÿÌÿÉÿÒÿÏÿÊÿÆÿÂÿÁÿÈÿÐÿÏÿÂÿÐÿÏÿÉÿÄÿÆÿÊÿËÿÉÿÅÿÅÿÀÿÁÿÌÿÉÿÍÿÉÿÉÿÆÿ¿ÿÅÿÑÿÏÿÔÿÂÿÒÿÎÿÎÿÆÿÃÿÊÿÎÿËÿÁÿ¿ÿ½ÿÁÿÃÿÃÿÄÿÎÿÍÿÄÿÅÿÊÿÀÿÂÿÑÿÇÿÄÿÎÿÐÿÎÿÌÿÆÿ¾ÿÃÿÈÿÈÿÆÿÊÿÉÿÀÿ¾ÿ¾ÿ¿ÿÃÿÍÿÉÿ¶ÿÖÿÆÿÄÿÇÿÀÿÅÿÐÿÊÿÉÿÂÿÊÿÁÿÉÿÉÿÆÿËÿËÿÆÿÏÿÈÿÊÿÍÿÐÿÆÿÎÿÐÿÉÿÂÿÃÿÅÿ¿ÿÚÿÔÿÖÿÎÿÏÿÍÿËÿÇÿ¿ÿÈÿÉÿÈÿÈÿÄÿÇÿÄÿÆÿÄÿ¸ÿ¿ÿÆÿÆÿÓÿÁÿ½ÿÀÿÉÿÎÿÍÿÌÿÉÿÌÿÙÿÎÿÄÿÆÿÄÿÂÿÁÿ¿ÿÉÿÏÿÐÿÁÿÃÿÁÿ¾ÿÂÿÆÿÀÿºÿÅÿÊÿÑÿÉÿÂÿ¼ÿ¿ÿÈÿÉÿÈÿÄÿÀÿÇÿÍÿÕÿÍÿÁÿ¼ÿ½ÿÌÿÉÿÊÿÄÿ·ÿÉÿËÿÁÿÉÿÏÿ¿ÿ¾ÿÃÿ¼ÿÂÿÄÿÀÿ½ÿºÿ¸ÿÏÿÅÿÅÿËÿËÿÌÿÊÿÂÿ¿ÿÆÿÌÿÇÿÆÿÌÿÍÿÃÿ¾ÿÅÿÇÿÐÿÉÿÉÿÍÿÌÿÈÿÉÿÍÿËÿÆÿ¾ÿÆÿÌÿÊÿÇÿÂÿºÿÃÿÉÿ¿ÿÉÿÍÿÉÿÆÿÅÿÅÿÈÿÁÿ½ÿÄÿ¾ÿÆÿÍÿÅÿºÿÂÿÀÿÈÿÊÿÌÿÎÿÉÿÉÿÖÿÒÿÈÿÑÿÃÿ¹ÿÂÿÍÿÍÿÉÿÉÿËÿÂÿ³ÿ»ÿ¿ÿÄÿÂÿ»ÿÄÿÊÿÁÿ·ÿ¹ÿ¾ÿÀÿºÿ¼ÿ¾ÿÀÿ¾ÿ¼ÿÅÿÁÿÄÿÄÿ¿ÿ¾ÿ¼ÿ»ÿÄÿÉÿÈÿËÿºÿºÿ¹ÿÁÿËÿËÿÈÿÁÿ½ÿÁÿ¾ÿ¿ÿ¾ÿ¾ÿÂÿÁÿÀÿÆÿ¿ÿÃÿ¿ÿ¼ÿÀÿÂÿÂÿÍÿ·ÿÃÿ´ÿ¾ÿ¿ÿ¼ÿ¸ÿ¶ÿ½ÿÀÿºÿ»ÿ¸ÿ½ÿÃÿ¼ÿ¸ÿÆÿÂÿÁÿÆÿÅÿÄÿ¿ÿ¿ÿÁÿÀÿÄÿÎÿ¶ÿÂÿ»ÿ¶ÿºÿÂÿÅÿ¿ÿÀÿÆÿµÿÀÿÆÿÂÿÃÿ¾ÿµÿµÿ¿ÿÎÿ¹ÿÃÿ½ÿ¼ÿ¾ÿ¾ÿ¹ÿ´ÿ¼ÿÖÿÎÿºÿºÿ¹ÿ·ÿ¹ÿÃÿÇÿÀÿÈÿÆÿ¾ÿºÿ¼ÿ¾ÿ¿ÿÄÿÃÿ»ÿÃÿÊÿÂÿÉÿÇÿ¾ÿºÿÀÿÆÿÆÿÄÿÏÿÁÿ¸ÿÆÿµÿ³ÿ»ÿ»ÿÂÿÑÿÌÿÇÿ·ÿ¿ÿ¿ÿ½ÿ¿ÿ»ÿ¼ÿÄÿÁÿ½ÿÁÿ¼ÿ¹ÿÍÿÀÿ¾ÿÃÿÉÿÍÿÄÿ¼ÿºÿ¶ÿÄÿÈÿÊÿÈÿÆÿÃÿÀÿÃÿÄÿ¹ÿ»ÿÆÿ¿ÿÂÿ»ÿ¿ÿÃÿÂÿÅÿºÿÂÿÇÿ½ÿÄÿ¿ÿºÿÇÿÅÿ¿ÿÇÿÂÿÃÿÀÿÂÿÌÿËÿÎÿÄÿ¿ÿÂÿÃÿ¾ÿÁÿ¾ÿ¾ÿËÿÅÿºÿÁÿ¾ÿ¼ÿ¿ÿÅÿÉÿ»ÿÃÿÃÿ¾ÿÂÿ¾ÿ¿ÿ¾ÿ¼ÿ¼ÿ½ÿÀÿÄÿ¿ÿÁÿÆÿÀÿÂÿÆÿÄÿÁÿ¿ÿ¼ÿ¸ÿ¿ÿ¼ÿÂÿÃÿÃÿ¿ÿ¿ÿÀÿÄÿÈÿÆÿÀÿÆÿÏÿÂÿÆÿÅÿ¸ÿ¾ÿÁÿÁÿÅÿÆÿÃÿÈÿÉÿÆÿÐÿÁÿÉÿÀÿ¾ÿÄÿÁÿ¿ÿÃÿÃÿÊÿÇÿËÿ½ÿ¿ÿÄÿÁÿÃÿÂÿ¾ÿÂÿÇÿÁÿÂÿ»ÿÁÿÉÿÃÿÉÿ¿ÿÃÿ¿ÿÁÿÊÿÇÿÂÿÊÿÉÿ¿ÿ¸ÿÁÿÅÿÁÿÅÿÃÿÉÿÓÿÏÿÈÿÌÿ¾ÿÁÿÄÿËÿ»ÿ¼ÿ½ÿ½ÿ¿ÿ¾ÿ¼ÿ¿ÿÇÿÑÿÌÿ¼ÿ¼ÿ´ÿÉÿÈÿÄÿ¾ÿÀÿ½ÿ¿ÿÉÿÃÿÃÿ¬ÿµÿºÿ¾ÿÇÿÅÿ¾ÿÄÿÇÿÆÿÀÿ½ÿÄÿÈÿÄÿ¿ÿ³ÿÁÿ»ÿ»ÿ»ÿÀÿÁÿ¾ÿÁÿÉÿËÿÇÿÂÿ¯ÿ·ÿÅÿ¼ÿ¿ÿºÿÃÿÀÿÃÿÄÿ¾ÿ¾ÿÃÿÀÿºÿÅÿ¿ÿ·ÿ¿ÿÆÿÁÿÀÿÉÿÆÿÇÿÈÿÂÿÃÿÁÿÏÿ¹ÿºÿÄÿÁÿÂÿÂÿÄÿ¼ÿÀÿËÿÌÿÉÿÉÿÄÿÂÿºÿ¹ÿÀÿÇÿ¸ÿÅÿÍÿÂÿ¾ÿ¿ÿÃÿÀÿ¸ÿºÿ¶ÿËÿÂÿÈÿËÿÂÿ¿ÿÊÿºÿºÿ¿ÿÀÿ¿ÿÂÿÅÿÂÿÅÿÂÿÉÿÊÿ¿ÿÁÿÃÿÉÿÄÿ½ÿÄÿÀÿ¼ÿÄÿÄÿ¼ÿ»ÿÃÿÇÿÄÿ»ÿ¹ÿ¸ÿÊÿÄÿ¼ÿ¹ÿ¾ÿÁÿÂÿÁÿ½ÿÃÿ¿ÿ³ÿ¼ÿÇÿÇÿÁÿÉÿÆÿÇÿÅÿ¾ÿÃÿÅÿÆÿÇÿÃÿÉÿ½ÿ¿ÿÀÿ¾ÿÆÿ¼ÿ¶ÿÌÿ¿ÿ¾ÿÄÿÁÿÃÿÇÿÆÿÈÿÊÿÆÿÄÿ¾ÿÂÿÊÿÆÿÃÿ»ÿºÿ¾ÿ¾ÿÅÿÅÿÆÿÇÿÅÿÇÿÇÿÁÿÁÿÈÿ¸ÿºÿÃÿÍÿ³ÿÄÿÔÿÊÿÂÿºÿºÿÄÿÆÿÁÿÂÿÂÿÁÿËÿÇÿÅÿÓÿÅÿÄÿÃÿÄÿ¸ÿÆÿÆÿÌÿÇÿÄÿÅÿ¾ÿÂÿÄÿ¾ÿºÿ»ÿ½ÿÏÿÇÿ½ÿÂÿÁÿÂÿÀÿËÿÆÿÂÿÄÿÈÿÄÿ½ÿÅÿÀÿ¾ÿÅÿÄÿÅÿ¹ÿ¿ÿÅÿËÿ¾ÿ½ÿ½ÿÄÿÄÿÂÿÄÿ¾ÿ»ÿÃÿÃÿ¼ÿÁÿÆÿ¿ÿÁÿÉÿ½ÿ¼ÿÃÿÈÿËÿ¾ÿÃÿÉÿÈÿÄÿ¾ÿÁÿÆÿÁÿ¼ÿ¹ÿ·ÿµÿ¿ÿÇÿ¹ÿÃÿ¼ÿ³ÿÃÿÄÿ´ÿ¼ÿ¾ÿÃÿÃÿºÿ¸ÿÂÿÂÿµÿ¸ÿÅÿÆÿ¹ÿºÿÒÿµÿÂÿÅÿÇÿÅÿ½ÿ¾ÿ³ÿ¯ÿ¸ÿ¾ÿ¿ÿ¿ÿºÿ·ÿ¾ÿÁÿÉÿ»ÿ¼ÿ¸ÿ½ÿ¿ÿ¸ÿÅÿÇÿÀÿÅÿ¸ÿÁÿÀÿÂÿÂÿÀÿºÿ·ÿ¹ÿºÿ½ÿ¼ÿ½ÿÊÿÌÿ®ÿ½ÿ²ÿÅÿÈÿ¼ÿÂÿµÿ¼ÿ²ÿÁÿÇÿ¾ÿ¼ÿÁÿ¾ÿºÿ¿ÿÉÿÊÿÅÿÆÿ¾ÿ½ÿ¿ÿ»ÿËÿ¯ÿ¶ÿÃÿÈÿÇÿÇÿ»ÿ»ÿÉÿËÿÅÿ»ÿ¹ÿ½ÿ»ÿÆÿÒÿÉÿ½ÿ¼ÿ¿ÿµÿºÿ¿ÿ°ÿÐÿÊÿÄÿ·ÿÁÿ¾ÿ¼ÿÃÿ½ÿÀÿ»ÿºÿÃÿ¾ÿ»ÿÀÿÃÿÆÿÅÿÂÿ¼ÿ¿ÿ¹ÿ½ÿÆÿ¶ÿ¼ÿ½ÿÃÿÇÿ»ÿÂÿÆÿÃÿ¾ÿºÿ¼ÿ»ÿµÿ¸ÿÄÿÁÿ´ÿºÿÄÿÆÿÄÿ¸ÿÇÿ½ÿºÿÄÿÄÿÂÿ¸ÿ¿ÿÁÿ°ÿ¼ÿÅÿºÿ½ÿ¾ÿ»ÿÀÿÈÿÊÿÂÿ¿ÿ½ÿÀÿÇÿÀÿµÿ¹ÿ¿ÿ¼ÿ´ÿÂÿ·ÿµÿ¸ÿ¹ÿ¾ÿÄÿÄÿ»ÿºÿ¿ÿºÿ¼ÿ¾ÿÁÿÂÿÂÿÆÿÂÿ¼ÿÀÿ¿ÿ¿ÿ¸ÿ¶ÿ¶ÿ¹ÿÄÿ»ÿÊÿÂÿ¼ÿÅÿÃÿ¿ÿÂÿÂÿÀÿ¼ÿÁÿÉÿÄÿ¾ÿÁÿÃÿÄÿÆÿÁÿ½ÿÁÿÆÿÃÿÂÿ¿ÿ¹ÿ°ÿ¿ÿ¾ÿÁÿ¾ÿ´ÿÃÿÁÿ·ÿ¾ÿ¼ÿÃÿÇÿÁÿÃÿÃÿ¼ÿ½ÿ¿ÿÂÿÄÿ¿ÿ½ÿÂÿÇÿ½ÿÁÿ½ÿ½ÿÁÿÉÿÄÿ½ÿ­ÿÂÿ³ÿ¶ÿºÿÂÿ¾ÿÎÿÍÿÀÿÄÿ»ÿ»ÿ¹ÿÀÿÃÿ¿ÿ¿ÿ½ÿ½ÿ¼ÿ¶ÿºÿºÿºÿÁÿ¿ÿÇÿÄÿ·ÿ½ÿ¿ÿ³ÿµÿÃÿ¯ÿ¸ÿ¿ÿÁÿÁÿºÿ»ÿ¿ÿÄÿÇÿÂÿÁÿÃÿÃÿÂÿÁÿ¾ÿ½ÿÀÿÃÿ¿ÿÀÿ½ÿ¸ÿÃÿ¿ÿ³ÿ¸ÿÀÿÅÿ¿ÿÄÿ¾ÿ¿ÿÊÿ½ÿ·ÿ¿ÿ¾ÿ½ÿ­ÿªÿÿÿÿ¸ÿËÿÂÿ¶ÿ¼ÿ¼ÿµÿ´ÿ°ÿ°ÿ¿ÿÀÿÂÿÃÿÁÿ°ÿµÿ½ÿÃÿÇÿÆÿ¿ÿ»ÿÁÿ»ÿÄÿ¾ÿ¿ÿ»ÿ¿ÿÀÿµÿ½ÿÂÿÀÿÁÿÅÿÉÿÄÿ¾ÿ¼ÿ¿ÿÄÿÂÿÀÿÂÿ½ÿ¾ÿ¼ÿÀÿºÿ»ÿÅÿÄÿ¾ÿ»ÿ´ÿÀÿ½ÿÂÿ¾ÿÄÿ»ÿÀÿ¶ÿ´ÿÄÿ¶ÿÆÿÁÿ¼ÿÁÿÂÿÃÿÀÿ¾ÿÂÿÁÿ¸ÿ·ÿ¹ÿÀÿÆÿ¿ÿºÿ·ÿ¾ÿ¸ÿÀÿÀÿÉÿ¾ÿ¸ÿ«ÿÂÿÁÿ¿ÿ¹ÿºÿÆÿÆÿÄÿÄÿ»ÿ¿ÿ¸ÿ¼ÿ¸ÿÂÿÆÿÁÿºÿºÿ·ÿÁÿÉÿÃÿ¹ÿ³ÿ»ÿ¿ÿ¿ÿÅÿÅÿÃÿ¹ÿÅÿÃÿ¾ÿÀÿ¸ÿ¾ÿ³ÿµÿºÿµÿ¼ÿ¹ÿÍÿºÿµÿÈÿÄÿ¹ÿÂÿ¿ÿÅÿÅÿÅÿÃÿ»ÿ·ÿ¼ÿ¿ÿÀÿºÿ³ÿ¹ÿ½ÿ¶ÿ¹ÿÈÿÇÿ¿ÿ½ÿ¼ÿ¾ÿ½ÿ¾ÿ¾ÿ»ÿ¸ÿ½ÿÊÿ¶ÿºÿÃÿ½ÿÄÿÅÿÂÿÄÿ»ÿºÿ»ÿ¼ÿ¸ÿÁÿ½ÿºÿ½ÿ»ÿµÿ·ÿÀÿ¼ÿ¹ÿ¹ÿ¹ÿ¶ÿ²ÿ¶ÿºÿÁÿÁÿºÿ»ÿ¼ÿÁÿºÿÍÿ½ÿ»ÿÁÿ¶ÿ¹ÿ¿ÿ¿ÿÁÿÁÿ¼ÿ¿ÿ¼ÿ¸ÿÈÿºÿ»ÿ¼ÿÂÿÁÿ¿ÿ»ÿÃÿÄÿ´ÿ³ÿ½ÿ´ÿ¶ÿ¹ÿ»ÿÀÿ¸ÿ¾ÿÆÿ¾ÿÃÿÃÿºÿ·ÿºÿ¼ÿ·ÿºÿÅÿ·ÿÄÿµÿ½ÿ¼ÿÎÿÈÿÄÿ¼ÿ¹ÿ¼ÿ¿ÿ¼ÿ´ÿºÿºÿ½ÿÅÿÂÿ¿ÿ¾ÿÁÿ¸ÿ´ÿ·ÿ¹ÿ·ÿ´ÿºÿÅÿÅÿ»ÿ»ÿºÿ´ÿ²ÿºÿ»ÿ¶ÿÆÿÑÿÅÿÁÿ´ÿ³ÿ½ÿÇÿÓÿÆÿ»ÿÑÿ¸ÿ½ÿÂÿ¿ÿ¼ÿÀÿ¸ÿ³ÿºÿÅÿÁÿ¸ÿ¸ÿ½ÿ¿ÿ¶ÿÀÿÆÿ¾ÿ½ÿÅÿ¿ÿµÿ´ÿµÿ´ÿ·ÿÇÿÈÿ¹ÿ¾ÿÃÿÁÿÀÿ«ÿ·ÿ³ÿ³ÿ½ÿ·ÿ¼ÿºÿµÿ¾ÿÁÿ¯ÿµÿÀÿ»ÿ´ÿ¸ÿÉÿÄÿÂÿÂÿÅÿÆÿºÿ¿ÿ¿ÿÂÿ¾ÿ·ÿ¼ÿ¼ÿÄÿÆÿ´ÿ¸ÿ¾ÿ½ÿÂÿÌÿ¾ÿ¹ÿºÿ°ÿµÿ±ÿ¾ÿ´ÿ¿ÿÁÿºÿ»ÿ±ÿÍÿÁÿÆÿÁÿºÿÁÿ¿ÿ²ÿÀÿ´ÿÂÿ¿ÿ²ÿ°ÿ¶ÿ¿ÿÀÿ¿ÿÂÿÆÿÀÿ¹ÿºÿ¼ÿ·ÿ²ÿ»ÿºÿÀÿÃÿÆÿÀÿ½ÿµÿ¶ÿµÿ²ÿ²ÿ²ÿ²ÿ¸ÿ¼ÿ¸ÿ¿ÿ»ÿ¼ÿ­ÿÄÿºÿÂÿÄÿÌÿÄÿ»ÿÅÿ¼ÿ²ÿ®ÿºÿ¾ÿ¼ÿÆÿÂÿ¶ÿ¹ÿ¿ÿ¿ÿ¿ÿÀÿ¼ÿ¶ÿ²ÿ´ÿÁÿ·ÿÀÿÄÿÎÿÉÿÁÿ¿ÿÀÿ¾ÿ¾ÿÁÿ½ÿ¸ÿÂÿ´ÿ»ÿ¹ÿÁÿÁÿ¶ÿ¿ÿ½ÿÀÿ¾ÿÂÿÀÿ¿ÿ¿ÿÀÿ»ÿ¹ÿ¿ÿÁÿ¿ÿ½ÿ¾ÿÁÿÀÿÂÿ¾ÿµÿ¿ÿ½ÿ²ÿ¿ÿÂÿ½ÿ¼ÿÇÿ¾ÿ¸ÿÁÿËÿ¿ÿºÿ±ÿ¶ÿÂÿ¿ÿÀÿÄÿ¾ÿÁÿÂÿÀÿ½ÿ¹ÿÅÿÇÿ½ÿµÿ´ÿ¸ÿ¸ÿ¼ÿÃÿÃÿ»ÿ¸ÿÃÿ¿ÿ¼ÿ½ÿ½ÿ»ÿÁÿÎÿÀÿ²ÿÀÿ¿ÿ´ÿ³ÿÈÿÁÿÀÿºÿ¹ÿ»ÿÇÿ¿ÿ¹ÿ¿ÿÄÿ¿ÿÆÿÀÿºÿÃÿÄÿ¾ÿ»ÿ½ÿ¿ÿºÿ¼ÿÆÿÃÿÁÿ¾ÿ¼ÿ¹ÿ¾ÿÇÿµÿ³ÿÀÿÄÿ®ÿ½ÿ·ÿÂÿ¸ÿ¿ÿ¿ÿ¶ÿ»ÿ¿ÿÄÿ½ÿºÿ»ÿÀÿ¼ÿ»ÿ¸ÿ¾ÿ¾ÿ¶ÿ¸ÿºÿ¹ÿÁÿÃÿ¼ÿ´ÿ³ÿ¿ÿ¼ÿÁÿ¿ÿ¶ÿ»ÿ½ÿÀÿÀÿÄÿºÿ¼ÿÆÿ½ÿ¿ÿÁÿÁÿÀÿÉÿÃÿºÿ¾ÿÀÿ¿ÿ¹ÿÁÿ¿ÿ¾ÿ½ÿÀÿÁÿ¿ÿÀÿ¼ÿ¹ÿ¾ÿ¼ÿ¿ÿÂÿÃÿ¾ÿºÿ½ÿÁÿÅÿÁÿÄÿÂÿ¶ÿÁÿ¼ÿÆÿ¾ÿ»ÿ¾ÿ½ÿÈÿµÿ¼ÿ´ÿ¿ÿÁÿ¹ÿ¶ÿ³ÿ¯ÿ²ÿ´ÿµÿ¿ÿÃÿ¼ÿ»ÿ¿ÿ¸ÿµÿÂÿÃÿ¬ÿ½ÿÄÿ»ÿÂÿÅÿ»ÿ¹ÿÀÿÀÿÃÿ¹ÿ¹ÿ¼ÿ¼ÿÃÿÁÿ¿ÿ¾ÿ½ÿ¼ÿ¾ÿºÿ¼ÿÅÿÄÿÁÿ¾ÿ¸ÿ·ÿ¼ÿºÿ¹ÿ½ÿ¸ÿ·ÿÇÿÀÿÂÿÊÿ»ÿ½ÿºÿ·ÿ¿ÿÁÿ¼ÿ¿ÿÀÿ¾ÿÁÿ¸ÿ»ÿÃÿÈÿÇÿÃÿ½ÿºÿ½ÿÃÿÉÿÄÿ»ÿ¯ÿÂÿÅÿ¹ÿÁÿÄÿÆÿÆÿÍÿ½ÿÈÿ¬ÿ¼ÿ¼ÿÀÿ¿ÿÁÿ¾ÿÂÿÅÿÄÿÁÿ½ÿÂÿÆÿÁÿºÿºÿÀÿ½ÿ½ÿÃÿÆÿÂÿÁÿ½ÿ»ÿÄÿ¾ÿÈÿÂÿÀÿ¼ÿ¾ÿ½ÿÃÿ¾ÿÆÿÈÿ½ÿºÿÂÿºÿ´ÿ¼ÿÁÿÁÿÀÿÀÿ¾ÿÀÿËÿÇÿ»ÿ¹ÿ½ÿ°ÿ·ÿ´ÿ·ÿÑÿÐÿ×ÿÅÿÅÿ¹ÿ½ÿÀÿÆÿ½ÿ¾ÿ¾ÿ»ÿÀÿÂÿ¿ÿÂÿÃÿ¹ÿ»ÿÂÿÅÿÂÿÆÿÀÿÃÿ¿ÿ¿ÿÀÿÄÿ¿ÿÆÿÆÿ»ÿÂÿÀÿÃÿ¿ÿÅÿÂÿ¼ÿÅÿÇÿ¾ÿ¾ÿ¿ÿ¹ÿ¼ÿÇÿËÿÂÿ»ÿÌÿ»ÿÇÿ¾ÿÇÿ¶ÿÑÿÄÿ³ÿ¶ÿÌÿÂÿ¹ÿ¶ÿ·ÿÃÿÁÿ¶ÿ·ÿ½ÿÅÿÌÿÉÿ½ÿ¿ÿÁÿ·ÿ½ÿÂÿÁÿÀÿ½ÿÂÿ¿ÿÁÿÇÿÄÿÃÿÄÿÉÿÅÿÂÿÀÿÀÿ¿ÿ¿ÿÂÿºÿºÿÄÿÆÿÁÿ³ÿÆÿ¾ÿµÿÀÿ»ÿÄÿÂÿ½ÿ¿ÿÀÿÃÿ¼ÿÃÿÃÿ¿ÿÃÿÄÿÀÿÂÿÃÿÅÿÅÿÂÿÄÿÁÿ¿ÿºÿ´ÿ­ÿ±ÿÃÿÃÿÂÿÅÿÃÿÄÿ»ÿºÿÃÿÅÿÅÿÁÿ¾ÿÇÿÁÿÇÿÆÿÁÿ³ÿÃÿ¶ÿØÿµÿÊÿ¶ÿ¾ÿºÿÁÿºÿºÿ»ÿºÿ½ÿÃÿÅÿÁÿ»ÿ½ÿ¾ÿÂÿÈÿ¿ÿÇÿÆÿÄÿÃÿÉÿÅÿÂÿ·ÿ¸ÿÄÿ¿ÿ½ÿÅÿÄÿ»ÿºÿÀÿ¿ÿ¿ÿÆÿÈÿ¾ÿÆÿÀÿ·ÿÆÿÂÿÃÿÀÿÁÿÄÿÉÿÊÿÁÿ¼ÿÂÿ¿ÿµÿ¼ÿÄÿÄÿÊÿÊÿÎÿÄÿ½ÿÂÿÁÿÇÿÇÿÉÿÂÿÁÿ¾ÿÁÿ¾ÿ½ÿ¼ÿ»ÿÄÿÅÿ¾ÿ·ÿµÿÄÿÈÿ¶ÿÁÿÊÿÁÿÄÿ»ÿ¾ÿÁÿÂÿÃÿ¾ÿ¸ÿ¾ÿÂÿ¼ÿ¿ÿ¹ÿÁÿÃÿÊÿ¾ÿ¶ÿ¹ÿ»ÿ¹ÿ¸ÿÀÿÄÿÈÿÀÿÂÿÈÿÄÿÅÿÆÿ¼ÿ¼ÿÅÿÁÿÅÿÒÿ·ÿ¿ÿ¹ÿ¿ÿÁÿÄÿÆÿ¿ÿ¿ÿÁÿÆÿÍÿÆÿ½ÿ¿ÿ½ÿÅÿÅÿ»ÿÆÿÄÿ½ÿ¿ÿÏÿÊÿÇÿÄÿ¼ÿÃÿÃÿ¼ÿÈÿ»ÿÁÿ¹ÿÉÿ½ÿ¸ÿ¾ÿ¼ÿÉÿÉÿÆÿÉÿÌÿÉÿÄÿÅÿÃÿ¾ÿÁÿÄÿÌÿÏÿÉÿÎÿÁÿÂÿ·ÿÄÿÊÿÉÿÌÿÊÿ¿ÿ¿ÿÅÿÁÿÇÿÉÿ¼ÿÃÿ¾ÿ³ÿËÿÇÿÊÿ¿ÿ¾ÿÂÿÂÿÆÿÊÿÉÿÉÿÉÿÉÿËÿ½ÿÇÿ¹ÿÀÿ¹ÿÄÿÁÿ¾ÿÅÿÂÿÂÿÌÿÐÿËÿÊÿÈÿÈÿÙÿÞÿÇÿÀÿÀÿÕÿÃÿ¼ÿÀÿÅÿÅÿÂÿÁÿÇÿÎÿÃÿÉÿÅÿÇÿ¿ÿÈÿÁÿÇÿ¿ÿÆÿÊÿÈÿÈÿÄÿÂÿÉÿÄÿ½ÿÈÿºÿ×ÿÌÿ½ÿÇÿÉÿËÿÐÿÐÿËÿÄÿÃÿÅÿÀÿÀÿÄÿÈÿÄÿÎÿ¼ÿÈÿÐÿÎÿÅÿÃÿ¿ÿ¹ÿÀÿÁÿËÿÓÿ¹ÿÃÿ¹ÿÇÿÅÿÌÿÊÿÇÿÅÿÆÿÈÿÇÿÇÿ½ÿÇÿÇÿÄÿÅÿÁÿÂÿÄÿÆÿÄÿÃÿÅÿÂÿÁÿÆÿÁÿÇÿÊÿÓÿ½ÿÍÿÊÿÂÿÌÿÉÿ¼ÿ¼ÿÆÿÌÿÊÿÃÿ¾ÿÆÿÎÿÍÿ»ÿÁÿÍÿÆÿÃÿÈÿÆÿÄÿÊÿÆÿÆÿÁÿ¸ÿÂÿÂÿÃÿÍÿÐÿÊÿÇÿÃÿÀÿËÿÍÿÍÿ»ÿÌÿÍÿÃÿ½ÿÄÿÆÿÂÿÄÿÆÿÆÿÉÿÍÿÌÿÐÿËÿºÿ¾ÿÁÿÂÿËÿÇÿ»ÿÂÿÄÿ¾ÿÊÿÑÿÂÿÃÿÈÿÅÿÂÿÇÿÈÿÁÿ¼ÿ¾ÿÁÿËÿÄÿËÿÅÿÀÿÅÿÂÿÎÿÇÿ·ÿ¾ÿÁÿÁÿÁÿ·ÿÂÿÈÿÇÿÃÿÆÿÄÿÃÿÅÿÇÿÍÿÂÿÇÿÓÿÄÿÍÿËÿÆÿÁÿÄÿÃÿ½ÿÃÿËÿÄÿÃÿÔÿÅÿÐÿÄÿÆÿÇÿÂÿÂÿÆÿÄÿÌÿÉÿÇÿÐÿÇÿÅÿÄÿÅÿÐÿÐÿ¿ÿ¸ÿÀÿÑÿÌÿÊÿÍÿÆÿÂÿÄÿÇÿÌÿÎÿÉÿÅÿÃÿÅÿÌÿÆÿÎÿËÿÇÿÅÿÅÿÉÿÐÿÔÿÆÿÊÿÅÿÀÿÃÿËÿËÿÌÿÍÿÆÿÀÿÅÿ½ÿºÿÈÿÃÿÃÿÊÿÈÿ¾ÿºÿÀÿÊÿ¾ÿÚÿÆÿÂÿÉÿÉÿÃÿÅÿÅÿ¼ÿÁÿ¿ÿÑÿÒÿÐÿÊÿÈÿÅÿÂÿÀÿÄÿÉÿÃÿ½ÿÌÿ¹ÿÇÿÅÿÆÿÄÿÀÿÊÿÏÿÈÿÅÿ¿ÿÃÿÉÿÊÿÍÿÉÿÊÿÕÿÅÿ×ÿÎÿÄÿÃÿÉÿÊÿÃÿ¼ÿ¾ÿÈÿÊÿÃÿÌÿÉÿÉÿÎÿÅÿÃÿÄÿÂÿÇÿÉÿÉÿÅÿÊÿÃÿ½ÿÄÿÆÿ¿ÿ¾ÿÂÿÂÿÅÿÈÿÁÿËÿÌÿÇÿÈÿÈÿÅÿÍÿÝÿÑÿÆÿÈÿÁÿ¿ÿ¾ÿ¸ÿÅÿÔÿÉÿÈÿÂÿÄÿÆÿÆÿÁÿ½ÿÁÿÄÿÌÿÇÿÊÿÆÿÄÿÊÿÎÿÉÿÃÿ¾ÿÀÿ¸ÿ¿ÿÉÿÄÿÆÿÍÿÅÿ»ÿÉÿÞÿËÿ¼ÿÄÿÅÿÂÿÄÿÆÿÊÿÆÿÂÿÁÿÃÿÂÿÄÿÇÿÅÿÁÿ½ÿÊÿ½ÿÈÿÍÿÅÿ½ÿ¿ÿÈÿÎÿËÿÄÿ¿ÿÇÿÇÿÆÿÇÿÃÿÁÿÂÿÃÿÃÿÂÿÅÿÈÿÈÿÇÿÄÿÈÿÄÿÂÿËÿÆÿÈÿÇÿÃÿËÿÌÿÇÿ¿ÿÆÿÁÿ½ÿÃÿÊÿÃÿÊÿÌÿÅÿÃÿÉÿÏÿÆÿºÿÃÿÈÿÆÿÌÿËÿÄÿÁÿÉÿÑÿÓÿÂÿÏÿ¼ÿÊÿÆÿÅÿÆÿÁÿÀÿÃÿÁÿ·ÿ¿ÿÀÿ¿ÿ¾ÿºÿÁÿËÿÈÿ½ÿÀÿÄÿ¶ÿ¸ÿ²ÿ±ÿ¼ÿÂÿ»ÿ½ÿÀÿÅÿÂÿÀÿºÿ·ÿ»ÿ½ÿ¸ÿÄÿÁÿÊÿ¾ÿ¼ÿÄÿÇÿÀÿ¾ÿ¶ÿ¿ÿÀÿ½ÿÂÿÄÿÁÿÁÿÄÿºÿÉÿÂÿ½ÿÃÿ¿ÿ½ÿÂÿ¸ÿ½ÿÀÿ¼ÿÁÿÂÿ¾ÿ¼ÿºÿ¸ÿÅÿÉÿ½ÿ¾ÿ»ÿÁÿÅÿÂÿÁÿÆÿÃÿ²ÿ¾ÿ½ÿ¿ÿ¾ÿÂÿÆÿÂÿ»ÿÄÿ¼ÿÀÿ¾ÿ¼ÿ¼ÿ¾ÿÅÿÊÿ¿ÿÆÿ¾ÿ²ÿÄÿÄÿ¼ÿ¸ÿ¹ÿ¿ÿÁÿÉÿ¾ÿ½ÿ¿ÿÂÿÈÿÆÿ½ÿ·ÿºÿÅÿ¾ÿÀÿµÿ°ÿ±ÿµÿ½ÿÅÿ½ÿ¾ÿÃÿ¿ÿµÿ¹ÿÀÿÁÿÂÿÅÿÃÿ¼ÿÁÿ»ÿÄÿÄÿºÿ¼ÿÄÿÅÿÄÿËÿÀÿ»ÿ»ÿÀÿÄÿ¿ÿÂÿ¿ÿ»ÿÉÿÅÿÆÿ¯ÿ½ÿÃÿ¾ÿ½ÿ¼ÿ¿ÿÅÿÂÿÁÿÀÿ·ÿºÿ¸ÿ½ÿ¿ÿÂÿÄÿÀÿ¹ÿ¸ÿºÿ¿ÿÁÿÅÿÄÿÅÿÈÿÆÿÂÿÄÿÊÿÇÿ»ÿÃÿ¾ÿÃÿ¾ÿ½ÿÈÿÑÿÌÿ¶ÿ¸ÿÁÿ´ÿÆÿÂÿ¿ÿÃÿÁÿÁÿÌÿÃÿ¾ÿÂÿÉÿÊÿÀÿÆÿ¼ÿµÿ»ÿ»ÿÂÿÈÿÊÿ¿ÿÕÿÍÿ½ÿ»ÿ¿ÿÁÿ½ÿ»ÿÆÿÃÿ¼ÿÁÿÆÿÅÿÆÿÄÿÅÿÉÿÂÿ´ÿºÿÈÿÒÿÈÿÃÿ¾ÿ¾ÿÂÿ¿ÿ¼ÿ»ÿ¸ÿ¹ÿÃÿ»ÿÁÿÁÿÇÿÁÿ¾ÿÄÿÈÿÆÿÄÿÌÿÊÿÀÿ·ÿÂÿÍÿ½ÿ¸ÿÂÿÊÿÆÿÀÿÅÿÅÿÁÿÀÿËÿÁÿÂÿÂÿÂÿÆÿÀÿ»ÿÃÿÈÿÆÿ¾ÿ²ÿÁÿÄÿ¿ÿÀÿÅÿÅÿÂÿÇÿÏÿÈÿ¾ÿÀÿ­ÿÀÿÉÿÃÿ¼ÿÂÿÃÿÆÿÊÿÆÿÃÿÇÿÈÿÇÿÁÿÇÿÄÿÀÿÇÿÇÿÅÿÅÿÁÿ½ÿ½ÿÂÿÀÿÌÿÅÿÂÿÃÿÀÿÀÿ¿ÿÂÿÁÿ¸ÿ¿ÿÎÿÅÿ¸ÿ¹ÿ¿ÿ»ÿºÿ¼ÿ¼ÿÀÿÁÿÆÿÏÿÈÿËÿÄÿÁÿ½ÿ¸ÿ»ÿÄÿÀÿ½ÿÄÿÈÿÅÿ½ÿ½ÿÌÿÅÿ¹ÿ»ÿ½ÿ®ÿ¼ÿ¿ÿ¾ÿÃÿÂÿÀÿÊÿÎÿÍÿÓÿ½ÿÅÿ´ÿÄÿ¾ÿÇÿÇÿ½ÿÅÿÊÿÂÿÂÿÄÿÁÿ·ÿ¿ÿ¼ÿºÿÄÿËÿÉÿÆÿÊÿÆÿÂÿ¾ÿ¶ÿÃÿ³ÿÁÿ·ÿÎÿÇÿºÿÀÿÁÿ¼ÿÃÿÃÿÃÿÉÿÆÿÃÿÂÿÆÿÁÿ·ÿÈÿÅÿ¼ÿÃÿÉÿ¿ÿ¶ÿ¼ÿÃÿÂÿ¾ÿ²ÿ¶ÿÄÿ¸ÿÌÿÁÿÂÿ½ÿÂÿ¸ÿºÿÀÿÂÿÅÿÈÿÅÿ¾ÿ¸ÿ¾ÿÊÿÂÿÈÿ¿ÿ¿ÿÆÿ»ÿ¿ÿÅÿÁÿ¿ÿ¿ÿÁÿÄÿ½ÿºÿÑÿ½ÿÆÿÀÿ¾ÿÃÿÂÿÆÿÀÿ¿ÿÁÿ¿ÿ¾ÿ¿ÿÂÿ¹ÿ½ÿÂÿÈÿÁÿÂÿÈÿ¿ÿÂÿÄÿ¾ÿ»ÿ¾ÿ¼ÿ¹ÿ¿ÿÁÿ»ÿÃÿÉÿÈÿÉÿÅÿÅÿ»ÿ¿ÿ¿ÿÂÿ¸ÿ½ÿÆÿÈÿÊÿÅÿÃÿ¹ÿÀÿÃÿÇÿÆÿÁÿ¾ÿ¾ÿ¿ÿ¿ÿ¿ÿÀÿÃÿÊÿËÿÂÿ¿ÿÅÿÂÿËÿ¼ÿÓÿÁÿÉÿ½ÿÌÿÍÿÌÿÂÿÂÿÅÿÉÿÇÿÁÿÆÿÅÿ¿ÿÀÿÀÿ·ÿÓÿÏÿ½ÿÀÿÃÿ¼ÿÆÿÊÿÊÿÌÿÃÿ¾ÿÃÿÁÿÅÿÊÿÃÿºÿÍÿÊÿ´ÿ¿ÿ¼ÿÇÿ½ÿ¿ÿÂÿÂÿÂÿÈÿËÿÃÿÀÿÈÿ½ÿ½ÿÅÿ¿ÿÃÿ¾ÿ¼ÿÄÿËÿÉÿ¾ÿ¾ÿÂÿÁÿ¾ÿÃÿÀÿ½ÿÇÿ¼ÿ»ÿ·ÿ¸ÿ²ÿÓÿÉÿÍÿ½ÿÃÿÂÿ¿ÿÅÿ½ÿÂÿÅÿÃÿ¸ÿ¶ÿÃÿÃÿ¾ÿ¹ÿ»ÿµÿ½ÿÌÿÁÿÅÿ¶ÿ±ÿ½ÿÃÿ½ÿÁÿ½ÿ½ÿ¿ÿ¼ÿ¼ÿ¿ÿ¿ÿ·ÿ²ÿÂÿÁÿÁÿÃÿ·ÿ¸ÿºÿ¹ÿ¹ÿÄÿÂÿÃÿ¼ÿ·ÿ¿ÿÁÿÂÿÆÿÀÿ¸ÿ¸ÿ½ÿÁÿºÿºÿ¹ÿºÿ¼ÿ¸ÿ½ÿÈÿ¹ÿÀÿ¹ÿ¾ÿ¿ÿ½ÿ¿ÿÁÿ½ÿ¸ÿ¿ÿÅÿÄÿÆÿ¸ÿ½ÿÄÿ¿ÿÃÿ»ÿÇÿÁÿ½ÿÊÿ¼ÿ¼ÿ¸ÿ½ÿ½ÿ¿ÿ¿ÿ¿ÿÆÿÆÿÄÿËÿÊÿÅÿÃÿÂÿ¿ÿÂÿÃÿËÿ±ÿµÿ·ÿ»ÿ¸ÿÊÿÄÿºÿÁÿÂÿ»ÿ¿ÿÀÿ½ÿÃÿÃÿÃÿÂÿÀÿÃÿÆÿ¿ÿÀÿ½ÿ¿ÿ½ÿÈÿÆÿ¸ÿ¿ÿÂÿÆÿ¾ÿ½ÿÃÿÅÿÀÿÆÿÌÿÄÿÀÿÃÿÄÿ¾ÿ¿ÿ½ÿµÿÃÿ·ÿÇÿ½ÿ½ÿÀÿ¾ÿÀÿ²ÿ¹ÿÇÿÊÿÃÿ¾ÿÀÿ¼ÿ·ÿµÿ¹ÿÄÿ¸ÿ²ÿ¼ÿÊÿ´ÿÃÿÃÿËÿÆÿÃÿ¾ÿ»ÿ½ÿ¹ÿºÿ¹ÿ¿ÿÂÿÁÿ¾ÿ½ÿ½ÿÃÿÆÿÀÿ¼ÿ½ÿÄÿ¾ÿÀÿÄÿ½ÿºÿÄÿÀÿ·ÿÁÿ½ÿÃÿÀÿ¾ÿ¿ÿÁÿ½ÿÁÿÂÿÁÿ¼ÿ¾ÿÁÿ¹ÿ¹ÿÈÿÌÿ¾ÿºÿ»ÿ¿ÿÅÿÌÿ»ÿÀÿÀÿ¸ÿÅÿ¼ÿ²ÿ¼ÿÂÿ½ÿ¿ÿ½ÿ½ÿ¹ÿ¿ÿÀÿÃÿÃÿ¿ÿ¾ÿ½ÿ½ÿ¼ÿ¸ÿ¸ÿ¶ÿÀÿÉÿÇÿ¾ÿ¼ÿ·ÿ·ÿÃÿ¸ÿ·ÿ¯ÿ½ÿÅÿÂÿÃÿÉÿÈÿÃÿÈÿÃÿÉÿ¿ÿºÿÀÿ¾ÿºÿÀÿÃÿ¹ÿ¼ÿ¼ÿ½ÿ°ÿ»ÿ¹ÿÁÿ°ÿ»ÿ¶ÿÏÿËÿÃÿ½ÿ­ÿµÿÀÿÀÿ·ÿÎÿÍÿÆÿÅÿÂÿ½ÿ¶ÿ¸ÿÃÿÊÿÆÿ¼ÿ½ÿ½ÿ¼ÿËÿÄÿÃÿ»ÿ²ÿ¶ÿ¹ÿ¯ÿ¶ÿÁÿ»ÿ»ÿ¼ÿ¾ÿ¾ÿ¼ÿÃÿ¾ÿÄÿÅÿ¿ÿÁÿ¿ÿ¼ÿ¾ÿ¿ÿ½ÿÀÿÄÿ¿ÿºÿ¹ÿºÿ¼ÿÊÿÇÿ¿ÿ¸ÿ¹ÿºÿÂÿÄÿÇÿÂÿÁÿ¿ÿÄÿ½ÿ»ÿÁÿªÿ¹ÿ¾ÿ¼ÿÃÿÈÿÇÿÆÿ»ÿµÿ¼ÿÁÿ¼ÿ´ÿ¾ÿÇÿºÿ°ÿ³ÿ³ÿ¸ÿÉÿ¾ÿ¹ÿºÿ¸ÿÄÿ½ÿÊÿÆÿÁÿ°ÿ»ÿ»ÿÀÿ¸ÿ»ÿ¼ÿ¿ÿÄÿÂÿÁÿÅÿÈÿÆÿÃÿÀÿÂÿ¿ÿ´ÿ¹ÿºÿ¾ÿ½ÿºÿ¾ÿ»ÿÀÿÃÿ¾ÿÀÿ¿ÿ»ÿÀÿËÿÀÿÏÿ¸ÿ¹ÿ±ÿ³ÿÆÿ¸ÿÁÿÀÿÂÿÅÿ¹ÿ·ÿ¿ÿ¾ÿºÿ¹ÿ»ÿÁÿ¾ÿ½ÿ¿ÿ¹ÿ°ÿ­ÿµÿ±ÿ²ÿ¸ÿÀÿ¶ÿÄÿ¸ÿÌÿÀÿÊÿÀÿ¼ÿ²ÿ·ÿ¿ÿÍÿÆÿ¶ÿ½ÿÄÿÂÿÄÿÆÿ»ÿ¹ÿ¾ÿ¿ÿ»ÿ»ÿ¹ÿ³ÿ¸ÿÂÿ»ÿ»ÿÊÿÅÿ¿ÿ´ÿ»ÿ¼ÿÀÿÈÿÂÿ¿ÿ±ÿ¸ÿ´ÿÈÿÀÿ·ÿ¸ÿºÿ»ÿ¾ÿ´ÿÂÿ¿ÿ¿ÿÆÿÇÿ¿ÿ¿ÿÀÿÃÿÃÿÅÿÅÿÁÿ¹ÿ¹ÿ¼ÿ»ÿÂÿÇÿÁÿ¿ÿ¿ÿ·ÿ¿ÿÀÿ½ÿÂÿ½ÿÄÿ¹ÿÁÿ´ÿ¹ÿÃÿ½ÿÈÿ»ÿÁÿÀÿ·ÿ¾ÿ½ÿ¶ÿ·ÿ¹ÿ¼ÿ¸ÿ¸ÿºÿ»ÿ¹ÿ¾ÿÀÿÂÿÁÿºÿ°ÿ°ÿ·ÿ·ÿÀÿÄÿÀÿºÿ·ÿ½ÿ·ÿ·ÿ·ÿÂÿÊÿ´ÿ¾ÿ¿ÿ¶ÿÄÿÃÿÄÿ¾ÿÈÿ¿ÿ·ÿ²ÿ¸ÿ·ÿ¿ÿÃÿÆÿ¾ÿÂÿÇÿ¸ÿ´ÿ¹ÿ·ÿ¼ÿ½ÿ¹ÿ¾ÿ¿ÿ¼ÿ»ÿ¼ÿ¼ÿºÿ¿ÿºÿ½ÿ¸ÿ±ÿÁÿÁÿºÿ²ÿ¼ÿÀÿ±ÿÃÿÊÿ²ÿÀÿ¼ÿÁÿ¶ÿ¹ÿÁÿ¼ÿ¾ÿ·ÿ¾ÿ¹ÿ¼ÿ¿ÿÃÿ³ÿ»ÿ¸ÿÿµÿ½ÿ·ÿ¸ÿ¶ÿ³ÿ½ÿÅÿÀÿ½ÿ´ÿ¿ÿ½ÿ¹ÿÃÿÁÿÄÿÇÿÀÿÃÿ®ÿ¿ÿ¹ÿ¹ÿ»ÿ»ÿ¶ÿÅÿÐÿÀÿÁÿÄÿ¾ÿÀÿÆÿºÿÂÿ¿ÿÄÿÂÿÂÿÈÿÀÿ¶ÿ³ÿ³ÿºÿ¹ÿ¸ÿ¾ÿ·ÿ·ÿÀÿÀÿµÿ¶ÿ¸ÿ¼ÿ·ÿ°ÿ³ÿ¾ÿ¶ÿÆÿÊÿ´ÿ¾ÿ³ÿÄÿÁÿÁÿÌÿ»ÿ¹ÿ³ÿ»ÿÁÿ¯ÿ»ÿÁÿÅÿ½ÿ¸ÿÀÿÂÿ»ÿ¸ÿ¼ÿºÿ¹ÿ¿ÿ¿ÿ½ÿÀÿÆÿ¾ÿ¿ÿ¼ÿ¼ÿ¼ÿ¹ÿÂÿ¶ÿÅÿ»ÿ»ÿÀÿÄÿºÿ¶ÿ·ÿ®ÿ»ÿÉÿ®ÿÎÿ´ÿµÿ¹ÿÆÿºÿ±ÿ¬ÿ²ÿ¾ÿ¾ÿ±ÿÿ±ÿ¼ÿÀÿÄÿÆÿÄÿÄÿÂÿ¼ÿ´ÿ±ÿ»ÿ¶ÿ»ÿ»ÿ½ÿ¹ÿ¶ÿÀÿÃÿ¿ÿ¸ÿÇÿ¸ÿ°ÿµÿ¿ÿ¿ÿ·ÿ³ÿ¿ÿ¹ÿÊÿ¿ÿ¾ÿ¼ÿ´ÿ¼ÿ¹ÿ¶ÿºÿ»ÿ¼ÿÇÿÄÿ¿ÿÃÿ¼ÿ»ÿÁÿÂÿÁÿºÿÁÿ¼ÿ»ÿ¶ÿ¿ÿÁÿ¾ÿÃÿÂÿÀÿÅÿ»ÿ½ÿÁÿÁÿ»ÿµÿ»ÿ´ÿ´ÿ¼ÿÃÿÉÿ»ÿ²ÿºÿ»ÿ¸ÿÄÿ¿ÿ¿ÿ¾ÿ¶ÿ¶ÿ¹ÿÀÿÆÿÃÿÁÿ¿ÿºÿ»ÿÁÿ¾ÿ¼ÿÀÿÀÿ±ÿ¾ÿÂÿºÿÂÿÂÿ»ÿ¾ÿºÿËÿ·ÿÃÿµÿ³ÿÁÿ»ÿ½ÿÂÿ¸ÿ½ÿÈÿÇÿ½ÿ¾ÿÁÿÃÿ¾ÿºÿ½ÿ¼ÿºÿ¹ÿ¿ÿÄÿ¿ÿÁÿÇÿÁÿ¼ÿ´ÿ¼ÿÀÿ¼ÿÌÿ½ÿ¾ÿ·ÿ»ÿ¶ÿ´ÿÄÿ·ÿÆÿºÿ®ÿÀÿÃÿÅÿÁÿ¿ÿ¿ÿ²ÿºÿ¸ÿ´ÿ¾ÿÃÿÃÿ¹ÿµÿ»ÿ¿ÿÃÿÉÿÄÿ»ÿ¸ÿ¶ÿÁÿÃÿÈÿ¼ÿ»ÿÂÿ¶ÿÃÿ¾ÿ¶ÿÀÿ¿ÿÏÿËÿÇÿÃÿ¿ÿÆÿÊÿÅÿÁÿÆÿÀÿÂÿÄÿµÿ±ÿ¶ÿ¼ÿ»ÿºÿ·ÿ»ÿÃÿ¿ÿºÿ·ÿ½ÿÃÿÃÿ·ÿ¶ÿ¸ÿÁÿÄÿÍÿÃÿµÿ¸ÿ¹ÿÐÿÅÿÁÿ¾ÿÁÿ¹ÿ»ÿ¸ÿ¼ÿ¾ÿºÿ¹ÿ¿ÿÀÿ½ÿ¼ÿ¾ÿ¾ÿ¿ÿ»ÿ¹ÿÁÿÀÿÁÿÅÿÆÿÁÿÀÿ»ÿ¿ÿÇÿÁÿ¾ÿÉÿ¶ÿ¼ÿÀÿ¾ÿ´ÿ¿ÿÁÿÀÿÒÿ½ÿ¾ÿ¾ÿÆÿÅÿÅÿÅÿ¹ÿ³ÿºÿ¿ÿ¹ÿ±ÿ´ÿ¸ÿ¸ÿ´ÿ¹ÿÅÿÇÿÈÿÆÿÂÿ¾ÿ¿ÿ¿ÿºÿÁÿÍÿ³ÿÂÿ¿ÿ¾ÿ¶ÿÆÿÃÿ½ÿ¿ÿºÿÀÿÁÿ»ÿÀÿ¾ÿ»ÿ¿ÿ¿ÿÁÿÅÿ½ÿ½ÿÃÿ¾ÿÀÿÃÿ¶ÿ½ÿ¾ÿºÿ¿ÿÓÿ³ÿ´ÿÃÿ¹ÿ¾ÿ¸ÿÄÿ¼ÿ¼ÿ¿ÿÊÿ¾ÿ½ÿÄÿÀÿ¹ÿÀÿ¾ÿ¾ÿÄÿ¾ÿÁÿ¼ÿ·ÿ´ÿ·ÿºÿ¹ÿÁÿ²ÿ±ÿÆÿÃÿ¹ÿÂÿ¾ÿ¸ÿ²ÿÊÿÅÿ½ÿÆÿ»ÿ¸ÿÀÿÃÿÄÿÃÿÄÿÄÿÅÿÅÿ¿ÿ»ÿÁÿÁÿÁÿÆÿ¾ÿÀÿ¶ÿÅÿÁÿÈÿÌÿÃÿÂÿ¹ÿÁÿºÿÀÿÃÿÂÿ¹ÿºÿÀÿÁÿ»ÿ¹ÿ¸ÿÃÿÌÿÃÿ¿ÿ¿ÿÅÿÆÿ½ÿ¼ÿÇÿÈÿÃÿ»ÿÄÿÄÿºÿÕÿÁÿÀÿÔÿÈÿ¹ÿÃÿÀÿ½ÿ»ÿ¼ÿÆÿÄÿ¼ÿÂÿÃÿÀÿÉÿÉÿËÿÃÿ¾ÿ¾ÿ¾ÿ¾ÿÆÿ¯ÿ¸ÿÅÿÃÿÃÿ½ÿÄÿÅÿÇÿÃÿ½ÿ¿ÿ¿ÿÆÿËÿÃÿÂÿÈÿÂÿ¹ÿÂÿÊÿÄÿ·ÿÆÿ»ÿ½ÿÔÿÁÿ¶ÿÈÿÈÿÍÿÀÿÀÿ½ÿÁÿÁÿÍÿÎÿÂÿºÿ½ÿ»ÿµÿ¾ÿ¿ÿ¾ÿÀÿÂÿºÿÇÿÅÿÇÿ¹ÿ½ÿÂÿ¿ÿÃÿÁÿ¾ÿ¼ÿÁÿÄÿÄÿÃÿÀÿÁÿ¿ÿ½ÿ¿ÿ¿ÿÂÿÃÿËÿÂÿ±ÿÈÿÁÿÂÿÇÿ½ÿ¹ÿ¾ÿºÿµÿÃÿ½ÿ¶ÿÀÿ½ÿµÿ¹ÿÁÿÈÿÅÿ¿ÿÃÿÄÿÁÿÀÿÀÿÆÿ½ÿ»ÿÿÿ¸ÿÆÿÂÿÄÿÉÿÆÿ¿ÿ¼ÿÅÿÈÿ¿ÿºÿÀÿÆÿÂÿÆÿÄÿÀÿÀÿÉÿ¶ÿÑÿÓÿÕÿÊÿÁÿÊÿºÿ¸ÿ½ÿÆÿÃÿ¾ÿÀÿÃÿÂÿ¾ÿÂÿ¿ÿ¾ÿÂÿÂÿÅÿÂÿÄÿ¹ÿÌÿÂÿÁÿ»ÿºÿÀÿÀÿÂÿÆÿÄÿÂÿÀÿÁÿÉÿÌÿ¿ÿÅÿ¾ÿÅÿ»ÿ±ÿÂÿÌÿ¼ÿÅÿÃÿËÿÊÿÅÿ½ÿ¿ÿ¾ÿ·ÿ·ÿ¾ÿÆÿÊÿËÿÄÿÓÿ¿ÿ¼ÿÁÿÂÿÅÿ¿ÿ¿ÿÉÿÄÿÂÿÂÿÃÿÆÿ¿ÿ·ÿ½ÿÈÿÅÿÂÿ½ÿ³ÿÈÿÓÿÇÿÀÿÒÿÂÿ¶ÿÃÿÃÿÃÿÃÿ»ÿ¾ÿÆÿÆÿÅÿÅÿºÿÁÿ¿ÿÃÿÅÿ¼ÿ¿ÿÈÿ·ÿ»ÿÁÿÈÿÅÿ¼ÿÀÿÉÿÆÿÁÿÉÿÇÿ¿ÿ¿ÿÆÿÆÿÍÿ»ÿ¶ÿºÿ´ÿÄÿÇÿÂÿ¼ÿºÿ½ÿÁÿÁÿ½ÿÃÿ¿ÿ½ÿ¾ÿÄÿÀÿÇÿÃÿÅÿÁÿÉÿÅÿÆÿ¿ÿ¾ÿÀÿÂÿÇÿÄÿÂÿÆÿ¶ÿ¹ÿ¾ÿÏÿÀÿÁÿÂÿ¿ÿËÿÇÿÉÿÈÿÉÿÆÿÀÿÀÿÅÿÉÿÂÿÄÿÇÿÎÿÃÿÃÿÃÿËÿÈÿÇÿÅÿÊÿÇÿÄÿÃÿ½ÿ»ÿ¹ÿÈÿÄÿÃÿÌÿÑÿÀÿ¿ÿÅÿÆÿÆÿÃÿÆÿÉÿÅÿÅÿÇÿÂÿÈÿÃÿÀÿÅÿ½ÿÂÿËÿÇÿÃÿÁÿÃÿÃÿÄÿÉÿÌÿÌÿËÿËÿÊÿÈÿÅÿÝÿ¾ÿ½ÿÄÿËÿÇÿ¹ÿ·ÿ¼ÿ¾ÿÀÿÄÿÃÿ¿ÿÊÿÇÿÉÿÄÿÈÿÉÿÁÿËÿÌÿÆÿÊÿÊÿÄÿÅÿÆÿÈÿ½ÿÃÿ¹ÿÁÿËÿÃÿÅÿËÿÆÿËÿÏÿÉÿÃÿ¿ÿ¾ÿÀÿÁÿÈÿÃÿÓÿÀÿËÿÌÿÍÿÆÿÅÿÆÿÆÿÇÿ¼ÿÄÿÊÿ¿ÿÊÿÇÿÊÿ¹ÿ¶ÿÀÿ¿ÿÁÿÇÿÄÿÁÿÃÿÆÿÏÿÄÿÆÿÅÿ·ÿÆÿÃÿÂÿÅÿÀÿ¼ÿ¾ÿÂÿÊÿ¿ÿÈÿÅÿÉÿ¼ÿ¾ÿÇÿÂÿÂÿ¼ÿ´ÿ¼ÿËÿËÿÆÿÉÿÃÿÉÿÊÿÅÿÀÿÇÿÑÿÌÿÊÿËÿÇÿÈÿÉÿÅÿÃÿÃÿÆÿÃÿÎÿÉÿÆÿËÿÇÿÁÿÃÿÄÿÄÿÊÿÂÿÀÿÃÿÇÿÁÿºÿ¿ÿÄÿÁÿÀÿÆÿÈÿËÿÀÿÐÿ¼ÿÂÿÆÿÅÿÉÿ½ÿ¿ÿ»ÿ¸ÿÀÿÁÿÇÿÎÿÑÿÏÿÃÿÈÿÃÿÃÿÆÿÇÿÅÿ¿ÿ¼ÿÃÿÑÿÉÿÏÿºÿÅÿÊÿÉÿÈÿÁÿÃÿÍÿÏÿÉÿÇÿÆÿÀÿËÿÃÿ¼ÿÈÿÇÿÇÿÇÿÅÿÊÿÇÿÃÿÕÿÑÿÇÿÀÿÄÿÀÿÂÿÅÿÐÿ×ÿÅÿÈÿÃÿ´ÿÃÿËÿÑÿÐÿÉÿÀÿÂÿÈÿÇÿÌÿÎÿÉÿÈÿÆÿ¾ÿÀÿÌÿÌÿÂÿÂÿÊÿÅÿÁÿ¹ÿÊÿËÿÀÿÇÿËÿÌÿÌÿÊÿÉÿÈÿÄÿÇÿÊÿÈÿÉÿÍÿÍÿÆÿÂÿÆÿÊÿÆÿ»ÿ¾ÿÐÿÈÿÊÿÆÿÍÿÑÿËÿÅÿÊÿÈÿÉÿÀÿËÿÀÿÁÿÃÿÃÿ¾ÿºÿÀÿÂÿ»ÿÈÿ¿ÿÄÿÎÿËÿÃÿÂÿÅÿÆÿÇÿÅÿÎÿÐÿÎÿÊÿÉÿÌÿÈÿÂÿÂÿÄÿÆÿÂÿÃÿÃÿÌÿÊÿÉÿÉÿÌÿÎÿÌÿËÿ»ÿÃÿÀÿÄÿÈÿÈÿÈÿÎÿÎÿÃÿÎÿÎÿÁÿÆÿ¿ÿÆÿÍÿÎÿÏÿËÿ»ÿÀÿ¼ÿÁÿÑÿÏÿÂÿÂÿÇÿÄÿÁÿÇÿÌÿÅÿÈÿÃÿÆÿÅÿÀÿÃÿÇÿÂÿÀÿÑÿÀÿ½ÿÒÿÓÿÈÿ¿ÿ¿ÿÉÿÁÿÖÿÑÿÆÿÈÿÆÿÈÿÄÿ¾ÿÈÿÊÿÆÿÈÿÇÿÃÿ³ÿ¸ÿÄÿÄÿÄÿÅÿÍÿÉÿÉÿÅÿÅÿÇÿÆÿÀÿ½ÿÀÿ½ÿ·ÿ¿ÿÄÿÇÿÅÿÁÿÁÿÁÿÇÿÈÿÌÿÈÿÄÿÁÿÅÿÆÿÂÿÉÿÅÿÄÿÊÿÀÿÁÿÂÿÄÿÅÿ¾ÿ¾ÿÂÿ¿ÿÀÿÅÿÉÿÉÿÈÿÉÿÌÿÅÿ»ÿ¶ÿ»ÿ»ÿÀÿÃÿ¿ÿ¿ÿÁÿÈÿÌÿÉÿÎÿÉÿ¾ÿ¾ÿÅÿÁÿÊÿºÿÀÿ¿ÿËÿÑÿËÿÈÿÆÿÅÿÃÿÍÿÅÿÂÿÉÿÍÿÈÿÄÿÌÿÌÿÊÿÁÿÉÿÎÿÇÿÄÿÍÿÅÿÌÿÈÿ¾ÿÂÿÅÿÅÿÍÿÐÿÆÿÃÿÈÿÂÿÁÿÀÿ»ÿ½ÿÅÿÆÿ¼ÿºÿÆÿ¿ÿÇÿ¿ÿºÿ¿ÿÀÿ»ÿ¹ÿÂÿ½ÿ½ÿ¿ÿ½ÿÀÿÆÿ½ÿ¿ÿºÿÄÿÁÿ¾ÿÁÿÂÿºÿ²ÿ½ÿ¹ÿÈÿÅÿ¼ÿ¸ÿºÿ¾ÿ¾ÿ¶ÿ¾ÿ½ÿÂÿÀÿÂÿÃÿ¿ÿ¾ÿ¼ÿÅÿÊÿÅÿÀÿ¾ÿ»ÿºÿ¾ÿÄÿÄÿÆÿ¾ÿÂÿ¿ÿÀÿÃÿÀÿ»ÿÁÿÆÿ¿ÿ¿ÿÃÿ¿ÿ¹ÿ¹ÿ¹ÿºÿ¼ÿ¾ÿÆÿÁÿ¾ÿ½ÿ½ÿÄÿÊÿÃÿÃÿÄÿ¾ÿ¾ÿÄÿÅÿÀÿÄÿÎÿ¹ÿ³ÿÃÿÁÿ»ÿºÿ¸ÿºÿÄÿÌÿÇÿÍÿÃÿºÿ»ÿÁÿÇÿÃÿ½ÿÁÿ½ÿ¸ÿ¶ÿ¿ÿ¿ÿÊÿ½ÿºÿÈÿÂÿÁÿ²ÿ·ÿ½ÿ¾ÿ¿ÿÃÿÄÿÂÿÈÿÏÿ¾ÿµÿ¾ÿ½ÿ¿ÿºÿÈÿÖÿÎÿÇÿËÿÄÿÀÿ¹ÿ¼ÿ½ÿ¾ÿÁÿÂÿ»ÿ¼ÿÁÿ¹ÿ¶ÿµÿÁÿÂÿ»ÿ¼ÿÁÿÀÿ¹ÿ¿ÿÁÿ·ÿ½ÿ¹ÿ´ÿµÿÁÿÈÿ½ÿ¾ÿÇÿ½ÿÁÿÅÿÁÿ»ÿÁÿÇÿÅÿÅÿÇÿÅÿÏÿºÿÂÿ½ÿÃÿÊÿÀÿºÿÀÿ¼ÿÄÿ·ÿ½ÿÂÿÃÿ½ÿ¾ÿÀÿ¾ÿÁÿËÿÊÿÈÿ¼ÿÄÿÁÿ¾ÿÃÿËÿÅÿ»ÿÅÿÌÿÃÿÍÿ®ÿ¼ÿÍÿ¿ÿ½ÿÄÿÆÿ¾ÿµÿ¿ÿ¿ÿÀÿÅÿÅÿÃÿÅÿÂÿÂÿÇÿÄÿ¼ÿÂÿÁÿÅÿ¹ÿÅÿÀÿÃÿÃÿÄÿÈÿÇÿ¼ÿ¾ÿÉÿ½ÿÁÿÁÿÁÿÃÿ¼ÿ»ÿ¿ÿÀÿÇÿËÿ¿ÿÈÿÄÿ»ÿÊÿÂÿ¿ÿÄÿÂÿÂÿÈÿÁÿÀÿ¿ÿÃÿËÿ½ÿ½ÿÄÿÈÿÉÿ½ÿ³ÿ¾ÿÁÿ¼ÿËÿÄÿÅÿÅÿ¼ÿÃÿÌÿÈÿÀÿÂÿÃÿ¼ÿÁÿÆÿ¯ÿÇÿÅÿÁÿ½ÿÁÿÅÿÆÿÇÿÃÿ¿ÿÀÿÄÿ½ÿÂÿÇÿÎÿËÿÉÿËÿÆÿÀÿÆÿÌÿ¾ÿ½ÿÀÿÊÿÆÿÌÿÈÿÁÿ»ÿ¼ÿÂÿÃÿ½ÿÄÿËÿÁÿ¾ÿÂÿÊÿ¿ÿÀÿÃÿÅÿÇÿ¿ÿ¸ÿÃÿÇÿÄÿ¾ÿ¿ÿÅÿ¿ÿ¾ÿÄÿÃÿ½ÿÀÿÆÿÄÿÃÿÃÿËÿÄÿºÿÁÿÅÿÅÿÁÿÄÿÁÿÀÿÃÿÅÿÉÿÌÿÌÿÊÿÇÿÅÿ³ÿÂÿ¼ÿÇÿÍÿÆÿÀÿÂÿÀÿ¼ÿÂÿÂÿÈÿÊÿÅÿ½ÿÂÿÅÿÂÿÃÿ¿ÿÁÿÌÿÊÿÂÿËÿÆÿµÿËÿÆÿÂÿÁÿÄÿ¾ÿ¼ÿÁÿÂÿÂÿÈÿÄÿ¾ÿÅÿÁÿÇÿÂÿÃÿÄÿÀÿÁÿÀÿ½ÿ¿ÿÂÿÇÿÊÿÁÿ¼ÿ½ÿ¾ÿ¾ÿÆÿ½ÿÂÿÂÿÅÿÃÿÃÿ¿ÿ¿ÿÆÿÅÿ½ÿ¸ÿ¹ÿ¿ÿÂÿ¹ÿÆÿ»ÿ½ÿÆÿ¶ÿ¸ÿÈÿÃÿÁÿÌÿÂÿÅÿÍÿÒÿ¾ÿ½ÿÆÿ¾ÿÉÿÀÿ¾ÿ¼ÿ¾ÿ½ÿ¾ÿÂÿÁÿÁÿÄÿ¹ÿÃÿÂÿÇÿ¿ÿÉÿÄÿ¼ÿ¾ÿÃÿ¼ÿ¹ÿ½ÿ¼ÿºÿÀÿÅÿÀÿ¼ÿËÿ¼ÿÁÿÂÿÌÿÅÿ¿ÿÁÿÄÿÆÿÄÿÅÿÈÿÄÿÀÿÀÿ¼ÿ¿ÿÂÿÀÿÂÿ¿ÿºÿÅÿÂÿÇÿÆÿÂÿ¸ÿ·ÿÄÿÁÿ·ÿµÿ¾ÿ´ÿÅÿ¶ÿ¿ÿ¿ÿÃÿÃÿ½ÿÂÿÀÿ½ÿ½ÿ¿ÿ¿ÿºÿÀÿÁÿºÿ¾ÿ¼ÿÁÿÏÿÉÿ¼ÿ»ÿºÿ¹ÿ¿ÿÊÿÂÿÂÿ¿ÿ¼ÿËÿÁÿÃÿÅÿÂÿ½ÿÃÿ°ÿÀÿÅÿÉÿÇÿÇÿ»ÿÁÿÀÿÁÿÉÿÎÿÉÿÃÿÉÿÂÿÀÿÅÿ¿ÿ¿ÿÀÿ¸ÿÂÿÈÿÎÿ¿ÿ¿ÿÀÿ¾ÿ¿ÿÁÿÄÿÇÿÂÿÃÿÄÿÊÿÁÿ¼ÿ½ÿÅÿÈÿºÿ¼ÿ¸ÿÈÿÈÿ¹ÿºÿ¿ÿ¾ÿÀÿÁÿÂÿÁÿ¾ÿ½ÿ½ÿÁÿ½ÿÅÿ¿ÿ¼ÿ¶ÿºÿÂÿ½ÿÅÿ¾ÿ¹ÿºÿ·ÿ½ÿÂÿÁÿÇÿ¿ÿÊÿÊÿºÿµÿ³ÿ·ÿ»ÿ¸ÿ¾ÿºÿÇÿÀÿÀÿÆÿÄÿÅÿÅÿÀÿ¼ÿ½ÿÃÿÅÿÂÿÀÿ»ÿºÿ¼ÿÁÿºÿÁÿ¾ÿÇÿ¸ÿ·ÿÀÿÃÿ¾ÿ½ÿÆÿÆÿ¿ÿ¿ÿÀÿÁÿÁÿÄÿ¿ÿ½ÿ¾ÿÉÿÀÿÀÿÀÿ½ÿÌÿÂÿ»ÿ¿ÿ»ÿ¿ÿ¾ÿºÿ¾ÿÀÿÂÿÇÿÇÿÅÿ¿ÿÃÿ¾ÿÀÿ¼ÿÈÿËÿÄÿ¾ÿ¿ÿ±ÿ¶ÿ¼ÿÀÿºÿ¼ÿ¹ÿ´ÿºÿÄÿÇÿÅÿÀÿ¸ÿ»ÿ³ÿÇÿÉÿÅÿÈÿ³ÿ¸ÿ¼ÿ¼ÿÑÿÇÿÅÿÆÿÆÿ¾ÿ»ÿ¿ÿÅÿÊÿÆÿÆÿÍÿÊÿÅÿ¼ÿ¿ÿ¾ÿÀÿÄÿ¸ÿÄÿ¼ÿ¾ÿ»ÿ¸ÿÂÿ»ÿÂÿºÿºÿ¿ÿÃÿÈÿÇÿÁÿ¾ÿ¿ÿÁÿÃÿÃÿ¿ÿ³ÿÄÿ½ÿ»ÿ¼ÿÅÿÃÿ»ÿÃÿºÿÁÿÎÿºÿ»ÿ¼ÿ½ÿ»ÿ¸ÿ½ÿÁÿ¼ÿ¾ÿÇÿ¾ÿ¸ÿÁÿÁÿ»ÿ³ÿ¶ÿÀÿ·ÿÅÿ½ÿ¹ÿ»ÿ¾ÿÉÿÄÿ»ÿ½ÿÁÿºÿ¿ÿÄÿÆÿÃÿ¾ÿ½ÿÀÿ¿ÿ¾ÿ¿ÿ¹ÿºÿ¾ÿ¼ÿ¼ÿÂÿ»ÿÅÿÍÿ·ÿ·ÿ¼ÿ·ÿÇÿÄÿÁÿ¾ÿºÿ¸ÿºÿÀÿÂÿ¼ÿ¿ÿÀÿ¼ÿºÿ¸ÿºÿ¼ÿ¼ÿ»ÿÅÿÃÿÀÿ»ÿ¼ÿ¼ÿ»ÿÊÿµÿ¼ÿ¸ÿÂÿÉÿÊÿÈÿÅÿÇÿ¾ÿÁÿ¿ÿÁÿ¿ÿ²ÿ¯ÿ¾ÿËÿÃÿ½ÿ¾ÿ¿ÿºÿµÿ½ÿ¼ÿ®ÿÈÿËÿºÿ²ÿ½ÿÀÿ°ÿ»ÿ¾ÿÃÿÇÿ¿ÿ½ÿ¿ÿ¿ÿÄÿÇÿÈÿÆÿºÿ¶ÿ¼ÿÄÿÊÿÄÿÂÿ¾ÿ¹ÿÀÿ»ÿ½ÿ»ÿÁÿ¹ÿµÿ±ÿ¾ÿÄÿÅÿ¾ÿ»ÿºÿ¼ÿ¹ÿÄÿÂÿÁÿ¿ÿ½ÿ¼ÿºÿ·ÿ¾ÿÁÿÁÿÆÿÇÿÅÿ»ÿºÿ¹ÿ·ÿ·ÿºÿ¹ÿ½ÿÅÿ¼ÿÄÿÌÿÐÿ¾ÿ»ÿÀÿ½ÿ¬ÿºÿ¼ÿµÿ¿ÿÃÿÌÿÌÿÁÿ¿ÿÀÿºÿ¿ÿÇÿÈÿÉÿÂÿÃÿÀÿµÿ¸ÿºÿ¿ÿÄÿ¾ÿ½ÿ·ÿ³ÿËÿ®ÿÂÿ»ÿÃÿÃÿ»ÿÈÿÉÿÂÿ¿ÿ»ÿ½ÿ»ÿÀÿ¼ÿ¸ÿ¼ÿÁÿ¾ÿ½ÿ¼ÿ¾ÿ¼ÿ³ÿ»ÿ¼ÿ»ÿ¼ÿ²ÿÀÿ»ÿÅÿÀÿ»ÿ»ÿ¶ÿ¶ÿÄÿÀÿÄÿºÿ¹ÿ¶ÿ·ÿÂÿÄÿ¼ÿ»ÿ»ÿÃÿ¿ÿ¹ÿ¸ÿÁÿºÿ¶ÿÁÿ¾ÿºÿÁÿ¾ÿ·ÿ·ÿµÿÄÿÀÿÀÿ¶ÿ²ÿµÿ»ÿ¶ÿ¿ÿÃÿÎÿµÿ¹ÿÂÿÂÿ±ÿÆÿÂÿ¾ÿ¶ÿÌÿÃÿ¼ÿÀÿºÿ»ÿ¿ÿ»ÿºÿ¸ÿ¹ÿµÿµÿÁÿÅÿÃÿÁÿ¾ÿ¾ÿºÿ»ÿ¿ÿÃÿ¾ÿ»ÿ³ÿµÿ½ÿ·ÿÿ¿ÿ¼ÿÇÿ¹ÿÄÿÎÿ³ÿ³ÿÂÿÁÿÆÿÂÿ¼ÿ¾ÿ¼ÿÂÿÆÿÃÿÆÿÆÿÀÿ»ÿ¸ÿ·ÿ½ÿÄÿÄÿÀÿ¼ÿ½ÿ¹ÿ½ÿÁÿÀÿÇÿ·ÿÁÿÂÿºÿÂÿ»ÿÁÿºÿÁÿ¸ÿ¿ÿ½ÿÂÿÁÿ¾ÿ´ÿµÿ¹ÿ´ÿºÿ¼ÿ´ÿ»ÿºÿ»ÿÉÿÆÿºÿµÿ²ÿµÿ¼ÿ¼ÿÁÿËÿÈÿ·ÿºÿ¿ÿ½ÿ·ÿºÿÑÿÈÿÁÿ¹ÿÅÿ¼ÿºÿ»ÿ¾ÿ¿ÿÉÿ¾ÿºÿ¾ÿ·ÿ¾ÿ¼ÿ»ÿÃÿÇÿ¿ÿ¿ÿÄÿÁÿºÿºÿÀÿÀÿ¼ÿ½ÿ¼ÿºÿ¿ÿ»ÿ·ÿ½ÿÆÿ¿ÿ¿ÿ¿ÿ·ÿÃÿ¾ÿ¸ÿÅÿµÿËÿ±ÿ¾ÿ¾ÿ¹ÿ¿ÿ®ÿ¼ÿ¬ÿ·ÿÀÿ¼ÿ·ÿÁÿÃÿÌÿ¹ÿ´ÿ²ÿ·ÿÄÿ½ÿ¹ÿ¿ÿ¾ÿ¶ÿ¶ÿ¾ÿ½ÿ·ÿ¸ÿºÿÁÿÆÿÃÿÄÿ¼ÿÉÿÈÿ³ÿ¿ÿºÿ¼ÿ°ÿËÿ¹ÿºÿ¼ÿÆÿÇÿ¼ÿÃÿ¼ÿÂÿÆÿ¯ÿ°ÿÀÿ¼ÿ¸ÿ¿ÿÇÿÄÿÈÿ»ÿºÿ¼ÿÂÿÊÿÄÿ¼ÿ¾ÿÂÿºÿºÿ»ÿ¸ÿ¶ÿÁÿÈÿÀÿ´ÿ»ÿÂÿ´ÿ¿ÿÂÿ¸ÿÅÿ¿ÿ¾ÿ¿ÿ¾ÿ±ÿ¯ÿÅÿÈÿ¾ÿÀÿ½ÿ·ÿ´ÿºÿ±ÿ¸ÿ¹ÿºÿ»ÿºÿºÿ¼ÿ¸ÿ²ÿ´ÿ´ÿ¹ÿÃÿ¹ÿºÿ¸ÿ³ÿ½ÿ·ÿ¼ÿ½ÿ¿ÿ¾ÿËÿÄÿ¸ÿ«ÿ²ÿ¯ÿÆÿÆÿÉÿÃÿ·ÿ¿ÿ¿ÿ°ÿÂÿÆÿ·ÿ¹ÿ¶ÿªÿ²ÿ¶ÿ»ÿÇÿ¾ÿ¹ÿ®ÿ±ÿ»ÿ´ÿµÿºÿ»ÿºÿ¼ÿ¸ÿ³ÿµÿ¶ÿºÿÅÿÅÿÄÿÿ²ÿ¼ÿ½ÿÆÿÈÿ®ÿÂÿ¶ÿ¸ÿ²ÿ½ÿ¶ÿ¶ÿ¶ÿºÿÆÿÀÿ¿ÿÅÿÇÿÅÿ¿ÿ¹ÿ³ÿ´ÿºÿµÿ¼ÿÈÿÁÿ½ÿºÿ¾ÿÆÿÁÿ¾ÿ½ÿÃÿ»ÿ¹ÿ¸ÿ»ÿ¸ÿÇÿÁÿ¿ÿ½ÿ¾ÿµÿÄÿÀÿºÿÂÿ½ÿ¾ÿÉÿÅÿ¸ÿ½ÿ¿ÿ»ÿÇÿÁÿÁÿ¿ÿ¸ÿ»ÿ¾ÿÂÿºÿ·ÿÀÿ½ÿºÿºÿ·ÿ½ÿ¿ÿ¾ÿ¼ÿ¼ÿ¸ÿ¿ÿ¼ÿÎÿÃÿ½ÿÁÿ¹ÿÂÿ¶ÿÀÿÅÿ±ÿºÿ¸ÿÁÿ·ÿÀÿÂÿÅÿÀÿ·ÿ»ÿ¾ÿ¿ÿ½ÿ·ÿºÿÀÿ½ÿ¸ÿ»ÿ½ÿ¾ÿÁÿÅÿÅÿÁÿÀÿ»ÿ¶ÿºÿ¿ÿ½ÿÅÿ¹ÿ¿ÿ¯ÿ³ÿÄÿÂÿÃÿ¹ÿ°ÿ¹ÿ¶ÿÄÿÃÿÆÿÄÿÂÿ¿ÿ´ÿ¸ÿÌÿÌÿÁÿºÿÀÿ¸ÿµÿ¿ÿÁÿºÿ«ÿ»ÿÃÿ¹ÿ²ÿÂÿºÿÂÿÄÿ³ÿÅÿÀÿ¯ÿÆÿÂÿ¹ÿ¿ÿ¹ÿ¸ÿ±ÿµÿÉÿ¾ÿÅÿ½ÿ¿ÿ·ÿµÿ¸ÿÆÿÉÿÇÿ¾ÿ·ÿ¹ÿ¾ÿÂÿÆÿÃÿ´ÿ®ÿ¶ÿ¿ÿÁÿÄÿÂÿÂÿÆÿ¾ÿ´ÿÁÿ½ÿºÿÌÿºÿ¿ÿ·ÿ³ÿ¹ÿ¾ÿ»ÿ½ÿÁÿ¼ÿ´ÿ¿ÿÂÿÄÿ»ÿºÿ¿ÿÁÿÀÿ¼ÿ¿ÿÇÿÆÿÃÿÂÿ¼ÿºÿ·ÿ¿ÿÁÿ¾ÿÈÿÇÿ½ÿ¾ÿ²ÿ³ÿ´ÿ¼ÿÆÿ½ÿ¾ÿÁÿºÿÆÿÈÿÉÿÄÿÁÿÀÿ¿ÿ½ÿ´ÿ´ÿÀÿÇÿÄÿÀÿÇÿÆÿÃÿÈÿÄÿ½ÿÂÿ¸ÿ½ÿÌÿÏÿÄÿÅÿµÿ¶ÿÃÿÀÿÃÿÁÿÌÿ¿ÿ¿ÿ¼ÿÃÿÂÿ³ÿ¾ÿÅÿ¿ÿºÿºÿÂÿÊÿÅÿÁÿÄÿÇÿ¿ÿ»ÿ¼ÿÉÿ¹ÿ»ÿ¼ÿÅÿµÿ¼ÿ¼ÿÂÿÀÿ´ÿÈÿ¾ÿ¸ÿ¼ÿ¿ÿ¾ÿÄÿ¼ÿ»ÿÄÿÂÿ½ÿÃÿÁÿ¹ÿµÿ±ÿ½ÿ¼ÿÁÿ¹ÿ·ÿ³ÿ½ÿÄÿ´ÿÃÿÕÿÎÿÉÿÁÿ·ÿ»ÿÂÿ¯ÿ¾ÿ¶ÿ·ÿÁÿ½ÿ¸ÿÅÿÅÿ¼ÿ½ÿÂÿÀÿ¼ÿÄÿ¾ÿÂÿÌÿÍÿÃÿÁÿÂÿ¼ÿ½ÿÍÿÆÿÃÿºÿÇÿºÿÇÿÀÿÄÿ¶ÿ´ÿ·ÿÁÿ¾ÿ¼ÿ»ÿ¼ÿ¿ÿ¿ÿÁÿÀÿÀÿÁÿÎÿµÿ´ÿ¿ÿ¸ÿÄÿÄÿÎÿ¾ÿºÿ»ÿ¾ÿ½ÿÈÿ´ÿ°ÿÄÿÌÿÂÿÃÿÌÿÌÿÃÿ¼ÿ½ÿÂÿ¿ÿºÿÃÿÁÿ½ÿÊÿ¾ÿ½ÿÃÿ°ÿ±ÿÄÿÀÿÀÿ½ÿ¿ÿÆÿÈÿ¼ÿ½ÿÇÿÇÿÊÿÅÿÁÿÈÿÅÿÃÿÆÿÀÿÁÿÃÿÍÿÉÿÉÿÇÿÆÿÈÿÆÿ¹ÿ½ÿÍÿ³ÿ¸ÿºÿ»ÿµÿ¼ÿÀÿÅÿÅÿÁÿ¾ÿ»ÿ»ÿÂÿ¼ÿ´ÿÂÿ¿ÿÒÿÁÿÁÿÄÿÆÿÆÿÆÿÈÿÁÿ¾ÿ¼ÿÅÿÃÿ¼ÿ½ÿÁÿÁÿ¿ÿÁÿÂÿÆÿÇÿ¿ÿÀÿ¼ÿ³ÿÆÿÂÿÁÿÂÿ½ÿ¹ÿºÿ¼ÿ¸ÿ¾ÿÄÿ»ÿ¼ÿ¿ÿÁÿÁÿÄÿÉÿÅÿ¾ÿÂÿÂÿ¼ÿÀÿ¿ÿÅÿ¼ÿÃÿ²ÿÿ±ÿÁÿ¼ÿÄÿÁÿÀÿÆÿÅÿÆÿÉÿÁÿ¿ÿÈÿÉÿÃÿ¾ÿ¾ÿ»ÿ¾ÿÔÿÄÿ¿ÿ»ÿºÿÈÿÃÿÄÿ¼ÿÉÿÃÿÄÿ½ÿ¸ÿ¿ÿ¿ÿ¾ÿÃÿ¿ÿ¹ÿ¯ÿ·ÿÆÿ¿ÿ¹ÿ¿ÿ½ÿÍÿ½ÿÅÿÆÿÁÿÄÿÅÿÂÿÃÿÅÿÊÿÉÿÂÿÄÿÀÿÁÿÇÿÁÿÆÿ¾ÿÇÿÆÿ¹ÿÇÿÄÿÅÿÉÿÁÿÄÿÇÿÉÿÆÿ»ÿ¼ÿÅÿÃÿÅÿÄÿÅÿÈÿÄÿÂÿ¿ÿÈÿÃÿ¹ÿºÿÆÿÁÿÂÿÃÿÄÿÇÿÈÿÆÿÂÿÂÿÅÿ¼ÿÃÿÁÿ¹ÿºÿ¾ÿ½ÿÊÿÄÿÃÿÂÿÂÿÉÿÈÿÅÿÃÿÃÿÂÿÀÿ¿ÿ»ÿ¾ÿÃÿÐÿËÿÅÿÅÿÆÿ¹ÿ¼ÿ½ÿÅÿÀÿÃÿÂÿÈÿËÿÁÿ¼ÿ¾ÿÀÿÌÿÊÿÍÿÀÿËÿÂÿËÿÉÿÄÿ¾ÿÃÿ½ÿÁÿ¿ÿ¿ÿÂÿÃÿÊÿÄÿ½ÿ»ÿÁÿÁÿ¿ÿÅÿÍÿÁÿ¿ÿÂÿ¿ÿ¿ÿÄÿÃÿÅÿÅÿÂÿÈÿÉÿÍÿÊÿÈÿÌÿÕÿ¸ÿÇÿÆÿÐÿÊÿÉÿÌÿ¼ÿ·ÿ»ÿ¼ÿÂÿÄÿÅÿÉÿÆÿÆÿÅÿÀÿÂÿÍÿÅÿÄÿÇÿËÿÅÿ¿ÿ¿ÿ¼ÿ¾ÿÉÿÁÿÆÿÄÿÁÿÂÿ¼ÿÁÿ·ÿ½ÿºÿ¾ÿÂÿÇÿÈÿÌÿÍÿÄÿÃÿ¾ÿºÿÍÿÆÿÁÿÏÿÌÿÄÿ¼ÿÀÿÅÿÆÿÅÿÃÿÁÿÃÿÆÿºÿÆÿÄÿÌÿÐÿÍÿ¹ÿ¾ÿÅÿÄÿÃÿÊÿËÿÄÿ¾ÿ»ÿ¾ÿÉÿÌÿÏÿ»ÿÐÿËÿÄÿÉÿÇÿÂÿÈÿÉÿÆÿÈÿÂÿÂÿÅÿÃÿ½ÿÁÿÂÿÄÿ¿ÿÍÿÀÿ»ÿÌÿÎÿÀÿ¿ÿÇÿÃÿ½ÿÒÿÇÿËÿÅÿÊÿÄÿÆÿÅÿÂÿÄÿÆÿÆÿËÿÉÿËÿ¼ÿÌÿÏÿÃÿÓÿ½ÿ¿ÿÂÿ½ÿÁÿÉÿÅÿÁÿÈÿ¿ÿ¾ÿÇÿÉÿ´ÿÌÿÅÿ¾ÿÄÿÁÿ½ÿÂÿËÿÏÿÇÿËÿÌÿÊÿ³ÿ¶ÿ¾ÿ»ÿ¿ÿÃÿÂÿÇÿÑÿÑÿÊÿÊÿÊÿÄÿÄÿÅÿÇÿÃÿÄÿÈÿÈÿÈÿÇÿÅÿÇÿÃÿÄÿÅÿÄÿÊÿÒÿÎÿÉÿÄÿÁÿÄÿÊÿÊÿÆÿÈÿ¾ÿÇÿ¼ÿÃÿÅÿÃÿÂÿÆÿÄÿÉÿËÿÆÿÇÿÂÿÎÿÇÿÇÿÂÿÈÿÅÿ»ÿÆÿÍÿÍÿÊÿÄÿÊÿËÿÐÿÏÿÊÿËÿÆÿÂÿÂÿÊÿÌÿÆÿÂÿÁÿÅÿÉÿ¼ÿÊÿÁÿÄÿÄÿÃÿ¾ÿÅÿÉÿ½ÿ¿ÿÐÿÀÿÇÿ¾ÿ¼ÿ·ÿÃÿËÿÌÿÆÿÂÿÈÿÌÿÀÿÆÿÐÿÂÿ¿ÿ¿ÿÊÿËÿÈÿÎÿËÿÁÿÇÿÂÿËÿÒÿ¿ÿÄÿÍÿÌÿÁÿÁÿÈÿÇÿÄÿÆÿ¿ÿ¼ÿÃÿÁÿÄÿÊÿÁÿÂÿÍÿÏÿÇÿ·ÿ»ÿÐÿÊÿÇÿµÿ·ÿÇÿÍÿÌÿÍÿÆÿÁÿËÿÇÿÇÿÀÿÈÿÈÿÇÿÆÿÆÿÈÿÇÿÁÿÅÿÎÿÏÿÍÿÊÿ¿ÿÃÿËÿÊÿÇÿÅÿÇÿÅÿÉÿ¼ÿÁÿÈÿÅÿÃÿÇÿÄÿÂÿÂÿÈÿÅÿÌÿÌÿÌÿÍÿÆÿÄÿÆÿÃÿÆÿÊÿÏÿÊÿ¾ÿÃÿÇÿÅÿÅÿÇÿÈÿÊÿÇÿÈÿÈÿÑÿÐÿÎÿÃÿ¾ÿÄÿÄÿ¼ÿÃÿÀÿÍÿÈÿÉÿÈÿÎÿÍÿÅÿÀÿÂÿËÿ¼ÿÃÿÃÿÌÿÎÿÌÿËÿÄÿ¼ÿËÿÎÿÈÿ½ÿÉÿÇÿÉÿËÿÇÿÅÿÊÿÇÿÈÿ¾ÿÂÿÉÿÈÿÉÿÉÿÅÿÂÿÀÿÌÿºÿÄÿÈÿÔÿÓÿËÿÄÿ½ÿ¿ÿÅÿÌÿÈÿÇÿÉÿÇÿÂÿÀÿÂÿÃÿÅÿÃÿÉÿÌÿ¿ÿºÿÀÿÉÿÏÿÐÿÓÿ¾ÿÀÿÃÿ¿ÿÀÿ¾ÿºÿ½ÿÄÿÄÿÆÿÁÿÃÿÍÿÈÿÃÿÅÿÅÿÇÿÀÿ½ÿ»ÿÁÿÄÿÈÿÈÿÅÿÃÿÄÿÌÿÈÿ¹ÿÁÿÃÿÅÿÉÿÉÿÆÿÉÿËÿÅÿ¼ÿÄÿÄÿÃÿËÿÍÿÌÿ¾ÿ¼ÿ¾ÿ¸ÿ¼ÿ¿ÿ¾ÿÃÿÄÿÊÿÇÿÑÿÖÿËÿ¼ÿ¿ÿËÿÀÿÀÿÄÿ¿ÿÁÿÍÿÐÿÌÿÆÿÀÿÆÿÍÿÐÿÏÿÁÿ¾ÿÅÿÁÿºÿÈÿÎÿÊÿÅÿÉÿÆÿÉÿÓÿÐÿÏÿÐÿÆÿÅÿÉÿÃÿ¾ÿÅÿÇÿÂÿÅÿÀÿÌÿÀÿÀÿÀÿÁÿÈÿÉÿ»ÿ¸ÿ¾ÿ´ÿÅÿÆÿ¾ÿÇÿÎÿ·ÿ¶ÿµÿÂÿÂÿÄÿÆÿÂÿÁÿ¾ÿÃÿ½ÿÄÿÇÿÁÿÄÿÅÿ±ÿµÿÄÿ²ÿÃÿÀÿ½ÿ¼ÿ½ÿÂÿÊÿÂÿÅÿºÿÅÿÀÿÁÿÄÿ¾ÿ¼ÿ»ÿ¼ÿÄÿÄÿ¹ÿ¶ÿ¸ÿ¾ÿÆÿ¶ÿÇÿÂÿÅÿÀÿ»ÿ¾ÿÄÿÀÿ³ÿ¶ÿ½ÿ¸ÿÃÿÅÿ¾ÿ¾ÿÄÿÇÿÃÿ±ÿ±ÿÁÿÅÿÁÿ¾ÿ¿ÿÂÿÉÿÏÿÌÿÇÿÅÿ¼ÿ½ÿÅÿÂÿ¼ÿÆÿÃÿ¾ÿÂÿÊÿÉÿ¾ÿÁÿÆÿÁÿÃÿ¸ÿÉÿÅÿ¼ÿ½ÿÂÿÃÿÁÿ¾ÿÂÿÂÿ½ÿ¶ÿ½ÿ½ÿÃÿÃÿ¼ÿ½ÿÁÿÃÿ¿ÿ¾ÿ¼ÿÁÿÆÿËÿÉÿÄÿÉÿÌÿ¿ÿ·ÿÄÿ»ÿ¾ÿ·ÿ¶ÿÁÿÃÿ¿ÿÎÿ¹ÿ½ÿ¼ÿÂÿ¿ÿÁÿÂÿÀÿÁÿ¼ÿÊÿ¼ÿÁÿ¹ÿÀÿ¾ÿ¹ÿ¾ÿÅÿºÿ¹ÿ¾ÿ®ÿ¾ÿ¸ÿ¼ÿ¶ÿ·ÿÃÿÉÿÃÿ¾ÿÇÿÂÿ¼ÿÃÿ¾ÿºÿÃÿÄÿ»ÿÆÿÊÿËÿÉÿ¾ÿÃÿ¿ÿÁÿÁÿÀÿÃÿÂÿ¿ÿ¹ÿ½ÿÄÿÇÿÀÿºÿ½ÿ¾ÿ½ÿÀÿ¾ÿÄÿËÿÀÿÈÿÈÿ½ÿ¿ÿÊÿÊÿÄÿÆÿ¿ÿÄÿÈÿÊÿÃÿÏÿÉÿÈÿÃÿ¿ÿÃÿ¾ÿ½ÿ´ÿÈÿÄÿÂÿÊÿÉÿ¼ÿ¸ÿ¿ÿ¿ÿÂÿÌÿÃÿ¾ÿ¿ÿÆÿÃÿÂÿÁÿÅÿÌÿÍÿÇÿÃÿ¿ÿ»ÿÀÿÅÿ½ÿÄÿÃÿºÿ»ÿÅÿÉÿ¾ÿÂÿÎÿÅÿÃÿÀÿ·ÿ¾ÿÄÿÅÿÈÿÇÿ¾ÿÃÿ¼ÿÃÿÉÿ¸ÿ»ÿÃÿ¿ÿÁÿ¾ÿ¯ÿµÿÆÿ¼ÿ½ÿÅÿÊÿÒÿËÿÊÿÊÿÁÿ·ÿ¹ÿÆÿÆÿÁÿÂÿ·ÿÆÿÅÿ¿ÿÀÿÂÿÁÿ½ÿ¹ÿ½ÿÀÿ¿ÿÌÿÍÿ¼ÿÅÿÍÿÆÿÀÿ¿ÿÅÿÇÿÀÿ¿ÿ¾ÿ¾ÿÈÿÉÿÈÿÇÿÆÿÁÿ¾ÿ½ÿÀÿ¿ÿÂÿÏÿÇÿÄÿÂÿÈÿÌÿÂÿ½ÿÃÿÄÿÄÿÁÿºÿ¼ÿÁÿÀÿ¼ÿ·ÿ¾ÿÂÿÃÿÃÿ½ÿ»ÿ¼ÿÀÿÄÿÄÿËÿÊÿÁÿ»ÿÂÿÄÿÌÿÃÿ½ÿ½ÿ¼ÿÀÿÅÿÂÿ¿ÿÉÿ¸ÿÎÿÉÿÆÿÁÿÂÿÀÿÄÿÆÿ½ÿ¸ÿ¾ÿ¹ÿ¾ÿ¿ÿÒÿÎÿÀÿÇÿÄÿ½ÿÇÿËÿÂÿÂÿÉÿÀÿ¼ÿ¾ÿÃÿ¸ÿÅÿÑÿÈÿÀÿ¾ÿÃÿÇÿÇÿÆÿÃÿÂÿÇÿÂÿÅÿÃÿÃÿÊÿ¿ÿÄÿ½ÿ¸ÿ¾ÿÀÿÅÿËÿÈÿ¿ÿÃÿÅÿ¸ÿÄÿÁÿÉÿÂÿµÿ¹ÿÂÿÀÿÇÿÃÿ½ÿÈÿËÿ¾ÿ·ÿÁÿÂÿÂÿ¼ÿ¿ÿÁÿÁÿ¿ÿÃÿÀÿ¼ÿÃÿÊÿÄÿÁÿÇÿÇÿ»ÿÅÿÅÿ¿ÿ¼ÿÈÿÅÿÅÿÂÿ»ÿ¾ÿÃÿÂÿÂÿÂÿÄÿºÿºÿ¸ÿËÿÁÿÆÿÃÿ¿ÿÂÿÊÿÄÿ¸ÿºÿÅÿÇÿÀÿÅÿ¹ÿ¯ÿÁÿ¼ÿÊÿ¾ÿ¾ÿÆÿ¾ÿÅÿÁÿÁÿÆÿÅÿÈÿÄÿ¼ÿ¿ÿÀÿÃÿÊÿÅÿ¾ÿ¼ÿ´ÿ¿ÿ¿ÿ¿ÿÅÿÂÿÅÿÌÿÃÿ»ÿ½ÿÀÿ¼ÿ¾ÿÈÿÁÿÃÿ¿ÿÁÿÈÿÁÿÇÿÊÿÁÿ¶ÿ¶ÿ½ÿ½ÿ½ÿÃÿ¶ÿÆÿ¿ÿÑÿÇÿ¾ÿ¹ÿÆÿ½ÿ¼ÿÀÿÂÿÁÿÇÿÊÿÄÿÆÿÁÿ·ÿ¸ÿÃÿÃÿ¿ÿ¹ÿÅÿÎÿÔÿÄÿÇÿ¹ÿ¾ÿÀÿ½ÿÀÿÆÿÉÿ»ÿÃÿÅÿÂÿ»ÿÇÿ¿ÿÅÿÃÿÄÿ·ÿÀÿÃÿ¼ÿ¼ÿÉÿÉÿÁÿÃÿÅÿÁÿµÿÇÿÊÿ¿ÿ´ÿÇÿÂÿ¾ÿÅÿÄÿ¼ÿ¾ÿÁÿ¿ÿ¹ÿ¸ÿ¼ÿÁÿÄÿ¿ÿ¼ÿÂÿÁÿ¾ÿÅÿÃÿ»ÿ±ÿÄÿÅÿÌÿÇÿ¼ÿ¹ÿ¾ÿÀÿÂÿÂÿÈÿÈÿÂÿÑÿ¿ÿ¿ÿÁÿÁÿ¾ÿ¼ÿÉÿÊÿÁÿÇÿÄÿ½ÿ½ÿ¼ÿ¿ÿÊÿÈÿÃÿÃÿ¼ÿºÿÇÿÐÿÆÿ¾ÿ²ÿ¼ÿ½ÿÉÿÈÿÆÿ¼ÿÇÿÀÿÃÿÅÿÃÿÀÿÀÿÁÿ½ÿ¾ÿÇÿÄÿ¹ÿ´ÿ¸ÿÂÿ¶ÿÉÿ»ÿ·ÿ½ÿ»ÿ°ÿ¿ÿ¼ÿ¶ÿºÿÃÿÂÿ»ÿ¹ÿ½ÿÃÿÂÿÀÿÅÿ¾ÿ¼ÿ¿ÿÄÿ¼ÿ¾ÿÇÿÂÿÄÿÌÿ¿ÿ¼ÿÂÿ¾ÿ¶ÿ³ÿºÿÃÿÁÿÂÿÄÿ¿ÿÁÿÁÿ»ÿ¬ÿ³ÿÆÿ¹ÿ¹ÿ·ÿ¸ÿ»ÿÃÿ¼ÿÈÿ¾ÿ¹ÿÆÿÇÿ¸ÿ¶ÿ»ÿ¿ÿÄÿÅÿÂÿ¿ÿÀÿÄÿ¹ÿ¼ÿ¾ÿÀÿ¼ÿÁÿ¼ÿºÿ¼ÿ¾ÿÃÿÂÿ½ÿ¾ÿÁÿÃÿÀÿ¾ÿ¾ÿ·ÿ·ÿÃÿÇÿÆÿÅÿÈÿÉÿ¾ÿ¾ÿ»ÿÇÿÉÿ¼ÿ»ÿÅÿÅÿ·ÿÅÿÄÿºÿ»ÿÉÿÅÿºÿ»ÿÁÿÁÿÀÿÁÿ¿ÿ¸ÿ¸ÿÃÿ¼ÿºÿ°ÿ³ÿÂÿ°ÿÂÿ½ÿ¼ÿ¿ÿ¾ÿ½ÿÃÿ¿ÿÊÿÊÿ¿ÿ½ÿºÿÁÿÅÿÅÿÄÿÀÿ¿ÿ¹ÿ¸ÿÂÿºÿºÿ½ÿ¬ÿÄÿÌÿÃÿÀÿ·ÿÁÿ½ÿµÿ¶ÿÀÿÊÿÇÿ¾ÿ¸ÿ¹ÿºÿÀÿ¿ÿ¼ÿ»ÿ·ÿ¸ÿ¼ÿ½ÿ¿ÿ¿ÿ¿ÿÄÿÀÿ»ÿµÿ¸ÿ¯ÿÇÿÇÿ¼ÿÄÿ½ÿ¿ÿÄÿÄÿ¼ÿºÿÁÿ¹ÿºÿ¾ÿÃÿ¾ÿ½ÿÇÿÃÿ¾ÿÂÿ½ÿ½ÿ¼ÿ·ÿÁÿÆÿ·ÿ»ÿÄÿ¼ÿ°ÿÄÿ½ÿÂÿ²ÿ¼ÿÔÿÃÿÁÿ¿ÿ¾ÿ¿ÿÀÿÃÿÆÿÃÿÁÿºÿ­ÿ°ÿÅÿÍÿÂÿ»ÿ¶ÿµÿ¹ÿ¶ÿÃÿÅÿ¿ÿÂÿÀÿ³ÿÃÿÄÿÈÿ»ÿ¾ÿ¾ÿÁÿ»ÿÄÿÁÿ¾ÿ½ÿ»ÿ»ÿ¿ÿÄÿËÿËÿÈÿÄÿÂÿÃÿ¸ÿ¾ÿ¼ÿ³ÿ´ÿ¿ÿµÿ¸ÿ±ÿ¸ÿÆÿ¹ÿ¼ÿËÿ°ÿ¾ÿ¼ÿ¹ÿÀÿµÿ¼ÿÈÿ½ÿ»ÿ½ÿÊÿ½ÿ°ÿ­ÿ°ÿ¿ÿ¾ÿºÿÁÿÃÿÄÿ¿ÿÂÿÄÿÃÿ¿ÿ°ÿ¹ÿºÿ³ÿÒÿ²ÿ¾ÿ¸ÿÀÿÅÿºÿÄÿ¿ÿÅÿÉÿ½ÿ¿ÿ¾ÿ¾ÿ¹ÿºÿ¼ÿ¼ÿ»ÿ¼ÿ½ÿ½ÿ½ÿ½ÿÆÿ¿ÿºÿ¸ÿ±ÿÀÿ½ÿÉÿ¹ÿÁÿ¼ÿ¶ÿ¹ÿµÿ¸ÿ¸ÿ²ÿ¾ÿ½ÿ¹ÿ»ÿ½ÿÉÿ¿ÿÀÿ½ÿ½ÿÃÿ¿ÿ»ÿ¿ÿÁÿºÿ»ÿÆÿÄÿ¿ÿËÿÍÿºÿ¼ÿ»ÿÃÿ²ÿ³ÿ½ÿ·ÿÁÿÍÿÁÿºÿ¿ÿ³ÿ¿ÿ¿ÿ¿ÿ¼ÿ½ÿÅÿ¿ÿÊÿ¿ÿ¹ÿ¹ÿ´ÿ´ÿ¶ÿ½ÿÇÿ¸ÿµÿ¿ÿ½ÿÁÿÀÿÂÿÈÿ½ÿ¸ÿÄÿ½ÿ¾ÿ½ÿÀÿ½ÿ°ÿ¼ÿÇÿÁÿÿ»ÿ±ÿÁÿ¶ÿÃÿÔÿ½ÿÀÿÃÿ¾ÿÆÿÃÿ»ÿ¼ÿÀÿ¿ÿÀÿ¾ÿÀÿÄÿÁÿ»ÿ¹ÿ¶ÿ¸ÿºÿºÿÁÿÀÿ¿ÿ¼ÿ¹ÿ»ÿ»ÿÉÿ·ÿ½ÿÂÿ½ÿÃÿ³ÿ»ÿ¼ÿÄÿÂÿ·ÿµÿ»ÿÈÿÈÿÃÿ¼ÿµÿ²ÿ¹ÿÄÿºÿ¶ÿ¾ÿÈÿÈÿÂÿÂÿ»ÿ¯ÿ´ÿºÿ¸ÿ¾ÿÈÿÀÿ°ÿ½ÿ¸ÿ½ÿÃÿÀÿÉÿÅÿ½ÿ´ÿºÿÁÿ¿ÿÌÿºÿºÿ¹ÿÃÿÀÿ»ÿ±ÿ¯ÿ·ÿ½ÿ¹ÿ¸ÿÀÿ¼ÿ½ÿÀÿ½ÿ¿ÿ¿ÿ¶ÿ¯ÿ¸ÿÅÿÇÿÃÿÂÿ½ÿ·ÿºÿ¶ÿÄÿÑÿÎÿÊÿ¾ÿ¯ÿÁÿ¶ÿ½ÿ¿ÿ´ÿÇÿÁÿ´ÿÈÿ¶ÿÀÿ¾ÿÇÿ½ÿÂÿÂÿÄÿ¶ÿ¸ÿÈÿÍÿËÿÌÿ¼ÿ³ÿ¶ÿ¼ÿÀÿ¾ÿ¶ÿ¶ÿ¹ÿ¶ÿ¸ÿ¹ÿ¼ÿ³ÿ·ÿ¾ÿ¼ÿÂÿ½ÿºÿ¸ÿÿ¿ÿÁÿÂÿ¿ÿ³ÿÃÿÈÿ¿ÿÀÿ¿ÿµÿ·ÿ¿ÿÊÿÂÿÀÿÂÿ¹ÿ½ÿ¾ÿÂÿÁÿ½ÿ¸ÿºÿ½ÿ¸ÿ¹ÿÁÿÀÿÀÿÉÿÂÿÁÿ·ÿ·ÿ¼ÿÂÿÄÿÀÿ¸ÿ¿ÿÀÿÉÿÄÿºÿ½ÿÁÿºÿÁÿºÿ´ÿÈÿÉÿ¿ÿ»ÿ¾ÿµÿ¬ÿµÿÉÿÄÿÅÿ½ÿÀÿ»ÿ¹ÿÇÿÊÿÁÿ¼ÿÀÿÀÿ¹ÿ¸ÿºÿ·ÿ»ÿ»ÿ¶ÿ¿ÿÇÿÈÿÂÿ¿ÿ»ÿÀÿ´ÿÂÿ¿ÿ­ÿ¿ÿ¶ÿÈÿ¶ÿÄÿ»ÿ°ÿÄÿÂÿ»ÿ³ÿ±ÿÂÿ¿ÿ¼ÿÁÿºÿ´ÿ²ÿ´ÿ¿ÿÅÿÅÿÄÿÀÿ¼ÿºÿ»ÿ¬ÿ¸ÿ¾ÿ¸ÿÅÿÈÿÄÿÁÿ´ÿ¿ÿ¶ÿ³ÿ¹ÿÊÿºÿÿ¿ÿÅÿ¿ÿÃÿ»ÿÂÿÁÿ»ÿ¶ÿÆÿÇÿ½ÿÄÿÅÿÄÿ¹ÿ¶ÿ¶ÿ¶ÿ»ÿÀÿ·ÿ·ÿ¿ÿ´ÿ»ÿÀÿ¾ÿÄÿÅÿ¾ÿÈÿ»ÿ½ÿ¿ÿ±ÿ¿ÿ¿ÿÆÿ½ÿ¹ÿ¶ÿ¹ÿ¾ÿºÿ½ÿ¸ÿ¹ÿÂÿ·ÿ¸ÿ¾ÿÁÿ·ÿ»ÿÃÿ¾ÿ½ÿ¼ÿ¹ÿ½ÿÁÿ´ÿ´ÿ¾ÿ½ÿ¾ÿ¾ÿ¿ÿ»ÿ½ÿÅÿÂÿ¿ÿ½ÿ»ÿÂÿÁÿÀÿ¼ÿÂÿ¹ÿÃÿ¾ÿ»ÿËÿ³ÿºÿ»ÿÅÿ´ÿÈÿÃÿÁÿºÿ¸ÿ¼ÿ¾ÿ½ÿ½ÿµÿµÿ½ÿ½ÿ¹ÿ¶ÿºÿÃÿÃÿÀÿÂÿÀÿÀÿ·ÿ·ÿºÿºÿÁÿÂÿºÿÃÿ¬ÿ°ÿ¿ÿÃÿÅÿ³ÿºÿ½ÿ·ÿÀÿÀÿÈÿÄÿ¾ÿ¸ÿ¹ÿÀÿ¼ÿ½ÿÀÿ¿ÿÈÿÄÿºÿ¾ÿÂÿ¿ÿ·ÿ¹ÿÁÿ½ÿ·ÿ½ÿ¸ÿÀÿ³ÿ¸ÿÁÿ¬ÿÅÿÉÿ¿ÿÃÿÐÿÆÿ¼ÿÉÿÈÿÆÿ¹ÿÆÿÐÿÄÿ»ÿ»ÿÂÿÀÿ¸ÿ¸ÿÁÿ¿ÿ¶ÿºÿ¼ÿ¾ÿÁÿ¸ÿ·ÿ¹ÿ»ÿ¼ÿ¿ÿ¿ÿÁÿÂÿÈÿ½ÿÌÿ¼ÿÄÿÁÿ³ÿÀÿÂÿ¸ÿÁÿÂÿ´ÿ¹ÿÃÿÁÿ½ÿ¾ÿ¾ÿÁÿ»ÿ¶ÿÂÿÇÿÅÿ¼ÿ¸ÿÃÿÀÿ¾ÿ½ÿ·ÿ´ÿ½ÿÄÿ¿ÿ»ÿÇÿÇÿ»ÿ¾ÿ­ÿ°ÿÅÿÇÿÁÿÆÿ³ÿºÿ¯ÿÆÿÁÿÅÿÇÿ¿ÿ½ÿ¿ÿ·ÿ¼ÿÁÿ»ÿ¿ÿ¿ÿ»ÿÀÿÅÿ¹ÿ¹ÿÄÿÁÿ¾ÿÄÿÅÿÎÿÈÿ¾ÿÄÿ¸ÿ´ÿ¶ÿ½ÿÇÿÆÿÇÿÅÿ¾ÿ½ÿÃÿ¼ÿ°ÿ¾ÿÄÿÃÿÀÿ¸ÿ¼ÿÄÿ¾ÿºÿÁÿÄÿ¼ÿ¸ÿÂÿËÿºÿÆÿ¾ÿÀÿ¼ÿÈÿºÿ¿ÿÂÿ¶ÿÄÿÂÿ¹ÿ³ÿ¸ÿ¿ÿÆÿºÿ´ÿºÿ¹ÿÂÿÈÿ¾ÿÀÿÁÿ¹ÿÀÿ¼ÿ·ÿºÿÅÿºÿ¹ÿ¾ÿÄÿ½ÿÂÿÃÿËÿ¿ÿ¹ÿÂÿÄÿÂÿ¹ÿ³ÿ³ÿ¸ÿ¼ÿÃÿÀÿºÿ³ÿµÿ¿ÿ¿ÿ¼ÿ¾ÿ¼ÿÂÿÈÿËÿ·ÿÅÿÄÿ¹ÿ¹ÿÉÿÈÿ¿ÿÀÿÎÿ½ÿÁÿ¼ÿÄÿ¾ÿ»ÿ¸ÿÅÿ¿ÿÁÿÁÿ¹ÿºÿÃÿÆÿÂÿÃÿÁÿÊÿºÿ¼ÿÁÿ¾ÿÅÿ´ÿËÿ»ÿÏÿ°ÿÁÿÇÿÁÿ¾ÿ¼ÿÈÿÂÿµÿ¹ÿÂÿÆÿÊÿÑÿËÿÄÿÅÿ»ÿ¿ÿÁÿÀÿÌÿÂÿÀÿÆÿ½ÿ¸ÿÁÿÁÿÁÿ¾ÿ¸ÿÀÿÆÿ¼ÿÅÿÆÿÅÿÅÿ¿ÿÀÿÃÿ¿ÿÁÿÇÿÁÿÉÿÍÿÈÿ¿ÿÆÿºÿÂÿÃÿ¼ÿ¾ÿÔÿ¿ÿ¿ÿ¸ÿÁÿÅÿÉÿÇÿÈÿ¼ÿµÿ¶ÿÁÿÆÿºÿ¼ÿ¿ÿÁÿÇÿÃÿÔÿ½ÿºÿÂÿÆÿÆÿÈÿÆÿÆÿ¼ÿ½ÿËÿÈÿÁÿÃÿÁÿ»ÿ½ÿÂÿÄÿÆÿÊÿÃÿ¸ÿ½ÿ¸ÿ½ÿ¾ÿÂÿ¿ÿÃÿÆÿ½ÿ¾ÿÃÿ·ÿ¿ÿ¶ÿ¼ÿÆÿ¼ÿ¿ÿÂÿ¿ÿÂÿÅÿÇÿ¿ÿ¸ÿ¼ÿÃÿËÿÁÿÁÿÁÿÿÿ¶ÿ¹ÿÄÿ¹ÿ¾ÿÂÿÅÿÄÿÅÿÆÿÇÿÇÿÉÿÉÿÂÿ»ÿÃÿÇÿÉÿÇÿÃÿ¿ÿÁÿ¶ÿ³ÿÆÿ¹ÿÀÿÁÿÂÿÀÿ³ÿ¸ÿÁÿÂÿÇÿËÿÂÿ·ÿ¾ÿºÿÅÿ½ÿ½ÿÄÿÉÿÁÿÃÿÆÿÀÿÃÿÁÿ½ÿ¾ÿÅÿÈÿÈÿÅÿ¾ÿÃÿÂÿÁÿ½ÿÂÿÊÿÇÿÇÿÁÿ¿ÿ»ÿÁÿÀÿÀÿ¿ÿ¿ÿºÿ¸ÿ»ÿÃÿÈÿÃÿÁÿÂÿÇÿÈÿ¾ÿÈÿºÿËÿÄÿ»ÿ¼ÿ¹ÿ¸ÿ¾ÿÃÿÈÿÌÿËÿÉÿÅÿÃÿÆÿÀÿÂÿ¿ÿÄÿÈÿÂÿ¼ÿÈÿ¿ÿ¾ÿÄÿ»ÿ¹ÿ·ÿ¾ÿÃÿÄÿ¿ÿÂÿÊÿÂÿÈÿ¾ÿËÿÆÿÉÿÀÿ½ÿÃÿÂÿ¿ÿ¾ÿ¼ÿ¼ÿ¾ÿÊÿÉÿ¿ÿ½ÿºÿ½ÿÇÿÊÿËÿÈÿÈÿÇÿÉÿÉÿÇÿ¸ÿ¾ÿÉÿÆÿÀÿÀÿÊÿÌÿÇÿÈÿÀÿ¾ÿ½ÿÀÿ¾ÿÅÿÇÿ¹ÿÀÿÀÿÁÿ¾ÿ¼ÿÂÿÉÿÆÿ¾ÿÃÿÊÿÇÿÏÿÅÿÆÿÁÿÉÿÂÿÊÿ¶ÿÄÿÄÿËÿÐÿÇÿÂÿ¾ÿ¶ÿ¼ÿÍÿÊÿÆÿÂÿÈÿ½ÿÉÿÈÿÉÿÈÿÆÿÀÿ¾ÿÄÿÇÿÁÿÁÿËÿÆÿÀÿÎÿ¾ÿÄÿÄÿÅÿÏÿÎÿÓÿ¾ÿ½ÿÉÿÈÿÄÿÍÿÐÿÃÿÃÿÁÿÌÿÐÿ¾ÿÉÿÏÿÆÿ½ÿÀÿÄÿÈÿÄÿ½ÿ¼ÿ½ÿ»ÿ¿ÿÅÿÁÿÒÿ¿ÿ¿ÿ½ÿÅÿÈÿÃÿÆÿÁÿ¾ÿÂÿ¾ÿ»ÿÁÿÆÿÒÿÆÿÄÿÈÿÄÿÁÿÁÿÃÿÉÿÂÿÁÿÌÿÎÿÇÿ»ÿÁÿ¸ÿ¼ÿÊÿÇÿÊÿÉÿÐÿÉÿÅÿÍÿÆÿ¼ÿÀÿÅÿÍÿÉÿÒÿÓÿ¼ÿÇÿÅÿ½ÿÀÿÁÿÁÿÅÿ¿ÿ¿ÿÏÿÉÿÇÿ¸ÿÇÿÂÿÅÿ»ÿÃÿÉÿÏÿÉÿÉÿÅÿ¿ÿÄÿÆÿÄÿÉÿÌÿÂÿ³ÿÈÿËÿÀÿÂÿÂÿÂÿÃÿÅÿÊÿÌÿÍÿÉÿÎÿ¾ÿ½ÿÂÿÃÿÏÿÈÿ¼ÿÂÿËÿÎÿÐÿÄÿÄÿÊÿÅÿ¾ÿÁÿ¼ÿ¾ÿÆÿÁÿÀÿÂÿÃÿÇÿÃÿÆÿÍÿÊÿÈÿÊÿËÿÈÿÁÿ¾ÿ¼ÿÁÿÁÿ¼ÿÇÿËÿÅÿÃÿ¾ÿÂÿÊÿÈÿÁÿÅÿËÿÍÿËÿÇÿÈÿÍÿÉÿÁÿÄÿÅÿÇÿÀÿÌÿÑÿÊÿÈÿÊÿÇÿÅÿ¹ÿÏÿÂÿÃÿÃÿÄÿÅÿÊÿÇÿÄÿÅÿÀÿ¿ÿÆÿ¿ÿÛÿÄÿÃÿÈÿÇÿÃÿÄÿÅÿÄÿÃÿ½ÿÃÿÅÿÛÿÂÿÃÿÈÿÇÿÂÿÄÿÄÿÆÿÍÿÁÿ¸ÿÄÿÄÿ¿ÿÂÿÍÿÆÿÆÿÎÿËÿÆÿÊÿ¿ÿÉÿ¿ÿËÿÁÿÎÿÍÿÀÿ½ÿÄÿÆÿÂÿ¼ÿ¸ÿ·ÿÄÿÈÿÆÿÃÿÄÿÉÿÌÿËÿÇÿ½ÿÄÿÅÿÊÿÄÿÃÿÇÿÄÿÂÿÆÿÇÿÀÿÀÿÈÿÄÿÃÿÂÿÂÿÄÿÂÿÃÿÄÿÃÿÈÿËÿÑÿÅÿÐÿÁÿÉÿÕÿÓÿÏÿËÿÇÿÊÿ¼ÿÈÿÁÿÅÿÄÿÏÿÄÿÇÿÌÿÈÿÈÿ»ÿËÿÁÿÏÿÏÿÁÿ¾ÿÁÿÁÿÆÿÊÿ¾ÿÈÿØÿÃÿºÿÉÿÇÿÆÿÊÿËÿÊÿÆÿÃÿÇÿÆÿÍÿÈÿÆÿÁÿÄÿÊÿÆÿÁÿÇÿÈÿÌÿÔÿÌÿÆÿÄÿÅÿÂÿÂÿÉÿÅÿ³ÿ¼ÿÁÿÀÿÅÿÎÿÎÿÅÿÅÿÍÿÉÿÏÿÇÿÅÿÃÿÃÿÇÿÅÿÁÿÆÿÈÿÊÿ¼ÿÄÿÆÿÅÿÇÿÊÿÌÿÇÿÃÿËÿÇÿÅÿ¾ÿÄÿÔÿÐÿÆÿÇÿ¼ÿºÿÈÿÉÿÎÿÉÿ¿ÿÂÿÇÿ¾ÿ¹ÿÃÿÎÿÃÿÇÿ»ÿÂÿÊÿÈÿÉÿÏÿÑÿÃÿÕÿÐÿÊÿÄÿ¿ÿÁÿÅÿÆÿÎÿÊÿÄÿÍÿÍÿÇÿÂÿ¿ÿ¾ÿ½ÿ¼ÿÀÿ½ÿÄÿÆÿÀÿÆÿÐÿËÿÇÿÑÿÆÿ¼ÿÁÿÈÿÉÿÄÿÃÿÈÿÊÿÄÿÁÿÒÿËÿÁÿ¼ÿÀÿÍÿÇÿ½ÿÅÿÉÿ¾ÿÈÿÈÿÅÿËÿÅÿÄÿÀÿÎÿÇÿÃÿÆÿÈÿÃÿ¿ÿÉÿ¾ÿÌÿÍÿÉÿÅÿÆÿÈÿÊÿÐÿÊÿËÿÐÿÀÿ¾ÿÆÿÅÿ½ÿÂÿÉÿÎÿÊÿÏÿÊÿÀÿ¾ÿÉÿÚÿÏÿÈÿÅÿËÿÄÿ¿ÿÀÿÁÿ¾ÿÅÿ¿ÿÊÿ½ÿÀÿÄÿÀÿÂÿÍÿ»ÿÉÿ¼ÿµÿ»ÿÀÿÈÿÏÿÂÿ»ÿÀÿµÿ¹ÿ¾ÿ¾ÿÁÿÂÿ¾ÿÂÿ¹ÿÄÿ¾ÿÂÿÉÿÈÿÃÿÂÿÃÿÇÿ¹ÿ¿ÿ¾ÿÀÿ½ÿ¶ÿ¾ÿÍÿÈÿÄÿ»ÿÂÿ»ÿ¸ÿ¿ÿ·ÿºÿÊÿÆÿÑÿÆÿ¾ÿ½ÿ¿ÿÀÿÁÿ³ÿÇÿÁÿÃÿÀÿ¼ÿ¹ÿ¹ÿ¼ÿ´ÿ´ÿµÿ·ÿÁÿÉÿ»ÿ³ÿ»ÿ²ÿ¹ÿ·ÿÅÿÊÿÆÿ¼ÿ¸ÿ»ÿ¿ÿÃÿËÿÈÿÈÿÅÿ»ÿ´ÿ¹ÿÁÿÂÿÉÿÔÿÂÿÀÿËÿÌÿÇÿÆÿÃÿ·ÿ½ÿ±ÿºÿÅÿ¼ÿÁÿÆÿÆÿÄÿÁÿÄÿºÿ¾ÿ®ÿÄÿÏÿÈÿÁÿÁÿÂÿÀÿÂÿÂÿ¿ÿºÿ¼ÿÁÿÆÿÄÿ½ÿÁÿÀÿÁÿ¾ÿ´ÿ»ÿ¸ÿ¼ÿ¿ÿÄÿÎÿÁÿÌÿ»ÿÅÿ¹ÿºÿ¹ÿÃÿÇÿ¿ÿÄÿ¿ÿÆÿÄÿÄÿÃÿÂÿ¾ÿ¾ÿÃÿÆÿÇÿµÿ·ÿ¼ÿÈÿÊÿ¿ÿ¾ÿÁÿÃÿÂÿ¼ÿÂÿÁÿÅÿ»ÿ½ÿÀÿÄÿÉÿÆÿÃÿÍÿ¸ÿ¿ÿÍÿÀÿ½ÿÈÿ¼ÿ¶ÿ¿ÿÂÿ¿ÿ·ÿ¿ÿ½ÿÒÿËÿÀÿ¿ÿ¿ÿ»ÿ»ÿÃÿ¾ÿ¸ÿÄÿÃÿ½ÿÉÿÈÿ½ÿºÿ½ÿÂÿÌÿºÿÍÿ¿ÿÄÿÈÿÔÿÒÿÌÿÂÿºÿÄÿÅÿÂÿ¿ÿÆÿ»ÿ¾ÿÂÿÅÿÀÿºÿ½ÿÃÿËÿÇÿÊÿÃÿ½ÿÀÿÃÿÈÿÄÿÃÿÅÿÂÿÊÿÂÿ¹ÿºÿÁÿËÿÄÿÃÿÇÿÄÿÃÿÉÿ½ÿ¼ÿÀÿÉÿÇÿÅÿºÿ¸ÿ¿ÿÁÿÃÿËÿÈÿ¼ÿÃÿ·ÿ¿ÿÅÿ·ÿ¸ÿÀÿ»ÿ»ÿÁÿ½ÿÇÿÆÿÄÿ¿ÿÀÿ¸ÿÃÿÀÿºÿºÿ·ÿ¶ÿÀÿÍÿÐÿ½ÿ¼ÿ·ÿ¿ÿÅÿ¾ÿ¼ÿÂÿÃÿÁÿÀÿ·ÿÆÿÇÿµÿÄÿÈÿÀÿ¸ÿ¸ÿÂÿÆÿ¿ÿ¿ÿÁÿ¼ÿ¿ÿ½ÿÍÿÊÿ¿ÿ¿ÿÄÿÃÿÄÿÁÿ¼ÿÀÿ½ÿÁÿÃÿÈÿÈÿÇÿÁÿ¿ÿÆÿÄÿ¼ÿºÿ¼ÿ½ÿÁÿ½ÿÂÿÆÿ»ÿ¹ÿÁÿÈÿÆÿ½ÿ¾ÿ¾ÿ¼ÿÃÿ¿ÿÅÿÃÿ¿ÿ¼ÿÌÿÂÿÁÿÉÿ¼ÿ»ÿÆÿÉÿÂÿ±ÿÀÿÅÿ¼ÿÈÿÈÿÅÿ¼ÿ¿ÿ¼ÿºÿÂÿÂÿ·ÿ»ÿÁÿ¾ÿÂÿÆÿÆÿ¼ÿÂÿ¿ÿ¼ÿÆÿÆÿÆÿÇÿÁÿ¿ÿ¾ÿ·ÿÅÿÇÿÇÿÅÿ¿ÿ¼ÿ¼ÿÃÿÅÿÅÿÅÿÁÿ½ÿÉÿÈÿÃÿÉÿÃÿÃÿÈÿÉÿÁÿ¸ÿÂÿ¿ÿ¸ÿ¼ÿ½ÿ½ÿÁÿ¾ÿÆÿÃÿÁÿºÿÂÿÂÿ·ÿÃÿÁÿ¿ÿÁÿ¾ÿÇÿËÿ¿ÿ½ÿ¾ÿ¾ÿÄÿ½ÿÃÿ·ÿÀÿ¿ÿÂÿÂÿÄÿÄÿÁÿÀÿ¿ÿÉÿÀÿ¸ÿÄÿ¿ÿ¼ÿÍÿÆÿÀÿ¼ÿ¿ÿ¾ÿ¿ÿÁÿ»ÿÀÿÄÿ¿ÿºÿ¸ÿ¶ÿÆÿÀÿÃÿ¼ÿÁÿ¿ÿ¾ÿÂÿÆÿÅÿ¼ÿ¹ÿÆÿÐÿÅÿÇÿÊÿ¼ÿºÿ¿ÿÀÿÄÿÀÿÀÿ¼ÿ¼ÿÄÿÇÿÆÿÈÿ¾ÿÅÿÄÿÄÿËÿÐÿ¶ÿµÿ·ÿÃÿÈÿÄÿÀÿÆÿÊÿÈÿÉÿ¾ÿ¾ÿËÿÆÿÄÿ±ÿ¿ÿÂÿÂÿÅÿÉÿÁÿÀÿÄÿÂÿ¾ÿ¿ÿÅÿÊÿÀÿÇÿ¿ÿÊÿÃÿÂÿ¸ÿ»ÿ¼ÿÌÿÈÿ¼ÿ¼ÿ¹ÿ°ÿ¶ÿÂÿÁÿÄÿÄÿÄÿÎÿÁÿÃÿ½ÿÅÿÌÿÉÿÆÿÄÿÁÿ³ÿ·ÿÂÿ¾ÿºÿÁÿ¿ÿ³ÿ½ÿ¿ÿÂÿ®ÿÅÿ¹ÿÉÿÅÿÇÿ¿ÿÁÿÊÿÉÿÆÿÅÿ¾ÿ²ÿ´ÿÉÿÉÿ³ÿ¼ÿÐÿ»ÿÇÿÌÿÁÿ¹ÿÀÿÂÿ½ÿÀÿÀÿ¿ÿºÿºÿÂÿÁÿ¼ÿ¾ÿÂÿÊÿÁÿÀÿÁÿ½ÿÁÿÅÿÉÿÅÿÍÿÃÿ¾ÿºÿ¯ÿ¸ÿÆÿÂÿ¾ÿÁÿ¼ÿ»ÿ¾ÿÈÿ»ÿ·ÿÊÿ·ÿ¿ÿ¹ÿ¼ÿ½ÿÆÿÃÿÀÿ¼ÿ½ÿÃÿÁÿ½ÿ¿ÿÀÿ¿ÿ¾ÿÃÿÅÿÁÿ±ÿ¾ÿÊÿ¼ÿÆÿÇÿ¶ÿ»ÿ»ÿ¹ÿ½ÿ¹ÿÀÿÀÿ¸ÿÀÿÅÿ¾ÿºÿ½ÿÅÿ¼ÿ¹ÿºÿÇÿÁÿ¸ÿ¾ÿ¼ÿ¶ÿ»ÿÇÿ»ÿ¶ÿÀÿ½ÿ¿ÿÄÿÀÿÀÿÁÿ¼ÿ¾ÿÁÿÃÿ¿ÿÈÿÈÿÃÿÀÿÆÿÈÿÆÿ²ÿÁÿÀÿ·ÿµÿÁÿÁÿ½ÿ¿ÿÀÿ½ÿ½ÿ¾ÿ¾ÿÎÿÊÿ¹ÿÈÿ¾ÿ¿ÿ°ÿ·ÿºÿÂÿÆÿÆÿ»ÿ»ÿÅÿÄÿ¹ÿµÿºÿ¿ÿÁÿÅÿÃÿ¸ÿ·ÿ½ÿ¾ÿ¼ÿ¹ÿ¼ÿ»ÿ¹ÿ»ÿÁÿ¹ÿ»ÿÈÿ¾ÿÇÿ¿ÿÃÿÃÿÃÿÂÿ»ÿ¾ÿÂÿÁÿÂÿÄÿÆÿ¿ÿÃÿÆÿÃÿÂÿÂÿ¼ÿ¹ÿ»ÿÇÿÃÿºÿÇÿÂÿµÿ½ÿÇÿÅÿ½ÿ½ÿÃÿÊÿËÿÄÿ¼ÿºÿÀÿ¼ÿ¼ÿºÿ»ÿ¾ÿÆÿÀÿ¼ÿ´ÿ¾ÿÁÿ»ÿºÿ¾ÿÃÿ¿ÿÀÿ»ÿ°ÿ·ÿÁÿ¹ÿ¸ÿÂÿ½ÿ¸ÿ¿ÿ¸ÿºÿ¼ÿ»ÿ¾ÿ½ÿ»ÿ¹ÿ¿ÿ¿ÿ¼ÿ·ÿÀÿÁÿ¸ÿ¼ÿ»ÿ¸ÿ¹ÿÀÿ¾ÿ¼ÿ¿ÿ¿ÿ½ÿ¾ÿºÿ¸ÿÀÿÂÿÀÿÄÿ¼ÿ·ÿÁÿ¾ÿ·ÿ¶ÿ´ÿÁÿÄÿºÿ¾ÿ·ÿ·ÿ¶ÿÇÿ·ÿ¿ÿÅÿÀÿ¿ÿÃÿÀÿÁÿÅÿÌÿÌÿ¾ÿ·ÿ»ÿ¼ÿ¸ÿ´ÿ·ÿ¾ÿ¸ÿÄÿ¹ÿ¼ÿÍÿ¼ÿ¿ÿÔÿ»ÿÀÿÆÿ¹ÿ¿ÿËÿÆÿÇÿÀÿ¿ÿ¾ÿ¹ÿ¼ÿ¼ÿ°ÿ°ÿÀÿÇÿ¾ÿ¸ÿ»ÿ¶ÿ»ÿ¼ÿÀÿÇÿ¯ÿÅÿÄÿ¹ÿÁÿ¾ÿÃÿ·ÿÂÿÈÿÄÿ¾ÿÈÿÁÿ¹ÿ¼ÿ¾ÿ¿ÿÈÿÈÿÉÿÌÿÍÿÇÿ³ÿ°ÿ²ÿ¾ÿ»ÿ²ÿ¿ÿÄÿµÿÂÿÀÿÈÿ¿ÿ¹ÿÁÿ¬ÿµÿÀÿ¸ÿÇÿÉÿ·ÿ·ÿÃÿ¾ÿ½ÿÁÿ½ÿ¿ÿ½ÿ¹ÿ½ÿ¼ÿºÿ»ÿºÿÁÿ¿ÿÅÿ¿ÿ¾ÿ»ÿ¶ÿ¸ÿÂÿ½ÿ¹ÿÃÿ½ÿ¼ÿ¾ÿÀÿÆÿ¯ÿ¿ÿ´ÿÅÿÂÿ¾ÿ¿ÿ¾ÿ¼ÿ½ÿ½ÿ¾ÿ¾ÿ½ÿ½ÿÂÿÆÿ¿ÿ»ÿÀÿ¼ÿ¿ÿ»ÿ°ÿ¼ÿÅÿÆÿÇÿ½ÿµÿÄÿ³ÿ¹ÿÁÿÂÿÅÿºÿºÿºÿ½ÿµÿµÿÂÿÉÿÀÿ½ÿÃÿ¼ÿ¸ÿÊÿÉÿ¼ÿÂÿÆÿ¾ÿºÿÂÿÃÿÀÿ¿ÿÆÿ·ÿÀÿ¹ÿÁÿºÿ¾ÿºÿÎÿÁÿ³ÿ½ÿ¹ÿ»ÿ½ÿ¶ÿ¾ÿÏÿÆÿÃÿ¼ÿ°ÿ½ÿÄÿÃÿ½ÿÃÿÈÿÆÿ¼ÿ·ÿ»ÿºÿ¼ÿÅÿÈÿºÿ»ÿÅÿ¿ÿ¾ÿ»ÿ»ÿ¼ÿµÿÃÿÆÿÀÿ¯ÿ¼ÿµÿºÿ±ÿ¾ÿÄÿ»ÿÄÿÂÿÂÿÄÿÆÿ½ÿ·ÿÂÿ¾ÿµÿ¹ÿÁÿÁÿÁÿÂÿ¿ÿºÿµÿ°ÿ®ÿ¹ÿ½ÿÂÿ½ÿºÿÀÿ¹ÿÁÿ¹ÿ¹ÿ¾ÿ¾ÿ»ÿ´ÿÀÿµÿÆÿÁÿ¿ÿ¿ÿ¹ÿÉÿÁÿ½ÿÂÿ¸ÿ·ÿµÿ¹ÿ»ÿ¸ÿ¹ÿÀÿÅÿ¾ÿºÿºÿ¸ÿ¼ÿ¹ÿºÿÂÿ¸ÿ¸ÿ¶ÿÂÿÂÿÀÿÃÿ¹ÿÅÿÇÿµÿÂÿÀÿÀÿÇÿÁÿÀÿÌÿ½ÿ¸ÿ»ÿ·ÿ¯ÿ­ÿ¿ÿÈÿ½ÿµÿ³ÿ¹ÿ¼ÿ¾ÿÄÿÅÿÃÿÃÿÆÿ¾ÿ»ÿÁÿ¹ÿ»ÿ·ÿ¸ÿ¼ÿÂÿÈÿÀÿ·ÿÆÿÃÿ¹ÿ¼ÿ°ÿ»ÿÁÿ¸ÿÎÿ¶ÿºÿÀÿÃÿÀÿÆÿ¿ÿ»ÿÈÿÈÿÀÿ¿ÿ¹ÿ½ÿÅÿ¿ÿ¹ÿ¿ÿ»ÿ»ÿÆÿÀÿ¸ÿ¶ÿ·ÿ½ÿ¹ÿ¼ÿºÿ½ÿ¿ÿÀÿ»ÿ´ÿÂÿÀÿ¿ÿÌÿµÿ¼ÿ´ÿ¶ÿ¸ÿ·ÿ½ÿ¶ÿÃÿÄÿÁÿµÿÁÿ´ÿ·ÿ¸ÿ¼ÿ¿ÿ½ÿ¹ÿ¹ÿ»ÿÁÿ¾ÿ¸ÿ¼ÿ¾ÿ¹ÿ¹ÿ½ÿ»ÿ»ÿ¶ÿ´ÿÀÿÃÿÁÿ¹ÿ¹ÿ»ÿ¾ÿ¿ÿÂÿ²ÿÀÿ¼ÿ½ÿ¹ÿÿ³ÿ¾ÿ¼ÿ°ÿÇÿµÿ½ÿÀÿ¿ÿºÿ¾ÿÅÿÂÿÀÿÂÿÆÿÈÿÇÿÀÿÄÿ¾ÿ²ÿ¸ÿ¿ÿÁÿ¼ÿ·ÿ¾ÿµÿµÿÁÿ¿ÿºÿÅÿÃÿ°ÿ¸ÿ¶ÿÂÿ·ÿÇÿÂÿ»ÿ´ÿÀÿ¿ÿ³ÿ±ÿµÿºÿ¾ÿ¼ÿ½ÿ¾ÿ¾ÿ¹ÿ¹ÿ±ÿ¹ÿ·ÿ½ÿÃÿºÿ²ÿ¹ÿÁÿ½ÿ¼ÿ¼ÿ¼ÿ½ÿÁÿÃÿ´ÿ¿ÿÆÿÀÿ·ÿÄÿ¼ÿÁÿËÿºÿ»ÿ¹ÿÁÿ²ÿÇÿ¼ÿ°ÿ´ÿ³ÿ¼ÿÀÿ»ÿµÿ»ÿ»ÿ¾ÿºÿ¾ÿÀÿ¾ÿÈÿ¼ÿ¼ÿÇÿÀÿ¸ÿ¶ÿ¾ÿÄÿ¹ÿ¿ÿÇÿÁÿµÿ¶ÿ¿ÿ¾ÿ½ÿ¹ÿ¹ÿ½ÿ¹ÿºÿÂÿÀÿÆÿÄÿ¾ÿ»ÿ»ÿ¼ÿºÿÀÿ¼ÿ±ÿ·ÿ»ÿÈÿÁÿ»ÿ´ÿ´ÿ¾ÿÂÿÁÿÃÿÀÿ¿ÿ¿ÿ»ÿ»ÿ¼ÿÁÿÀÿÅÿÀÿÂÿ¿ÿÂÿ¿ÿÂÿÂÿ¼ÿ¶ÿ¿ÿ´ÿ¿ÿ½ÿÇÿÆÿºÿÀÿ»ÿ¹ÿ¶ÿ¿ÿ¼ÿ¼ÿ¼ÿÀÿÂÿ¼ÿ¹ÿ¼ÿ·ÿ¹ÿºÿ¼ÿ¹ÿ¸ÿÁÿÊÿÊÿÀÿÁÿ½ÿ´ÿµÿ¾ÿ¿ÿÁÿ¼ÿºÿ´ÿÈÿ¶ÿ´ÿ·ÿ¾ÿ½ÿ»ÿÆÿÆÿ»ÿ¿ÿ½ÿ»ÿÆÿÄÿ³ÿ¹ÿÇÿÀÿ¿ÿÃÿ»ÿ¼ÿ¿ÿ¼ÿ¸ÿ»ÿÃÿÁÿ»ÿ¾ÿÀÿ¹ÿºÿ±ÿÄÿÉÿÆÿ¾ÿ¸ÿÌÿÍÿÀÿ¿ÿÃÿ·ÿ³ÿÁÿ¹ÿÂÿ»ÿ¼ÿÍÿÆÿ¼ÿÁÿÄÿÄÿÁÿÀÿ¿ÿ¹ÿ¸ÿÃÿÀÿ¹ÿÁÿ»ÿ·ÿÁÿ½ÿÅÿÂÿÅÿ½ÿÁÿÍÿËÿ¿ÿ½ÿ¾ÿ²ÿ»ÿ¼ÿ¿ÿÁÿ·ÿ°ÿ°ÿÀÿÁÿ½ÿÃÿÀÿºÿ»ÿ¾ÿ½ÿÃÿÃÿÁÿ¼ÿ¸ÿ»ÿºÿ¼ÿ¸ÿµÿ·ÿÁÿ¼ÿ¼ÿ½ÿÄÿÅÿ½ÿÁÿºÿºÿÅÿÃÿÃÿÉÿ»ÿÄÿ¿ÿÃÿÄÿÂÿÅÿ¸ÿ½ÿÃÿµÿ¸ÿÄÿÃÿÄÿÆÿÁÿ¹ÿ¶ÿÁÿ¹ÿ¸ÿÃÿ»ÿ»ÿÉÿÅÿ¶ÿ¸ÿÈÿ³ÿ¼ÿµÿ½ÿ¾ÿ¿ÿÅÿÂÿ½ÿ»ÿ·ÿÍÿÀÿ½ÿÊÿÇÿ¹ÿ¶ÿ¾ÿÄÿÃÿÁÿ¿ÿ¾ÿ¿ÿÃÿÂÿÆÿÀÿÄÿ½ÿ¿ÿÃÿÄÿ¼ÿ¶ÿÁÿ¹ÿÂÿ¿ÿ¾ÿ¹ÿ¼ÿÁÿËÿ¾ÿ²ÿºÿÂÿÅÿÂÿ¿ÿÇÿÈÿºÿ¸ÿºÿ¿ÿ¾ÿ¹ÿºÿ¸ÿÀÿËÿ³ÿ¿ÿ½ÿ±ÿÂÿ¼ÿ°ÿÆÿ½ÿ¿ÿ¼ÿ¹ÿÀÿ·ÿµÿÏÿËÿ¹ÿ½ÿÉÿÌÿÂÿ»ÿ»ÿ¶ÿ·ÿ»ÿ¼ÿ±ÿÅÿ¾ÿÅÿÁÿÊÿÁÿ¹ÿÊÿÄÿ·ÿ¾ÿ½ÿÄÿÁÿÄÿÌÿÁÿÀÿ¿ÿ¸ÿ½ÿÃÿ¿ÿ¸ÿºÿÁÿÄÿ¾ÿ¿ÿÄÿÄÿÆÿ¿ÿ¾ÿ·ÿ·ÿÀÿÄÿ·ÿ¹ÿ¹ÿ¿ÿÄÿÄÿÅÿºÿ´ÿ¼ÿÅÿÀÿ¼ÿÄÿÆÿÀÿ·ÿºÿÆÿÅÿÁÿ¾ÿÆÿÆÿ¾ÿ¿ÿÆÿ»ÿÃÿºÿºÿÃÿÄÿÁÿ¼ÿ¿ÿÀÿÃÿÀÿ½ÿ½ÿÂÿÈÿÈÿËÿÁÿÁÿ¼ÿÉÿÏÿÇÿ¼ÿÁÿ¿ÿ¼ÿ¾ÿÂÿÂÿ¹ÿ¾ÿÈÿ½ÿ»ÿ½ÿÈÿÉÿ¼ÿ½ÿÁÿºÿºÿÁÿÁÿ¾ÿÀÿÃÿÅÿ¿ÿÁÿÄÿÄÿ¿ÿÄÿ¼ÿ»ÿÁÿÂÿÇÿÉÿ¿ÿºÿ¾ÿ¾ÿÁÿÈÿÄÿÀÿ¾ÿÀÿ½ÿ¾ÿ½ÿ¾ÿÄÿÄÿ¿ÿÑÿ¾ÿ½ÿÆÿÄÿÀÿÆÿÃÿÅÿÈÿ»ÿ¸ÿ¾ÿÀÿÇÿÄÿ½ÿµÿÀÿÉÿÂÿÂÿ¼ÿÿsÿ²ÿÁÿÉÿÅÿÀÿ¾ÿÂÿÀÿÀÿÆÿÅÿÁÿÅÿÉÿÄÿÀÿÅÿÊÿÆÿÃÿ¿ÿ½ÿÄÿÁÿ½ÿÁÿÊÿÆÿÕÿÐÿÁÿÂÿÂÿÁÿÁÿÃÿÊÿÈÿÂÿ¾ÿ·ÿÊÿ¼ÿÉÿÏÿ¾ÿ¾ÿ½ÿºÿ¾ÿÄÿÃÿ¾ÿ¼ÿ¿ÿÀÿÃÿ¾ÿ·ÿºÿ¼ÿºÿ¾ÿÂÿÏÿÅÿ¹ÿÎÿÀÿÊÿÃÿºÿÂÿÆÿÀÿÂÿÆÿÃÿÁÿÁÿÁÿÀÿÄÿÂÿÁÿÈÿÂÿ¿ÿÃÿÅÿÃÿ¾ÿµÿºÿÀÿÅÿÈÿÇÿÁÿÀÿÄÿÇÿÈÿÄÿÄÿÆÿÅÿÄÿÆÿ·ÿ»ÿ¾ÿÀÿÆÿÇÿÁÿ½ÿÂÿÂÿÈÿÊÿÆÿÇÿÀÿ½ÿ¼ÿÅÿ½ÿÅÿÄÿ¿ÿÇÿÉÿ½ÿ½ÿ¾ÿ¹ÿ¿ÿÊÿÇÿÀÿ¿ÿ¼ÿ½ÿÇÿÊÿ¾ÿÇÿÄÿÂÿÃÿÂÿ¶ÿ¼ÿÄÿ¾ÿÆÿÃÿÁÿÄÿÂÿÁÿÃÿÀÿÁÿËÿÃÿÆÿÅÿ¿ÿ¹ÿÇÿÀÿÂÿ»ÿ¾ÿÇÿÆÿÀÿÁÿÂÿ¾ÿ¼ÿÀÿ¾ÿ¿ÿÄÿ´ÿ¶ÿÆÿ¸ÿ½ÿÈÿÆÿ¿ÿÇÿÎÿÎÿÍÿËÿÊÿÇÿÉÿÄÿÀÿÌÿÙÿÂÿÏÿÄÿÀÿ¼ÿ½ÿÆÿÊÿÅÿÁÿÃÿ¾ÿºÿ¾ÿÂÿÂÿÌÿÍÿÎÿÓÿ½ÿµÿ¹ÿÊÿËÿ¾ÿ½ÿÈÿÊÿÄÿ¿ÿÈÿËÿÎÿÅÿÎÿÂÿÁÿÂÿ½ÿÇÿÉÿÂÿÂÿÅÿÅÿ¿ÿÂÿÇÿÄÿ¾ÿµÿÃÿºÿ¿ÿÂÿÏÿÊÿÉÿÔÿÒÿÁÿÀÿÎÿËÿÊÿÈÿÃÿÀÿÁÿÅÿÄÿÍÿÃÿ¾ÿÅÿÆÿ¾ÿ¼ÿÃÿ¿ÿ¾ÿ½ÿÈÿÌÿÆÿÊÿÆÿÃÿÁÿ¼ÿ½ÿÅÿÍÿÏÿÂÿÈÿ×ÿÃÿËÿÆÿÃÿÃÿÂÿÃÿÃÿ¾ÿ¿ÿÅÿÅÿÇÿÅÿÊÿÁÿÎÿÂÿ»ÿÄÿÃÿ¾ÿÄÿ¼ÿ·ÿÇÿÒÿÏÿÅÿÆÿÅÿÆÿËÿÒÿÈÿÉÿÉÿÅÿÁÿÃÿÊÿËÿÉÿÈÿÄÿÊÿËÿÇÿÀÿÏÿÉÿÂÿÏÿÍÿÁÿÈÿËÿÀÿÉÿÉÿÆÿÌÿ¿ÿÍÿÌÿ½ÿ¼ÿÃÿÅÿÆÿÄÿÂÿÇÿÀÿÊÿËÿËÿÀÿÌÿÈÿÆÿÇÿÅÿÈÿÍÿÊÿÃÿÆÿÌÿÑÿÈÿ¾ÿÃÿÇÿÆÿÊÿÌÿÉÿËÿËÿÈÿÅÿ·ÿÄÿ¼ÿÁÿÄÿÅÿÇÿÅÿÆÿÉÿÁÿÎÿÆÿÌÿÊÿÅÿÀÿÆÿÇÿÃÿÅÿÇÿÄÿÇÿÊÿÂÿØÿÅÿÃÿÏÿÑÿÌÿÈÿÇÿÉÿËÿÏÿÑÿÅÿ¼ÿ¿ÿºÿ¿ÿÁÿÀÿÃÿÄÿÇÿËÿÀÿºÿÁÿÀÿ¼ÿÉÿÂÿÂÿÊÿÉÿÅÿÉÿËÿÂÿÅÿÉÿ½ÿÅÿÈÿÄÿÁÿÉÿÊÿÁÿ½ÿÃÿ¾ÿ¿ÿÅÿÈÿÆÿÂÿÅÿÅÿÇÿÊÿÆÿÂÿÇÿ¿ÿÃÿÇÿÇÿÈÿÑÿÏÿÍÿÃÿ·ÿ¿ÿÂÿÇÿÆÿÊÿÂÿÄÿ½ÿÂÿÆÿÆÿÊÿÎÿÌÿÈÿÈÿÊÿÉÿÁÿÅÿËÿÌÿÐÿÏÿÂÿ¿ÿÅÿºÿÈÿÉÿÁÿÅÿÅÿÇÿËÿÄÿÀÿÁÿÍÿÍÿÀÿÁÿÆÿÈÿÄÿ¿ÿÂÿÂÿËÿ½ÿÍÿÀÿÅÿÎÿËÿÇÿÈÿÃÿÀÿÄÿÉÿËÿÁÿÃÿ¿ÿÉÿÍÿÅÿÇÿÅÿÅÿÄÿ´ÿÅÿÃÿÀÿÄÿÉÿÍÿËÿÃÿµÿÀÿÀÿ½ÿÈÿÑÿÎÿÉÿÊÿÍÿÃÿ¾ÿÄÿ¿ÿ¿ÿÅÿÆÿÁÿÀÿÄÿÉÿÈÿÁÿÌÿÆÿ½ÿ¾ÿÈÿËÿÆÿÃÿÑÿÌÿÃÿÄÿÃÿÁÿ¿ÿÁÿÊÿÓÿ¾ÿ·ÿÃÿÈÿËÿÇÿÎÿÏÿÁÿµÿ¾ÿÑÿÀÿÅÿÊÿÉÿ¾ÿ¸ÿ¾ÿÆÿÇÿÈÿÉÿÁÿÇÿÈÿÏÿÎÿÄÿÀÿÆÿÎÿÉÿÏÿÔÿÉÿÃÿÄÿÂÿÈÿÒÿÈÿÏÿÎÿÄÿÉÿÐÿÌÿÉÿËÿÅÿÆÿÅÿ¾ÿËÿÊÿÂÿÁÿÀÿºÿÃÿÄÿÈÿÎÿÑÿÎÿÎÿÊÿÀÿ¿ÿÄÿ¿ÿ½ÿÍÿÐÿÏÿÏÿÊÿÉÿÁÿÄÿÁÿÀÿÅÿÌÿÊÿÅÿÓÿÇÿÅÿÑÿËÿÁÿ»ÿÀÿÉÿÉÿÊÿÉÿÉÿÅÿÆÿÇÿÅÿÄÿÀÿÃÿÎÿÌÿÆÿÀÿÁÿÆÿÉÿÌÿÆÿËÿÅÿÇÿÄÿÀÿÁÿÂÿ¼ÿÁÿÃÿ¹ÿ¶ÿ½ÿ¾ÿ¹ÿ¼ÿÉÿ»ÿ½ÿÈÿ¸ÿ¼ÿÂÿÃÿÉÿÄÿÄÿÃÿ¹ÿ¹ÿ¿ÿÁÿÀÿÂÿ¾ÿÀÿ¸ÿ¸ÿÁÿÇÿÁÿºÿ¶ÿ­ÿ¹ÿÁÿ¿ÿ½ÿ½ÿÁÿÂÿ»ÿ»ÿÇÿÁÿÁÿ¼ÿ¿ÿÂÿÃÿÃÿÁÿ½ÿÇÿ»ÿ¼ÿµÿ·ÿ»ÿ¼ÿ¼ÿºÿ¿ÿÂÿ¾ÿ¼ÿ½ÿ½ÿ»ÿ¹ÿ»ÿºÿ³ÿ¾ÿ¼ÿ¼ÿÁÿÃÿ¿ÿ¼ÿ¹ÿµÿÁÿ¹ÿ¼ÿÂÿÃÿ¿ÿ»ÿ¼ÿÃÿÆÿ¾ÿÍÿÅÿ¼ÿ½ÿ¿ÿ½ÿÃÿÊÿÑÿÀÿ¸ÿÅÿÎÿÇÿ¿ÿÁÿÃÿÁÿ¿ÿ¸ÿÁÿ¼ÿ¿ÿÁÿ¼ÿ·ÿ¶ÿ»ÿÇÿ´ÿÉÿÌÿÃÿ¿ÿ¾ÿÂÿÎÿÍÿÌÿÃÿ¾ÿ¹ÿ¼ÿ¾ÿ¾ÿ¼ÿºÿ¾ÿÅÿÈÿÂÿÂÿÄÿÈÿÇÿ¿ÿ»ÿÇÿÀÿÊÿÁÿÅÿ¾ÿ¼ÿ½ÿÁÿÇÿÄÿÃÿ½ÿ¹ÿ³ÿÀÿÃÿ¼ÿ¾ÿÂÿ¿ÿ¿ÿ¸ÿÇÿ¼ÿ¾ÿÄÿºÿ¼ÿÀÿ½ÿ¹ÿ¼ÿ¸ÿÂÿÇÿÆÿÂÿÁÿÃÿÅÿÁÿ½ÿÁÿÊÿ¾ÿÃÿ½ÿ¾ÿ¶ÿÁÿ¿ÿ»ÿÂÿÀÿÅÿÂÿÁÿ¹ÿÒÿÌÿ¿ÿÂÿÃÿ»ÿ½ÿÆÿÃÿ¼ÿÄÿ¾ÿ·ÿ·ÿ¾ÿÀÿÀÿÀÿ¿ÿÑÿÍÿÈÿÇÿÂÿÆÿÍÿÍÿÆÿÁÿ¿ÿÂÿÉÿÉÿ·ÿÊÿ¸ÿ½ÿÂÿÇÿÎÿÌÿÁÿ¸ÿ½ÿ½ÿÃÿÁÿÈÿÂÿÇÿÅÿÃÿÅÿÃÿ½ÿÅÿÃÿÅÿÁÿÂÿÅÿÅÿÅÿÁÿÃÿÊÿ¾ÿ¾ÿ¼ÿ¹ÿ¿ÿÑÿÎÿ»ÿÁÿÄÿ¾ÿ¼ÿ¾ÿÂÿ¹ÿ¹ÿ¾ÿ½ÿÄÿ¿ÿ»ÿºÿ¼ÿ¾ÿ¿ÿÃÿÁÿ¸ÿÈÿ·ÿ·ÿÀÿËÿÃÿÅÿÈÿÂÿ¿ÿÂÿÅÿÅÿ¿ÿ¼ÿ¶ÿÂÿÄÿÂÿÀÿÅÿÈÿÀÿÂÿÆÿ°ÿÄÿÇÿÅÿÕÿÌÿÀÿ½ÿÃÿÂÿ»ÿÀÿÅÿÃÿÀÿ½ÿÃÿËÿ»ÿ½ÿÄÿÄÿÁÿÁÿÀÿ½ÿÇÿÄÿÂÿÊÿÇÿËÿÄÿÊÿÈÿÆÿÂÿÁÿÅÿÂÿÆÿÂÿÁÿÄÿ½ÿµÿ¾ÿÃÿÆÿÆÿÉÿÉÿÂÿÄÿÅÿÌÿÂÿÅÿ®ÿ¿ÿÉÿÁÿ¹ÿ¾ÿ¿ÿÃÿÊÿÂÿ¿ÿÄÿÃÿ¸ÿÂÿÊÿÈÿ»ÿºÿºÿºÿÁÿÇÿ¾ÿ¸ÿÅÿÄÿÂÿÄÿ¸ÿÂÿËÿ³ÿ³ÿÅÿ¿ÿ»ÿÅÿÃÿÀÿ¼ÿ¾ÿ´ÿÌÿÐÿÉÿÆÿ½ÿÀÿ¿ÿ¾ÿ½ÿ»ÿ¼ÿÀÿÄÿÈÿËÿÁÿÆÿÐÿÌÿÃÿÇÿ¿ÿÅÿÇÿÀÿ¼ÿ¶ÿ¼ÿÅÿ¿ÿËÿÉÿÂÿÈÿÀÿÆÿºÿ¾ÿÂÿ½ÿ¾ÿÁÿÄÿÈÿµÿÄÿ¼ÿÃÿÁÿÔÿÄÿ¿ÿÁÿÇÿÎÿÑÿÉÿ¿ÿÀÿÇÿÇÿÂÿ¼ÿµÿÅÿÎÿ¿ÿÄÿÁÿÀÿÀÿ¿ÿÃÿÃÿ¾ÿ¼ÿ½ÿÇÿ¶ÿ¿ÿÂÿºÿµÿ¾ÿÈÿÂÿÁÿºÿ±ÿµÿ¿ÿ½ÿ¶ÿ¼ÿ¿ÿÈÿÂÿÎÿÉÿ¿ÿ´ÿÀÿÀÿÁÿ¿ÿºÿ¹ÿ¾ÿÂÿÅÿÃÿÂÿÄÿÈÿÅÿÄÿÆÿÄÿ½ÿºÿ¿ÿÁÿ¾ÿ¼ÿ½ÿ¼ÿÁÿÈÿÆÿÊÿÍÿ¾ÿ¼ÿ¹ÿ¸ÿÂÿ´ÿÁÿÀÿÀÿÁÿ¿ÿ»ÿ¼ÿÃÿÆÿÃÿÊÿÂÿÁÿÊÿÅÿÄÿÅÿ¹ÿÀÿÃÿÏÿÄÿ½ÿÀÿ¾ÿ¼ÿ¾ÿ¾ÿºÿ¸ÿÇÿÁÿºÿ½ÿÃÿÁÿÄÿ¸ÿ¼ÿÃÿÃÿÂÿ»ÿ¹ÿÁÿ¾ÿ¹ÿÅÿÂÿ¶ÿÂÿ¼ÿÁÿ·ÿ¼ÿ²ÿÑÿÈÿÁÿ½ÿÁÿÀÿ¾ÿ»ÿ¼ÿÁÿ¼ÿ¹ÿÃÿÀÿÊÿËÿÂÿÀÿÂÿÃÿºÿ³ÿ¸ÿ¾ÿÃÿÀÿÁÿÀÿ¹ÿ¼ÿÅÿÀÿºÿÀÿÇÿÇÿÁÿ»ÿÆÿ´ÿ¿ÿ¾ÿ¶ÿÆÿÂÿÃÿÁÿ¹ÿºÿ·ÿ¹ÿÀÿÅÿÉÿ½ÿ¸ÿÂÿÁÿ½ÿ¿ÿÒÿ±ÿ¼ÿ·ÿºÿÁÿ¿ÿÂÿÁÿÂÿÀÿ¾ÿ¾ÿ¾ÿ¾ÿÀÿ¾ÿ·ÿµÿ¾ÿËÿÅÿ¾ÿÂÿ¸ÿ¾ÿÇÿÁÿ¸ÿ·ÿÁÿ·ÿ¯ÿ¶ÿ»ÿ¼ÿ¾ÿÀÿ¾ÿ»ÿÆÿ¿ÿ¹ÿ¸ÿÀÿ·ÿÅÿ¿ÿÌÿÃÿÃÿ¼ÿÃÿ¿ÿºÿ¹ÿºÿÂÿÅÿÀÿ¿ÿÁÿÀÿ¼ÿÂÿÀÿÃÿ½ÿÆÿ¿ÿËÿ¼ÿ¾ÿÆÿ¾ÿ¸ÿ¼ÿÀÿ¾ÿºÿ¾ÿºÿ¼ÿÇÿÃÿÃÿÅÿ»ÿÃÿÁÿ¼ÿÁÿ´ÿ½ÿ¸ÿÄÿµÿÀÿÇÿ½ÿ¾ÿÂÿ¾ÿºÿ¾ÿÃÿÄÿÆÿÅÿÄÿÅÿ½ÿ¹ÿ½ÿÃÿ½ÿ¹ÿµÿ¶ÿ¾ÿ¼ÿÌÿ¿ÿ¶ÿ¼ÿÀÿÂÿÇÿÁÿ¿ÿ¹ÿ¿ÿ¿ÿºÿºÿ½ÿÁÿÀÿÄÿÎÿÐÿ¿ÿÂÿ´ÿ¸ÿ·ÿºÿ¼ÿËÿÂÿ»ÿ¼ÿÀÿºÿ½ÿÁÿ¼ÿºÿ½ÿÄÿÍÿÇÿ»ÿ¿ÿÃÿÁÿ¹ÿ¼ÿ¼ÿÁÿ¿ÿ¿ÿÍÿ¶ÿ¼ÿ¼ÿÁÿ»ÿÌÿ¿ÿ¹ÿºÿºÿ¾ÿÇÿÈÿÃÿÃÿÈÿÃÿÁÿÈÿÀÿºÿ¸ÿºÿÁÿÃÿ¸ÿÃÿ½ÿ¾ÿ·ÿ·ÿ¸ÿÃÿÂÿÅÿ¶ÿÁÿ¾ÿÃÿÅÿÃÿ¼ÿ´ÿºÿÀÿÁÿÀÿ¾ÿÁÿ¾ÿ¿ÿÆÿ¿ÿ¯ÿ¹ÿÂÿÁÿºÿËÿ·ÿËÿ¼ÿÂÿ½ÿÀÿ¶ÿÃÿ°ÿ³ÿ·ÿ¹ÿ¹ÿ¼ÿ¹ÿ³ÿºÿÁÿ¾ÿ½ÿÁÿÃÿ¹ÿ»ÿºÿÅÿÀÿ²ÿµÿ¸ÿ»ÿÎÿÉÿÉÿÇÿÀÿ¸ÿ·ÿ½ÿÁÿÆÿÅÿÆÿ½ÿ¼ÿºÿ¼ÿÁÿ¼ÿ»ÿºÿ»ÿÃÿºÿ·ÿÃÿ¸ÿ¸ÿÁÿ³ÿÂÿ´ÿÅÿÃÿ¾ÿºÿÂÿ¿ÿ¼ÿÈÿÈÿ¹ÿ·ÿÁÿÄÿ½ÿ¼ÿÀÿ¿ÿÊÿÃÿ¶ÿ·ÿ¸ÿ·ÿ®ÿ¯ÿ¾ÿÄÿËÿ½ÿÆÿÇÿËÿ½ÿºÿ¼ÿÑÿ¼ÿµÿ¬ÿÁÿºÿÃÿÄÿ¿ÿ¼ÿÆÿÄÿÇÿÉÿÅÿ¾ÿ¿ÿ¿ÿ½ÿ¾ÿ¾ÿ»ÿºÿ¿ÿÂÿÂÿÆÿÂÿ¼ÿµÿ³ÿÀÿÆÿºÿ¼ÿ·ÿÁÿ½ÿ¾ÿ¹ÿÀÿ±ÿ¸ÿ¹ÿ¾ÿºÿÂÿÃÿºÿ¾ÿÃÿºÿ¸ÿ¸ÿ²ÿ´ÿÀÿÈÿÅÿÄÿ»ÿÀÿÊÿÃÿ»ÿ¾ÿ»ÿÈÿ½ÿ´ÿÂÿ¿ÿÆÿ¸ÿÁÿÌÿÇÿ³ÿµÿÃÿ¸ÿ¿ÿÃÿ¹ÿÀÿÄÿÅÿÉÿÃÿ¾ÿÂÿ»ÿºÿÈÿÉÿ»ÿµÿ¹ÿ¾ÿÃÿ¾ÿ»ÿ´ÿÄÿ¶ÿÄÿ¾ÿÂÿ¾ÿÅÿ¹ÿ´ÿµÿ·ÿ»ÿÀÿºÿÄÿ¿ÿ¼ÿ¹ÿÁÿÁÿÁÿÄÿÄÿ¾ÿ¾ÿÀÿ¿ÿ½ÿ¾ÿ¾ÿ¹ÿ¹ÿÀÿÆÿÃÿÁÿ¿ÿÀÿÁÿ¿ÿ»ÿ¹ÿ½ÿºÿÀÿÀÿ´ÿ¸ÿ¾ÿµÿºÿ¹ÿ»ÿºÿÃÿ½ÿÀÿÁÿÆÿ¿ÿ¸ÿ¿ÿ½ÿ®ÿ´ÿÂÿ¿ÿ»ÿÄÿÆÿ¿ÿ¼ÿ´ÿ¯ÿ³ÿ¶ÿ¸ÿ¶ÿ»ÿÇÿÆÿºÿ¹ÿ²ÿ¸ÿ·ÿÉÿ¼ÿ¹ÿ³ÿ»ÿ¾ÿÉÿÃÿºÿ¶ÿ´ÿ«ÿ±ÿ¹ÿ½ÿ¾ÿ»ÿ¼ÿ´ÿÀÿÊÿÃÿÂÿÁÿ¾ÿ¾ÿ¿ÿÁÿ½ÿÆÿÉÿ¿ÿÀÿÀÿÆÿ»ÿ±ÿ¼ÿÁÿ¯ÿ¹ÿÑÿÍÿ¼ÿ³ÿ¾ÿÕÿÆÿ´ÿ·ÿÄÿ¸ÿ¯ÿ¶ÿ¿ÿºÿÇÿ¹ÿ³ÿ±ÿ·ÿ¹ÿµÿ¼ÿ¾ÿÂÿÇÿ¿ÿ¹ÿ¸ÿ·ÿ»ÿ»ÿ¸ÿ¾ÿÆÿÁÿ·ÿ¹ÿÂÿÄÿÀÿ¸ÿ»ÿÅÿÅÿ±ÿÀÿ³ÿÁÿ¹ÿ¾ÿÃÿ½ÿ´ÿ»ÿÂÿºÿÄÿÀÿ½ÿ¸ÿ¾ÿÄÿÅÿÀÿ¾ÿÇÿÆÿ·ÿµÿ¸ÿ½ÿÅÿ¾ÿ»ÿ¸ÿµÿ»ÿÂÿ¼ÿ¾ÿÈÿÀÿ³ÿ¹ÿ´ÿ¿ÿºÿ¸ÿÂÿÉÿÂÿ¸ÿ¿ÿ¶ÿÃÿÃÿÄÿ»ÿ·ÿ½ÿ·ÿ¼ÿ¹ÿ¸ÿ¸ÿ¾ÿÂÿÀÿ½ÿ¾ÿÀÿ¾ÿ½ÿ¿ÿÀÿ¼ÿ´ÿ³ÿµÿ»ÿÀÿ¹ÿ´ÿ½ÿºÿ»ÿ·ÿ¸ÿ¼ÿºÿÂÿ¿ÿ³ÿ³ÿÁÿ¶ÿµÿ¿ÿ¯ÿ½ÿ¿ÿºÿ¼ÿ½ÿ½ÿ»ÿÆÿÃÿÄÿÃÿÂÿ¿ÿÂÿ¼ÿµÿ¾ÿÁÿ¿ÿºÿ¹ÿÇÿÀÿ¶ÿÃÿÄÿÈÿ¿ÿ¸ÿ¾ÿ»ÿºÿ½ÿµÿ¸ÿ½ÿ»ÿ¿ÿ«ÿ¼ÿ²ÿÂÿ¾ÿ¾ÿºÿµÿ½ÿ¸ÿÁÿ¿ÿ¸ÿ·ÿ¹ÿºÿÂÿÂÿ·ÿºÿ»ÿ»ÿÃÿ¾ÿ½ÿÁÿ¹ÿ·ÿ½ÿ³ÿ´ÿ¹ÿ³ÿÃÿºÿÃÿÄÿÅÿ¿ÿÄÿ³ÿ®ÿ¯ÿ¿ÿ°ÿºÿ·ÿ¼ÿ¿ÿºÿÀÿ½ÿ·ÿ¹ÿÀÿÁÿÃÿµÿ¿ÿÁÿ¶ÿ¾ÿÈÿÄÿºÿµÿÁÿÃÿ»ÿÁÿ¼ÿ¿ÿÄÿ½ÿ¸ÿ²ÿ»ÿ²ÿ¶ÿ¾ÿÄÿÇÿ·ÿµÿ»ÿÊÿÀÿ¯ÿ®ÿ½ÿ¼ÿÆÿËÿ²ÿ»ÿ½ÿ²ÿ·ÿ»ÿ¼ÿ¶ÿ¸ÿºÿ¼ÿ»ÿ³ÿ·ÿÀÿ½ÿ½ÿÆÿÆÿÆÿÆÿ´ÿ»ÿ½ÿ·ÿºÿÊÿÂÿ´ÿµÿ¸ÿ·ÿ¾ÿÀÿ½ÿ¾ÿ½ÿ¿ÿ¹ÿ¯ÿ·ÿ»ÿ³ÿ·ÿ·ÿµÿ²ÿÀÿÂÿ¸ÿ¸ÿÅÿÄÿºÿ¸ÿ»ÿÁÿÆÿÃÿÁÿÂÿ½ÿ¸ÿ¶ÿ¾ÿÂÿÁÿ¶ÿµÿºÿÅÿ¹ÿÀÿ¾ÿ¾ÿ·ÿÆÿÂÿÆÿµÿÅÿ¶ÿÁÿ½ÿ¿ÿ¸ÿ¹ÿÁÿÀÿ¾ÿ¸ÿ·ÿ¹ÿ½ÿÂÿ¼ÿ»ÿÅÿÄÿ½ÿ¿ÿ½ÿ½ÿÂÿºÿ¶ÿ¼ÿÆÿÆÿÄÿÁÿÐÿ²ÿ»ÿ¸ÿ¾ÿºÿ¿ÿÄÿ´ÿ¯ÿºÿ½ÿ½ÿ´ÿ¹ÿºÿµÿ»ÿÁÿ¾ÿµÿµÿ¹ÿ¾ÿÈÿÅÿ¹ÿ¼ÿÂÿÈÿÂÿÄÿÂÿÅÿ¹ÿµÿ¹ÿ»ÿÀÿ¾ÿºÿÆÿÄÿºÿ¹ÿÉÿ¸ÿÉÿÇÿÅÿ½ÿÃÿ¿ÿ¾ÿ·ÿ»ÿÂÿÂÿ½ÿÀÿÃÿ¿ÿ½ÿÂÿÄÿºÿµÿ±ÿ¸ÿ°ÿ¿ÿÁÿÆÿÆÿÂÿ·ÿ¿ÿÀÿ½ÿÌÿÁÿÀÿÄÿ¿ÿ¾ÿÊÿÁÿ¼ÿÅÿ¿ÿ½ÿÃÿÂÿºÿ¶ÿ·ÿ¾ÿÂÿÁÿ¾ÿ½ÿ¿ÿµÿ¿ÿ½ÿ¿ÿ¿ÿÉÿ±ÿ¾ÿÒÿ¸ÿÈÿ½ÿ»ÿÎÿÉÿÄÿ»ÿ»ÿ¸ÿµÿ¾ÿËÿÄÿÄÿ¿ÿ¶ÿµÿ¶ÿ»ÿÁÿÃÿÂÿ¾ÿÀÿÆÿÈÿÇÿÂÿ¿ÿµÿ½ÿ¹ÿÊÿ½ÿºÿ½ÿ¼ÿ½ÿ¾ÿºÿÅÿ»ÿ¿ÿÁÿÉÿ¿ÿµÿ¾ÿËÿÅÿ»ÿ¾ÿÅÿÁÿ·ÿ·ÿ¿ÿ¾ÿ¿ÿÂÿ¼ÿ»ÿ¿ÿ¹ÿ»ÿÅÿÂÿÁÿ¿ÿÅÿ½ÿÇÿÈÿÅÿÂÿ¹ÿ»ÿÃÿÁÿÃÿÉÿÀÿ¿ÿÁÿ¿ÿÂÿÁÿÃÿ¼ÿ¿ÿËÿ¾ÿ·ÿÇÿ¼ÿÀÿ¹ÿÄÿÁÿµÿÂÿÊÿ¸ÿÆÿ·ÿºÿ¾ÿÂÿÆÿ½ÿ¼ÿ½ÿ¼ÿ¾ÿÁÿÁÿ»ÿºÿ½ÿ¿ÿÂÿÄÿ¿ÿÁÿ½ÿÁÿ¾ÿ¹ÿÁÿÈÿÅÿÂÿ½ÿÂÿÀÿÂÿÄÿÈÿÈÿÄÿÊÿÍÿÄÿÀÿÀÿºÿ¸ÿ¿ÿ»ÿ¹ÿÂÿÌÿ¿ÿÀÿÅÿÅÿ¸ÿ¾ÿ·ÿÂÿ¿ÿ¿ÿÄÿÃÿ¾ÿ¼ÿ»ÿÀÿÃÿÁÿ¾ÿÁÿÉÿÇÿÁÿÇÿÁÿÀÿÀÿÄÿÉÿÂÿ¾ÿÆÿ¹ÿ¯ÿÇÿÎÿ½ÿÃÿÍÿÀÿ»ÿ¸ÿµÿÂÿÍÿËÿÉÿºÿÿ}ÿÿÁÿ´ÿÈÿÉÿÏÿÄÿÁÿÅÿ¾ÿ·ÿÍÿÁÿ»ÿ·ÿ¶ÿÀÿÆÿÁÿÀÿÄÿ¼ÿºÿ¾ÿºÿ½ÿÄÿÀÿ¼ÿ¼ÿÆÿ¼ÿ¿ÿÄÿ·ÿÀÿÇÿÄÿÂÿÑÿËÿ¾ÿÀÿ¾ÿ¸ÿÂÿÊÿÄÿÄÿÃÿ¿ÿ¿ÿ»ÿÄÿ¾ÿ¾ÿÃÿ¾ÿÿÿ®ÿ¾ÿÏÿÎÿ¸ÿÄÿÆÿÁÿ¿ÿÁÿÂÿÄÿÅÿÄÿÃÿÀÿÀÿÌÿÅÿ¼ÿ¾ÿ¿ÿºÿºÿÆÿÄÿÀÿ½ÿÄÿÇÿ»ÿ¶ÿ·ÿ¾ÿÀÿ¾ÿÀÿÃÿÊÿÇÿÁÿ½ÿ¾ÿÊÿÉÿ¹ÿ¸ÿÀÿ¯ÿÁÿÌÿÈÿ½ÿ½ÿºÿÀÿÁÿ»ÿ¿ÿÂÿ¼ÿ»ÿÄÿÃÿ¼ÿÇÿ¼ÿÅÿÈÿÀÿ¹ÿ¿ÿÀÿÂÿÃÿÊÿÉÿÌÿÊÿÂÿ½ÿÁÿÈÿ¾ÿÂÿÔÿ»ÿºÿºÿÃÿÐÿÆÿ»ÿÇÿÆÿÅÿÅÿÁÿ¾ÿ½ÿ¿ÿÅÿÅÿÀÿÅÿÉÿÁÿÂÿÂÿÂÿÀÿµÿÄÿÃÿÆÿÃÿ¿ÿÁÿ¹ÿ¯ÿ¶ÿ¾ÿ¾ÿÂÿÀÿ¼ÿÄÿ¶ÿ¼ÿÍÿÍÿÁÿÇÿ¹ÿÀÿ½ÿÀÿÁÿÆÿÇÿÄÿÂÿ¾ÿ»ÿ¿ÿÄÿ¾ÿÈÿÀÿ¼ÿÍÿÈÿ±ÿ°ÿµÿ»ÿÅÿÃÿ¾ÿºÿÃÿËÿÃÿÁÿÄÿÄÿÄÿ·ÿÖÿµÿÉÿÃÿÀÿ½ÿ¿ÿÇÿËÿÄÿÁÿÃÿÀÿ¾ÿÁÿÀÿÂÿÄÿÃÿÅÿÇÿÁÿÆÿÂÿÐÿÇÿÁÿÇÿÄÿÅÿÂÿ¿ÿÈÿÀÿÂÿÈÿÃÿÎÿÍÿÆÿÊÿÃÿÄÿÃÿÃÿÉÿËÿÇÿÇÿÆÿÂÿÅÿÅÿÆÿÁÿËÿÄÿ¸ÿÃÿ¼ÿÀÿÉÿ¿ÿ»ÿ¾ÿÄÿÌÿÆÿ¿ÿÄÿÈÿËÿÎÿÇÿÇÿ¿ÿÅÿ¾ÿ¼ÿÆÿÈÿÈÿÆÿÅÿÇÿ½ÿÃÿÂÿÃÿÀÿÇÿÊÿ½ÿÄÿ¾ÿÆÿÅÿÉÿÏÿÍÿÍÿÑÿÕÿÊÿÈÿ»ÿÄÿÉÿÌÿÐÿÉÿÆÿÇÿÂÿ¾ÿ¾ÿ¿ÿÆÿËÿÀÿÂÿÁÿ¿ÿÌÿÈÿÆÿÀÿÌÿÏÿÅÿºÿ¾ÿÉÿÌÿÒÿÇÿÍÿÇÿËÿÈÿÊÿÅÿÊÿÃÿ¾ÿÆÿÇÿÄÿÌÿÍÿËÿÑÿ»ÿÙÿÆÿ»ÿ¾ÿ¿ÿÇÿÊÿÉÿÊÿÅÿÂÿÄÿ½ÿ½ÿÄÿËÿÎÿÎÿÈÿÍÿÎÿÃÿ¿ÿÀÿÆÿÌÿÆÿÈÿÂÿÎÿÌÿÀÿÁÿÆÿÄÿÂÿ¾ÿÃÿÊÿÎÿÒÿÁÿÏÿÁÿÍÿÇÿÈÿÆÿÅÿ¹ÿÀÿÇÿÅÿÆÿÈÿÄÿÆÿÄÿÂÿËÿÅÿ½ÿÂÿÀÿÈÿËÿÇÿ¾ÿ¼ÿÎÿÇÿÅÿÃÿÇÿÆÿÆÿÍÿËÿÈÿÄÿÂÿÈÿÌÿÈÿÈÿÈÿÁÿÉÿ¼ÿ¾ÿÆÿÐÿÊÿÀÿÃÿËÿÌÿÂÿ¸ÿÄÿÆÿÍÿÔÿËÿÄÿÃÿÊÿÉÿÆÿÎÿËÿÅÿÊÿÄÿÁÿÐÿÑÿÈÿ½ÿÁÿÂÿºÿÁÿÊÿÊÿ¾ÿºÿÉÿÆÿ¾ÿ¿ÿÃÿÆÿËÿËÿÂÿ¿ÿÆÿ¹ÿÃÿÒÿ¿ÿÅÿÉÿÆÿÇÿÊÿÈÿËÿÊÿÂÿ¿ÿÅÿÊÿÄÿÀÿÄÿÏÿËÿÃÿÈÿ¼ÿÉÿ¿ÿÄÿÈÿÃÿÃÿÅÿÉÿÉÿÈÿËÿÇÿÇÿÍÿÌÿ»ÿÆÿÉÿÉÿËÿÑÿÎÿÆÿÑÿÇÿ¿ÿÍÿÃÿÂÿÂÿÆÿÉÿËÿÎÿÌÿÃÿÈÿÃÿÎÿÃÿÅÿÈÿÅÿÇÿÐÿÓÿÐÿÐÿ¿ÿÇÿÊÿÅÿÄÿÅÿÂÿÂÿËÿÏÿÀÿÆÿÈÿÊÿÈÿÈÿÅÿÉÿÑÿÖÿ×ÿÓÿËÿÂÿÅÿÇÿÊÿÌÿÊÿËÿÊÿÃÿÁÿÇÿÊÿËÿÂÿÆÿÉÿÐÿÑÿÊÿÃÿÄÿÈÿÈÿºÿ²ÿ½ÿÃÿ¾ÿÀÿÄÿÄÿÈÿÂÿÌÿÁÿÆÿÏÿÍÿËÿÉÿÊÿÎÿÇÿÆÿ»ÿÄÿÈÿÇÿÄÿÉÿÏÿÏÿ×ÿÛÿÃÿÄÿÇÿ¾ÿÁÿÄÿÇÿÈÿÅÿÆÿÇÿÂÿËÿÎÿÈÿÅÿÈÿÇÿ¿ÿÁÿÈÿ½ÿÓÿÀÿÂÿÄÿÃÿÂÿ½ÿÃÿÍÿÈÿÄÿÐÿÈÿÄÿÇÿÉÿÈÿÉÿÈÿÌÿÉÿÆÿÊÿÉÿÅÿ¹ÿ±ÿÃÿÑÿÇÿÊÿÕÿÃÿÆÿÍÿÊÿÊÿÉÿÈÿÉÿ¿ÿÍÿËÿÄÿ¾ÿ»ÿ¾ÿÀÿÎÿÃÿÁÿÉÿÊÿÇÿ¿ÿ·ÿ½ÿÃÿÄÿ¼ÿÈÿÌÿÃÿÃÿÇÿ¾ÿÁÿÍÿÅÿËÿÊÿÎÿËÿÆÿËÿÌÿÁÿ»ÿÄÿÄÿÁÿÅÿÉÿÉÿÊÿÊÿËÿÃÿÎÿÀÿ¾ÿÄÿÂÿ½ÿÆÿÇÿÊÿÅÿÊÿÇÿÅÿÇÿÇÿÊÿÊÿÈÿÈÿÉÿÉÿÈÿÆÿÁÿ¸ÿÓÿÍÿÇÿÂÿÂÿÂÿÁÿÀÿÁÿÄÿ»ÿ·ÿ¹ÿ¼ÿ¾ÿÂÿ¿ÿÔÿ¾ÿÁÿ½ÿ»ÿÀÿÄÿÃÿ¾ÿÄÿÁÿ½ÿ½ÿÁÿÈÿÇÿºÿ¶ÿ¿ÿÅÿ¿ÿÀÿÅÿÁÿ¾ÿÈÿ¸ÿ¼ÿÃÿ»ÿ¾ÿ½ÿ¿ÿÄÿÄÿ¿ÿÈÿ¼ÿ»ÿµÿ½ÿÂÿ¿ÿÄÿÈÿ®ÿ¼ÿËÿÊÿÈÿÄÿÁÿÁÿÁÿµÿÂÿ³ÿºÿÁÿ¾ÿºÿ¿ÿÅÿ¼ÿ¸ÿ´ÿ¶ÿ·ÿ¼ÿÀÿÃÿÂÿ¹ÿºÿºÿ¾ÿ©ÿ±ÿ»ÿÅÿÊÿÅÿÃÿÅÿÒÿÂÿ¾ÿ¼ÿÁÿÄÿÃÿÁÿºÿºÿÇÿ¾ÿÂÿ¼ÿ½ÿ½ÿ¹ÿ¾ÿÊÿÈÿÄÿ¼ÿºÿÀÿÄÿÄÿ½ÿ³ÿ²ÿµÿÀÿ¿ÿÀÿÄÿÆÿÇÿÁÿ¾ÿÐÿÊÿÈÿÁÿÅÿ¿ÿÂÿÄÿÂÿÃÿÃÿ¼ÿÄÿÇÿÁÿÃÿ¾ÿÅÿËÿÆÿ½ÿ¿ÿ¾ÿÀÿÀÿÄÿÈÿÅÿÃÿÂÿÁÿÇÿÄÿ¼ÿÀÿ¶ÿ½ÿÍÿÌÿ¿ÿ»ÿÀÿ¿ÿ½ÿÐÿÅÿ¸ÿºÿ·ÿ¾ÿÇÿÂÿ¹ÿ½ÿ½ÿ³ÿËÿÄÿÇÿÃÿ½ÿ»ÿ¸ÿ·ÿÇÿÆÿÄÿ¹ÿ»ÿ´ÿµÿ½ÿÂÿ¾ÿ»ÿ¾ÿÃÿËÿ½ÿ¾ÿÉÿÄÿ¿ÿÄÿÇÿÄÿÈÿÏÿÅÿ³ÿËÿÄÿÇÿÂÿÂÿ¿ÿ¼ÿ¾ÿ¾ÿÅÿÃÿÀÿÅÿÄÿÂÿÀÿ½ÿºÿºÿ¿ÿÅÿÕÿÄÿÂÿ´ÿ¸ÿÃÿÐÿÇÿ»ÿ¼ÿ½ÿ¼ÿ½ÿÂÿÄÿËÿÌÿÈÿÊÿÄÿ¿ÿÃÿÀÿÁÿÇÿÎÿÀÿ¿ÿÂÿºÿ¸ÿ½ÿ½ÿ¶ÿ¹ÿÆÿÄÿ½ÿ©ÿÁÿÑÿÊÿÅÿÃÿÃÿÁÿ½ÿ¶ÿ»ÿ»ÿ°ÿÌÿ¿ÿÁÿÆÿÄÿÃÿÂÿÂÿÃÿ¼ÿ¹ÿ¼ÿÃÿÁÿÌÿÅÿÃÿÃÿÅÿÇÿÆÿÈÿÅÿÀÿÁÿ¿ÿ¿ÿ·ÿÁÿÅÿÀÿ½ÿ½ÿ¾ÿÅÿÅÿ½ÿÂÿ¼ÿÇÿÂÿÈÿËÿÅÿÁÿÃÿÃÿÁÿÃÿÄÿ¼ÿ¿ÿÂÿºÿÀÿ»ÿ¾ÿ¾ÿ¿ÿÄÿÅÿÀÿÄÿÌÿ»ÿÇÿÃÿÈÿÅÿÔÿÍÿÁÿ¾ÿÀÿÀÿÃÿÄÿÀÿÁÿ½ÿ»ÿ¼ÿ¿ÿÆÿ½ÿÁÿÊÿËÿÉÿÆÿ¾ÿÆÿÆÿÀÿÉÿÌÿºÿÈÿÊÿÉÿÏÿÉÿ¿ÿ½ÿ³ÿÀÿÊÿÈÿ¾ÿ¾ÿÂÿËÿ¿ÿÀÿ¼ÿ¼ÿÂÿÄÿÁÿ·ÿ½ÿÅÿÆÿºÿ·ÿ½ÿÏÿÐÿÃÿÁÿÇÿÇÿÆÿÃÿ¾ÿ»ÿÃÿ¼ÿÆÿÌÿÎÿÍÿ»ÿ¼ÿ¼ÿÀÿ¾ÿ·ÿ¿ÿ¿ÿ½ÿÄÿÄÿ´ÿ¹ÿÀÿÍÿËÿÆÿ³ÿºÿÊÿÀÿ¸ÿÂÿÁÿ½ÿ¹ÿ¾ÿÅÿÃÿÈÿÄÿÇÿ¾ÿºÿÁÿÂÿÂÿÄÿÆÿÑÿ·ÿÄÿÇÿÃÿÄÿÅÿÃÿÇÿÄÿÍÿÒÿÍÿÉÿÀÿ¼ÿÊÿ¾ÿ¿ÿÄÿÃÿÁÿÇÿÆÿÄÿÀÿÂÿÇÿÂÿÂÿÇÿÃÿÀÿ¸ÿÄÿºÿÃÿÆÿËÿÂÿºÿÆÿÄÿÄÿÅÿ¾ÿ½ÿÃÿÇÿÅÿ·ÿ»ÿÇÿÃÿÐÿ¾ÿºÿ¹ÿÁÿÄÿÅÿÀÿÂÿÅÿÃÿ½ÿ½ÿ¾ÿ»ÿÂÿÅÿ³ÿÌÿ½ÿÄÿ»ÿ·ÿÄÿÍÿÑÿÁÿºÿ½ÿºÿ¾ÿÀÿÄÿÎÿÉÿÆÿÀÿÁÿÇÿ¾ÿÅÿ¼ÿ¹ÿ¿ÿÁÿ¿ÿÁÿÄÿÀÿ¹ÿ¾ÿÂÿÁÿÍÿÄÿÇÿÈÿÔÿÈÿÊÿÃÿÃÿÊÿÆÿ»ÿ´ÿ´ÿºÿÂÿÄÿÃÿ½ÿÊÿÍÿÇÿÄÿ½ÿºÿ¼ÿºÿ½ÿÄÿÂÿ½ÿÁÿÀÿ½ÿÈÿËÿ»ÿÄÿÀÿÊÿÍÿ¼ÿ¿ÿÈÿÃÿ»ÿ´ÿ¾ÿÉÿÁÿ¾ÿÁÿ¿ÿÁÿ¿ÿ·ÿÇÿÌÿÊÿÊÿÈÿÈÿ¿ÿºÿ²ÿÂÿ¾ÿÇÿ¿ÿ¾ÿÀÿ¹ÿ½ÿÄÿÀÿÀÿÀÿÀÿ¼ÿÆÿÈÿºÿ¹ÿ·ÿÀÿÄÿÂÿÎÿÈÿÃÿÊÿÄÿ¶ÿ´ÿ·ÿÀÿÈÿ¾ÿÁÿÎÿÇÿ®ÿÆÿÈÿ¶ÿ¹ÿ¼ÿ»ÿ¾ÿ¼ÿ¾ÿ¾ÿÂÿÂÿ¿ÿÁÿÅÿÆÿÂÿ¸ÿ»ÿÀÿ³ÿÂÿ½ÿ¼ÿÁÿÀÿ¶ÿ»ÿÄÿÂÿ¿ÿ¾ÿÃÿÄÿÆÿÀÿ¹ÿ¼ÿ¾ÿÆÿÅÿÅÿÀÿÂÿÈÿÈÿºÿÆÿÇÿÉÿÅÿÄÿ»ÿ¾ÿºÿ½ÿ¿ÿ¿ÿ½ÿ½ÿ¿ÿ¾ÿÂÿÇÿÃÿÁÿ¸ÿÄÿ°ÿºÿÁÿÃÿÄÿ¼ÿ·ÿ­ÿ¾ÿÊÿÀÿ¿ÿºÿ¾ÿÅÿ¿ÿ¿ÿÃÿÁÿÀÿ½ÿÀÿÁÿ¹ÿ½ÿ¶ÿ½ÿÃÿÂÿ¾ÿ½ÿ¼ÿ¸ÿ¼ÿ¿ÿ½ÿ¹ÿÀÿÇÿÄÿÆÿÉÿÃÿ½ÿ½ÿ¿ÿÈÿÅÿÈÿµÿËÿ³ÿ½ÿÀÿÇÿµÿ´ÿ¿ÿÃÿÇÿÉÿÂÿ¿ÿÀÿÄÿÃÿ¾ÿºÿ¸ÿ¼ÿ¼ÿºÿÃÿÄÿ¾ÿÁÿÀÿÁÿ·ÿÅÿÃÿÄÿÄÿ°ÿ½ÿÁÿÁÿ½ÿ¾ÿ½ÿ¼ÿ¾ÿÂÿÅÿÀÿ·ÿ»ÿÃÿ¿ÿ¼ÿÂÿÅÿÅÿ·ÿ¾ÿÂÿÀÿÀÿ¾ÿÂÿÈÿÉÿ¸ÿ²ÿ¶ÿµÿÁÿÏÿÅÿ¿ÿ½ÿ¸ÿ»ÿÁÿ½ÿ¸ÿ¿ÿ¿ÿ¸ÿ¼ÿ¸ÿÂÿÅÿ»ÿÀÿ¿ÿ¶ÿ¼ÿ¾ÿ¼ÿ¼ÿ´ÿÆÿÆÿÇÿÄÿÄÿ¼ÿ¸ÿÀÿÄÿÂÿÁÿÅÿÃÿ·ÿ¾ÿ¾ÿÃÿµÿ¶ÿÊÿÃÿ¼ÿÁÿ½ÿ»ÿ·ÿ¾ÿºÿ¹ÿ¼ÿÁÿ¯ÿ·ÿ¼ÿÁÿÁÿÃÿ»ÿ·ÿÀÿÂÿ¿ÿ¶ÿ±ÿºÿºÿÅÿ¹ÿÁÿ½ÿºÿ¿ÿÄÿ°ÿÎÿÁÿÂÿ´ÿ¼ÿ»ÿ¿ÿ¸ÿ¼ÿ»ÿÀÿÂÿÁÿ¿ÿ¿ÿÀÿÀÿºÿ¼ÿ¿ÿ¼ÿ¾ÿ¶ÿµÿ½ÿ·ÿ·ÿÂÿ´ÿ¼ÿÁÿÅÿÆÿ¸ÿºÿÁÿ¼ÿÂÿÆÿ¿ÿ¹ÿ¶ÿ»ÿÀÿËÿÉÿ¿ÿ¶ÿ¹ÿÁÿ¾ÿºÿ»ÿÁÿÅÿ¿ÿ¹ÿºÿ·ÿ½ÿ¿ÿ»ÿ¸ÿÍÿ¾ÿÃÿ¹ÿÃÿÆÿ»ÿÃÿ³ÿ¹ÿÁÿ½ÿÀÿÈÿÀÿ»ÿ·ÿ·ÿÀÿ¾ÿºÿÂÿÇÿ¿ÿ¹ÿ»ÿ¾ÿºÿÄÿÆÿÅÿ»ÿ¸ÿ¹ÿÅÿÁÿ´ÿ¿ÿ¹ÿºÿ¾ÿ¹ÿ¼ÿ½ÿ¼ÿ³ÿºÿ´ÿ»ÿÈÿËÿÀÿÄÿÄÿ½ÿ¼ÿ¼ÿ¹ÿ·ÿ»ÿ½ÿÀÿÄÿ¾ÿÃÿ»ÿ»ÿÁÿÄÿÄÿ·ÿ¾ÿÀÿÎÿÎÿ·ÿÅÿÆÿ²ÿÄÿÃÿÅÿÊÿÊÿÈÿ·ÿ½ÿ½ÿµÿ·ÿ¹ÿ¼ÿ»ÿ¹ÿ¸ÿ¹ÿ¾ÿ»ÿ¼ÿÀÿºÿÀÿ¾ÿÁÿÃÿ½ÿºÿ¼ÿÆÿ¹ÿ»ÿµÿ´ÿÇÿÄÿ²ÿÃÿ¼ÿ»ÿ¿ÿÅÿ¸ÿÀÿ¾ÿ¸ÿÄÿ¿ÿ»ÿ¿ÿ¿ÿ¾ÿÄÿÃÿ¿ÿÅÿÃÿ¹ÿ»ÿ¾ÿÂÿÅÿÇÿÁÿ»ÿºÿ¼ÿ¿ÿÀÿÇÿ³ÿ¸ÿÁÿ·ÿ»ÿ¼ÿ·ÿÀÿ´ÿ¾ÿÁÿÀÿÂÿ¹ÿ¼ÿÆÿÅÿ¹ÿ¹ÿ¾ÿºÿºÿ¿ÿÂÿÁÿ½ÿ¼ÿ¿ÿÁÿ½ÿ¶ÿ·ÿ·ÿ¼ÿ¿ÿ¿ÿ¹ÿ»ÿ´ÿ¹ÿ¸ÿºÿ½ÿÏÿ½ÿ½ÿ¿ÿÀÿÌÿ»ÿ¼ÿ½ÿ´ÿ½ÿ¼ÿ»ÿ¹ÿÀÿÁÿ¾ÿÀÿÁÿ»ÿ¾ÿ¸ÿ±ÿ¹ÿÁÿÂÿ½ÿÀÿÁÿ¶ÿ¶ÿ¼ÿ»ÿºÿ´ÿ¶ÿµÿ¼ÿ¼ÿÁÿµÿÂÿ¼ÿ¯ÿ¶ÿµÿÆÿ»ÿ¹ÿ»ÿµÿºÿ¯ÿ²ÿÃÿÁÿ¶ÿºÿ´ÿ¸ÿ¼ÿ¿ÿµÿ¸ÿÁÿÁÿ¿ÿ¼ÿºÿ³ÿºÿ¼ÿ·ÿ¼ÿ¸ÿ½ÿ¹ÿ¸ÿºÿÁÿÄÿ¶ÿ¸ÿ½ÿ»ÿÂÿÆÿ½ÿ´ÿ¼ÿºÿ³ÿÀÿ¼ÿºÿ¹ÿ¾ÿ·ÿÀÿÅÿÄÿ½ÿ¶ÿÅÿÃÿºÿºÿÁÿÃÿ»ÿ¹ÿ¿ÿÅÿ¿ÿ·ÿ½ÿÀÿ¹ÿ·ÿÃÿ¿ÿ¹ÿ½ÿ¼ÿ·ÿ·ÿºÿ»ÿÊÿ¸ÿ¾ÿ¼ÿ¿ÿ±ÿ´ÿ·ÿÅÿ½ÿ´ÿ±ÿ±ÿ¾ÿ³ÿ¶ÿ½ÿ¹ÿ»ÿÁÿÂÿºÿµÿ·ÿ¸ÿ½ÿÂÿ¾ÿ¿ÿÀÿ¼ÿÀÿ»ÿ¹ÿ½ÿ·ÿ¹ÿÁÿ¾ÿ½ÿ±ÿ½ÿ·ÿ¿ÿÄÿÈÿÂÿÀÿÆÿÁÿÄÿ»ÿºÿ¿ÿ»ÿµÿ®ÿ»ÿ·ÿ¹ÿÃÿÀÿ½ÿÆÿÁÿ¾ÿ¿ÿ¸ÿ¼ÿÂÿÄÿÃÿ·ÿ¸ÿÀÿÁÿ¿ÿÅÿÁÿÀÿÂÿÀÿ¶ÿ±ÿÆÿ¶ÿÁÿºÿ±ÿÀÿÅÿ¯ÿ½ÿ¾ÿÃÿ¹ÿ½ÿ®ÿ¶ÿÁÿ°ÿ·ÿÃÿ¿ÿÀÿ¹ÿ¼ÿ¿ÿÁÿ»ÿ¸ÿ¿ÿÂÿÃÿÁÿ½ÿ½ÿ¶ÿ¯ÿ¾ÿ¾ÿºÿÃÿ¼ÿÊÿÃÿ¸ÿÀÿ¿ÿÃÿÀÿ¾ÿ¹ÿÁÿ¹ÿÂÿ³ÿ¼ÿÄÿÃÿ¿ÿÁÿÄÿ»ÿ¼ÿÆÿÃÿÂÿ·ÿ¸ÿÂÿ½ÿÁÿÆÿÌÿÌÿÄÿ½ÿ·ÿ¸ÿ¶ÿ¿ÿ½ÿÆÿ½ÿËÿÊÿÅÿÁÿ¿ÿ¶ÿ³ÿ­ÿÀÿ¿ÿÖÿÐÿºÿ­ÿ±ÿÅÿÃÿ²ÿÀÿÂÿ¼ÿÅÿÃÿ¶ÿ¾ÿ½ÿ¼ÿÇÿÄÿ»ÿ·ÿ¯ÿ®ÿ¸ÿ¾ÿ¼ÿ»ÿ½ÿÃÿËÿÃÿÃÿ¿ÿ½ÿ¶ÿÆÿÃÿ²ÿ¹ÿ¾ÿºÿÄÿÕÿ¿ÿÁÿ¶ÿ¿ÿÙÿ»ÿ®ÿÃÿ¯ÿ¹ÿÃÿºÿ·ÿ¿ÿÃÿµÿ¼ÿÎÿÅÿ»ÿºÿµÿ»ÿ½ÿ¼ÿ¿ÿºÿ»ÿ½ÿºÿ¿ÿ½ÿ¼ÿ¹ÿ·ÿÂÿ´ÿ°ÿºÿÅÿ¼ÿºÿÇÿºÿÀÿµÿÆÿºÿÍÿ¼ÿºÿºÿ¹ÿ¾ÿ»ÿºÿ·ÿ¹ÿ½ÿÀÿ¾ÿÀÿÀÿ½ÿÂÿ½ÿÀÿÄÿÂÿÆÿ¼ÿ·ÿ¹ÿÈÿ¼ÿÁÿ¾ÿ¼ÿ·ÿÀÿ¸ÿÁÿ¶ÿµÿµÿ»ÿ½ÿÁÿ¿ÿ½ÿÀÿºÿÄÿÂÿÀÿÁÿ®ÿ­ÿ¹ÿ¾ÿÁÿ¿ÿ½ÿ½ÿ¿ÿÃÿÀÿ»ÿ´ÿ¼ÿÃÿ¿ÿ¶ÿÅÿÁÿ¼ÿ·ÿ³ÿÎÿ»ÿÒÿ¹ÿÀÿÁÿ¹ÿ¶ÿ½ÿÄÿÅÿÆÿ¾ÿºÿ¿ÿÀÿÂÿÃÿÆÿÄÿ½ÿ½ÿÆÿÊÿÀÿ¸ÿ®ÿ·ÿ¸ÿÄÿÂÿÁÿÄÿÃÿ²ÿ·ÿÃÿ¶ÿÑÿÆÿÀÿÇÿ¹ÿºÿÆÿÃÿºÿÀÿÆÿ»ÿ¿ÿ¿ÿ¾ÿÁÿ½ÿºÿ»ÿºÿ·ÿ¸ÿ¹ÿ®ÿ®ÿºÿÆÿ¿ÿÅÿ¾ÿÀÿÊÿÈÿÃÿ¿ÿ½ÿÆÿÆÿÇÿÅÿÁÿµÿÆÿÆÿÃÿÎÿÁÿÉÿÇÿºÿ¹ÿ·ÿ´ÿ¹ÿ½ÿ¸ÿ¶ÿ¸ÿÃÿÄÿ¿ÿÀÿ»ÿÂÿ¾ÿÃÿ¾ÿÅÿÀÿºÿºÿ½ÿ¿ÿÁÿ¹ÿÄÿÇÿÀÿÁÿ¶ÿ¶ÿÅÿÁÿ½ÿÂÿ¼ÿ¶ÿ¸ÿ½ÿÀÿºÿ¿ÿ¿ÿÂÿ¿ÿÁÿÅÿÅÿ¿ÿÆÿÐÿÀÿÌÿ¼ÿÌÿÁÿ¶ÿÀÿÎÿÅÿ¶ÿ»ÿ½ÿ¿ÿÂÿÂÿ»ÿ¶ÿ¼ÿÆÿÅÿºÿ¹ÿÃÿ¸ÿ»ÿ¿ÿ³ÿ¿ÿ¿ÿ¾ÿ½ÿ¸ÿÃÿÍÿÄÿ¿ÿ²ÿµÿ¾ÿ¹ÿ½ÿ»ÿ¼ÿÀÿÂÿÁÿÃÿÃÿÀÿÅÿÉÿÀÿÂÿÄÿ¿ÿºÿ¹ÿ½ÿ³ÿ´ÿ¸ÿÂÿ»ÿÃÿ½ÿÀÿ·ÿ½ÿÈÿÉÿÄÿÄÿÇÿÂÿ¸ÿ·ÿ¸ÿ¼ÿÄÿÂÿÊÿÇÿÁÿ¹ÿËÿÀÿÊÿÁÿ·ÿ¬ÿ¾ÿÀÿÂÿÅÿÉÿ¿ÿÁÿÁÿºÿ¼ÿ¿ÿÁÿÄÿÅÿÉÿÄÿ»ÿÅÿÅÿ¾ÿ¾ÿ¿ÿ»ÿÀÿ»ÿµÿ¾ÿ»ÿÄÿÅÿÉÿÀÿÀÿÀÿ¼ÿ¼ÿ¸ÿ´ÿ·ÿºÿÂÿ¿ÿ­ÿÿÿ¹ÿ¾ÿÉÿÌÿÃÿÊÿÁÿ¹ÿÈÿ°ÿÄÿÀÿ¼ÿ¿ÿ»ÿÃÿÉÿÆÿÃÿÂÿ¼ÿ¹ÿ¼ÿÁÿÆÿÂÿ¾ÿ¸ÿ¿ÿÄÿ»ÿÁÿ¿ÿºÿ³ÿÀÿÃÿÀÿÍÿÃÿ¿ÿÀÿ¼ÿÈÿËÿÇÿÍÿÉÿ¿ÿÅÿÄÿ¼ÿÇÿÂÿ·ÿ¿ÿÃÿÀÿÿÿÂÿÁÿ¿ÿ·ÿÅÿÆÿÅÿÃÿ¿ÿ¾ÿÁÿÀÿ¾ÿÂÿ¿ÿ½ÿÇÿ¿ÿ¹ÿ»ÿÉÿ¹ÿ·ÿÊÿÃÿÂÿ¹ÿ¸ÿÆÿ½ÿ´ÿ¹ÿÂÿÆÿÐÿÑÿÁÿ½ÿÅÿÇÿÂÿ¸ÿ¼ÿÃÿ·ÿ½ÿÏÿ¹ÿÆÿÈÿºÿ¸ÿ¾ÿ½ÿÆÿÆÿ¿ÿÅÿËÿÂÿ»ÿÇÿÉÿÆÿËÿ¶ÿÂÿÆÿºÿÄÿÁÿÇÿÇÿÊÿÊÿÌÿÏÿÆÿÂÿÈÿÇÿÁÿ¸ÿ¹ÿÉÿÌÿÀÿÇÿÉÿÊÿÁÿ¾ÿÉÿÃÿ¾ÿÈÿÆÿÄÿÂÿÁÿÄÿÄÿÂÿÈÿÉÿÀÿÅÿ¼ÿÇÿÀÿ½ÿÁÿ¸ÿÉÿÉÿÁÿÀÿ¼ÿÇÿÄÿÆÿÎÿÃÿ»ÿ³ÿÃÿÊÿÇÿÃÿÉÿ¼ÿ¼ÿÅÿÂÿ¸ÿ¼ÿÀÿÅÿÄÿÅÿÂÿ½ÿ»ÿºÿÀÿÄÿÆÿ¾ÿ»ÿÌÿÁÿ¯ÿÄÿÃÿÅÿÅÿ¿ÿ¿ÿÃÿÈÿÊÿÀÿ¹ÿÀÿ½ÿ¼ÿÉÿÌÿ¯ÿËÿ¼ÿÁÿ¾ÿÀÿÃÿÇÿÄÿÈÿÈÿÅÿÇÿÃÿÄÿÄÿÇÿËÿÈÿÎÿÄÿÇÿÅÿÃÿÀÿÁÿ¿ÿ¾ÿ¼ÿ¿ÿÉÿÌÿÂÿ¾ÿ·ÿÍÿÊÿ½ÿÆÿÁÿÍÿÉÿÄÿÅÿÊÿÄÿÄÿÊÿÈÿÆÿÁÿ¾ÿÇÿÂÿÉÿÇÿ¾ÿÇÿÃÿËÿÊÿÅÿÉÿÇÿÇÿÅÿ¿ÿÄÿÀÿºÿÅÿÃÿÉÿÆÿËÿÍÿÃÿÃÿÆÿÃÿÅÿÄÿÂÿÆÿÀÿ¿ÿÃÿÈÿÀÿ½ÿÆÿ¿ÿÅÿÉÿÃÿÀÿÆÿÂÿÆÿÌÿÈÿÏÿ¿ÿÊÿÅÿÄÿÄÿÍÿÍÿÐÿÄÿÅÿÆÿÁÿÃÿÌÿÏÿÉÿÁÿÆÿÊÿÊÿÈÿÁÿÃÿÆÿÅÿÉÿÉÿÆÿÉÿÃÿ¸ÿÄÿÅÿÑÿ¾ÿ½ÿÅÿÅÿÆÿËÿÅÿ¿ÿÈÿÈÿÅÿÍÿÑÿÏÿÊÿÀÿÃÿÉÿÇÿÉÿÉÿÊÿÇÿÄÿÃÿÃÿÈÿÏÿÃÿºÿÑÿÆÿÖÿÅÿÂÿÀÿÁÿÂÿÀÿ·ÿºÿÄÿÃÿÉÿÄÿÈÿÈÿÊÿÈÿÆÿÈÿÃÿÁÿÅÿ¾ÿ¸ÿÀÿÁÿÌÿÕÿÒÿÈÿÀÿºÿÇÿÅÿÂÿÀÿÀÿÅÿÊÿËÿÉÿÊÿ¿ÿÌÿÂÿÊÿÅÿ¿ÿ¼ÿÄÿËÿÆÿÃÿÇÿÄÿÄÿÆÿÐÿÏÿÇÿÎÿÊÿÎÿÉÿÂÿÇÿÌÿÆÿÄÿÆÿÉÿËÿÂÿ¿ÿ¿ÿÇÿÅÿÁÿËÿ×ÿÑÿÉÿËÿÁÿ»ÿÖÿÍÿÄÿ¶ÿÀÿÉÿÄÿÅÿÌÿÆÿÍÿÅÿÆÿÅÿÇÿÃÿÁÿ¿ÿÅÿÂÿ½ÿÂÿÌÿÓÿÎÿÃÿÄÿÁÿ¿ÿÀÿÃÿÆÿÏÿÑÿÄÿÁÿÅÿ»ÿÍÿÒÿÇÿÉÿÊÿÊÿÆÿÅÿÊÿÈÿÉÿÆÿÃÿÉÿÈÿ½ÿÅÿ¿ÿÁÿÆÿÃÿ½ÿ¸ÿÁÿÀÿÆÿÉÿÃÿÄÿÎÿÐÿÉÿÆÿÈÿÍÿÉÿÅÿ¿ÿ»ÿÅÿ¾ÿºÿ¿ÿÄÿÎÿÙÿÐÿÆÿÅÿÓÿÅÿÈÿÊÿÉÿÊÿÉÿÈÿÆÿ¾ÿÆÿ¾ÿÊÿÃÿÂÿÅÿÈÿÃÿÆÿÑÿÇÿ¸ÿÀÿÓÿÈÿÇÿÃÿÊÿÄÿ¿ÿÅÿËÿËÿÇÿÆÿÌÿÎÿÄÿÂÿÈÿÑÿÑÿÎÿÔÿËÿÈÿÌÿÆÿÒÿÒÿÒÿÍÿÄÿ¾ÿ¿ÿÅÿÅÿÍÿÅÿÓÿÏÿÆÿÌÿÐÿÈÿÇÿÆÿ½ÿ¹ÿ¿ÿÌÿÌÿÊÿÂÿÄÿÌÿÆÿÇÿËÿ·ÿÆÿÌÿÆÿÄÿÇÿÌÿÍÿÊÿËÿÅÿÎÿÑÿÈÿ¼ÿ½ÿÇÿÆÿ»ÿÆÿÊÿÈÿÈÿÇÿÃÿÃÿÆÿÉÿÉÿÂÿÅÿÅÿËÿÊÿÆÿÉÿËÿÊÿËÿÈÿÉÿÀÿ¾ÿÀÿÎÿÃÿÁÿÄÿÇÿÍÿÉÿÉÿÃÿÍÿÂÿÇÿÌÿÈÿÄÿÃÿÂÿÅÿÎÿÆÿÒÿÆÿ¼ÿ½ÿÂÿ¿ÿ¼ÿÉÿÌÿÉÿ¾ÿÉÿÏÿÌÿÈÿÄÿ½ÿÆÿÃÿÉÿÉÿÊÿÃÿ½ÿÁÿ¾ÿ½ÿÀÿÎÿÆÿÈÿÂÿ·ÿ»ÿÆÿ¿ÿ½ÿ¾ÿÎÿÍÿÐÿÏÿÅÿÁÿÂÿÃÿÇÿÈÿÉÿÊÿÈÿÆÿÃÿ¿ÿ¾ÿ¾ÿÈÿÈÿÁÿÁÿÂÿÀÿÃÿÈÿÆÿÆÿËÿÄÿÀÿÅÿÏÿÏÿÁÿÄÿËÿÃÿÊÿËÿÉÿÈÿÊÿÐÿÃÿºÿÊÿËÿÈÿÊÿÈÿÁÿÉÿÊÿÉÿÉÿÌÿÄÿÀÿÃÿÆÿÅÿ½ÿÄÿÇÿÄÿ½ÿ¹ÿ½ÿ¿ÿ½ÿ²ÿ·ÿÁÿÀÿ¾ÿÄÿÆÿ·ÿÁÿ½ÿÁÿ¹ÿ¸ÿÀÿÃÿÄÿÐÿ¿ÿÀÿÀÿ¿ÿ»ÿ»ÿÃÿÇÿºÿ¸ÿ»ÿ¸ÿÁÿÆÿÂÿÃÿÆÿÀÿÆÿ»ÿºÿ»ÿºÿÂÿÎÿÊÿºÿÀÿ¿ÿÂÿ»ÿÃÿÈÿÂÿ¿ÿÂÿ´ÿ½ÿ«ÿ·ÿËÿÉÿ¼ÿ»ÿÀÿ¾ÿ¾ÿÃÿ½ÿ»ÿ½ÿÂÿÆÿÇÿÃÿÂÿ¿ÿÂÿ±ÿ´ÿºÿ¾ÿÆÿÈÿÅÿÆÿËÿ¾ÿÇÿ½ÿµÿ»ÿÁÿ¼ÿ·ÿ·ÿ½ÿ¾ÿÂÿ¾ÿ½ÿ¼ÿ¹ÿ»ÿ¾ÿÉÿºÿ¹ÿ¸ÿÄÿÃÿ¹ÿ¸ÿ¼ÿÎÿÄÿ¾ÿ«ÿÀÿÇÿÉÿÌÿÈÿÂÿÆÿÀÿÁÿ¾ÿÃÿÃÿÆÿÅÿÃÿÆÿ¾ÿÂÿ´ÿ±ÿÂÿÀÿÇÿÌÿÊÿÄÿ»ÿ¶ÿ¾ÿÄÿ¿ÿÆÿÈÿÄÿÁÿÄÿÄÿ½ÿÈÿ¹ÿÂÿ½ÿ±ÿ½ÿÁÿ½ÿÁÿÃÿÂÿÂÿÆÿÏÿÄÿ¶ÿºÿÄÿÊÿÆÿ¾ÿÂÿÅÿ­ÿÀÿÀÿÁÿÊÿÅÿ¾ÿÄÿÊÿÄÿ·ÿ¿ÿ®ÿ¹ÿ¸ÿÀÿ¿ÿ¼ÿ½ÿ¾ÿÂÿÁÿÂÿ»ÿÄÿÉÿÃÿÂÿÅÿ¾ÿ»ÿÉÿÇÿ´ÿÅÿÂÿ¹ÿºÿ¸ÿÂÿÃÿ·ÿ¼ÿÇÿ¼ÿ½ÿ½ÿ¾ÿÄÿÁÿ»ÿ¸ÿµÿ´ÿ¼ÿÈÿÇÿÉÿÆÿÄÿÇÿÉÿÉÿÈÿ¾ÿ»ÿÈÿ¹ÿ»ÿÈÿÂÿÀÿÀÿÀÿÉÿÈÿÂÿÁÿºÿ·ÿÈÿÆÿ½ÿÇÿ¿ÿ»ÿ¾ÿ¼ÿ¼ÿ½ÿ¿ÿÌÿ¾ÿÂÿ¶ÿ¸ÿÂÿ¾ÿÁÿ½ÿ¼ÿÀÿ½ÿ¹ÿÄÿÃÿ¶ÿÏÿÉÿÆÿ¿ÿºÿÀÿÆÿÁÿ¼ÿ½ÿÁÿÇÿÀÿÁÿ¿ÿÄÿÅÿÆÿÅÿÂÿÃÿÆÿÁÿÇÿÉÿ½ÿÄÿÀÿ¸ÿ»ÿÆÿÃÿÃÿËÿ¾ÿ·ÿÇÿÀÿµÿÏÿÃÿÊÿÉÿÃÿ¿ÿºÿ¿ÿËÿÇÿÅÿ»ÿ¾ÿÈÿ¼ÿ´ÿµÿÇÿ¼ÿºÿÈÿÄÿÃÿÂÿ¶ÿ»ÿ¼ÿ°ÿÀÿÊÿÍÿÊÿÄÿºÿ·ÿ¾ÿÁÿ½ÿ¿ÿÄÿºÿ¹ÿ¾ÿÌÿÑÿÃÿÅÿËÿÆÿÄÿÁÿÄÿÍÿÏÿÄÿ¿ÿÇÿÂÿ¾ÿÁÿ½ÿÅÿÏÿÌÿÃÿ¶ÿ»ÿÇÿËÿÄÿÂÿ¼ÿÆÿÀÿÂÿ¿ÿ½ÿÅÿÅÿÀÿºÿ¼ÿÄÿÅÿÂÿºÿ»ÿÈÿÈÿÂÿÅÿÈÿÆÿÇÿ¼ÿ´ÿ¾ÿÈÿ¼ÿÃÿÆÿÈÿÊÿ½ÿ¹ÿ¼ÿÄÿÃÿ»ÿÉÿÆÿÅÿÑÿÐÿ³ÿ¿ÿ¼ÿÀÿºÿ½ÿÀÿÀÿÃÿÆÿÅÿÃÿÃÿÂÿÃÿ»ÿÀÿÂÿÁÿÈÿÈÿÀÿ¿ÿÄÿÈÿÇÿÆÿÅÿÅÿ¹ÿÃÿ»ÿÆÿ¹ÿÄÿÌÿÄÿÁÿÆÿÃÿÇÿÇÿ¸ÿºÿÂÿÄÿ»ÿÄÿÌÿÀÿÃÿÈÿÅÿÂÿ¿ÿ½ÿ¼ÿ¾ÿÅÿÅÿ¼ÿ½ÿ¾ÿÉÿÄÿÂÿ¾ÿÉÿÁÿ¿ÿÁÿÆÿÆÿÄÿ¿ÿÃÿËÿÀÿºÿ¿ÿÅÿÁÿÉÿÄÿÃÿÀÿÀÿÄÿÉÿÆÿÉÿËÿÂÿ»ÿºÿºÿÃÿÅÿÆÿÅÿÖÿÎÿÂÿ·ÿÁÿÁÿËÿÒÿÇÿÄÿÄÿ»ÿÀÿÁÿÈÿÂÿÈÿÃÿËÿÎÿ¾ÿÂÿÇÿ½ÿ»ÿÀÿ½ÿ½ÿÅÿÂÿ½ÿ½ÿ½ÿÄÿÀÿÆÿÂÿ¸ÿ¸ÿÍÿÀÿÃÿÁÿ¾ÿÁÿ¿ÿÀÿÂÿ»ÿ¸ÿ¾ÿÁÿÂÿÀÿ¿ÿÀÿÈÿÃÿ¾ÿ¿ÿÈÿ¸ÿ¾ÿÄÿ¼ÿ·ÿ¾ÿÅÿÆÿÈÿÄÿÀÿ¸ÿ¾ÿÀÿ¾ÿ°ÿÀÿÀÿÐÿ¿ÿ¿ÿ¾ÿÂÿÆÿÈÿÉÿÉÿÃÿ¸ÿÁÿÅÿÃÿ¿ÿÀÿÅÿÎÿµÿ·ÿ²ÿÄÿÄÿÆÿ¿ÿ½ÿ¿ÿ¼ÿÁÿÇÿÅÿÈÿÅÿÂÿ»ÿ¼ÿÈÿ¸ÿÁÿÄÿ¼ÿÃÿÎÿÅÿ±ÿ¬ÿÄÿÇÿ¼ÿ¿ÿºÿ¶ÿÃÿÀÿÄÿÉÿ·ÿ­ÿÃÿÂÿ¿ÿ¸ÿºÿ¾ÿ¼ÿ½ÿÁÿ½ÿÁÿÄÿ¿ÿÂÿÇÿÁÿºÿ³ÿÆÿÐÿÊÿËÿ³ÿÅÿÈÿÊÿÅÿÀÿÌÿ¼ÿ²ÿ½ÿÄÿ»ÿ¾ÿÄÿ¸ÿ³ÿ»ÿÀÿ¹ÿ¼ÿ»ÿ¼ÿ¿ÿ¿ÿ¼ÿÆÿÄÿÃÿ¿ÿ¾ÿ½ÿÁÿºÿºÿÁÿÃÿÀÿÀÿÂÿ¿ÿ»ÿ¼ÿÀÿÅÿºÿÇÿ½ÿÂÿ¿ÿ¶ÿ½ÿÒÿÄÿ»ÿ¼ÿ·ÿÈÿÊÿÀÿ¾ÿÀÿºÿ½ÿÅÿÂÿ¾ÿ¼ÿ¼ÿÆÿ¼ÿÁÿ¿ÿ½ÿÀÿÂÿ¿ÿ½ÿ¸ÿ¿ÿ¾ÿ¿ÿÀÿ¿ÿ¿ÿ»ÿ¼ÿÉÿÐÿÈÿ¿ÿ¾ÿÀÿËÿÂÿÂÿ´ÿÁÿ´ÿ¾ÿ¾ÿ¸ÿ¼ÿ¼ÿ·ÿ¸ÿ·ÿ»ÿ¼ÿ¼ÿÃÿ¼ÿ»ÿÄÿ½ÿ¸ÿ½ÿºÿ½ÿ¾ÿ¼ÿ¼ÿ¼ÿ¿ÿ»ÿÅÿ¿ÿÌÿÄÿÄÿ²ÿÁÿÃÿÄÿ½ÿ½ÿÃÿÆÿÆÿ¾ÿÀÿÉÿÃÿ¿ÿÁÿÇÿÁÿÃÿÉÿÃÿÃÿÅÿÇÿÆÿÊÿÍÿÊÿ¾ÿÀÿÃÿÅÿÊÿÆÿÁÿÀÿ¹ÿ¸ÿÀÿÄÿÃÿÀÿºÿ±ÿ¹ÿÀÿÂÿ¹ÿºÿ¼ÿÁÿÊÿÉÿÀÿ¹ÿ°ÿ½ÿÃÿºÿ·ÿ»ÿÀÿ¾ÿ¿ÿÃÿ¿ÿÄÿÈÿÈÿÆÿÀÿÄÿÁÿ¼ÿÇÿÆÿÂÿ¼ÿ¿ÿÅÿËÿ¾ÿ±ÿÁÿ¾ÿÉÿÂÿ·ÿµÿ¶ÿµÿ·ÿÃÿÉÿÅÿ½ÿÁÿÁÿ½ÿÅÿÅÿÅÿÉÿºÿµÿ¸ÿÀÿÃÿ¾ÿ¿ÿÀÿÀÿÅÿ¿ÿÃÿ·ÿ³ÿ´ÿ¹ÿ¹ÿÄÿ¾ÿ¿ÿ»ÿ¹ÿ»ÿ¿ÿ¿ÿ»ÿ»ÿ¼ÿ¼ÿ¼ÿ¼ÿºÿ¸ÿ·ÿ¹ÿºÿ¸ÿºÿÄÿÀÿºÿ½ÿÃÿÃÿ¹ÿºÿ¾ÿ¿ÿÂÿ¼ÿÄÿ¹ÿ¸ÿÀÿÀÿ½ÿºÿÄÿÇÿÃÿÅÿÇÿÄÿ¿ÿ»ÿ¸ÿ¿ÿ»ÿºÿ·ÿºÿ¶ÿ±ÿ¹ÿÁÿ½ÿÉÿ°ÿºÿ¿ÿÀÿÅÿ¼ÿ¹ÿ½ÿ¿ÿ½ÿ¾ÿºÿ´ÿµÿ¿ÿÇÿÆÿÆÿÄÿÃÿÀÿ·ÿºÿ¾ÿºÿÀÿÉÿ¿ÿºÿ¸ÿ½ÿÆÿ»ÿºÿÃÿ¾ÿ·ÿ½ÿ»ÿÃÿ¿ÿÀÿÀÿ¼ÿ·ÿ·ÿ¿ÿÆÿÄÿ¼ÿµÿ·ÿÀÿÌÿÉÿºÿ¸ÿ»ÿ½ÿ¹ÿ¹ÿ»ÿ¯ÿ¼ÿÈÿ¿ÿ½ÿ°ÿ»ÿ¿ÿÂÿÃÿÎÿ¸ÿ¿ÿ·ÿÁÿ¾ÿ²ÿ¼ÿÂÿ»ÿ¾ÿÇÿÈÿ»ÿ¹ÿ½ÿºÿ»ÿ¿ÿ¾ÿºÿºÿ¼ÿÀÿÅÿÁÿ¾ÿ·ÿ»ÿ¼ÿÁÿ»ÿÃÿ¼ÿÃÿÆÿ°ÿºÿËÿÃÿ¶ÿÂÿÁÿ¹ÿ¶ÿ¶ÿ´ÿÄÿ¿ÿ·ÿÄÿ½ÿ´ÿ¼ÿ¿ÿ¿ÿÆÿÉÿÃÿÁÿÀÿ¸ÿºÿÁÿÀÿ¹ÿÄÿ¿ÿµÿ±ÿ·ÿ»ÿÅÿÆÿ¼ÿ½ÿ»ÿºÿÆÿ¸ÿÂÿ»ÿ¹ÿ»ÿ»ÿ¼ÿÅÿºÿÃÿÉÿÁÿ½ÿ¾ÿ½ÿÁÿÆÿÇÿÄÿÁÿ½ÿ²ÿ³ÿ½ÿºÿ¸ÿ¼ÿÁÿÁÿÃÿÀÿ¾ÿÅÿ¯ÿ½ÿÅÿÀÿÅÿ¹ÿºÿ·ÿµÿ½ÿÎÿ½ÿÄÿµÿ´ÿÄÿ¼ÿ¹ÿ¸ÿ´ÿºÿ¼ÿ¼ÿ¼ÿ¶ÿÃÿÄÿ³ÿµÿ¾ÿÆÿÄÿ´ÿ·ÿ¿ÿÇÿ¸ÿ»ÿÀÿ½ÿÇÿÅÿºÿ¶ÿ¯ÿ±ÿ³ÿÅÿµÿÂÿÇÿÇÿ»ÿ¾ÿ¿ÿ¸ÿ¼ÿ±ÿ½ÿÈÿÃÿ¶ÿ¾ÿ·ÿºÿÈÿÄÿ¶ÿ¹ÿ¾ÿ»ÿ²ÿ°ÿ¼ÿºÿµÿ°ÿ©ÿµÿÁÿÃÿ¿ÿÁÿÆÿÇÿÀÿ½ÿÃÿ¼ÿºÿ¾ÿÆÿÆÿ¾ÿ¿ÿÆÿ¾ÿ¼ÿ¾ÿ»ÿ¶ÿ½ÿÂÿÃÿ¿ÿÄÿÁÿ³ÿ½ÿ¿ÿµÿ¹ÿ»ÿºÿ¼ÿ¾ÿÇÿÊÿÂÿ½ÿ½ÿºÿ¼ÿ¼ÿ¼ÿ¼ÿÂÿ¾ÿ½ÿµÿ½ÿ¸ÿ¹ÿÉÿ»ÿ¸ÿ³ÿ·ÿ¶ÿ¹ÿµÿ¾ÿ²ÿºÿ¿ÿ¹ÿ¸ÿ½ÿ¹ÿ½ÿÂÿ¾ÿ¾ÿÂÿ¿ÿ¼ÿ¼ÿ¼ÿÃÿÂÿ¹ÿ¼ÿÁÿÀÿÀÿ·ÿºÿ¹ÿ»ÿ¸ÿ¾ÿ¼ÿ¹ÿ±ÿ¿ÿ»ÿ¾ÿÂÿ½ÿ¿ÿÂÿÆÿ¸ÿ¿ÿ±ÿÀÿ¹ÿÂÿÁÿ¸ÿºÿºÿ¹ÿ·ÿ¿ÿÁÿ½ÿµÿ¹ÿ¸ÿµÿ¿ÿÈÿÇÿÀÿÀÿÀÿÃÿÆÿ¿ÿ½ÿ´ÿ´ÿÉÿÇÿµÿ¸ÿ½ÿ¶ÿÅÿÉÿ»ÿ»ÿºÿÁÿ¶ÿºÿ¼ÿ¶ÿÄÿ¾ÿ¶ÿ»ÿÁÿ¹ÿÁÿ¼ÿ»ÿ¸ÿ»ÿ¹ÿ½ÿÀÿ¾ÿ¿ÿ»ÿ¹ÿ¼ÿºÿ¾ÿÂÿ»ÿ¿ÿ¿ÿ¿ÿ¾ÿÀÿ¾ÿ·ÿ°ÿ½ÿºÿ³ÿ¶ÿÂÿÁÿÁÿ¶ÿÂÿÀÿÂÿ±ÿ½ÿÀÿÁÿ·ÿ¼ÿÄÿÌÿÇÿ¼ÿ´ÿ¹ÿÃÿ»ÿ¾ÿ¿ÿ¶ÿ³ÿ¸ÿ¸ÿºÿÇÿºÿ±ÿ»ÿÆÿÉÿÊÿÉÿ½ÿÀÿ¾ÿ´ÿ¿ÿ¶ÿ»ÿÆÿÃÿ·ÿÄÿÆÿ¾ÿµÿ¾ÿµÿÇÿÂÿ¼ÿ¹ÿ½ÿ¹ÿ¾ÿºÿ½ÿÆÿÆÿÃÿ»ÿºÿ»ÿ»ÿ¼ÿ·ÿ¶ÿ¼ÿ½ÿ¼ÿ¾ÿ¿ÿÆÿ¼ÿµÿÆÿÁÿÇÿºÿ¶ÿÿ´ÿÃÿÄÿÆÿ¼ÿÄÿ¿ÿ´ÿ¯ÿ¿ÿÂÿÀÿ¾ÿ½ÿÃÿ¹ÿ¼ÿ¼ÿÃÿÂÿÁÿ¿ÿ¹ÿ¼ÿºÿ¸ÿ¾ÿÁÿ½ÿ¼ÿÁÿÆÿ¼ÿ¿ÿ½ÿÂÿµÿ»ÿ«ÿ²ÿ®ÿÃÿ»ÿ¶ÿÂÿÂÿÁÿ½ÿÅÿÄÿÇÿ½ÿ¼ÿºÿ½ÿÃÿ¾ÿ¸ÿ·ÿµÿ»ÿÀÿ½ÿÂÿ¾ÿ¾ÿËÿ¿ÿ¼ÿÇÿÃÿ»ÿ½ÿÁÿÂÿÄÿ¸ÿ½ÿÃÿµÿ°ÿ¼ÿ²ÿ¹ÿ¶ÿÀÿÁÿÀÿÅÿ¿ÿÆÿÂÿÆÿÅÿ¿ÿºÿ¼ÿ·ÿ·ÿ¸ÿ½ÿÊÿÂÿ¹ÿÃÿÃÿÁÿ¼ÿ³ÿÆÿÀÿÂÿÄÿÂÿ½ÿ¹ÿ·ÿ´ÿÉÿ¾ÿ¹ÿ·ÿÇÿ¾ÿ»ÿÈÿ»ÿ°ÿ½ÿ´ÿ»ÿÄÿÇÿ¿ÿÀÿÂÿ¾ÿÀÿÀÿ½ÿ½ÿ¿ÿÃÿ¾ÿ¼ÿ¿ÿ»ÿÁÿÂÿÄÿÂÿ¸ÿ¶ÿÄÿÀÿ¶ÿÊÿ¸ÿÅÿËÿÂÿÄÿÆÿÀÿ½ÿ¿ÿ´ÿ¸ÿ¿ÿºÿÂÿ¼ÿ½ÿÁÿ»ÿ¹ÿ¼ÿ¾ÿ½ÿÀÿÃÿ½ÿ¶ÿ¹ÿÄÿÃÿÅÿÌÿ³ÿ½ÿ·ÿÉÿ¹ÿ¹ÿÅÿÀÿÀÿÈÿÌÿÌÿÇÿÂÿ»ÿºÿÄÿÊÿÃÿÈÿ¿ÿºÿÂÿÄÿ¼ÿ¸ÿÇÿÅÿºÿÄÿÆÿ»ÿÃÿ¾ÿ½ÿ¿ÿÇÿ¿ÿ¶ÿ¾ÿ¸ÿÀÿ»ÿ²ÿÄÿÆÿÏÿÀÿÀÿ»ÿµÿ»ÿ¼ÿ¿ÿ¾ÿ·ÿºÿ¼ÿÀÿÃÿ¸ÿ¾ÿÀÿÁÿÁÿÀÿÃÿÈÿÉÿÅÿÈÿÃÿÉÿ»ÿ½ÿÇÿ¶ÿ¹ÿÆÿ¹ÿ¸ÿÆÿÂÿ¾ÿ¾ÿºÿºÿ»ÿÂÿÅÿ¶ÿ¶ÿÀÿ¼ÿ¹ÿ»ÿÆÿÀÿ¾ÿÇÿ¾ÿ¾ÿ³ÿ°ÿÄÿÆÿ·ÿ¼ÿºÿ¾ÿÂÿ¿ÿ½ÿÂÿÄÿÀÿÂÿÅÿ¿ÿ¾ÿËÿÑÿ¿ÿ¼ÿÀÿ¼ÿºÿ½ÿºÿ¸ÿ·ÿ¾ÿÄÿÅÿ½ÿ¾ÿ¿ÿ½ÿºÿÈÿÄÿºÿ½ÿ½ÿ¿ÿ¾ÿÂÿÄÿ¾ÿÆÿÌÿÄÿ¿ÿÂÿ¸ÿªÿ¿ÿËÿÀÿÅÿ¼ÿ¼ÿ¯ÿÎÿÇÿÁÿ´ÿ¾ÿ¿ÿ¼ÿÁÿ¾ÿ¼ÿÂÿÆÿÅÿÅÿÆÿÄÿ¾ÿ¶ÿ¸ÿÁÿ¹ÿÁÿÀÿ°ÿÅÿ½ÿ·ÿÀÿÁÿ¼ÿÄÿ»ÿ½ÿÂÿ¾ÿ¸ÿ»ÿËÿÉÿÀÿÈÿÉÿÀÿ¿ÿÇÿÀÿ¿ÿ¿ÿ¶ÿµÿÈÿ¹ÿÏÿÅÿÈÿ¹ÿÂÿ»ÿÁÿÇÿÅÿ½ÿºÿ¼ÿÅÿÆÿÅÿÆÿ½ÿ»ÿ·ÿ¿ÿÁÿÂÿÂÿËÿµÿ¿ÿ»ÿÄÿÁÿÅÿÃÿÀÿÅÿÂÿ¼ÿÄÿÇÿÃÿÆÿÆÿÂÿÄÿÊÿÇÿ¾ÿ¹ÿ¾ÿÄÿÄÿ­ÿµÿ½ÿ½ÿ¼ÿÁÿÇÿÀÿÃÿÃÿÂÿ¿ÿºÿ¹ÿ¼ÿÄÿÆÿÄÿÅÿ»ÿ½ÿÀÿÉÿÂÿÃÿÅÿ¿ÿÀÿ¿ÿÃÿÃÿÂÿÀÿÂÿÆÿÅÿÂÿÁÿÄÿÆÿÂÿ½ÿÍÿÅÿ¼ÿ¸ÿÂÿÁÿÄÿ½ÿÂÿ¿ÿ¼ÿ¸ÿ½ÿ¼ÿÅÿÉÿÁÿ¿ÿÆÿÅÿ¿ÿÃÿËÿÅÿÆÿ½ÿÃÿÉÿÁÿÃÿ¾ÿÎÿËÿÉÿÂÿÆÿÍÿ¿ÿ·ÿ¾ÿ¼ÿ¾ÿÈÿÆÿÅÿÃÿ»ÿ¿ÿËÿ¾ÿ¿ÿ¹ÿÂÿ¸ÿ½ÿÉÿÃÿÂÿÇÿÉÿÅÿÁÿÂÿÃÿÄÿÂÿÏÿ¿ÿÍÿÊÿ½ÿ¹ÿ¹ÿÄÿÍÿÀÿ¾ÿ¹ÿÀÿÆÿ¿ÿ¸ÿ¿ÿÂÿ·ÿÇÿËÿÊÿ´ÿÁÿÂÿ¾ÿ¼ÿÇÿÃÿ½ÿÅÿÄÿÁÿÆÿÅÿÁÿÀÿ½ÿ½ÿ¾ÿÄÿ¹ÿ¼ÿÇÿÁÿÄÿÂÿÆÿÉÿÎÿÃÿ¹ÿ¶ÿ½ÿÄÿÅÿÇÿÇÿÈÿ¿ÿÉÿ¾ÿÏÿÄÿÄÿÇÿºÿºÿÁÿÃÿÂÿÊÿÈÿÅÿÆÿÄÿÆÿÀÿÃÿÎÿÀÿ¿ÿÑÿÃÿ¾ÿÂÿÄÿ»ÿÄÿÄÿ¼ÿ¾ÿÁÿ¾ÿÃÿÅÿËÿÈÿÌÿÇÿ¾ÿÈÿ¿ÿÉÿÅÿÁÿÀÿ¸ÿÀÿÉÿÄÿÂÿÃÿÄÿÄÿÀÿÀÿÈÿÅÿÊÿ¿ÿÅÿÇÿÅÿÆÿÆÿ¾ÿÃÿÐÿÌÿÄÿÈÿÐÿ½ÿÇÿÆÿÂÿÌÿÏÿÄÿÆÿÂÿÃÿÀÿÂÿÆÿ¿ÿÂÿÌÿÇÿÇÿ·ÿÌÿ¶ÿÆÿÂÿÇÿÃÿÉÿÆÿ¿ÿÇÿËÿ¿ÿÄÿÏÿÑÿÂÿÃÿÅÿÌÿÓÿÇÿÂÿÃÿÄÿÈÿÏÿÎÿÆÿÂÿÅÿÁÿËÿÈÿÉÿÌÿÌÿÇÿÅÿËÿÄÿÂÿÂÿ¾ÿÈÿËÿÄÿÅÿÃÿÉÿÌÿËÿÇÿÈÿÃÿÁÿÀÿÂÿÇÿÍÿÒÿÇÿÌÿÀÿÇÿÉÿÅÿÁÿÊÿÎÿËÿÃÿÁÿÂÿÃÿÈÿ½ÿ¾ÿ»ÿ¿ÿËÿÊÿÅÿ¾ÿÃÿÆÿ¿ÿ¾ÿÂÿÂÿÉÿÀÿÂÿÇÿÌÿÃÿÉÿÊÿ¿ÿÄÿÅÿÄÿÃÿÂÿÆÿÄÿËÿÒÿ¼ÿÇÿºÿÈÿÃÿ¾ÿºÿ¿ÿÅÿÉÿÊÿÈÿÈÿÉÿÌÿËÿÊÿÄÿ¹ÿ¿ÿÂÿÆÿÄÿÀÿÇÿÆÿÇÿÄÿ¿ÿÅÿÀÿÏÿÌÿÇÿÈÿÃÿÆÿÍÿÇÿÄÿÅÿÂÿÌÿÏÿÉÿÂÿÃÿ¾ÿÁÿÉÿÎÿÍÿÅÿÉÿÍÿËÿÁÿÐÿÐÿÈÿÆÿÉÿÈÿÅÿÂÿÁÿÆÿÈÿÄÿÏÿÀÿ¿ÿÄÿÇÿÉÿÈÿÊÿÐÿÍÿÈÿÏÿÈÿÍÿÁÿÂÿ½ÿÃÿÃÿÃÿÇÿÊÿÌÿÃÿÆÿÊÿÉÿÍÿÌÿÆÿËÿÄÿÁÿÆÿÃÿÃÿÁÿÌÿÆÿÈÿËÿÎÿÅÿÅÿÈÿÍÿÈÿ¸ÿ¿ÿÄÿÏÿÈÿÇÿÃÿÐÿÐÿÊÿÄÿÅÿËÿÃÿÄÿÁÿÁÿÉÿËÿÁÿÁÿÇÿÎÿÉÿ½ÿÈÿÑÿÇÿÉÿÐÿÓÿÍÿËÿÂÿÀÿÄÿ¿ÿËÿÃÿÈÿÊÿÅÿÊÿÆÿÃÿÇÿÇÿÃÿÄÿÉÿµÿ·ÿ½ÿ¿ÿ¾ÿ½ÿ¿ÿÂÿÆÿÎÿÉÿÎÿÌÿÓÿÅÿÆÿÆÿËÿÍÿÅÿ¿ÿÈÿËÿÃÿ½ÿÃÿÂÿËÿÌÿÇÿÄÿÃÿÀÿÂÿÌÿÈÿÚÿÊÿ¼ÿÄÿÌÿÉÿÆÿÈÿÇÿÆÿ½ÿ½ÿ·ÿ¼ÿ½ÿ¾ÿÁÿÃÿÈÿÇÿÁÿÊÿÄÿÃÿ¿ÿÈÿÎÿÈÿÆÿÆÿÅÿÕÿÌÿÃÿÂÿÆÿÄÿÂÿÆÿ¿ÿÂÿÂÿÍÿÊÿÅÿÁÿ½ÿÆÿÎÿÆÿÆÿÉÿÆÿÁÿÀÿÆÿÄÿÊÿÑÿÊÿÈÿÊÿÑÿÅÿÁÿÀÿÉÿÎÿÌÿÈÿÀÿÁÿÃÿÎÿÄÿÅÿÈÿÈÿÆÿÅÿÇÿ¿ÿ¸ÿ½ÿÍÿËÿÇÿÓÿÏÿ¹ÿÂÿÁÿ¿ÿÌÿÅÿÉÿÍÿÉÿÈÿÌÿÄÿÉÿÅÿÌÿËÿÄÿÅÿÆÿ½ÿ¿ÿËÿÌÿÑÿÅÿÅÿÅÿÁÿ¿ÿÂÿÂÿ½ÿÀÿËÿÊÿÆÿÌÿÎÿÈÿËÿÂÿ¾ÿ¾ÿÁÿÍÿÑÿÒÿÍÿÂÿ¾ÿÊÿÍÿÅÿÄÿÅÿÄÿÄÿÊÿÌÿÄÿÉÿÌÿÀÿÃÿÉÿÆÿÄÿÍÿËÿÂÿÊÿÌÿÌÿËÿÆÿÆÿÍÿÃÿ½ÿÉÿËÿÇÿÂÿÁÿÂÿÂÿÈÿÆÿÃÿÆÿÉÿÄÿÃÿÉÿÇÿÆÿºÿ´ÿ´ÿ·ÿ·ÿ¹ÿÅÿÌÿ¼ÿ»ÿ¾ÿ¾ÿ½ÿÂÿÅÿ¸ÿÀÿºÿ¾ÿºÿ·ÿ¾ÿÅÿÄÿÏÿÄÿ¿ÿ»ÿ»ÿÁÿÅÿ¿ÿÁÿ»ÿµÿºÿ¿ÿÅÿÉÿÇÿÂÿÍÿÅÿ½ÿÀÿÁÿ¿ÿ¸ÿ¹ÿÄÿ½ÿ»ÿÁÿÅÿ¾ÿ»ÿ»ÿ½ÿ¾ÿ¾ÿ½ÿ¹ÿ½ÿ¾ÿ·ÿÂÿÇÿÄÿÅÿÂÿÅÿºÿµÿÀÿ»ÿ¼ÿ¿ÿÀÿÄÿÃÿ¿ÿÂÿÈÿÁÿ»ÿ½ÿÁÿÃÿÂÿ´ÿ¾ÿÀÿ¹ÿÁÿÄÿÄÿÁÿÀÿËÿ°ÿ¼ÿ¾ÿÃÿÆÿ¿ÿ¼ÿ¾ÿ½ÿ½ÿ¾ÿÁÿ»ÿÅÿÄÿÁÿÀÿ¾ÿ¼ÿ¿ÿºÿ¸ÿÅÿ¼ÿÁÿÁÿÇÿÏÿËÿÄÿ¾ÿ¾ÿÅÿÂÿ»ÿ½ÿÃÿÈÿÆÿ¼ÿÅÿ»ÿÅÿÄÿ¾ÿºÿºÿÁÿÈÿÆÿÂÿÂÿ»ÿÃÿ¿ÿÃÿÂÿ¿ÿ¿ÿÂÿÆÿ½ÿ¸ÿ¶ÿÁÿ»ÿ¾ÿÄÿÆÿÃÿ»ÿ¶ÿ¼ÿÂÿÆÿÌÿÆÿ¼ÿ½ÿÃÿÆÿÄÿ¿ÿÄÿÄÿÄÿ»ÿÃÿ¿ÿÇÿÊÿÂÿÁÿÁÿÇÿ·ÿËÿ¼ÿ»ÿ¶ÿ¼ÿ¾ÿµÿ¶ÿÂÿÂÿÁÿ½ÿ·ÿ»ÿÇÿÇÿÀÿÀÿÀÿºÿÁÿÆÿÂÿ¾ÿÂÿ¾ÿ¸ÿ¹ÿ½ÿ¾ÿ»ÿ¼ÿÉÿ¼ÿÄÿÀÿ¿ÿÁÿÇÿÁÿ¿ÿÅÿÃÿ¼ÿÇÿÉÿ²ÿµÿ½ÿÀÿÊÿÍÿÊÿÁÿ¸ÿÄÿÂÿ¶ÿÉÿÆÿ¼ÿ¿ÿ¾ÿÇÿÈÿÂÿËÿ¼ÿ®ÿÁÿÐÿÃÿÆÿÍÿÄÿ¸ÿ¸ÿÀÿÆÿÄÿÁÿµÿÈÿÁÿ»ÿ¼ÿ¹ÿ½ÿ¼ÿ¹ÿ¾ÿ¾ÿ¾ÿÊÿÀÿÇÿÏÿËÿ»ÿ¿ÿÀÿ·ÿ½ÿÉÿ¾ÿÀÿ»ÿ¾ÿÃÿÁÿÀÿÅÿÈÿÄÿÃÿÄÿÃÿÃÿ½ÿËÿÄÿÄÿÊÿÌÿÊÿ½ÿ¼ÿÁÿÂÿÅÿÀÿ¸ÿ¸ÿÆÿÃÿÍÿÅÿÃÿÅÿ½ÿ¼ÿ½ÿ¼ÿÆÿÆÿÁÿÄÿÂÿÅÿ¿ÿ½ÿÂÿÊÿÈÿÅÿÇÿÅÿÁÿºÿ¿ÿÂÿÇÿÆÿ¼ÿÆÿÆÿÊÿÉÿÁÿ»ÿ¼ÿÂÿºÿ¹ÿÅÿ¿ÿµÿ¿ÿÉÿÊÿÈÿÃÿ¾ÿÂÿÄÿ¶ÿÌÿ»ÿÇÿºÿÅÿÂÿÂÿÀÿ¿ÿ¶ÿ¼ÿËÿÈÿÁÿºÿ½ÿÌÿÃÿÁÿÇÿÆÿÂÿÀÿ¿ÿºÿ½ÿÀÿ¹ÿÁÿÆÿ¼ÿ±ÿÁÿÈÿÃÿÁÿÄÿÄÿÇÿËÿÁÿºÿÂÿ·ÿ»ÿÂÿ»ÿÃÿÃÿÆÿÈÿÈÿÄÿÀÿ¿ÿÂÿÂÿºÿ»ÿÃÿ¿ÿÈÿÃÿÅÿÅÿ¸ÿ·ÿ¶ÿ»ÿ¾ÿÂÿÃÿ¾ÿÄÿÉÿÁÿÅÿÂÿ¾ÿÆÿÂÿÁÿÅÿÂÿÀÿÃÿÄÿÈÿÎÿÊÿÀÿÆÿ¸ÿÙÿÉÿ¹ÿÁÿÇÿÁÿÀÿÄÿÎÿÎÿÈÿÉÿÆÿÀÿ¿ÿÊÿÃÿÅÿ¿ÿÀÿ¿ÿÂÿ¿ÿ¾ÿºÿ²ÿºÿÆÿÂÿÂÿÄÿÃÿ²ÿ¼ÿÄÿÅÿ¾ÿÀÿ¼ÿ¯ÿ·ÿÆÿÄÿ¼ÿºÿºÿ¿ÿ¿ÿ½ÿ»ÿ¿ÿÃÿÈÿÁÿÄÿÁÿÁÿ¾ÿÂÿÆÿÅÿ¼ÿ¹ÿÂÿÃÿ¾ÿÄÿÒÿ»ÿ×ÿÀÿÑÿ¶ÿÄÿ¿ÿ¸ÿ½ÿ¿ÿÃÿÄÿ¿ÿÀÿÂÿ¶ÿÄÿ»ÿ½ÿÉÿÎÿÐÿÁÿ½ÿÂÿ¾ÿÁÿÃÿºÿ¶ÿ½ÿ¼ÿ»ÿÁÿ»ÿÉÿÇÿÉÿÂÿ¿ÿ¹ÿÁÿÀÿÃÿ¾ÿÂÿÇÿÀÿ¼ÿÀÿÀÿÂÿÊÿ¼ÿÁÿ¾ÿÂÿÇÿÁÿÉÿÄÿ¼ÿÆÿÀÿÀÿ¿ÿµÿ³ÿ¸ÿ½ÿÁÿÀÿÅÿÈÿËÿÉÿºÿËÿ»ÿ´ÿ¯ÿÅÿÍÿÂÿ½ÿÉÿÊÿÆÿËÿÈÿ¿ÿ»ÿ¾ÿÅÿ½ÿÀÿºÿÃÿÁÿÁÿ¶ÿ³ÿ¿ÿÄÿÀÿÁÿÃÿÃÿÀÿÂÿÈÿÃÿÂÿÊÿ¿ÿÊÿÃÿ½ÿÃÿËÿ»ÿÆÿÆÿÇÿÆÿ»ÿ¼ÿºÿÀÿÁÿ»ÿ¼ÿ¼ÿ¿ÿ»ÿÀÿÃÿ´ÿµÿÂÿµÿ¿ÿ¾ÿ¼ÿ»ÿÂÿ¿ÿÁÿ»ÿÀÿÃÿ½ÿÄÿÄÿ¸ÿµÿ¯ÿ·ÿ´ÿ¡ÿ½ÿÎÿÁÿÄÿ»ÿ¾ÿÄÿ¼ÿ½ÿ¸ÿÀÿÄÿ¾ÿ»ÿ½ÿ¹ÿ³ÿ¹ÿ¾ÿ¼ÿ²ÿ¸ÿ¼ÿºÿ¶ÿ¿ÿÃÿ¼ÿÂÿÀÿ»ÿ»ÿÂÿÂÿ¼ÿµÿÂÿËÿÅÿÃÿ¾ÿ»ÿºÿ¿ÿÉÿÈÿÔÿ¿ÿ²ÿÂÿ¿ÿ¶ÿ¼ÿÄÿÊÿÆÿÆÿ½ÿºÿÃÿÀÿ½ÿÆÿÊÿÃÿ¹ÿ»ÿ»ÿ¿ÿÁÿ»ÿ¿ÿÇÿÆÿÂÿËÿ¾ÿÀÿ¾ÿÀÿÀÿÇÿ¾ÿºÿ¼ÿ¹ÿÁÿÏÿÊÿÂÿÂÿ½ÿ·ÿÁÿÂÿ½ÿ¼ÿ»ÿ»ÿºÿÏÿ¸ÿ½ÿÀÿ¶ÿ¸ÿ¸ÿÄÿÀÿ¹ÿ¸ÿ³ÿ²ÿ¸ÿ»ÿÀÿÃÿ¿ÿÅÿÂÿ·ÿ¼ÿ²ÿ¿ÿ¾ÿËÿÀÿÄÿÀÿ¿ÿ¹ÿÂÿÀÿÅÿÀÿ½ÿÁÿÊÿÊÿ»ÿ·ÿÆÿËÿÆÿÇÿÎÿºÿ·ÿ¿ÿ¿ÿÂÿÂÿÃÿ¿ÿ¼ÿÀÿÄÿÅÿ¹ÿÊÿÆÿÀÿÁÿÆÿÉÿÁÿ»ÿºÿ¿ÿÅÿ¼ÿ´ÿ³ÿºÿÂÿ¼ÿ»ÿ¶ÿÄÿÈÿËÿÇÿÀÿ½ÿ¹ÿÀÿÄÿ½ÿ¿ÿ¶ÿºÿ¸ÿ¶ÿÁÿÃÿÀÿÄÿÆÿÄÿÁÿ¾ÿ¼ÿ¼ÿÅÿÄÿ¸ÿ¼ÿÉÿ¿ÿÃÿ´ÿÅÿÀÿÅÿÀÿØÿÁÿ´ÿ¾ÿÅÿ¼ÿÅÿÀÿÇÿÆÿ½ÿ¿ÿ¿ÿ½ÿÀÿÀÿÃÿÄÿÂÿ¹ÿºÿ¸ÿ¼ÿ½ÿÀÿÅÿºÿÊÿ½ÿ¶ÿ³ÿµÿ¿ÿ³ÿºÿÄÿÀÿÀÿ½ÿ¼ÿ¿ÿ¾ÿ¸ÿ¸ÿ»ÿ»ÿ¾ÿ¼ÿ¸ÿ¹ÿ¼ÿ½ÿ»ÿÀÿ¶ÿ¾ÿ¿ÿÂÿ¶ÿÆÿÈÿ¾ÿ¯ÿ·ÿ¹ÿ¿ÿ»ÿ¿ÿ¿ÿÂÿÇÿÁÿ»ÿ¯ÿ±ÿ»ÿ·ÿºÿÄÿÃÿÄÿÅÿ¿ÿÂÿ¿ÿ´ÿºÿÀÿÅÿÂÿÄÿÈÿ·ÿ¼ÿÃÿÀÿ¿ÿÁÿ¹ÿ¹ÿ»ÿ½ÿ¸ÿºÿ½ÿµÿ´ÿ¸ÿÂÿÆÿ¿ÿÆÿÅÿºÿ¼ÿ¹ÿ·ÿºÿ¿ÿ¼ÿÃÿ»ÿºÿ»ÿ»ÿÀÿ¿ÿÉÿÀÿ¼ÿ¸ÿºÿÇÿ½ÿ¹ÿ¼ÿÇÿ¾ÿÃÿµÿ¼ÿÈÿÃÿÁÿ¹ÿµÿÀÿÄÿÈÿÇÿ¼ÿ¿ÿ¾ÿºÿÈÿÂÿÁÿ»ÿ±ÿÃÿ±ÿÂÿ»ÿ¼ÿÉÿ¿ÿÇÿÀÿ»ÿ¼ÿ¹ÿ¸ÿµÿ²ÿÃÿ¼ÿ»ÿÁÿ¹ÿ¸ÿÅÿÂÿ¶ÿºÿÃÿ½ÿºÿÀÿÀÿÃÿÃÿÂÿ½ÿ±ÿ´ÿ¹ÿ»ÿÆÿ½ÿªÿÇÿÇÿ´ÿ¸ÿÊÿ»ÿ¼ÿºÿÂÿ½ÿ¯ÿ°ÿ¹ÿ¾ÿ½ÿ¿ÿ½ÿ¹ÿ¶ÿ¸ÿ¾ÿÁÿÀÿÂÿÁÿ¾ÿ¾ÿ¶ÿµÿÁÿÁÿ»ÿºÿ´ÿ´ÿ¹ÿ¹ÿ½ÿÄÿ¹ÿÉÿÊÿ¿ÿ·ÿÈÿ¶ÿ¿ÿ¸ÿÄÿÂÿÃÿÂÿºÿ³ÿÆÿÃÿÀÿ¿ÿ»ÿµÿ¸ÿ½ÿ½ÿ½ÿ½ÿ½ÿ·ÿ°ÿ·ÿ¾ÿ¹ÿ·ÿ»ÿÁÿ¼ÿ¼ÿ¿ÿÅÿ½ÿÊÿ©ÿ¸ÿ¿ÿ½ÿ¹ÿ¼ÿ¾ÿ¿ÿÇÿ»ÿÿÿ²ÿ¼ÿÃÿ¾ÿÁÿ½ÿÀÿ¼ÿ»ÿ¾ÿ·ÿ¶ÿÄÿÆÿÁÿÁÿ¼ÿ¼ÿÀÿ¼ÿÂÿ¼ÿ¶ÿ¾ÿ¼ÿ¶ÿ¹ÿ¯ÿºÿºÿºÿ½ÿÁÿ¹ÿ»ÿÄÿ¶ÿÆÿ»ÿ¿ÿ½ÿ¹ÿÁÿÃÿÄÿºÿ»ÿ¹ÿ»ÿ¸ÿ¿ÿÆÿÃÿ½ÿÂÿ½ÿ¶ÿ½ÿ¾ÿ¼ÿ¸ÿ·ÿ»ÿºÿ¼ÿÄÿÇÿÅÿÆÿÅÿÄÿ¼ÿºÿÇÿ½ÿ¼ÿ¸ÿ½ÿ´ÿ½ÿÁÿ½ÿ¶ÿ½ÿ¸ÿ¾ÿ¼ÿÃÿÂÿ¾ÿÁÿÈÿÄÿÁÿ¿ÿ¿ÿ¸ÿºÿ¸ÿ´ÿ¸ÿÀÿÆÿÂÿÂÿÀÿ¼ÿ¸ÿ»ÿÅÿÆÿÄÿÁÿ¹ÿÁÿÅÿÂÿ¾ÿÅÿÌÿ¾ÿ©ÿ·ÿ·ÿ³ÿ¼ÿ¸ÿÃÿ¸ÿ¹ÿÂÿÂÿ»ÿÆÿ¾ÿ¿ÿÁÿ¿ÿºÿ¿ÿÄÿ¾ÿºÿ½ÿ¾ÿ¼ÿ»ÿ»ÿ¼ÿ¾ÿ½ÿµÿºÿºÿ¹ÿ´ÿ¼ÿÆÿ¿ÿ¶ÿ¹ÿ½ÿÀÿ¾ÿ¹ÿ¶ÿ¾ÿËÿ´ÿ¼ÿµÿ½ÿ¶ÿ¾ÿ½ÿºÿ»ÿ¸ÿ»ÿºÿ½ÿ¾ÿ½ÿ¶ÿ¸ÿ»ÿ¸ÿ¹ÿÂÿÂÿ»ÿÅÿÃÿÃÿÉÿ¼ÿºÿ¶ÿ½ÿÃÿÃÿµÿ¾ÿ²ÿ¶ÿ¾ÿÌÿ»ÿµÿ»ÿ¹ÿ¹ÿÃÿ¸ÿ½ÿÆÿÂÿ»ÿµÿÄÿ¼ÿºÿ»ÿ¿ÿºÿ½ÿ½ÿ¶ÿ¸ÿ»ÿºÿºÿºÿ»ÿºÿÁÿÇÿÄÿÁÿ½ÿ½ÿ¼ÿ¿ÿ¶ÿ²ÿÂÿ¼ÿ¾ÿ¹ÿ°ÿ·ÿ¹ÿÁÿÈÿÅÿÀÿÆÿ´ÿÄÿ¿ÿºÿ¸ÿ¾ÿÃÿÉÿ»ÿºÿ»ÿÄÿÈÿÃÿ¿ÿ·ÿ²ÿ¹ÿÃÿÄÿÅÿÈÿÅÿ¿ÿÁÿÇÿÄÿ·ÿ½ÿºÿ·ÿ·ÿÄÿÈÿÄÿ¸ÿÄÿ½ÿ¼ÿÂÿÁÿÅÿÌÿ­ÿ¹ÿºÿ¶ÿ¾ÿ½ÿ³ÿ³ÿ»ÿÂÿÈÿÉÿÂÿ½ÿ¹ÿÀÿÃÿÂÿÀÿºÿ¼ÿ¿ÿÂÿÅÿÉÿÁÿÊÿÐÿ½ÿÅÿµÿ³ÿ¹ÿ¬ÿÀÿÈÿÏÿ¾ÿ¼ÿÈÿ¿ÿÃÿ¿ÿÁÿÉÿ½ÿ¹ÿ¸ÿÁÿÄÿ¼ÿ´ÿÀÿºÿ¹ÿÃÿ½ÿºÿÀÿ¿ÿ´ÿ¸ÿÃÿ»ÿ¸ÿ¾ÿÉÿ¾ÿÀÿ½ÿÇÿ°ÿºÿ²ÿÀÿÀÿÄÿ»ÿ²ÿ·ÿÆÿÃÿ¼ÿÃÿÆÿÃÿ¶ÿ»ÿ¼ÿÀÿÄÿÄÿ¹ÿ¸ÿµÿ¾ÿÀÿ»ÿ¾ÿ»ÿ¿ÿÇÿ¾ÿ»ÿÄÿÂÿ¶ÿÀÿÆÿÄÿ¼ÿÀÿ´ÿÁÿ¾ÿ´ÿÀÿ½ÿ¶ÿÅÿÂÿ½ÿÃÿ¾ÿÄÿÄÿÇÿÃÿ¾ÿºÿ·ÿÃÿÂÿ¹ÿ¼ÿ»ÿÁÿ¼ÿ·ÿÂÿÂÿ¿ÿ½ÿ¼ÿ¸ÿÂÿÂÿ¹ÿÅÿºÿ¸ÿ·ÿ¿ÿ³ÿ¹ÿ¸ÿ·ÿ¾ÿÏÿ¼ÿ½ÿÁÿÁÿÀÿ¼ÿÁÿÂÿÆÿ¿ÿÂÿ¿ÿ½ÿÄÿÈÿÁÿºÿ¼ÿºÿ¸ÿ»ÿ¿ÿ½ÿ¿ÿÀÿÊÿÃÿ»ÿ±ÿÃÿÆÿ¾ÿÏÿÃÿÄÿ¾ÿÁÿºÿÌÿÄÿÂÿ¸ÿ¶ÿ»ÿÀÿ¿ÿÄÿ¿ÿÀÿ½ÿµÿ¶ÿ¹ÿ½ÿÂÿÁÿ¾ÿ»ÿ»ÿÂÿÄÿ½ÿ»ÿÃÿÂÿÉÿ¶ÿÂÿ¹ÿ³ÿ¿ÿ´ÿ³ÿÁÿÇÿÌÿÂÿ·ÿµÿ½ÿ·ÿ¶ÿ¾ÿÆÿÄÿµÿ²ÿ¾ÿ»ÿµÿ¼ÿÃÿÉÿÅÿÂÿÃÿÅÿÃÿÂÿÃÿ¹ÿÃÿ¶ÿÇÿ»ÿÂÿ²ÿ´ÿ»ÿÃÿÉÿÀÿ¸ÿÂÿ¿ÿ¼ÿ»ÿ»ÿ·ÿ»ÿÁÿ¿ÿÄÿÆÿ¼ÿ¾ÿÃÿ¾ÿ¿ÿ¼ÿ»ÿÇÿÂÿ¿ÿÄÿ¿ÿÄÿ¼ÿ·ÿÂÿ»ÿ½ÿÈÿÊÿ»ÿ¼ÿÇÿ¼ÿ¹ÿÇÿÈÿ¿ÿ¿ÿ¿ÿ¹ÿ½ÿÃÿÇÿÅÿ¾ÿ¬ÿÀÿ¿ÿËÿ¸ÿ½ÿ»ÿ¶ÿ»ÿÍÿÍÿÂÿ¸ÿ¼ÿ½ÿ½ÿ·ÿÃÿÃÿ¾ÿÃÿÅÿÁÿÃÿËÿÇÿ·ÿ¸ÿºÿµÿºÿÄÿ¿ÿÅÿÄÿÁÿ·ÿÇÿ¿ÿÂÿ¿ÿ¾ÿÁÿÁÿÁÿ½ÿ½ÿÁÿÀÿ·ÿµÿ¼ÿ¾ÿ¾ÿÆÿÉÿ¼ÿºÿ¬ÿ¼ÿÂÿËÿºÿ¼ÿµÿËÿ¿ÿ¹ÿËÿºÿµÿÁÿ¿ÿ¾ÿÇÿ»ÿ´ÿ¼ÿÆÿÄÿÃÿÉÿÄÿ»ÿ²ÿ¸ÿÀÿ¿ÿÁÿ¾ÿ¿ÿÈÿÀÿ¹ÿ¼ÿ¼ÿ¿ÿÄÿºÿ¾ÿÂÿºÿÄÿÂÿ¿ÿÈÿÃÿÃÿËÿºÿ·ÿÆÿ¹ÿ¹ÿ»ÿ½ÿÂÿ»ÿ¸ÿÀÿÉÿÍÿÆÿ½ÿ·ÿºÿ½ÿ»ÿÀÿÂÿ¿ÿÄÿ¿ÿ¹ÿ¿ÿ¾ÿ½ÿºÿ½ÿÆÿÃÿÂÿÏÿ¯ÿÂÿ»ÿ¾ÿÏÿÅÿÅÿÅÿÉÿÉÿºÿ¼ÿÀÿ¿ÿÃÿÁÿ¾ÿ¿ÿÂÿËÿÂÿÆÿÈÿ½ÿ´ÿ±ÿ´ÿÅÿ¼ÿÎÿÁÿÊÿ¼ÿ¹ÿºÿÅÿÈÿ¼ÿ»ÿÁÿÇÿÍÿËÿÇÿ¾ÿÃÿÆÿËÿÉÿËÿÂÿ¶ÿ¸ÿ¿ÿÃÿÂÿÅÿÁÿ¾ÿ¿ÿÄÿÊÿÌÿËÿÉÿÈÿ»ÿ®ÿ·ÿÅÿ¾ÿÇÿÆÿËÿ¼ÿ¾ÿ¾ÿÍÿ¼ÿ¼ÿÀÿÂÿÅÿÁÿÀÿÁÿÅÿÇÿ½ÿÀÿ¾ÿÅÿÃÿÇÿÂÿÇÿÁÿ¾ÿËÿÂÿÀÿºÿÅÿÅÿÃÿÃÿÃÿÇÿÉÿÉÿÇÿÇÿÇÿ¼ÿÈÿÅÿ¼ÿÉÿ¼ÿ¿ÿ¾ÿÉÿÎÿ¿ÿÁÿÆÿÈÿÆÿÀÿ½ÿÀÿÂÿ¿ÿÎÿÆÿÌÿÍÿ½ÿ½ÿ¿ÿÄÿËÿÉÿÇÿÀÿÃÿÃÿ¾ÿ¿ÿÆÿÃÿ¿ÿÇÿÄÿÌÿÊÿÉÿºÿ²ÿ»ÿ½ÿÄÿÂÿ¿ÿÀÿÂÿËÿÎÿÅÿÁÿÃÿÀÿ¿ÿÂÿ¼ÿ½ÿ¾ÿÃÿ¼ÿ¾ÿÇÿÃÿÀÿ»ÿ¿ÿ½ÿÂÿÄÿ¿ÿÃÿÉÿÃÿÂÿÌÿÃÿÂÿÇÿ»ÿ¾ÿ¾ÿÃÿÏÿÃÿÂÿÅÿÂÿÁÿÄÿÇÿÄÿ»ÿ¿ÿÆÿÀÿ¾ÿÊÿÃÿÍÿÁÿÌÿÁÿÈÿÔÿÎÿÆÿÂÿ½ÿ¸ÿºÿÅÿÅÿÌÿÑÿÈÿÁÿ¿ÿÀÿÅÿÉÿÀÿ½ÿÃÿÉÿÅÿÄÿÍÿËÿÄÿÂÿÉÿÑÿÈÿÈÿÁÿËÿÈÿÅÿÆÿÍÿÃÿ¿ÿÉÿÂÿ¾ÿÏÿÅÿ½ÿÄÿÁÿ½ÿÄÿÁÿÊÿÀÿ¾ÿÆÿÂÿ¾ÿÀÿÃÿÌÿÐÿÆÿÒÿ»ÿÂÿ¿ÿÇÿ¶ÿ¼ÿÇÿÆÿÃÿÀÿÄÿÉÿÂÿÁÿºÿÁÿ¿ÿÈÿÆÿÄÿÉÿÉÿÇÿÇÿÂÿÁÿÅÿÉÿÇÿÂÿÂÿ¼ÿÈÿÍÿÌÿÄÿÆÿÈÿÁÿÃÿ½ÿÁÿÇÿÃÿÁÿÃÿÇÿ½ÿ¶ÿÌÿÄÿÁÿÇÿÍÿÄÿ¿ÿ¼ÿÁÿÅÿÆÿÌÿÆÿÎÿÊÿÈÿÁÿÄÿ¾ÿÅÿÈÿÅÿÀÿÁÿÃÿÂÿÃÿÉÿ¾ÿºÿÎÿËÿÅÿËÿ¾ÿ¶ÿÃÿÌÿÒÿÎÿÅÿÆÿ¿ÿÄÿËÿÀÿÁÿÅÿÄÿ¼ÿÆÿÉÿÇÿÁÿÃÿÍÿÈÿ½ÿ¿ÿÈÿÈÿÁÿÄÿÉÿÉÿÏÿÉÿÇÿÉÿÇÿÇÿÈÿÊÿÉÿÐÿÄÿÄÿ¾ÿÀÿ¿ÿËÿÈÿÆÿÍÿÂÿÉÿÇÿºÿÂÿËÿÈÿÅÿËÿÉÿ¿ÿÀÿÇÿÊÿËÿÃÿÀÿÎÿÕÿÉÿÈÿÆÿÃÿÂÿÄÿÊÿÈÿÂÿÄÿÉÿÇÿÊÿÏÿÆÿÈÿ¼ÿºÿÌÿÌÿÂÿÅÿÄÿÂÿ¾ÿÐÿÃÿÉÿÇÿÃÿÈÿËÿÍÿÐÿÎÿËÿÊÿÃÿËÿÇÿ½ÿÆÿ½ÿºÿ¹ÿ»ÿÃÿÉÿÎÿÓÿÌÿÐÿÎÿËÿ½ÿÇÿÅÿÂÿÄÿÄÿÄÿÅÿÌÿ¿ÿÅÿÉÿÊÿÆÿÆÿÁÿÁÿÇÿÉÿÎÿÆÿÊÿÉÿÊÿÃÿÉÿÎÿÍÿÆÿÄÿÇÿÄÿËÿÃÿÂÿÃÿÄÿÈÿÉÿÇÿËÿÐÿËÿÂÿ¸ÿ½ÿØÿÎÿÈÿÌÿÉÿÀÿÂÿÅÿÄÿÌÿÂÿÅÿÇÿÆÿÌÿÍÿÊÿÆÿÇÿËÿÄÿÃÿÒÿÊÿÁÿÉÿÇÿÆÿÊÿÉÿÅÿÇÿÐÿÓÿÈÿÔÿËÿÅÿ¾ÿÁÿÄÿÀÿ¾ÿÇÿÔÿÓÿÌÿÁÿ½ÿ»ÿÊÿÐÿËÿÇÿÅÿÈÿÂÿÍÿÐÿÆÿÃÿÇÿÅÿÄÿËÿËÿ¿ÿÊÿ¾ÿÂÿÁÿÀÿÆÿÇÿÃÿÆÿÊÿÊÿÍÿÆÿÃÿÂÿÁÿÉÿËÿÄÿÁÿÁÿ¿ÿÉÿÆÿÆÿÌÿÌÿÂÿÅÿÐÿÌÿÈÿ¹ÿÇÿÉÿÇÿ¹ÿÁÿÐÿÎÿÃÿÂÿËÿÂÿÃÿÉÿÀÿ»ÿÆÿÌÿÈÿËÿÏÿ¾ÿÊÿ¾ÿ¸ÿÁÿÄÿÈÿËÿ¾ÿ½ÿÀÿÎÿÈÿÆÿÇÿÊÿÊÿÇÿÄÿ¸ÿ¹ÿ¿ÿÅÿÂÿÇÿÉÿËÿÏÿÂÿ°ÿÂÿÑÿÈÿÈÿËÿÆÿÉÿÓÿÎÿÆÿÇÿËÿ»ÿ¸ÿ¾ÿÂÿÇÿÈÿ»ÿ¸ÿ¿ÿÂÿÃÿÈÿÀÿ¼ÿÄÿÊÿËÿÀÿÀÿÅÿ¾ÿÂÿÆÿÃÿÀÿÃÿ¼ÿ¿ÿÅÿ¾ÿÉÿÍÿÄÿÂÿËÿÌÿËÿ¾ÿÅÿÉÿÌÿÈÿÄÿÍÿÏÿÉÿÃÿ¹ÿÇÿÏÿÈÿÀÿ¿ÿÃÿÕÿ»ÿÆÿÌÿÊÿÆÿÅÿÆÿÅÿÈÿËÿÇÿÇÿÃÿÁÿÂÿ¿ÿÅÿÌÿÇÿÊÿÊÿÅÿÁÿÃÿÉÿÉÿ¾ÿ·ÿ¸ÿ¹ÿ·ÿ»ÿËÿÂÿ·ÿ¹ÿ¼ÿÀÿÃÿ¿ÿ½ÿ¾ÿÁÿ¿ÿ¹ÿ¸ÿÁÿÌÿÅÿÈÿÆÿÊÿÅÿÅÿÂÿ¿ÿ¾ÿ¸ÿ¾ÿ½ÿÂÿÁÿÈÿÇÿÂÿÁÿ¿ÿÅÿÈÿÅÿÃÿ¶ÿ±ÿ¸ÿÀÿÂÿÀÿ»ÿÆÿ¿ÿ¼ÿ¿ÿ¿ÿºÿ»ÿÃÿ»ÿ¸ÿÂÿÒÿÃÿ¾ÿ¹ÿ«ÿ´ÿ¼ÿÍÿ¶ÿµÿÄÿÂÿÂÿÅÿÃÿÇÿÅÿ¹ÿ¿ÿÁÿÅÿÄÿÁÿÄÿÊÿÇÿÀÿÉÿËÿ½ÿ´ÿ¸ÿÀÿ¿ÿ»ÿ¾ÿÀÿÅÿÄÿÆÿÇÿÃÿ¹ÿ¶ÿ½ÿÆÿÄÿ¾ÿ¾ÿÂÿÇÿÈÿÃÿÀÿÃÿ¸ÿ»ÿÀÿ¾ÿ¾ÿ¾ÿ»ÿ¾ÿÄÿÆÿÊÿÁÿÃÿÇÿÃÿÁÿ½ÿ»ÿ¼ÿ¿ÿÉÿÃÿÃÿ·ÿ¾ÿ½ÿÁÿ»ÿºÿÆÿÈÿÁÿÆÿ»ÿ¼ÿ»ÿ½ÿÂÿÅÿÃÿ½ÿ¶ÿ¿ÿµÿ¹ÿ·ÿÂÿÀÿ»ÿ¸ÿ·ÿ·ÿ³ÿºÿ¾ÿÅÿÉÿÁÿÀÿÃÿÅÿÃÿÃÿÇÿºÿºÿÊÿÅÿÂÿ¿ÿ·ÿ´ÿ¸ÿ¿ÿÀÿÄÿ¿ÿÂÿ¼ÿ½ÿ¸ÿºÿ¾ÿ¹ÿ·ÿÁÿÃÿÀÿÂÿ¹ÿ³ÿ»ÿÅÿÃÿ¼ÿ½ÿ¿ÿ·ÿÇÿ¶ÿ¸ÿÅÿ¼ÿ»ÿ¿ÿ¾ÿ¼ÿ¾ÿ½ÿËÿÀÿÂÿÁÿÁÿºÿÇÿÈÿÁÿÅÿÁÿ¹ÿ¿ÿÑÿÇÿ¸ÿ½ÿ¿ÿÅÿËÿÆÿ½ÿ½ÿ¿ÿÊÿ´ÿ¾ÿÅÿÂÿÌÿÏÿËÿÇÿÁÿÀÿÇÿ¸ÿÁÿÉÿÌÿÆÿ»ÿ¸ÿ»ÿÁÿÅÿÄÿ¾ÿ¼ÿ¹ÿÆÿÃÿÁÿÁÿÀÿÅÿÄÿ¾ÿÁÿÉÿÏÿÀÿÅÿÌÿÃÿ»ÿ¿ÿÆÿÊÿÃÿ¼ÿÀÿ»ÿ¼ÿÆÿ¾ÿÀÿÁÿÀÿÃÿÇÿÇÿÃÿÁÿÁÿÆÿÉÿÀÿÃÿ¿ÿÀÿÈÿÄÿÀÿ¿ÿÂÿÄÿÀÿÃÿÂÿÅÿÀÿÃÿ»ÿ¿ÿÀÿÄÿÀÿ½ÿ¼ÿ·ÿÂÿÄÿÁÿÃÿÇÿ¾ÿÃÿÆÿÅÿÂÿÂÿÊÿÍÿÆÿÇÿºÿ¾ÿÀÿ½ÿ½ÿ¼ÿ½ÿÆÿÏÿÌÿÄÿÂÿ¾ÿÀÿ¾ÿ´ÿÁÿÅÿ¶ÿ¾ÿÆÿÅÿÍÿÑÿÉÿÆÿÌÿÍÿ»ÿ½ÿ¹ÿÂÿÀÿ¿ÿ¿ÿ¿ÿ¹ÿ¸ÿÅÿÍÿÂÿ½ÿ»ÿÃÿËÿ¶ÿ¿ÿÉÿÎÿ¾ÿÆÿÊÿ¾ÿ¹ÿÀÿÄÿÆÿ¾ÿÒÿ¶ÿÃÿÅÿ¿ÿÀÿÀÿÃÿÆÿÄÿÅÿÉÿÄÿ¹ÿÂÿÂÿ³ÿÅÿÂÿ¿ÿÅÿÅÿÀÿ¿ÿÂÿÂÿ¼ÿ¿ÿÌÿÈÿ¾ÿºÿÇÿÏÿÊÿÆÿÅÿÂÿ¿ÿÀÿÂÿÀÿ½ÿÁÿÌÿÁÿÂÿ¾ÿ¾ÿÆÿÃÿ¿ÿÀÿÀÿÃÿÅÿÃÿÁÿÁÿÄÿÈÿ¿ÿ¿ÿ¹ÿÀÿ½ÿ¼ÿºÿ½ÿÅÿÅÿÅÿÆÿÆÿÈÿÄÿÄÿ»ÿÁÿÉÿ¼ÿ¸ÿÂÿ½ÿ¾ÿ¿ÿ¼ÿ»ÿ¸ÿ¾ÿÉÿÈÿÁÿÄÿÅÿÈÿÊÿ¸ÿÏÿ·ÿ²ÿÉÿ¾ÿÄÿÉÿÁÿ¿ÿÂÿ¿ÿ¿ÿÅÿÇÿºÿÅÿËÿÆÿÂÿ½ÿ¾ÿÂÿÀÿ¹ÿ¼ÿ¿ÿ¼ÿÀÿÈÿÅÿÀÿÄÿÅÿ¹ÿºÿÂÿ¾ÿ¼ÿ·ÿ²ÿ»ÿ½ÿÁÿ¾ÿ¶ÿÀÿÌÿÃÿºÿÁÿÂÿÀÿÆÿÎÿÇÿÃÿÀÿ»ÿ¼ÿÃÿÅÿÁÿÁÿÅÿÆÿÅÿ¿ÿ¾ÿÂÿ¸ÿ»ÿÈÿÊÿÅÿÃÿÄÿÁÿ¿ÿÂÿÂÿÃÿÇÿÉÿÅÿ¿ÿÉÿÀÿÄÿËÿÅÿÌÿÃÿÂÿÈÿ¸ÿºÿÀÿ¾ÿ´ÿ´ÿ¹ÿ¼ÿ¿ÿ¾ÿ¿ÿ¼ÿ¹ÿÃÿ¿ÿÂÿ¿ÿ³ÿÀÿÉÿ¸ÿ¿ÿ½ÿºÿÇÿÌÿÁÿ¾ÿÁÿ¹ÿ¿ÿ¿ÿÀÿ¶ÿÆÿ¼ÿÄÿºÿÉÿ¼ÿ¹ÿ¿ÿÀÿ¾ÿÅÿÉÿÂÿ½ÿ½ÿ¿ÿÁÿ¿ÿÄÿ»ÿÆÿÁÿÆÿ¿ÿÄÿ»ÿ±ÿ¿ÿÇÿÄÿÁÿÅÿ½ÿºÿÁÿÃÿÀÿ¸ÿÄÿ¾ÿÃÿÃÿ·ÿ¹ÿºÿºÿ¹ÿ¾ÿ½ÿ·ÿÂÿÃÿ¿ÿ¸ÿ¶ÿ½ÿ¼ÿºÿ¿ÿ¼ÿÁÿºÿÇÿ²ÿµÿ¾ÿÂÿÉÿ·ÿ²ÿÀÿµÿ¿ÿÆÿÁÿ¾ÿ¾ÿ¾ÿ¿ÿ»ÿ»ÿÂÿÂÿÃÿÂÿ·ÿÀÿÁÿºÿ¾ÿ½ÿÂÿºÿÁÿÂÿÂÿ½ÿÆÿÅÿ¿ÿ¶ÿÀÿËÿÇÿÇÿ·ÿ´ÿ»ÿ¼ÿÀÿÉÿ¿ÿ®ÿËÿÅÿÆÿÀÿ½ÿÆÿ¿ÿ¸ÿ½ÿ¼ÿ¼ÿÆÿÊÿÆÿÊÿÎÿÃÿ¸ÿºÿÃÿÄÿ¾ÿ¶ÿ¼ÿÊÿÄÿÁÿÉÿÀÿÄÿ¾ÿ»ÿ¾ÿÈÿ¿ÿµÿ¸ÿ¸ÿ¹ÿ¿ÿ½ÿ¸ÿÀÿÁÿ·ÿ¶ÿÄÿÉÿÉÿ³ÿÍÿ±ÿÄÿ¯ÿ»ÿÁÿºÿ·ÿ¿ÿÈÿÂÿ¼ÿÃÿÆÿ¾ÿ·ÿ·ÿ¿ÿÅÿÂÿÁÿÂÿÁÿ½ÿ³ÿ¼ÿ»ÿ¾ÿÁÿ¼ÿÀÿ¼ÿ¿ÿÀÿÁÿÀÿÃÿ¾ÿ¾ÿÄÿ¼ÿ°ÿ²ÿ½ÿÉÿÅÿ½ÿÆÿ½ÿ·ÿÂÿ®ÿ±ÿËÿÉÿÆÿÂÿ¾ÿÃÿËÿÆÿÉÿ¾ÿ½ÿ¸ÿÂÿ¾ÿ¹ÿ»ÿµÿ¸ÿÃÿ¿ÿ·ÿ¾ÿ¿ÿÄÿ´ÿ¾ÿ±ÿÃÿ¾ÿ¾ÿ¾ÿÆÿÂÿÄÿ¿ÿºÿ½ÿÈÿ¾ÿ¾ÿ»ÿ²ÿ½ÿÅÿ¿ÿ¿ÿÁÿÀÿÁÿ¿ÿ½ÿÂÿÂÿ¿ÿ¿ÿ»ÿ¼ÿºÿ´ÿÇÿ½ÿÇÿÄÿ´ÿÂÿ½ÿÁÿÉÿ¾ÿ¾ÿ¾ÿÁÿÈÿÆÿÀÿ¿ÿÈÿÈÿÁÿÆÿÄÿ¿ÿÂÿ¹ÿºÿ¼ÿÄÿ¹ÿÁÿÄÿ¾ÿÃÿ¿ÿ¿ÿ·ÿ·ÿ¾ÿµÿºÿÂÿ¶ÿ¿ÿÁÿ¼ÿ¾ÿ¾ÿ¼ÿ¼ÿ¸ÿ¶ÿ¹ÿºÿ»ÿºÿÀÿÁÿ¶ÿÀÿÂÿ¼ÿ¼ÿÁÿÃÿÀÿºÿ¹ÿ¶ÿ¿ÿÊÿÄÿ·ÿºÿÆÿÁÿµÿ¸ÿÄÿÇÿ»ÿ¶ÿ¸ÿºÿÉÿÒÿÈÿÀÿÀÿ½ÿÂÿ¿ÿÂÿ¿ÿ±ÿ³ÿºÿÆÿ½ÿÁÿÍÿÂÿºÿ¸ÿ¯ÿ¹ÿ´ÿ·ÿ¼ÿ½ÿÂÿºÿÀÿÂÿÂÿ¾ÿ¼ÿÅÿÄÿ¹ÿ¹ÿºÿºÿµÿ¼ÿÂÿ¿ÿÀÿ¾ÿÆÿÁÿÁÿÂÿÇÿ¿ÿ¹ÿªÿ»ÿÂÿÀÿ¸ÿ³ÿºÿ¹ÿ¹ÿ°ÿ³ÿ¾ÿ¾ÿ¸ÿ¼ÿÀÿÀÿ½ÿ½ÿÃÿ½ÿ»ÿ¾ÿ¼ÿÈÿÅÿ¿ÿ·ÿºÿ¿ÿÈÿ¾ÿ¾ÿÄÿ­ÿÁÿ½ÿÀÿ¯ÿÁÿ»ÿÍÿ¿ÿ¹ÿÃÿÊÿÃÿ¿ÿ½ÿ»ÿ¿ÿºÿ³ÿºÿÀÿ·ÿ¹ÿ¾ÿ»ÿ¿ÿÁÿÁÿ½ÿµÿ¸ÿ¼ÿ½ÿÁÿ¼ÿ­ÿÁÿÄÿÂÿ·ÿ¿ÿ²ÿ¼ÿ¶ÿ¼ÿ½ÿ¸ÿµÿ¼ÿ¹ÿ»ÿ½ÿµÿ¶ÿ½ÿ¸ÿºÿÁÿ¿ÿ¼ÿÁÿÂÿ½ÿ¶ÿ³ÿ¾ÿÂÿÃÿ¹ÿ´ÿ¶ÿÀÿ¼ÿÅÿÆÿ´ÿÍÿÄÿÅÿ¶ÿ¹ÿ¹ÿÅÿ´ÿÃÿÄÿÄÿÂÿÅÿÄÿ·ÿºÿ¹ÿµÿ½ÿºÿºÿ»ÿ¶ÿ½ÿÃÿ¾ÿ¸ÿ¹ÿ½ÿ±ÿ¶ÿÂÿÀÿ·ÿÉÿ»ÿ®ÿ»ÿÀÿÁÿµÿÀÿ¼ÿÈÿ¯ÿ¼ÿÎÿ·ÿ½ÿ³ÿÿµÿ·ÿ´ÿ´ÿ½ÿ·ÿºÿÀÿ¸ÿ¶ÿ»ÿ±ÿµÿÄÿÇÿÂÿ»ÿ½ÿÀÿ¿ÿ¾ÿÁÿÄÿ¾ÿ¿ÿ¸ÿ¹ÿÁÿ´ÿ¹ÿ¼ÿ·ÿ¿ÿ·ÿ°ÿºÿ»ÿ¿ÿ¶ÿ¹ÿ½ÿÅÿÎÿÇÿÂÿÃÿÀÿ·ÿÃÿºÿºÿ»ÿ¼ÿÆÿÃÿÂÿÁÿ·ÿºÿ»ÿ¹ÿ½ÿ·ÿ»ÿÁÿÇÿÆÿ¾ÿÊÿÁÿ½ÿÂÿµÿºÿµÿÀÿ½ÿ¿ÿ³ÿ³ÿ¾ÿ½ÿ½ÿ²ÿÁÿÀÿ¿ÿÁÿ»ÿ»ÿºÿ¿ÿÃÿÂÿÁÿÂÿÁÿºÿ·ÿ¸ÿ¶ÿºÿÁÿÃÿÀÿ¼ÿ¹ÿ·ÿ¶ÿÀÿÉÿÄÿÀÿ»ÿ¼ÿÀÿÎÿÅÿ¸ÿÊÿÂÿ½ÿ®ÿ¯ÿ´ÿ¶ÿ½ÿ¼ÿÁÿ¾ÿ·ÿ¿ÿÅÿÂÿÃÿ¿ÿ½ÿ¸ÿ¿ÿ¼ÿ»ÿ¿ÿºÿ½ÿ¾ÿ¸ÿºÿ¾ÿ¼ÿ»ÿ½ÿ¾ÿ»ÿºÿ½ÿ¼ÿ»ÿ¼ÿÂÿÃÿ¼ÿ´ÿ»ÿ¿ÿÃÿ½ÿºÿÀÿÈÿ¸ÿÁÿ·ÿ¶ÿ²ÿ¿ÿ¾ÿ´ÿ¹ÿ±ÿ·ÿÁÿºÿ»ÿÄÿ½ÿºÿÃÿÂÿ¼ÿ¿ÿ¾ÿ¹ÿ¿ÿ¿ÿ½ÿÃÿ¹ÿ·ÿ½ÿ½ÿÀÿÂÿ³ÿ¾ÿ¹ÿ»ÿ·ÿÄÿ¶ÿ»ÿÀÿ·ÿ»ÿÆÿ¹ÿ¹ÿÀÿ¾ÿ½ÿ»ÿºÿ¶ÿ¹ÿ½ÿÃÿ¾ÿ¸ÿ¼ÿ¹ÿ·ÿ¸ÿ¹ÿ¾ÿ¼ÿ½ÿÃÿÄÿÂÿ¹ÿÁÿ½ÿ¸ÿ±ÿÃÿ¶ÿ·ÿÂÿ¶ÿ¿ÿ½ÿ¿ÿÁÿ»ÿ»ÿÁÿÆÿ¸ÿ»ÿÄÿÄÿ¿ÿÄÿ¸ÿ½ÿ·ÿ»ÿ¶ÿ¿ÿ¿ÿÉÿÅÿÂÿ¸ÿ¶ÿ»ÿ½ÿÂÿ¿ÿºÿ¹ÿ¶ÿ¿ÿÄÿÇÿ¼ÿ¹ÿ»ÿ´ÿ¿ÿÂÿÀÿÏÿÂÿ¹ÿÀÿ³ÿ´ÿ·ÿºÿÅÿ¶ÿ¶ÿÃÿ¿ÿ³ÿµÿÁÿÁÿ¸ÿºÿÃÿÁÿÄÿ½ÿ½ÿÀÿ¿ÿ¸ÿ¶ÿ½ÿ¸ÿ»ÿÇÿ¼ÿ´ÿ·ÿÂÿÂÿÄÿÆÿµÿ¯ÿ¸ÿ¸ÿ½ÿ´ÿ¾ÿºÿ²ÿ©ÿÀÿ»ÿ·ÿÇÿÆÿÉÿÆÿÃÿ¾ÿËÿÆÿ½ÿÀÿÂÿ¶ÿ±ÿÄÿÉÿÃÿÈÿÃÿ»ÿÁÿ¿ÿ»ÿºÿ¸ÿ½ÿÄÿÇÿ´ÿ±ÿ³ÿÃÿ·ÿ»ÿ¿ÿ¿ÿ³ÿ¿ÿ²ÿ¾ÿ¸ÿ¸ÿºÿÅÿÁÿÃÿ¼ÿ»ÿ¹ÿ¿ÿ½ÿºÿ¹ÿ»ÿÈÿ½ÿ¶ÿÀÿ¿ÿºÿ¼ÿ»ÿ¸ÿ½ÿ¿ÿ»ÿÅÿ¿ÿÀÿºÿ¹ÿ°ÿ»ÿÀÿºÿ¿ÿ·ÿ¾ÿÎÿÅÿ½ÿ¿ÿºÿ¶ÿÀÿÁÿÀÿ¼ÿ¸ÿÀÿÅÿÅÿ½ÿ¸ÿ·ÿÅÿÊÿ¾ÿ¸ÿ¹ÿÁÿÄÿÁÿÄÿÅÿÀÿ¼ÿÄÿÁÿÉÿÇÿÄÿ¿ÿ·ÿ»ÿ·ÿ»ÿµÿºÿµÿ³ÿÓÿ¶ÿ¹ÿÁÿÁÿÀÿºÿÁÿÂÿµÿ¶ÿÀÿÂÿ¿ÿÁÿ¼ÿ¸ÿ¹ÿ±ÿ¸ÿ½ÿ¸ÿÃÿÈÿÅÿ¶ÿ½ÿÁÿºÿÊÿÂÿÆÿ·ÿÅÿ´ÿÅÿ¿ÿÅÿ¹ÿ¿ÿÀÿ½ÿ¼ÿÂÿÄÿÁÿ¾ÿ´ÿ³ÿ¹ÿ¼ÿ½ÿ»ÿ½ÿ¾ÿ½ÿ¾ÿÄÿ¿ÿ¸ÿ²ÿ¾ÿ¾ÿÀÿ¿ÿ³ÿ¸ÿÃÿµÿ¶ÿ¿ÿÀÿ½ÿºÿ·ÿ½ÿ¶ÿ¾ÿ¸ÿµÿºÿ¾ÿ»ÿÀÿÆÿÄÿÂÿÂÿÀÿ½ÿÁÿÂÿ»ÿºÿ¼ÿ¹ÿÌÿÈÿ½ÿ·ÿÍÿµÿÉÿ¶ÿ¹ÿ¸ÿÄÿ¾ÿ¹ÿÀÿÄÿÂÿÁÿ¾ÿ¾ÿºÿ¼ÿÀÿÀÿÅÿÈÿÁÿ¾ÿÀÿ¸ÿ½ÿ¿ÿ·ÿ¾ÿºÿÀÿ¹ÿ»ÿ¹ÿ¹ÿ¶ÿÂÿ¼ÿÀÿÂÿÃÿÀÿÃÿÆÿÀÿ»ÿ¿ÿ¾ÿºÿ»ÿ¿ÿ½ÿ½ÿÁÿ¬ÿ·ÿºÿµÿµÿÁÿÀÿ°ÿ¿ÿ¿ÿ¶ÿÂÿÀÿÂÿ»ÿ¿ÿÃÿ·ÿÈÿÁÿÂÿÄÿÈÿÆÿÁÿÄÿÈÿÉÿÁÿµÿºÿ¼ÿ·ÿ¼ÿÅÿÁÿÃÿÇÿÀÿÿ¸ÿÁÿÉÿ¾ÿÀÿÆÿÁÿÄÿ¾ÿ¹ÿ¼ÿÇÿÊÿÂÿÀÿ¼ÿ¶ÿ½ÿ¿ÿ¾ÿÃÿÂÿ¿ÿÀÿÒÿ¸ÿ´ÿÃÿ»ÿÈÿÒÿÈÿÃÿ¸ÿ·ÿ¼ÿÓÿÉÿ»ÿ»ÿ¹ÿ½ÿÀÿ¼ÿ¾ÿÄÿÂÿ»ÿ¾ÿÃÿÅÿ¾ÿ¹ÿÅÿÅÿÂÿÁÿ¼ÿÁÿÄÿ»ÿ¼ÿÁÿÅÿÅÿÅÿÄÿ¾ÿ¹ÿ³ÿ®ÿµÿÃÿÉÿÊÿÄÿ¾ÿ¼ÿ¸ÿ¾ÿÃÿÉÿ½ÿ¾ÿÄÿÅÿ½ÿÇÿÇÿ¹ÿ¾ÿÄÿÆÿÈÿ½ÿ¹ÿÁÿÄÿÃÿÁÿ¹ÿ»ÿÃÿÃÿÃÿÇÿ¼ÿÀÿÆÿ·ÿÉÿ¼ÿÈÿÌÿÌÿÓÿÂÿ¿ÿ¿ÿ¹ÿÀÿÇÿÃÿ¾ÿ¼ÿÀÿÂÿÁÿÇÿÂÿÇÿ¹ÿ¿ÿ»ÿ´ÿÂÿ¿ÿ¸ÿ»ÿÂÿºÿ¿ÿºÿ¸ÿ½ÿ¾ÿÂÿÉÿËÿÅÿ»ÿÀÿÂÿÉÿÂÿËÿÂÿÃÿ½ÿ¿ÿÆÿÄÿÈÿÉÿÄÿ·ÿ¿ÿËÿÊÿÃÿ¼ÿ¾ÿºÿµÿ±ÿºÿ´ÿÇÿÌÿÉÿÊÿÁÿ»ÿÁÿ·ÿ¾ÿÂÿÂÿÂÿÀÿÁÿÂÿÅÿÅÿ¾ÿ»ÿÂÿÃÿÀÿ¿ÿÃÿÄÿÆÿ¸ÿÇÿ¾ÿ»ÿ½ÿËÿÅÿ¾ÿ½ÿÁÿÌÿÌÿÁÿ½ÿ¼ÿÅÿ¿ÿÀÿÃÿÅÿºÿ¶ÿ½ÿÀÿÉÿÇÿÊÿÄÿÇÿÉÿËÿÈÿÁÿÁÿÆÿ½ÿÁÿÄÿÄÿÅÿ¿ÿÄÿËÿ¾ÿºÿÃÿÄÿ¿ÿÂÿ½ÿ¹ÿ¾ÿÄÿÅÿÂÿÃÿÈÿÊÿÄÿ¶ÿ»ÿ»ÿÈÿ¿ÿÅÿ¹ÿ½ÿÆÿÆÿÅÿÉÿÁÿ¾ÿÆÿÆÿÆÿ½ÿ»ÿ»ÿÁÿÆÿ·ÿ·ÿÃÿÇÿÈÿ¿ÿÈÿÁÿ¹ÿ½ÿÀÿÂÿÇÿÎÿÎÿÅÿÄÿÀÿÏÿÄÿºÿ¶ÿÌÿÍÿÈÿÅÿÆÿÃÿÄÿÈÿÆÿÀÿ¾ÿÄÿÈÿ¾ÿÁÿÅÿ¾ÿÒÿÅÿÅÿÊÿÆÿËÿÅÿ¾ÿ¾ÿ»ÿ¼ÿÃÿÃÿ¼ÿ¼ÿÓÿÃÿ¹ÿÃÿ¿ÿÌÿÃÿÆÿÊÿÃÿÅÿÉÿÇÿÄÿÀÿÇÿÇÿÇÿÍÿÄÿÄÿÁÿÆÿÆÿÂÿÂÿ¿ÿÀÿÅÿÆÿÂÿÀÿÄÿÀÿÄÿÅÿ¼ÿÍÿ¾ÿÂÿÁÿÁÿ½ÿÉÿÊÿ½ÿ¾ÿÈÿËÿÍÿÃÿÎÿÄÿÆÿÅÿÎÿÀÿ½ÿ¿ÿÆÿÂÿÃÿ¿ÿ¼ÿÆÿÇÿÀÿ¿ÿÂÿÈÿ¾ÿÀÿÎÿÅÿÅÿÊÿ¿ÿ¹ÿÃÿÊÿÆÿÄÿÁÿÄÿËÿÍÿÆÿÄÿÃÿÇÿ½ÿ¿ÿÀÿÀÿ¿ÿÀÿÂÿÄÿÆÿÈÿ¿ÿÏÿÓÿÌÿÅÿÆÿ¼ÿ¾ÿ¾ÿ¿ÿÀÿÄÿÆÿÂÿÇÿÆÿÉÿ¹ÿÂÿÆÿÇÿÄÿÃÿÄÿÄÿÁÿÀÿÆÿÇÿ¾ÿ¶ÿ¼ÿÂÿ½ÿÈÿ¸ÿÅÿÈÿÀÿ¿ÿÆÿÈÿÄÿÆÿÆÿÇÿÂÿÆÿÃÿÅÿÂÿÊÿÉÿÀÿ»ÿÄÿÍÿÅÿÄÿËÿÕÿÃÿÐÿÆÿÈÿËÿÆÿÄÿÂÿÈÿÎÿÈÿÆÿÀÿÃÿÍÿÈÿÇÿ¿ÿÀÿÉÿÉÿÄÿÇÿÆÿÁÿÍÿÍÿÂÿÂÿÂÿÄÿÅÿ½ÿÏÿÅÿ¹ÿÂÿËÿÉÿÀÿ¿ÿÊÿÆÿ¿ÿÇÿÊÿÍÿÈÿÅÿÅÿÁÿ¾ÿÇÿÍÿËÿÇÿÉÿºÿºÿÅÿÉÿÃÿ·ÿºÿÈÿÉÿÀÿÀÿÌÿ¿ÿËÿÊÿÁÿÃÿÆÿÆÿÅÿÇÿÌÿÊÿÀÿÇÿÊÿ¸ÿÀÿÊÿÌÿÃÿÀÿÅÿÇÿÄÿÆÿÊÿÏÿÄÿÅÿÁÿÂÿÆÿÅÿÅÿÆÿÀÿÅÿÉÿÇÿÌÿÂÿÊÿÉÿÂÿÌÿÓÿÉÿ½ÿ»ÿÅÿÃÿÌÿÍÿÅÿÇÿÔÿÏÿÆÿÇÿÈÿÆÿÌÿÌÿ¾ÿÁÿÂÿËÿÍÿÉÿÇÿËÿÏÿÈÿÁÿÅÿÄÿÄÿÎÿÄÿ¹ÿ¼ÿÁÿÅÿÈÿÅÿ½ÿÀÿÆÿÇÿÉÿÎÿÍÿÇÿÇÿÉÿÇÿÊÿÍÿÏÿÆÿÃÿÌÿÇÿÇÿÎÿÈÿ¿ÿÉÿÊÿÇÿÈÿÇÿÇÿÄÿÄÿÀÿÀÿÈÿÍÿÌÿÌÿÍÿÃÿÁÿ¿ÿÈÿÏÿÊÿÀÿÂÿÆÿÁÿÊÿÏÿÄÿÊÿÊÿÂÿÃÿËÿÊÿ¼ÿÌÿÅÿÆÿ½ÿ¾ÿÃÿÁÿºÿ½ÿËÿÍÿÅÿÅÿÈÿ½ÿÂÿÃÿÅÿÄÿÀÿÁÿÀÿÆÿÉÿÃÿËÿÏÿÌÿÉÿÉÿÇÿ¼ÿ·ÿ»ÿÌÿÂÿÊÿÎÿÌÿËÿÇÿÁÿÈÿÂÿÄÿÐÿÃÿ¾ÿÅÿÆÿÀÿÀÿÇÿºÿÆÿÂÿÂÿÂÿÆÿÍÿÆÿ¹ÿÃÿÍÿÅÿ¿ÿÆÿÉÿËÿÉÿËÿÍÿ½ÿÀÿÅÿÀÿÆÿÄÿÂÿÀÿÀÿÃÿ¿ÿÖÿÒÿ½ÿÃÿÄÿÄÿÊÿÐÿÍÿÈÿÈÿÁÿÁÿÆÿÈÿÉÿÍÿÎÿÇÿÄÿÆÿÀÿÄÿÁÿÀÿÅÿÆÿÅÿÑÿÄÿ»ÿÄÿÂÿ¾ÿÂÿÃÿÁÿÁÿ¿ÿÄÿÁÿÆÿÆÿÇÿÄÿÁÿÅÿÃÿÏÿ¹ÿÊÿÆÿÊÿÁÿ¹ÿÆÿÐÿÅÿÀÿÅÿÊÿÊÿÇÿÅÿÅÿÈÿÉÿÂÿÏÿÓÿÒÿÌÿÅÿÂÿÄÿÆÿÎÿÈÿÅÿÅÿÇÿÉÿÊÿÊÿÏÿËÿÇÿÇÿÈÿÈÿËÿÐÿ¶ÿ¿ÿ¼ÿ´ÿ¹ÿÄÿÁÿÄÿÁÿ¼ÿ¸ÿ»ÿÁÿÄÿ¸ÿ¹ÿÂÿÉÿÇÿ¹ÿ¶ÿÃÿÇÿÆÿÍÿ¾ÿÄÿÈÿÄÿÀÿÁÿÀÿ¶ÿÁÿ»ÿÃÿÁÿÃÿÄÿÁÿÁÿºÿ½ÿÇÿ·ÿ¼ÿÂÿÂÿÁÿÂÿÄÿ½ÿ²ÿÁÿÃÿÆÿÃÿÀÿ¼ÿ·ÿÂÿºÿ°ÿÀÿ½ÿ·ÿ¸ÿµÿ±ÿ½ÿ¯ÿÂÿÂÿÃÿ»ÿ¸ÿ¿ÿÅÿÄÿÇÿ½ÿ½ÿ»ÿ¹ÿÅÿÇÿÁÿÇÿÒÿÀÿ¸ÿ»ÿ½ÿ½ÿ·ÿ¿ÿÊÿÇÿÂÿÂÿÆÿÃÿÁÿÁÿÀÿÄÿÅÿ·ÿ¶ÿÍÿÆÿÇÿ¼ÿÀÿÃÿÄÿÂÿÁÿÄÿ¹ÿ½ÿ¿ÿ¾ÿ¼ÿÀÿ½ÿ·ÿ¶ÿ¿ÿÐÿÃÿÇÿÄÿÂÿ¿ÿÀÿÀÿ¾ÿÁÿÁÿÄÿËÿ´ÿ»ÿÅÿ¾ÿÂÿÇÿÅÿÊÿÀÿ»ÿ»ÿ½ÿ¹ÿ»ÿÇÿÃÿ¹ÿ¾ÿ¸ÿ³ÿºÿ»ÿÂÿ»ÿºÿÂÿÈÿÄÿ¼ÿÀÿÆÿºÿ¿ÿÉÿ¿ÿ¿ÿÇÿÌÿÇÿ»ÿÉÿ±ÿÀÿ¾ÿÀÿÁÿÄÿ¿ÿ¼ÿÁÿ¿ÿ¿ÿÃÿ¼ÿÃÿ½ÿºÿ¼ÿÂÿÄÿÁÿÀÿ¾ÿÌÿÊÿÉÿÅÿÁÿÀÿºÿµÿ¶ÿ¹ÿÁÿ´ÿÆÿºÿ½ÿÂÿÀÿÄÿÅÿ¼ÿ¸ÿ¿ÿÁÿÉÿÂÿ½ÿ¾ÿ¿ÿ½ÿ¾ÿ¿ÿ¼ÿ½ÿ½ÿ´ÿ»ÿÒÿÅÿÂÿÆÿ½ÿºÿÅÿÌÿÃÿ½ÿÁÿÇÿ¹ÿ¾ÿ¿ÿ¾ÿÈÿÒÿÎÿÌÿÒÿÊÿÉÿÉÿ¾ÿÁÿÊÿÁÿ¾ÿ»ÿÁÿÅÿÂÿÄÿ¿ÿÇÿ¿ÿÇÿÃÿÄÿÅÿÆÿÈÿÅÿÂÿÆÿ½ÿËÿÄÿÇÿÂÿÆÿÆÿºÿµÿ¾ÿÁÿ¿ÿÆÿ¿ÿ¼ÿ½ÿÃÿÁÿ¾ÿ¿ÿÁÿÃÿÈÿÉÿÄÿÂÿÅÿÅÿ¶ÿÅÿÃÿµÿÄÿÇÿ¹ÿµÿ¹ÿÂÿÔÿÈÿºÿ¾ÿ¿ÿÀÿµÿ¾ÿÀÿÅÿÇÿÆÿÂÿ¼ÿËÿÈÿËÿÄÿÃÿÄÿÆÿÅÿÉÿÅÿ¾ÿ¿ÿÁÿ½ÿ¼ÿ¸ÿÄÿÀÿ¹ÿÂÿÂÿÁÿÆÿÉÿÇÿÅÿÅÿÀÿÁÿÀÿ½ÿÄÿÃÿÈÿÈÿËÿÅÿÈÿÊÿ¿ÿ¹ÿºÿ½ÿ¶ÿ»ÿÅÿ¾ÿÃÿÄÿ¹ÿ¼ÿ¾ÿ¼ÿÂÿÉÿÃÿ¾ÿ¿ÿÅÿÅÿ´ÿ¿ÿÇÿÇÿ½ÿÆÿÀÿ³ÿÀÿÉÿÊÿ½ÿÆÿÇÿÂÿËÿÃÿÇÿÀÿ»ÿ¼ÿ¿ÿÅÿËÿÊÿÇÿÁÿ¼ÿ¾ÿºÿ¾ÿÂÿ·ÿ¹ÿ¿ÿÁÿÅÿÅÿÆÿÊÿÅÿÆÿÏÿÀÿ»ÿÆÿÇÿÇÿÁÿÆÿÆÿÆÿÈÿÅÿ¿ÿ½ÿÂÿËÿÅÿÄÿ¿ÿÇÿ¿ÿ¾ÿ¹ÿ¿ÿÅÿÊÿËÿÅÿÂÿÃÿ»ÿÆÿÅÿ½ÿ«ÿÃÿÁÿ¾ÿÄÿÊÿÎÿÈÿÃÿÇÿÉÿÆÿÀÿÆÿ½ÿ»ÿÉÿ¿ÿÀÿÃÿÂÿÁÿÂÿÀÿÆÿÈÿ¿ÿ½ÿÂÿ½ÿ·ÿÉÿ¿ÿÀÿÁÿ¸ÿÄÿ½ÿÂÿÍÿÐÿÈÿ¾ÿÂÿÉÿÅÿÉÿÆÿÁÿ½ÿÂÿÇÿÅÿÆÿ½ÿ¿ÿÂÿÂÿÀÿ»ÿ¸ÿµÿ·ÿÂÿÍÿÃÿÎÿÚÿ½ÿÆÿÀÿ¼ÿ¼ÿÁÿÁÿÂÿÃÿÇÿÆÿÀÿÇÿÉÿ¿ÿ¾ÿ½ÿÃÿ½ÿ½ÿÀÿÂÿ½ÿÂÿ¼ÿºÿ¾ÿÈÿÊÿÅÿÃÿÁÿÄÿºÿÁÿÈÿ¼ÿÈÿ¾ÿÉÿÄÿÁÿ¿ÿÁÿÁÿÀÿÀÿÃÿÁÿ¿ÿÃÿ¿ÿÀÿÀÿÃÿÍÿ¾ÿÂÿÌÿ¾ÿÈÿ¼ÿ¸ÿ½ÿ¾ÿ¼ÿ¿ÿ¹ÿ´ÿÆÿËÿÏÿµÿ¿ÿ´ÿ»ÿÀÿ¶ÿ´ÿÄÿÂÿ¿ÿ¹ÿ±ÿ½ÿÉÿÁÿ»ÿ¿ÿ»ÿ»ÿÃÿÀÿ¿ÿÁÿÌÿ»ÿÁÿ½ÿ¼ÿ¿ÿÂÿ»ÿ¾ÿÊÿÄÿ½ÿ¿ÿÃÿÀÿ¸ÿ½ÿÈÿÆÿ¹ÿÆÿÄÿ¼ÿÍÿÌÿÌÿÐÿÆÿÀÿ½ÿÂÿÊÿÉÿÆÿÉÿÊÿÇÿÁÿÁÿ¼ÿ½ÿ¸ÿ¸ÿ¾ÿ´ÿÄÿ¶ÿ¶ÿ»ÿ¾ÿ¾ÿÇÿÅÿºÿ¸ÿ¾ÿÂÿ½ÿ¸ÿ»ÿÊÿÈÿÌÿºÿ¬ÿµÿÄÿ¼ÿ¼ÿ¼ÿ»ÿºÿ¹ÿ³ÿºÿÀÿÅÿÀÿ¿ÿÄÿ¿ÿ¾ÿºÿÈÿÄÿ¿ÿÁÿ¸ÿ»ÿ¿ÿÀÿÄÿ»ÿÁÿ¼ÿÆÿÈÿÊÿÃÿÁÿÂÿÄÿÆÿÁÿÄÿÈÿÀÿÂÿ»ÿ·ÿ¼ÿ¸ÿ¿ÿÄÿ»ÿ¿ÿ½ÿÇÿËÿºÿ³ÿ½ÿÄÿÂÿÃÿÂÿÀÿÁÿÂÿÀÿ»ÿ½ÿÃÿÅÿ¿ÿ¼ÿ¿ÿÅÿºÿ¼ÿ¼ÿ¿ÿÉÿ¸ÿ»ÿÆÿÊÿÁÿ¸ÿ»ÿ¼ÿ½ÿÂÿÂÿ¿ÿ¶ÿÃÿÄÿÇÿÁÿ·ÿÅÿÃÿÀÿÄÿÇÿ¼ÿÁÿÆÿÂÿ¾ÿ¾ÿÇÿÅÿÇÿÊÿÂÿ¶ÿ´ÿ½ÿËÿÈÿÂÿÀÿºÿÁÿÄÿ½ÿ»ÿ³ÿ¹ÿ¹ÿÂÿÇÿ¼ÿÄÿ½ÿÄÿ»ÿÀÿÁÿÀÿÄÿÃÿÂÿ¼ÿ·ÿ¾ÿÀÿÂÿÃÿ¾ÿÂÿ»ÿÆÿËÿ»ÿÇÿÆÿ²ÿÂÿÅÿÅÿ¹ÿ¶ÿ´ÿÄÿ½ÿ½ÿ¿ÿÁÿÁÿºÿ¹ÿÀÿÆÿÀÿÅÿÁÿÀÿ·ÿºÿ´ÿ»ÿ¶ÿºÿÀÿÄÿÄÿºÿ½ÿµÿ½ÿÅÿ¿ÿÂÿÀÿ¸ÿ»ÿ¾ÿÀÿÀÿ½ÿÂÿÄÿÅÿÅÿÁÿÃÿ³ÿÂÿÁÿ¸ÿÃÿÇÿ´ÿÀÿ¼ÿÀÿÃÿ¸ÿ²ÿ¶ÿ¼ÿ¹ÿÁÿÃÿ¾ÿ¼ÿ¿ÿ¾ÿ¹ÿ»ÿ½ÿ½ÿÃÿÂÿ·ÿºÿÂÿÁÿÀÿÌÿÀÿ¿ÿºÿºÿÃÿÂÿÁÿ¼ÿÂÿ¹ÿ¼ÿ¾ÿºÿ²ÿ¼ÿÃÿ»ÿ¹ÿ½ÿ¾ÿÀÿ¾ÿºÿ»ÿ·ÿ½ÿ¿ÿ¸ÿÂÿ»ÿ¾ÿÀÿÄÿ»ÿÇÿ¯ÿ°ÿ¾ÿ¼ÿ¿ÿÌÿÖÿ½ÿ±ÿ¼ÿ½ÿÇÿÇÿÃÿ¿ÿÂÿ¿ÿ¹ÿÀÿÆÿÉÿÅÿ»ÿ¼ÿ¿ÿ¼ÿÀÿ¸ÿÀÿ¿ÿ´ÿºÿ¾ÿÂÿÈÿºÿÂÿÉÿÅÿºÿ°ÿºÿ·ÿ¹ÿÂÿÂÿÄÿÇÿÈÿÃÿ¼ÿµÿ¼ÿÅÿ¿ÿ»ÿ¸ÿ¸ÿÀÿÄÿÂÿËÿÆÿÅÿÄÿÆÿÉÿÃÿ¹ÿ¸ÿÇÿ¼ÿ¶ÿÃÿÅÿÆÿÅÿ·ÿ¸ÿÄÿ·ÿ»ÿ»ÿ»ÿ¿ÿ³ÿ¯ÿ¶ÿ¶ÿ·ÿºÿ»ÿ½ÿ½ÿºÿ¿ÿÃÿÀÿÂÿ¼ÿ­ÿ·ÿ´ÿÂÿ»ÿ¶ÿ»ÿ½ÿÃÿ¸ÿ¶ÿ¿ÿÈÿÇÿÀÿµÿ¼ÿÄÿÃÿ½ÿ¹ÿ¹ÿ¹ÿ¹ÿµÿ½ÿÄÿÀÿ¿ÿºÿ·ÿ·ÿ·ÿ½ÿ¿ÿ¼ÿÁÿ¶ÿÀÿÉÿ¾ÿºÿÈÿ¾ÿÀÿºÿºÿ´ÿ¾ÿ´ÿ»ÿ¾ÿÄÿ¶ÿ»ÿ¾ÿ¶ÿ±ÿ¸ÿ¼ÿÂÿ¾ÿ·ÿ»ÿÃÿ½ÿ¾ÿÀÿ¶ÿºÿºÿ¾ÿÁÿ¼ÿ½ÿ¾ÿ·ÿ»ÿ½ÿºÿ¾ÿ¹ÿÂÿÄÿºÿ½ÿºÿÂÿ»ÿ¸ÿ·ÿ²ÿ¾ÿÂÿ·ÿ¼ÿ¿ÿ¾ÿ·ÿ»ÿÃÿÀÿ»ÿ¹ÿ¸ÿ¼ÿ¹ÿ¼ÿÆÿÅÿÅÿ¼ÿ¶ÿ¿ÿÇÿ¶ÿ´ÿÃÿ¹ÿ¶ÿ¹ÿ¼ÿÄÿ´ÿÇÿºÿµÿ¼ÿ¿ÿ±ÿÿ¸ÿ¼ÿ¸ÿ»ÿ´ÿµÿ»ÿ¶ÿ±ÿ¶ÿµÿ¼ÿÃÿ¾ÿ·ÿ¹ÿ»ÿ³ÿ¶ÿ»ÿ¸ÿ½ÿºÿÂÿÀÿ½ÿ¸ÿÀÿÃÿÆÿÀÿ»ÿÃÿËÿºÿÁÿµÿÇÿºÿÀÿ»ÿ»ÿÂÿÆÿÆÿÀÿÄÿÄÿºÿ·ÿ¾ÿ¹ÿºÿ¾ÿÄÿËÿÀÿ»ÿ¾ÿ´ÿ³ÿ»ÿºÿ¹ÿ¿ÿ¾ÿ·ÿÆÿËÿÂÿ½ÿÀÿÄÿ¹ÿ´ÿÆÿ¶ÿ¾ÿÀÿ»ÿºÿ¿ÿ´ÿ¹ÿ¸ÿ½ÿÆÿÃÿÂÿ¿ÿ½ÿ»ÿ´ÿµÿ»ÿÀÿºÿ½ÿÀÿ½ÿ¹ÿ·ÿ¶ÿ¹ÿ¿ÿÁÿ¿ÿ·ÿ¶ÿ´ÿ²ÿÃÿÃÿ½ÿºÿ²ÿÂÿ¹ÿÇÿÃÿ·ÿÂÿ½ÿÃÿ¼ÿ²ÿµÿ¸ÿ¾ÿºÿ·ÿÃÿ»ÿ¾ÿ¿ÿÂÿÂÿÄÿºÿ·ÿÁÿ¿ÿ¹ÿ¸ÿ¼ÿÅÿÀÿºÿ½ÿºÿ¼ÿ¼ÿ¾ÿÃÿ¾ÿºÿºÿ¿ÿÄÿ¼ÿµÿÁÿÂÿµÿ½ÿ½ÿÉÿÁÿÀÿ½ÿ¾ÿÁÿ½ÿ¶ÿ´ÿ³ÿÄÿÄÿ·ÿµÿ³ÿ¸ÿÃÿ½ÿÀÿÄÿ½ÿºÿÂÿÂÿ¿ÿ¿ÿ¹ÿ¶ÿ»ÿÀÿ¸ÿ¼ÿ¼ÿ¼ÿ¿ÿ¹ÿÀÿ¾ÿ¶ÿÁÿºÿ¿ÿ¸ÿÀÿ¹ÿÃÿÇÿ¾ÿ¸ÿÃÿ¹ÿ¹ÿÂÿ¿ÿºÿºÿ®ÿ¯ÿÂÿÂÿÃÿÄÿ»ÿ¾ÿ¾ÿ¼ÿÀÿ¿ÿ¼ÿ¼ÿ½ÿ¾ÿ¿ÿºÿ¹ÿ»ÿ½ÿ¹ÿ®ÿ¿ÿ¼ÿ¼ÿÀÿ¹ÿ½ÿ¾ÿ½ÿÉÿ¸ÿÀÿ½ÿÁÿÂÿ»ÿÄÿÀÿ¹ÿÀÿ¹ÿ¾ÿ½ÿ´ÿ±ÿ·ÿ¾ÿÀÿ¼ÿ½ÿ¹ÿ½ÿÁÿÀÿÂÿ¼ÿ³ÿ´ÿ¶ÿ·ÿÃÿÄÿÄÿ¾ÿ½ÿ½ÿÁÿÆÿµÿÑÿ¹ÿÁÿ³ÿ¹ÿÃÿºÿÁÿÁÿÁÿ½ÿºÿºÿºÿºÿÀÿ»ÿ·ÿ½ÿÀÿ½ÿ¹ÿ±ÿ»ÿÆÿÁÿ¾ÿÁÿ½ÿ»ÿ¼ÿ·ÿ»ÿ»ÿ·ÿ¼ÿ¶ÿ¾ÿ¼ÿºÿ¸ÿÁÿÃÿÀÿ¹ÿ¼ÿ³ÿ½ÿ»ÿ»ÿÀÿÏÿ¿ÿ·ÿ¼ÿ­ÿ´ÿ¾ÿ¿ÿÀÿºÿ½ÿ¾ÿ¾ÿ¿ÿÄÿ¹ÿ½ÿËÿÄÿºÿ·ÿ¹ÿ¾ÿ½ÿÄÿÎÿÂÿ¸ÿÁÿ¹ÿ»ÿÁÿÁÿÃÿËÿ»ÿ¶ÿ¶ÿÁÿ¸ÿ½ÿ½ÿÆÿ¸ÿ¸ÿÌÿµÿ¿ÿ·ÿ¼ÿ´ÿ´ÿ³ÿ¼ÿÄÿ¸ÿ¸ÿÆÿÃÿºÿ¹ÿºÿ¶ÿ·ÿ¾ÿÁÿÄÿ·ÿºÿ¿ÿ¸ÿºÿ½ÿÀÿÆÿ¾ÿ·ÿºÿÊÿ¿ÿÁÿÂÿ¹ÿÀÿ¹ÿ·ÿ½ÿÅÿ¾ÿÆÿ¿ÿ¼ÿºÿºÿÁÿÉÿÄÿÀÿ¾ÿ¸ÿ¹ÿ»ÿÀÿ»ÿ¸ÿÀÿÇÿÀÿ¾ÿ½ÿÅÿ¹ÿ¿ÿ¹ÿÀÿ·ÿ­ÿÇÿÀÿµÿ¹ÿÆÿÿ²ÿÄÿÉÿ¼ÿ½ÿ¾ÿÅÿËÿ¾ÿÀÿÀÿ·ÿµÿ¾ÿÅÿºÿ·ÿÄÿ½ÿ¹ÿ¼ÿÃÿÀÿ¶ÿ­ÿ»ÿ«ÿ¼ÿºÿÄÿÁÿ¼ÿ½ÿÁÿµÿÁÿ¼ÿ¿ÿÀÿ³ÿ¶ÿÂÿÃÿÀÿ¼ÿ¸ÿ·ÿºÿ¼ÿºÿºÿ¼ÿ¼ÿ¾ÿ¼ÿ¼ÿÁÿÃÿµÿ²ÿ´ÿÂÿÂÿ¾ÿÀÿÈÿ¼ÿ·ÿÂÿÉÿ¼ÿ¼ÿ»ÿÀÿÇÿÃÿ¶ÿ¶ÿ¿ÿÃÿÀÿ¾ÿÄÿÅÿÃÿÃÿ¼ÿºÿ¾ÿÁÿÁÿÃÿ»ÿÃÿÊÿ¼ÿ¼ÿµÿÉÿµÿÈÿ·ÿ¼ÿ´ÿÇÿ½ÿÀÿÅÿÍÿÁÿ¿ÿÅÿÄÿ½ÿ»ÿ¿ÿ»ÿºÿÄÿÃÿ½ÿºÿ»ÿ¼ÿÃÿ¸ÿ´ÿÃÿ¿ÿºÿ¿ÿ¹ÿºÿ³ÿ·ÿ·ÿÅÿ¹ÿÄÿÆÿÆÿÈÿËÿ¾ÿ·ÿ¹ÿÀÿÆÿ¿ÿ·ÿ½ÿ¼ÿ·ÿÁÿ­ÿÿÿ®ÿ½ÿ¹ÿµÿÃÿ´ÿ±ÿÃÿ½ÿ¼ÿ¸ÿ·ÿ½ÿÀÿÄÿÃÿÃÿËÿÂÿ¼ÿÁÿ¿ÿÀÿÂÿºÿ¿ÿÃÿ¼ÿÀÿ¿ÿ½ÿ¸ÿ½ÿÄÿ«ÿ¶ÿ¿ÿÉÿÃÿ¿ÿÆÿÁÿ¹ÿÀÿ¿ÿ½ÿÃÿÃÿ½ÿ¿ÿ½ÿ¹ÿ½ÿ¹ÿ¶ÿºÿ»ÿÁÿ¿ÿÂÿÁÿÁÿÆÿÌÿ¿ÿÄÿÈÿÃÿ¾ÿ·ÿÁÿ¿ÿÃÿÀÿ¿ÿ¼ÿ¾ÿÃÿ¿ÿ¾ÿÆÿÅÿÅÿÃÿÊÿÀÿ»ÿ¿ÿ¼ÿ¾ÿÄÿ¾ÿ»ÿÃÿÄÿ¼ÿÆÿ¾ÿÄÿÁÿÁÿÉÿÄÿ¾ÿ¾ÿ¼ÿ¿ÿÇÿËÿÆÿ»ÿ·ÿ¾ÿÄÿÂÿÃÿÁÿÎÿ±ÿÀÿÈÿÓÿÓÿÄÿÁÿÉÿÉÿÃÿÂÿÁÿÁÿÃÿ¾ÿ¾ÿÃÿºÿ¸ÿ·ÿÇÿÀÿÁÿÁÿ¾ÿÁÿ¿ÿÁÿ·ÿÆÿÄÿÅÿÅÿÀÿ¾ÿÈÿÉÿÁÿ½ÿÁÿÃÿÀÿÄÿÇÿÈÿ¾ÿºÿÉÿÊÿ¶ÿÄÿºÿÒÿÂÿ­ÿ¼ÿÈÿ¼ÿ·ÿ¾ÿ¿ÿ¶ÿµÿ¼ÿÃÿÊÿÄÿºÿ¼ÿÁÿÅÿÁÿÉÿÄÿÆÿÃÿÂÿËÿ¾ÿÆÿÅÿÄÿ¿ÿ¿ÿÄÿÀÿ¿ÿÄÿÄÿÆÿ¾ÿ¾ÿÁÿÀÿÎÿÈÿÃÿ¿ÿÑÿÎÿÃÿ¿ÿ»ÿ»ÿÀÿÂÿÄÿÇÿÇÿÁÿ¾ÿÀÿÁÿÁÿ½ÿ½ÿ¼ÿÀÿÂÿÂÿ¿ÿÄÿÄÿÃÿÈÿÇÿÄÿºÿµÿ¼ÿÂÿÇÿÆÿÂÿÊÿ¿ÿÀÿ·ÿÄÿÓÿ»ÿÏÿ½ÿÓÿÐÿÀÿÅÿÃÿÈÿËÿÈÿÉÿÁÿ¼ÿÇÿ¿ÿ»ÿÃÿÀÿËÿÂÿÀÿÈÿ¹ÿ¿ÿÅÿÁÿ¼ÿÄÿÇÿÃÿÂÿÂÿ¾ÿ½ÿÂÿÅÿ»ÿ¾ÿ»ÿ¸ÿÆÿÀÿ¸ÿ¹ÿÃÿ·ÿ½ÿ¼ÿ¿ÿÊÿÉÿÃÿÃÿÅÿ¿ÿ·ÿ¾ÿÃÿÈÿÈÿÀÿ»ÿÁÿÆÿÉÿÁÿÂÿÀÿ¿ÿÂÿÇÿÈÿÂÿÃÿÐÿÊÿ¼ÿ»ÿ°ÿµÿÅÿ¸ÿËÿÃÿÇÿÂÿÂÿÁÿ¾ÿÇÿÉÿÁÿÇÿÍÿËÿ¾ÿÄÿÎÿ½ÿÓÿÃÿ»ÿÇÿÍÿÎÿÍÿÈÿÁÿ¾ÿ¾ÿÃÿËÿÆÿÓÿÀÿ»ÿËÿÂÿÇÿÆÿ¼ÿÃÿËÿÇÿÇÿÅÿÀÿ¼ÿ¾ÿÌÿËÿ¼ÿÁÿÁÿÆÿÀÿ¼ÿÆÿ¿ÿÀÿÃÿÆÿ½ÿ¶ÿ»ÿÈÿÐÿÁÿ¿ÿ¼ÿÇÿ¹ÿÎÿ¾ÿÇÿÃÿÄÿÄÿÇÿÃÿÂÿÂÿÀÿÈÿÂÿÅÿÄÿÍÿ½ÿÄÿ½ÿÁÿÅÿÁÿÂÿÈÿÆÿÄÿÈÿÇÿ¾ÿÀÿ»ÿÃÿ¸ÿËÿºÿÅÿ½ÿÀÿÍÿÇÿËÿÊÿÀÿÃÿ¿ÿÅÿÈÿÉÿÆÿÎÿÂÿÈÿÁÿÂÿÆÿÄÿÁÿÂÿÅÿÄÿ¿ÿÏÿÌÿÖÿÒÿÒÿÉÿÑÿ¿ÿÀÿÅÿÂÿÅÿÊÿÆÿÅÿÇÿÂÿÊÿ¿ÿÃÿÆÿÈÿÀÿÆÿÁÿ¿ÿÅÿÊÿÄÿ½ÿÅÿÃÿ¼ÿÒÿÌÿÑÿÏÿÍÿÇÿÉÿÆÿÅÿÅÿÄÿÉÿÄÿ¾ÿÍÿÁÿÌÿÅÿÆÿÄÿÃÿÁÿÀÿÄÿÈÿËÿÎÿÍÿÎÿÁÿºÿ¾ÿÀÿÐÿÒÿÎÿÊÿÌÿÍÿÈÿÃÿÃÿÄÿÐÿÎÿÁÿ¸ÿÅÿÏÿÅÿ¿ÿÉÿÊÿÂÿÇÿÂÿÃÿÍÿ¼ÿÄÿËÿ¾ÿ½ÿÀÿÇÿÏÿÎÿÅÿÀÿÃÿÅÿ¿ÿ»ÿÈÿËÿÌÿËÿÉÿÇÿÅÿÃÿÄÿÊÿÇÿÃÿÆÿºÿÀÿÅÿÅÿÂÿÃÿÍÿÌÿ½ÿÀÿÊÿÏÿ½ÿÇÿÒÿÄÿ¾ÿÂÿÅÿÆÿÇÿÇÿÆÿÍÿÆÿÊÿÃÿÈÿÆÿÄÿÃÿÃÿÌÿÑÿÅÿÅÿÉÿÇÿÁÿÄÿÄÿ¿ÿÆÿÃÿÄÿÅÿÀÿÅÿÉÿÏÿ¿ÿÀÿÇÿÓÿÌÿÅÿÇÿÊÿÇÿ¾ÿµÿºÿÈÿµÿÅÿÉÿÎÿÊÿËÿÍÿÇÿÄÿËÿÑÿÂÿÁÿÂÿÒÿÏÿÈÿÀÿ¿ÿÃÿÂÿÄÿÇÿÎÿÅÿÒÿÏÿÊÿÄÿÇÿÉÿÇÿÆÿÅÿ¾ÿÊÿÌÿÅÿÅÿÌÿÉÿÈÿÎÿÎÿÃÿÊÿÓÿÕÿÌÿÊÿÎÿÅÿÄÿ½ÿ¹ÿÇÿÇÿÈÿ¿ÿÇÿÎÿÍÿÊÿÄÿÄÿÊÿÍÿÌÿÇÿÇÿÉÿÇÿÃÿÆÿÌÿÐÿÏÿÆÿ½ÿÇÿ¿ÿÉÿÀÿ¿ÿÂÿÃÿÁÿÅÿÆÿÁÿÎÿÆÿÇÿÆÿÃÿÃÿÂÿÆÿÍÿÊÿÂÿÓÿ²ÿÏÿÇÿÉÿÃÿÃÿÃÿÃÿÃÿÃÿÏÿÌÿÀÿÇÿÌÿÉÿÁÿÀÿÆÿÃÿ½ÿ¾ÿ½ÿÁÿËÿÒÿÌÿÊÿÈÿÁÿÄÿ¿ÿ½ÿÌÿËÿÅÿÄÿÃÿ¾ÿÀÿËÿ½ÿÉÿÄÿÊÿÍÿÎÿÅÿ¿ÿÃÿÃÿÐÿÁÿ½ÿÇÿÌÿÈÿÄÿÍÿÕÿÆÿÃÿÁÿ¿ÿ¾ÿÀÿÆÿËÿÈÿÁÿÅÿ¿ÿÂÿÇÿËÿÆÿÃÿÂÿÈÿÍÿÈÿÄÿ¼ÿÇÿÊÿËÿÊÿÌÿÐÿÎÿÅÿÈÿÍÿÄÿ½ÿÄÿÉÿËÿÇÿ¹ÿÁÿ¼ÿ¿ÿ¾ÿÂÿÅÿÊÿÍÿÅÿÀÿ¿ÿËÿÇÿÃÿÎÿËÿÂÿÅÿÇÿÇÿ¶ÿÇÿÅÿÆÿÄÿ¿ÿÁÿÅÿÂÿÉÿËÿÅÿÂÿÁÿÂÿÈÿÉÿÅÿ¿ÿÌÿÓÿËÿÇÿÈÿËÿÌÿÃÿËÿÌÿÄÿÉÿÇÿÅÿÈÿÉÿÏÿ»ÿÅÿÈÿÂÿÂÿÉÿÐÿ³ÿºÿÄÿÁÿ»ÿÇÿÄÿ¼ÿÂÿÂÿ¾ÿ»ÿ¼ÿºÿ³ÿ¾ÿ¾ÿÅÿ¶ÿµÿ¾ÿÀÿ¾ÿÁÿÀÿ¼ÿÄÿÄÿ¾ÿ½ÿÅÿÉÿ¾ÿÁÿ¿ÿ¹ÿ¹ÿ½ÿ¾ÿ»ÿ¶ÿ²ÿÅÿÏÿÂÿºÿ¾ÿÂÿÄÿÇÿÌÿÀÿ¸ÿÅÿÂÿÇÿÅÿ¼ÿ·ÿ±ÿ»ÿÀÿ¾ÿ¿ÿ¹ÿ»ÿÃÿÇÿÄÿ¼ÿ²ÿ¿ÿÁÿÆÿÄÿ½ÿºÿ½ÿÂÿÁÿ³ÿÃÿÃÿÀÿÇÿÈÿÄÿÊÿÇÿÇÿ³ÿ·ÿÃÿÃÿÁÿÀÿÃÿÇÿ¿ÿÂÿ½ÿÀÿ¼ÿ¾ÿ¾ÿ¿ÿÂÿÁÿ¾ÿÄÿ³ÿÏÿÄÿÂÿÁÿ½ÿ¿ÿÇÿÅÿ¿ÿÁÿ¼ÿºÿ¹ÿ¾ÿ¼ÿ¶ÿºÿÂÿ¿ÿÃÿ¿ÿ»ÿÀÿÄÿÅÿÂÿÁÿÊÿ»ÿÃÿ¹ÿ¸ÿÁÿÄÿÄÿÊÿËÿ»ÿÃÿÄÿ»ÿ½ÿÀÿÁÿ½ÿÂÿ½ÿ¶ÿÐÿ»ÿÀÿ³ÿ«ÿ¹ÿ¸ÿ¼ÿ¾ÿÂÿËÿÄÿÂÿ½ÿ¸ÿÃÿÉÿ¿ÿÀÿÅÿÇÿËÿÁÿÁÿÄÿÍÿ½ÿÊÿÃÿ»ÿ»ÿ½ÿÂÿÅÿ¿ÿÅÿ¸ÿ½ÿºÿ½ÿÃÿÄÿÁÿ¿ÿÁÿ±ÿ½ÿÀÿÁÿ»ÿÂÿ¼ÿµÿ½ÿÃÿºÿ¾ÿ¾ÿÁÿ½ÿ¿ÿ¿ÿ¾ÿÀÿÂÿ¿ÿ¼ÿÀÿÅÿ¼ÿºÿÀÿ¸ÿ¹ÿ»ÿ¼ÿÃÿÈÿ¾ÿºÿÆÿ¼ÿ¸ÿ»ÿ·ÿ¿ÿÀÿÀÿÆÿËÿÄÿ¸ÿÃÿÇÿ¿ÿÊÿÆÿ½ÿºÿÂÿÇÿ¾ÿ¶ÿ»ÿ¾ÿÎÿ¿ÿ¿ÿÇÿÂÿÃÿÀÿÆÿÎÿÁÿÃÿÃÿÍÿ¾ÿÅÿÉÿÈÿÆÿÇÿÂÿ»ÿÂÿÌÿÈÿ¶ÿ¿ÿ¿ÿÃÿÂÿ¸ÿ¶ÿ»ÿ¼ÿ»ÿ¾ÿÁÿÅÿÅÿÂÿÅÿÄÿ¼ÿÃÿÇÿÁÿÂÿÌÿÌÿÎÿ¾ÿ³ÿ¸ÿÌÿÌÿ¾ÿÂÿÇÿ¾ÿ½ÿÀÿ¶ÿÇÿÉÿÄÿºÿ»ÿ¿ÿ³ÿ¼ÿÀÿÇÿÎÿÎÿÏÿÌÿÍÿÉÿÄÿ¼ÿÁÿ·ÿ½ÿÆÿ¿ÿ¹ÿ¹ÿºÿ¾ÿÇÿÏÿÄÿÂÿÆÿ»ÿÀÿÃÿÅÿÃÿÃÿÄÿÂÿÀÿ¾ÿÈÿÆÿ½ÿÅÿÀÿÃÿ·ÿ¿ÿÄÿÃÿÂÿ¾ÿÁÿÄÿÆÿÄÿ´ÿÄÿ¾ÿÀÿÉÿÁÿÁÿÃÿ¿ÿÁÿÄÿ¿ÿ½ÿ¾ÿÂÿÐÿÂÿ¸ÿ»ÿÆÿÇÿÁÿÀÿÁÿ¼ÿ»ÿÃÿ¾ÿ¿ÿ½ÿÃÿÄÿÁÿ¿ÿÃÿ¿ÿ¹ÿ¾ÿÇÿÊÿÆÿÂÿÈÿ¸ÿ¾ÿ»ÿÇÿÅÿ½ÿÄÿÄÿÀÿÂÿÀÿ½ÿÅÿÃÿÈÿÑÿÌÿÅÿÁÿÅÿ¿ÿ¹ÿÆÿÆÿ»ÿ¿ÿÅÿÀÿÁÿÄÿÃÿÅÿÆÿÂÿÌÿÄÿ¼ÿºÿÀÿÀÿÂÿÄÿÇÿÎÿÆÿ¼ÿÄÿ¼ÿÄÿÊÿÆÿÊÿÈÿÏÿÐÿÈÿÁÿÂÿÆÿÈÿÇÿÃÿÂÿÀÿÁÿÅÿÄÿÄÿ½ÿÀÿ½ÿÁÿÅÿÅÿÇÿÊÿÉÿÂÿ²ÿ®ÿÀÿÌÿ¾ÿÄÿ»ÿÀÿÃÿÁÿÉÿÉÿÉÿÅÿÀÿÅÿÂÿÌÿÁÿºÿÀÿ»ÿ½ÿÄÿÃÿ¼ÿÂÿÅÿ¾ÿÅÿËÿÁÿÂÿÅÿ»ÿÁÿÉÿ»ÿÅÿÀÿ½ÿ½ÿ»ÿÆÿÇÿÂÿÂÿÃÿÄÿÄÿÄÿÅÿÃÿ¼ÿÅÿÆÿÀÿ¼ÿ»ÿ¶ÿ¿ÿÀÿÁÿÁÿ»ÿºÿÂÿÆÿÃÿÃÿÅÿºÿ¶ÿÁÿ¸ÿÂÿ»ÿ¾ÿ»ÿÄÿÌÿÆÿ¾ÿÃÿÂÿÁÿÃÿ¿ÿÀÿÈÿÄÿÂÿÁÿÅÿÂÿÀÿ¾ÿÉÿÃÿÇÿÂÿ¾ÿ»ÿ½ÿÃÿÈÿÅÿÂÿÂÿÀÿÉÿ¸ÿÁÿ½ÿÆÿÅÿÆÿÆÿËÿµÿºÿÇÿÄÿ½ÿ¼ÿ»ÿ¹ÿ»ÿ¹ÿ¸ÿÅÿÀÿ¿ÿÐÿÍÿ¿ÿÂÿºÿ¶ÿ»ÿÄÿ½ÿ¼ÿÂÿ¿ÿµÿ¶ÿÅÿËÿ¾ÿ½ÿºÿ¾ÿËÿ»ÿÅÿÍÿ¹ÿ¹ÿÆÿËÿÈÿÄÿÆÿËÿÉÿÅÿÄÿÅÿÇÿÇÿÄÿÃÿ½ÿ»ÿ·ÿ·ÿ½ÿÃÿ¿ÿ¼ÿÀÿÃÿÄÿÆÿ¿ÿ½ÿºÿ¾ÿÉÿÅÿÂÿ¿ÿ¬ÿ­ÿÿ±ÿÃÿ¼ÿÍÿÐÿÀÿÈÿ¹ÿÃÿ»ÿ¼ÿ´ÿ·ÿ¹ÿ»ÿÂÿ¿ÿ½ÿ¼ÿºÿºÿÁÿÂÿ½ÿ¶ÿ³ÿ¼ÿ¶ÿÆÿÂÿ¸ÿÂÿ¼ÿ½ÿ¼ÿ½ÿÀÿ¾ÿÁÿÆÿ¿ÿºÿ¹ÿ½ÿÀÿÂÿÅÿ»ÿ¾ÿ´ÿÁÿ³ÿ¸ÿ¿ÿ¿ÿÄÿÃÿ½ÿ¼ÿºÿÇÿÆÿ»ÿºÿÀÿÄÿÁÿÂÿ¿ÿ¿ÿ¿ÿÂÿ¾ÿÄÿÁÿÃÿ·ÿ¸ÿ»ÿÁÿÇÿ¾ÿÀÿÃÿÌÿËÿÅÿ¾ÿ¼ÿ¾ÿ·ÿ¼ÿËÿÁÿ´ÿ½ÿ½ÿÃÿÈÿ¹ÿ·ÿÌÿÉÿÊÿ»ÿÀÿÁÿ·ÿ¸ÿ¼ÿÂÿÇÿÌÿÉÿ½ÿ¸ÿ»ÿÁÿÌÿÃÿÅÿÆÿ¿ÿ·ÿÆÿÈÿÅÿ»ÿÁÿ¶ÿÈÿÃÿ·ÿ»ÿÃÿ¿ÿÁÿ¿ÿ¼ÿ¹ÿºÿÁÿÂÿ¾ÿ¹ÿ´ÿ¾ÿ¿ÿ²ÿ³ÿ¸ÿ¿ÿ½ÿ¼ÿ¾ÿÍÿÃÿ­ÿÆÿÐÿ¿ÿ¿ÿ¿ÿ¿ÿ¹ÿ¾ÿÀÿÁÿÆÿÄÿ¾ÿ½ÿÀÿÅÿÁÿ¿ÿ¿ÿ»ÿ½ÿ³ÿ¶ÿ»ÿºÿ¿ÿÁÿ¿ÿÂÿ¹ÿ½ÿ¾ÿ¹ÿ¹ÿ·ÿ¸ÿ»ÿ»ÿ¿ÿ¾ÿ¿ÿÅÿÆÿÅÿ¿ÿµÿ¼ÿ½ÿ´ÿºÿµÿ²ÿ½ÿÂÿÑÿØÿ·ÿºÿÂÿ³ÿ¸ÿÅÿ¼ÿ¹ÿÁÿÊÿÃÿ½ÿ¼ÿ¾ÿ½ÿ¸ÿ»ÿ¼ÿ¶ÿ½ÿ¾ÿ¶ÿ¹ÿ¼ÿ¼ÿ¼ÿÊÿÂÿ¹ÿ¶ÿµÿÏÿÇÿÅÿ»ÿÇÿ»ÿÂÿ¹ÿ´ÿ½ÿÀÿÈÿÆÿÁÿÃÿÆÿÅÿÀÿ·ÿ±ÿµÿ¸ÿ²ÿ¹ÿÉÿ¼ÿ¼ÿÅÿ¾ÿ°ÿÃÿ©ÿ·ÿ·ÿÄÿÀÿ»ÿ©ÿ«ÿÁÿ¶ÿ¼ÿÉÿÆÿÀÿÇÿ¿ÿ¶ÿ¹ÿÁÿÃÿÁÿÄÿÀÿ¿ÿ¼ÿºÿ¿ÿ½ÿ½ÿÀÿ¶ÿÀÿÂÿÏÿÑÿ·ÿ¹ÿÊÿÆÿÄÿ½ÿÁÿ½ÿ¶ÿ¾ÿÂÿÁÿÊÿÇÿÀÿ¼ÿ¸ÿ¹ÿºÿ¹ÿ¹ÿµÿºÿÄÿÑÿÎÿÈÿÄÿÆÿ¼ÿºÿÂÿºÿÉÿµÿÄÿ¹ÿ¶ÿÆÿ¿ÿÊÿ½ÿºÿ¹ÿÀÿÅÿ¶ÿ¹ÿ·ÿÃÿÎÿ¿ÿºÿÁÿÁÿÄÿÁÿºÿÄÿÃÿºÿÀÿ¼ÿÊÿÇÿÂÿ¼ÿÅÿ¸ÿ¼ÿ¹ÿ¿ÿ¾ÿÇÿÀÿÁÿ»ÿÇÿ¿ÿÀÿÈÿ»ÿ¿ÿÁÿ¿ÿ¶ÿ·ÿ½ÿ»ÿ´ÿºÿÀÿÁÿÈÿÇÿ¿ÿ¹ÿºÿ¹ÿ»ÿ¹ÿÅÿ·ÿ¿ÿÇÿÀÿÁÿËÿ¾ÿµÿÁÿºÿ´ÿÀÿ¶ÿ¸ÿÂÿÅÿºÿ¸ÿÁÿµÿ®ÿ¹ÿÀÿ¾ÿ½ÿºÿ»ÿÇÿÁÿ´ÿ´ÿµÿ½ÿÂÿ¾ÿ¸ÿÁÿ¾ÿ½ÿ½ÿ¾ÿËÿ¶ÿ¼ÿ¼ÿ¹ÿºÿ¸ÿÃÿºÿ¹ÿ¶ÿ´ÿ¹ÿ¶ÿÈÿÌÿÇÿÇÿ¼ÿ¾ÿ¿ÿµÿ´ÿ¹ÿ¶ÿ·ÿ¾ÿ¾ÿ½ÿºÿ³ÿ¾ÿÐÿÎÿÄÿ½ÿÆÿÁÿÄÿÆÿ¹ÿ¶ÿ¯ÿ·ÿ³ÿ¶ÿÇÿ¹ÿ¹ÿ¹ÿ¼ÿ±ÿ±ÿµÿ¿ÿ¹ÿ¿ÿ¾ÿ»ÿ¼ÿ´ÿ¸ÿ½ÿ¿ÿ½ÿÂÿºÿ¸ÿ¼ÿ´ÿµÿÅÿÇÿ»ÿ¹ÿ¼ÿ¿ÿ¿ÿ¾ÿ»ÿÅÿºÿ»ÿÈÿºÿÊÿËÿ»ÿÀÿ¶ÿ¿ÿ³ÿ¸ÿ·ÿ¼ÿ½ÿÄÿ½ÿ¹ÿ¾ÿÈÿÀÿºÿ»ÿ¾ÿ»ÿºÿÂÿÅÿ¾ÿºÿºÿ·ÿ¶ÿ½ÿ¿ÿ¹ÿÂÿ¿ÿ³ÿÁÿ½ÿ¿ÿ¶ÿÉÿÆÿ¶ÿ³ÿÇÿÀÿÀÿ¹ÿ¹ÿÀÿ¾ÿ­ÿ»ÿºÿ¼ÿÀÿ¿ÿÃÿ¾ÿÃÿÁÿ²ÿ²ÿ¹ÿ¹ÿ»ÿ¾ÿ¿ÿÃÿ¿ÿ·ÿ·ÿºÿ¾ÿÀÿ½ÿ·ÿ¸ÿ¶ÿ¶ÿ½ÿ½ÿ»ÿÃÿ´ÿ¹ÿ¹ÿÂÿ¼ÿ½ÿºÿÄÿÅÿ¼ÿÀÿÄÿ²ÿ¶ÿ»ÿ³ÿËÿ½ÿ¼ÿ»ÿ·ÿ½ÿÆÿÀÿ¿ÿÂÿÀÿºÿ·ÿ»ÿ¿ÿºÿ¼ÿÁÿ¼ÿ¹ÿ¹ÿ¾ÿÃÿºÿºÿ¹ÿ»ÿÁÿ¶ÿ·ÿÅÿÂÿ·ÿ¾ÿºÿÅÿÃÿ»ÿ³ÿºÿ¿ÿ·ÿÁÿºÿµÿ¹ÿ¿ÿ¾ÿ½ÿºÿºÿÁÿÀÿÁÿÁÿ¾ÿÀÿÀÿ¸ÿ»ÿ½ÿ¸ÿ¹ÿ¼ÿ¼ÿ¸ÿÂÿ¾ÿÀÿ¿ÿÃÿÀÿ´ÿ¹ÿ¾ÿ°ÿ¿ÿ´ÿÀÿÃÿ¿ÿÌÿ¹ÿÁÿ¿ÿ³ÿ¼ÿÁÿ»ÿ¹ÿ³ÿ°ÿ·ÿÃÿÄÿÁÿÂÿÀÿÃÿÁÿ½ÿÆÿÈÿÁÿÁÿºÿ´ÿºÿºÿÃÿ½ÿ¹ÿ¾ÿ·ÿ¿ÿ¼ÿ¼ÿÄÿºÿ½ÿÃÿ¸ÿÁÿ³ÿÈÿ¸ÿ¸ÿÃÿÀÿºÿÂÿ»ÿ¾ÿÁÿÂÿ¾ÿ»ÿ¼ÿ»ÿÀÿ»ÿ½ÿÆÿÀÿ¿ÿ½ÿ¼ÿÁÿ¾ÿµÿºÿ¿ÿ¶ÿÂÿÃÿÁÿÂÿ¹ÿ¶ÿ¼ÿÀÿ»ÿÂÿ¼ÿ¿ÿµÿÀÿÅÿ¼ÿ¹ÿÂÿÇÿ¹ÿ´ÿ³ÿ½ÿ¶ÿ»ÿÀÿÁÿÄÿÁÿ½ÿ´ÿ¸ÿ¿ÿ¾ÿ¾ÿ»ÿ½ÿ»ÿ¸ÿÁÿÃÿÇÿÇÿÀÿÉÿÉÿÅÿÁÿ·ÿÂÿÅÿÄÿÀÿºÿÀÿ¾ÿºÿÁÿ¿ÿºÿÙÿÅÿºÿ»ÿ¸ÿºÿÄÿÍÿÏÿÅÿÇÿ¾ÿµÿÄÿÆÿÀÿÁÿÀÿ½ÿ¹ÿ½ÿÇÿÄÿ¼ÿ¿ÿ¿ÿÀÿ¿ÿÃÿ¿ÿµÿ¿ÿÆÿÁÿÏÿÄÿ½ÿ®ÿÀÿ¶ÿËÿ¼ÿÊÿ¼ÿÄÿÂÿ¼ÿ¼ÿµÿ½ÿ·ÿµÿ¸ÿºÿºÿ¸ÿ¸ÿÀÿÄÿ»ÿµÿ½ÿ¾ÿ»ÿÂÿÅÿ½ÿ·ÿºÿÄÿÄÿ¿ÿÀÿ¼ÿÄÿºÿÀÿ¹ÿ»ÿ¸ÿ¾ÿÆÿ¼ÿÅÿ¸ÿ¼ÿÀÿÇÿÁÿÆÿ¾ÿ·ÿ¹ÿÀÿ¿ÿ¾ÿÃÿÍÿÎÿÃÿµÿºÿÆÿ¾ÿÃÿÀÿÃÿÂÿ½ÿ³ÿ¸ÿ½ÿ¯ÿ¶ÿËÿ°ÿ¯ÿÀÿÂÿÅÿÁÿÁÿÆÿ½ÿÀÿÅÿµÿ³ÿ¼ÿÂÿÆÿ¹ÿÂÿÈÿÁÿ½ÿ¾ÿ½ÿ½ÿÆÿÆÿÃÿ¸ÿÃÿÇÿÂÿÈÿÁÿ»ÿ³ÿ½ÿ¸ÿÆÿ²ÿ²ÿÆÿÂÿµÿÅÿÇÿ½ÿÀÿÀÿÁÿÁÿ½ÿÀÿ¹ÿ¸ÿ¸ÿ»ÿ¼ÿ¸ÿ¹ÿ»ÿ»ÿÂÿÅÿ¾ÿ¼ÿÆÿ»ÿ³ÿ¼ÿÅÿÆÿÇÿÌÿÌÿÌÿ³ÿÃÿ¾ÿ¾ÿ»ÿ³ÿ¸ÿ¼ÿ¿ÿ¾ÿ¾ÿ½ÿÀÿ¾ÿµÿÁÿÃÿ»ÿÂÿÁÿÅÿÇÿÁÿ¸ÿ¿ÿ¾ÿ¿ÿÄÿ¿ÿËÿ¾ÿÀÿ½ÿÃÿËÿºÿ°ÿÇÿÀÿÃÿ¼ÿ½ÿÀÿ¾ÿÀÿÆÿÅÿÃÿ¿ÿ¸ÿµÿ¸ÿÀÿ½ÿ¼ÿÅÿ¾ÿ¿ÿ¹ÿ´ÿ¼ÿ¹ÿÀÿ¿ÿÅÿÀÿ·ÿ»ÿºÿ¿ÿµÿÁÿ¸ÿ»ÿÀÿÃÿÁÿ´ÿ´ÿÁÿ¾ÿ·ÿºÿ·ÿ³ÿ¾ÿ½ÿ¯ÿÿ¯ÿ½ÿÆÿÂÿ¾ÿÁÿÿÄÿ¹ÿ¹ÿÁÿ¹ÿ¸ÿ½ÿ¹ÿÂÿÈÿÃÿ¿ÿÁÿÂÿ¾ÿ¸ÿ·ÿºÿ¿ÿÂÿ¿ÿ·ÿ»ÿ¼ÿ¿ÿºÿ¹ÿÄÿ¼ÿÁÿ»ÿÈÿÅÿºÿÂÿÁÿ·ÿ¸ÿ¸ÿ¾ÿÂÿ½ÿ¿ÿÅÿÂÿ»ÿ¾ÿÅÿÂÿ¼ÿ®ÿ²ÿÅÿÈÿµÿ½ÿÅÿÈÿÐÿ¶ÿÁÿÁÿ¾ÿÀÿµÿ¸ÿÃÿ¼ÿ¼ÿ¾ÿ½ÿ»ÿ¸ÿ»ÿ¾ÿÁÿÆÿÀÿ¾ÿ³ÿ´ÿÄÿ»ÿÂÿÈÿ½ÿºÿ¾ÿÄÿÃÿÌÿ¿ÿ¼ÿ¿ÿÃÿÇÿÄÿÊÿÈÿ¿ÿÂÿÇÿÀÿ»ÿ¼ÿ¸ÿÃÿÅÿÉÿÈÿ´ÿ½ÿÄÿ¼ÿ¸ÿ°ÿÂÿ¿ÿÂÿÔÿÃÿ¿ÿ½ÿ½ÿÀÿÄÿ¿ÿ¹ÿÃÿÇÿ¼ÿµÿÁÿ¼ÿ¾ÿ»ÿ»ÿ·ÿÅÿÄÿÀÿÃÿ»ÿÃÿºÿÂÿÂÿÍÿÇÿ½ÿÁÿÄÿÂÿÀÿ»ÿµÿ·ÿ»ÿ¹ÿÀÿÉÿ·ÿÊÿ»ÿ¾ÿ¸ÿËÿÈÿ¾ÿÄÿÁÿÌÿÊÿÁÿÃÿÁÿÀÿÄÿÃÿÈÿÄÿÄÿÈÿÎÿÇÿÆÿ¾ÿÄÿÁÿÉÿ¿ÿÃÿ¿ÿÀÿÁÿ¾ÿ¾ÿ¿ÿÅÿÃÿ»ÿÄÿÉÿÀÿÇÿÊÿÄÿ¾ÿÃÿ»ÿ´ÿÀÿÊÿºÿ»ÿÉÿÅÿÂÿÄÿÀÿÀÿÀÿ¾ÿ½ÿ¿ÿÇÿ½ÿÄÿÇÿ¸ÿÄÿºÿÇÿÆÿÂÿÅÿÆÿ¼ÿÄÿÅÿÃÿÊÿÅÿ¿ÿÅÿÇÿÃÿ½ÿºÿºÿÄÿËÿ¹ÿ»ÿ¿ÿ¿ÿÍÿºÿ¸ÿÑÿÎÿÇÿÉÿÉÿÂÿÂÿÆÿ½ÿ¾ÿÈÿÆÿÑÿÇÿÀÿÂÿ¾ÿÅÿÆÿÅÿÁÿÆÿÄÿÂÿÃÿÂÿ»ÿ¸ÿ¼ÿ»ÿ¹ÿ»ÿ»ÿÀÿ³ÿ½ÿµÿÆÿËÿ»ÿ¶ÿÂÿÉÿÁÿ¾ÿ¾ÿÂÿÃÿ¶ÿ¹ÿÄÿËÿÇÿÅÿÅÿ¿ÿÆÿÂÿÁÿ¾ÿÃÿÅÿÀÿÇÿÅÿÀÿÃÿÁÿÌÿÏÿÆÿÀÿÉÿ¾ÿÆÿÎÿÌÿÈÿÇÿÃÿºÿºÿÃÿËÿÄÿ½ÿÆÿÈÿÂÿÂÿÄÿÎÿÇÿÏÿ¸ÿ¹ÿÂÿÍÿËÿÎÿÍÿÅÿ¾ÿÀÿÀÿ¶ÿ¼ÿÆÿÃÿÆÿ¾ÿ¼ÿ¶ÿÄÿÁÿÄÿ¾ÿÃÿÅÿ¿ÿÀÿÄÿÆÿËÿÎÿÀÿÀÿÆÿÆÿÈÿÄÿÅÿÅÿ¿ÿÌÿÍÿ¿ÿ¾ÿÄÿÅÿÃÿÂÿÏÿÍÿÂÿ¿ÿÌÿÊÿÈÿÆÿÃÿÊÿÉÿÂÿÅÿÃÿ¾ÿÈÿÊÿÆÿ½ÿÂÿ½ÿ³ÿ·ÿ¾ÿÇÿÂÿÂÿÄÿÄÿÄÿÅÿÆÿÇÿÃÿÊÿÉÿÂÿÅÿÃÿÇÿ²ÿ¸ÿÄÿÂÿÈÿÈÿÄÿÂÿÀÿÅÿÅÿÇÿÈÿÊÿÆÿÂÿÁÿÁÿÇÿÉÿÀÿ»ÿÄÿÆÿ¼ÿÂÿÐÿÉÿÃÿÒÿÁÿÈÿÀÿÀÿËÿÊÿÁÿ¹ÿ½ÿÇÿÈÿÈÿÉÿÇÿÃÿÂÿÇÿ¾ÿÆÿÅÿÁÿÈÿÅÿºÿ¿ÿÁÿÀÿÈÿÂÿÌÿÉÿÇÿ½ÿ½ÿÂÿÇÿÅÿÄÿÂÿÁÿÇÿÅÿÉÿ»ÿÓÿ¿ÿÊÿ½ÿ½ÿÃÿÃÿÀÿÄÿÍÿËÿÂÿÂÿÅÿÆÿÅÿÆÿËÿÌÿÑÿÍÿÊÿÏÿÎÿÈÿÎÿÆÿÎÿÈÿ»ÿ¾ÿÈÿÆÿÁÿÂÿÊÿÉÿÂÿÅÿÇÿÀÿÂÿÂÿËÿÐÿÏÿÃÿ¾ÿÃÿÂÿ»ÿ¿ÿËÿÇÿÊÿÂÿ¸ÿÂÿÆÿÆÿÆÿËÿÊÿÊÿÉÿÈÿËÿÆÿÄÿÈÿÆÿÁÿÈÿÃÿÇÿÅÿÁÿÀÿÂÿÄÿ½ÿÀÿ¼ÿÅÿÅÿ¼ÿÀÿÂÿÇÿÌÿÍÿÈÿÄÿÎÿÇÿÏÿÃÿËÿÌÿÌÿÈÿÅÿÅÿÁÿºÿºÿÌÿÅÿ¿ÿÇÿÂÿÂÿÆÿÆÿÈÿÇÿÅÿÆÿÄÿÊÿÁÿÄÿÅÿÌÿËÿÌÿÅÿÁÿÅÿÂÿ»ÿÉÿ¸ÿÇÿ×ÿÖÿÄÿÀÿÅÿÆÿÅÿÈÿÊÿÅÿÅÿ½ÿÄÿÕÿÉÿÇÿÄÿÆÿÅÿÁÿÉÿÀÿÊÿÃÿÐÿÎÿÄÿÂÿÆÿÆÿ¿ÿ¾ÿÄÿÀÿÆÿÑÿÁÿÁÿÆÿÌÿÍÿÈÿÃÿÈÿÍÿÒÿÍÿÉÿÏÿÂÿ¾ÿÌÿÇÿ½ÿÇÿÏÿËÿÉÿËÿÃÿÅÿÇÿÊÿÇÿÀÿÁÿËÿÈÿÀÿÍÿÈÿÄÿÇÿ½ÿ»ÿÄÿÊÿËÿÍÿ½ÿÒÿ¼ÿ»ÿÉÿÂÿÁÿÉÿÉÿÇÿÎÿÇÿÆÿÇÿÀÿ¿ÿÃÿÌÿËÿÈÿÓÿÐÿ¾ÿÃÿ¾ÿÀÿÉÿÊÿÊÿÈÿÂÿÄÿÍÿÆÿÆÿ¼ÿÇÿÈÿÆÿÉÿËÿÈÿÇÿ½ÿÂÿ´ÿ¿ÿÅÿÉÿÇÿÃÿÅÿÊÿÂÿÃÿÍÿÉÿÊÿÇÿÆÿÄÿÈÿÑÿÇÿÊÿÀÿÐÿÒÿÇÿÂÿÅÿÅÿÅÿÊÿÂÿºÿÅÿ¾ÿÀÿÁÿÅÿËÿÉÿÇÿÄÿÁÿ½ÿ¹ÿÉÿÌÿÁÿÄÿÌÿ¾ÿÍÿÓÿÅÿÆÿÁÿÃÿÍÿËÿ»ÿÃÿÀÿ½ÿÃÿÅÿÆÿÇÿÇÿÆÿÆÿ»ÿÎÿÉÿËÿÆÿÅÿÍÿÌÿÁÿÈÿËÿ¿ÿÀÿÅÿÅÿÌÿÍÿÃÿÀÿÆÿÊÿÁÿÃÿÄÿÁÿÅÿÉÿ»ÿ¹ÿÆÿ»ÿÁÿÀÿÃÿÆÿÅÿÃÿÆÿÊÿÆÿÅÿÇÿÇÿÃÿÆÿÒÿÈÿÊÿÆÿÈÿËÿÌÿÏÿÐÿÌÿÑÿÊÿÄÿÇÿÇÿÃÿÀÿÂÿÆÿÈÿ¾ÿÏÿÊÿÍÿÎÿÑÿÉÿÁÿ½ÿ¿ÿºÿ¹ÿ¼ÿ¿ÿÃÿÀÿ¿ÿÁÿÀÿ¸ÿ¼ÿ¿ÿ½ÿÂÿÍÿÀÿ¼ÿÏÿÖÿÃÿ¾ÿ²ÿÅÿÆÿÃÿ¿ÿ¾ÿÃÿÅÿÄÿÄÿÆÿÅÿ¿ÿ½ÿ¾ÿ¹ÿ·ÿÂÿÄÿÈÿ¿ÿÆÿÃÿºÿ¾ÿÇÿÇÿÈÿ½ÿËÿ¿ÿ¸ÿ¹ÿ¹ÿ¹ÿ³ÿµÿ¸ÿ¿ÿºÿ½ÿ¿ÿ¹ÿ·ÿ¿ÿ¼ÿ½ÿÃÿÁÿÁÿÈÿËÿÁÿ¹ÿÄÿºÿ¿ÿÉÿÅÿÃÿ¿ÿÄÿËÿ»ÿ¸ÿ¼ÿ·ÿ´ÿ¿ÿÆÿÈÿÆÿÃÿÄÿ¸ÿ¸ÿ¶ÿÂÿÃÿÃÿÂÿÃÿÃÿºÿ¸ÿµÿ»ÿÃÿ¾ÿ¿ÿ»ÿ¼ÿÆÿÈÿÃÿ¿ÿ»ÿ¹ÿ¿ÿºÿ»ÿ¼ÿ¹ÿ¿ÿ¼ÿ´ÿÆÿ¾ÿ¸ÿ¿ÿÅÿÀÿ¾ÿÄÿÂÿÃÿÅÿ»ÿ¼ÿÂÿÃÿÄÿÈÿÄÿ¼ÿ»ÿÂÿÆÿÆÿ¼ÿ¿ÿÄÿÆÿÁÿºÿÀÿÁÿÎÿÁÿ¾ÿÄÿ¾ÿ»ÿ½ÿ½ÿÁÿÃÿ»ÿ´ÿ¼ÿÍÿËÿ¾ÿÂÿÉÿÀÿ¿ÿÆÿ³ÿ½ÿÁÿ¶ÿ¿ÿ¼ÿ¶ÿ¼ÿ¾ÿ·ÿ¿ÿ¼ÿ¼ÿ¿ÿ¹ÿ´ÿ¿ÿÊÿÅÿ¶ÿ´ÿÀÿ·ÿ­ÿÁÿÁÿÀÿÉÿÊÿÇÿÊÿÈÿ·ÿ³ÿ¿ÿ¿ÿ½ÿÃÿÁÿÀÿ¾ÿÀÿÆÿÈÿÂÿÆÿ¸ÿ´ÿÃÿ»ÿ»ÿ´ÿºÿÄÿ¿ÿ¼ÿ¿ÿÁÿ¹ÿ³ÿ¸ÿ¾ÿ¼ÿºÿÁÿÊÿÉÿÁÿºÿÂÿÍÿÄÿÉÿÉÿ¿ÿ¹ÿ¾ÿÉÿÒÿÈÿÅÿ¿ÿÂÿÌÿÅÿÅÿÂÿÀÿÃÿÉÿÊÿ½ÿ½ÿ¿ÿÆÿÈÿ½ÿÊÿÈÿÇÿÉÿËÿËÿÇÿÄÿ¾ÿÔÿÌÿÇÿÈÿÈÿÁÿÀÿÄÿÃÿ¾ÿÀÿ¿ÿºÿ¿ÿÇÿÄÿÊÿÃÿÆÿÌÿÆÿÆÿÌÿÂÿÂÿ¼ÿ¿ÿºÿ±ÿÀÿÁÿ¸ÿºÿ¿ÿÃÿÉÿÅÿÅÿÇÿÎÿ¼ÿ¾ÿ¾ÿ·ÿ¾ÿÃÿÇÿÌÿÉÿÅÿ¼ÿÎÿÌÿÄÿ¼ÿÆÿÂÿºÿ¼ÿ»ÿ½ÿÇÿÆÿ»ÿÆÿËÿÃÿÁÿÅÿ½ÿ¼ÿÀÿÃÿ¾ÿÀÿÅÿ»ÿ»ÿÂÿÌÿÌÿ·ÿÄÿ¼ÿ¯ÿ³ÿÃÿÆÿÇÿÌÿÅÿ½ÿÇÿÅÿÄÿ¼ÿ¾ÿÄÿÁÿÃÿÂÿÆÿÃÿÄÿÎÿÄÿÃÿºÿ·ÿÂÿËÿÊÿ·ÿÄÿËÿÆÿÀÿ¼ÿºÿ¿ÿÃÿÃÿÅÿÆÿ½ÿ¿ÿÇÿ½ÿÄÿÇÿÇÿÁÿ½ÿ¿ÿÃÿÈÿºÿÆÿÁÿÁÿÀÿÅÿ¾ÿ¹ÿ¿ÿÉÿÉÿÇÿÄÿ»ÿºÿÄÿ°ÿÁÿÃÿÄÿÆÿÆÿÅÿ¾ÿÂÿ¼ÿ¹ÿ¿ÿÂÿÁÿÀÿÄÿÀÿ¼ÿÀÿÂÿÆÿÊÿÊÿÈÿÅÿ¹ÿ¶ÿÃÿËÿÉÿËÿ¿ÿ¯ÿÀÿÄÿÅÿÅÿÂÿÄÿÆÿËÿÅÿ¾ÿÂÿÆÿÆÿÊÿÅÿ¼ÿÃÿÇÿ¸ÿºÿÀÿ·ÿºÿ¾ÿÂÿ»ÿ³ÿµÿ¾ÿÉÿÂÿÀÿÅÿÈÿÉÿ¾ÿ¾ÿÂÿÂÿ¾ÿ¹ÿ»ÿ¾ÿÆÿÈÿ¾ÿ½ÿ½ÿËÿÂÿÃÿÇÿ¿ÿÀÿÅÿÄÿ½ÿ¿ÿÄÿÆÿÂÿÀÿÀÿºÿÀÿ¸ÿ½ÿÎÿÁÿÇÿÆÿÂÿ½ÿÃÿÇÿÉÿÌÿÄÿ¿ÿÁÿÁÿ¿ÿ»ÿ¿ÿÂÿÅÿÍÿÀÿÃÿºÿ½ÿ»ÿÁÿÆÿÄÿ¿ÿ½ÿ¶ÿ¸ÿÀÿ³ÿ­ÿ¿ÿ¹ÿ³ÿ¼ÿ¼ÿÊÿ¸ÿ¾ÿÅÿÐÿÊÿÁÿ¼ÿÂÿÆÿÄÿÂÿÈÿÎÿÀÿÅÿÆÿÊÿ¿ÿÄÿÆÿÂÿ¼ÿÁÿÇÿÇÿÁÿÄÿÈÿÇÿÃÿ¾ÿÉÿÇÿ¾ÿÈÿÏÿÔÿÁÿÉÿÀÿ¿ÿºÿ¿ÿ¾ÿÂÿ½ÿ¹ÿ¹ÿ¹ÿºÿ¹ÿºÿ»ÿ¿ÿÁÿ¾ÿÆÿÇÿÄÿÇÿ»ÿºÿ·ÿ½ÿÄÿÂÿ¼ÿÄÿÆÿÅÿÌÿÉÿËÿ¾ÿÆÿÁÿÀÿÂÿÀÿÁÿ¿ÿ¾ÿÁÿÀÿÂÿ½ÿ¾ÿÃÿÂÿÁÿÄÿÂÿÄÿÆÿÀÿÅÿÁÿÂÿÁÿ¹ÿ¸ÿÎÿÁÿÃÿÐÿÅÿ»ÿ¿ÿ»ÿ®ÿ­ÿ¾ÿÇÿ¾ÿÀÿÑÿÈÿÇÿÇÿÅÿ¾ÿ»ÿÃÿÃÿ¼ÿ¼ÿ¿ÿ»ÿ¾ÿ¿ÿ½ÿºÿ·ÿ¹ÿÁÿÀÿ»ÿÄÿÃÿÅÿÂÿ»ÿ¸ÿµÿÀÿ»ÿµÿÀÿ½ÿ½ÿÀÿ»ÿÄÿ¾ÿ»ÿ½ÿ¾ÿ½ÿ¹ÿ»ÿ¾ÿÅÿÍÿÍÿÃÿÀÿºÿÄÿ·ÿÁÿÈÿÅÿ¾ÿÃÿ¿ÿ¾ÿ¼ÿÂÿÁÿ¿ÿ¼ÿ¶ÿ¸ÿ¾ÿÃÿÃÿÄÿÅÿ¿ÿ¼ÿ¾ÿ¿ÿÄÿ»ÿÆÿ¸ÿµÿÂÿÂÿºÿÄÿÇÿ¾ÿÄÿÁÿ¸ÿ¾ÿÂÿ¾ÿ¿ÿ¼ÿ¾ÿÅÿ¡ÿ¸ÿ¼ÿºÿÈÿ³ÿÄÿÄÿÁÿ¼ÿÏÿÀÿ¯ÿ±ÿ¸ÿ½ÿÄÿÉÿÆÿÁÿ½ÿ¿ÿÃÿ¾ÿÀÿ¼ÿÍÿÅÿÂÿ¹ÿ½ÿÉÿÊÿÆÿÃÿ·ÿÍÿÆÿ¶ÿ¿ÿÊÿÂÿÅÿÉÿÁÿºÿºÿ¸ÿ³ÿ½ÿÇÿ¼ÿÄÿÆÿÉÿÃÿÁÿÑÿÆÿÆÿ¶ÿÅÿÁÿÀÿÉÿÉÿËÿÂÿÂÿÀÿ¿ÿÅÿ¿ÿ¼ÿ¾ÿÀÿÁÿ¼ÿ½ÿ¾ÿ»ÿ¶ÿ¾ÿ¹ÿÀÿ¶ÿ»ÿÁÿÁÿÇÿ·ÿÅÿÆÿÁÿºÿÈÿÂÿÂÿ¾ÿ¼ÿÁÿ¿ÿ¼ÿ·ÿ½ÿÂÿºÿ¾ÿµÿ½ÿÆÿÊÿÌÿÀÿ¹ÿ»ÿ¶ÿ·ÿ½ÿ·ÿÀÿÁÿ¶ÿ»ÿ¼ÿÌÿÂÿÂÿÉÿÅÿÀÿ¿ÿ¿ÿ¼ÿ¾ÿ½ÿ¼ÿ¿ÿºÿ¿ÿ¿ÿ»ÿ¼ÿ¸ÿ·ÿºÿËÿÇÿÄÿ¼ÿ¼ÿÑÿËÿÅÿ²ÿ¾ÿ½ÿÂÿ¼ÿ½ÿÃÿÂÿ½ÿÁÿ¿ÿ¿ÿ¿ÿ½ÿÀÿ¼ÿ¿ÿÃÿ¾ÿ¹ÿ¾ÿ´ÿ±ÿÀÿ¹ÿ¾ÿÆÿÀÿÂÿµÿÀÿÄÿ´ÿÿ¿ÿ½ÿ¹ÿ¾ÿÃÿ¾ÿ¿ÿÄÿÁÿ¿ÿ¸ÿ·ÿ¼ÿ¼ÿ½ÿ¾ÿÁÿ¸ÿ·ÿ¾ÿÁÿÃÿ¾ÿ½ÿ»ÿÂÿ¹ÿÇÿÃÿ¼ÿÃÿ¾ÿ¼ÿ¾ÿÃÿÄÿ»ÿ¸ÿÀÿÁÿ¼ÿÁÿÁÿ¾ÿÁÿÄÿÃÿ¼ÿ¶ÿ´ÿ¶ÿ½ÿÁÿÄÿÂÿ¼ÿÊÿ¿ÿ¼ÿµÿÅÿ·ÿÁÿÃÿÆÿÀÿ·ÿÃÿµÿ½ÿºÿ¾ÿÄÿ½ÿºÿÃÿÇÿÀÿ¯ÿµÿ¾ÿÄÿÆÿ¾ÿÀÿÂÿÂÿÄÿÂÿÄÿÆÿ¾ÿÆÿÆÿÄÿ¾ÿÀÿ²ÿÄÿ¾ÿ¶ÿ¾ÿ¼ÿÀÿ¸ÿ¿ÿÅÿ½ÿ¿ÿÀÿ¸ÿ¾ÿ¹ÿ¼ÿ»ÿ¹ÿ½ÿ¼ÿ¶ÿºÿ¿ÿ¼ÿÃÿÂÿ½ÿ¿ÿ½ÿ¹ÿ¸ÿµÿÃÿ¼ÿ¸ÿ¾ÿÉÿÇÿÆÿÅÿ¼ÿÉÿ¹ÿ«ÿ¿ÿ¼ÿ¶ÿ¾ÿÁÿ¼ÿ´ÿºÿ»ÿ»ÿ»ÿ¾ÿµÿ¶ÿ½ÿ¿ÿÈÿÍÿÀÿ¶ÿ½ÿÁÿ¸ÿ¯ÿ»ÿ½ÿ½ÿ¾ÿÊÿµÿÆÿ¹ÿÉÿ¿ÿÄÿ±ÿ¸ÿ³ÿÀÿ³ÿ½ÿ¸ÿ·ÿ¿ÿ¶ÿ¶ÿ¼ÿµÿÀÿÌÿÃÿ¶ÿ¶ÿÀÿÂÿºÿ·ÿ»ÿºÿ¸ÿºÿ¼ÿºÿµÿÀÿ¼ÿ¸ÿ¶ÿÄÿÅÿÉÿ°ÿÁÿ¸ÿÀÿÏÿºÿÀÿ¸ÿµÿÁÿµÿÉÿ¹ÿ¹ÿ¼ÿ»ÿÂÿ¼ÿÁÿ½ÿ¾ÿºÿ»ÿÅÿÁÿ¹ÿ½ÿ½ÿ¶ÿ¹ÿÄÿÃÿ»ÿÀÿÄÿÁÿ»ÿÁÿµÿ¿ÿ¸ÿÃÿÊÿ¸ÿ¾ÿÈÿ¿ÿ½ÿ»ÿÃÿ¸ÿ±ÿ¹ÿ½ÿ·ÿ»ÿ½ÿ¼ÿ¿ÿÆÿÁÿ¼ÿÀÿ½ÿ»ÿ»ÿ½ÿ»ÿ»ÿ¼ÿÀÿ¿ÿ¸ÿ¼ÿÂÿÀÿ¼ÿ¹ÿ¹ÿ¿ÿ¸ÿ¶ÿ¶ÿÁÿÄÿ¾ÿ¸ÿ¾ÿ¾ÿ¿ÿ¯ÿ½ÿ¾ÿµÿ¹ÿ¼ÿÂÿºÿ¼ÿ¼ÿÃÿ½ÿÂÿÇÿºÿºÿ»ÿ´ÿ¿ÿÀÿ¼ÿÂÿ¿ÿ»ÿ»ÿ½ÿ¾ÿÁÿÁÿ¸ÿ¼ÿºÿ¹ÿµÿÂÿ¼ÿÁÿÂÿ¶ÿ½ÿÀÿ¼ÿ¿ÿºÿ½ÿÁÿ»ÿºÿÍÿ¸ÿ¶ÿ¿ÿ·ÿÆÿ¿ÿÄÿ¾ÿ³ÿ¶ÿ¾ÿÂÿ¾ÿ»ÿÁÿ¿ÿ¹ÿ»ÿ·ÿ·ÿÀÿÇÿÁÿ¶ÿ·ÿ¼ÿ¼ÿ´ÿºÿ¾ÿ¼ÿ¸ÿ³ÿ¸ÿÄÿºÿºÿÀÿ·ÿ¿ÿ½ÿºÿ·ÿ¸ÿ°ÿ¶ÿÃÿ½ÿ³ÿ¶ÿÁÿÄÿÉÿºÿ°ÿµÿ¹ÿ¾ÿ¼ÿºÿÄÿ½ÿ¹ÿÁÿ¿ÿ¿ÿÀÿºÿ³ÿ¿ÿÈÿ¿ÿ¶ÿºÿÄÿÆÿµÿºÿ·ÿ±ÿºÿ²ÿÈÿÈÿ¼ÿÇÿ¹ÿÃÿ»ÿµÿµÿ¸ÿºÿ¾ÿ²ÿ½ÿ¾ÿ¾ÿÂÿ¿ÿ¾ÿ¼ÿ¾ÿ¾ÿ¼ÿÁÿÇÿÇÿÁÿ»ÿ»ÿÀÿÂÿÂÿ¾ÿ²ÿºÿÀÿÃÿºÿ½ÿ¼ÿ»ÿ½ÿÅÿ¼ÿ¶ÿ¾ÿ¿ÿ·ÿ¸ÿ½ÿ¿ÿ¯ÿ¾ÿ¿ÿ´ÿ¿ÿÂÿ¸ÿ¿ÿÈÿÄÿÅÿ¾ÿ¼ÿÅÿÅÿÀÿ·ÿµÿ¿ÿÂÿ»ÿ¸ÿ¹ÿ»ÿ½ÿ½ÿ¼ÿ»ÿ±ÿ´ÿ¸ÿ¾ÿ»ÿ½ÿÆÿ½ÿ¸ÿ¼ÿÊÿºÿ¿ÿÁÿÃÿ¹ÿ°ÿµÿ¼ÿ¶ÿ¿ÿÀÿ¸ÿ½ÿ·ÿ¾ÿ¼ÿ¾ÿÁÿ¸ÿ»ÿ»ÿµÿ¶ÿ¹ÿÀÿÅÿÀÿ½ÿ¹ÿ¼ÿÇÿÂÿ¼ÿÀÿ»ÿÁÿ¼ÿ¶ÿ»ÿÂÿÃÿÁÿ»ÿ½ÿ´ÿÅÿÄÿ¿ÿ¼ÿ¿ÿ¾ÿÂÿ½ÿ¿ÿÅÿ½ÿÄÿ½ÿ»ÿ¾ÿ½ÿ¿ÿÈÿÄÿÀÿÂÿ¸ÿ·ÿ¿ÿÂÿ¸ÿ¼ÿÀÿÂÿÊÿ¾ÿ¼ÿÃÿ±ÿÍÿÂÿÒÿ²ÿ»ÿ·ÿÀÿ½ÿÃÿÀÿÂÿ»ÿ¿ÿ¾ÿ¾ÿÁÿÂÿ½ÿ¹ÿ½ÿ¸ÿºÿÀÿÃÿÂÿ½ÿ¾ÿÁÿ¾ÿ¾ÿÀÿÄÿ»ÿºÿÄÿÇÿÃÿ½ÿ»ÿ±ÿ¹ÿ·ÿ¿ÿÂÿºÿ½ÿ»ÿ¼ÿ¸ÿ½ÿÅÿ½ÿÄÿÅÿÀÿ¿ÿ¾ÿµÿ¶ÿÃÿ½ÿ³ÿÁÿËÿËÿÉÿ½ÿ¿ÿËÿÂÿÀÿ»ÿ¼ÿÁÿÄÿµÿ­ÿ¶ÿ»ÿÂÿÂÿÂÿ¼ÿ¿ÿ»ÿ¼ÿ¼ÿÆÿºÿ¸ÿµÿ¼ÿ´ÿºÿ¹ÿ¼ÿÂÿ½ÿÁÿÆÿ¼ÿ¹ÿ¹ÿºÿ¿ÿºÿ¿ÿ¿ÿ»ÿÈÿ¾ÿÂÿÇÿÂÿÅÿ¼ÿ¾ÿ¼ÿ¾ÿÉÿ®ÿÀÿÈÿ·ÿ»ÿÅÿºÿºÿ»ÿÄÿ½ÿ¾ÿ¼ÿ³ÿ¯ÿ±ÿ¼ÿ¾ÿµÿºÿÁÿÂÿÇÿÉÿÁÿ¸ÿ»ÿ¼ÿ»ÿÊÿÃÿÁÿÄÿÅÿÄÿÍÿ»ÿ¾ÿ¼ÿ¹ÿ¹ÿ¹ÿ³ÿÄÿÄÿÄÿ»ÿ¶ÿ³ÿ¹ÿ¾ÿÄÿÅÿ¿ÿ¿ÿ½ÿ´ÿ³ÿ¼ÿºÿ»ÿ¿ÿÆÿÏÿ´ÿ¯ÿÅÿÿ²ÿ¾ÿÂÿ¿ÿ¸ÿ¾ÿºÿ¹ÿ»ÿ¼ÿºÿÂÿÄÿÇÿÈÿÇÿÄÿÆÿÂÿ´ÿ³ÿ¿ÿÉÿÃÿ¾ÿ¸ÿ·ÿ¹ÿ²ÿ»ÿ¼ÿÃÿÇÿ½ÿÀÿÈÿÅÿºÿ¼ÿ¿ÿ¸ÿ¸ÿ¾ÿ½ÿ¾ÿºÿºÿ»ÿ¾ÿÂÿÀÿ¹ÿ¸ÿ¾ÿÁÿ¶ÿ¯ÿ¶ÿÉÿÅÿÀÿÉÿ½ÿ»ÿÉÿ¹ÿ¼ÿÇÿÂÿ·ÿ»ÿ¹ÿÇÿËÿ»ÿÅÿÊÿ¿ÿ¼ÿ¶ÿ¬ÿ²ÿ¸ÿ¹ÿÂÿÂÿ¾ÿÄÿÁÿÂÿ¾ÿÅÿÃÿ¾ÿ¾ÿÆÿÁÿ½ÿÃÿÀÿ½ÿ¸ÿ¹ÿÅÿÁÿ½ÿÃÿÅÿÁÿ¹ÿÀÿÅÿ¼ÿÀÿ¼ÿÂÿÆÿÆÿ¿ÿÇÿÍÿÈÿ¼ÿÉÿÐÿÈÿÆÿ¾ÿºÿÃÿÇÿÃÿÁÿÅÿÅÿÊÿÈÿÄÿÃÿÃÿÉÿÁÿµÿ²ÿ²ÿÂÿÃÿÇÿÅÿÃÿÃÿ¿ÿÆÿÀÿÍÿÅÿ¸ÿÄÿÃÿ¾ÿ¿ÿÈÿËÿÇÿÈÿÁÿ·ÿ¹ÿºÿ¾ÿÃÿ¿ÿ¼ÿ¹ÿµÿÌÿÁÿËÿºÿÃÿÇÿ½ÿ¶ÿ½ÿÀÿÁÿÃÿÉÿÉÿÇÿÄÿ¾ÿ¹ÿ»ÿ¿ÿ¼ÿ¾ÿ¾ÿÇÿÄÿ¾ÿÂÿ¾ÿÈÿÄÿÅÿ¸ÿÃÿÀÿÇÿÈÿÇÿÀÿÀÿÇÿÂÿ»ÿÂÿÀÿµÿ¹ÿÅÿ¿ÿÁÿÊÿ¿ÿ¼ÿµÿÆÿÁÿÉÿ¿ÿ¾ÿËÿËÿÏÿÃÿ»ÿÃÿÅÿÀÿ¿ÿÁÿÇÿÇÿ¹ÿÅÿËÿÅÿÀÿÄÿÂÿÀÿ½ÿÄÿÂÿ½ÿºÿ»ÿ½ÿÃÿÉÿËÿÄÿ½ÿÁÿÊÿÊÿÇÿÆÿÆÿÄÿÊÿÆÿÃÿºÿ¿ÿ¸ÿ»ÿ¿ÿÈÿÐÿÆÿÈÿÊÿÅÿ½ÿ¸ÿÀÿÅÿÃÿÊÿÆÿ½ÿÇÿ½ÿ½ÿÆÿ¿ÿÃÿÄÿºÿÂÿÉÿÇÿÌÿÆÿÆÿÊÿ¿ÿ¾ÿ¿ÿ¼ÿÄÿÌÿÃÿ¿ÿ¹ÿÎÿÄÿÄÿÇÿ¿ÿËÿÇÿÇÿÇÿÈÿÌÿÉÿ¿ÿ½ÿÄÿÃÿÈÿÀÿÆÿÌÿÂÿÁÿ·ÿÄÿÉÿÈÿÆÿºÿÃÿÇÿÁÿ¾ÿ¾ÿ¿ÿÁÿÃÿÄÿÄÿ½ÿ¾ÿÁÿÈÿÀÿÇÿÌÿÆÿÃÿÁÿ¸ÿ°ÿ¶ÿÈÿÊÿ¾ÿ¼ÿ³ÿ¾ÿÂÿ½ÿÌÿ¾ÿÇÿÂÿ¿ÿ¿ÿÅÿÁÿ½ÿÇÿ½ÿ¸ÿÀÿ¿ÿÆÿÌÿ¼ÿ½ÿÅÿÄÿÉÿÃÿ½ÿÇÿÀÿÁÿËÿÉÿ¿ÿÀÿÀÿ¼ÿ½ÿ¾ÿÃÿ»ÿ¸ÿÃÿÉÿÇÿ¾ÿÂÿÄÿÌÿÌÿÆÿÆÿÁÿ¾ÿÈÿÇÿ¼ÿÂÿÉÿÈÿ¾ÿÄÿ¼ÿÆÿ¹ÿ»ÿ½ÿÅÿÃÿÅÿÉÿÊÿÈÿÁÿ¾ÿÆÿ¿ÿ½ÿÉÿÄÿÊÿÍÿÅÿÄÿ¼ÿÂÿ½ÿÀÿÈÿÇÿÆÿÆÿÉÿÏÿÄÿÆÿÉÿµÿÅÿËÿÆÿÆÿÃÿÂÿÆÿÏÿÐÿËÿÄÿÂÿËÿÀÿºÿÄÿ·ÿÄÿÅÿÅÿÇÿÀÿÃÿÉÿÊÿÈÿÇÿÇÿÉÿÐÿÌÿÌÿÆÿ½ÿÇÿÆÿÉÿÆÿÆÿÀÿÌÿÏÿÄÿÊÿÒÿÉÿ¾ÿ¿ÿÆÿÌÿÅÿ½ÿ¿ÿÈÿÉÿÃÿÁÿ¿ÿ¾ÿÅÿÍÿËÿÆÿÇÿÄÿ¸ÿ¿ÿ»ÿÈÿÂÿÃÿ¿ÿÀÿÃÿÂÿËÿÇÿ¾ÿÅÿ½ÿËÿÌÿÂÿÈÿÌÿÅÿÄÿÁÿ¿ÿ¿ÿ¿ÿÅÿÑÿÍÿÇÿÅÿÍÿÃÿÄÿÈÿÇÿËÿÃÿÁÿËÿÇÿÇÿÆÿÃÿÈÿÆÿÎÿÄÿÃÿÆÿ¿ÿ¼ÿÃÿÇÿÃÿÀÿÅÿÊÿÈÿÏÿÃÿ¿ÿÍÿÄÿ¾ÿÃÿÊÿÆÿ¿ÿÊÿÔÿÈÿºÿÂÿÆÿÎÿÁÿÁÿÈÿÆÿÃÿÄÿÊÿÒÿÇÿÄÿÃÿÍÿÌÿÇÿÐÿÎÿÁÿ¿ÿÈÿÇÿÁÿÉÿÌÿÇÿ¿ÿÈÿÁÿÉÿÄÿÂÿÄÿÅÿÆÿÊÿÇÿ½ÿ¼ÿÊÿÊÿÇÿÆÿÃÿÂÿÆÿÅÿÃÿÅÿÄÿÄÿÊÿ¸ÿÐÿ¿ÿÊÿÄÿ½ÿÆÿÇÿÆÿÉÿÈÿÈÿËÿÐÿÃÿÆÿÇÿÇÿÅÿÇÿÄÿÇÿÌÿÇÿËÿÒÿÇÿÃÿÒÿÙÿÌÿÊÿÍÿÇÿÁÿÁÿ¾ÿ»ÿÅÿÅÿÅÿÂÿÃÿÏÿÇÿÅÿÊÿÆÿÆÿÍÿÇÿÊÿÂÿÁÿ¾ÿ¿ÿ»ÿÀÿÅÿÂÿ¿ÿ½ÿ¿ÿÀÿÇÿÌÿÂÿÄÿÄÿÆÿÇÿËÿËÿÀÿÆÿÂÿÆÿÁÿÈÿÈÿÆÿÈÿÇÿÂÿÃÿÅÿËÿÍÿ¿ÿÊÿÁÿÊÿÊÿÀÿÁÿÇÿÇÿÍÿÇÿÉÿÈÿÂÿÇÿÆÿÈÿÊÿÈÿÇÿ¿ÿÆÿ½ÿÎÿÀÿÆÿÌÿÅÿ¼ÿÀÿÈÿÃÿÄÿÃÿËÿÇÿÂÿ¸ÿÀÿÉÿÃÿ¿ÿÎÿÈÿ»ÿ·ÿÄÿÀÿÅÿÏÿ×ÿÕÿÍÿÍÿÊÿÆÿÆÿÁÿ¼ÿÂÿÍÿÌÿÊÿÒÿÏÿÉÿÅÿÂÿ½ÿËÿÊÿÃÿ»ÿ¿ÿÍÿÄÿÁÿÏÿ·ÿÇÿËÿËÿËÿÊÿÌÿÍÿÃÿÌÿÂÿÃÿÅÿÍÿÍÿËÿÏÿÏÿÊÿ¿ÿÇÿÃÿÎÿÉÿÈÿÇÿÊÿÒÿËÿÁÿÈÿÉÿÅÿÇÿËÿÎÿÏÿÎÿÍÿËÿÇÿÅÿ·ÿ¼ÿÀÿÂÿÃÿÆÿÇÿÄÿ¾ÿÅÿÁÿÎÿÆÿÀÿÆÿÈÿÄÿ¿ÿÒÿÎÿÈÿÇÿÃÿËÿÎÿÀÿÇÿÅÿÃÿÇÿÅÿÅÿÄÿÃÿÄÿÁÿ´ÿ¾ÿÅÿÍÿÃÿÊÿÄÿºÿÉÿÎÿÅÿÇÿÃÿÊÿÆÿÄÿÂÿÀÿÁÿÆÿÇÿÆÿÃÿÅÿÂÿ¿ÿÂÿÇÿÅÿÇÿÅÿÍÿÅÿÅÿÄÿÄÿÇÿÅÿÂÿÂÿÈÿÉÿÇÿÅÿÉÿÈÿ¼ÿ½ÿÊÿÊÿÎÿÌÿÈÿÇÿÇÿÆÿÄÿÅÿÁÿ¾ÿÁÿÃÿÅÿÄÿ½ÿÈÿÇÿÂÿÎÿÏÿÐÿÈÿ½ÿ»ÿ¸ÿµÿ¿ÿ¾ÿ»ÿÈÿÂÿ½ÿÁÿÄÿÁÿ¹ÿ½ÿ¶ÿËÿÁÿÁÿÂÿ½ÿ¾ÿ¸ÿµÿ¶ÿÇÿÆÿÆÿÅÿ¾ÿºÿ¼ÿÀÿÏÿ½ÿ½ÿÉÿÉÿ¾ÿ¾ÿÂÿÇÿÇÿÀÿÆÿÇÿºÿµÿÃÿÉÿÂÿÅÿ¸ÿÄÿÄÿ¸ÿ¯ÿ°ÿ¼ÿ¼ÿ³ÿ·ÿÃÿ½ÿ½ÿÀÿºÿ²ÿºÿ¸ÿÌÿÂÿÂÿÀÿÂÿÇÿÅÿ¼ÿ¿ÿ¶ÿ·ÿ¹ÿÇÿÅÿ¿ÿÁÿÁÿ¹ÿ»ÿ¼ÿÂÿ½ÿÂÿÁÿÂÿÇÿÇÿÅÿ»ÿ¹ÿ»ÿ¿ÿÆÿÃÿ½ÿ½ÿÆÿËÿµÿÉÿµÿ¶ÿÂÿ»ÿ¹ÿÀÿÆÿÎÿÃÿ¿ÿ·ÿ¸ÿÂÿ¿ÿÀÿÉÿÅÿ³ÿ¿ÿ£ÿºÿ³ÿ²ÿ·ÿ»ÿ¹ÿ¿ÿÍÿÅÿ»ÿÄÿ¼ÿ¿ÿ¾ÿÃÿÅÿÃÿÅÿÉÿÁÿÃÿÄÿºÿÀÿÂÿ¿ÿ½ÿÁÿÀÿ¿ÿÂÿÀÿÂÿÀÿÅÿÀÿ½ÿÀÿ¾ÿºÿÂÿÁÿÅÿÇÿÊÿÉÿ¿ÿ¾ÿÇÿÇÿ»ÿ·ÿ¸ÿÆÿ¾ÿ¿ÿÄÿÀÿ¹ÿºÿ¾ÿ¼ÿºÿ²ÿ´ÿÅÿ¼ÿ·ÿÀÿÈÿÉÿÄÿÀÿÊÿÃÿ¿ÿÃÿÐÿÅÿÂÿÃÿÂÿÂÿÂÿ½ÿÁÿ¾ÿÀÿ¹ÿÇÿÈÿÃÿÁÿÂÿÆÿÅÿÈÿÎÿ¾ÿ¸ÿ»ÿÄÿÏÿÊÿÅÿÌÿËÿÁÿÂÿÁÿ·ÿ¹ÿ¿ÿÂÿÂÿ¹ÿ¸ÿÄÿÅÿÀÿÂÿÄÿÁÿÉÿÇÿÈÿÁÿÁÿÇÿÀÿºÿÆÿ¼ÿ»ÿ¿ÿ¼ÿÆÿÆÿÈÿÂÿ¼ÿÁÿÇÿ¿ÿ´ÿ½ÿÆÿÐÿÀÿÂÿºÿÂÿÉÿÃÿÀÿ·ÿÁÿÄÿ½ÿÀÿÐÿÁÿ»ÿ¼ÿÃÿÉÿÅÿÀÿÄÿÆÿ¶ÿ·ÿÄÿÆÿËÿÊÿÈÿÉÿÇÿÃÿÁÿ½ÿÈÿÅÿ³ÿ²ÿ¼ÿÂÿÂÿ¾ÿ»ÿ¸ÿ¾ÿÇÿ½ÿ½ÿÂÿÆÿ¶ÿÁÿÁÿ¾ÿÂÿÇÿÄÿ½ÿ¾ÿÁÿ¿ÿÆÿÇÿÌÿºÿÊÿÐÿÎÿÁÿ»ÿÂÿÉÿÆÿÄÿÍÿÊÿ¿ÿ¿ÿÇÿÀÿ½ÿÀÿÁÿ¾ÿ¿ÿÁÿ¿ÿÈÿËÿÈÿÀÿÃÿ³ÿ¹ÿÂÿ¹ÿ¿ÿÂÿ¿ÿÃÿÄÿÆÿÀÿ¾ÿÀÿÉÿ¿ÿÂÿÄÿÃÿÂÿÂÿ¿ÿÄÿÑÿÁÿÓÿ½ÿ½ÿÁÿÍÿÈÿ¿ÿÀÿÂÿÁÿ¼ÿ¼ÿ¿ÿºÿÂÿÉÿ¼ÿÉÿÆÿÇÿÇÿÂÿÈÿÇÿÅÿÄÿ¿ÿ¾ÿÄÿÉÿºÿ»ÿÇÿÁÿÅÿºÿ¼ÿ½ÿÅÿÉÿÃÿ¾ÿÅÿÊÿÀÿÇÿ¹ÿÇÿ»ÿÌÿÇÿÅÿÅÿÁÿ¿ÿ½ÿÁÿÃÿÀÿÇÿ¼ÿÅÿÄÿºÿÁÿ¿ÿËÿÆÿÅÿ¾ÿÃÿÇÿºÿ¹ÿÈÿÃÿÆÿÀÿºÿ¾ÿÂÿÄÿ»ÿ½ÿ½ÿÃÿÇÿÃÿ¼ÿ¿ÿÅÿÀÿÅÿÀÿºÿÉÿÆÿ±ÿÇÿÇÿ·ÿ·ÿ¼ÿÁÿ¿ÿ¼ÿÀÿ¿ÿ¹ÿ½ÿ½ÿ¸ÿ¼ÿÁÿÃÿ¾ÿ½ÿ½ÿ¿ÿ»ÿ¸ÿºÿÃÿÉÿ¿ÿºÿ¿ÿËÿÄÿËÿÊÿ¼ÿÆÿÈÿ½ÿºÿ·ÿ·ÿ¹ÿÁÿÊÿËÿÈÿÀÿÄÿÇÿÍÿ»ÿÏÿ¼ÿ¹ÿÄÿ·ÿÁÿÇÿÅÿÆÿÇÿÃÿ¿ÿ¿ÿ»ÿ¾ÿÊÿ¿ÿÅÿ¾ÿºÿ¹ÿ¼ÿ»ÿÂÿÇÿÌÿÅÿÀÿÄÿÂÿ¿ÿ½ÿ¬ÿ½ÿÀÿÁÿÑÿÂÿÄÿ¹ÿÂÿ¿ÿÇÿËÿÈÿÁÿ»ÿ¾ÿÃÿÀÿÂÿÉÿ¾ÿÀÿÀÿÌÿ¾ÿ¹ÿÇÿÈÿÃÿÁÿÇÿÀÿ»ÿ¸ÿ¿ÿÍÿÄÿ»ÿÇÿÄÿÉÿÉÿÆÿÄÿ¸ÿ¹ÿ¹ÿÄÿÄÿÁÿÂÿ¾ÿ»ÿ¾ÿÁÿÁÿÃÿ¾ÿ¹ÿ¿ÿ½ÿÈÿÅÿ¸ÿ¿ÿÂÿÁÿÃÿÃÿÅÿ¼ÿºÿ¿ÿ¹ÿ·ÿºÿ´ÿµÿ»ÿ´ÿ¾ÿ¶ÿ¿ÿÍÿÁÿÇÿ¹ÿÈÿÁÿ¿ÿÃÿÃÿ¼ÿ¼ÿ¾ÿ»ÿ¾ÿÀÿ¿ÿÄÿÁÿÃÿÇÿ½ÿÀÿºÿ¿ÿ¼ÿ¼ÿÂÿ»ÿ¹ÿ¼ÿ¼ÿÁÿÃÿ¾ÿ¸ÿºÿÆÿÇÿ½ÿ¼ÿ¸ÿÍÿÁÿ¼ÿÍÿÆÿºÿÅÿÄÿ¼ÿ»ÿ¾ÿÅÿ½ÿ»ÿ»ÿºÿºÿ½ÿÃÿÄÿÃÿÅÿÂÿËÿ´ÿ¹ÿºÿÁÿÀÿ¶ÿÉÿ»ÿ¾ÿ½ÿ·ÿ¼ÿºÿÃÿÀÿ¹ÿÃÿÅÿ½ÿÃÿÊÿ¼ÿ¾ÿ¼ÿ¼ÿÆÿÇÿ¿ÿÂÿÄÿ¿ÿ¿ÿÈÿ¼ÿÃÿÆÿÄÿÄÿ¾ÿ¿ÿ½ÿ¶ÿ¼ÿÁÿÁÿ¿ÿÇÿÁÿ¸ÿ½ÿÂÿÆÿ½ÿÄÿ·ÿÍÿÃÿ½ÿºÿµÿ¾ÿÄÿÆÿÃÿ¾ÿÅÿÉÿÀÿÄÿÁÿ´ÿ¼ÿÉÿ»ÿÂÿ¹ÿÉÿ¶ÿÈÿ¸ÿ¹ÿ¼ÿÅÿ¿ÿ¹ÿ¸ÿ¹ÿ¼ÿ¾ÿÆÿÆÿ½ÿ¼ÿ¾ÿ¾ÿ¼ÿÀÿ½ÿÇÿÂÿ·ÿÀÿ¼ÿ¿ÿÂÿÁÿÃÿ¿ÿÈÿÀÿµÿ¿ÿÊÿ»ÿ¾ÿ¿ÿ»ÿÁÿÈÿÈÿÆÿÃÿ»ÿ¿ÿ¾ÿÃÿÊÿÁÿºÿÄÿ³ÿÎÿ¿ÿ·ÿºÿ®ÿ¾ÿÆÿÉÿ¼ÿÀÿÁÿ¿ÿ¾ÿ¼ÿ½ÿ¸ÿ½ÿÆÿ½ÿ»ÿ»ÿ¶ÿ½ÿÃÿ¸ÿ»ÿºÿÄÿÄÿÊÿÌÿ·ÿÂÿÉÿ»ÿ´ÿ¸ÿÃÿÌÿÄÿÄÿÂÿÀÿ·ÿ±ÿ»ÿÄÿ¿ÿºÿËÿÈÿÄÿÀÿºÿ»ÿ·ÿÆÿ¼ÿÄÿÁÿÅÿÄÿ¸ÿ»ÿµÿ½ÿÂÿ¶ÿ¶ÿ¿ÿ»ÿ»ÿ»ÿºÿÀÿÂÿ¼ÿ¸ÿ½ÿÀÿÂÿÂÿ»ÿºÿºÿ¼ÿºÿÊÿÆÿÑÿÁÿ½ÿÅÿËÿ¸ÿ®ÿ¸ÿ»ÿ¾ÿÅÿÃÿÁÿ¿ÿ¼ÿ¾ÿ¶ÿµÿ½ÿÃÿÊÿÂÿ¿ÿÁÿ´ÿ¼ÿ½ÿÀÿÄÿ·ÿ¶ÿÍÿËÿ¹ÿ·ÿÄÿ¿ÿÀÿ´ÿ»ÿÂÿ·ÿ¸ÿ¾ÿ¾ÿ¾ÿÄÿÁÿ·ÿ´ÿ¶ÿ¸ÿ¸ÿ¼ÿ¿ÿ»ÿÂÿ¹ÿÃÿÀÿ¹ÿÃÿÆÿ¼ÿÀÿ¹ÿ·ÿ²ÿÆÿ¹ÿÊÿ¹ÿ»ÿ¶ÿ¿ÿÀÿ¼ÿÁÿÅÿÁÿ¶ÿºÿ¼ÿ³ÿ³ÿ¾ÿÈÿÇÿ¾ÿ´ÿ¹ÿÅÿ¾ÿºÿµÿ½ÿÕÿÂÿÀÿ¹ÿÈÿ¹ÿËÿ±ÿ·ÿ¹ÿ°ÿÃÿºÿ¹ÿ»ÿ³ÿ¹ÿÀÿÀÿÂÿ»ÿ´ÿ¹ÿÃÿÅÿ¼ÿ¸ÿÀÿÈÿÆÿÁÿÅÿÅÿ¸ÿ»ÿÅÿÅÿ¹ÿ»ÿ²ÿ¿ÿ·ÿ¾ÿÅÿ´ÿ¼ÿ¼ÿµÿ±ÿÊÿÇÿ¸ÿ¸ÿ»ÿ´ÿÀÿ¼ÿºÿ¼ÿ¿ÿ½ÿ¶ÿ¹ÿ¿ÿ»ÿ¼ÿ¾ÿ»ÿ½ÿ¿ÿ»ÿ½ÿÁÿºÿÀÿ¸ÿ°ÿÂÿÌÿÇÿÈÿÀÿ¿ÿÅÿ¹ÿ¶ÿÁÿ¿ÿ»ÿ¶ÿ¼ÿ´ÿ¸ÿ¹ÿ¸ÿÀÿÂÿ¿ÿ¾ÿÀÿ¼ÿµÿ¸ÿÃÿÇÿÂÿÂÿÃÿÄÿ·ÿºÿ½ÿ½ÿ½ÿ¾ÿµÿ¸ÿ»ÿ¾ÿ¿ÿ±ÿ«ÿÂÿ¶ÿ¯ÿÆÿµÿ¿ÿ¶ÿÃÿÅÿ·ÿ¸ÿÄÿÊÿÂÿºÿ¼ÿÀÿ·ÿ«ÿ¸ÿÂÿ¿ÿÀÿ¿ÿÁÿ¾ÿ¶ÿ¶ÿ¯ÿ»ÿÅÿ¸ÿ¶ÿÁÿ½ÿ¿ÿ¹ÿµÿÂÿÍÿÇÿ¾ÿ¾ÿÁÿÉÿÀÿ½ÿ»ÿ¼ÿºÿµÿ½ÿÆÿ¼ÿºÿ½ÿ»ÿ¹ÿÁÿÂÿ½ÿ½ÿ¼ÿ¼ÿ»ÿ»ÿ¿ÿ»ÿ½ÿÁÿ½ÿ¹ÿ¾ÿ·ÿÅÿ³ÿÂÿÁÿÀÿ¼ÿÆÿ¼ÿÆÿÁÿÀÿÁÿ¾ÿ¿ÿ½ÿºÿ»ÿÇÿÀÿ¼ÿÁÿ¼ÿÄÿÄÿ¼ÿÃÿÄÿ¾ÿ¸ÿ¶ÿ¼ÿÃÿ¾ÿ»ÿ¿ÿÁÿÁÿ¹ÿ¾ÿÄÿÃÿ½ÿ¼ÿ¸ÿ¸ÿÀÿ¿ÿÂÿ·ÿ¹ÿÀÿºÿºÿ¾ÿªÿÄÿ¶ÿ½ÿ¿ÿÃÿ¹ÿÄÿºÿÁÿËÿÄÿÂÿ½ÿ¸ÿÁÿ½ÿ»ÿ¿ÿºÿ»ÿºÿ¹ÿ»ÿ»ÿÁÿ¹ÿ¿ÿ½ÿ±ÿ°ÿÃÿÉÿ¶ÿÂÿÃÿ´ÿ½ÿÂÿÃÿÁÿ½ÿËÿ¼ÿ³ÿ¿ÿÃÿÈÿ½ÿÃÿ¹ÿ¿ÿÀÿ±ÿÄÿÄÿºÿ¼ÿ³ÿµÿ¿ÿ¿ÿ¿ÿ¼ÿ»ÿ¼ÿÈÿÍÿ¹ÿ°ÿ¸ÿ½ÿºÿ»ÿºÿºÿ¼ÿ¹ÿ¹ÿµÿµÿ»ÿ»ÿÃÿ»ÿ¾ÿ³ÿ¼ÿÀÿ¸ÿÂÿºÿ½ÿ¸ÿÁÿÁÿÄÿÅÿÂÿ»ÿ±ÿ±ÿ¶ÿ¿ÿ¾ÿ¹ÿºÿ³ÿ¸ÿÂÿ½ÿ½ÿ¾ÿºÿ¸ÿ¹ÿ¿ÿÇÿ·ÿºÿ¹ÿ¾ÿ¿ÿºÿ¹ÿµÿ±ÿ¿ÿËÿ¿ÿÃÿÃÿ½ÿµÿÄÿ½ÿºÿ¸ÿ½ÿ½ÿ²ÿ½ÿ½ÿÁÿÂÿÁÿÁÿÀÿºÿ½ÿ¼ÿ½ÿ¿ÿ¿ÿ¿ÿÂÿÄÿÄÿÅÿ½ÿ¸ÿ³ÿ¸ÿÅÿÁÿ¾ÿ½ÿ²ÿ¼ÿ»ÿÀÿ½ÿ´ÿÇÿ³ÿÉÿ½ÿÁÿÀÿ±ÿ¹ÿ¾ÿ­ÿ¶ÿ½ÿµÿºÿÂÿÀÿ¿ÿÂÿÃÿ¾ÿ¿ÿ»ÿµÿ·ÿ¿ÿ¿ÿ¾ÿ¾ÿ¸ÿ¼ÿºÿ¸ÿºÿ¼ÿ¸ÿ¹ÿ¿ÿ¾ÿÁÿÃÿÄÿ¾ÿ¸ÿ®ÿ¿ÿ¿ÿÌÿÀÿ¸ÿ»ÿ³ÿµÿ¸ÿµÿ¹ÿ¹ÿ¹ÿºÿ¶ÿºÿµÿ³ÿÀÿÀÿÀÿÂÿ½ÿ¹ÿ¸ÿ¸ÿ»ÿ·ÿ·ÿÃÿÁÿ¿ÿ»ÿ¶ÿÂÿ¬ÿ½ÿÀÿ¿ÿÀÿÂÿÄÿ¹ÿÇÿ¹ÿÄÿ·ÿÃÿÉÿÁÿÄÿÉÿÃÿÁÿÁÿÇÿÁÿ²ÿµÿ¿ÿÉÿÈÿ½ÿ¸ÿ·ÿ¹ÿ¿ÿ¿ÿ´ÿ³ÿÂÿÄÿËÿ¿ÿµÿÃÿ½ÿÌÿÄÿÉÿ¸ÿ¾ÿ³ÿºÿ¹ÿ°ÿ­ÿºÿÅÿ´ÿ¿ÿÀÿºÿ·ÿÃÿÀÿÄÿ¿ÿ¿ÿ¼ÿºÿ¿ÿ¿ÿ¸ÿ³ÿ²ÿ·ÿ¹ÿºÿ¿ÿ»ÿ¾ÿÅÿÂÿÈÿÂÿ¾ÿÂÿ¸ÿ²ÿ¿ÿ¿ÿÃÿÂÿÅÿÀÿ½ÿ´ÿ´ÿ¾ÿÊÿ¸ÿ¿ÿÃÿ½ÿ¹ÿµÿ¹ÿ¼ÿ½ÿ¿ÿ·ÿ»ÿÂÿÀÿ¿ÿ½ÿÃÿÆÿ½ÿ¹ÿ¼ÿÁÿÅÿ½ÿºÿ²ÿ¸ÿ¿ÿ½ÿ½ÿ¿ÿÁÿ»ÿÄÿ¿ÿÈÿÁÿ¿ÿÂÿÀÿ½ÿ·ÿ¾ÿ¼ÿ¼ÿ½ÿ¿ÿ¿ÿ½ÿ»ÿ¾ÿ¸ÿ­ÿ·ÿÂÿ¼ÿ¿ÿÁÿ±ÿºÿÁÿÈÿ¼ÿ´ÿÂÿ½ÿ¾ÿµÿ¶ÿºÿÆÿÁÿ¿ÿÎÿ¶ÿÃÿ½ÿ²ÿºÿµÿµÿ»ÿ²ÿ³ÿ³ÿ¶ÿ¼ÿ»ÿ¿ÿÄÿÃÿÉÿÆÿ¾ÿ¼ÿ¶ÿ½ÿ½ÿÆÿÁÿ½ÿ½ÿ½ÿ¿ÿÀÿÇÿºÿÂÿ¾ÿ¾ÿµÿ¾ÿÂÿ¾ÿÀÿ½ÿ¼ÿ¼ÿÂÿ¼ÿ¼ÿÂÿÃÿÅÿ¿ÿºÿ»ÿ½ÿ»ÿÆÿÁÿÄÿÅÿÌÿ¾ÿÅÿ½ÿ¾ÿ·ÿ¹ÿÃÿÃÿÒÿÁÿÌÿÄÿ¯ÿ¶ÿ¾ÿÀÿÅÿ¾ÿ¸ÿÂÿÄÿ¾ÿ¾ÿ½ÿÃÿÉÿÀÿ»ÿ¼ÿ¼ÿ¿ÿÅÿÂÿ»ÿËÿÃÿ½ÿÃÿÉÿÅÿ»ÿºÿÀÿ¼ÿ¼ÿÃÿ½ÿ»ÿ¿ÿÄÿÁÿÁÿ¿ÿ»ÿ¾ÿ½ÿ¿ÿÈÿ¿ÿ²ÿµÿÆÿÁÿÀÿ»ÿÃÿÌÿ·ÿÄÿÅÿ½ÿ½ÿÊÿÇÿÌÿ¿ÿÈÿºÿ¿ÿ¿ÿµÿµÿ»ÿºÿ»ÿ½ÿºÿÀÿÇÿ»ÿÄÿÂÿ½ÿ·ÿÈÿÆÿ´ÿÆÿ¾ÿ¿ÿÂÿÅÿ½ÿ¿ÿ¹ÿ¼ÿÄÿ½ÿÁÿÄÿ¾ÿ»ÿºÿÀÿ¿ÿ¸ÿ»ÿ·ÿ½ÿÅÿËÿÂÿÁÿÀÿÀÿÇÿ¾ÿÄÿËÿÁÿÀÿÀÿ³ÿ½ÿÁÿ½ÿÂÿÌÿÉÿ½ÿºÿ¼ÿ»ÿ»ÿ¿ÿ½ÿ¹ÿÄÿ»ÿÂÿ½ÿÆÿÄÿÄÿÆÿÆÿ¿ÿÊÿÀÿÀÿÄÿÀÿ½ÿ¾ÿÆÿËÿÈÿÉÿÂÿ·ÿ¹ÿ»ÿÀÿ¾ÿ¾ÿ¼ÿ´ÿÃÿÅÿÀÿºÿÉÿºÿ¹ÿÌÿÅÿµÿ¶ÿ¾ÿÇÿÄÿÄÿÂÿÂÿÁÿ¿ÿÂÿÂÿ½ÿ¶ÿ½ÿ¿ÿ¾ÿ¸ÿÄÿÆÿÏÿ¼ÿÇÿ»ÿÁÿÃÿÈÿÇÿÅÿÅÿÊÿËÿ¿ÿ¹ÿÂÿÈÿÄÿÃÿÂÿ»ÿ¼ÿÈÿÀÿÂÿ·ÿ¶ÿ¹ÿºÿÅÿÍÿÆÿ¿ÿ¾ÿ½ÿ¾ÿÄÿÊÿÆÿ¾ÿÁÿÇÿ¿ÿÂÿËÿÁÿ¿ÿ¼ÿ¼ÿÂÿÄÿ·ÿÆÿ¾ÿ¼ÿ¹ÿºÿ¿ÿÇÿÊÿÄÿ½ÿ½ÿ½ÿ¿ÿÇÿ¿ÿ¿ÿÂÿÂÿÃÿÇÿÊÿ½ÿÆÿÁÿ¾ÿ¸ÿÃÿ·ÿ¸ÿÂÿÂÿÄÿ¿ÿ½ÿÇÿÈÿÅÿ¼ÿÁÿ¶ÿÉÿÃÿÀÿÀÿÆÿÊÿÈÿÀÿÀÿÆÿÇÿÆÿÃÿÈÿÉÿÆÿÅÿÂÿÀÿÊÿÄÿÀÿ¹ÿÑÿÁÿÄÿ¯ÿÁÿ¹ÿ¼ÿÅÿÄÿºÿÂÿÏÿÒÿÑÿÌÿÃÿ¿ÿÀÿ¾ÿÀÿÉÿ½ÿÀÿ®ÿÁÿÁÿÉÿÇÿ»ÿÃÿÂÿ¿ÿÀÿ»ÿ¹ÿÄÿÄÿÀÿÃÿ¼ÿ½ÿ½ÿÆÿÀÿÁÿÅÿÈÿÉÿÅÿÀÿÄÿÆÿÂÿÄÿÈÿÁÿ·ÿºÿ½ÿ¹ÿÑÿÉÿ¿ÿÁÿÁÿ¿ÿÁÿ½ÿÃÿÈÿÄÿÃÿ¿ÿÀÿÉÿÅÿÁÿ¾ÿÃÿÄÿ¾ÿÒÿÄÿÌÿËÿ¿ÿ¼ÿÉÿÉÿÇÿÉÿÄÿÃÿËÿÅÿ¸ÿ¼ÿÄÿ¿ÿÌÿÑÿÂÿÀÿÅÿÆÿÆÿÉÿÆÿÂÿÁÿÂÿÂÿÃÿÊÿÌÿÅÿÅÿÏÿÅÿÐÿËÿ¾ÿ¾ÿÃÿÄÿÉÿÉÿÊÿËÿÀÿ¹ÿÂÿÄÿÃÿÈÿÂÿÉÿÊÿ¿ÿÃÿ¹ÿ¶ÿÄÿÊÿÉÿÈÿÉÿÌÿÇÿÅÿºÿÌÿ²ÿÅÿÁÿÃÿÇÿÇÿ¼ÿÄÿÉÿÊÿÐÿËÿÁÿÄÿ¼ÿ¹ÿÀÿÁÿÆÿÌÿÅÿÀÿÂÿÇÿÌÿÊÿÊÿÊÿÈÿÌÿÑÿÒÿÈÿÀÿÆÿÆÿ¿ÿÇÿÃÿÃÿÄÿÃÿÇÿÇÿÇÿÍÿ¿ÿ¸ÿ½ÿÌÿÅÿÔÿÁÿ¿ÿÁÿÅÿÆÿÈÿÆÿÁÿÃÿÅÿÃÿÂÿÃÿÃÿÃÿÊÿÀÿÑÿÏÿÀÿºÿÄÿÉÿÆÿÌÿÍÿºÿÄÿÅÿÊÿÐÿÇÿÉÿÈÿÁÿ¼ÿÂÿÅÿÂÿÃÿÆÿËÿÊÿÊÿÉÿÊÿËÿÇÿ¾ÿÀÿÎÿÕÿÎÿÍÿÓÿÈÿÅÿ¿ÿÁÿÂÿÊÿÏÿÏÿÑÿÄÿ¿ÿÂÿÃÿÀÿÁÿÌÿËÿÄÿÅÿÂÿÊÿÊÿÒÿÌÿÆÿÃÿ¿ÿÂÿÆÿÂÿÇÿËÿÏÿÂÿËÿÊÿÆÿÇÿÄÿÅÿÅÿÆÿÌÿÉÿÆÿÄÿÎÿÀÿ¼ÿÁÿÇÿÅÿÇÿÉÿÅÿÂÿÆÿËÿÄÿÐÿ¿ÿÎÿÆÿÄÿºÿÄÿÃÿ¿ÿÁÿ¿ÿÀÿ¼ÿÃÿ¿ÿÇÿËÿÊÿËÿÃÿ¿ÿÃÿÄÿÇÿÎÿÂÿÆÿÍÿÇÿÉÿÇÿÃÿÌÿÅÿ¿ÿÈÿËÿÆÿÐÿÌÿÅÿ½ÿ¾ÿÇÿÇÿÏÿÍÿÇÿÄÿÁÿ¾ÿÂÿÇÿÆÿÉÿÇÿÉÿÕÿÓÿËÿÈÿÉÿ¿ÿ­ÿ¹ÿÄÿÂÿÀÿÁÿÎÿÆÿÄÿÇÿÌÿÓÿÍÿÐÿÈÿÊÿ¿ÿÃÿ¿ÿÂÿÅÿÅÿÄÿÄÿÆÿÆÿÉÿÂÿÇÿÅÿÄÿÃÿÄÿÊÿÍÿÆÿÅÿÐÿÀÿ¿ÿÇÿËÿÉÿÇÿÎÿÌÿÃÿÇÿÍÿÌÿÉÿÂÿÍÿÁÿÅÿÂÿÇÿÎÿÊÿÆÿÌÿÑÿÏÿÍÿÃÿ¾ÿ¿ÿÁÿÉÿÍÿÅÿÆÿÄÿÍÿÏÿÊÿ¿ÿËÿÄÿÂÿÉÿÆÿÁÿËÿÁÿÉÿÂÿÃÿÃÿÂÿÂÿ½ÿÀÿÎÿÆÿÃÿÊÿÏÿÃÿÅÿÈÿÌÿËÿÈÿËÿËÿÉÿËÿÉÿÅÿÄÿÌÿÌÿÉÿËÿÇÿÅÿ½ÿÒÿ¸ÿÇÿÍÿÆÿÀÿÃÿÄÿÃÿÇÿÓÿÆÿÊÿÆÿÅÿÈÿÈÿÈÿÉÿÀÿÄÿ¾ÿÉÿÆÿÂÿÀÿÄÿÇÿÇÿÈÿÅÿ½ÿ¼ÿÀÿÁÿÅÿÉÿÎÿÏÿÇÿ¿ÿÍÿÌÿ¼ÿÇÿÒÿÕÿÎÿÉÿËÿÈÿ¿ÿÅÿÊÿÁÿÌÿÍÿÅÿÃÿÂÿ¼ÿºÿÊÿËÿËÿÁÿ¿ÿ¾ÿÀÿÈÿ¿ÿÂÿÂÿ¼ÿÉÿÍÿËÿÉÿÉÿÉÿÌÿÎÿÊÿÊÿÄÿÅÿÃÿÀÿÀÿ¶ÿÃÿËÿÄÿ¹ÿÈÿÄÿÁÿÃÿ¸ÿÉÿßÿÂÿÉÿÄÿ·ÿ½ÿÈÿÃÿÁÿÇÿÉÿÂÿÉÿÄÿÁÿÁÿ¾ÿ½ÿÆÿÄÿÌÿ¿ÿ½ÿÁÿÆÿÆÿÀÿ¿ÿÀÿÇÿÊÿÌÿÍÿÇÿ¿ÿ½ÿ¿ÿ»ÿ¿ÿÀÿÇÿÉÿËÿÎÿÌÿÉÿ¿ÿÂÿÆÿ¿ÿÄÿÈÿÁÿ¾ÿÆÿÇÿÊÿÈÿÉÿÎÿËÿÁÿ¿ÿ¹ÿ¹ÿ¼ÿÂÿÀÿÂÿÃÿÀÿ½ÿºÿ¶ÿÀÿÊÿÂÿºÿ¼ÿ»ÿ¼ÿÄÿÈÿ·ÿÅÿÇÿÆÿ¿ÿÁÿÄÿ¼ÿ¶ÿ¿ÿÃÿÎÿÄÿ´ÿµÿÀÿÆÿÊÿÆÿ»ÿ¯ÿ´ÿÀÿ¼ÿµÿ¹ÿÅÿÁÿÅÿ¾ÿºÿ¾ÿÈÿÅÿ¼ÿ½ÿ¸ÿ­ÿ·ÿ¶ÿ³ÿ¶ÿ½ÿ¿ÿ»ÿºÿÁÿ¿ÿÊÿÃÿÂÿÃÿÃÿÁÿ¿ÿ¼ÿ¹ÿËÿÂÿ¾ÿÀÿ»ÿ½ÿÆÿÁÿ¯ÿ¿ÿ¾ÿ½ÿÂÿÀÿ½ÿ¾ÿÁÿ¿ÿÄÿÀÿ¼ÿÂÿÀÿÀÿÃÿÅÿÀÿ¼ÿÀÿ¼ÿÎÿÈÿÀÿ¿ÿ½ÿÁÿËÿÄÿÀÿ¾ÿ¸ÿµÿºÿºÿ»ÿÃÿÌÿÊÿÄÿÐÿ¾ÿºÿ¹ÿºÿ»ÿ½ÿÂÿÆÿÇÿÁÿÀÿÃÿÄÿÂÿ¼ÿÀÿÄÿÀÿÇÿÁÿ½ÿÈÿ»ÿ¼ÿÄÿ¼ÿ¿ÿÅÿ¼ÿÃÿÅÿÀÿ±ÿÂÿ½ÿ½ÿÀÿÀÿÀÿ½ÿºÿÃÿÊÿÏÿËÿÃÿÂÿÅÿÇÿÂÿ·ÿ½ÿÉÿ»ÿËÿÁÿÂÿÇÿÆÿÁÿ¼ÿ»ÿÅÿ¾ÿ¯ÿ»ÿÀÿ½ÿ½ÿÂÿÀÿÀÿÈÿÃÿÁÿµÿ°ÿÀÿ¾ÿ½ÿÃÿÂÿ¾ÿ¾ÿ»ÿÁÿÆÿÃÿÉÿµÿÂÿÉÿÃÿ¼ÿ¸ÿºÿÈÿÉÿÇÿÇÿ¹ÿ¹ÿÇÿÀÿÀÿÈÿÊÿÍÿ»ÿ¼ÿ·ÿÂÿ½ÿÀÿÄÿÇÿ¿ÿ¹ÿÃÿÂÿ¶ÿÁÿÀÿ·ÿ»ÿ½ÿÁÿÇÿ¼ÿ¶ÿ¾ÿºÿ¼ÿÌÿÃÿ¹ÿ»ÿÉÿÀÿ¾ÿÃÿÀÿºÿÀÿÁÿ°ÿÅÿÏÿÀÿÇÿ¿ÿ¼ÿÄÿÈÿÂÿ¾ÿ¿ÿÆÿÁÿÂÿÉÿ¿ÿ¾ÿ¾ÿ¼ÿ¾ÿÂÿÃÿÁÿÁÿÈÿÂÿ·ÿÆÿÈÿÅÿÅÿÆÿÃÿ¿ÿÀÿ¾ÿ¾ÿÅÿ¯ÿÑÿ½ÿ¯ÿ»ÿÁÿÇÿÉÿÁÿ¼ÿÃÿÀÿºÿÀÿ½ÿµÿ½ÿÁÿÀÿ¾ÿÂÿÅÿ½ÿ¸ÿÉÿ¾ÿºÿÐÿÌÿÇÿÆÿÅÿÅÿÉÿÈÿÊÿÎÿÁÿ¾ÿÎÿÍÿ¹ÿ¹ÿÇÿÇÿÁÿÅÿÆÿÆÿÆÿÄÿÉÿÇÿ¿ÿ¿ÿ¾ÿÀÿËÿÇÿ¿ÿ¹ÿ¹ÿ¾ÿ¿ÿÀÿÁÿÂÿ¼ÿºÿÆÿÉÿÆÿ¼ÿÂÿÁÿÂÿÀÿ»ÿ½ÿ¿ÿÅÿÇÿ¾ÿ¹ÿ¿ÿÃÿ½ÿ»ÿ½ÿÃÿÎÿÊÿ¾ÿÀÿ¾ÿ´ÿÅÿ·ÿ¿ÿÆÿÆÿÉÿÄÿÄÿÃÿÁÿÃÿÃÿÄÿÉÿÎÿºÿÁÿ¾ÿÂÿÅÿÆÿÉÿÇÿÇÿ½ÿ±ÿ¹ÿÊÿËÿÇÿÄÿÀÿÁÿÆÿÒÿÂÿÁÿÄÿÀÿ¼ÿ½ÿÁÿÁÿÁÿÊÿ¾ÿÍÿ¿ÿÂÿÃÿ¼ÿÁÿÆÿÍÿ¿ÿ¸ÿ¹ÿ·ÿÁÿÐÿÊÿ½ÿÁÿÀÿ¾ÿ¾ÿÇÿÂÿ½ÿÀÿÃÿÈÿÃÿºÿ»ÿÀÿ¼ÿ¼ÿºÿ¿ÿÅÿÇÿ¼ÿ¿ÿÁÿºÿ½ÿ½ÿÃÿÃÿ¿ÿÃÿÁÿÂÿ°ÿ·ÿÀÿÄÿ¾ÿÇÿºÿ·ÿ»ÿÁÿÃÿ¿ÿ½ÿÃÿÈÿÀÿ¿ÿÇÿÉÿÁÿÉÿÄÿ»ÿÇÿ¿ÿÉÿ¿ÿºÿ¸ÿ¾ÿ»ÿ´ÿÃÿÄÿºÿºÿ¯ÿÂÿÃÿÇÿ¿ÿÁÿÀÿ»ÿÂÿÈÿÅÿÂÿÄÿÅÿÁÿÀÿ¾ÿ¾ÿÆÿÇÿÄÿÁÿ¶ÿÄÿÃÿÃÿÁÿÃÿÆÿ¿ÿ½ÿÅÿÆÿ¿ÿÁÿ½ÿ¼ÿÂÿ»ÿÂÿÍÿÇÿÅÿÃÿ¿ÿÂÿÅÿÁÿ»ÿ·ÿ¸ÿ¿ÿÂÿ¼ÿ¼ÿÄÿ¿ÿ²ÿÊÿ¾ÿ¾ÿ½ÿ¹ÿµÿÀÿÀÿºÿÀÿËÿËÿÅÿÁÿ¼ÿÎÿÄÿºÿËÿ¿ÿ¾ÿ¾ÿ»ÿºÿÄÿÀÿ¼ÿÁÿÂÿÆÿÈÿÅÿÇÿÇÿ¾ÿ½ÿ¸ÿÀÿÏÿÈÿÃÿºÿÄÿÁÿ¿ÿ´ÿÂÿÄÿ¿ÿ¼ÿ»ÿÄÿÈÿ¼ÿ¹ÿ¾ÿÃÿÐÿÀÿÂÿÌÿµÿËÿÀÿÀÿÃÿÊÿÆÿÃÿ¾ÿ½ÿ¾ÿÁÿÅÿÀÿ¹ÿÀÿ»ÿÄÿËÿ»ÿÀÿ½ÿ·ÿ¿ÿºÿÄÿÂÿ¹ÿ¹ÿµÿ»ÿ¾ÿ¸ÿ¼ÿÃÿÀÿÂÿÈÿÄÿÅÿÂÿ¹ÿ®ÿÆÿÄÿ´ÿ¿ÿ½ÿÄÿ¹ÿ¸ÿÆÿÅÿ½ÿÀÿ¼ÿ·ÿ»ÿÂÿÆÿ¸ÿ¾ÿ¼ÿÃÿµÿ»ÿ¯ÿ¼ÿÄÿ¹ÿ¹ÿ±ÿ¶ÿÃÿ¿ÿ¾ÿ¯ÿ¯ÿºÿ¾ÿÂÿ¾ÿ¾ÿÇÿÀÿÀÿÄÿÁÿÂÿÇÿÁÿµÿºÿµÿ»ÿ½ÿ¿ÿ¼ÿÀÿÅÿËÿÈÿ¿ÿ¾ÿ¾ÿºÿ¿ÿÆÿÁÿ¿ÿÊÿ¹ÿ¿ÿ¾ÿ¿ÿÁÿ¾ÿÄÿ¸ÿÇÿÊÿÅÿ¼ÿÀÿÄÿÃÿÉÿÁÿ½ÿÃÿÄÿÆÿ¼ÿºÿ¼ÿ½ÿ¿ÿÂÿÇÿ´ÿÅÿ·ÿ»ÿ»ÿÂÿ»ÿ»ÿ½ÿ¸ÿ¿ÿºÿºÿºÿ¾ÿÅÿ¿ÿ½ÿÃÿ½ÿ»ÿ¿ÿ¹ÿ¸ÿ¾ÿ¸ÿÀÿÀÿËÿ¹ÿ¸ÿ¸ÿ½ÿ¸ÿ»ÿ¹ÿ¹ÿ¼ÿ½ÿÀÿ¿ÿ¶ÿ¸ÿÂÿ½ÿ´ÿºÿ¿ÿÂÿÃÿ¼ÿËÿ½ÿ¹ÿÂÿµÿ½ÿÌÿ¿ÿÄÿ±ÿÀÿÂÿÂÿ¼ÿ»ÿ¼ÿ¸ÿ¸ÿÂÿÂÿ¼ÿÃÿÆÿ¹ÿ¸ÿ¸ÿ·ÿÈÿÅÿ½ÿ·ÿµÿÇÿÃÿÄÿÊÿ»ÿ»ÿ½ÿÂÿµÿ¼ÿÅÿÇÿÆÿ±ÿ·ÿÃÿ¿ÿ¿ÿ»ÿ·ÿ¸ÿ¶ÿ¶ÿÇÿÀÿÁÿ·ÿºÿ¯ÿÆÿ»ÿÅÿËÿÃÿËÿ¿ÿÅÿ½ÿ¼ÿ»ÿ¹ÿ´ÿ¼ÿ¸ÿ¹ÿ¼ÿºÿ¹ÿ½ÿ»ÿ³ÿ·ÿ¿ÿÁÿÂÿºÿ¸ÿºÿ¿ÿ½ÿ½ÿ¼ÿÉÿ½ÿ¼ÿ½ÿÇÿÂÿ¸ÿ¹ÿ½ÿ½ÿºÿÀÿ½ÿ¼ÿºÿÅÿ¿ÿ²ÿ¹ÿÄÿÌÿÄÿÀÿ»ÿºÿÁÿ¼ÿÄÿÀÿÀÿ»ÿÇÿÀÿÂÿÌÿºÿ·ÿ½ÿ¿ÿ¼ÿÆÿÀÿ»ÿ½ÿÄÿÃÿ¿ÿ¼ÿ»ÿ¿ÿÁÿ¿ÿ»ÿ¼ÿºÿ³ÿ½ÿÁÿÆÿÃÿ¼ÿÁÿÀÿ½ÿ¾ÿ·ÿ¹ÿ¶ÿÊÿ´ÿÌÿ½ÿ¼ÿ¶ÿ½ÿÂÿÅÿ¾ÿ¾ÿ¾ÿºÿ¾ÿ½ÿ½ÿ»ÿ¼ÿÄÿÉÿÅÿ´ÿµÿÉÿ¾ÿÁÿ¿ÿÊÿËÿ·ÿ¿ÿ³ÿÄÿ½ÿ¶ÿÆÿÄÿ·ÿÀÿÄÿ¿ÿ¾ÿÀÿ¶ÿ¸ÿ¹ÿÆÿÈÿÁÿ¼ÿÃÿÁÿ½ÿ»ÿ·ÿ¾ÿÊÿÈÿ¼ÿÀÿÄÿ·ÿÂÿÄÿÂÿ»ÿ¾ÿÁÿµÿÁÿ½ÿ²ÿµÿ¼ÿÊÿ¸ÿ³ÿÁÿÈÿ´ÿºÿ¹ÿ³ÿ¾ÿ½ÿ·ÿ¼ÿ¿ÿ½ÿºÿ»ÿÂÿÁÿ¿ÿÀÿÀÿÁÿºÿ¸ÿÁÿÆÿÀÿ¿ÿ·ÿ±ÿ¹ÿÂÿ¿ÿÄÿ¾ÿ·ÿ¼ÿ³ÿÈÿÃÿÂÿ¹ÿ·ÿºÿÂÿ·ÿµÿÁÿ½ÿºÿÂÿÍÿÍÿÆÿ¾ÿ¹ÿ¾ÿÂÿ¾ÿ¼ÿ¶ÿ¬ÿ³ÿºÿ¹ÿ¸ÿ¾ÿÌÿ¾ÿÈÿÁÿÂÿ¿ÿ·ÿÆÿ¾ÿÈÿÃÿÁÿ±ÿ¸ÿºÿ¸ÿÃÿ¸ÿ¿ÿÊÿÈÿ¶ÿ¸ÿÄÿºÿ²ÿºÿ¼ÿ¾ÿÁÿ¿ÿ¼ÿ¶ÿºÿÀÿ¾ÿ¾ÿÀÿÈÿ¸ÿÀÿËÿÇÿ½ÿ½ÿ¸ÿ·ÿ¿ÿ¿ÿ¼ÿÅÿÅÿ»ÿ¼ÿ·ÿ¾ÿÀÿÁÿºÿ¿ÿÆÿÂÿ»ÿºÿ½ÿ¼ÿ½ÿÀÿÂÿ¼ÿ»ÿ¾ÿ¿ÿÄÿ¿ÿ»ÿ¾ÿ¿ÿ½ÿ¿ÿ½ÿºÿÇÿµÿ½ÿÄÿ¸ÿ»ÿÂÿ¿ÿÎÿÄÿ¶ÿ¼ÿÄÿÄÿ¹ÿ¼ÿ¾ÿÆÿ¹ÿ¶ÿÁÿÄÿËÿÁÿ¹ÿÂÿÀÿ½ÿ½ÿ¸ÿ¼ÿÀÿ½ÿ¾ÿ¿ÿ¿ÿ¼ÿ·ÿÄÿÆÿÄÿ¹ÿÄÿÀÿ¾ÿ·ÿ»ÿÄÿµÿµÿÁÿÅÿ¼ÿ¿ÿÿ¿ÿ±ÿ´ÿ¹ÿ¿ÿ½ÿÂÿºÿÀÿÆÿÆÿÃÿÀÿ½ÿ¿ÿ¿ÿÀÿ¿ÿºÿ·ÿ·ÿ¸ÿ»ÿ¸ÿ·ÿ½ÿºÿ¸ÿ³ÿ´ÿ¼ÿÅÿÁÿ¾ÿÁÿµÿ¿ÿµÿ»ÿÂÿÎÿÈÿ¾ÿ³ÿ´ÿÉÿÊÿ»ÿÂÿ¼ÿ¼ÿ¹ÿ±ÿ½ÿÃÿÁÿ»ÿ¸ÿ¿ÿºÿºÿ¿ÿµÿ´ÿ½ÿÃÿÅÿ¸ÿµÿÁÿ¾ÿ¼ÿ¼ÿ¸ÿÀÿÀÿÃÿ³ÿ½ÿ«ÿÁÿ¼ÿ¹ÿµÿ¹ÿ¾ÿ´ÿ¶ÿ¹ÿÂÿ¿ÿÀÿÂÿ¿ÿ¼ÿ½ÿÅÿÇÿ½ÿÂÿ¾ÿ½ÿÀÿÂÿÄÿÃÿ¾ÿ¹ÿ»ÿ¼ÿ¹ÿ½ÿ¾ÿ¸ÿµÿ¸ÿ¼ÿ½ÿÀÿ¹ÿ¸ÿ¾ÿµÿÀÿ¸ÿ³ÿ¹ÿ³ÿµÿ¸ÿ³ÿ¸ÿ¸ÿ¾ÿ¼ÿÀÿºÿ²ÿ²ÿ½ÿ¹ÿÀÿ¾ÿ½ÿ¾ÿ»ÿÂÿ¼ÿÁÿÂÿÃÿÂÿ¸ÿ½ÿÅÿÃÿÀÿ¾ÿ»ÿºÿ¾ÿ½ÿÂÿ¿ÿÅÿ»ÿ´ÿ´ÿµÿ¼ÿºÿ¿ÿÅÿ¾ÿÌÿ¿ÿÂÿÂÿÃÿ¿ÿÂÿ¼ÿ»ÿ»ÿ¶ÿ»ÿ½ÿ½ÿ¹ÿ½ÿÃÿ¼ÿ¶ÿµÿ¸ÿ»ÿ¾ÿ»ÿ»ÿÁÿ¼ÿ¼ÿ½ÿ¹ÿ¹ÿÃÿ½ÿ¼ÿÄÿ»ÿÄÿÀÿÃÿºÿ·ÿ«ÿ¿ÿÀÿÌÿ¼ÿ»ÿµÿ½ÿµÿµÿ±ÿ»ÿ¾ÿ¾ÿ»ÿ¾ÿ½ÿµÿ³ÿ¿ÿÀÿ¼ÿ½ÿ¾ÿ¿ÿ¾ÿ³ÿ°ÿ¸ÿ¼ÿÂÿ½ÿ·ÿ²ÿ¼ÿ¼ÿ¶ÿ»ÿ¾ÿÁÿÂÿ¾ÿºÿ¿ÿ»ÿÀÿËÿ¸ÿ¼ÿÁÿ«ÿ¶ÿÈÿÌÿ·ÿÁÿÅÿºÿ´ÿ­ÿ·ÿ»ÿ¿ÿÁÿ¼ÿ·ÿ¶ÿ·ÿ´ÿ·ÿÀÿ¾ÿ¿ÿÃÿÄÿÅÿ»ÿ¼ÿ·ÿ°ÿ¸ÿ®ÿµÿËÿÃÿ¾ÿÃÿÆÿ²ÿ¾ÿÂÿÅÿÃÿÂÿ®ÿ»ÿ½ÿ³ÿ¼ÿÃÿ¾ÿÅÿËÿÄÿ¶ÿ·ÿºÿ´ÿ¹ÿÉÿÇÿ´ÿ´ÿÅÿÒÿÂÿµÿ¾ÿ´ÿÂÿ¾ÿ»ÿ¿ÿÆÿºÿÀÿ¾ÿºÿ½ÿ¹ÿºÿÂÿ¾ÿºÿÀÿ¶ÿ¸ÿµÿ¾ÿÁÿ¸ÿÁÿºÿ¹ÿÁÿ»ÿ¹ÿÀÿÁÿ½ÿ¹ÿ¹ÿ¿ÿ¿ÿÃÿÂÿ·ÿÁÿ¼ÿ¹ÿÂÿ¾ÿ¿ÿ»ÿ¶ÿ¿ÿ³ÿÃÿ½ÿ»ÿºÿ»ÿÅÿ¹ÿ¾ÿÈÿºÿ¼ÿ¼ÿ·ÿ»ÿ¿ÿÁÿÇÿÂÿ½ÿÁÿ¸ÿºÿºÿ¹ÿ¿ÿ¶ÿµÿ¹ÿÊÿµÿ³ÿ±ÿµÿ­ÿÍÿÈÿÆÿ¶ÿËÿ¼ÿ²ÿ¶ÿ¹ÿ¿ÿ°ÿ¶ÿºÿ¹ÿÀÿÀÿÄÿÀÿºÿ¿ÿÂÿÆÿÈÿÆÿÆÿÁÿ»ÿºÿ¼ÿ¶ÿÁÿ¶ÿ¼ÿÁÿÅÿ¹ÿÃÿÂÿÃÿ¿ÿÃÿ´ÿÆÿ¸ÿ¹ÿÄÿ¿ÿ¾ÿ½ÿ¾ÿ¼ÿ½ÿ½ÿÁÿÂÿºÿ¸ÿ½ÿÇÿÉÿÄÿÃÿºÿ¹ÿ¼ÿ¬ÿÅÿÁÿ½ÿÿÿ½ÿÀÿËÿ¸ÿ¸ÿ¹ÿºÿÌÿÃÿÄÿÊÿÁÿ¾ÿ½ÿ½ÿ¹ÿÁÿÉÿÀÿ»ÿ³ÿÁÿÌÿËÿÇÿÆÿÁÿ»ÿÀÿÅÿÄÿÈÿÆÿÀÿ²ÿ¸ÿ¾ÿ¾ÿÂÿÃÿÃÿÅÿÂÿÂÿÃÿ¾ÿ¼ÿ¾ÿÂÿÃÿ¾ÿ¿ÿÀÿºÿºÿÁÿ¾ÿÅÿÁÿÉÿ½ÿ»ÿ¿ÿ¾ÿ¶ÿÂÿÁÿ½ÿÈÿ¶ÿµÿ¿ÿÅÿÆÿÈÿÅÿºÿ½ÿÀÿ¾ÿÃÿÅÿÆÿ¿ÿÁÿ»ÿºÿ²ÿ¸ÿ¿ÿ»ÿÀÿ¿ÿ¾ÿÃÿÀÿ»ÿ¿ÿ±ÿ·ÿµÿ¼ÿÇÿÆÿÂÿÂÿÀÿ¾ÿ¾ÿ¹ÿµÿ»ÿÁÿÀÿÃÿÃÿ¹ÿ»ÿ»ÿÆÿ½ÿÆÿÈÿºÿÐÿÄÿ»ÿÇÿÓÿËÿÅÿÈÿÑÿÊÿÈÿÊÿÂÿºÿ»ÿ¼ÿ¿ÿÆÿ¿ÿ½ÿÂÿ¿ÿÆÿÂÿÌÿÂÿÅÿ¾ÿ¼ÿÅÿÂÿÄÿÂÿ¾ÿÃÿÅÿÂÿÅÿÅÿÂÿ¾ÿ»ÿÁÿ¿ÿ½ÿÄÿ½ÿ·ÿ¼ÿ½ÿÀÿÆÿ½ÿÊÿÎÿÉÿÇÿÇÿÉÿÁÿ¹ÿ±ÿµÿÂÿÈÿÀÿ¼ÿ½ÿ¶ÿ»ÿÁÿÄÿÍÿ¿ÿ¼ÿÊÿÅÿ¾ÿËÿÂÿÅÿÀÿÅÿÁÿÈÿÇÿÇÿÇÿ¿ÿºÿ¿ÿÇÿÆÿ¿ÿ½ÿ½ÿÀÿ¼ÿ¿ÿÄÿÁÿ¾ÿÀÿÊÿÅÿ¹ÿÊÿÃÿÂÿÀÿÆÿÅÿºÿ½ÿËÿÈÿºÿ½ÿÌÿÊÿ¼ÿ»ÿÉÿ½ÿÈÿÇÿ¿ÿÉÿ¾ÿ¿ÿ»ÿÃÿÃÿÁÿÂÿÁÿÁÿÄÿ¾ÿºÿ¾ÿ½ÿ»ÿ¿ÿÃÿÈÿÍÿÑÿÁÿÆÿÀÿÁÿ³ÿ¾ÿ¾ÿÅÿÇÿÅÿÇÿÁÿ¾ÿÂÿÂÿ¾ÿ½ÿÀÿÀÿÂÿËÿÕÿÊÿÆÿÑÿÅÿÃÿÁÿÅÿÆÿ¿ÿÂÿÂÿÂÿÇÿÍÿÌÿÄÿÂÿºÿÇÿ¾ÿÈÿÃÿºÿ¶ÿÇÿÅÿÃÿ¿ÿÁÿÃÿÅÿ¼ÿ¾ÿÅÿÉÿÈÿ¹ÿÁÿÈÿ¾ÿÂÿÁÿÄÿºÿ¹ÿºÿÆÿÄÿ¾ÿÃÿÂÿÂÿÅÿ¾ÿ¹ÿ¿ÿ¿ÿÀÿÀÿ½ÿ¿ÿÁÿ»ÿÈÿÆÿÁÿ·ÿ¿ÿ»ÿÁÿ½ÿºÿ¼ÿÇÿÌÿÁÿ»ÿÁÿÂÿÀÿ¿ÿÌÿ»ÿÂÿ¾ÿ½ÿÁÿÃÿÅÿÇÿÇÿÆÿÄÿÄÿÅÿÀÿ¿ÿÁÿÀÿÀÿ¿ÿÉÿ¿ÿ¿ÿÀÿÁÿÇÿÀÿ¿ÿÁÿÅÿÆÿÄÿÃÿÀÿ¿ÿÆÿÎÿÀÿÊÿËÿ¼ÿ¾ÿ»ÿ¼ÿÈÿÍÿËÿÀÿºÿ¿ÿÃÿÁÿÃÿÊÿÊÿºÿÒÿÖÿÊÿ¸ÿ¶ÿÆÿÇÿ½ÿºÿÃÿÇÿÉÿÉÿÁÿÄÿÎÿ¿ÿÈÿÇÿÄÿËÿÁÿÉÿ½ÿ¿ÿÄÿÇÿÆÿÃÿÆÿËÿÈÿÃÿÆÿÁÿºÿ¼ÿÉÿÅÿÅÿÆÿÆÿÎÿÃÿ¾ÿÂÿ¾ÿ¿ÿÄÿÁÿÅÿ¿ÿÉÿ¾ÿÀÿÆÿºÿÅÿÇÿÄÿÅÿÇÿÅÿÅÿÉÿÑÿÌÿÂÿÆÿÐÿÈÿ·ÿ½ÿÁÿÇÿºÿ¾ÿÇÿÊÿÈÿÃÿÄÿ¹ÿÄÿÄÿ·ÿÅÿÐÿÁÿ»ÿÄÿÇÿÊÿÍÿÇÿÀÿÀÿÁÿÆÿÆÿÃÿÄÿÇÿÆÿÅÿÄÿÁÿ¼ÿ¼ÿÀÿÂÿÁÿÄÿÊÿÂÿËÿÇÿÎÿÅÿÀÿÆÿ¼ÿ½ÿÂÿÅÿÆÿÃÿÇÿÅÿÅÿÊÿÄÿÇÿÇÿÆÿÏÿÌÿÈÿÅÿÆÿÈÿÃÿ¿ÿÅÿ¿ÿ½ÿÃÿÃÿÆÿÍÿÕÿÉÿÂÿÃÿÃÿÀÿÁÿËÿÌÿÁÿÆÿ¹ÿÉÿ½ÿËÿÃÿÄÿ½ÿ¼ÿÅÿÄÿÇÿÆÿÇÿ¾ÿÔÿÆÿÇÿ»ÿÁÿÈÿÊÿÁÿ½ÿÂÿÅÿÈÿ¿ÿÎÿÀÿÀÿÄÿÆÿÀÿÃÿÄÿÅÿÉÿËÿÆÿÃÿÁÿÂÿÄÿËÿÌÿÇÿËÿÇÿÁÿ¿ÿÇÿÐÿÇÿÅÿ¼ÿ¼ÿÈÿÌÿÊÿ¿ÿÂÿÆÿÇÿÏÿÌÿ»ÿÌÿÁÿÆÿËÿÌÿÂÿÄÿÉÿËÿËÿÅÿÁÿÏÿËÿ¿ÿÀÿÁÿËÿÈÿÏÿÍÿÊÿÉÿÇÿÉÿÈÿÃÿÀÿÃÿ¾ÿÆÿÉÿÊÿÄÿÈÿÏÿÃÿ·ÿÄÿÈÿ½ÿÃÿÇÿËÿÄÿÂÿÄÿÇÿÇÿÇÿÍÿÈÿÒÿÊÿÅÿ¿ÿÇÿÁÿÀÿÈÿÇÿÁÿÇÿÊÿÈÿÍÿÈÿÈÿÈÿÊÿËÿÅÿÂÿËÿÐÿÉÿÀÿ½ÿÁÿÂÿÂÿ¿ÿ½ÿÆÿÌÿÈÿÌÿÊÿÌÿÄÿÄÿÇÿÂÿËÿÐÿËÿÈÿËÿÐÿÉÿÍÿ¿ÿÂÿÂÿÁÿÉÿÏÿÍÿÇÿÀÿÉÿÉÿ¿ÿÀÿÅÿÄÿÀÿÀÿÁÿÅÿÌÿÊÿÃÿÂÿÇÿÊÿÏÿÉÿÄÿÉÿÅÿ·ÿËÿÇÿØÿÒÿÔÿÍÿÁÿ¼ÿ¿ÿÅÿÇÿÈÿÌÿÍÿÑÿÄÿÉÿÇÿÇÿÌÿÆÿÁÿÇÿÍÿÃÿÕÿÊÿÅÿÉÿÊÿÈÿÌÿËÿÏÿÌÿÇÿ¾ÿÄÿÎÿËÿÆÿÆÿ¿ÿ»ÿºÿÆÿ¿ÿÆÿÅÿÀÿÃÿÌÿÍÿÄÿ·ÿÃÿ½ÿÁÿÅÿÍÿÒÿÎÿÊÿËÿËÿÏÿÄÿÆÿÇÿÉÿÉÿËÿÏÿÌÿÂÿÈÿÉÿ¾ÿÏÿÎÿÈÿÊÿËÿÆÿÀÿÄÿËÿÆÿÂÿÆÿÅÿÄÿÆÿ¿ÿÈÿÇÿÂÿÉÿ¿ÿ¼ÿ¿ÿ¹ÿ±ÿ³ÿ¼ÿÅÿÍÿÄÿÂÿ¼ÿ¾ÿÅÿ¾ÿÉÿÑÿÇÿÃÿÉÿÍÿÆÿÁÿËÿÍÿÂÿÁÿÊÿÁÿ·ÿ¾ÿÈÿÇÿÃÿÃÿÍÿÃÿÉÿÃÿÃÿÅÿÁÿ½ÿÂÿÍÿÇÿÈÿÈÿÁÿÄÿÍÿÇÿ°ÿÂÿÉÿ×ÿÖÿÍÿÆÿÂÿÁÿÇÿÁÿÅÿ¿ÿÃÿÄÿÅÿÈÿÊÿËÿ×ÿÔÿÐÿÇÿÇÿÂÿÃÿËÿÈÿÎÿÐÿÉÿ¿ÿËÿÑÿÄÿÂÿ»ÿÄÿ¸ÿ¹ÿÂÿÂÿÂÿÆÿÇÿÀÿ½ÿÄÿÅÿ¹ÿºÿ¼ÿ»ÿ»ÿÀÿÃÿÁÿÏÿÊÿÇÿ¾ÿ»ÿÀÿÀÿÀÿ¾ÿ¾ÿ¼ÿÅÿÀÿ¾ÿÅÿÄÿÀÿÊÿ¼ÿ·ÿ¹ÿ½ÿ»ÿ»ÿÁÿÀÿ¶ÿ¾ÿÃÿÅÿ¾ÿ¿ÿÂÿ¾ÿ»ÿ¹ÿ©ÿ³ÿ°ÿ³ÿµÿ»ÿ¿ÿ»ÿ»ÿÂÿÅÿÂÿÀÿ¼ÿ¿ÿÇÿÉÿÈÿÏÿÅÿ½ÿ²ÿµÿ¾ÿÂÿÂÿ¾ÿ´ÿ»ÿ½ÿ»ÿºÿÀÿÄÿÅÿÇÿÁÿ¸ÿ½ÿÂÿ²ÿ»ÿÂÿËÿÃÿ»ÿÅÿ¾ÿÇÿ·ÿ¿ÿ¾ÿ¸ÿ·ÿ·ÿ¼ÿÅÿÂÿ·ÿ¿ÿ³ÿ²ÿºÿÁÿÁÿÄÿÈÿÅÿ¼ÿÃÿ·ÿÀÿºÿ´ÿ¹ÿ¾ÿÁÿÇÿÃÿÂÿÅÿ¾ÿÃÿÀÿ¿ÿ¿ÿ¹ÿµÿ¿ÿÂÿÆÿÁÿÊÿ¾ÿ½ÿÁÿ¼ÿ¹ÿºÿ³ÿÁÿÇÿ»ÿÁÿÀÿ¼ÿ¾ÿ¾ÿ¼ÿÀÿÀÿ½ÿ¿ÿÂÿ¸ÿÁÿÃÿÀÿÁÿÃÿÂÿµÿÁÿÂÿ¹ÿ¿ÿÂÿÂÿÆÿÄÿ¼ÿ¿ÿÁÿ»ÿ¸ÿÂÿ¹ÿ¿ÿ¿ÿ¹ÿºÿÁÿÃÿÉÿ×ÿºÿÃÿ¸ÿÀÿ¼ÿ¹ÿºÿºÿºÿ¶ÿÃÿÃÿÉÿÊÿ´ÿ»ÿÄÿÆÿ¿ÿ²ÿºÿÁÿÅÿÐÿ¯ÿ»ÿ»ÿ¾ÿ¼ÿ¾ÿÉÿÉÿÂÿÄÿºÿÀÿËÿ¿ÿ¾ÿÈÿÊÿÀÿÀÿÌÿÈÿºÿ»ÿÂÿÁÿÀÿÏÿÑÿÂÿ¾ÿÇÿÊÿÀÿÁÿ»ÿ¿ÿ¶ÿ¼ÿÆÿÄÿ½ÿÂÿÇÿ¿ÿ»ÿ½ÿ¸ÿÏÿÎÿÂÿÂÿ½ÿÄÿÆÿ¹ÿ¼ÿÌÿÅÿÄÿÃÿºÿ½ÿÂÿÁÿÀÿÁÿ¾ÿ¾ÿÃÿÁÿÆÿÁÿÈÿ¸ÿÁÿÁÿÄÿÈÿÌÿÇÿ¾ÿ¾ÿ¿ÿ½ÿ»ÿÂÿ¼ÿÀÿ¾ÿ¾ÿÁÿÆÿÉÿÅÿ¿ÿÅÿÆÿ½ÿÁÿ¿ÿ¿ÿ½ÿ¸ÿ¿ÿÆÿÁÿ¸ÿ¸ÿ»ÿ¾ÿ¿ÿ³ÿËÿÇÿÆÿÇÿ¼ÿ¿ÿÂÿÀÿÄÿÈÿ»ÿ²ÿÊÿÐÿÃÿ¿ÿÅÿÆÿÁÿÉÿÌÿÅÿÇÿÇÿÁÿÇÿ¿ÿ¿ÿÀÿ±ÿÄÿÄÿÇÿÉÿ½ÿ»ÿÁÿ¸ÿ¿ÿÅÿÅÿÀÿÅÿ¿ÿÆÿ¹ÿ»ÿ¼ÿ¿ÿÆÿÄÿ¾ÿºÿÀÿ½ÿÈÿ¼ÿ¿ÿÃÿÈÿ¿ÿÂÿÈÿÆÿÂÿÀÿ¾ÿµÿµÿ¿ÿ½ÿÂÿÈÿÇÿÄÿÀÿÁÿÁÿÄÿÈÿÃÿ¼ÿ¿ÿÀÿ¸ÿÍÿ»ÿ¼ÿÂÿÁÿÊÿÅÿÀÿÁÿ»ÿºÿÂÿºÿºÿ¿ÿÉÿ½ÿÈÿÊÿ¿ÿÃÿÅÿ¿ÿ»ÿºÿ»ÿÂÿÅÿºÿ½ÿÈÿ¼ÿ¿ÿ¿ÿµÿ½ÿ³ÿ·ÿ¾ÿÂÿÆÿÆÿÇÿÅÿÈÿÅÿÄÿ¹ÿ¸ÿ¸ÿÅÿÅÿÃÿÆÿÆÿÈÿÄÿ½ÿ¿ÿ¿ÿÀÿÁÿ¾ÿÇÿËÿÁÿ°ÿµÿ¼ÿÆÿÆÿ¾ÿ¾ÿÀÿÁÿÇÿÈÿÂÿ¹ÿÇÿÁÿÇÿÅÿËÿºÿÄÿÆÿ¾ÿºÿ¿ÿÃÿÄÿÃÿÀÿÅÿÉÿÈÿÄÿ»ÿÅÿÈÿÅÿºÿÁÿÉÿÄÿÂÿÇÿÀÿ¼ÿÆÿ¹ÿÃÿ¼ÿÄÿ»ÿÀÿÂÿÅÿÂÿºÿ¾ÿÂÿÆÿÆÿ¿ÿ½ÿÁÿ¿ÿ½ÿ¸ÿ¾ÿÄÿÇÿ»ÿÌÿ¶ÿÅÿÄÿÄÿÂÿÁÿÈÿÅÿ¹ÿ¼ÿ¿ÿ¾ÿÄÿ¶ÿ¼ÿ½ÿÄÿ»ÿÇÿÃÿÄÿÁÿÆÿÂÿÂÿ¾ÿ´ÿ¹ÿÀÿ¿ÿÊÿÂÿ¹ÿ¾ÿÂÿÀÿ¾ÿ¶ÿÆÿ°ÿ±ÿ¿ÿÂÿÆÿÀÿÁÿÇÿÄÿÅÿÄÿÀÿ¶ÿÂÿÅÿ·ÿ¸ÿÌÿÆÿÊÿÀÿ¿ÿ¿ÿÀÿ¼ÿ¼ÿÆÿÉÿÆÿÇÿ¾ÿºÿÁÿµÿ¹ÿÅÿ¸ÿÈÿ¿ÿ¿ÿ¸ÿÈÿÇÿÇÿÅÿ»ÿ¼ÿÅÿÆÿÆÿÅÿ¾ÿÇÿ¿ÿ¹ÿÂÿ¼ÿËÿ°ÿÃÿÁÿ¸ÿÁÿÄÿÇÿÃÿ¾ÿ¿ÿÀÿÄÿÉÿÃÿ¸ÿ·ÿºÿÅÿÄÿÇÿÈÿ½ÿ»ÿ·ÿ¿ÿÇÿÊÿ¶ÿÅÿÆÿ¾ÿºÿ±ÿ°ÿºÿÁÿÅÿÅÿÈÿ¾ÿ¹ÿÃÿºÿËÿÈÿ´ÿºÿ¾ÿ»ÿ¸ÿ³ÿÁÿÂÿ¼ÿ¾ÿ»ÿ¶ÿ»ÿ¼ÿÂÿ¿ÿ»ÿ¿ÿ¼ÿ¾ÿ½ÿºÿÁÿÐÿÇÿÀÿ·ÿ½ÿÀÿÀÿÀÿÃÿ¾ÿÇÿÑÿÁÿ´ÿ½ÿÃÿ»ÿ¿ÿÅÿºÿÀÿÂÿ¾ÿÀÿÁÿ½ÿ»ÿ¿ÿÁÿÀÿÀÿ¾ÿÆÿÃÿ¸ÿ»ÿ½ÿ½ÿ¿ÿÃÿÀÿÂÿÉÿ¬ÿ·ÿ¿ÿÅÿ¹ÿ½ÿ¸ÿÄÿ¿ÿ¿ÿ¸ÿËÿÍÿÇÿÆÿÈÿÁÿ¸ÿµÿµÿ¹ÿºÿÁÿºÿ¼ÿ½ÿÅÿÌÿ¿ÿ¿ÿºÿ¶ÿÂÿÂÿ¹ÿÀÿÂÿ»ÿ¾ÿ¹ÿ·ÿ»ÿ¹ÿ¾ÿÁÿ¾ÿÃÿÄÿÀÿ¶ÿ³ÿÀÿ´ÿ¹ÿÀÿ¿ÿÈÿºÿÀÿ¹ÿ½ÿºÿ¿ÿºÿ¿ÿÄÿ½ÿ»ÿ¿ÿ¾ÿ½ÿ»ÿ¾ÿÃÿ¼ÿ»ÿ½ÿ¾ÿ½ÿÈÿ»ÿ­ÿ¼ÿ¿ÿ³ÿÉÿ¸ÿÍÿ½ÿÄÿÃÿ¿ÿ»ÿ¾ÿ»ÿ·ÿ»ÿÄÿ¿ÿ¼ÿÇÿÄÿµÿ°ÿµÿÀÿÁÿ¼ÿÌÿ½ÿ¿ÿ¿ÿºÿÍÿÏÿÄÿ´ÿ»ÿ¯ÿ¹ÿ¸ÿÀÿ¼ÿÀÿ»ÿ´ÿ¸ÿ½ÿÁÿÂÿ¾ÿºÿ½ÿÃÿÌÿÈÿ¿ÿ·ÿÁÿÀÿÅÿ³ÿ³ÿÇÿÁÿÂÿÈÿÂÿÀÿ½ÿ¿ÿ½ÿ½ÿ¿ÿ¹ÿ¹ÿÀÿÁÿ¸ÿºÿÆÿ½ÿ¹ÿ¾ÿ¼ÿ¿ÿÀÿ»ÿ¾ÿ¾ÿÃÿºÿÄÿÈÿºÿÄÿ¸ÿÁÿÆÿÎÿ¾ÿÁÿºÿ²ÿ¶ÿ­ÿ³ÿ·ÿ¹ÿÆÿÌÿÄÿÂÿÆÿÇÿÁÿ»ÿ³ÿ¸ÿ¼ÿ»ÿÂÿÄÿÄÿÁÿÊÿºÿ·ÿ²ÿ¹ÿ´ÿ¼ÿµÿ¼ÿ¸ÿµÿ»ÿ¿ÿÁÿ½ÿ¼ÿ¹ÿ»ÿ¼ÿºÿÁÿÄÿ¹ÿ¸ÿÃÿÅÿºÿÅÿÇÿÆÿ¾ÿ¾ÿºÿ¸ÿµÿ¿ÿ»ÿ³ÿÌÿÀÿ·ÿ¸ÿÁÿÃÿÆÿÃÿ¿ÿ¿ÿ¿ÿ¼ÿ¼ÿ¾ÿ¹ÿ·ÿÂÿÌÿÅÿ²ÿ´ÿÄÿ¼ÿ¿ÿºÿºÿ½ÿÈÿºÿ¿ÿÂÿ®ÿÉÿ±ÿÄÿ¼ÿ»ÿ±ÿÄÿÂÿ¸ÿ·ÿ´ÿ¼ÿºÿÃÿÄÿ¹ÿÁÿÃÿÅÿÂÿ¹ÿ¿ÿÄÿÃÿ¿ÿ½ÿÀÿÁÿÁÿ¹ÿ¶ÿ¿ÿ¶ÿÆÿÀÿ¼ÿ¼ÿ·ÿ¶ÿÃÿÄÿºÿ¶ÿ¹ÿÃÿ»ÿ¿ÿ¼ÿ·ÿ¼ÿ·ÿµÿ¹ÿ¸ÿ·ÿ¼ÿ»ÿÄÿÊÿ¿ÿ¾ÿ¼ÿ¸ÿ³ÿµÿ¿ÿÄÿÁÿºÿ½ÿ·ÿ°ÿÂÿ·ÿÁÿÉÿÆÿ¼ÿÅÿÀÿÉÿÂÿ·ÿ¹ÿ¾ÿ½ÿÁÿÄÿ½ÿ³ÿ¯ÿ·ÿ¹ÿ¾ÿÀÿ¿ÿÄÿÁÿ¹ÿ¹ÿ¼ÿ²ÿ¿ÿÇÿÂÿÅÿÍÿ¿ÿ¿ÿÉÿ¸ÿ¼ÿ¶ÿ¶ÿ·ÿÃÿ´ÿºÿÃÿ´ÿÁÿ¹ÿ·ÿ»ÿÄÿÏÿ¿ÿ¼ÿ·ÿ¿ÿÄÿÇÿ¿ÿºÿÀÿ·ÿ´ÿºÿ»ÿÁÿÂÿÇÿÂÿÃÿÄÿÃÿ¼ÿ¾ÿÇÿÅÿÆÿÀÿ¼ÿ¿ÿ¹ÿ¹ÿ¶ÿ·ÿ¾ÿ¼ÿºÿºÿÁÿÁÿ»ÿÄÿÃÿÄÿÅÿ¿ÿ¹ÿ»ÿÁÿÀÿ¹ÿºÿÁÿ¿ÿÂÿÅÿÄÿÈÿ½ÿ»ÿÁÿ¾ÿ¼ÿÂÿÀÿ¼ÿÆÿ¿ÿÂÿÄÿ³ÿ´ÿÃÿÂÿÆÿÄÿ»ÿºÿ¼ÿÃÿ´ÿ·ÿ¹ÿ¿ÿ¸ÿºÿÃÿÆÿÅÿÂÿ½ÿ¹ÿ·ÿºÿ¾ÿ¼ÿ»ÿ¿ÿÂÿ¿ÿºÿ¹ÿ¾ÿ¶ÿºÿ¼ÿ¿ÿ¾ÿÀÿ¿ÿ¶ÿ´ÿ»ÿ¾ÿ¼ÿ³ÿ³ÿ¸ÿÄÿ¿ÿ­ÿ½ÿ·ÿ°ÿ¸ÿµÿ¿ÿÄÿÁÿÁÿ½ÿºÿ¾ÿÃÿÀÿ»ÿ´ÿ´ÿ¹ÿ¿ÿÁÿºÿ·ÿºÿ¶ÿ±ÿ´ÿºÿ¸ÿºÿÁÿ¸ÿ»ÿ¾ÿ»ÿÁÿÄÿÂÿ¯ÿµÿÄÿÊÿÄÿ½ÿ¿ÿÁÿÆÿ¾ÿ»ÿ¹ÿ¸ÿÁÿ¹ÿ¸ÿ»ÿ¼ÿÁÿ¾ÿ¹ÿ¼ÿ¾ÿ¹ÿ¼ÿ»ÿ¼ÿ¹ÿ³ÿ½ÿÂÿÃÿÉÿÄÿÀÿµÿºÿÄÿ¸ÿ¼ÿÉÿ´ÿ¹ÿÄÿµÿ¿ÿ´ÿÃÿÊÿ»ÿ¸ÿÂÿ»ÿºÿ¾ÿ·ÿ½ÿÂÿ³ÿ¶ÿÂÿ¿ÿÁÿ¿ÿ»ÿÁÿÅÿÅÿÈÿÁÿ¸ÿ¼ÿ½ÿÃÿÂÿ³ÿ¼ÿ¾ÿ»ÿÂÿÅÿÈÿ¾ÿµÿ¸ÿ¸ÿ¹ÿ¹ÿ³ÿ¼ÿ¹ÿ³ÿ¶ÿ¾ÿ¸ÿ·ÿ·ÿ¾ÿ±ÿ»ÿ»ÿÃÿ¾ÿ½ÿ»ÿ»ÿ¹ÿ¶ÿ³ÿ¶ÿµÿºÿ¾ÿÆÿÃÿ³ÿ²ÿ¿ÿÄÿ¾ÿ½ÿ¼ÿ´ÿ¾ÿ½ÿ¸ÿ¶ÿÉÿÃÿ¾ÿ·ÿ·ÿ¼ÿ²ÿÈÿÃÿÌÿºÿ¼ÿ¸ÿºÿÅÿ¿ÿÁÿ¼ÿÂÿ¾ÿ½ÿ¼ÿ½ÿÂÿ¾ÿµÿ±ÿ±ÿµÿ¾ÿ¼ÿµÿ¹ÿ¼ÿ¹ÿ¶ÿ·ÿ¿ÿ¿ÿÁÿ¹ÿ¾ÿ·ÿ»ÿÁÿ¿ÿ¿ÿÁÿÈÿ¹ÿ½ÿ·ÿÄÿºÿÂÿ´ÿÅÿ±ÿÀÿ»ÿ®ÿ³ÿÁÿ¿ÿÀÿÀÿÀÿºÿ¸ÿ½ÿÂÿ¼ÿ¹ÿ½ÿÂÿÆÿÄÿ»ÿ¶ÿ¾ÿÅÿÄÿ½ÿ¸ÿµÿ½ÿ¹ÿÄÿÅÿ¾ÿºÿÂÿ¸ÿ³ÿÀÿ¼ÿÐÿ·ÿÃÿ¾ÿÅÿµÿ¸ÿÁÿÅÿÂÿÈÿ¸ÿ¹ÿ¸ÿ¼ÿºÿ¹ÿ¾ÿ¸ÿ¹ÿ½ÿ»ÿ¾ÿÀÿÂÿÃÿ½ÿ¼ÿµÿ¼ÿ¿ÿÅÿÂÿµÿÃÿºÿ¿ÿ¾ÿÃÿ½ÿ¼ÿÄÿÅÿÄÿÌÿÆÿ·ÿ¯ÿ²ÿ­ÿÂÿÀÿÂÿÂÿ¸ÿÂÿÂÿÊÿ¾ÿ²ÿ¾ÿÂÿ¾ÿ¿ÿºÿ¶ÿ¼ÿ¿ÿ¹ÿÃÿÀÿ¾ÿ¿ÿ¹ÿÈÿÃÿ¿ÿÃÿ½ÿºÿÆÿÂÿ¹ÿÈÿ´ÿ¹ÿÁÿ¿ÿ¿ÿ¿ÿ³ÿºÿÃÿ½ÿ¹ÿ»ÿ¾ÿ¹ÿºÿ¿ÿ¼ÿ½ÿÁÿÂÿ¿ÿ½ÿ½ÿÀÿ¼ÿ¾ÿÇÿµÿÃÿ½ÿ»ÿÄÿÇÿÃÿ¶ÿ¿ÿ´ÿ¼ÿ¹ÿÌÿ¼ÿ¸ÿ°ÿ¿ÿ·ÿ½ÿºÿ¹ÿÂÿ¾ÿ»ÿÂÿºÿ®ÿ¶ÿ¸ÿ¶ÿ¹ÿ¸ÿÃÿÇÿÄÿ½ÿºÿÁÿÁÿÂÿÃÿ¿ÿÅÿ¾ÿ»ÿÃÿÔÿÄÿÄÿÂÿ¶ÿ²ÿºÿ¿ÿ¼ÿ½ÿÅÿ¿ÿÀÿ¿ÿ¿ÿ¾ÿ½ÿ½ÿ½ÿÀÿ¿ÿ¼ÿÂÿÆÿ¼ÿ½ÿÀÿÃÿ·ÿ»ÿ®ÿºÿ¸ÿÆÿÀÿ¸ÿÇÿÃÿ¶ÿÃÿÀÿÀÿ¸ÿ¹ÿ¿ÿ»ÿ¼ÿ½ÿºÿ·ÿ¼ÿ¿ÿÁÿÃÿ¾ÿ´ÿ´ÿÆÿÊÿÂÿÂÿºÿÃÿÅÿºÿµÿ¿ÿ¶ÿ®ÿ³ÿ¾ÿÅÿ¿ÿÀÿ¼ÿ»ÿ¼ÿ»ÿÆÿ¾ÿ¹ÿÉÿÇÿÁÿ½ÿ¹ÿ¹ÿ·ÿ´ÿ¹ÿÂÿ¿ÿ¼ÿÁÿ»ÿºÿÈÿ¶ÿºÿÂÿ¼ÿÍÿÃÿÆÿ¯ÿÆÿ»ÿÃÿÆÿÀÿÄÿËÿÅÿ¼ÿÀÿ¿ÿÀÿÁÿÁÿ¾ÿ¸ÿ¿ÿÄÿÅÿÄÿÁÿÄÿ¿ÿÂÿ¾ÿ¿ÿµÿ½ÿ¸ÿ¼ÿÁÿÁÿ¿ÿ¿ÿ¸ÿ¼ÿÂÿµÿ¿ÿÁÿÅÿÇÿÇÿÄÿÃÿÃÿÂÿÌÿÆÿÁÿÃÿ¾ÿÅÿÅÿ½ÿºÿ¾ÿµÿÃÿºÿÁÿÁÿºÿºÿÁÿ´ÿ¿ÿÅÿÇÿËÿÆÿ¼ÿ¾ÿÁÿ¼ÿ¾ÿÁÿÂÿ¿ÿ¼ÿ¿ÿ·ÿ»ÿ½ÿÀÿ¹ÿ·ÿÀÿ»ÿËÿÐÿ»ÿÆÿÅÿÃÿ¿ÿÁÿ¿ÿÀÿÄÿ¸ÿ±ÿ»ÿ¸ÿ±ÿ½ÿ¾ÿ®ÿ¶ÿÃÿ¼ÿÀÿÏÿÎÿ½ÿºÿÁÿÈÿ»ÿÁÿÆÿ¾ÿ¿ÿ»ÿÀÿÅÿÁÿÅÿÈÿ¾ÿ¸ÿÁÿÆÿÂÿ½ÿÉÿ´ÿÃÿÂÿ»ÿÅÿÀÿÅÿÀÿ½ÿ»ÿ¾ÿÂÿÈÿÂÿºÿ»ÿÃÿÅÿÁÿ½ÿ¾ÿÅÿÇÿÄÿ¾ÿÀÿÇÿ½ÿµÿ»ÿÇÿÂÿ½ÿÄÿ¿ÿÆÿÀÿÄÿÀÿ¼ÿÂÿÂÿÂÿÄÿÄÿÂÿ½ÿ¿ÿÈÿÏÿÆÿ½ÿ¿ÿ¼ÿÃÿ»ÿÄÿÌÿ¹ÿ»ÿÀÿÅÿÄÿÉÿÆÿÄÿÀÿ½ÿÅÿÆÿ¾ÿ¾ÿÄÿ½ÿ½ÿ¸ÿ¸ÿ¼ÿÊÿËÿÃÿÃÿ¿ÿ»ÿÈÿÂÿ¼ÿ¾ÿÂÿÇÿÄÿ¿ÿÀÿ¾ÿ¿ÿÁÿÃÿÁÿÄÿ¿ÿ¾ÿÀÿÀÿºÿÃÿÁÿÅÿÉÿÑÿÅÿ½ÿÄÿÄÿ½ÿºÿ¿ÿÂÿÁÿÕÿÃÿ½ÿÂÿÇÿÏÿÊÿÑÿÃÿÂÿ¿ÿÁÿ¿ÿÁÿÅÿÅÿÂÿÅÿÍÿÊÿÂÿÃÿ¹ÿÆÿÃÿÂÿÁÿ»ÿÍÿÆÿÍÿÑÿÂÿÀÿÈÿÈÿÆÿÂÿ¿ÿ¾ÿ¼ÿÃÿÈÿÂÿÃÿÅÿ½ÿËÿÌÿ¹ÿÃÿÄÿÀÿ½ÿÅÿÂÿÀÿÂÿÀÿ¿ÿ¿ÿ¾ÿÁÿ»ÿ¹ÿÊÿÆÿ½ÿÆÿ»ÿÐÿ¾ÿ½ÿÆÿÃÿÁÿ½ÿÀÿÄÿÆÿÅÿÁÿÈÿÅÿÊÿÃÿÒÿ½ÿÍÿÀÿ½ÿÄÿÅÿÀÿÄÿ½ÿ¾ÿÄÿÅÿÄÿÂÿ¿ÿ¾ÿÄÿ½ÿ·ÿÁÿ¸ÿ¶ÿÈÿ¾ÿÂÿ¿ÿÇÿËÿËÿ¿ÿ½ÿÅÿÄÿÆÿÀÿÔÿÉÿÆÿÁÿÒÿÊÿÁÿÇÿÃÿÂÿÅÿ¾ÿÀÿÃÿÂÿÆÿÄÿÃÿÆÿ¶ÿÁÿÉÿÊÿ¾ÿÄÿÅÿÃÿÏÿÆÿÊÿÑÿ½ÿ±ÿÀÿÁÿÁÿÄÿÀÿ¸ÿÈÿÃÿÃÿÄÿÀÿÀÿÁÿÅÿÃÿ¿ÿÁÿÂÿÁÿÆÿÊÿ»ÿÃÿÀÿÌÿÄÿÂÿ¾ÿÂÿÇÿÃÿÇÿÌÿÊÿÉÿÇÿÁÿÃÿ½ÿÍÿÕÿÇÿÊÿÅÿÇÿÉÿÁÿÂÿÃÿÂÿÃÿÇÿÎÿÊÿÆÿÇÿÊÿËÿ¾ÿ»ÿÉÿÎÿÇÿÈÿÇÿ½ÿÁÿÍÿÅÿ¿ÿ·ÿ¿ÿÍÿÁÿÎÿÉÿÇÿÂÿÍÿÍÿÊÿÂÿ¹ÿ½ÿÇÿÎÿÏÿËÿÂÿÆÿ½ÿÄÿÎÿÇÿÇÿËÿÊÿÄÿÁÿÆÿÄÿÈÿÐÿ±ÿÅÿÃÿÅÿÆÿÀÿÇÿÅÿÅÿÁÿ¿ÿÈÿÃÿ¿ÿÅÿ¼ÿËÿÍÿÀÿÉÿÇÿÂÿÁÿÆÿÇÿÁÿÁÿÈÿÃÿËÿ¿ÿ·ÿÓÿÍÿÉÿÃÿÀÿÁÿÂÿÁÿÂÿÉÿÇÿÀÿÊÿºÿÉÿÃÿËÿÄÿÆÿÂÿÀÿÃÿÆÿÇÿÁÿ»ÿÃÿÂÿËÿ¿ÿÂÿÂÿÉÿÈÿÀÿ¿ÿÂÿÆÿÊÿÂÿÉÿÆÿÉÿÂÿÅÿÄÿÅÿÇÿÆÿËÿÑÿÅÿ¾ÿÉÿËÿÎÿÅÿÍÿÊÿÉÿÉÿÅÿÈÿÐÿÏÿÈÿËÿÅÿ¶ÿÁÿÉÿËÿÅÿÌÿËÿÈÿÉÿÅÿÂÿÊÿ¸ÿÂÿÄÿÂÿ¼ÿÅÿËÿÁÿÁÿÄÿÁÿÈÿÉÿ¿ÿÈÿÀÿÄÿÁÿÈÿÃÿÉÿÈÿ¿ÿÆÿÊÿÊÿÐÿÉÿÊÿËÿÀÿ¸ÿÀÿÊÿÊÿÅÿÂÿÅÿÈÿ»ÿÌÿÊÿÉÿÅÿÁÿÁÿÅÿÄÿÁÿÈÿÎÿÎÿÇÿÇÿºÿ¿ÿÃÿÈÿÎÿÈÿ¾ÿÆÿÆÿÍÿÍÿÉÿÈÿÉÿËÿÅÿÁÿÅÿËÿÎÿËÿÂÿÃÿÉÿÉÿÈÿÀÿÁÿÃÿÆÿÊÿÆÿÏÿÁÿÈÿÄÿÃÿÂÿÈÿÅÿÁÿÅÿÇÿÂÿÀÿÇÿÆÿÍÿÌÿÊÿÉÿÈÿËÿÌÿÆÿÐÿÓÿÉÿºÿËÿÍÿÊÿÁÿ¼ÿÁÿÇÿÊÿÇÿËÿÈÿÈÿÔÿÍÿÇÿÈÿÀÿ·ÿÆÿÌÿÉÿÁÿÉÿÊÿÏÿÍÿËÿÇÿ¼ÿÄÿÍÿÈÿÍÿÄÿÇÿÃÿÃÿËÿÍÿÂÿÇÿÊÿÁÿÁÿÃÿÊÿÑÿÐÿÊÿËÿÏÿÉÿÔÿ¸ÿÄÿÈÿÍÿËÿÇÿÇÿÂÿ»ÿÀÿÎÿ½ÿÇÿÈÿÈÿÊÿËÿÉÿÆÿÍÿÉÿ¯ÿÀÿºÿ»ÿÈÿÐÿÏÿÏÿÅÿÄÿÒÿÇÿÅÿÅÿÄÿÇÿÏÿÑÿÁÿÍÿÈÿÕÿÅÿÂÿÅÿÃÿÂÿÅÿÃÿ»ÿÉÿÈÿÇÿÍÿÊÿÃÿÃÿÅÿËÿ½ÿºÿ½ÿÂÿÅÿÅÿÄÿÁÿ¶ÿÈÿÇÿÍÿ»ÿ¸ÿ»ÿÂÿÉÿÇÿÇÿÏÿ¿ÿÉÿÊÿÇÿÁÿÂÿÇÿÂÿ¹ÿÀÿÌÿÈÿ½ÿºÿ½ÿÀÿÂÿÃÿÒÿÁÿÊÿÄÿÅÿÌÿÈÿ½ÿÂÿÉÿÄÿÅÿ½ÿ¾ÿÃÿÈÿÌÿÉÿÃÿÈÿÎÿÆÿÇÿÉÿÆÿÅÿÇÿÆÿÂÿÆÿÂÿÂÿÂÿÆÿÈÿÆÿËÿÆÿÅÿ½ÿÀÿÅÿÉÿÏÿÔÿÊÿËÿËÿ¾ÿÇÿÌÿ¿ÿ¿ÿ¿ÿÉÿÁÿ¸ÿ¼ÿ¾ÿÀÿ¾ÿºÿ¾ÿ¹ÿÇÿÂÿÃÿºÿ½ÿ¿ÿ¹ÿ»ÿ¼ÿÇÿËÿÁÿÇÿÇÿÁÿÃÿÊÿ¿ÿ¹ÿ¼ÿÂÿËÿÃÿ¿ÿÅÿ¿ÿ¶ÿ¹ÿ»ÿ¸ÿ¾ÿ»ÿ»ÿÃÿÄÿ¿ÿ¾ÿ³ÿÅÿÀÿ¸ÿ¹ÿµÿ¯ÿ·ÿ´ÿ³ÿ¹ÿµÿ¼ÿ´ÿ³ÿ¿ÿÀÿ¸ÿºÿÀÿ½ÿ¼ÿµÿ·ÿÂÿÇÿÃÿÃÿ½ÿÎÿÈÿ»ÿÂÿÅÿÂÿÁÿ´ÿ¼ÿ¿ÿ»ÿÁÿÀÿÆÿÍÿÉÿÃÿÁÿ¿ÿÈÿ·ÿ¿ÿ½ÿ¾ÿ½ÿ¶ÿºÿÀÿ´ÿ·ÿ¹ÿºÿ»ÿ¹ÿ·ÿºÿÀÿ¾ÿÇÿÈÿ½ÿ¿ÿÁÿÃÿÀÿ¹ÿ¾ÿÈÿÈÿ°ÿ¼ÿÁÿÂÿ¾ÿ¸ÿºÿÅÿÌÿÇÿÁÿÄÿ¸ÿºÿ¿ÿÄÿÄÿ½ÿ»ÿÄÿÅÿ¼ÿ¿ÿÃÿ»ÿºÿ»ÿ»ÿ½ÿÃÿÀÿ½ÿÇÿÇÿ¾ÿ¼ÿ»ÿ¾ÿ½ÿ¹ÿÄÿÈÿÀÿ¸ÿ¶ÿ¿ÿ³ÿ¼ÿÈÿÃÿÄÿÊÿËÿ¸ÿÀÿÀÿ¼ÿÄÿÈÿÅÿÂÿ¼ÿ¾ÿºÿ°ÿºÿ½ÿ¿ÿ»ÿ¶ÿµÿ±ÿ¬ÿ»ÿ¶ÿÉÿ½ÿÂÿÃÿÀÿ¸ÿ¶ÿ»ÿÀÿÃÿ¼ÿÅÿ¼ÿÆÿÃÿ¸ÿ½ÿÆÿÁÿ¸ÿ»ÿ½ÿÅÿÊÿÂÿ½ÿÆÿÇÿÃÿ½ÿ¼ÿÈÿÎÿ¾ÿÃÿÄÿÁÿËÿÄÿÂÿÆÿÆÿ½ÿºÿÅÿ¸ÿ¶ÿÁÿ¹ÿ²ÿ¼ÿÁÿ¾ÿ¾ÿÂÿ¿ÿºÿ½ÿ¾ÿ»ÿÁÿ¸ÿ¾ÿÀÿÀÿÃÿÃÿÄÿÄÿÅÿÂÿÃÿÍÿÄÿÊÿ¾ÿ¸ÿ¹ÿºÿ¾ÿÃÿÀÿÅÿÆÿ¿ÿÂÿÁÿÂÿÂÿÁÿÁÿ¿ÿÀÿÅÿ»ÿÏÿºÿÆÿÄÿµÿ½ÿÂÿÁÿÂÿÅÿÈÿÅÿ¸ÿ±ÿ·ÿ¾ÿ¿ÿÍÿÉÿÆÿÁÿ½ÿ¾ÿ¿ÿ¾ÿÇÿÃÿ¸ÿ¿ÿÃÿÃÿÇÿ½ÿÁÿÆÿÃÿÆÿÉÿÃÿÉÿ¶ÿ¿ÿÄÿÄÿÄÿÇÿÁÿ»ÿ¾ÿÁÿÀÿ¿ÿ»ÿµÿÂÿÈÿÎÿÇÿÆÿ¿ÿÃÿÇÿÈÿÈÿÂÿÀÿÃÿÆÿºÿ¼ÿ¼ÿ¿ÿ¾ÿÀÿÊÿÉÿÂÿÀÿÁÿ½ÿ»ÿÂÿÊÿÊÿÅÿ½ÿÅÿ»ÿ¶ÿ¿ÿÈÿÊÿÉÿÀÿºÿ½ÿ¶ÿÐÿÉÿÄÿÍÿ¿ÿ¾ÿÅÿÁÿ»ÿ»ÿ¼ÿ½ÿ¸ÿÅÿ»ÿ¿ÿÅÿÈÿÉÿ¿ÿ½ÿÄÿÂÿÄÿÈÿÄÿÊÿ½ÿ ÿºÿÆÿÉÿ¾ÿÈÿÄÿÎÿÎÿÐÿÏÿÆÿÂÿ½ÿ·ÿ·ÿ½ÿÈÿÆÿÉÿÄÿÂÿÅÿÅÿ¾ÿ¾ÿÁÿÂÿÅÿÂÿÁÿÃÿºÿ·ÿÅÿ½ÿÁÿÅÿÃÿ½ÿÁÿÈÿÇÿÄÿÆÿÈÿ¿ÿ¿ÿ¼ÿÃÿºÿµÿÄÿ¼ÿÁÿÅÿÂÿÂÿÄÿÁÿÂÿÅÿºÿÈÿËÿÀÿÃÿ¿ÿÀÿÇÿ½ÿÃÿËÿÊÿÈÿÂÿÀÿËÿ¿ÿ»ÿ·ÿÅÿ¾ÿÈÿÁÿÊÿÁÿÃÿÃÿ¹ÿ¯ÿ¸ÿÈÿÆÿÃÿÇÿÁÿÂÿÌÿÄÿÁÿÎÿ¼ÿ¸ÿ¿ÿÌÿÄÿÆÿÍÿÉÿÃÿ¿ÿÁÿ½ÿÃÿÀÿÇÿ·ÿ¹ÿÃÿÊÿÀÿÀÿ¿ÿ¾ÿÁÿÃÿÀÿ¾ÿ½ÿ¹ÿ¾ÿºÿÃÿÌÿÆÿ¹ÿ³ÿ®ÿÁÿÀÿ¾ÿÄÿÁÿÀÿÀÿ¾ÿÅÿÃÿ½ÿÁÿ¿ÿÂÿ¼ÿËÿÂÿÂÿ¸ÿÀÿ½ÿÅÿ¿ÿÀÿÂÿ·ÿ°ÿ¹ÿÇÿÊÿÉÿÇÿ¶ÿÆÿÀÿÀÿ³ÿ¾ÿÈÿ¼ÿÈÿÇÿÃÿ¿ÿÆÿÎÿÇÿÇÿÇÿÁÿ¸ÿÈÿÅÿ½ÿ¶ÿÎÿÍÿÌÿÅÿÅÿÃÿÄÿ½ÿºÿÄÿÇÿÆÿÊÿ¿ÿ»ÿ½ÿ¼ÿÇÿ¡ÿºÿÊÿ¸ÿ¾ÿÂÿ¼ÿÈÿÄÿ¹ÿ·ÿÅÿÊÿ¾ÿ´ÿµÿÅÿÄÿËÿµÿÀÿÀÿÆÿ¶ÿÆÿÀÿ¹ÿºÿ¹ÿÁÿÀÿ½ÿ¿ÿÀÿÀÿÀÿ»ÿµÿ»ÿ»ÿÄÿÂÿÉÿ¼ÿ´ÿ¼ÿÀÿÌÿ»ÿ´ÿºÿ¿ÿºÿºÿ¸ÿ³ÿ·ÿºÿ½ÿÆÿÈÿÀÿ¸ÿÃÿÃÿºÿÈÿÄÿ¾ÿ¼ÿÂÿºÿ¾ÿ»ÿ½ÿ»ÿ¸ÿ¹ÿ¸ÿ¹ÿ¼ÿ½ÿÁÿ¾ÿ¿ÿÊÿ¼ÿ¿ÿ·ÿ¿ÿÆÿÇÿÌÿËÿ¿ÿËÿÂÿ¿ÿÁÿÄÿÂÿ¾ÿ»ÿµÿµÿ½ÿÇÿ»ÿÁÿÀÿ¾ÿ¼ÿºÿÀÿÆÿÂÿÀÿ½ÿ¿ÿÅÿÆÿÄÿÃÿÁÿ·ÿ³ÿÂÿÄÿ¸ÿ¿ÿ¿ÿ¾ÿ¾ÿ¸ÿ´ÿ¯ÿËÿÍÿÊÿ½ÿ»ÿÉÿÆÿÆÿÃÿÃÿÂÿ¼ÿ¿ÿÅÿÈÿÆÿ½ÿµÿ¶ÿ½ÿÃÿ¾ÿ¸ÿ»ÿÈÿÀÿÁÿ»ÿÁÿ·ÿ½ÿÀÿÁÿÃÿÆÿ¾ÿ»ÿ»ÿ·ÿ»ÿ¼ÿ¼ÿÀÿ¹ÿ¹ÿÂÿÄÿÃÿºÿÂÿ¶ÿ±ÿ¹ÿ½ÿÀÿÅÿÌÿÅÿÄÿ¿ÿºÿ³ÿ®ÿÀÿÀÿÂÿÊÿÉÿÆÿÂÿÂÿÈÿÃÿ»ÿºÿ¾ÿÁÿÊÿÀÿ¼ÿ»ÿÅÿ²ÿÃÿºÿÇÿ½ÿ¿ÿ¾ÿ¿ÿºÿ¸ÿ¶ÿ¸ÿ¾ÿ½ÿ¶ÿµÿ½ÿÁÿºÿµÿ¶ÿÄÿ¹ÿ¸ÿÏÿºÿÈÿÁÿµÿÇÿÇÿÃÿÅÿÃÿÀÿÆÿÊÿÆÿÇÿÇÿÀÿ¹ÿ³ÿ²ÿ·ÿ½ÿÃÿÂÿ¾ÿÆÿÅÿÌÿ¼ÿ¶ÿ¿ÿÏÿ¸ÿ¯ÿ¾ÿÅÿÊÿÊÿÃÿÁÿÀÿÃÿ¾ÿ¸ÿÂÿÄÿ¿ÿ»ÿ½ÿÂÿÀÿÁÿÇÿÅÿÂÿ¾ÿ·ÿ¾ÿ¾ÿÃÿ¾ÿÁÿ·ÿÅÿÆÿ½ÿ¼ÿÄÿ¼ÿÉÿÇÿÊÿÂÿ®ÿ¾ÿÉÿºÿ²ÿÆÿÅÿ¾ÿÇÿÄÿºÿ¾ÿÇÿÌÿÇÿÄÿÅÿ¸ÿÅÿ¶ÿ¾ÿ¼ÿ·ÿÁÿÃÿÆÿ¼ÿ½ÿÁÿ·ÿÅÿ¾ÿ¼ÿ½ÿ¸ÿÁÿÆÿ¾ÿÀÿÃÿ·ÿ´ÿµÿ³ÿÃÿÉÿ»ÿÀÿËÿÂÿ´ÿ¿ÿÅÿÇÿÆÿÇÿºÿ´ÿ·ÿºÿÅÿ¶ÿµÿÂÿ¹ÿÀÿ¿ÿ¾ÿÀÿÃÿ½ÿ¸ÿ¸ÿºÿµÿµÿ²ÿ®ÿµÿ¸ÿ¼ÿÃÿÄÿ¼ÿ¸ÿ½ÿÄÿÁÿÁÿÁÿ¸ÿ½ÿµÿ¶ÿÏÿ»ÿ¸ÿ³ÿ»ÿÃÿ¿ÿÁÿ·ÿ³ÿ¹ÿºÿ½ÿ½ÿ¾ÿºÿ¸ÿ·ÿ½ÿ¾ÿ³ÿµÿºÿ¼ÿ¼ÿ·ÿ»ÿ»ÿ½ÿ·ÿ»ÿ½ÿºÿÃÿÊÿ¿ÿ¸ÿ¼ÿ¸ÿºÿ½ÿºÿÁÿ¿ÿ¼ÿ½ÿ¿ÿÀÿºÿºÿ¹ÿ¹ÿ¶ÿ¸ÿ¸ÿ·ÿ¸ÿ¾ÿÂÿ¼ÿ¾ÿ¾ÿ¹ÿ·ÿ»ÿ½ÿÇÿÁÿµÿ¼ÿÂÿÆÿ»ÿ¸ÿ¼ÿ»ÿ»ÿ¼ÿÃÿ¶ÿÂÿÆÿºÿ¾ÿ¶ÿ´ÿ¼ÿÀÿÅÿÅÿ¹ÿ¹ÿ·ÿ¶ÿ¼ÿÃÿÆÿ»ÿ¸ÿÈÿÀÿ´ÿºÿ±ÿ½ÿ·ÿ¸ÿ½ÿÐÿ½ÿ²ÿ³ÿ¸ÿ¼ÿÿÂÿ¿ÿ¹ÿ¯ÿºÿÇÿÀÿ¯ÿÄÿÁÿÆÿºÿ¿ÿÈÿ»ÿ¿ÿÄÿ¾ÿºÿ¸ÿ¶ÿ¹ÿ¼ÿÁÿÈÿÁÿºÿ¿ÿÀÿ¼ÿÀÿ½ÿ½ÿºÿÀÿÇÿ½ÿÃÿÇÿ¸ÿ¸ÿ·ÿÄÿ¾ÿ»ÿ´ÿ·ÿÅÿÁÿ¶ÿ¿ÿÂÿÂÿÀÿÂÿ¼ÿ¿ÿÀÿ½ÿµÿ¸ÿÀÿÂÿÆÿÅÿÀÿÀÿ½ÿ½ÿ½ÿ¼ÿºÿÃÿ¿ÿ¿ÿÁÿ»ÿÅÿ¾ÿµÿ³ÿÂÿÁÿ½ÿÁÿÄÿ¾ÿ¸ÿ¾ÿ±ÿ¸ÿ¹ÿÀÿÀÿ¿ÿÀÿ¸ÿ¹ÿÄÿÈÿÀÿ¼ÿºÿºÿ»ÿ·ÿ»ÿÄÿÄÿ»ÿµÿÁÿ¿ÿµÿ¹ÿÄÿÂÿ¹ÿ¹ÿ¹ÿ½ÿ¹ÿ»ÿ»ÿ·ÿ½ÿÁÿ»ÿ¿ÿ¾ÿµÿ¾ÿ»ÿÂÿ¹ÿ¹ÿ½ÿÁÿ¹ÿ¼ÿ½ÿ¾ÿ¹ÿ¿ÿ¿ÿ·ÿ´ÿ´ÿ·ÿ¾ÿ½ÿ¼ÿÀÿ½ÿ±ÿ±ÿµÿ·ÿ»ÿÄÿ´ÿ¹ÿÀÿÁÿ¬ÿÄÿ½ÿÃÿ¼ÿÁÿÄÿµÿ³ÿÁÿ¾ÿÉÿ¾ÿ«ÿ¸ÿ¾ÿÆÿÈÿÊÿÄÿ¸ÿ»ÿ¾ÿÀÿ¹ÿ³ÿºÿÂÿÄÿÅÿÂÿ½ÿ·ÿ³ÿ½ÿÂÿ½ÿÀÿ½ÿ»ÿÁÿ½ÿ­ÿÆÿ²ÿ¸ÿÆÿÅÿ¶ÿ¹ÿ¶ÿ¼ÿÑÿºÿ»ÿºÿÅÿ¼ÿ¼ÿ¸ÿ¸ÿ»ÿ´ÿ´ÿ½ÿÁÿÀÿÄÿ¾ÿÁÿ»ÿ¾ÿÇÿ¿ÿ»ÿÁÿ½ÿ·ÿ¾ÿÂÿ½ÿ¼ÿ¿ÿÃÿÇÿÀÿÁÿÃÿ½ÿ¿ÿµÿµÿ»ÿÆÿ´ÿ´ÿ¹ÿ¹ÿ»ÿ´ÿ¼ÿ»ÿ¹ÿ¾ÿ·ÿÁÿ·ÿ»ÿÉÿ¼ÿ©ÿÿ±ÿ¼ÿÀÿ¿ÿÀÿÂÿÃÿÆÿÊÿÄÿ»ÿ¿ÿÀÿ¼ÿ¼ÿÆÿÂÿºÿ»ÿÇÿ½ÿÂÿÁÿµÿ¸ÿÁÿ²ÿÂÿ®ÿºÿ²ÿ±ÿ»ÿ·ÿ»ÿ¶ÿ½ÿºÿÀÿ¹ÿ»ÿ¿ÿ¼ÿ¶ÿ³ÿ¯ÿ´ÿÆÿ¼ÿ±ÿ·ÿÁÿÀÿµÿ¹ÿ½ÿ¿ÿÇÿ¾ÿ¼ÿ»ÿºÿ¿ÿÆÿ¾ÿÃÿÄÿÀÿÅÿ¿ÿ¼ÿ»ÿ¼ÿ³ÿËÿ¹ÿºÿ¿ÿÿ·ÿ·ÿ¶ÿ½ÿÁÿ¿ÿºÿ·ÿÁÿÁÿ½ÿ»ÿ¾ÿÇÿÉÿÃÿ½ÿ»ÿÄÿÊÿÄÿ¿ÿ¼ÿ»ÿ¶ÿ¸ÿ¾ÿÁÿ¼ÿ¸ÿÀÿ¸ÿ±ÿ¿ÿÀÿÂÿ®ÿÉÿÀÿËÿÅÿ·ÿ¼ÿ´ÿ½ÿ¾ÿÂÿÄÿ½ÿÂÿ¹ÿ»ÿºÿºÿ»ÿºÿ´ÿ³ÿºÿ½ÿÁÿÃÿÈÿ¾ÿ¸ÿÀÿÂÿÁÿÁÿÅÿ¼ÿ½ÿÁÿ¹ÿÁÿ¼ÿÃÿÃÿ³ÿÀÿ¿ÿÅÿ¾ÿµÿ­ÿÄÿºÿºÿµÿ¹ÿ¼ÿºÿ¶ÿ¸ÿ·ÿ¸ÿ³ÿ¼ÿÂÿ¿ÿÁÿºÿÀÿ¾ÿ·ÿ¸ÿ½ÿÊÿ½ÿ¹ÿ½ÿ¾ÿÄÿÅÿÍÿÆÿºÿÂÿºÿ±ÿ¿ÿ¾ÿºÿ¾ÿµÿ¶ÿÂÿÄÿÁÿÂÿºÿ¼ÿ¼ÿ¼ÿÂÿÅÿ½ÿ¼ÿÅÿÃÿºÿ¿ÿÁÿ¾ÿÁÿÁÿ¸ÿ¼ÿ¼ÿ¾ÿ¾ÿÅÿÂÿ¶ÿÇÿµÿ»ÿ¯ÿÃÿÃÿ½ÿ²ÿ·ÿ¸ÿ¿ÿ³ÿºÿÊÿÂÿºÿÇÿÃÿ·ÿºÿºÿ½ÿÁÿºÿ½ÿÆÿÇÿ¾ÿ½ÿ»ÿÀÿ´ÿ¸ÿ¿ÿ¹ÿÍÿËÿÆÿÁÿÀÿÄÿ½ÿ¸ÿ³ÿ¾ÿ¾ÿÅÿ²ÿÀÿÂÿÃÿÇÿËÿÇÿÆÿÇÿÍÿÐÿÃÿ¸ÿ´ÿµÿºÿ¿ÿÉÿÈÿ½ÿ¾ÿ»ÿ¶ÿ®ÿ¿ÿÃÿ¼ÿÁÿÂÿ·ÿºÿÄÿ¹ÿ½ÿ¿ÿ·ÿ¸ÿºÿÁÿÁÿ·ÿ»ÿÃÿÄÿÅÿÆÿ½ÿ²ÿ¸ÿÅÿ¿ÿ¾ÿ¼ÿÊÿÀÿºÿÄÿ¿ÿºÿ·ÿ¾ÿ¶ÿ·ÿ»ÿ¾ÿÂÿ¿ÿ¼ÿÁÿÃÿ»ÿ¿ÿÁÿÁÿÂÿ³ÿ·ÿÄÿºÿ¿ÿÅÿºÿ¼ÿ¸ÿ¶ÿÁÿÃÿÄÿÅÿÂÿ¼ÿËÿÀÿËÿÈÿ»ÿÂÿ¼ÿ¶ÿÅÿÆÿÁÿÀÿÂÿ¾ÿÂÿÆÿÂÿ¿ÿÀÿ»ÿºÿÂÿÂÿÅÿÇÿ½ÿÀÿ½ÿ¿ÿ¸ÿÆÿ»ÿºÿËÿ½ÿÃÿºÿÅÿÄÿÀÿÅÿÀÿ»ÿÁÿÇÿÑÿËÿÉÿÉÿ¿ÿºÿ»ÿÅÿÌÿ¾ÿÄÿÇÿÀÿÈÿÁÿÃÿ¼ÿ±ÿÌÿÿµÿÍÿÄÿÅÿÉÿÀÿ½ÿ»ÿÄÿÆÿ¼ÿ³ÿ·ÿ¾ÿÄÿÇÿÃÿÄÿÂÿÃÿÄÿ¼ÿ½ÿÀÿÁÿ¼ÿ½ÿÇÿÎÿÄÿÈÿÇÿÅÿ¼ÿ·ÿÀÿÃÿÅÿÅÿ½ÿµÿµÿ¶ÿ¼ÿÁÿ½ÿÉÿËÿÁÿ·ÿ·ÿ½ÿÍÿÀÿ¶ÿ°ÿ¼ÿµÿºÿ¿ÿ»ÿ¹ÿÀÿ¼ÿ½ÿÂÿÂÿÄÿ¾ÿ¶ÿ·ÿ¾ÿÉÿÄÿºÿÆÿ¸ÿÀÿÃÿ»ÿÁÿÈÿ½ÿÀÿºÿ»ÿÅÿ»ÿ¿ÿÁÿÄÿ½ÿ¾ÿÄÿÄÿ¼ÿ²ÿ¶ÿ¹ÿ»ÿÐÿÆÿºÿ¹ÿÇÿÁÿ¾ÿºÿÁÿÉÿ¿ÿÅÿ¾ÿ½ÿ»ÿÁÿÅÿÃÿÈÿÆÿ¾ÿ½ÿÀÿÃÿÌÿÍÿÈÿÁÿÃÿ¾ÿÆÿ½ÿ¸ÿ¼ÿ¸ÿÃÿÉÿÆÿÀÿÃÿÄÿÀÿ½ÿÁÿÀÿÁÿÌÿÆÿ»ÿ¸ÿÉÿ¾ÿ¸ÿÆÿÇÿÒÿÒÿÂÿ¿ÿÁÿ¾ÿÄÿÀÿÀÿ¾ÿ¾ÿ¹ÿ¼ÿÅÿÀÿ¿ÿÅÿÆÿÂÿÃÿÁÿ½ÿ¾ÿ¾ÿÃÿ½ÿÂÿ¿ÿ¼ÿ¼ÿÂÿÆÿÅÿÃÿ¼ÿ¾ÿÅÿÁÿÂÿÊÿÇÿ¼ÿÁÿ·ÿÆÿÁÿÂÿÇÿ¾ÿ¿ÿÃÿÅÿÊÿÈÿÄÿÄÿÄÿÅÿÃÿÂÿÊÿÁÿÁÿÂÿ¾ÿÌÿ¿ÿÐÿÈÿ¿ÿ·ÿÂÿÃÿÇÿÊÿÈÿÈÿÁÿ¼ÿÀÿ»ÿ´ÿÅÿÑÿ¸ÿÏÿÇÿÍÿ¿ÿ¿ÿ»ÿÆÿÁÿ¾ÿ¾ÿ»ÿµÿ¹ÿÄÿÄÿÁÿÄÿÀÿ¿ÿÉÿÆÿºÿÂÿ¼ÿÂÿÁÿÎÿÆÿ¾ÿ¹ÿ¼ÿÀÿ½ÿ¾ÿÃÿÀÿ¼ÿ½ÿ±ÿ¿ÿÄÿ¿ÿÊÿÓÿ·ÿÃÿ¿ÿÀÿÂÿºÿÁÿÇÿÆÿÃÿÀÿÀÿ½ÿ¿ÿ¼ÿ¸ÿ¿ÿ½ÿ¼ÿÅÿÆÿÌÿÂÿ¾ÿÈÿÂÿ¿ÿÃÿÀÿ¼ÿ¼ÿÅÿÈÿÎÿ¹ÿÏÿÅÿÅÿ¾ÿËÿÅÿ¿ÿÁÿÁÿÈÿÈÿÄÿÅÿÀÿ½ÿÅÿ»ÿÃÿÌÿÆÿÁÿÍÿÉÿÆÿÌÿÉÿÊÿÒÿËÿÃÿÀÿ»ÿÃÿÀÿ¼ÿ¿ÿÇÿ¹ÿÎÿÄÿÂÿÅÿÈÿÊÿÅÿÃÿÃÿÀÿÁÿÇÿÄÿÃÿÂÿÁÿÃÿ¾ÿÂÿÊÿÇÿËÿÅÿÂÿÅÿÆÿÃÿÂÿÄÿ¾ÿÊÿ¾ÿÈÿÄÿÅÿÃÿÉÿÍÿÅÿÆÿÊÿÉÿÇÿÇÿÅÿÀÿ¿ÿËÿÆÿËÿÆÿÆÿÉÿÈÿÈÿÆÿÃÿÊÿËÿ¿ÿ¾ÿÅÿÂÿÄÿºÿÏÿ¿ÿÈÿ¾ÿ¿ÿÈÿËÿÇÿÂÿ¼ÿÁÿÊÿÇÿÅÿÆÿÀÿ¾ÿÀÿËÿ½ÿ½ÿ¾ÿ¸ÿÁÿÊÿÅÿÃÿÇÿÏÿÐÿ¿ÿÅÿ³ÿÆÿÀÿÅÿËÿËÿÇÿÀÿÂÿÈÿÄÿ½ÿÄÿÂÿÊÿÀÿÃÿËÿ¼ÿ¾ÿÂÿÂÿÀÿÄÿËÿÌÿËÿÁÿÀÿÁÿÂÿÌÿÌÿÌÿÆÿ¾ÿÃÿÄÿÂÿÈÿ¾ÿ¾ÿÆÿÆÿÉÿÇÿÍÿÇÿÎÿËÿÅÿÄÿÉÿÌÿ¿ÿÀÿÑÿÎÿ½ÿÈÿÇÿ¿ÿÅÿÃÿ¿ÿÀÿÃÿÇÿÉÿÆÿÃÿÄÿÈÿÀÿÊÿÉÿÆÿÄÿÂÿÅÿÈÿÄÿÄÿÆÿÊÿ»ÿÁÿÃÿ¹ÿÄÿÆÿ¾ÿÁÿÆÿÃÿ¿ÿÂÿËÿ¾ÿÂÿÃÿÏÿÈÿÌÿÊÿÄÿÃÿÃÿÂÿ¿ÿ·ÿÈÿ¿ÿÌÿÉÿÏÿºÿ¸ÿÂÿÁÿ¿ÿÄÿ¾ÿÁÿ¸ÿ¸ÿ·ÿ¹ÿÄÿÀÿÃÿÀÿºÿ¼ÿÁÿÈÿÂÿÈÿËÿÂÿ¾ÿºÿÇÿÐÿËÿÆÿÇÿÅÿÂÿÆÿÄÿÉÿÌÿÈÿÄÿÀÿÈÿÉÿÀÿÄÿÈÿÅÿÉÿÉÿÅÿÇÿÁÿÈÿÍÿÄÿÄÿËÿ½ÿÃÿÉÿÐÿÅÿÌÿÄÿÂÿÉÿÇÿÆÿÍÿÈÿÆÿ¾ÿÎÿÉÿÌÿÁÿÂÿËÿÌÿÂÿ½ÿÇÿÊÿÌÿÄÿÅÿËÿÏÿÍÿÇÿÆÿÈÿÄÿÈÿÁÿÑÿËÿÌÿËÿ¿ÿÀÿÇÿÈÿËÿÏÿÏÿÉÿÑÿÒÿÆÿÄÿÆÿÀÿ»ÿÀÿÊÿÍÿÉÿÃÿÅÿËÿÉÿÉÿÍÿÊÿÁÿÄÿÉÿÆÿÉÿËÿÊÿÀÿ¹ÿÄÿËÿÃÿÌÿÄÿÆÿÈÿÉÿÅÿÈÿÅÿÅÿÅÿ¾ÿÂÿÇÿÉÿÃÿÁÿÓÿÎÿÄÿÆÿÉÿÃÿÄÿÑÿÀÿÑÿËÿÄÿÀÿÄÿÊÿÅÿ¿ÿËÿËÿÄÿÅÿÅÿÉÿÑÿÔÿÊÿ¾ÿÃÿÏÿÈÿÌÿÄÿÃÿÇÿÉÿÅÿÂÿÀÿÀÿÓÿÈÿÊÿÅÿÃÿÄÿÉÿËÿÄÿÊÿÊÿÚÿÁÿ»ÿ¿ÿ¿ÿ¿ÿÄÿÂÿ»ÿÅÿËÿÊÿÇÿÁÿÃÿÈÿÅÿÇÿ¿ÿÆÿÂÿÉÿÍÿÌÿÆÿ¿ÿÂÿÐÿÂÿÆÿÅÿÇÿÀÿÀÿÆÿÆÿÂÿÍÿºÿÄÿÈÿÃÿÇÿÊÿÅÿ¿ÿ¸ÿ¸ÿËÿÇÿÌÿËÿÄÿÂÿÃÿÅÿÉÿÀÿÌÿ¿ÿÁÿÇÿÅÿÁÿÁÿÇÿÊÿÃÿ¿ÿÏÿËÿÃÿ¾ÿ¼ÿÐÿÊÿÁÿÊÿËÿÂÿÇÿÌÿÂÿÅÿÀÿÉÿÆÿ½ÿÃÿÇÿÊÿÔÿÌÿ¿ÿÈÿÍÿ½ÿÁÿÇÿÍÿÔÿËÿÊÿÇÿÈÿÆÿÅÿÀÿÀÿÈÿÁÿ¶ÿ³ÿ´ÿ²ÿºÿÈÿÊÿÊÿÅÿ½ÿÄÿÆÿÀÿÂÿÅÿºÿºÿÀÿÃÿÆÿ¾ÿÄÿÅÿÀÿÂÿÁÿ®ÿ·ÿ¿ÿÅÿÅÿÅÿÆÿÈÿÂÿ³ÿ´ÿ°ÿ¹ÿÀÿ¶ÿ²ÿ¾ÿÃÿÂÿ¿ÿ½ÿÅÿÄÿÉÿÑÿÌÿ¸ÿ¶ÿÄÿ ÿªÿ¼ÿ¿ÿ·ÿ´ÿ¼ÿ¼ÿ¼ÿ»ÿÀÿ¸ÿÃÿÂÿºÿ¹ÿ¹ÿ¶ÿÒÿÔÿÄÿÊÿ¼ÿ¹ÿÀÿÂÿÈÿÂÿÅÿÀÿ¾ÿÇÿÅÿÁÿÁÿ¿ÿ¼ÿÉÿÍÿ¿ÿºÿ¸ÿ½ÿÀÿ¼ÿ¹ÿ¾ÿÄÿ±ÿ¶ÿ¹ÿ¿ÿÂÿ¿ÿºÿ¿ÿÈÿÂÿÉÿÄÿºÿ¸ÿÃÿÅÿÄÿÇÿÂÿÃÿÅÿ¾ÿÁÿ¼ÿ¸ÿÀÿÃÿÂÿÉÿÃÿÃÿ·ÿÀÿÀÿÂÿÉÿÇÿ¿ÿ¿ÿÅÿÃÿÃÿÀÿÁÿÁÿ¾ÿ¾ÿ½ÿ»ÿ½ÿ¾ÿÄÿµÿÃÿËÿ½ÿ¶ÿ¸ÿÀÿÃÿ·ÿÁÿ¿ÿÇÿÌÿÀÿ¹ÿºÿÀÿÂÿ¿ÿÇÿ¼ÿÄÿ¸ÿºÿÁÿÀÿÆÿÈÿÁÿ»ÿºÿ³ÿÀÿ´ÿ»ÿ¿ÿÉÿÈÿÂÿÁÿÂÿÄÿÁÿÅÿÃÿ¿ÿÄÿÇÿ½ÿµÿ¸ÿ¾ÿÃÿËÿ¾ÿÊÿ¸ÿÁÿÉÿ½ÿ»ÿÀÿ½ÿ·ÿ¹ÿ»ÿ¸ÿÈÿ½ÿÄÿÌÿÉÿÈÿÆÿÂÿÃÿÈÿÅÿÆÿÆÿºÿÇÿÈÿÆÿÂÿºÿ¸ÿÁÿÅÿ¼ÿÇÿ¸ÿ½ÿÇÿÁÿºÿ½ÿÃÿÆÿÆÿÄÿ¿ÿ¼ÿ½ÿÀÿ»ÿ½ÿÂÿ¾ÿ½ÿÀÿ¼ÿÂÿ¿ÿÉÿ¸ÿÈÿÎÿÈÿºÿ½ÿ¿ÿ¾ÿÃÿÂÿÃÿ»ÿÁÿ»ÿÈÿÂÿÂÿÂÿÄÿÀÿ½ÿÄÿÅÿ¼ÿ¿ÿ½ÿÀÿÈÿ³ÿÅÿÈÿ½ÿ¼ÿ¼ÿ¸ÿ¾ÿºÿ¾ÿÀÿÃÿÁÿÇÿÀÿÂÿÂÿ¿ÿ¿ÿ½ÿ½ÿÂÿÂÿ·ÿºÿ¿ÿÂÿÉÿÃÿÄÿÊÿËÿÆÿÀÿÃÿÅÿÅÿ¶ÿ¿ÿ¾ÿÇÿÃÿÂÿ¿ÿ½ÿÀÿÁÿÀÿ½ÿÆÿ»ÿ¿ÿÆÿ½ÿ¿ÿÀÿÃÿÇÿÉÿÆÿÀÿÆÿÇÿ»ÿ¼ÿ²ÿ¼ÿÅÿÅÿÃÿÃÿÀÿ¾ÿÁÿÁÿÊÿÂÿ¸ÿÎÿÇÿÈÿÆÿÉÿÅÿ¼ÿ¼ÿÄÿÅÿÃÿÊÿºÿÄÿ»ÿÎÿÅÿÉÿÄÿ¿ÿ¿ÿÃÿ½ÿ¹ÿ½ÿ¼ÿ¸ÿÂÿÅÿÀÿÀÿÅÿÊÿÅÿ¿ÿÀÿÊÿÇÿ¿ÿÁÿºÿÁÿ»ÿ¿ÿ·ÿÇÿÆÿ¼ÿÅÿÄÿÃÿÁÿÇÿÎÿÊÿÃÿºÿºÿÂÿ¾ÿÁÿÂÿÃÿÃÿÁÿ¾ÿ¿ÿ¿ÿÂÿÉÿÈÿÈÿÃÿÃÿÇÿÌÿÆÿ¼ÿµÿ¸ÿ»ÿÀÿ¾ÿ¿ÿÃÿ¿ÿ¹ÿÁÿÊÿÅÿ¸ÿ»ÿÅÿÅÿ½ÿÀÿ¼ÿÁÿÃÿ»ÿ¾ÿÆÿÃÿÄÿÇÿºÿÆÿÂÿ¼ÿºÿÄÿ¿ÿ²ÿ³ÿºÿÃÿÍÿÇÿÀÿÄÿÅÿÆÿ½ÿ½ÿ¼ÿÂÿÆÿÄÿÄÿÁÿ½ÿ»ÿ¾ÿ¹ÿºÿÄÿÃÿÁÿÈÿ¿ÿºÿ¿ÿÄÿ¾ÿÅÿÀÿºÿÉÿÉÿ½ÿÂÿÃÿ¼ÿ¿ÿ½ÿ»ÿËÿÂÿ½ÿ¿ÿ»ÿ¯ÿÂÿÇÿÆÿÍÿÇÿÁÿÂÿÄÿ¿ÿºÿ¿ÿÃÿÅÿ¸ÿÈÿ¾ÿ¿ÿÁÿÒÿÂÿÀÿÂÿÄÿ¾ÿÀÿÅÿÀÿºÿ¾ÿÀÿÀÿÅÿÅÿÀÿÀÿÄÿÄÿ¿ÿ¼ÿÁÿ¿ÿ¿ÿ¼ÿ¿ÿÂÿ¹ÿ ÿ¡ÿÆÿÌÿÃÿÆÿ¹ÿ¼ÿ¹ÿÄÿ»ÿ¼ÿ¾ÿÆÿÇÿ½ÿÁÿÄÿ¿ÿÇÿÍÿÇÿÇÿÄÿÁÿÂÿÇÿÈÿÊÿÄÿÈÿÄÿÊÿÉÿÁÿ¾ÿ¿ÿÀÿÈÿËÿÄÿÅÿÁÿ¼ÿ»ÿÇÿ¼ÿ³ÿ¯ÿºÿ¾ÿÌÿÊÿÏÿÁÿ¼ÿÆÿÀÿºÿ¿ÿºÿ¶ÿ´ÿÀÿ½ÿÆÿ½ÿÈÿÊÿºÿ¯ÿÄÿÁÿ¿ÿ¾ÿ»ÿ¼ÿ»ÿ¼ÿ½ÿ»ÿ¾ÿÃÿ¿ÿ¾ÿÄÿÉÿ²ÿ¼ÿºÿ·ÿÇÿÌÿ·ÿÈÿ°ÿªÿ¶ÿºÿÈÿÇÿ»ÿ¹ÿ½ÿÁÿ¹ÿ·ÿ¼ÿÂÿÁÿ¾ÿÁÿ¸ÿÀÿÁÿÂÿºÿÃÿ¼ÿ»ÿ¼ÿ¹ÿºÿ½ÿ¿ÿ¾ÿ¼ÿÂÿ½ÿºÿ»ÿÆÿÏÿ¾ÿ¾ÿÆÿ¿ÿÍÿÅÿ½ÿÅÿÀÿ¹ÿ²ÿºÿ¹ÿ»ÿÄÿÄÿÀÿÀÿÀÿÂÿ¿ÿ¿ÿÁÿ»ÿÄÿÈÿÇÿÁÿÀÿÀÿÃÿ¾ÿºÿ½ÿÅÿÅÿÇÿÃÿ¹ÿºÿÂÿ¾ÿ»ÿÇÿÄÿ½ÿ½ÿÂÿÉÿ¹ÿ¼ÿºÿ·ÿÉÿ¼ÿÌÿÇÿ½ÿªÿ»ÿÉÿÅÿ¿ÿÂÿÇÿÄÿÂÿÅÿÆÿÍÿÅÿ½ÿÈÿ¹ÿ¾ÿ¶ÿÅÿÅÿÂÿ²ÿ¸ÿÀÿÄÿÃÿÃÿ¸ÿºÿÂÿÃÿ¾ÿ»ÿ¾ÿ¼ÿ·ÿ¼ÿÅÿºÿ¸ÿ¹ÿÃÿºÿÈÿµÿÅÿËÿºÿÃÿ¼ÿ»ÿ·ÿ¼ÿºÿ¶ÿºÿ¿ÿ¼ÿÁÿÀÿ¿ÿÆÿ¿ÿÁÿÄÿÅÿÃÿ¿ÿ¾ÿÎÿÅÿÀÿ³ÿÀÿ´ÿµÿºÿ½ÿÂÿÄÿ¾ÿ½ÿ»ÿ³ÿ´ÿ»ÿ¼ÿºÿ¸ÿ¸ÿ¼ÿ¹ÿ¸ÿ¼ÿ·ÿ»ÿ¿ÿ»ÿ¾ÿÈÿÁÿ±ÿ¯ÿºÿ½ÿÃÿªÿÀÿÆÿÆÿÈÿÁÿ½ÿÀÿ¿ÿÁÿÃÿÁÿ»ÿ¼ÿ¾ÿ¹ÿ½ÿ¹ÿºÿÊÿÀÿÅÿ¸ÿ¾ÿ³ÿµÿÀÿÅÿÈÿÃÿºÿÀÿºÿÆÿºÿ¶ÿ¸ÿ¿ÿÄÿÁÿ½ÿÀÿÃÿÄÿÀÿ¼ÿÊÿ»ÿ³ÿ½ÿ¸ÿÉÿ½ÿ½ÿ¸ÿ¸ÿÏÿÇÿ½ÿ¾ÿ¹ÿ½ÿ·ÿÁÿ°ÿ²ÿ¶ÿ½ÿ¾ÿ³ÿºÿÌÿÏÿ¾ÿ¸ÿÅÿÇÿ¿ÿ±ÿÃÿÂÿÁÿ½ÿÅÿµÿ»ÿÇÿ±ÿºÿ¸ÿ¼ÿÃÿ·ÿ¼ÿ½ÿÃÿµÿÁÿÄÿÁÿÇÿÈÿÁÿÁÿÀÿºÿ¸ÿ¹ÿ¸ÿ¾ÿÆÿ¿ÿ¿ÿÂÿ½ÿ¸ÿ·ÿ¿ÿ¿ÿÃÿÈÿÁÿ½ÿºÿÂÿÄÿ¼ÿªÿÁÿ½ÿ®ÿ¹ÿ»ÿ¾ÿÀÿ»ÿÂÿ»ÿ»ÿÈÿÃÿ´ÿ°ÿ®ÿ®ÿ·ÿ³ÿ·ÿÂÿ¸ÿ½ÿ¹ÿ½ÿÁÿ»ÿ¼ÿÁÿÁÿ ÿ½ÿ¼ÿÀÿºÿ¾ÿ»ÿ¿ÿ»ÿ·ÿÀÿÆÿÀÿ»ÿµÿºÿ¿ÿÁÿ¼ÿ·ÿ¸ÿ¸ÿ·ÿ»ÿÃÿÅÿ¶ÿºÿµÿ´ÿ¹ÿÄÿ¾ÿÁÿÀÿÇÿ½ÿÁÿ¿ÿÄÿµÿÁÿºÿÈÿÂÿ¾ÿ¿ÿ»ÿ¸ÿ¹ÿ·ÿÀÿ½ÿ»ÿÂÿÂÿÀÿ»ÿ¹ÿ½ÿ¹ÿÂÿÉÿÄÿÂÿ¹ÿ¸ÿÀÿ«ÿ¸ÿ¾ÿÂÿ¿ÿ²ÿ¸ÿ»ÿºÿ¹ÿ¿ÿ¾ÿµÿÄÿ¼ÿ¸ÿ¼ÿ¶ÿ¶ÿ¼ÿ¸ÿ·ÿ½ÿºÿ³ÿ¸ÿÄÿÅÿ½ÿ½ÿ¿ÿÀÿ¿ÿ¹ÿÄÿÅÿ¸ÿ´ÿ´ÿ¶ÿºÿºÿ·ÿ´ÿÂÿÆÿ¿ÿ¶ÿ´ÿ´ÿÁÿÂÿÃÿÍÿÊÿ¶ÿ½ÿ¸ÿµÿ²ÿÀÿÆÿ¹ÿ¹ÿ¸ÿ±ÿ·ÿÁÿÁÿÀÿÁÿÅÿÆÿºÿµÿ½ÿ¹ÿ½ÿ½ÿ»ÿ¿ÿµÿ³ÿ»ÿ¿ÿÂÿ¼ÿÀÿËÿÂÿÊÿ»ÿ¼ÿ¾ÿµÿ¾ÿÀÿ·ÿ¸ÿÀÿÃÿÃÿÈÿ¿ÿ¿ÿ·ÿºÿºÿ¹ÿ½ÿ¿ÿÁÿ¾ÿ½ÿÀÿ¾ÿºÿ¹ÿ¾ÿ»ÿÄÿ¾ÿ¾ÿ¸ÿ¹ÿ¿ÿÂÿ±ÿ³ÿ¼ÿÁÿ½ÿºÿÅÿ¹ÿ²ÿÇÿ´ÿ½ÿÁÿ»ÿºÿ¿ÿ»ÿ¶ÿ´ÿ¸ÿ½ÿÄÿ½ÿ½ÿ¾ÿ¿ÿ¸ÿ½ÿÆÿ¾ÿ¾ÿ»ÿ¿ÿÄÿ½ÿ·ÿ¾ÿ¿ÿ¸ÿÁÿ½ÿ¿ÿ»ÿÀÿÁÿ»ÿºÿ·ÿÁÿ¿ÿÎÿ¼ÿ±ÿÆÿÄÿºÿÁÿÈÿ¹ÿ¼ÿÅÿÀÿ½ÿ¹ÿ½ÿ³ÿµÿ¼ÿµÿ½ÿÈÿÂÿ»ÿ°ÿ±ÿÀÿÃÿÅÿÀÿÃÿÇÿÀÿ¸ÿ¶ÿÁÿ·ÿ¾ÿ¸ÿ¹ÿ²ÿ¹ÿ±ÿ®ÿ½ÿÍÿÃÿÅÿÇÿÄÿ¸ÿ·ÿµÿ»ÿ½ÿ»ÿ½ÿ¹ÿ»ÿ±ÿ¸ÿ·ÿ³ÿ°ÿ¸ÿÂÿ½ÿ½ÿÅÿÃÿ½ÿ¾ÿ¸ÿ®ÿ½ÿÈÿÂÿ¸ÿ»ÿ½ÿ·ÿµÿÇÿ¹ÿÁÿÀÿÄÿ¸ÿÌÿ¶ÿËÿ²ÿÅÿÇÿºÿÑÿÇÿ¸ÿ»ÿºÿ¼ÿ¿ÿÈÿ·ÿ²ÿ¶ÿ¹ÿ½ÿÃÿÃÿ¾ÿ·ÿ´ÿÀÿÃÿ¾ÿ¿ÿ»ÿ¼ÿ¼ÿµÿµÿ»ÿÌÿÍÿÊÿÀÿÀÿÃÿÅÿ·ÿ¼ÿ¿ÿ·ÿ¶ÿ­ÿ²ÿÀÿÆÿËÿÀÿÁÿÂÿÂÿÄÿµÿ¼ÿÄÿÃÿ½ÿÂÿ¾ÿ½ÿÂÿ¹ÿ»ÿÂÿ¶ÿ²ÿ¸ÿ¶ÿ»ÿÊÿÄÿ»ÿ»ÿ¼ÿÄÿ¼ÿÀÿ¸ÿµÿÀÿÆÿËÿ¿ÿ¹ÿÆÿ»ÿ³ÿÁÿÄÿ»ÿ¾ÿºÿ­ÿºÿ¿ÿÍÿÂÿºÿ²ÿ´ÿµÿ·ÿ¼ÿ¹ÿ·ÿ¾ÿÅÿÁÿ»ÿ»ÿ¹ÿÂÿÅÿÆÿÆÿÄÿÂÿºÿ¿ÿ·ÿ¹ÿ½ÿÅÿÁÿ¾ÿ¼ÿ½ÿ¹ÿ»ÿÈÿ¾ÿ²ÿ¼ÿ±ÿ¸ÿ±ÿ±ÿ¶ÿ¿ÿ¼ÿ¾ÿ¼ÿ»ÿ¸ÿ¾ÿÃÿÂÿÄÿÀÿ»ÿ¸ÿ¸ÿ¿ÿÄÿÃÿÁÿÂÿ¿ÿ²ÿ´ÿºÿÁÿ½ÿ¾ÿÄÿ½ÿ¶ÿÀÿ»ÿÆÿ»ÿ½ÿÁÿÄÿÁÿ»ÿ»ÿ¹ÿºÿ¼ÿÀÿÁÿÀÿ¾ÿºÿ¿ÿºÿ¾ÿ¾ÿ»ÿºÿ¹ÿ¼ÿ¾ÿ¼ÿ¾ÿÀÿ½ÿÀÿÁÿÀÿ¿ÿËÿÊÿ³ÿÆÿ¾ÿ¹ÿÆÿ­ÿµÿ¯ÿ·ÿÄÿÆÿ¿ÿ½ÿ¸ÿÀÿ¾ÿ¸ÿµÿºÿÂÿ¸ÿÀÿÊÿÆÿ¾ÿ¼ÿ½ÿÁÿÂÿ¿ÿºÿ°ÿ¯ÿ¼ÿÇÿÌÿÅÿ¿ÿÂÿ¿ÿ¾ÿ²ÿ¼ÿ»ÿ»ÿÈÿ°ÿ±ÿ½ÿÀÿÀÿ¹ÿºÿ¼ÿ½ÿÃÿ¾ÿ½ÿÀÿÆÿ¼ÿÃÿÂÿÂÿÍÿÇÿ¿ÿ¿ÿ¾ÿºÿ²ÿ¹ÿ¿ÿÁÿÆÿÄÿ¼ÿºÿ¹ÿ¿ÿ½ÿ¼ÿ¿ÿÀÿ¿ÿ¼ÿ¸ÿ±ÿÁÿÄÿ¾ÿ·ÿ½ÿ¼ÿÀÿ¹ÿ·ÿËÿÊÿ½ÿ¾ÿÄÿ¿ÿ»ÿ½ÿ¾ÿ»ÿ´ÿ·ÿÁÿÃÿÃÿÀÿÅÿÈÿ¹ÿ¾ÿºÿ±ÿÁÿÁÿ¾ÿÉÿÑÿÆÿ½ÿ½ÿ°ÿÄÿÏÿ¼ÿ´ÿÂÿÁÿ»ÿ½ÿ¹ÿÄÿÑÿÉÿÃÿÄÿÄÿÁÿºÿºÿ½ÿ¼ÿÃÿ¾ÿ¸ÿ¿ÿÇÿ½ÿ¼ÿ·ÿ¸ÿÀÿ¾ÿ»ÿºÿ²ÿ½ÿ½ÿ¹ÿÇÿ¹ÿ¸ÿ½ÿÃÿÅÿ½ÿ¿ÿÄÿÆÿÄÿÃÿÅÿÁÿÀÿÃÿ¼ÿ¼ÿÅÿÁÿ¿ÿÃÿÍÿÄÿÀÿ»ÿÅÿ»ÿºÿ·ÿ¿ÿÃÿºÿºÿ¸ÿÂÿÆÿÀÿÀÿÈÿÄÿ½ÿ¿ÿ¿ÿºÿ¹ÿ¹ÿ¸ÿÄÿÆÿÀÿ¶ÿ¹ÿÄÿÂÿ¿ÿÂÿÆÿ·ÿÀÿÆÿ·ÿ»ÿÀÿ¼ÿÉÿÌÿÊÿ¸ÿºÿ½ÿÄÿÈÿÁÿÀÿÁÿÁÿÃÿÂÿ¿ÿÄÿÊÿ¾ÿ¹ÿÁÿ»ÿ»ÿÂÿÄÿÅÿËÿ¼ÿ¼ÿ½ÿ¿ÿ¿ÿ¿ÿÁÿ½ÿÃÿÆÿÂÿÂÿÃÿÃÿ¿ÿÀÿ¿ÿ¹ÿ¹ÿÀÿÄÿ½ÿ¼ÿ¸ÿ¿ÿÉÿ¿ÿÆÿ¿ÿ¸ÿÍÿ¾ÿÇÿÅÿÃÿÂÿºÿ¶ÿµÿ¿ÿ¿ÿ¾ÿ»ÿ²ÿºÿÇÿÄÿÄÿÈÿÁÿÆÿËÿÀÿÄÿºÿ¸ÿ¿ÿÆÿÏÿÂÿÄÿÃÿÀÿÀÿÉÿ¾ÿ½ÿÃÿÄÿÀÿ¼ÿ½ÿÅÿÀÿ¶ÿ¹ÿ¿ÿÉÿÊÿ¼ÿÀÿÁÿ¾ÿÆÿ´ÿºÿÂÿÄÿ¸ÿ½ÿ¿ÿ¹ÿ»ÿÀÿ½ÿ´ÿºÿÅÿÃÿ¹ÿ¹ÿ¾ÿ¾ÿÅÿÅÿÀÿÇÿ½ÿ½ÿÊÿÄÿÃÿÁÿ»ÿÀÿ¸ÿ½ÿÊÿºÿ·ÿÁÿÃÿ½ÿ¾ÿÃÿÅÿ¼ÿ»ÿÃÿ¿ÿºÿ»ÿÁÿ¹ÿÉÿÎÿÊÿÁÿ°ÿÇÿÎÿ¿ÿ³ÿµÿ½ÿÀÿËÿÃÿ¿ÿÀÿ½ÿ¹ÿ»ÿ¾ÿÄÿÉÿÂÿÂÿÁÿÈÿ¾ÿ¿ÿ¾ÿÄÿ»ÿÀÿÃÿÂÿºÿ¹ÿËÿËÿÈÿÀÿ½ÿÂÿÂÿÁÿÄÿÁÿ¾ÿÇÿËÿÊÿ·ÿ¿ÿÀÿÆÿÂÿ¶ÿÆÿÃÿÆÿÅÿÇÿÁÿºÿºÿÁÿÃÿ¼ÿ¼ÿÆÿÂÿ¿ÿÂÿÁÿ¼ÿ»ÿÇÿÆÿÄÿÉÿÂÿÅÿ½ÿÃÿÃÿÄÿ¾ÿºÿÂÿÉÿÊÿÄÿ¿ÿ½ÿ¿ÿÈÿÌÿËÿ¿ÿÁÿÆÿÀÿÊÿÌÿÅÿÃÿÀÿ¹ÿ¾ÿ½ÿ¹ÿ¾ÿÄÿÈÿÈÿÁÿ½ÿÄÿØÿ¹ÿ»ÿÀÿ¼ÿ»ÿÊÿÈÿÊÿÊÿÁÿÆÿÊÿÆÿÁÿÂÿÌÿÇÿ¿ÿÎÿÄÿ¿ÿ°ÿÁÿÁÿ°ÿÀÿÂÿÂÿÈÿÃÿ³ÿ·ÿÂÿÁÿÃÿÉÿÆÿ¼ÿ¼ÿÂÿ¿ÿ¼ÿ¸ÿÂÿ½ÿ¿ÿÅÿ¾ÿ¾ÿÃÿ¾ÿ½ÿÁÿ»ÿ¹ÿÃÿÃÿ¿ÿÊÿÆÿ²ÿÃÿÉÿÊÿ±ÿºÿ½ÿ¿ÿÂÿÌÿÎÿÆÿ¾ÿ¿ÿÃÿÁÿÀÿÃÿ»ÿÃÿ¾ÿ³ÿºÿÂÿÂÿÀÿÅÿÆÿÂÿÉÿÄÿ¹ÿ¹ÿ½ÿÅÿÌÿÈÿÊÿÎÿ»ÿÔÿ¿ÿÈÿÐÿÇÿ¿ÿÂÿÄÿÆÿÈÿÄÿ¿ÿÀÿÃÿ¼ÿÂÿÊÿÁÿÈÿÄÿÆÿÂÿÊÿÊÿÂÿÆÿÆÿÃÿÃÿÃÿÅÿÄÿÃÿÉÿÄÿÌÿÆÿ¸ÿÌÿÊÿÌÿËÿÇÿÅÿÆÿÉÿÊÿÆÿÅÿÅÿÅÿÉÿÅÿÂÿºÿÍÿÉÿÍÿÏÿÊÿÎÿÊÿ¾ÿÃÿÊÿÄÿÀÿÑÿÉÿÀÿÁÿ½ÿ»ÿ¿ÿÁÿÐÿÕÿÎÿÇÿÄÿÂÿ¾ÿ¼ÿÍÿÅÿÁÿ¿ÿÁÿÀÿÄÿÇÿ¿ÿÂÿÈÿÀÿ¿ÿÊÿÉÿÄÿ¾ÿÄÿÌÿ¾ÿÒÿÁÿÀÿÁÿÃÿÈÿÎÿÏÿÍÿÊÿ¿ÿ½ÿÁÿÅÿÁÿ¿ÿÌÿ¿ÿ¿ÿÇÿ¿ÿÄÿÊÿÄÿÃÿÇÿÃÿÀÿÇÿÌÿÁÿ¼ÿÀÿÏÿÆÿÈÿËÿËÿÉÿÆÿÅÿÁÿÆÿÄÿÃÿ¼ÿÇÿÇÿ·ÿÁÿËÿÇÿÈÿÈÿÆÿÆÿ³ÿ¼ÿÄÿÃÿÆÿÏÿÆÿÂÿËÿÈÿÅÿÁÿÂÿÅÿ¼ÿÁÿÇÿÇÿÅÿÊÿËÿÄÿÉÿÊÿÄÿÄÿÍÿÍÿÆÿÍÿÎÿÉÿÉÿÂÿÉÿ¾ÿÅÿËÿÅÿ¾ÿÆÿÐÿÌÿÃÿÅÿ¾ÿÃÿÈÿÌÿÊÿÈÿÅÿÊÿÊÿÂÿÃÿÇÿÆÿÊÿÐÿÇÿ¾ÿ½ÿÇÿÃÿÇÿÌÿÐÿÏÿÇÿÁÿÏÿÈÿÅÿ¿ÿÊÿÃÿÂÿÂÿÂÿÃÿÈÿÇÿ¾ÿÃÿÈÿÍÿÐÿÃÿ¿ÿÂÿÀÿÅÿÁÿ¹ÿ´ÿÿ]ÿfÿ»ÿ¶ÿºÿ¼ÿÅÿÄÿÀÿ¾ÿ½ÿÃÿËÿÁÿ¿ÿÂÿÍÿÎÿÂÿÄÿËÿÇÿ¾ÿÂÿÐÿÍÿÎÿÌÿËÿÌÿÌÿÎÿÄÿÄÿÅÿ¾ÿ¼ÿ¹ÿÿ¾ÿÉÿÂÿÉÿÉÿÁÿÉÿÊÿÂÿÅÿÆÿÃÿÌÿÐÿÆÿ»ÿ½ÿÊÿÏÿËÿÇÿÅÿÃÿÆÿ¼ÿÍÿÅÿÅÿÂÿËÿÎÿÊÿÄÿÀÿÅÿ¸ÿ¸ÿÈÿÆÿÇÿÌÿÅÿÁÿÇÿÎÿÎÿÑÿÇÿÉÿÆÿÆÿÂÿ¾ÿÅÿÈÿÈÿÉÿ¿ÿÄÿÉÿÀÿÍÿÒÿËÿÆÿ¿ÿ»ÿÇÿÑÿÈÿÈÿ¾ÿÈÿÈÿÇÿÇÿÉÿÈÿÇÿÈÿÃÿ¿ÿÎÿÈÿÇÿÃÿÆÿÆÿÇÿÎÿÆÿÂÿÐÿÈÿÊÿÂÿÎÿÊÿÀÿ¼ÿ»ÿÂÿ¾ÿÍÿÌÿÉÿÑÿÌÿÀÿÂÿÌÿËÿÊÿËÿÆÿÊÿÑÿÈÿ¼ÿÅÿÐÿÇÿ¾ÿÍÿ¿ÿÂÿÆÿÁÿÁÿÌÿÔÿÎÿÈÿÎÿ×ÿÜÿÊÿËÿÁÿÄÿÂÿ¾ÿÅÿÃÿÅÿÄÿÁÿÇÿÆÿÄÿÁÿÂÿÆÿÇÿÎÿÈÿÇÿ¿ÿÂÿÃÿÈÿÇÿÃÿÍÿÅÿÁÿÈÿÏÿÁÿÀÿÌÿÎÿÅÿÆÿÈÿÆÿËÿÀÿÇÿÄÿÂÿÅÿÁÿÀÿÍÿÆÿÌÿÁÿÀÿÄÿÄÿ½ÿ¾ÿÎÿÁÿÀÿÈÿÆÿÏÿÍÿÅÿÂÿ¾ÿÃÿÇÿÊÿÊÿÂÿÅÿÆÿÃÿÈÿÈÿÊÿÆÿ¸ÿ»ÿ½ÿÁÿÃÿ¿ÿÁÿÊÿ½ÿÇÿÔÿÐÿÊÿÌÿÌÿÁÿÁÿÂÿÏÿÁÿ¾ÿÉÿÊÿÅÿËÿÃÿÇÿÆÿ¿ÿÂÿÄÿÇÿÊÿËÿÂÿ·ÿÏÿÇÿ¾ÿÀÿÉÿÊÿ¿ÿÄÿÇÿÌÿÄÿ½ÿÁÿÆÿÃÿ¿ÿµÿ·ÿ¿ÿ¼ÿ»ÿÄÿÅÿµÿ¾ÿµÿ¾ÿÃÿÀÿÀÿÄÿ¾ÿ»ÿÀÿ¼ÿÀÿ¼ÿ¼ÿÁÿÁÿ¿ÿ½ÿ«ÿ¶ÿÅÿÂÿ¾ÿ¾ÿÂÿÇÿÃÿ±ÿºÿµÿÀÿ¾ÿµÿ°ÿ³ÿ½ÿ½ÿ¸ÿÅÿÊÿÅÿ½ÿÁÿÊÿÁÿ±ÿÃÿ¼ÿ³ÿ¸ÿ½ÿ¸ÿ·ÿ¿ÿ·ÿÁÿÂÿÄÿºÿ·ÿ¹ÿÀÿÅÿÀÿ¼ÿÁÿÐÿÉÿÀÿ»ÿÁÿÅÿÀÿÃÿÂÿÅÿÄÿÂÿÇÿÉÿÁÿ¸ÿÀÿÇÿÃÿ¹ÿ·ÿÀÿÂÿ·ÿ¹ÿÄÿÂÿÀÿÇÿ¹ÿµÿ½ÿÂÿÄÿÃÿÁÿÀÿÈÿÇÿ½ÿÈÿÀÿ²ÿ¯ÿµÿ¹ÿ¼ÿÁÿÂÿÇÿ¿ÿÆÿ¿ÿ¿ÿÂÿÅÿÄÿÁÿºÿ»ÿ¶ÿºÿÈÿÅÿÀÿÀÿ¼ÿµÿ¹ÿºÿÀÿÁÿ´ÿ¸ÿ¼ÿÀÿÄÿÁÿºÿ¹ÿ¾ÿ°ÿ¼ÿÅÿ¾ÿ¸ÿºÿÀÿ¾ÿ®ÿÄÿºÿ¾ÿ¼ÿ·ÿÁÿÁÿ¾ÿ¿ÿ¿ÿÇÿ½ÿ»ÿÁÿÉÿÀÿ¿ÿÃÿÂÿ½ÿ¹ÿ°ÿµÿÇÿ¶ÿÀÿÀÿ½ÿÉÿ¿ÿ°ÿ»ÿ·ÿºÿÆÿÌÿÆÿ¿ÿºÿ¼ÿºÿ¼ÿ¾ÿºÿÄÿ³ÿÂÿÁÿÄÿÆÿµÿµÿÅÿÉÿ¿ÿ³ÿ´ÿ»ÿÀÿËÿ¿ÿ¾ÿÅÿÊÿÊÿÄÿÀÿ¹ÿÂÿÇÿÁÿÃÿÂÿÅÿÄÿÃÿ¾ÿ¶ÿ¹ÿÄÿ´ÿ¾ÿÏÿÃÿºÿÀÿÂÿÁÿÂÿÀÿÀÿÇÿ¼ÿÁÿÄÿ¼ÿ¾ÿÁÿÈÿÆÿ»ÿ¸ÿ¸ÿ»ÿÂÿ¸ÿÆÿÌÿÈÿÂÿ½ÿÀÿÃÿÃÿÆÿÃÿÉÿÆÿ±ÿ¾ÿÁÿÃÿÂÿÆÿÇÿÄÿÄÿÅÿÂÿÊÿ³ÿ¹ÿÆÿÅÿÂÿÃÿ½ÿÁÿÂÿµÿ¸ÿÀÿºÿÀÿ¾ÿÆÿ¹ÿ»ÿ¶ÿ·ÿ¼ÿÁÿÇÿÄÿÃÿÄÿÀÿºÿ·ÿ»ÿÂÿ½ÿµÿ»ÿÄÿÆÿÄÿÁÿÄÿ¾ÿÂÿ½ÿÅÿÅÿÊÿÄÿÃÿ¿ÿ·ÿ¹ÿÀÿÆÿÂÿËÿ¾ÿÅÿ½ÿ·ÿ·ÿ½ÿÆÿÉÿÆÿÄÿ½ÿ½ÿ´ÿÎÿÎÿºÿÄÿÁÿÁÿÁÿ¿ÿ½ÿÁÿÄÿÁÿÎÿÆÿ¹ÿÍÿ½ÿÂÿÉÿÁÿÄÿÉÿÇÿÃÿÂÿ¾ÿ³ÿ¾ÿ·ÿÍÿÖÿ¼ÿÁÿÁÿÁÿ¿ÿ¹ÿºÿ¿ÿÂÿÂÿ¸ÿÆÿ¸ÿ¿ÿÂÿÆÿÊÿÀÿºÿÆÿËÿÁÿºÿÂÿÇÿ³ÿ´ÿÃÿÕÿ¼ÿÃÿÄÿËÿÄÿ¿ÿÂÿÇÿÅÿÂÿÃÿÁÿºÿÇÿÆÿ¿ÿ¾ÿ¾ÿÅÿ¿ÿ¶ÿ¶ÿÀÿÉÿÌÿÊÿÅÿÂÿ¸ÿºÿÃÿÉÿÏÿÈÿËÿÅÿÂÿ¾ÿ¼ÿÀÿÂÿÂÿÁÿ¾ÿÃÿ¼ÿ¿ÿ¾ÿÄÿÁÿºÿÂÿÇÿÅÿÂÿÁÿ¿ÿÁÿÑÿÐÿÅÿ½ÿ¿ÿÈÿÎÿÌÿµÿ¸ÿÀÿÄÿÍÿÒÿÉÿ½ÿ¼ÿÃÿÃÿÄÿÃÿÂÿÈÿÅÿÍÿÅÿ½ÿÂÿÄÿÇÿÇÿÄÿ¿ÿ·ÿ¸ÿ¼ÿÁÿÄÿÇÿ½ÿÃÿÂÿÇÿÂÿ¾ÿÅÿÃÿ½ÿÁÿ¾ÿ»ÿ¿ÿ¶ÿÃÿ¼ÿÀÿ»ÿ¿ÿºÿÂÿ¾ÿÍÿÎÿÈÿÈÿÇÿÀÿ½ÿÀÿ¿ÿÄÿÅÿÈÿÑÿÈÿÃÿËÿ»ÿÀÿ¿ÿ¾ÿÈÿÃÿÁÿÉÿÅÿ¿ÿ¿ÿ¼ÿÀÿÅÿÎÿÂÿÈÿ¼ÿÂÿ½ÿÈÿÅÿÂÿ»ÿ·ÿ¾ÿÃÿ¼ÿºÿÃÿ½ÿ¸ÿ¿ÿÊÿ°ÿÀÿ¶ÿ¼ÿÃÿÁÿÂÿÁÿËÿÇÿ¿ÿÂÿÂÿ¾ÿÄÿÄÿ·ÿ¾ÿÁÿ¾ÿÀÿÇÿÆÿÂÿÄÿÂÿÇÿÀÿÀÿ¿ÿºÿ¸ÿ½ÿÅÿÆÿÃÿ¿ÿÃÿÂÿÊÿÇÿ½ÿÉÿÇÿ»ÿ¾ÿ¸ÿ¿ÿÅÿ»ÿ·ÿ½ÿ»ÿ»ÿ¾ÿ¸ÿ¾ÿ¹ÿÁÿÈÿºÿÌÿÓÿ½ÿ¸ÿ¿ÿ½ÿÄÿÈÿÂÿ¼ÿ¼ÿ¿ÿÁÿ¾ÿºÿÀÿÉÿÇÿÉÿÈÿÆÿ»ÿËÿ¼ÿ·ÿ·ÿ·ÿ¹ÿ»ÿ®ÿ«ÿµÿÃÿÃÿ¼ÿ»ÿºÿ½ÿ»ÿ·ÿ¶ÿ¸ÿ¿ÿ¼ÿÀÿ¶ÿÂÿÁÿÀÿ½ÿÄÿ»ÿ´ÿ¸ÿ¹ÿ¹ÿÀÿÆÿÃÿ¿ÿ¾ÿ¶ÿ¯ÿ¼ÿÏÿÁÿ²ÿ´ÿÉÿÄÿÄÿÂÿ¹ÿ¹ÿ¼ÿÇÿÅÿ¿ÿ¹ÿ¹ÿ¾ÿÂÿÃÿÃÿÉÿÅÿ¼ÿÁÿÀÿÃÿÊÿ¼ÿÃÿÀÿ¸ÿ¿ÿÉÿ½ÿ»ÿ½ÿÃÿÃÿ¿ÿ¹ÿ¼ÿÁÿÁÿÂÿ»ÿ¹ÿÉÿÁÿ¼ÿÂÿ¹ÿÅÿ¸ÿÎÿÇÿÎÿÃÿÀÿ½ÿ¼ÿ»ÿÀÿÃÿ¿ÿ½ÿ¼ÿ½ÿÁÿÇÿÄÿÃÿÉÿÄÿÄÿÄÿ¼ÿ¿ÿÀÿÁÿËÿ¹ÿ·ÿ½ÿ½ÿÀÿÃÿ¾ÿ¸ÿ¼ÿÅÿÊÿÂÿ¶ÿµÿºÿ¾ÿÁÿ¾ÿÇÿÈÿ²ÿºÿ¿ÿ¿ÿ·ÿ²ÿ´ÿÃÿÁÿ¾ÿ·ÿ¯ÿÃÿÂÿ¾ÿ½ÿ¸ÿ¶ÿÀÿÄÿ¼ÿÀÿÄÿ½ÿÁÿÇÿÃÿÁÿ¿ÿÅÿ¿ÿ²ÿ±ÿºÿ¸ÿ¶ÿ½ÿ¼ÿÆÿÄÿÂÿ¼ÿ¼ÿ¿ÿÅÿÃÿ·ÿ¶ÿ¾ÿÄÿÇÿºÿ¹ÿÉÿÅÿ¾ÿºÿ¸ÿ¼ÿ½ÿ¸ÿ²ÿ³ÿ½ÿÆÿ´ÿ¹ÿÆÿÂÿÁÿÊÿ¾ÿ¸ÿ¿ÿÄÿÆÿÄÿÅÿÉÿÅÿÃÿÂÿÀÿµÿ»ÿÁÿ¾ÿÁÿ²ÿ´ÿ¿ÿ¹ÿÃÿÉÿÂÿ»ÿ¾ÿÄÿ¾ÿÄÿ¿ÿ¾ÿ³ÿµÿÁÿ¿ÿ¿ÿÂÿÂÿÄÿÇÿÊÿÌÿÁÿµÿ·ÿÀÿÃÿ¿ÿ¾ÿÄÿ¾ÿÇÿÒÿÈÿ¾ÿ¼ÿ¼ÿÆÿÊÿÃÿÆÿËÿÁÿÀÿÄÿ¼ÿ¿ÿ¿ÿºÿÀÿÁÿÄÿÄÿ¹ÿºÿÈÿ¿ÿ°ÿÁÿ¸ÿ¿ÿÃÿ¹ÿ¾ÿ¾ÿÁÿ¾ÿ²ÿ·ÿ¼ÿ¾ÿ±ÿ¼ÿ¾ÿÀÿÃÿÃÿÅÿ½ÿ·ÿºÿ»ÿ»ÿ»ÿ»ÿÁÿÇÿÃÿ»ÿ¹ÿ»ÿ¹ÿ¼ÿ¿ÿÃÿ»ÿÄÿ¹ÿ·ÿ¾ÿ¿ÿÄÿ¸ÿ½ÿ¼ÿ¹ÿ¸ÿºÿ¼ÿºÿ¼ÿ¾ÿÁÿÀÿÀÿÅÿÁÿ½ÿÃÿÅÿÂÿ¸ÿ²ÿ¼ÿÄÿÀÿ¾ÿ¹ÿÇÿÂÿ¿ÿÊÿ¹ÿ³ÿ¸ÿÂÿÅÿÈÿÉÿ½ÿ¼ÿÂÿºÿ½ÿºÿ¾ÿ»ÿ½ÿ·ÿ¼ÿÆÿÂÿ»ÿ¾ÿÆÿÃÿ¼ÿÀÿÄÿÀÿÆÿÀÿ¹ÿ¹ÿ¼ÿ¿ÿÅÿÂÿÃÿ¿ÿÆÿÅÿËÿ¾ÿ¿ÿ¾ÿÁÿÀÿÇÿÅÿ·ÿ°ÿ¹ÿ¹ÿÂÿ¿ÿ¿ÿÃÿ¾ÿÀÿÃÿÇÿÀÿ²ÿ¼ÿÁÿÄÿ¼ÿºÿµÿ¹ÿÆÿÌÿ¿ÿºÿ±ÿ¾ÿÇÿÃÿ½ÿ·ÿËÿ±ÿ·ÿ´ÿÆÿ½ÿÂÿÈÿ½ÿÊÿÍÿ½ÿ¿ÿµÿ±ÿ¾ÿÄÿ¾ÿ¹ÿ¿ÿÆÿÂÿµÿ³ÿ·ÿ²ÿ¿ÿÈÿÅÿÁÿÁÿ·ÿ¼ÿÁÿ¸ÿ¹ÿ¸ÿÎÿ»ÿ´ÿÀÿ¼ÿÇÿËÿÍÿÇÿÂÿÂÿ½ÿ¾ÿÂÿÇÿÁÿ´ÿ·ÿ·ÿ¸ÿÄÿÇÿÂÿÁÿ¿ÿ¼ÿºÿºÿÁÿºÿÂÿ½ÿ»ÿÃÿ¹ÿµÿ¼ÿÂÿºÿ±ÿÈÿ×ÿËÿÌÿÀÿ¼ÿÆÿ·ÿ»ÿÁÿ¼ÿ´ÿ¾ÿÄÿÇÿÂÿ¼ÿ»ÿ·ÿ½ÿÃÿ½ÿºÿ¼ÿ»ÿ¹ÿ¼ÿÁÿ¼ÿµÿ¾ÿ¼ÿºÿ»ÿÀÿÀÿ¾ÿÆÿ¸ÿ½ÿ½ÿ³ÿ½ÿ¼ÿ¶ÿ³ÿ¿ÿ¾ÿ¸ÿÅÿ·ÿ¸ÿÂÿ»ÿ¸ÿ¹ÿÄÿ¾ÿ½ÿÀÿ¼ÿÁÿ¾ÿ¿ÿ¼ÿ¶ÿµÿ¹ÿÃÿÉÿÀÿµÿºÿ½ÿ»ÿÀÿ»ÿ¹ÿ¶ÿÆÿËÿÄÿ¾ÿ¿ÿ°ÿÍÿ®ÿ³ÿÀÿ¼ÿ²ÿÃÿ¿ÿÄÿÄÿ¼ÿ³ÿ·ÿ¹ÿ¿ÿÁÿÀÿ½ÿ¾ÿºÿ½ÿ»ÿ¿ÿ·ÿµÿÅÿÆÿ¸ÿ³ÿ·ÿ¼ÿºÿ¼ÿ½ÿ±ÿ±ÿÂÿÀÿÀÿ·ÿ³ÿÈÿÆÿÇÿÇÿÍÿ¶ÿÿÄÿºÿ·ÿ´ÿ»ÿ¹ÿÌÿÃÿÄÿ°ÿÁÿÅÿÂÿ¼ÿµÿ®ÿ¾ÿÅÿ¾ÿ»ÿ±ÿ­ÿ¼ÿÃÿ¹ÿ¯ÿ­ÿ¸ÿÁÿ½ÿ¯ÿ¸ÿ½ÿºÿ½ÿÊÿ¾ÿ¹ÿÂÿ½ÿ¹ÿÁÿÿÆÿµÿÂÿ¾ÿÆÿ¾ÿ¸ÿÂÿ¹ÿµÿ·ÿ¿ÿÀÿºÿ»ÿ»ÿ¾ÿÇÿ»ÿµÿ·ÿ¶ÿ´ÿ¸ÿ¼ÿ¹ÿ¹ÿºÿÄÿÃÿ½ÿÀÿ¹ÿ±ÿ¼ÿÂÿÁÿ½ÿµÿ·ÿ¶ÿÂÿÑÿ¿ÿµÿÀÿÆÿ±ÿ¸ÿÀÿ¼ÿ²ÿ³ÿÄÿ½ÿ´ÿÀÿÃÿ¿ÿ¾ÿ¶ÿ¾ÿÄÿÄÿÁÿÃÿ¾ÿ±ÿ´ÿ¶ÿ´ÿ¹ÿÁÿÉÿÅÿ»ÿ¶ÿÁÿ·ÿÁÿ¿ÿÀÿ»ÿ¸ÿ½ÿ°ÿ¸ÿ¹ÿÁÿÊÿ´ÿºÿ°ÿµÿ¼ÿºÿÅÿ¿ÿ°ÿ´ÿ¹ÿÀÿÁÿ¾ÿÄÿ½ÿ³ÿ¿ÿÁÿ»ÿ¹ÿ¸ÿ¼ÿ¾ÿºÿ¶ÿ»ÿÆÿ¾ÿ¾ÿËÿÉÿÃÿÁÿÃÿ¸ÿ¿ÿ¿ÿÅÿ¿ÿ¿ÿÂÿ¾ÿµÿÁÿ»ÿ½ÿ¯ÿ¹ÿÆÿ¿ÿÀÿ¸ÿ¼ÿ¼ÿ°ÿ¶ÿÂÿ¶ÿ³ÿºÿÈÿÊÿÁÿ¶ÿ³ÿ¸ÿ¸ÿ»ÿÂÿÂÿ¾ÿÃÿÀÿ»ÿ¸ÿ¹ÿÀÿÄÿÁÿÇÿÂÿ¿ÿ¼ÿ¼ÿËÿÂÿ³ÿÁÿÄÿÃÿ¸ÿÁÿ¼ÿ»ÿ¹ÿ¾ÿÄÿÀÿºÿ»ÿ¾ÿ¹ÿ¼ÿÀÿ¿ÿÃÿÃÿÂÿÂÿ¿ÿ½ÿºÿÀÿ¾ÿºÿ»ÿ¼ÿÀÿ¾ÿ¶ÿ¼ÿÆÿÂÿÄÿ¼ÿÅÿ¹ÿ»ÿÁÿÂÿ¯ÿ¿ÿÀÿÃÿ¼ÿ¼ÿÁÿ½ÿ¾ÿÀÿ¿ÿ¸ÿ¸ÿÀÿ¼ÿ»ÿ¹ÿ·ÿÄÿÆÿÁÿÉÿÆÿÁÿ½ÿµÿ¾ÿÇÿ¾ÿÅÿÂÿ»ÿ¾ÿÀÿ¿ÿ¾ÿ¶ÿÆÿÉÿ¾ÿ®ÿ½ÿÃÿÀÿÉÿ¯ÿ²ÿ¶ÿ¿ÿ¼ÿÂÿÆÿÆÿÄÿ¸ÿºÿ½ÿµÿ¸ÿ·ÿ°ÿ¹ÿÁÿ¿ÿÆÿ¿ÿ½ÿÁÿÀÿ¾ÿºÿ¿ÿÄÿ¸ÿ¼ÿ¼ÿ»ÿÇÿÈÿ¿ÿ¶ÿ¿ÿ»ÿ½ÿÁÿ¼ÿÆÿÁÿ»ÿºÿ¾ÿ»ÿ»ÿ¹ÿ»ÿ½ÿ·ÿÁÿÉÿÀÿÂÿ¹ÿÀÿÀÿÅÿÀÿ¯ÿ¹ÿ¼ÿµÿ±ÿ³ÿ¼ÿÅÿÄÿÂÿ¹ÿ½ÿÁÿÇÿÁÿÅÿ¾ÿ¾ÿ¿ÿ³ÿÁÿÄÿ¾ÿÄÿÅÿÀÿºÿ¹ÿ½ÿ¾ÿÆÿÊÿÁÿ¯ÿ¾ÿÅÿ¸ÿ½ÿÀÿÂÿ·ÿµÿ»ÿ·ÿ»ÿ¸ÿ¿ÿ®ÿÉÿ½ÿÀÿÆÿÅÿÁÿ¼ÿ½ÿ½ÿ¾ÿ¼ÿ¼ÿÂÿÆÿÇÿ¾ÿºÿ½ÿÁÿ¿ÿºÿÅÿÌÿÀÿ¹ÿ¹ÿ¿ÿºÿ¾ÿÈÿÇÿ¾ÿÂÿÄÿ½ÿÁÿÂÿ¹ÿÂÿÂÿÀÿÁÿ½ÿ·ÿ¶ÿ½ÿ¹ÿ´ÿ»ÿÁÿÌÿÂÿÆÿÃÿ±ÿ¶ÿÂÿ·ÿ©ÿÉÿÂÿ·ÿ¸ÿ¸ÿÄÿ¸ÿ»ÿ¾ÿÃÿ¼ÿºÿÄÿÈÿÂÿÀÿÀÿÁÿÅÿÇÿÂÿÀÿÇÿÃÿ¿ÿÀÿ¼ÿÁÿ¿ÿÄÿÁÿ¼ÿ»ÿ¶ÿÃÿºÿ½ÿ½ÿ½ÿ¹ÿÃÿÁÿ¾ÿ¾ÿÄÿÇÿÆÿÄÿÂÿÀÿºÿ·ÿ½ÿÈÿÊÿÀÿ¿ÿÄÿÁÿÇÿÀÿ¹ÿÅÿÇÿµÿ¶ÿÁÿÃÿ·ÿ¾ÿ½ÿÀÿÃÿÃÿÈÿÄÿÂÿÄÿÀÿ¾ÿ¿ÿ¾ÿÂÿÆÿÁÿ¿ÿºÿ³ÿÃÿÅÿËÿ¸ÿÅÿ¾ÿÃÿÈÿÏÿÎÿÄÿ½ÿÀÿÄÿÃÿÁÿÅÿÂÿ½ÿÀÿ»ÿ¹ÿ»ÿÃÿÌÿ½ÿÆÿÆÿÄÿ®ÿ¿ÿÇÿºÿ½ÿºÿ¸ÿÂÿÆÿÄÿ´ÿ½ÿ¾ÿÂÿÊÿÉÿÆÿ¾ÿ½ÿÆÿÁÿÊÿ¿ÿ¾ÿËÿÇÿÃÿ¿ÿ½ÿ½ÿ½ÿ¾ÿÇÿÇÿºÿÃÿÅÿÄÿÀÿ½ÿ½ÿ¹ÿ¸ÿºÿÄÿËÿ½ÿÂÿ»ÿÉÿÌÿÍÿ¹ÿÁÿÀÿÂÿÆÿÁÿÆÿÆÿÉÿÅÿÅÿÅÿÁÿºÿ¼ÿÂÿ½ÿÀÿÊÿÃÿÆÿÃÿÅÿÃÿ»ÿ¼ÿÈÿÀÿ½ÿ»ÿÁÿ³ÿ»ÿÅÿÅÿÇÿ½ÿ¹ÿ»ÿ½ÿÆÿÌÿÃÿ·ÿºÿ´ÿÂÿÈÿÏÿÌÿÅÿ³ÿÂÿÇÿÒÿ¿ÿÅÿÌÿÄÿ·ÿ¼ÿÆÿÅÿ¼ÿ¾ÿÉÿ¿ÿ¹ÿ¿ÿ¼ÿ¼ÿ¾ÿÅÿÇÿÂÿÇÿÃÿÆÿÃÿ¿ÿÈÿ¿ÿ¸ÿºÿ½ÿÀÿÉÿÑÿÌÿÊÿ³ÿÂÿÍÿËÿÀÿ´ÿÆÿÄÿÂÿÈÿÅÿ¿ÿ¼ÿºÿ¾ÿ¾ÿ·ÿ»ÿÄÿÂÿÄÿÉÿÁÿÅÿÊÿ³ÿÆÿ¿ÿ¼ÿÈÿËÿ¿ÿÃÿ¾ÿ¾ÿÅÿÈÿÁÿÁÿÁÿ´ÿ´ÿ¼ÿ¿ÿ½ÿÄÿÀÿÍÿÄÿÃÿÇÿÆÿ¾ÿÆÿÆÿ¼ÿºÿ»ÿ½ÿÂÿÇÿÅÿ»ÿ¾ÿÅÿÊÿ¾ÿÀÿÎÿÂÿ¾ÿÀÿÀÿÀÿ¼ÿ»ÿÀÿÁÿÇÿÍÿÇÿÃÿ¼ÿ¹ÿÉÿ¹ÿ»ÿ¿ÿÅÿ¯ÿ½ÿ¾ÿÄÿÇÿÄÿÄÿÁÿÀÿÆÿÉÿÂÿÀÿÂÿ¹ÿ¼ÿ¼ÿ¼ÿÃÿ¿ÿÂÿ¿ÿÉÿËÿÍÿÌÿÄÿ¾ÿ¶ÿ´ÿÈÿÉÿ¾ÿÃÿÅÿ½ÿ×ÿËÿÏÿËÿ·ÿ¶ÿ¿ÿºÿ»ÿÆÿÊÿÈÿÅÿ¿ÿ¼ÿÃÿÂÿÊÿÆÿ¿ÿÇÿÂÿ¼ÿ¸ÿÀÿÆÿ¿ÿ½ÿ¾ÿ¼ÿÂÿÈÿÉÿÉÿÆÿÕÿÁÿ³ÿÃÿÊÿÅÿÇÿÈÿÃÿÅÿÉÿÉÿÊÿÈÿÄÿÆÿÆÿÊÿÆÿ·ÿÉÿÄÿÍÿÅÿÃÿÆÿÅÿÇÿÇÿÀÿ½ÿÁÿËÿÓÿ²ÿ¿ÿ¾ÿÃÿÇÿ¾ÿÄÿÉÿÉÿÄÿÁÿÇÿÉÿÅÿÇÿ½ÿ¿ÿÇÿ»ÿ¾ÿËÿÌÿÆÿÃÿÁÿ¼ÿ¾ÿÊÿËÿºÿºÿ¿ÿ»ÿÊÿÎÿÐÿÁÿ¾ÿÃÿÇÿÆÿÈÿÍÿÍÿÈÿÄÿÅÿÁÿÇÿ¼ÿËÿÅÿÅÿÊÿÃÿÄÿÌÿÌÿÊÿÉÿÅÿÐÿÒÿÎÿÐÿµÿÃÿÇÿÅÿÊÿËÿËÿÉÿÆÿÃÿÂÿÆÿÃÿÂÿÃÿÇÿ¿ÿ¿ÿÂÿÐÿÌÿÐÿÏÿÅÿÃÿ¿ÿÅÿÈÿÉÿÎÿ¼ÿ¹ÿÏÿÁÿÂÿÊÿÆÿÉÿÊÿÀÿÉÿÎÿÆÿÅÿÓÿÊÿÁÿÆÿËÿÉÿÃÿÊÿÒÿÎÿÏÿÉÿ¿ÿÇÿÅÿ»ÿÊÿ»ÿÄÿÇÿ¾ÿÇÿÕÿÓÿÑÿËÿÇÿÆÿÉÿÆÿÈÿÅÿÉÿÎÿÊÿÇÿÇÿÄÿÂÿÅÿËÿÈÿÂÿÃÿÊÿÄÿÉÿËÿÁÿÅÿÑÿÌÿÍÿÉÿÆÿÆÿÄÿÂÿ»ÿÀÿÃÿÃÿËÿÑÿÄÿ¿ÿ¹ÿÀÿÌÿÉÿ¼ÿ¹ÿÈÿÒÿÈÿÊÿÆÿJÿ{þþÿ»ÿ»ÿµÿÇÿÇÿÅÿÄÿÅÿÊÿÌÿÉÿ½ÿÄÿÉÿÐÿÇÿ»ÿÅÿÇÿÀÿ¿ÿÇÿÏÿÄÿÉÿÓÿÆÿÃÿÍÿÅÿÀÿÀÿ¾ÿ¿ÿ»ÿÿÿÊÿÃÿÇÿÉÿÉÿÊÿÇÿÂÿ¿ÿ¿ÿ¿ÿÝÿÈÿÅÿ¸ÿÀÿÂÿÉÿÑÿËÿ¿ÿ¿ÿÃÿÉÿÏÿÆÿÄÿÃÿÓÿÑÿÉÿÅÿÇÿÊÿ³ÿÄÿÎÿÔÿÌÿÖÿÏÿ¾ÿ½ÿÁÿ½ÿÊÿÔÿ½ÿÇÿÁÿ¿ÿÂÿÅÿÄÿÇÿÇÿ»ÿÃÿÊÿÂÿ¾ÿÆÿÎÿÍÿÄÿ¾ÿºÿºÿÈÿÎÿÂÿÇÿÍÿÅÿÁÿÀÿÄÿÊÿÉÿÊÿ¿ÿÎÿÌÿÐÿÍÿÄÿÉÿÆÿ¹ÿ¿ÿÎÿÎÿÁÿÇÿÆÿÃÿ½ÿÃÿÅÿÂÿÄÿ½ÿÉÿÃÿÌÿÊÿÆÿÅÿÌÿÌÿÅÿÈÿÍÿÈÿÈÿÆÿºÿ¼ÿÈÿÎÿÄÿ»ÿÃÿ¾ÿ¼ÿÇÿÀÿ¿ÿÄÿÊÿÈÿÀÿÆÿÎÿÑÿ¿ÿÄÿ¾ÿÆÿÇÿÇÿÈÿÁÿÂÿÂÿ¹ÿÈÿÌÿÂÿ¾ÿÃÿÇÿÅÿÄÿÄÿÄÿÅÿÇÿÐÿÍÿÃÿÄÿËÿÇÿÈÿÐÿÄÿ¾ÿÁÿÆÿÉÿËÿÈÿÅÿÄÿÌÿ¸ÿÂÿÀÿÇÿÌÿÂÿºÿÅÿÈÿÊÿ½ÿÊÿÒÿÊÿÂÿÇÿÐÿÄÿÈÿÉÿÅÿÐÿÏÿÆÿÂÿÁÿÁÿÈÿÌÿÁÿÎÿÉÿÃÿÅÿÀÿ¾ÿÄÿÃÿÀÿÂÿÆÿÇÿÂÿ¾ÿÂÿÉÿ¹ÿ·ÿÆÿÎÿÑÿÐÿÇÿºÿºÿËÿÊÿ²ÿÀÿÅÿÃÿÇÿÉÿÁÿÃÿÄÿÂÿÂÿÈÿÄÿ¿ÿÆÿÉÿÉÿÊÿÌÿÃÿ»ÿºÿ½ÿ¾ÿÀÿÇÿÇÿ½ÿ¹ÿ®ÿºÿ¼ÿ¸ÿÅÿ¼ÿÀÿ»ÿ±ÿ´ÿ»ÿÀÿÑÿ·ÿºÿ¾ÿ¾ÿ½ÿ¿ÿÁÿ»ÿ¿ÿ¹ÿÁÿÂÿ½ÿ¾ÿ¿ÿ¶ÿ¾ÿÌÿÆÿÀÿÆÿÄÿÁÿÄÿÈÿÇÿ¶ÿ»ÿ¿ÿÅÿ»ÿµÿ»ÿ´ÿÀÿ»ÿËÿ´ÿ±ÿµÿ¶ÿ»ÿÃÿ½ÿ±ÿ¹ÿÄÿÀÿ¹ÿ¼ÿ¼ÿ¹ÿÃÿ¾ÿ¼ÿÃÿ½ÿ¿ÿÁÿÀÿÄÿÇÿÂÿÄÿ¿ÿÃÿÈÿÁÿ¿ÿÇÿÊÿ¾ÿÀÿ¹ÿ¸ÿÃÿÂÿÇÿÁÿ¼ÿÀÿ½ÿ¿ÿ¼ÿ¿ÿÄÿÁÿ·ÿ½ÿÁÿ¹ÿ¹ÿºÿ»ÿÂÿ¾ÿÀÿÂÿÃÿÅÿÅÿÁÿºÿÌÿ¾ÿ»ÿÂÿÂÿÃÿÄÿÂÿÀÿ¾ÿ»ÿÂÿ½ÿÁÿÃÿÃÿÁÿ»ÿ·ÿ¸ÿÀÿ¾ÿ¾ÿ½ÿÁÿÂÿÊÿÊÿ¾ÿ½ÿ»ÿÇÿÌÿºÿ»ÿ¼ÿ¸ÿ½ÿÄÿÁÿ¼ÿ¹ÿ»ÿ²ÿµÿ¼ÿ¼ÿºÿ¸ÿºÿÃÿÅÿ½ÿÆÿ¾ÿÁÿ½ÿÂÿ¾ÿ»ÿÀÿ¼ÿÃÿÇÿ¿ÿÂÿÎÿÆÿÀÿÁÿÀÿÁÿÂÿ¸ÿ¹ÿÃÿ¿ÿ»ÿ½ÿÂÿÅÿÅÿ»ÿµÿ¿ÿÃÿºÿÌÿÇÿÁÿµÿºÿÂÿÁÿÁÿ¸ÿ¼ÿ´ÿ¯ÿ¿ÿºÿ´ÿ²ÿºÿÁÿ¿ÿ¿ÿËÿ»ÿ¾ÿÎÿÊÿÊÿÁÿ¿ÿÄÿÇÿÅÿ»ÿµÿ¾ÿºÿÃÿÐÿ»ÿ½ÿ¾ÿ¾ÿÄÿ»ÿ¸ÿÍÿºÿºÿ¿ÿÁÿ¶ÿ¾ÿÀÿ¼ÿ¾ÿÀÿ¿ÿÁÿ¸ÿÄÿÇÿ¿ÿÃÿÅÿÄÿÀÿ»ÿºÿÂÿÂÿÈÿ¾ÿÆÿÎÿÃÿ¯ÿ¹ÿÆÿÆÿÂÿ»ÿ»ÿÅÿÂÿ¿ÿÀÿ½ÿÇÿÆÿÊÿÇÿÂÿÊÿÃÿ¿ÿÄÿÅÿÀÿÃÿ¼ÿÅÿÆÿ¼ÿ¼ÿÁÿÃÿÐÿÈÿÇÿÂÿÃÿÀÿ²ÿ·ÿºÿµÿµÿ½ÿÇÿÌÿÇÿËÿÅÿµÿÂÿÃÿÊÿÆÿÃÿÇÿÉÿÅÿÃÿÈÿºÿ·ÿ¸ÿ¿ÿËÿÈÿÈÿÃÿÀÿ½ÿºÿ¾ÿ¿ÿÄÿÈÿ½ÿÂÿºÿ¯ÿµÿ¼ÿ¿ÿ¼ÿ»ÿÁÿÉÿÆÿ¿ÿÁÿ¸ÿÃÿÃÿÃÿ½ÿ¿ÿÁÿÃÿÂÿÆÿÌÿÂÿÈÿ¼ÿÅÿÆÿ¼ÿ¿ÿÆÿÂÿÀÿÃÿÂÿÀÿÁÿ¹ÿ¼ÿ¿ÿ´ÿÏÿÑÿÀÿ¹ÿ»ÿ»ÿ¿ÿÆÿÃÿ¾ÿÂÿÄÿ¿ÿÄÿ¸ÿÁÿÂÿÆÿ¾ÿ½ÿ²ÿµÿ¿ÿ¿ÿ½ÿ¾ÿÆÿËÿÉÿ¾ÿÌÿÀÿÉÿ¾ÿÂÿÈÿÈÿÅÿÁÿÀÿÅÿÈÿÉÿ¿ÿÃÿÈÿÃÿÆÿÃÿÊÿÇÿ¼ÿ·ÿÀÿÑÿÏÿ¾ÿÄÿ²ÿ³ÿÃÿ¿ÿ»ÿÇÿÌÿ»ÿºÿÀÿÃÿÃÿÁÿ¾ÿ½ÿÁÿ»ÿµÿºÿÂÿÂÿÄÿ½ÿ¼ÿÁÿ½ÿ¿ÿÈÿÃÿ·ÿ¸ÿ¾ÿ¹ÿÆÿÅÿËÿÉÿ¾ÿÆÿÃÿÀÿ¾ÿ¾ÿÃÿÉÿÄÿ¶ÿ¸ÿÂÿ¾ÿ¼ÿ¿ÿÀÿÆÿÃÿÌÿÈÿÁÿÄÿÄÿÅÿÇÿÅÿÀÿ·ÿ¿ÿÁÿ¹ÿ¾ÿÈÿ½ÿÂÿÀÿÇÿÃÿ½ÿ¾ÿÃÿÆÿÄÿÂÿÀÿ»ÿ½ÿÀÿÀÿ¿ÿÃÿÅÿÆÿÃÿ¼ÿÉÿÃÿÁÿÆÿÅÿÁÿÅÿËÿ¿ÿÈÿÉÿÈÿ¿ÿÃÿ¸ÿ±ÿÅÿ¾ÿÁÿÈÿÇÿ¼ÿ·ÿ½ÿÇÿÍÿÄÿÀÿÄÿÃÿÆÿÅÿ¿ÿÀÿÀÿÂÿÌÿÊÿÀÿ¹ÿ±ÿ´ÿ½ÿ¾ÿÂÿÆÿ¾ÿÁÿÇÿ¿ÿÈÿ½ÿÁÿ½ÿÈÿ·ÿ½ÿºÿ¼ÿ¾ÿÁÿÀÿÄÿÌÿÆÿÄÿ¼ÿÂÿÂÿ¿ÿÀÿÂÿÃÿÈÿÉÿÁÿ»ÿ¹ÿÀÿÂÿ½ÿ½ÿ½ÿºÿ½ÿÆÿÑÿ½ÿÆÿÅÿ½ÿ·ÿ¾ÿ¶ÿ·ÿ¹ÿ¼ÿºÿÃÿÄÿÂÿÀÿ¾ÿ¾ÿ½ÿÂÿÀÿÁÿËÿÆÿ¶ÿÆÿÕÿÂÿÀÿÃÿÀÿÀÿÂÿÄÿ¾ÿºÿÄÿÅÿ¿ÿÀÿºÿÅÿºÿºÿÂÿÅÿÁÿÀÿ«ÿ¼ÿ½ÿÂÿºÿ¶ÿ³ÿµÿ¶ÿ¹ÿÀÿÂÿ¼ÿ¸ÿ·ÿ·ÿ¹ÿµÿ¸ÿ´ÿ¹ÿÀÿºÿÃÿÀÿÀÿÃÿÃÿ¾ÿÀÿÂÿÃÿÅÿÂÿ¾ÿÄÿÇÿÀÿ¸ÿÂÿ¶ÿÉÿÇÿÆÿ®ÿºÿÈÿÅÿÁÿ¾ÿºÿ¹ÿÁÿÁÿºÿµÿ»ÿÀÿ¾ÿÀÿÁÿÄÿÊÿÄÿÂÿËÿÎÿÇÿ½ÿ¸ÿ¾ÿ·ÿÀÿÆÿÂÿÆÿÅÿÃÿ½ÿ¸ÿ·ÿÃÿÅÿ»ÿÃÿ·ÿ¹ÿÂÿÁÿ·ÿ»ÿ¹ÿÂÿÄÿÉÿÉÿ¿ÿ½ÿ½ÿ°ÿ´ÿ¿ÿ¾ÿ¼ÿ·ÿ¶ÿ½ÿ¾ÿÂÿÈÿ¼ÿºÿ½ÿÇÿ»ÿ·ÿÂÿÅÿÆÿ»ÿÅÿ¼ÿÃÿÁÿ¼ÿÂÿÂÿ»ÿºÿ¿ÿÄÿÀÿ½ÿÈÿÆÿºÿÅÿËÿÅÿÁÿÀÿ»ÿ½ÿÅÿ¹ÿ¸ÿ¼ÿ¸ÿÁÿ½ÿ¹ÿ¸ÿÀÿËÿÁÿ¿ÿÅÿÉÿÅÿ¿ÿ¿ÿÃÿÅÿÀÿºÿ¼ÿÁÿÂÿÅÿÂÿÀÿ¾ÿ²ÿ½ÿ¾ÿµÿÃÿÂÿ¾ÿ¼ÿ¸ÿÀÿ¹ÿ½ÿÁÿÁÿÂÿ¼ÿ·ÿ¼ÿÁÿÀÿ¿ÿ¿ÿ½ÿ¹ÿ½ÿ­ÿ·ÿ®ÿ¾ÿ²ÿ½ÿ¾ÿ¾ÿ¹ÿÀÿ¶ÿ·ÿ¸ÿÊÿÊÿ½ÿºÿÅÿÌÿÇÿÀÿÃÿÉÿÅÿÄÿ¼ÿµÿ©ÿ·ÿ¸ÿ¼ÿ¸ÿ±ÿÁÿÄÿ¿ÿÅÿÃÿÃÿ½ÿÃÿÄÿÆÿÃÿÄÿÄÿ¾ÿ·ÿ»ÿ¹ÿ¸ÿ»ÿ»ÿÁÿÂÿÆÿÀÿÉÿÉÿ¿ÿµÿºÿÁÿÄÿÂÿÐÿÂÿ¾ÿ½ÿ¹ÿ·ÿ¯ÿµÿ¼ÿÂÿ¸ÿÁÿ·ÿºÿ¸ÿ´ÿ¼ÿ¾ÿÂÿÇÿºÿ¶ÿ¿ÿÂÿ½ÿÄÿÄÿ»ÿ½ÿ¾ÿ½ÿÄÿÀÿ³ÿÂÿÊÿÁÿºÿ½ÿÁÿ»ÿ»ÿ·ÿ½ÿÀÿ½ÿ¾ÿÄÿ¼ÿ¶ÿ¸ÿ¼ÿ¿ÿºÿ¼ÿºÿÃÿÊÿÀÿ»ÿ¿ÿÁÿ¸ÿ¿ÿÃÿ¾ÿºÿ¾ÿÁÿÂÿÃÿÁÿÀÿºÿ¿ÿ¿ÿÁÿ¿ÿ´ÿµÿºÿÁÿ¿ÿÄÿÆÿ¹ÿ¶ÿ¹ÿºÿÁÿÂÿ¼ÿ¹ÿ»ÿ¶ÿÀÿÀÿ¹ÿ»ÿÅÿ·ÿÆÿÅÿÇÿÂÿÀÿÂÿÀÿ¹ÿÁÿ¹ÿ»ÿ¹ÿºÿ¶ÿºÿÁÿ¾ÿ´ÿ¹ÿ¾ÿ»ÿ¹ÿ»ÿÂÿÂÿ¾ÿ¾ÿ½ÿ¿ÿËÿÄÿÅÿ¼ÿ»ÿÂÿÄÿÄÿ¾ÿÉÿ½ÿÁÿ¿ÿÁÿ¹ÿÁÿºÿÂÿÃÿ¿ÿ½ÿ´ÿ¹ÿ½ÿÂÿ¿ÿºÿÁÿÀÿ¾ÿÆÿÉÿÅÿ¸ÿ¶ÿ¸ÿ½ÿ»ÿÀÿÅÿÀÿÅÿÅÿÂÿ½ÿÅÿÄÿ¾ÿÅÿÁÿ¶ÿ¼ÿ¹ÿ¶ÿ«ÿÂÿÂÿ²ÿ·ÿ¯ÿ¶ÿÃÿÏÿÇÿ¿ÿÅÿÁÿ¼ÿ¹ÿºÿÁÿÀÿÅÿÃÿ¾ÿ¹ÿ»ÿºÿ¿ÿÆÿÁÿÀÿ¿ÿ¾ÿ¿ÿ»ÿ»ÿºÿÄÿÀÿ¸ÿ¹ÿ¸ÿÁÿµÿÂÿÂÿ½ÿÃÿÉÿÂÿ¿ÿÀÿ¿ÿ·ÿ¼ÿºÿ¹ÿÁÿÃÿ¿ÿºÿ·ÿ¸ÿÁÿ»ÿ»ÿ¾ÿ¿ÿºÿ¾ÿÃÿ¼ÿ¶ÿÀÿ¼ÿºÿ¿ÿÁÿÍÿÆÿ¿ÿÈÿ¾ÿ»ÿ»ÿ¼ÿ¿ÿ¾ÿµÿ½ÿÁÿÀÿ¿ÿ»ÿ½ÿ¿ÿ¼ÿ¾ÿÁÿÁÿ»ÿ¶ÿ·ÿµÿ¸ÿ½ÿ»ÿÀÿ¶ÿ»ÿ´ÿ¾ÿÅÿ¿ÿÃÿµÿ³ÿÂÿ½ÿ¾ÿ¾ÿ½ÿ¼ÿÈÿÃÿÇÿ·ÿ¼ÿ¼ÿºÿ·ÿ»ÿ¼ÿÁÿ¾ÿºÿÁÿÆÿÆÿ»ÿ±ÿµÿµÿ¹ÿÁÿ¾ÿ»ÿ¶ÿ²ÿ¶ÿ½ÿ¾ÿ¼ÿ¹ÿ»ÿ¾ÿ¾ÿ·ÿ¯ÿÁÿÃÿÀÿÈÿ·ÿ¶ÿÅÿ´ÿ°ÿ¿ÿÄÿµÿ®ÿµÿÄÿ¶ÿ»ÿÅÿÆÿ¼ÿ¾ÿ¶ÿ±ÿ¼ÿ»ÿ·ÿ¾ÿÀÿ¿ÿ½ÿ·ÿÄÿÊÿ¾ÿÎÿÉÿ¿ÿÀÿÉÿ¿ÿÁÿÉÿºÿÂÿÅÿÀÿ¸ÿÂÿ¹ÿ¬ÿÅÿ²ÿÄÿÀÿ«ÿºÿ·ÿ³ÿÂÿ¾ÿµÿ¾ÿÃÿÍÿÂÿÂÿ¾ÿÀÿÁÿ»ÿ¹ÿÅÿÆÿ¼ÿ¾ÿÀÿµÿ¹ÿÂÿ¹ÿºÿ·ÿµÿ¸ÿ¶ÿ½ÿÀÿÁÿ½ÿ­ÿ­ÿ¶ÿÅÿ¸ÿ´ÿ½ÿ¹ÿ¹ÿ°ÿÂÿÍÿ¿ÿ½ÿ²ÿµÿ¿ÿ¶ÿ»ÿ¸ÿ¸ÿ¹ÿ¹ÿ»ÿ¼ÿÉÿ¿ÿºÿ·ÿªÿ°ÿºÿÀÿ¼ÿ¼ÿ¿ÿÎÿËÿÏÿÁÿÉÿÇÿ±ÿ¿ÿÉÿÀÿ¿ÿ¬ÿÃÿ¯ÿ±ÿ¾ÿ¼ÿ»ÿÊÿÊÿ¹ÿÂÿ¼ÿµÿ¸ÿ»ÿÈÿÄÿÂÿÃÿÁÿ¿ÿºÿ´ÿ¼ÿÂÿ¹ÿ³ÿ¶ÿ¹ÿ¾ÿÃÿ¾ÿ·ÿ¿ÿ´ÿ¸ÿµÿÁÿ¬ÿµÿÅÿ¼ÿ»ÿ¼ÿ»ÿ±ÿÅÿÃÿÀÿÆÿÁÿ°ÿ¾ÿ²ÿ¼ÿÅÿ»ÿ±ÿºÿ±ÿ¯ÿÆÿÎÿÆÿºÿ¾ÿÉÿÁÿ¾ÿÂÿÂÿÁÿ¼ÿ¶ÿºÿÂÿÀÿ»ÿ»ÿ¶ÿ¼ÿÏÿÆÿÁÿ¾ÿ¾ÿËÿÉÿ¿ÿÍÿÅÿ¸ÿÀÿÄÿÃÿÀÿ³ÿÁÿÀÿÃÿÅÿÂÿ·ÿ±ÿ·ÿÂÿ½ÿ¹ÿ»ÿÁÿ¿ÿ¿ÿ¹ÿ¶ÿ·ÿ·ÿÃÿÄÿ¹ÿ¹ÿÀÿ¾ÿÄÿ¿ÿ·ÿ¶ÿÃÿÃÿÀÿÇÿÅÿ¹ÿ¾ÿ¿ÿ¿ÿ¸ÿ¾ÿÍÿÆÿºÿÂÿºÿ¸ÿ¿ÿÂÿÅÿºÿ¸ÿ¿ÿ¹ÿ±ÿµÿ¾ÿ»ÿ»ÿÀÿ½ÿ¼ÿºÿ»ÿ»ÿ¼ÿ¼ÿ½ÿ¿ÿÂÿ¿ÿºÿ½ÿµÿÊÿ¿ÿÂÿÊÿÁÿÀÿ»ÿ·ÿ¿ÿ¾ÿ»ÿÂÿ½ÿºÿ¹ÿ½ÿÂÿÀÿ½ÿÉÿÀÿ¾ÿÁÿÅÿÇÿ¾ÿ¹ÿ¿ÿÀÿ½ÿ¾ÿ¿ÿÂÿ½ÿÅÿÊÿ¸ÿ´ÿ¼ÿ®ÿ»ÿ¶ÿÆÿ¼ÿ¿ÿÏÿÏÿ°ÿ®ÿÈÿ¿ÿµÿ½ÿÁÿ¿ÿºÿ¸ÿÀÿ¾ÿÄÿÄÿ¼ÿºÿ¹ÿ¼ÿÅÿÀÿ¸ÿ¹ÿ¶ÿ¹ÿ»ÿ¸ÿºÿ¿ÿÄÿÎÿ¿ÿ¼ÿºÿÁÿ¼ÿ·ÿÁÿ´ÿ¾ÿÂÿÅÿ¾ÿ·ÿÀÿÃÿÂÿÁÿÄÿÂÿ¼ÿ¼ÿ³ÿ³ÿ¶ÿ½ÿÁÿÀÿÂÿÂÿÆÿÅÿÁÿÂÿµÿ¼ÿÁÿºÿ½ÿ¸ÿ½ÿÄÿÁÿÆÿ»ÿÊÿÃÿÅÿÍÿÈÿËÿµÿ¸ÿ¹ÿ¿ÿ»ÿ¿ÿÇÿ¾ÿ¹ÿ¾ÿÇÿÄÿ½ÿ¾ÿ½ÿÂÿÈÿ¿ÿ¿ÿ¿ÿÀÿ»ÿ½ÿÊÿÁÿÊÿÆÿÌÿºÿºÿ¼ÿÃÿ¿ÿ­ÿ·ÿ»ÿËÿÅÿÊÿÂÿ½ÿÀÿ½ÿ¶ÿµÿ³ÿ¶ÿ½ÿ¼ÿ¿ÿÂÿ½ÿÂÿÂÿ»ÿÅÿºÿ¿ÿÄÿ·ÿ»ÿÁÿ·ÿ¾ÿÆÿÃÿÄÿ¶ÿÂÿÅÿÁÿÊÿÂÿ¹ÿ¼ÿ¾ÿ¾ÿ¾ÿÆÿÂÿÂÿÊÿÉÿÉÿÃÿÂÿÂÿ·ÿ¾ÿÃÿ½ÿ¹ÿ³ÿÊÿ¹ÿÁÿ¶ÿ¯ÿÏÿ¼ÿ³ÿ¸ÿÀÿ¾ÿ»ÿÂÿÄÿÄÿÂÿÃÿ¾ÿÁÿÂÿ¾ÿÆÿÅÿºÿ»ÿÂÿ¾ÿ¼ÿ½ÿÈÿ¾ÿÀÿ»ÿ¹ÿ¾ÿ·ÿÁÿ¼ÿÀÿÀÿ¼ÿ¾ÿ¹ÿ¾ÿÂÿ¹ÿ¼ÿ¼ÿÃÿÇÿÀÿ¾ÿ¿ÿ¾ÿ¼ÿ¼ÿ¶ÿ¹ÿÃÿÉÿÂÿ²ÿ¼ÿ»ÿÇÿÆÿÍÿÔÿÁÿÉÿ¿ÿ»ÿ¿ÿÂÿÄÿÃÿÄÿÈÿÅÿÄÿÄÿ¼ÿµÿ¼ÿÃÿ¾ÿÀÿºÿÂÿÀÿÂÿÀÿ½ÿºÿÃÿ·ÿÀÿ¾ÿÇÿÏÿÈÿÁÿ¿ÿÃÿÂÿÆÿÈÿÂÿÃÿÃÿ¿ÿÄÿ¿ÿ»ÿÃÿÃÿÂÿÁÿ½ÿºÿ®ÿÂÿÅÿÈÿÈÿÌÿÌÿÆÿÁÿÁÿÆÿ½ÿÁÿÆÿÆÿÈÿ¼ÿµÿ¿ÿ¼ÿ¿ÿ»ÿ¼ÿÀÿÄÿÂÿÃÿ·ÿ¾ÿÆÿÁÿÇÿÈÿ¼ÿÀÿÃÿÂÿ½ÿ¾ÿ¼ÿ¹ÿ½ÿÄÿÌÿËÿÃÿÆÿÃÿÇÿÄÿÃÿÅÿ¼ÿÁÿÇÿÆÿÅÿ±ÿÂÿ½ÿ»ÿÀÿ¿ÿ½ÿ³ÿ¸ÿÄÿ¾ÿ¼ÿÈÿÈÿÈÿÈÿÃÿÉÿÀÿ¸ÿÂÿ½ÿ¼ÿ¹ÿÈÿ¿ÿ¾ÿ¾ÿ¾ÿ¾ÿ¹ÿ¸ÿÁÿÃÿ½ÿ¾ÿÀÿÄÿÇÿËÿÄÿ½ÿÆÿÄÿÃÿ»ÿºÿÌÿÃÿ¹ÿ·ÿÆÿÆÿ¿ÿ»ÿ¾ÿÁÿÂÿÆÿÉÿÂÿ¼ÿÁÿ¿ÿ¾ÿ¿ÿÄÿÆÿµÿÂÿÂÿ¾ÿÄÿ½ÿÃÿ½ÿ½ÿÀÿÄÿÊÿÈÿÁÿÉÿÐÿ¼ÿ¸ÿÊÿ»ÿ¸ÿ½ÿÒÿÊÿÊÿËÿÉÿËÿÄÿÆÿÉÿÈÿÈÿÄÿÄÿÃÿ¿ÿÉÿÀÿ»ÿ¹ÿºÿÒÿ¿ÿÃÿËÿÌÿ¿ÿ½ÿºÿ½ÿÀÿÁÿÂÿÁÿ¾ÿ½ÿ»ÿ¸ÿ¿ÿÌÿ¾ÿ½ÿÀÿÅÿËÿÍÿÑÿ¾ÿ½ÿÉÿÃÿÄÿÄÿÂÿÀÿÁÿÄÿÃÿÅÿÈÿÒÿÃÿÄÿÆÿ¾ÿÃÿ½ÿÃÿ½ÿ¸ÿ¼ÿÂÿÀÿ½ÿÄÿÇÿ»ÿ¹ÿÄÿÃÿ¿ÿÉÿ¸ÿÄÿ¹ÿ³ÿ¸ÿ¼ÿºÿ¼ÿ¼ÿÃÿÄÿÆÿÉÿ¿ÿµÿ®ÿ²ÿ»ÿÀÿÄÿÌÿÂÿÍÿÁÿÉÿËÿÈÿÊÿÆÿ¾ÿ¾ÿÀÿ¼ÿµÿ¸ÿ·ÿÅÿÍÿÂÿÍÿËÿÂÿ»ÿ¶ÿ¹ÿÁÿ¿ÿÀÿÆÿÉÿÆÿÀÿÃÿÅÿ¿ÿÊÿÈÿÈÿËÿÄÿµÿ¸ÿÄÿÆÿÃÿÁÿÂÿÂÿÆÿÏÿÇÿÈÿºÿ½ÿÓÿÀÿÇÿÓÿÌÿÆÿÃÿÈÿÎÿÊÿÆÿÇÿÈÿÍÿÁÿÂÿÅÿÉÿ¸ÿÏÿÈÿÉÿÂÿÇÿÃÿÈÿÌÿËÿÉÿ¾ÿ»ÿ¿ÿÀÿÄÿÆÿËÿÎÿÍÿÄÿÈÿÅÿÊÿÉÿ¿ÿ½ÿÄÿÉÿÉÿºÿÇÿÈÿ»ÿÀÿÌÿÉÿÊÿÈÿÉÿÈÿÃÿÃÿÈÿÅÿÆÿÃÿÍÿÌÿÅÿÍÿÖÿÂÿ¼ÿÀÿ½ÿÀÿÈÿËÿÆÿÄÿÃÿ¼ÿÍÿËÿÈÿÊÿÈÿÅÿÃÿÄÿÉÿÈÿÅÿÇÿÊÿÈÿÄÿ¹ÿÂÿÎÿÀÿ¾ÿËÿÈÿÀÿÁÿÄÿÆÿÆÿÇÿÈÿÊÿÆÿÁÿÊÿÀÿËÿÄÿÍÿÍÿÏÿÈÿÆÿÐÿÎÿÅÿÏÿÁÿËÿÆÿÅÿÈÿÎÿÀÿ¿ÿÉÿÈÿÅÿÈÿÌÿÍÿËÿÈÿÐÿÈÿÀÿÆÿÍÿÅÿÁÿÊÿÎÿÉÿÆÿÌÿºÿÃÿÇÿ¾ÿÈÿÅÿÂÿÄÿÁÿÉÿÑÿÌÿÇÿÉÿÔÿËÿÂÿÃÿÆÿÆÿÉÿÈÿÈÿÊÿÅÿÂÿÈÿÇÿÌÿÓÿÙÿ¾ÿÊÿÅÿÈÿÃÿ¾ÿ¿ÿÁÿÇÿÎÿÁÿÊÿÂÿÉÿÈÿÁÿÇÿÅÿÃÿÌÿÏÿÄÿ¼ÿÀÿºÿºÿÌÿÄÿ¿ÿÈÿÉÿÂÿÁÿ²ÿ.ÿ]þjþ`ÿ½ÿ¸ÿÃÿÅÿÂÿÆÿÄÿÉÿÏÿËÿÌÿÄÿÊÿÍÿÏÿÇÿÅÿÊÿÊÿÆÿÇÿÉÿÂÿÉÿÁÿÆÿ¸ÿÅÿÎÿ¾ÿ¼ÿÂÿÇÿÊÿÄÿµÿÿÇÿÆÿÆÿÈÿÊÿÎÿÉÿÇÿÉÿÅÿÉÿÛÿÂÿÑÿÌÿÐÿÇÿÆÿÆÿÅÿÇÿÅÿÂÿÎÿÊÿÈÿÅÿÅÿÌÿËÿÄÿÀÿÆÿÉÿ¾ÿÅÿÊÿÂÿÆÿÀÿÇÿÅÿÈÿÉÿÆÿÉÿÈÿÌÿÂÿÃÿÅÿÃÿÆÿÃÿÆÿÊÿÁÿÇÿÊÿÂÿÏÿÈÿÆÿÇÿÉÿÊÿÊÿÌÿÉÿ¾ÿ½ÿºÿÄÿÈÿÆÿÃÿÉÿÌÿËÿÍÿÀÿÊÿÉÿÆÿÉÿÐÿÆÿ½ÿ¾ÿÀÿÅÿ¿ÿ¹ÿÖÿÑÿÆÿÁÿÄÿËÿÌÿÈÿÈÿÈÿ·ÿÆÿÃÿÆÿÊÿÍÿÈÿ¿ÿºÿÃÿÂÿÖÿÓÿÅÿ»ÿÃÿÍÿÌÿÄÿÃÿÀÿÆÿÂÿÂÿÂÿÅÿÅÿÃÿÁÿÀÿÈÿÅÿÇÿÌÿ¿ÿÅÿÆÿ¿ÿ¶ÿºÿÒÿÛÿÇÿÉÿÉÿÁÿÄÿËÿÉÿÂÿÂÿÂÿÅÿÅÿÉÿÅÿÈÿÇÿÀÿÂÿÉÿÄÿÅÿÈÿ¿ÿÃÿÂÿÅÿËÿÇÿÁÿÊÿÄÿ½ÿÇÿÉÿÄÿ½ÿ¿ÿÉÿÎÿÆÿÊÿÆÿÁÿÆÿÄÿÁÿÍÿÞÿÔÿÓÿÈÿÀÿÇÿÉÿÆÿÂÿ¿ÿÁÿÍÿ¿ÿºÿ½ÿÀÿÌÿÑÿËÿÉÿËÿÂÿËÿÈÿÍÿËÿÄÿÂÿÆÿÉÿ»ÿ³ÿ¿ÿÉÿÎÿÊÿÄÿÃÿÄÿÓÿÎÿ¿ÿ»ÿ»ÿÄÿÉÿÇÿÆÿ½ÿÅÿÃÿÉÿÏÿÇÿÀÿÅÿÄÿÉÿÅÿÄÿÅÿÅÿÄÿÊÿÖÿÙÿÍÿÊÿÂÿÈÿ¼ÿÀÿÍÿ¾ÿÃÿÀÿÂÿÁÿµÿ±ÿ½ÿÀÿÍÿÀÿ¾ÿ¹ÿ»ÿÁÿÁÿÅÿºÿ¼ÿÇÿÆÿÃÿÁÿÁÿÆÿËÿ»ÿ¿ÿÂÿÃÿÆÿÈÿÇÿÃÿ¿ÿÉÿ¾ÿ¸ÿ»ÿÅÿËÿÅÿºÿºÿÒÿÄÿÈÿ³ÿ¹ÿ½ÿ¼ÿ¿ÿ¿ÿ½ÿ´ÿ¶ÿ½ÿ½ÿ»ÿ½ÿÀÿÂÿÀÿ¶ÿ¼ÿ½ÿÇÿÁÿÆÿÃÿºÿÂÿ¹ÿ¼ÿÎÿ»ÿ¼ÿºÿ¸ÿ¾ÿÁÿ·ÿ¿ÿÁÿ¾ÿµÿ¼ÿ¾ÿ¼ÿÂÿÈÿºÿºÿÏÿÂÿÃÿÇÿÁÿÃÿÅÿ¸ÿºÿ·ÿ°ÿ½ÿÀÿÃÿÃÿÃÿ¿ÿ¸ÿ¸ÿ¾ÿ¼ÿ¿ÿ¾ÿµÿ¶ÿ½ÿ¼ÿºÿÀÿ¶ÿ¼ÿ¾ÿºÿ¿ÿÃÿÁÿ¼ÿ·ÿ²ÿºÿ¼ÿ¾ÿ¿ÿ¾ÿ¿ÿ¼ÿ¿ÿÂÿ¹ÿÀÿËÿÑÿ¿ÿÂÿÅÿ¾ÿ¼ÿ¼ÿºÿ¹ÿ»ÿÀÿ¸ÿ³ÿ·ÿ¼ÿ½ÿ¾ÿ¼ÿ¶ÿ¸ÿ¼ÿÄÿÀÿÄÿËÿÆÿÁÿºÿ¸ÿÀÿÂÿ¿ÿÈÿ»ÿ¾ÿÂÿÅÿÈÿÅÿ¾ÿ½ÿÂÿ»ÿÁÿÅÿ¾ÿºÿµÿ´ÿµÿ¸ÿ¼ÿºÿ¿ÿÆÿÅÿ½ÿÂÿÅÿ¿ÿ¼ÿ¿ÿÂÿÇÿÂÿ¼ÿÂÿ¹ÿÆÿ¿ÿ¬ÿ­ÿ´ÿ¶ÿ¼ÿÁÿÂÿµÿ¿ÿÇÿ¿ÿÅÿÅÿ¾ÿ»ÿ¿ÿÂÿ¹ÿ¾ÿÅÿ»ÿÅÿÆÿÂÿÀÿÃÿÂÿ¸ÿ¸ÿÃÿÈÿ¹ÿ²ÿ¼ÿÁÿ¾ÿ¸ÿ²ÿ¶ÿ½ÿ»ÿÃÿÃÿÀÿÂÿÀÿÂÿÆÿ¿ÿ¾ÿÄÿÄÿ¿ÿ¹ÿµÿ¾ÿÆÿÂÿ½ÿ¾ÿ¼ÿ¾ÿÂÿÄÿÅÿ¼ÿÁÿÄÿ»ÿÍÿ½ÿ¾ÿÇÿÉÿÈÿ¾ÿ¶ÿÄÿÐÿÉÿ·ÿÃÿÁÿÀÿÀÿ¾ÿ¿ÿÀÿ¾ÿ¿ÿÄÿÇÿ¿ÿÄÿÈÿ¿ÿÂÿºÿ¸ÿ¼ÿ¾ÿºÿ½ÿÉÿÈÿ¸ÿ»ÿÀÿºÿÈÿ¿ÿËÿÂÿ¹ÿÅÿÈÿ»ÿÃÿÁÿÅÿ½ÿ¿ÿÊÿÌÿ»ÿ¼ÿÀÿÁÿÄÿÅÿÃÿÁÿÁÿÃÿ·ÿºÿºÿÀÿËÿÉÿÊÿÅÿ¼ÿÄÿÌÿÈÿÇÿÈÿÀÿÅÿËÿÅÿ½ÿ¼ÿÄÿÉÿÇÿÆÿÌÿÄÿ½ÿ¹ÿÆÿÉÿ½ÿÃÿ¿ÿÎÿÒÿÊÿÉÿÆÿ»ÿ³ÿ´ÿ¶ÿ½ÿÅÿÅÿ½ÿ¹ÿ½ÿ¿ÿÃÿÌÿÉÿ¼ÿÁÿ½ÿÄÿÂÿÅÿËÿÈÿÌÿÈÿÅÿÄÿ¾ÿ½ÿ¿ÿ¿ÿÅÿÆÿ´ÿ¾ÿ»ÿ½ÿÉÿÅÿºÿÀÿÈÿÅÿ¾ÿ¾ÿÄÿÄÿÊÿÊÿÃÿÂÿÂÿÈÿÄÿ½ÿ½ÿÆÿÃÿ½ÿÂÿÉÿÆÿÇÿ¾ÿÂÿ°ÿ½ÿ¼ÿ»ÿÀÿ½ÿ¿ÿ¾ÿ½ÿ¿ÿÁÿÁÿ½ÿµÿ¾ÿÀÿºÿ¹ÿÃÿËÿÍÿÃÿÅÿÃÿ»ÿ·ÿ¸ÿÃÿÍÿÁÿÇÿÉÿ¼ÿÊÿÁÿÇÿÅÿÁÿÆÿÀÿ¹ÿ¸ÿ¿ÿÆÿÅÿ½ÿ½ÿºÿÀÿ½ÿÁÿ¼ÿ¿ÿÁÿÇÿÅÿÂÿÅÿÆÿÂÿÄÿÃÿ¾ÿÌÿ¹ÿÀÿºÿÀÿÎÿÅÿÉÿÁÿ»ÿ½ÿ¿ÿÂÿÄÿÇÿÅÿ½ÿºÿ¼ÿÇÿÀÿÁÿ¾ÿÄÿÆÿÅÿÄÿ¾ÿ¾ÿ¾ÿ¿ÿÀÿÁÿÀÿ½ÿ¼ÿËÿ¿ÿ½ÿÂÿ·ÿÏÿÃÿ¼ÿÇÿÃÿ¾ÿÇÿÆÿ½ÿ»ÿÁÿÈÿËÿÅÿ¿ÿÇÿÆÿ½ÿÈÿ°ÿ¾ÿÂÿÅÿÍÿÉÿÂÿÃÿ¼ÿµÿ¿ÿÅÿ¾ÿ¾ÿ¿ÿÄÿ¹ÿÆÿ¼ÿÆÿÁÿÅÿÇÿ½ÿ¿ÿÀÿ¾ÿÂÿÂÿ¾ÿÁÿÃÿÁÿ¿ÿÈÿÍÿÃÿ¾ÿÄÿ¼ÿÉÿÎÿËÿ»ÿµÿ¾ÿ¼ÿºÿÅÿÊÿÄÿÄÿÂÿÆÿÇÿºÿÏÿ¹ÿ½ÿ¸ÿ½ÿ¶ÿÁÿÇÿ¿ÿÁÿ¼ÿ½ÿÄÿÂÿ½ÿÁÿÆÿÇÿÀÿËÿÉÿ¹ÿ¶ÿ½ÿÍÿ¿ÿ»ÿÂÿÃÿ½ÿºÿÀÿÅÿ¿ÿÀÿÀÿ¿ÿËÿÆÿÄÿ´ÿ·ÿ®ÿ°ÿÆÿ¾ÿ¿ÿÈÿ¿ÿ¶ÿ½ÿ¹ÿ·ÿ½ÿÃÿÀÿ»ÿ½ÿ¼ÿ»ÿºÿ³ÿ´ÿ´ÿºÿ¸ÿ³ÿ¾ÿÄÿÃÿ»ÿÀÿ½ÿ¼ÿ¹ÿºÿ½ÿÁÿ¾ÿ»ÿºÿ¹ÿÅÿÇÿÁÿÑÿ¼ÿ¯ÿ»ÿ¾ÿ¿ÿÃÿÁÿÈÿ¹ÿ¾ÿ¼ÿºÿ¿ÿÀÿ¸ÿ¼ÿÁÿ¼ÿ½ÿ¿ÿ¾ÿËÿÌÿÁÿ¼ÿÄÿÄÿÀÿÈÿ»ÿ½ÿºÿ¿ÿÃÿÇÿÇÿ¿ÿ¾ÿ»ÿ´ÿ¸ÿ¿ÿ¼ÿ¾ÿÊÿÁÿ¸ÿ¿ÿÇÿÅÿÃÿ¿ÿÂÿÏÿºÿºÿÁÿ½ÿ»ÿÄÿµÿ¼ÿÁÿÀÿ¿ÿ¿ÿÂÿÅÿÈÿÅÿ¾ÿ¼ÿ¹ÿÆÿ¹ÿ¸ÿ¼ÿ¿ÿ½ÿºÿÁÿÁÿ¾ÿ¾ÿ½ÿÂÿÃÿ¿ÿ¿ÿÈÿÃÿ»ÿ¿ÿÅÿÆÿÁÿÂÿ²ÿ»ÿËÿµÿ¹ÿ½ÿÀÿÊÿ·ÿ³ÿ²ÿºÿÀÿÃÿºÿ¹ÿÃÿ½ÿ½ÿÆÿÈÿÅÿÀÿ¿ÿÂÿ¾ÿ¼ÿ»ÿÀÿ¼ÿ¼ÿÄÿ½ÿ¼ÿ¹ÿÃÿËÿÇÿµÿÂÿ¹ÿ¼ÿ½ÿÁÿÂÿ¶ÿ·ÿ¼ÿºÿ·ÿ²ÿ¯ÿ³ÿºÿ»ÿ¾ÿÂÿÁÿÇÿÀÿÈÿÀÿÌÿÇÿ¼ÿÄÿÉÿÂÿ¾ÿÁÿÆÿ¾ÿÀÿÄÿ¼ÿ´ÿ¼ÿÃÿÃÿÁÿÂÿÄÿÁÿÀÿºÿ»ÿ·ÿ°ÿ¹ÿ³ÿ¶ÿ±ÿ¸ÿÅÿºÿ½ÿÁÿ½ÿÈÿÄÿÄÿ¾ÿÀÿ¿ÿÃÿ¿ÿ¹ÿ¹ÿ»ÿ¾ÿÊÿÇÿ»ÿ¼ÿµÿºÿ¹ÿÂÿÊÿ¿ÿÀÿÆÿÂÿ¸ÿÅÿÐÿÁÿ®ÿ¿ÿÀÿÌÿ½ÿ¸ÿ¶ÿ»ÿ¿ÿÀÿ·ÿ¹ÿ¼ÿÁÿ¼ÿ¸ÿÂÿ¼ÿºÿÀÿ¿ÿÂÿÁÿÇÿËÿÀÿ½ÿÁÿ¹ÿÂÿÆÿ·ÿ½ÿÊÿÊÿÄÿ¾ÿÆÿ¾ÿÆÿ¸ÿ»ÿ¾ÿ¾ÿ¿ÿÄÿÃÿ½ÿ»ÿ¿ÿÃÿÄÿ½ÿµÿ¾ÿÁÿÀÿ¿ÿÆÿ¾ÿÆÿÄÿÅÿ¹ÿÅÿÁÿÄÿÁÿ°ÿºÿ»ÿ¹ÿÉÿ»ÿ¼ÿ·ÿµÿµÿ¹ÿ¾ÿ¸ÿ¼ÿÆÿÇÿÄÿ¾ÿ¾ÿÀÿ½ÿ¿ÿÀÿÉÿµÿ®ÿµÿ¶ÿÃÿÀÿµÿ»ÿÊÿ¹ÿ½ÿÃÿ¾ÿÄÿ¶ÿÁÿÃÿÂÿ¼ÿ¾ÿ»ÿ¼ÿ¾ÿ½ÿ¼ÿ¼ÿ»ÿ¾ÿÀÿ·ÿ´ÿ»ÿ¿ÿÄÿÄÿ¶ÿ½ÿÁÿÇÿ½ÿÀÿÇÿºÿÁÿ¸ÿÂÿ¹ÿ¾ÿ¼ÿÇÿ¸ÿ½ÿºÿÃÿ¼ÿ»ÿËÿÀÿºÿ½ÿ»ÿ¾ÿÁÿÆÿÆÿ»ÿÀÿÆÿ¼ÿºÿ²ÿ»ÿºÿ¸ÿ´ÿ¾ÿÃÿ½ÿÂÿ¸ÿ´ÿ½ÿÈÿÁÿ»ÿËÿ¾ÿÀÿ·ÿ·ÿ·ÿÂÿ¹ÿ²ÿ¾ÿ½ÿ¾ÿ¾ÿÈÿÃÿÃÿÃÿÁÿÂÿ¾ÿ¿ÿ¾ÿºÿ¾ÿ½ÿ¾ÿ¼ÿÁÿ¼ÿ¹ÿºÿÇÿ¼ÿ»ÿÀÿ»ÿ¸ÿºÿÆÿ¹ÿ½ÿ»ÿ¼ÿºÿ»ÿ³ÿ½ÿ½ÿÂÿÄÿËÿ»ÿ»ÿ¾ÿºÿºÿ¹ÿ·ÿ»ÿ¹ÿ»ÿ¿ÿ»ÿ·ÿ¾ÿÇÿ¼ÿ¸ÿ¼ÿ¼ÿ¹ÿ¾ÿÂÿ¿ÿ¯ÿ¹ÿ¶ÿ»ÿÉÿ´ÿÁÿÁÿ¯ÿÀÿÁÿ¼ÿÃÿºÿ»ÿ½ÿºÿÅÿÇÿ¼ÿÂÿ¿ÿ»ÿ»ÿµÿ¶ÿ¾ÿ¿ÿºÿ¼ÿ½ÿ¹ÿ¹ÿ¾ÿÅÿ¾ÿ·ÿ¾ÿ¿ÿ»ÿµÿÇÿ¾ÿ¹ÿÀÿ¼ÿÉÿ¾ÿ¿ÿ°ÿ½ÿÊÿ´ÿÅÿÁÿÈÿ½ÿ¹ÿ°ÿ·ÿÁÿ½ÿÁÿ¹ÿ½ÿ¶ÿµÿ¾ÿºÿ²ÿ±ÿ·ÿÅÿÅÿºÿ¼ÿ¾ÿ¹ÿ¹ÿ´ÿ¼ÿ¸ÿ¸ÿ¹ÿÉÿÇÿ·ÿ¶ÿ´ÿ­ÿÃÿ«ÿ¾ÿÀÿÌÿÎÿ»ÿ°ÿºÿ¼ÿ¶ÿ»ÿ°ÿÃÿ¿ÿ½ÿÁÿÁÿ½ÿ´ÿ³ÿ¹ÿ½ÿ¹ÿ»ÿÀÿ¹ÿµÿ¾ÿ¸ÿ¬ÿ»ÿ»ÿ¸ÿÄÿÂÿÁÿÌÿÂÿÀÿÁÿÀÿ¼ÿÂÿ¾ÿ¿ÿ¯ÿ·ÿÌÿ¹ÿÀÿ»ÿÁÿ½ÿ¼ÿÁÿÇÿÄÿ«ÿ¹ÿÄÿ½ÿ³ÿ±ÿ½ÿÀÿÃÿ¿ÿ¾ÿ¼ÿ»ÿÀÿÇÿÇÿ¼ÿ¶ÿ·ÿ¿ÿ¼ÿÀÿ·ÿ¯ÿÁÿ¼ÿ½ÿ²ÿ´ÿ¼ÿ²ÿÁÿ·ÿËÿºÿÂÿÁÿ·ÿ¼ÿ¾ÿÀÿËÿÑÿÄÿ¾ÿ±ÿ¶ÿ½ÿÃÿÁÿ¼ÿ´ÿºÿ¹ÿ·ÿ½ÿÀÿ¾ÿ¼ÿÅÿÂÿ¼ÿÅÿ¾ÿÉÿÁÿÂÿÆÿÑÿÉÿºÿ¹ÿ·ÿÃÿºÿ¹ÿÁÿÄÿÂÿÄÿ½ÿ¾ÿÀÿ¿ÿ¾ÿÁÿÂÿÆÿ¼ÿ¿ÿ½ÿºÿ¶ÿ»ÿ»ÿºÿ±ÿ¶ÿ¼ÿ¾ÿÂÿÀÿÇÿÌÿ¿ÿ¼ÿ¾ÿºÿºÿ´ÿ¯ÿ¹ÿÅÿ´ÿÁÿÃÿÀÿ¼ÿ²ÿºÿ½ÿÄÿÈÿÌÿ²ÿ¶ÿÁÿÁÿÄÿ»ÿ³ÿ»ÿ¿ÿ³ÿµÿ¶ÿ¾ÿÃÿÂÿµÿ½ÿÅÿÁÿ½ÿÀÿÀÿ¿ÿ¼ÿ»ÿÂÿÃÿÄÿ·ÿ·ÿÁÿÄÿÅÿÀÿÃÿ¾ÿ¹ÿÅÿ¼ÿÍÿ¾ÿºÿ¾ÿ·ÿÅÿ´ÿ³ÿ¼ÿÌÿÀÿÈÿ¿ÿ¸ÿ¼ÿÄÿÁÿ¿ÿÂÿ¼ÿÂÿ¿ÿºÿ½ÿ»ÿ¼ÿ¹ÿ¹ÿÅÿÀÿ·ÿ¿ÿÀÿÁÿ½ÿµÿ¿ÿ¿ÿ¿ÿÇÿ½ÿÄÿÁÿÁÿÄÿÁÿ¿ÿ¾ÿ·ÿÆÿÃÿ¿ÿÀÿºÿ¿ÿÄÿÀÿ½ÿ¸ÿ¼ÿ¾ÿ»ÿ·ÿ·ÿ¸ÿ´ÿ¸ÿ½ÿ½ÿ¿ÿ½ÿ»ÿ»ÿµÿ»ÿ½ÿ¼ÿÁÿÃÿÀÿºÿ¸ÿÁÿÄÿ½ÿÂÿ¼ÿÃÿ»ÿ°ÿÄÿ¶ÿ¾ÿ¶ÿµÿ³ÿ¶ÿÀÿ¼ÿÂÿ¿ÿ¾ÿÀÿÀÿÀÿÅÿÅÿÃÿÃÿ¾ÿ¹ÿ»ÿÀÿ¸ÿ·ÿÃÿÃÿ¶ÿÀÿÄÿ½ÿÁÿ¿ÿ¸ÿ¸ÿºÿºÿÃÿÅÿ³ÿÀÿ¿ÿ½ÿÎÿÈÿÊÿ¶ÿ¶ÿ´ÿÁÿÈÿÇÿÈÿÃÿ²ÿ´ÿ»ÿÁÿÄÿÀÿÄÿÇÿ¿ÿ¾ÿÀÿ¹ÿ½ÿÂÿÈÿÈÿÀÿÃÿ¾ÿ½ÿµÿÂÿ³ÿ»ÿÁÿ·ÿ´ÿ½ÿÂÿÐÿÊÿ¿ÿ¼ÿ¼ÿ¿ÿÀÿ¸ÿ¹ÿºÿÃÿÉÿÂÿÃÿÈÿÂÿ¿ÿÃÿ¾ÿ¹ÿÂÿÅÿ¹ÿ±ÿ·ÿ¸ÿ¾ÿµÿ¹ÿÊÿ¶ÿ¸ÿ¸ÿÃÿÄÿ¹ÿ¹ÿ´ÿ¯ÿ¶ÿ¾ÿ¿ÿÂÿ¹ÿ¶ÿ¿ÿÊÿÁÿµÿ¹ÿÀÿÁÿÁÿÃÿºÿ­ÿ·ÿ¹ÿ¸ÿÄÿ¼ÿ¾ÿÇÿÄÿÆÿÀÿ³ÿ·ÿ¹ÿ´ÿ¸ÿ¿ÿÃÿÁÿÂÿ¼ÿ»ÿÁÿÀÿ»ÿ¾ÿ¼ÿ½ÿÀÿ½ÿ¿ÿÂÿÃÿÉÿÃÿ¾ÿÅÿÁÿ½ÿÅÿ½ÿÁÿÅÿ¼ÿ¸ÿ·ÿ¾ÿ¿ÿ¼ÿ¿ÿÃÿ¿ÿ½ÿ»ÿÀÿ½ÿ¼ÿÅÿÁÿ¾ÿ»ÿ½ÿÀÿÄÿÎÿÇÿ¾ÿ¼ÿ½ÿÅÿ¿ÿ»ÿ½ÿºÿËÿÀÿÀÿ¾ÿ¹ÿÀÿ¸ÿ½ÿÁÿ¿ÿ¼ÿÃÿÆÿÃÿÇÿÇÿÈÿÁÿÂÿÂÿ¼ÿÀÿÄÿ¾ÿ¿ÿ¿ÿ¹ÿ»ÿ½ÿÈÿ¸ÿÂÿÃÿºÿÀÿ½ÿ¼ÿ¼ÿÄÿÉÿ·ÿ½ÿºÿÄÿËÿ¾ÿ»ÿÁÿÃÿÉÿÃÿÂÿÈÿºÿ´ÿÂÿÊÿ¿ÿ·ÿÀÿÀÿÈÿÀÿ¿ÿ¹ÿËÿ»ÿ¸ÿÊÿÃÿÅÿÁÿ¾ÿÈÿÅÿ½ÿÄÿÄÿ¿ÿ¿ÿÁÿ»ÿ³ÿ½ÿÅÿ¾ÿÄÿÁÿÄÿÈÿ½ÿ½ÿ¶ÿ¼ÿÀÿµÿ¹ÿ¹ÿÃÿÃÿÆÿ¼ÿ»ÿÃÿ½ÿ¿ÿÄÿ¹ÿ¶ÿÂÿÊÿÊÿÂÿºÿºÿÉÿÄÿ½ÿ½ÿºÿÇÿÊÿÅÿÀÿ·ÿÉÿ¾ÿ¶ÿÁÿ¸ÿ¼ÿÇÿÎÿÈÿÇÿÇÿ¿ÿ¾ÿ½ÿ»ÿ½ÿ¾ÿ¾ÿ¹ÿÁÿÈÿ½ÿ¶ÿ½ÿÃÿÁÿÃÿ¹ÿºÿ¼ÿÇÿËÿÄÿÇÿ¿ÿ¶ÿ¼ÿÁÿ½ÿÂÿËÿÈÿÆÿ¼ÿ¸ÿÈÿÊÿÌÿÃÿÁÿ¾ÿÌÿÅÿ¹ÿ¾ÿ¸ÿ½ÿËÿÄÿ·ÿ½ÿÃÿ½ÿ¹ÿÀÿÇÿÅÿÃÿÇÿÅÿÄÿµÿÄÿÁÿÁÿÁÿÉÿ¿ÿ½ÿÀÿÂÿÀÿ½ÿ¸ÿÀÿÂÿ¼ÿ½ÿ¿ÿÉÿÆÿÁÿ½ÿºÿÄÿÉÿÁÿÂÿÀÿÀÿÌÿ»ÿ»ÿÂÿÅÿÆÿÆÿ»ÿ»ÿÆÿÉÿÇÿÂÿÁÿÀÿÄÿºÿ¼ÿÎÿÅÿ·ÿÂÿ½ÿ¿ÿÃÿ½ÿ¾ÿ¼ÿ¾ÿÆÿÊÿÈÿ¾ÿºÿÇÿÆÿ¼ÿÀÿ·ÿÈÿÆÿÆÿÈÿÍÿ¾ÿ¾ÿÅÿÁÿ¸ÿ¿ÿÂÿÀÿºÿ½ÿÄÿÄÿ¿ÿ»ÿ·ÿ¹ÿ¹ÿ¾ÿ½ÿÃÿÈÿÊÿÌÿÁÿÀÿÁÿÃÿÂÿÁÿÁÿ»ÿ¸ÿÄÿÊÿÃÿÉÿ·ÿ¼ÿÆÿ½ÿ²ÿ¼ÿºÿÀÿ³ÿÃÿºÿ½ÿÀÿÄÿÁÿÀÿÄÿÃÿÁÿÀÿÃÿÎÿÆÿ¸ÿÀÿ¾ÿÅÿ¿ÿÃÿ½ÿ½ÿÀÿÂÿ½ÿ»ÿ»ÿ¹ÿ¹ÿ¼ÿÅÿÔÿ¹ÿÁÿ½ÿÇÿ¶ÿ»ÿ½ÿ¿ÿ»ÿÀÿÉÿÊÿÅÿÄÿÅÿÁÿ¹ÿ«ÿ·ÿÆÿÂÿ¹ÿÅÿÅÿÄÿÀÿÂÿÆÿÄÿÉÿÉÿÈÿÉÿÆÿÄÿÅÿÆÿËÿÍÿÇÿÃÿÇÿ»ÿÌÿÌÿÇÿÊÿÀÿÆÿÄÿ¿ÿÈÿËÿÇÿÇÿ¾ÿÀÿÀÿÃÿËÿÁÿÉÿ»ÿÀÿÁÿÅÿÃÿÆÿÈÿÅÿÆÿÇÿÃÿºÿºÿ·ÿ¿ÿ¾ÿÏÿÓÿËÿÏÿÃÿÂÿËÿÊÿÅÿÂÿÉÿÐÿÄÿÊÿ½ÿËÿ½ÿÒÿÏÿÆÿÊÿËÿ½ÿÂÿÆÿÄÿÂÿÀÿÄÿ»ÿ¾ÿËÿÛÿÁÿÇÿÓÿ¾ÿÁÿ¸ÿ¼ÿÂÿ¿ÿ¼ÿÀÿÈÿÎÿÄÿÄÿ¼ÿ½ÿÃÿÅÿÈÿËÿËÿÈÿÇÿÇÿÄÿÅÿÉÿÆÿºÿÀÿÇÿÃÿÎÿ¿ÿ¿ÿÆÿÆÿÇÿÂÿÄÿÁÿ¼ÿÇÿÅÿÌÿÏÿÒÿÁÿÐÿÈÿÉÿÈÿÆÿÅÿÆÿËÿÎÿÆÿÂÿÄÿÇÿÄÿÏÿÂÿÄÿËÿÌÿÉÿ¾ÿÃÿÈÿÁÿÄÿÇÿÀÿÇÿ¿ÿÐÿÅÿËÿÅÿÉÿÆÿÇÿÆÿÈÿÎÿÍÿÊÿÐÿÅÿÉÿÆÿºÿ¾ÿÁÿÁÿ½ÿÄÿÇÿÉÿÓÿÒÿÁÿÁÿÆÿÅÿÀÿÀÿÀÿÉÿ¼ÿÅÿËÿÉÿÆÿÄÿÊÿÃÿÀÿÒÿ¿ÿ¼ÿÊÿ»ÿ¾ÿÃÿÃÿ¿ÿÀÿÈÿÍÿÄÿ¾ÿÆÿÆÿÉÿÒÿÇÿÉÿÍÿÇÿÁÿÄÿÈÿÆÿÇÿÅÿÆÿÆÿÌÿÉÿÃÿÌÿÏÿÌÿÉÿÄÿÇÿÊÿÃÿÂÿÄÿÍÿÈÿÎÿÄÿÉÿÍÿÆÿÀÿÅÿÍÿÀÿÂÿËÿÅÿÃÿÃÿÇÿÊÿÅÿÿ]ÿÿÿÿÏÿÂÿËÿ½ÿÈÿÆÿÁÿÊÿÎÿÈÿÆÿÃÿÊÿÊÿÇÿÈÿÉÿÆÿÆÿÂÿÃÿÈÿÇÿÍÿÈÿÂÿÕÿÆÿËÿÂÿËÿÈÿÂÿÂÿ¿ÿ¿ÿÅÿÁÿÅÿ¿ÿÆÿÇÿÎÿËÿÈÿÈÿÆÿÉÿÌÿÇÿÆÿÄÿÌÿÅÿÅÿÂÿÁÿÄÿÄÿÆÿÆÿÀÿÉÿÂÿÇÿ¿ÿÆÿÅÿÅÿÈÿÃÿÁÿÆÿÌÿÀÿÁÿÒÿÈÿÄÿÂÿÃÿÄÿÁÿÌÿÑÿÈÿËÿÈÿÆÿÏÿÊÿÈÿÆÿÂÿÄÿÎÿÄÿÎÿÈÿÌÿÌÿÅÿÂÿÊÿÍÿÂÿÆÿÆÿÈÿÃÿÌÿÈÿÇÿÇÿÊÿËÿÄÿ¾ÿ¿ÿÊÿ¼ÿÊÿÎÿÃÿÀÿÅÿÈÿÈÿÓÿÕÿÃÿÀÿÆÿ¿ÿÆÿÎÿÏÿÌÿÉÿÇÿÀÿÂÿ¿ÿÅÿÆÿÆÿÅÿÂÿÂÿÄÿºÿÐÿÎÿ¿ÿÂÿºÿÅÿÏÿÌÿÎÿËÿÇÿÇÿÅÿÇÿÌÿÅÿÅÿËÿÉÿÆÿÁÿÈÿÌÿÁÿÍÿÆÿÅÿÌÿÊÿÍÿÖÿÆÿºÿÂÿÅÿÊÿÊÿÄÿÃÿÊÿÎÿÆÿÇÿÉÿÁÿÀÿÄÿÄÿÇÿÑÿÀÿÉÿÃÿËÿÎÿÄÿÉÿËÿÁÿÁÿÈÿÁÿÃÿÊÿÎÿÀÿºÿ¾ÿÂÿÅÿ¿ÿ¿ÿËÿÆÿ¼ÿÁÿÇÿËÿÎÿ¿ÿËÿÆÿ¿ÿ»ÿÄÿÇÿÂÿÂÿÆÿÂÿÉÿ·ÿºÿÁÿÅÿÈÿÌÿÍÿÇÿÆÿ¿ÿÍÿÎÿÅÿÆÿÄÿ¿ÿÇÿÄÿ½ÿÁÿÊÿÇÿÄÿÇÿÇÿÃÿÆÿÉÿËÿµÿ¿ÿÆÿÄÿÅÿÉÿÆÿÆÿÌÿËÿÒÿËÿÄÿÅÿÆÿÂÿÆÿÆÿ¾ÿÀÿÈÿÑÿÐÿÅÿÐÿÍÿºÿÌÿ»ÿ¶ÿÄÿÊÿÆÿ¿ÿÀÿÆÿÄÿ¹ÿºÿ¸ÿ¿ÿÁÿÀÿ·ÿ¸ÿÄÿÁÿÅÿ»ÿÁÿÀÿÁÿ¿ÿºÿ¹ÿÀÿÁÿÃÿ¼ÿ»ÿÄÿÇÿÃÿÀÿºÿ°ÿÅÿ½ÿ¶ÿ»ÿºÿ¼ÿÃÿ¿ÿÀÿÁÿµÿ²ÿµÿ»ÿÀÿÁÿ¾ÿºÿ¼ÿ´ÿ¹ÿ½ÿ¸ÿ¶ÿ¸ÿ½ÿ¿ÿ¿ÿ¿ÿÂÿÃÿÉÿÀÿ½ÿÀÿÀÿÅÿ²ÿÃÿÊÿ¼ÿºÿ»ÿ·ÿ·ÿ¼ÿ¸ÿ·ÿÇÿËÿ´ÿÅÿÊÿ¸ÿ´ÿ¾ÿ³ÿ»ÿ·ÿÀÿÄÿÂÿÀÿ¾ÿ¾ÿ½ÿ¹ÿ·ÿ°ÿ¶ÿ»ÿÆÿËÿÈÿÁÿ¹ÿÁÿ¾ÿ»ÿÊÿ½ÿ½ÿÁÿÇÿÈÿÀÿºÿ³ÿ¾ÿ¼ÿ¹ÿÃÿÅÿÁÿ¾ÿ¹ÿºÿµÿ¼ÿÆÿÈÿÆÿÎÿÈÿÆÿÌÿÁÿÇÿ¶ÿÍÿÃÿÃÿÄÿ¿ÿ¿ÿ¿ÿ·ÿ¸ÿ³ÿÆÿ¹ÿ¶ÿÁÿÅÿ¿ÿ¹ÿ»ÿÂÿ¿ÿÃÿ·ÿºÿÃÿÌÿÃÿ¾ÿ¿ÿÁÿÅÿÇÿ¹ÿÇÿ·ÿ½ÿÀÿÀÿÃÿÄÿÅÿÊÿÎÿÄÿÍÿÄÿËÿÀÿºÿ½ÿ»ÿ¹ÿ¾ÿÀÿÆÿ»ÿÈÿºÿ½ÿÃÿÁÿ¿ÿ¼ÿ¹ÿÄÿ¾ÿµÿ´ÿ³ÿ»ÿÇÿÁÿ½ÿ¿ÿ»ÿ¼ÿÃÿÈÿ¸ÿÂÿÅÿ¼ÿ¿ÿ¿ÿ¼ÿ¼ÿ¼ÿ¹ÿ¿ÿÆÿÆÿ½ÿ¿ÿ¸ÿ¼ÿÃÿÃÿ»ÿ¹ÿÆÿÂÿÍÿÂÿ¾ÿËÿÆÿÁÿÁÿ¹ÿ¸ÿÂÿ¿ÿÇÿÄÿÈÿÇÿÅÿÂÿÁÿÆÿÇÿÀÿ¿ÿÈÿÀÿÈÿÑÿ¾ÿ¹ÿ¾ÿºÿºÿ½ÿ½ÿÀÿÆÿÄÿÈÿÃÿÅÿÊÿ¼ÿ¾ÿÂÿÇÿÆÿ¿ÿ¸ÿ·ÿ¼ÿµÿÇÿÃÿÁÿ¾ÿÀÿÀÿ¿ÿ½ÿºÿºÿ¼ÿ³ÿ¾ÿÂÿÂÿ¾ÿÂÿÂÿ½ÿ¿ÿÄÿÁÿ½ÿÇÿ¸ÿ¸ÿºÿ¾ÿ¿ÿ¸ÿÀÿ¹ÿºÿ¹ÿ¾ÿÉÿÄÿÌÿ½ÿÁÿÅÿÌÿ¾ÿ¿ÿµÿ·ÿ¿ÿÄÿÊÿÆÿ¸ÿÅÿ¾ÿ¼ÿ±ÿ½ÿÁÿ¼ÿÆÿÊÿÀÿ»ÿ¿ÿÆÿÅÿÉÿËÿÄÿÉÿÁÿÃÿÄÿÃÿ¿ÿÁÿÉÿÊÿÆÿÉÿÁÿ²ÿÁÿÊÿÈÿÅÿÃÿ¾ÿÄÿÃÿ½ÿ¿ÿÃÿºÿ°ÿ²ÿ¿ÿÉÿÅÿºÿ¿ÿ¾ÿÀÿÁÿ¿ÿÆÿÈÿ¼ÿÁÿ¾ÿ¾ÿÄÿÍÿÀÿ¾ÿÊÿÄÿ·ÿµÿ½ÿÄÿÅÿÁÿÇÿÕÿÈÿºÿÀÿ·ÿ¶ÿÄÿ¼ÿÄÿÍÿÇÿ¾ÿÀÿÄÿ¼ÿÂÿÅÿÁÿ»ÿÆÿÉÿÉÿÃÿ»ÿ»ÿ¾ÿÂÿÀÿ¼ÿÂÿ¹ÿ¹ÿÀÿÇÿÃÿÇÿÂÿÈÿ»ÿÇÿÈÿ¿ÿ»ÿ½ÿÀÿ¼ÿ¸ÿ½ÿÆÿÆÿÈÿÅÿÄÿÂÿÅÿÇÿÆÿÃÿÃÿ¹ÿ­ÿ¸ÿ¾ÿ½ÿÂÿ¼ÿ·ÿ·ÿÂÿÄÿ½ÿ¼ÿÀÿ¾ÿÁÿÃÿ¿ÿ¼ÿÁÿÇÿ½ÿ¹ÿÇÿÈÿÀÿÀÿÂÿÇÿÇÿÂÿÂÿÄÿ½ÿ¾ÿÇÿ»ÿÀÿÀÿ·ÿ¹ÿÅÿ¾ÿÓÿËÿÁÿ¿ÿ´ÿ¸ÿ¿ÿÀÿÃÿ¿ÿ¶ÿ¹ÿºÿÄÿ¼ÿÀÿÁÿ¹ÿ¿ÿÊÿÆÿÀÿÃÿÀÿÁÿÀÿ¹ÿ»ÿ½ÿ²ÿ¿ÿ¾ÿÂÿÃÿ´ÿ¼ÿÂÿÄÿÈÿÂÿÄÿËÿÊÿÁÿºÿ½ÿÅÿÅÿÉÿ¿ÿÎÿÈÿ½ÿÆÿ³ÿ·ÿÃÿÆÿÈÿÀÿÄÿÈÿÂÿÁÿÈÿÇÿÀÿ·ÿÌÿÄÿ¼ÿÇÿÁÿÃÿËÿÅÿÅÿÂÿ¿ÿºÿÄÿÇÿÂÿÃÿÅÿÀÿ½ÿÀÿÉÿÑÿÀÿ¼ÿÃÿ·ÿÂÿÊÿÈÿÃÿ¸ÿÁÿÅÿ¿ÿÃÿÄÿ¿ÿÆÿÂÿÅÿËÿºÿÃÿÅÿ¼ÿÆÿ¾ÿ¼ÿÀÿÄÿÂÿÀÿ¸ÿ»ÿÄÿÁÿºÿ¿ÿÇÿÁÿÀÿÇÿÇÿ³ÿ´ÿ¼ÿÄÿÄÿÄÿÂÿ·ÿÁÿÆÿÁÿ½ÿÁÿÀÿºÿÁÿÁÿÁÿÇÿ¾ÿ¿ÿÍÿºÿÁÿÊÿ¼ÿ¹ÿÅÿ±ÿ¼ÿÀÿ¹ÿ¸ÿÁÿÄÿ½ÿ·ÿµÿ¼ÿÄÿºÿ·ÿ»ÿ¼ÿ¾ÿµÿ¼ÿÄÿÈÿºÿÀÿ½ÿ½ÿ»ÿ´ÿ·ÿ¾ÿ»ÿ¼ÿÃÿÀÿºÿ»ÿ¾ÿ¼ÿ½ÿ¹ÿÂÿËÿÊÿ¿ÿ»ÿÉÿÁÿÂÿÃÿÅÿÁÿÀÿ¿ÿ¼ÿ¿ÿ½ÿ¹ÿÀÿ¼ÿÉÿÀÿ·ÿÀÿ½ÿ»ÿÇÿ»ÿ½ÿÆÿ·ÿ¿ÿÁÿ½ÿ»ÿºÿ¼ÿÀÿ¿ÿ¾ÿÀÿ¾ÿÆÿËÿÁÿÂÿÀÿ¼ÿÉÿÉÿÆÿÅÿ¾ÿÂÿÈÿ·ÿ¾ÿ²ÿÄÿ¸ÿ¶ÿ¸ÿ¶ÿ¾ÿÀÿÀÿÇÿÅÿÃÿÂÿÄÿÃÿÀÿÃÿÀÿµÿ´ÿ»ÿ´ÿÂÿ¹ÿ´ÿ¿ÿ¾ÿÁÿÂÿÀÿ·ÿ°ÿ·ÿÉÿÊÿºÿ¾ÿÈÿ½ÿ¹ÿÃÿÆÿ®ÿ¿ÿ¯ÿÁÿÇÿ¿ÿÐÿ¾ÿ¹ÿ¼ÿ¼ÿ¼ÿ»ÿ¼ÿ¼ÿ¾ÿÀÿ»ÿ¾ÿÁÿ½ÿºÿ´ÿ·ÿ¿ÿ¿ÿ¸ÿ·ÿ½ÿ½ÿºÿ´ÿÅÿÎÿÃÿ¾ÿÀÿ·ÿÄÿÂÿÅÿºÿºÿÀÿÂÿÆÿÃÿ·ÿ¶ÿ¾ÿ¾ÿ¼ÿ¾ÿ¾ÿÀÿÂÿÑÿ½ÿ®ÿÍÿºÿ¿ÿ½ÿÍÿÃÿºÿÂÿÃÿÄÿÆÿÅÿ¼ÿºÿÀÿ¾ÿ¼ÿÂÿÇÿÃÿ¼ÿÂÿ»ÿÀÿ½ÿºÿ¶ÿ²ÿµÿ´ÿËÿÀÿ³ÿ¼ÿºÿÅÿÇÿÆÿÈÿÁÿ¿ÿ¼ÿÇÿ½ÿ²ÿ¹ÿÁÿÀÿÄÿÇÿºÿ´ÿ¿ÿ¸ÿ¼ÿ¼ÿÌÿÃÿ¾ÿÎÿ½ÿ¾ÿØÿ»ÿºÿ»ÿ¾ÿ¸ÿÁÿ¹ÿ¿ÿÂÿ¹ÿÄÿ¿ÿ¼ÿ¸ÿ¸ÿÀÿ»ÿºÿÅÿÀÿ¾ÿÁÿÁÿºÿ¼ÿÄÿÅÿÇÿÁÿÅÿµÿºÿ¼ÿÇÿ®ÿ½ÿÈÿÂÿÁÿÈÿÁÿÃÿ·ÿ´ÿ´ÿ¾ÿÇÿÇÿÆÿÈÿÃÿ¼ÿ¿ÿÂÿ½ÿ¹ÿ¼ÿ½ÿ¼ÿ¾ÿ¿ÿ¹ÿÈÿÉÿÁÿ¹ÿÀÿÂÿ½ÿ¹ÿ»ÿÆÿ·ÿ¼ÿ¸ÿ¼ÿ¿ÿ½ÿ¸ÿ·ÿ¹ÿ²ÿ±ÿ·ÿ¿ÿÈÿÃÿ½ÿÁÿ¿ÿÀÿÅÿÅÿÃÿÄÿ¾ÿ»ÿ»ÿ½ÿÀÿÂÿ¼ÿ»ÿºÿ½ÿ¼ÿºÿ¾ÿ¼ÿ»ÿÅÿÇÿ»ÿ¿ÿ¿ÿÁÿ»ÿ¾ÿÀÿÀÿÁÿÅÿÆÿ·ÿ±ÿ¸ÿ½ÿÅÿÇÿ¹ÿ´ÿÀÿÇÿ¾ÿ¸ÿÀÿ³ÿÇÿ·ÿ¾ÿ¼ÿ·ÿÀÿÃÿ·ÿÈÿÅÿÄÿÁÿ¾ÿÉÿ¶ÿ´ÿ¼ÿÁÿÄÿÆÿËÿÃÿºÿÂÿÀÿÀÿÈÿ¾ÿ»ÿ¼ÿÅÿ·ÿ½ÿ¼ÿÀÿ·ÿÈÿËÿÍÿÅÿ¼ÿ¸ÿÀÿÂÿÁÿ»ÿ±ÿ½ÿ¾ÿºÿÀÿÄÿÄÿÄÿÄÿºÿ»ÿ¾ÿÆÿÇÿÀÿÁÿÀÿ½ÿ½ÿºÿ·ÿ¼ÿÄÿÇÿÀÿ¼ÿ·ÿÇÿ±ÿÂÿÈÿ¹ÿ½ÿ³ÿÀÿ´ÿ»ÿ¸ÿ»ÿ³ÿ¹ÿ½ÿ½ÿ¿ÿÈÿÃÿÅÿ¹ÿ¸ÿ»ÿ¸ÿ¼ÿ½ÿ¼ÿ½ÿºÿ¹ÿÁÿÃÿ»ÿ½ÿ¿ÿ¼ÿÀÿ¼ÿ»ÿ½ÿ½ÿÀÿºÿµÿ¸ÿ¶ÿºÿÅÿ¶ÿÀÿ¿ÿÀÿ¶ÿÃÿÆÿÄÿ¸ÿ»ÿ¹ÿ¿ÿÅÿÅÿ»ÿÀÿ¼ÿ·ÿ´ÿ²ÿÂÿÈÿ¾ÿ½ÿÅÿÇÿ¿ÿ½ÿÄÿÇÿ»ÿ²ÿ»ÿÀÿÂÿ¿ÿ¼ÿÀÿÄÿ¿ÿÀÿÂÿ¾ÿÌÿÄÿ¾ÿ½ÿÉÿÅÿÂÿÅÿÁÿ·ÿ·ÿ¶ÿºÿ·ÿÊÿÊÿ»ÿ­ÿ¯ÿ¶ÿºÿ¾ÿÀÿ¼ÿ»ÿ¿ÿ¿ÿÀÿ¿ÿ¼ÿ³ÿ¸ÿ»ÿ·ÿ½ÿÅÿ¾ÿÁÿÃÿËÿÁÿ¹ÿ¯ÿªÿ¸ÿÿ¶ÿÄÿ¸ÿ±ÿ²ÿ»ÿÊÿÅÿ½ÿ¿ÿÄÿ¸ÿ¿ÿ¼ÿ¸ÿ¶ÿ¹ÿÂÿËÿÉÿÂÿÊÿÇÿ¸ÿ¹ÿ¶ÿ·ÿÅÿÁÿÁÿ»ÿ¸ÿ¹ÿÊÿÇÿÈÿÊÿÉÿ·ÿ¾ÿÀÿÁÿ¿ÿÃÿ¾ÿ·ÿÂÿ½ÿÁÿ»ÿ¼ÿ¼ÿÀÿ¸ÿ¼ÿÃÿÁÿ½ÿ·ÿ¸ÿ·ÿ·ÿ¿ÿ¿ÿ¼ÿ½ÿ¿ÿÁÿÅÿÇÿ¿ÿ¾ÿ¾ÿ¶ÿµÿÀÿ¿ÿ½ÿ¿ÿºÿÅÿÂÿ·ÿ°ÿÂÿºÿÄÿµÿ·ÿ¿ÿÀÿÂÿµÿ»ÿÂÿºÿ¸ÿ·ÿ¼ÿ¹ÿµÿ½ÿÄÿÆÿ»ÿ·ÿÀÿ¿ÿ¿ÿ¾ÿ¼ÿ¼ÿ»ÿ¸ÿ¸ÿÃÿÁÿ¹ÿ»ÿ»ÿ¼ÿÅÿÈÿ½ÿ¶ÿ¼ÿ¿ÿºÿ¹ÿ¾ÿÆÿ¾ÿ¼ÿÆÿ±ÿ¸ÿÅÿ»ÿÀÿ²ÿµÿ¹ÿ¹ÿ¼ÿ³ÿ¹ÿ¾ÿÂÿ¹ÿ±ÿ²ÿ¹ÿ±ÿ³ÿ¹ÿ¾ÿÅÿ¿ÿ·ÿ¶ÿÂÿÁÿ´ÿ½ÿ¹ÿ²ÿ¿ÿ»ÿÀÿÂÿÉÿËÿ½ÿÃÿºÿ¶ÿ¹ÿ´ÿ­ÿ½ÿ²ÿ¼ÿ²ÿÄÿ¾ÿ³ÿ»ÿ³ÿ·ÿÄÿ¼ÿÃÿÁÿ»ÿ¾ÿÁÿ»ÿ¼ÿÀÿ¼ÿ¹ÿºÿ»ÿ½ÿ¾ÿÀÿ³ÿ·ÿÀÿÈÿÀÿ¸ÿÈÿÀÿÅÿÆÿÀÿÊÿÃÿ¼ÿÄÿµÿÂÿºÿÄÿÆÿÀÿ¸ÿ¸ÿÉÿ¼ÿ»ÿÂÿ»ÿÆÿÂÿ¾ÿ¼ÿ¼ÿÄÿÂÿ¼ÿ»ÿ¿ÿÄÿÆÿÆÿÁÿ¿ÿÀÿÂÿ¸ÿµÿ¿ÿÉÿÇÿÈÿ½ÿºÿ»ÿÇÿÉÿÅÿ¾ÿ½ÿ±ÿ»ÿÁÿ½ÿÃÿ·ÿÉÿ½ÿ»ÿ¾ÿ¾ÿ¸ÿ»ÿÁÿÃÿÂÿºÿºÿÁÿÂÿÂÿÆÿÅÿÂÿºÿ¸ÿÁÿ¹ÿ»ÿ¼ÿ¼ÿ¼ÿ¼ÿ¼ÿ¿ÿÄÿÁÿºÿÀÿ·ÿÃÿ¸ÿºÿ°ÿ½ÿ®ÿ¼ÿ²ÿ½ÿÇÿ¼ÿ¿ÿ¾ÿÁÿÀÿÁÿ¿ÿ»ÿ·ÿ¾ÿ¿ÿ¶ÿ·ÿ¼ÿ½ÿ¹ÿ¹ÿÁÿÀÿÂÿºÿÇÿÁÿÈÿÃÿ³ÿµÿ»ÿÀÿÁÿ¾ÿ­ÿ¿ÿºÿ¸ÿ±ÿ¸ÿÀÿËÿÅÿ¼ÿ¿ÿ¸ÿ¾ÿÂÿÄÿ¿ÿ»ÿ»ÿÀÿÃÿ¸ÿ®ÿ­ÿ±ÿ½ÿÈÿÇÿ¸ÿÀÿÁÿÂÿÃÿÌÿ¼ÿÄÿÄÿ²ÿ¼ÿ½ÿ»ÿÀÿ°ÿÀÿ¹ÿÆÿÃÿÂÿ³ÿºÿ¼ÿ¿ÿÄÿÀÿ½ÿÃÿÁÿ¾ÿÃÿÅÿ½ÿ¸ÿ¼ÿ½ÿÁÿÄÿÅÿÃÿ»ÿ»ÿ»ÿ¸ÿ±ÿ¾ÿÅÿ¸ÿ¾ÿ¸ÿ¿ÿÆÿ»ÿ¼ÿ½ÿ°ÿ¶ÿ¼ÿÆÿÃÿÁÿºÿºÿÁÿÃÿµÿ°ÿ¸ÿ¼ÿÁÿ¼ÿ»ÿÄÿ·ÿÁÿÉÿÍÿ¿ÿ¹ÿÉÿºÿµÿÁÿ¸ÿÉÿ»ÿ½ÿ¹ÿºÿ»ÿÐÿÊÿÂÿÃÿ¿ÿÃÿÅÿÂÿÅÿÄÿ¾ÿ¼ÿ½ÿ¼ÿÁÿÃÿ½ÿÀÿÂÿÂÿ¾ÿÊÿÊÿÉÿÄÿºÿ³ÿ¸ÿ¾ÿÂÿÁÿ½ÿ¾ÿ·ÿ½ÿÆÿ¿ÿ¿ÿ¾ÿÆÿÃÿºÿ¾ÿÂÿ·ÿºÿÉÿÁÿ´ÿµÿ½ÿÅÿÄÿÄÿÅÿ¹ÿÂÿÀÿ·ÿÁÿ»ÿºÿ´ÿºÿ¿ÿÃÿÆÿÃÿÂÿÇÿ¿ÿÀÿ½ÿ¼ÿ»ÿ½ÿÃÿÄÿ»ÿºÿÁÿ¾ÿÄÿºÿ¿ÿÁÿ·ÿÂÿÁÿµÿ¼ÿÄÿÀÿ¾ÿ¿ÿÇÿ»ÿ¹ÿµÿÄÿÈÿ·ÿ·ÿÀÿÀÿÁÿ¿ÿÆÿÊÿ»ÿ·ÿÄÿÈÿÅÿÊÿÉÿ¾ÿ¿ÿ·ÿÎÿÃÿÅÿ½ÿ¼ÿÇÿÏÿÁÿÄÿ¼ÿ·ÿ¾ÿ»ÿÀÿËÿÇÿÃÿÃÿ½ÿ»ÿÁÿÅÿÃÿÅÿ¾ÿÅÿÂÿÂÿ½ÿ¸ÿ¾ÿºÿ¼ÿ¼ÿÁÿÀÿ·ÿ¿ÿ»ÿÀÿÁÿ¹ÿºÿ¾ÿºÿ¶ÿÁÿÊÿÅÿÂÿ¿ÿÂÿÀÿ¿ÿÈÿ»ÿÀÿ¼ÿÀÿºÿÆÿ·ÿÌÿÉÿ¾ÿ¾ÿÈÿËÿÉÿ¼ÿ¼ÿÃÿÆÿÄÿÁÿÃÿÅÿÆÿÅÿÁÿºÿÁÿÇÿ¹ÿÅÿ¹ÿÃÿÃÿÂÿ³ÿ¼ÿ¿ÿÇÿÌÿÀÿÂÿ½ÿ¹ÿÁÿÂÿ¿ÿÆÿÆÿ¾ÿÃÿÁÿÏÿÏÿÁÿÊÿ¬ÿ¼ÿ»ÿºÿºÿËÿÄÿ¿ÿ»ÿÀÿ¼ÿ»ÿºÿÀÿÁÿ¿ÿÉÿÍÿÆÿÄÿÄÿÀÿ¿ÿ¸ÿÄÿËÿ½ÿÆÿÉÿ»ÿºÿ¿ÿÂÿÁÿÁÿÀÿÂÿ¾ÿ¼ÿ¾ÿ½ÿÂÿ¿ÿ¾ÿÃÿ¾ÿ¾ÿÀÿÄÿ¸ÿÎÿÉÿ¾ÿÂÿÁÿÇÿÃÿÂÿ½ÿÁÿÂÿÅÿÇÿ¾ÿºÿºÿ¾ÿÄÿÀÿÀÿÉÿ¾ÿ¿ÿÁÿ¿ÿ¾ÿÄÿÀÿ»ÿºÿÀÿÈÿÇÿÅÿÄÿÆÿÍÿÈÿ¾ÿ½ÿ¸ÿ¿ÿÇÿÅÿ½ÿ»ÿ²ÿµÿÀÿÉÿ»ÿ¹ÿ¿ÿ½ÿ»ÿ¸ÿ»ÿÃÿÁÿ¿ÿ¿ÿ¾ÿ¼ÿºÿµÿÆÿ¿ÿÇÿÅÿÄÿÄÿ¿ÿÀÿÁÿÁÿ¿ÿÃÿÃÿÁÿÂÿÂÿÅÿ¸ÿÃÿ¸ÿÀÿÒÿ´ÿ·ÿÂÿ¾ÿ½ÿÆÿ½ÿ¹ÿ¾ÿÊÿÉÿÀÿÁÿÆÿÅÿÂÿÁÿÇÿ¹ÿÈÿÈÿÉÿÂÿÄÿÀÿÀÿÂÿÃÿÂÿÂÿÀÿÀÿÀÿÀÿÂÿ»ÿ½ÿÂÿ¼ÿÂÿÀÿÂÿÈÿ·ÿ¸ÿÁÿÅÿÁÿ±ÿ¶ÿ½ÿÁÿÍÿÈÿÊÿÊÿÃÿ¶ÿ¾ÿÌÿºÿÇÿÃÿÃÿÈÿÄÿÈÿÓÿÏÿÅÿÁÿ¾ÿÆÿÌÿÇÿ¼ÿÀÿÅÿÏÿÁÿÀÿÃÿÃÿÇÿÅÿÈÿÊÿÉÿÈÿËÿËÿÁÿÆÿÃÿ¶ÿÇÿ¹ÿÉÿÂÿÂÿ¿ÿ½ÿÀÿÂÿÄÿÆÿÃÿÂÿÅÿÀÿÂÿÅÿÂÿÇÿºÿÂÿÁÿ¾ÿ»ÿÂÿÊÿÎÿÉÿÆÿÉÿÇÿËÿËÿ»ÿÍÿÉÿÊÿÏÿÇÿÓÿÎÿÂÿÇÿÈÿÂÿ¾ÿ½ÿ¾ÿ¼ÿÁÿÅÿËÿÈÿÊÿ¾ÿÀÿÀÿÁÿÂÿÏÿÔÿÎÿÊÿÇÿÄÿÈÿ¿ÿÇÿÁÿÂÿ¾ÿÏÿÊÿÆÿ¿ÿÂÿÈÿÉÿÇÿÁÿ½ÿ»ÿ¹ÿÃÿ½ÿÀÿ»ÿÈÿÐÿÇÿÆÿ½ÿÀÿÈÿÉÿÇÿÃÿÅÿÁÿÃÿ¿ÿÉÿÉÿÎÿÊÿÃÿÅÿÅÿÅÿÆÿÆÿÄÿÆÿÌÿ¿ÿ¿ÿ¼ÿÂÿÎÿÊÿÐÿÅÿÇÿÏÿÎÿÆÿÃÿÈÿÅÿÅÿÌÿÉÿÄÿÆÿÉÿ¿ÿ¾ÿÅÿÊÿÌÿÊÿÂÿÄÿÇÿËÿÈÿÉÿÏÿÆÿÁÿ½ÿÄÿÆÿ¼ÿ¸ÿÀÿÊÿÆÿÈÿÈÿÃÿÃÿÁÿÄÿÀÿÊÿËÿÆÿÅÿÆÿÇÿÇÿÆÿÏÿÃÿÄÿÍÿÂÿÃÿÅÿÆÿÉÿÆÿÀÿÄÿÃÿÀÿÏÿÎÿ½ÿËÿÅÿÍÿÐÿÈÿÃÿÅÿÃÿ¿ÿÄÿÃÿËÿËÿÎÿÇÿÃÿ½ÿ¾ÿÃÿÆÿÆÿÆÿÎÿÏÿÆÿÕÿÉÿÈÿËÿÅÿÈÿÉÿÃÿÁÿÈÿÈÿÆÿÈÿÇÿËÿÃÿÌÿÂÿÊÿÉÿ¹ÿÿÿÿ³ÿÄÿÄÿÁÿ¿ÿÃÿÆÿÄÿÅÿÆÿÃÿ¾ÿ¾ÿÎÿÅÿ½ÿÇÿÄÿÃÿÁÿ½ÿÀÿÆÿÇÿÂÿÀÿÌÿ×ÿËÿÄÿ¿ÿ½ÿ¾ÿ¾ÿÄÿÎÿÕÿÒÿÅÿÆÿ¸ÿÂÿÄÿÈÿÈÿÊÿÆÿÁÿÇÿÅÿÍÿËÿÃÿÚÿÊÿ¼ÿ»ÿËÿÈÿÃÿÒÿÍÿÍÿÍÿÌÿÅÿ¿ÿÆÿÈÿÉÿÆÿÆÿÍÿÃÿÃÿÏÿ¹ÿÊÿÄÿÂÿ¿ÿÀÿÈÿÒÿÓÿÄÿÍÿÈÿÆÿ¿ÿÍÿÎÿÆÿÇÿÆÿÃÿÑÿÇÿÉÿ×ÿËÿÇÿÉÿÅÿ¿ÿ¿ÿÅÿÉÿ»ÿÆÿÎÿÑÿÏÿËÿÄÿÅÿÆÿÁÿ¼ÿ¸ÿÌÿÂÿÐÿÈÿÅÿÇÿÉÿÄÿ½ÿÆÿÑÿÑÿµÿÌÿÃÿ½ÿÅÿÉÿÅÿÁÿÀÿÌÿÂÿÅÿÂÿÅÿÇÿÆÿÃÿÂÿÃÿÅÿÉÿ¿ÿÈÿÎÿÌÿÑÿÍÿÆÿÌÿÎÿÅÿÇÿÌÿÏÿÎÿÅÿÈÿÒÿÐÿÈÿÌÿËÿÅÿÂÿÃÿÅÿÆÿÅÿÇÿÊÿËÿÁÿÇÿÈÿÆÿ½ÿ»ÿÀÿÄÿÉÿÕÿÊÿËÿÏÿÇÿ¾ÿÁÿÄÿÁÿ¿ÿÇÿËÿËÿÃÿÊÿÍÿÑÿÐÿÃÿºÿÅÿÈÿÅÿÆÿÇÿ¿ÿÁÿÀÿ¼ÿÄÿÇÿÁÿÌÿÈÿ¿ÿÆÿÊÿÊÿÌÿÂÿ·ÿËÿÁÿÂÿÐÿËÿÅÿÈÿÆÿºÿÀÿ¸ÿÇÿÏÿÊÿÇÿÌÿÊÿÀÿÐÿ½ÿÃÿÉÿÍÿÆÿÀÿ¿ÿÀÿÍÿÀÿÆÿÎÿÈÿÊÿÊÿÆÿÇÿÃÿÁÿÃÿ½ÿ¾ÿ¼ÿ»ÿ½ÿÀÿ½ÿ¾ÿÃÿÇÿÎÿËÿÂÿÃÿÊÿÀÿÉÿÄÿÂÿÅÿÈÿÈÿÃÿÁÿÊÿÌÿÊÿ¿ÿÆÿµÿ·ÿÂÿÇÿÂÿ¾ÿ¾ÿ¾ÿ¾ÿ·ÿ½ÿÀÿ¿ÿÂÿ¿ÿ»ÿ½ÿ¹ÿ°ÿ°ÿ±ÿµÿºÿÀÿÂÿ½ÿ·ÿ±ÿ¿ÿºÿºÿÃÿÆÿÁÿºÿ³ÿ¯ÿÁÿ¼ÿÀÿÃÿÄÿÁÿ¿ÿÂÿ¼ÿÆÿÁÿ·ÿ¼ÿÀÿ¿ÿ¾ÿ¾ÿ½ÿ»ÿ³ÿ¼ÿ¿ÿºÿ´ÿ³ÿ»ÿÉÿ¸ÿ¾ÿÅÿ½ÿ¾ÿÃÿÇÿÇÿÂÿÃÿ¹ÿ»ÿÂÿºÿ»ÿÃÿÃÿ¿ÿÅÿÎÿ½ÿ¼ÿÅÿºÿÁÿÆÿÀÿÁÿÉÿÀÿ¿ÿ¹ÿÀÿÆÿÂÿ¿ÿ¾ÿ¼ÿÂÿ²ÿºÿ¯ÿ¼ÿÆÿÆÿÀÿÀÿÁÿ¸ÿ¸ÿÂÿµÿ¾ÿÆÿÄÿÅÿÉÿÉÿÄÿ¾ÿ·ÿ½ÿ·ÿ¹ÿÃÿÇÿÂÿ¼ÿ·ÿ°ÿ¼ÿÇÿÃÿÂÿÂÿÈÿÅÿ¿ÿÁÿ»ÿÊÿ»ÿÉÿÄÿ½ÿºÿ½ÿ¾ÿ¾ÿ¼ÿ¹ÿ´ÿÁÿ¾ÿÁÿÅÿÉÿ¼ÿ°ÿ»ÿÄÿ¿ÿ¾ÿÀÿÁÿºÿÁÿÅÿ¿ÿ¿ÿÆÿÆÿÀÿ¾ÿÉÿºÿ¼ÿÇÿ¿ÿ¹ÿ¼ÿºÿ¼ÿ²ÿÅÿÆÿÇÿÀÿ¾ÿÁÿÄÿÁÿ¹ÿ¶ÿ³ÿÅÿ¼ÿ»ÿ¾ÿ½ÿÁÿ¾ÿ½ÿÁÿºÿ°ÿµÿ·ÿ¾ÿÌÿÂÿ½ÿºÿÂÿÈÿ½ÿºÿÍÿÈÿ·ÿ½ÿÅÿ»ÿ¾ÿ¿ÿ»ÿ¿ÿÀÿºÿ¸ÿÄÿÂÿÁÿ¼ÿ¼ÿÄÿÊÿÊÿÈÿÃÿ»ÿ½ÿÜÿ¿ÿ¼ÿÆÿÄÿ¾ÿÈÿÈÿ¼ÿÁÿÃÿÈÿÂÿÃÿÊÿÂÿ¿ÿÂÿÂÿÅÿÌÿÍÿÏÿÄÿÌÿÉÿÀÿÀÿËÿ¾ÿ¶ÿ¼ÿÁÿÁÿÅÿÇÿÃÿÁÿÏÿÇÿÁÿÁÿ¾ÿÅÿÈÿ¿ÿ¼ÿ¼ÿ¾ÿµÿ¾ÿÇÿÂÿÂÿÃÿÄÿ¿ÿ¶ÿ²ÿ»ÿÆÿ¸ÿÅÿ½ÿÂÿÃÿ¾ÿ½ÿ¾ÿÇÿÄÿ¼ÿÍÿÉÿÄÿ¼ÿÊÿÄÿ¹ÿºÿ¿ÿÄÿÉÿÉÿÄÿÂÿÁÿÑÿÃÿ¹ÿ¾ÿÉÿ¹ÿºÿ¼ÿÁÿÃÿÁÿÁÿÂÿ¼ÿÂÿºÿÍÿÄÿÅÿ»ÿ¹ÿÁÿÆÿÐÿÏÿÃÿÈÿÀÿÄÿÂÿÎÿÁÿÄÿ½ÿÃÿÅÿÂÿ¼ÿÀÿÊÿÆÿÉÿ»ÿºÿÌÿÌÿÆÿÀÿÉÿÆÿÂÿÅÿÇÿ¼ÿ´ÿÅÿ¶ÿ¹ÿÔÿÈÿÄÿ¸ÿ·ÿ¾ÿ½ÿÃÿÃÿÂÿÈÿÀÿÂÿÄÿ»ÿÆÿÈÿ½ÿ¸ÿÁÿÈÿÄÿ½ÿÅÿÆÿ¹ÿÁÿÉÿÂÿ¼ÿ»ÿÊÿ½ÿºÿÄÿÃÿÆÿÇÿÅÿÂÿ»ÿºÿÄÿÀÿÁÿÀÿ®ÿÂÿÀÿ½ÿÁÿÂÿÈÿÄÿ¸ÿ¾ÿÍÿÊÿÅÿ³ÿÂÿ½ÿÊÿ¿ÿÄÿÅÿ¿ÿÆÿÄÿ¼ÿ¹ÿ¼ÿÆÿ¿ÿ½ÿ¼ÿÕÿºÿÉÿÄÿºÿµÿ·ÿÆÿÄÿ¼ÿ¾ÿÃÿÀÿºÿÂÿ»ÿ¿ÿÂÿ½ÿ¿ÿ¹ÿÀÿÁÿ¿ÿÃÿÁÿ¼ÿ½ÿ½ÿ¹ÿ¼ÿÊÿÇÿ¼ÿ¾ÿÄÿ½ÿÃÿÃÿ»ÿÄÿÅÿÁÿÀÿ¿ÿÁÿÆÿÂÿÀÿÀÿÁÿ»ÿ¾ÿ»ÿÉÿ½ÿºÿ»ÿºÿÀÿÃÿÁÿÀÿ»ÿ¶ÿ¿ÿ»ÿÀÿ¸ÿÆÿÁÿ½ÿÀÿËÿÃÿÁÿ¿ÿ¾ÿÅÿÄÿ¿ÿ¿ÿ¸ÿ¾ÿÒÿ¼ÿÁÿÂÿ³ÿÂÿ¿ÿ¾ÿÁÿÂÿÅÿÇÿÈÿÃÿ»ÿ¾ÿÆÿÆÿÉÿ¿ÿÒÿÊÿ¾ÿ¿ÿºÿÀÿÂÿÏÿÈÿÁÿ¿ÿ´ÿ±ÿ¾ÿÇÿÆÿÄÿ¿ÿÂÿ½ÿÅÿ¾ÿ¿ÿ¿ÿ¿ÿÄÿÈÿÄÿÅÿ¹ÿ»ÿÄÿÀÿ¿ÿÂÿÂÿ¿ÿÅÿÃÿÎÿÁÿ¾ÿÃÿÀÿÊÿ¾ÿÂÿÉÿÁÿÂÿÃÿÃÿÃÿ³ÿµÿÏÿÍÿÅÿ¸ÿ¾ÿÉÿ·ÿ¹ÿÂÿ¸ÿ¿ÿÉÿ½ÿ¸ÿµÿ·ÿ¿ÿÃÿ¾ÿ»ÿ¿ÿ½ÿ´ÿ¸ÿÂÿÊÿ²ÿ¶ÿÁÿÁÿ¾ÿ¾ÿÆÿÃÿ¹ÿ·ÿ»ÿ¿ÿÁÿµÿ³ÿÅÿ¹ÿÂÿÄÿ¸ÿ¼ÿ´ÿÁÿ¶ÿ½ÿ¾ÿ¹ÿ
[truncated: 11,413,590 more chars]
