# Supplementary material for: Insects evolved a monomeric histone-fold domain in the CENP-T protein family
Source: EMBO Rep. 2025 Oct 29;26(23):5799–825. doi: 10.1038/s44319-025-00603-5 (PMC12678787; doi:10.1038/s44319-025-00603-5)
Supplement: Supplementary file 6 — Source data Fig. 3 [file 44319_2025_603_MOESM6_ESM.zip]

Archive with 14 entries (10 files):
- Figure 3/
- __MACOSX/._Figure 3
- Figure 3/Figure 3C/
- __MACOSX/Figure 3/._Figure 3C
- Figure 3/Figure 3D/
- __MACOSX/Figure 3/._Figure 3D
- Figure 3/Figure 3A/
- __MACOSX/Figure 3/._Figure 3A
- Figure 3/Figure 3C/Figure 3C.scn
- __MACOSX/Figure 3/Figure 3C/._Figure 3C.scn
- Figure 3/Figure 3D/Figure 3D.scn
- __MACOSX/Figure 3/Figure 3D/._Figure 3D.scn
- Figure 3/Figure 3A/Figure 3A.scn
- __MACOSX/Figure 3/Figure 3A/._Figure 3A.scn
