# Supplementary material for: Insects evolved a monomeric histone-fold domain in the CENP-T protein family
Source: EMBO Rep. 2025 Oct 29;26(23):5799–825. doi: 10.1038/s44319-025-00603-5 (PMC12678787; doi:10.1038/s44319-025-00603-5)
Supplement: Supplementary file 7 — Figure EV1 Source Data [file 44319_2025_603_MOESM7_ESM.zip]

Archive with 12 entries (9 files):
- Figure EV1/
- __MACOSX/._Figure EV1
- Figure EV1/Figure EV1C/
- __MACOSX/Figure EV1/._Figure EV1C
- Figure EV1/Figure EV1B/
- __MACOSX/Figure EV1/._Figure EV1B
- Figure EV1/Figure EV1C/Figure EV1C_bmCENP-T_SECMALS_RI.xls
- __MACOSX/Figure EV1/Figure EV1C/._Figure EV1C_bmCENP-T_SECMALS_RI.xls
- Figure EV1/Figure EV1B/Figure EV1B_whitelight.scn
- __MACOSX/Figure EV1/Figure EV1B/._Figure EV1B_whitelight.scn
- Figure EV1/Figure EV1B/Figure EV1B_IRdye_antihis.scn
- __MACOSX/Figure EV1/Figure EV1B/._Figure EV1B_IRdye_antihis.scn
