# Supplementary material for: Insects evolved a monomeric histone-fold domain in the CENP-T protein family
Source: EMBO Rep. 2025 Oct 29;26(23):5799–825. doi: 10.1038/s44319-025-00603-5 (PMC12678787; doi:10.1038/s44319-025-00603-5)
Supplement: Supplementary file 8 — Figure EV2 Source Data [file 44319_2025_603_MOESM8_ESM.zip]

Archive with 8 entries (6 files):
- Figure EV2/
- __MACOSX/._Figure EV2
- Figure EV2/Figure EV2H/
- __MACOSX/Figure EV2/._Figure EV2H
- Figure EV2/Figure EV2H/Figure EV2H_anti-HA.scn
- __MACOSX/Figure EV2/Figure EV2H/._Figure EV2H_anti-HA.scn
- Figure EV2/Figure EV2H/Figure EV2H_anti-Myc.scn
- __MACOSX/Figure EV2/Figure EV2H/._Figure EV2H_anti-Myc.scn
