# Supplementary material for: Insects evolved a monomeric histone-fold domain in the CENP-T protein family
Source: EMBO Rep. 2025 Oct 29;26(23):5799–825. doi: 10.1038/s44319-025-00603-5 (PMC12678787; doi:10.1038/s44319-025-00603-5)
Supplement: Supplementary file 9 — Figure EV4 Source Data [file 44319_2025_603_MOESM9_ESM.zip]

Archive with 10 entries (7 files):
- Figure EV4/
- __MACOSX/._Figure EV4
- Figure EV4/Figure EV4B/
- __MACOSX/Figure EV4/._Figure EV4B
- Figure EV4/FIgure EV4A/
- __MACOSX/Figure EV4/._FIgure EV4A
- Figure EV4/Figure EV4B/Figure EV4B_mitotic_defects_percentage.xlsx
- __MACOSX/Figure EV4/Figure EV4B/._Figure EV4B_mitotic_defects_percentage.xlsx
- Figure EV4/FIgure EV4A/Figure EV4A-mitotic_index.xlsx
- __MACOSX/Figure EV4/FIgure EV4A/._Figure EV4A-mitotic_index.xlsx
