# Supplementary material for: Insects evolved a monomeric histone-fold domain in the CENP-T protein family
Source: EMBO Rep. 2025 Oct 29;26(23):5799–825. doi: 10.1038/s44319-025-00603-5 (PMC12678787; doi:10.1038/s44319-025-00603-5)
Supplement: Supplementary file 9 — Figure EV4 Source Data [file 44319_2025_603_MOESM9_ESM.zip › Figure EV4/Figure EV4B/Figure EV4B_mitotic_defects_percentage.xlsx]

## Sheet: Sheet1
		% no apparent defect			% unaligned chromosomes			% congression defects
- recoded WT		29.6	7.6		29.6	25.24		40.8	66.9
+ recoded WT		80	78.57		10	21.43		10	0
- recoded CENPTpatch1		5.55	6.66		30.55	15.55		63.88	77.77
+ recoded CENPTpatch1		100	81.81		0	18.19		0	0
"- recoded CENPT (tail)"		0	0		0.264151	0.24		0.735849	0.76
"+ recoded CENPT (tail)"		0	0		0.111111	0.117647		0.888889	0.882353
