# Supplementary material for: Insects evolved a monomeric histone-fold domain in the CENP-T protein family
Source: EMBO Rep. 2025 Oct 29;26(23):5799–825. doi: 10.1038/s44319-025-00603-5 (PMC12678787; doi:10.1038/s44319-025-00603-5)
Supplement: Supplementary file 9 — Figure EV4 Source Data [file 44319_2025_603_MOESM9_ESM.zip › Figure EV4/FIgure EV4A/Figure EV4A-mitotic_index.xlsx]

## Sheet: recoded CENPT-WT transfection
	untransfected cells		transfected cells		total cells counted	% of mitotic in untransfected cells	% of mitotic in transfected cells		% mitotic cells overall	% of mitotic cells expressing patch1
image number	non mitotic	mitotic	non mitotic	mitotic
20	47	14	8	1	70	0.229508	0.111111		0.214286	0.0666667
19	47	12	3	0	62	0.20339	0		0.193548	0		954
18	64	10	12	1	87	0.135135	0.0769231		0.126437	0.0909091
17	74	15	11	1	101	0.168539	0.0833333		0.158416	0.0625
16	77	17	11	0	105	0.180851	0		0.161905	0
15	54	9	11	1	75	0.142857	0.0833333		0.133333	0.1
14	49	5	7	1	62	0.0925926	0.125		0.0967742	0.166667
12	66	11	16	0	93	0.142857	0		0.11828	0
11	65	7	7		79	0.0972222	0		0.0886076	0
10	38	8	9		55	0.173913	0		0.145455	0
9	18	4	5		27	0.181818	0		0.148148	0
8	39	7	8		54	0.152174	0		0.12963	0
6	41	8	9		58	0.163265	0		0.137931	0
5	14	3	9		26	0.176471	0		0.115385	0
	693	130	126	5	954	0.157959	0.0381679		0.141509	0.037037
1	81	17	18	1		0.173469	0.0526316
2	96	11	17	1		0.102804	0.0555556
3	106	26	23	2		0.19697	0.08
4	142	32	32	1		0.183908	0.030303
5	124	47	37	1		0.274854	0.0263158
	549	133	127	6	815	0.195015	0.0451128

## Sheet: recoded CENPTpatch1 transfectio
	untransfected cells		transfected cells		total cells counted	% of mitotic in untransfected cells	% of mitotic in transfected cells
image number	non mitotic	mitotic	non mitotic	mitotic
1	90	33	37	1	161	0.268293	0.0263158
2	98	47	36	1	182	0.324138	0.027027
4	80	28	35	1	144	0.259259	0.0277778
5	109	18	32	2	161	0.141732	0.0588235
6	118	35	53	0	206	0.228758	0
7	92	31	26		149	0.252033	0
	587	192	219	5	1003	0.24647	0.0223214
1	113	23	30	2		0.169118	0.0625
2	98	40	29	2		0.289855	0.0645161
3	127	26	29	2		0.169935	0.0645161
4	128	14	45	3
5	93	9	27			0.0882353	0
	559	112	160	9	840	0.166915	0.0532544

## Sheet: recoded CENPT tail mutant
	untransfected cells		transfected cells		total cells counted	% of mitotic in untransfected cells	% of mitotic in transfected cells
image number	non mitotic	mitotic	non mitotic	mitotic
1	28	1	18	5	52	0.0344828	0.217391
2	15	2	32	4	53	0.117647	0.111111
4	23	2	24	4	53	0.08	0.142857
5	32	4	39	5	80	0.111111	0.113636
6	40	9	37	3	89	0.183673	0.075
	138	18	150	21	327	0.115385	0.122807
trial2 1	75	5	65	3	148	0.0625	0.0441176
2	84	5	52	4	145	0.0561798	0.0714286
3	90	11	61	4	166	0.108911	0.0615385
4	96	12	56	5	169	0.111111	0.0819672
5	95	6	57	4	162	0.0594059	0.0655738
6	71	7	62	4	144	0.0897436	0.0606061
	511	46	353	24	934	0.0825853	0.0636605
					total N	1588
